# Supplementary material for: Long-distance electron transport in multicellular freshwater cable bacteria
Source: eLife. 2024 Aug 29;12:RP91097. doi: 10.7554/eLife.91097 (PMC11361709; doi:10.7554/eLife.91097)
Supplement: Figure 4—source data 1. [file elife-91097-fig4-data1.zip › Figure 4Cable10V30nmHeight.txt]

-1.7113524e-07	-1.7086319e-07	-1.7125831e-07	-1.7142793e-07	-1.7166042e-07	-1.7262681e-07	-1.7253495e-07	-1.7246856e-07	-1.7213733e-07	-1.7192804e-07	-1.7168924e-07	-1.716885e-07	-1.7183169e-07	-1.7192019e-07	-1.7143947e-07	-1.7143276e-07	-1.7145572e-07	-1.7167554e-07	-1.7225983e-07	-1.7240387e-07	-1.7248982e-07	-1.7224932e-07	-1.7225335e-07	-1.7180139e-07	-1.7225193e-07	-1.725532e-07	-1.7228518e-07	-1.7283281e-07	-1.7304274e-07	-1.7325004e-07	-1.731014e-07	-1.7354841e-07	-1.7349498e-07	-1.7412634e-07	-1.7446143e-07	-1.7459081e-07	-1.7401192e-07	-1.7399105e-07	-1.7407274e-07	-1.7382501e-07	-1.7487019e-07	-1.7482341e-07	-1.7547296e-07	-1.7494131e-07	-1.7519278e-07	-1.7456262e-07	-1.7462071e-07	-1.752889e-07	-1.7507625e-07	-1.7574041e-07	-1.7593993e-07	-1.7552441e-07	-1.7530783e-07	-1.7517669e-07	-1.7587377e-07	-1.7638285e-07	-1.7698983e-07	-1.7706731e-07	-1.7720191e-07	-1.7699034e-07	-1.7685966e-07	-1.7661091e-07	-1.7736602e-07	-1.7791831e-07	-1.785985e-07	-1.788714e-07	-1.7915016e-07	-1.7857877e-07	-1.7626428e-07	-1.7611683e-07	-1.7668924e-07	-1.767433e-07	-1.7753712e-07	-1.7945911e-07	-1.7750341e-07	-1.7942563e-07	-1.7937782e-07	-1.7707265e-07	-1.7813102e-07	-1.7762989e-07	-1.7854029e-07	-1.7928852e-07	-1.7911862e-07	-1.8019898e-07	-1.8048269e-07	-1.8088321e-07	-1.8013316e-07	-1.8113872e-07	-1.8178292e-07	-1.8194413e-07	-1.8225097e-07	-1.8231424e-07	-1.8004471e-07	-1.8080857e-07	-1.811178e-07	-1.8089685e-07	-1.8158005e-07	-1.8346651e-07	-1.8103793e-07	-1.810327e-07	-1.8139889e-07	-1.8291325e-07	-1.8394115e-07	-1.8466329e-07	-1.8451954e-07	-1.8351301e-07	-1.8298874e-07	-1.8339819e-07	-1.8388192e-07	-1.8516675e-07	-1.8489038e-07	-1.8513742e-07	-1.8538839e-07	-1.8536048e-07	-1.8504142e-07	-1.8477238e-07	-1.8651849e-07	-1.8640145e-07	-1.8600974e-07	-1.8515306e-07	-1.8545359e-07	-1.8568375e-07	-1.8716031e-07	-1.8774688e-07	-1.8806679e-07	-1.8844071e-07	-1.8808288e-07	-1.8816081e-07	-1.8913414e-07	-1.8886021e-07	-1.8921992e-07	-1.8900516e-07	-1.892929e-07	-1.8795691e-07	-1.8761602e-07	-1.8916523e-07	-1.9005148e-07	-1.9066789e-07	-1.9071871e-07	-1.9085411e-07	-1.9104942e-07	-1.9122405e-07	-1.9138355e-07	-1.9187559e-07	-1.9171472e-07	-1.9161075e-07	-1.9213581e-07	-1.9186211e-07	-1.9168436e-07	-1.9163554e-07	-1.9179021e-07	-1.9169624e-07	-1.9236847e-07	-1.9216776e-07	-1.9214542e-07	-1.9213934e-07	-1.9217134e-07	-1.9198347e-07	-1.9207971e-07	-1.9240156e-07	-1.9247597e-07	-1.9250763e-07	-1.926316e-07	-1.9210614e-07	-1.9215321e-07	-1.9246596e-07	-1.9261637e-07	-1.9293753e-07	-1.9311818e-07	-1.9337585e-07	-1.9398249e-07	-1.9494314e-07	-1.9490238e-07	-1.9534332e-07	-1.9532212e-07	-1.9502977e-07	-1.956555e-07	-1.9600202e-07	-1.96607e-07	-1.967191e-07	-1.9679834e-07	-1.9686365e-07	-1.9665384e-07	-1.9714582e-07	-1.9710575e-07	-1.9717612e-07	-1.9738138e-07	-1.9721762e-07	-1.9685257e-07	-1.9662446e-07	-1.9722381e-07	-1.9737769e-07	-1.9738513e-07	-1.9734682e-07	-1.9707591e-07	-1.9677105e-07	-1.9645842e-07	-1.9674843e-07	-1.9704424e-07	-1.9634848e-07	-1.9623815e-07	-1.9697546e-07	-1.9690702e-07	-1.9690884e-07	-1.9716083e-07	-1.9709984e-07	-1.9715327e-07	-1.9718101e-07	-1.9654823e-07	-1.9648229e-07	-1.9589424e-07	-1.9613969e-07	-1.9613896e-07	-1.9655528e-07	-1.9647609e-07	-1.964097e-07	-1.9636053e-07	-1.9656676e-07	-1.9670972e-07	-1.964267e-07	-1.963806e-07	-1.9610343e-07	-1.9573372e-07	-1.9620785e-07	-1.9621945e-07	-1.9629107e-07	-1.9631369e-07	-1.9630454e-07	-1.9626384e-07	-1.9638054e-07	-1.9603419e-07	-1.9604039e-07	-1.9583536e-07	-1.9565618e-07	-1.9558928e-07	-1.9551891e-07	-1.9532632e-07	-1.9502073e-07	-1.9477591e-07	-1.9492575e-07	-1.9491034e-07	-1.9498424e-07	-1.9473401e-07	-1.9440216e-07	-1.9428137e-07	-1.9416456e-07	-1.9441967e-07	-1.9468735e-07	-1.9443826e-07	-1.9421992e-07	-1.9358112e-07	-1.936499e-07	-1.9327621e-07	-1.9353075e-07	-1.933011e-07	-1.9330969e-07	-1.9320981e-07	-1.9329394e-07	-1.9279378e-07	-1.9254361e-07	-1.9227406e-07	-1.9210086e-07	-1.9219965e-07	-1.9224728e-07	-1.927703e-07	-1.9252712e-07	-1.9256328e-07	-1.9237325e-07	-1.9261842e-07	-1.9299495e-07	-1.9266463e-07	-1.9301763e-07	-1.932533e-07	-1.9358487e-07	-1.9391331e-07	-1.9446281e-07	-1.9467132e-07	-1.9482434e-07	-1.9480433e-07	-1.9538476e-07	-1.9573832e-07	-1.9626179e-07	-1.9642766e-07	-1.9667687e-07	-1.965351e-07	-1.9639879e-07	-1.9617312e-07	-1.9583541e-07	-1.9584274e-07	-1.9583814e-07	-1.9579801e-07	-1.9582285e-07	-1.9557558e-07	-1.9543836e-07	-1.9565385e-07	-1.9551487e-07	-1.9593864e-07	-1.9625719e-07	-1.965816e-07	-1.9639884e-07	-1.9628163e-07	-1.9612071e-07	-1.9632637e-07	-1.9605159e-07	-1.9615828e-07	-1.9601634e-07	-1.9621331e-07	-1.9595564e-07	-1.9626867e-07	-1.961638e-07	-1.9617272e-07	-1.9629363e-07	-1.9638054e-07	-1.9621615e-07	-1.9641197e-07	-1.9652902e-07	-1.9616516e-07	-1.9606006e-07	-1.96207e-07	-1.9626503e-07	-1.9575901e-07	-1.9524998e-07	-1.9456189e-07	-1.9358185e-07	-1.9314615e-07	-1.9308021e-07	-1.9276604e-07	-1.9217737e-07	-1.9162849e-07	-1.9124559e-07	-1.9106488e-07	-1.9078419e-07	-1.9041585e-07	-1.9033672e-07	-1.9028028e-07	-1.9047275e-07	-1.9023827e-07	-1.902963e-07	-1.9052743e-07	-1.9026817e-07	-1.9101867e-07	-1.9017961e-07	-1.9016557e-07	-1.9022991e-07	-1.8996741e-07	-1.9036281e-07	-1.902099e-07	-1.8991233e-07	-1.8957286e-07	-1.8941984e-07	-1.8930598e-07	-1.8912834e-07	-1.8945212e-07	-1.8885726e-07	-1.8843679e-07	-1.8870355e-07	-1.8846333e-07	-1.8820845e-07	-1.8779622e-07	-1.8766741e-07	-1.868836e-07	-1.8656573e-07	-1.8606102e-07	-1.8605681e-07	-1.8578697e-07	-1.8552788e-07	-1.84783e-07	-1.8490164e-07	-1.8475043e-07	-1.8505142e-07	-1.8487327e-07	-1.8469478e-07	-1.8424299e-07	-1.8407206e-07	-1.8363738e-07	-1.8369929e-07	-1.8335703e-07	-1.8331252e-07	-1.8285704e-07	-1.8259084e-07	-1.8250012e-07	-1.820257e-07	-1.8192901e-07	-1.8168652e-07	-1.81102e-07	-1.8074752e-07	-1.8133488e-07	-1.8080317e-07	-1.8077293e-07	-1.803329e-07	-1.7983143e-07	-1.7961497e-07	-1.7945496e-07	-1.7936759e-07	-1.7898907e-07	-1.7881462e-07	-1.7875414e-07	-1.7854637e-07	-1.7838238e-07	-1.7833281e-07	-1.7835663e-07	-1.7840665e-07	-1.7843848e-07	-1.781944e-07	-1.7765217e-07	-1.7717497e-07	-1.772143e-07	-1.7719094e-07	-1.7721669e-07	-1.7499514e-07	-1.7752762e-07	-1.772604e-07	-1.7720612e-07	-1.776167e-07	-1.7729366e-07	-1.7714842e-07	-1.7700944e-07	-1.7690195e-07	-1.7652286e-07	-1.7638672e-07	-1.762694e-07	-1.7627804e-07	-1.7612587e-07	-1.7594829e-07	-1.7568874e-07	-1.7608761e-07	-1.7601616e-07	-1.7593965e-07	-1.7572108e-07	-1.7549314e-07	-1.7533029e-07	-1.7539628e-07	-1.754853e-07	-1.7564838e-07	-1.7545636e-07	-1.7558011e-07	-1.755688e-07	-1.7533216e-07	-1.7518255e-07	-1.7506011e-07	-1.7495762e-07	-1.7486468e-07	-1.745388e-07	-1.7173306e-07	-1.7146726e-07	-1.7162142e-07	-1.7347907e-07	-1.7356234e-07	-1.7322463e-07	-1.7313999e-07	-1.7284606e-07	-1.7169702e-07	-1.7120993e-07	-1.7259094e-07	-1.7277017e-07	-1.7278148e-07	-1.7226722e-07	-1.7123267e-07	-1.6979408e-07	-1.6994596e-07	-1.7159402e-07	-1.7079816e-07	-1.7103628e-07	-1.696061e-07	-1.6943812e-07	-1.6904931e-07	-1.6887799e-07	-1.7171322e-07	-1.6858689e-07	-1.6848003e-07	-1.6811754e-07	-1.6823043e-07	-1.6798037e-07	-1.6775653e-07	-1.6746134e-07	-1.6704524e-07	-1.6692309e-07	-1.6840522e-07	-1.69906e-07	-1.6649602e-07	-1.6571784e-07	-1.6512001e-07	-1.6714358e-07	-1.673132e-07	-1.6690473e-07	-1.6445347e-07	-1.6346269e-07	-1.623315e-07	-1.6468846e-07	-1.6161408e-07	-1.6082367e-07	-1.6099688e-07	-1.6205973e-07	-1.625919e-07	-1.6144787e-07	-1.6018487e-07	-1.6101609e-07	-1.6053804e-07	-1.6092753e-07	-1.6107441e-07	-1.6137375e-07	-1.614369e-07	-1.6093634e-07	-1.6120617e-07	-1.6124312e-07	-1.6100296e-07	-1.6417215e-07	-1.6196833e-07	-1.6186033e-07	-1.6201511e-07	-1.6165461e-07	-1.6147334e-07
-1.6927243e-07	-1.6941357e-07	-1.6983734e-07	-1.7028697e-07	-1.705555e-07	-1.7137552e-07	-1.7095869e-07	-1.7100194e-07	-1.7072091e-07	-1.704642e-07	-1.7029191e-07	-1.7017152e-07	-1.7047023e-07	-1.7060324e-07	-1.6991964e-07	-1.6950906e-07	-1.6958143e-07	-1.6974479e-07	-1.7017368e-07	-1.7051133e-07	-1.7057255e-07	-1.7048387e-07	-1.7064144e-07	-1.7006278e-07	-1.7039304e-07	-1.7067043e-07	-1.7043391e-07	-1.7112035e-07	-1.713687e-07	-1.7146806e-07	-1.716694e-07	-1.720544e-07	-1.7191508e-07	-1.7257889e-07	-1.7285572e-07	-1.7296662e-07	-1.7246208e-07	-1.7229905e-07	-1.723908e-07	-1.7238921e-07	-1.730408e-07	-1.7309316e-07	-1.7352522e-07	-1.7289165e-07	-1.7327852e-07	-1.7274442e-07	-1.7296156e-07	-1.7356848e-07	-1.7377027e-07	-1.7424196e-07	-1.7437981e-07	-1.7391102e-07	-1.7376396e-07	-1.7344848e-07	-1.7406205e-07	-1.7480255e-07	-1.7553907e-07	-1.7560438e-07	-1.7567731e-07	-1.753844e-07	-1.7504817e-07	-1.750613e-07	-1.7599717e-07	-1.7627832e-07	-1.7709215e-07	-1.7750875e-07	-1.7783572e-07	-1.7721345e-07	-1.752079e-07	-1.7465442e-07	-1.7530238e-07	-1.7553293e-07	-1.7679639e-07	-1.7816097e-07	-1.7671113e-07	-1.78059e-07	-1.7797612e-07	-1.7554987e-07	-1.7666258e-07	-1.7598325e-07	-1.7708669e-07	-1.7799596e-07	-1.7779433e-07	-1.7957086e-07	-1.7994643e-07	-1.8025662e-07	-1.8005767e-07	-1.8060177e-07	-1.8117282e-07	-1.8121517e-07	-1.8133329e-07	-1.8128094e-07	-1.7886049e-07	-1.7957763e-07	-1.8012094e-07	-1.8019205e-07	-1.8094505e-07	-1.823505e-07	-1.8043653e-07	-1.8027833e-07	-1.804645e-07	-1.8059444e-07	-1.810468e-07	-1.8189809e-07	-1.8169936e-07	-1.8086479e-07	-1.8099018e-07	-1.8155089e-07	-1.8159898e-07	-1.8444672e-07	-1.8249841e-07	-1.8323072e-07	-1.845205e-07	-1.8473867e-07	-1.8469171e-07	-1.8429444e-07	-1.8531045e-07	-1.8483058e-07	-1.8357673e-07	-1.835059e-07	-1.8428989e-07	-1.8440528e-07	-1.8547451e-07	-1.8567897e-07	-1.877122e-07	-1.8815734e-07	-1.8768651e-07	-1.8779275e-07	-1.886292e-07	-1.881765e-07	-1.8842076e-07	-1.8840427e-07	-1.8878313e-07	-1.8635336e-07	-1.864089e-07	-1.8720726e-07	-1.8944661e-07	-1.9014675e-07	-1.9017489e-07	-1.9026498e-07	-1.905143e-07	-1.9069461e-07	-1.9094648e-07	-1.915576e-07	-1.9138906e-07	-1.9135933e-07	-1.9178668e-07	-1.9154504e-07	-1.9138531e-07	-1.9144755e-07	-1.9175246e-07	-1.9169022e-07	-1.9238036e-07	-1.9213741e-07	-1.9206698e-07	-1.9195045e-07	-1.9202304e-07	-1.9187371e-07	-1.9188309e-07	-1.9223347e-07	-1.9230782e-07	-1.9234136e-07	-1.9254037e-07	-1.9201207e-07	-1.9207823e-07	-1.9236614e-07	-1.9250302e-07	-1.9285454e-07	-1.9307294e-07	-1.9333561e-07	-1.9381707e-07	-1.9474425e-07	-1.9474402e-07	-1.9525726e-07	-1.9522042e-07	-1.9501761e-07	-1.9556921e-07	-1.9588811e-07	-1.9647649e-07	-1.9654033e-07	-1.9653976e-07	-1.9662298e-07	-1.9650713e-07	-1.9711791e-07	-1.9703486e-07	-1.9714469e-07	-1.9726275e-07	-1.9716094e-07	-1.967548e-07	-1.9648439e-07	-1.9703202e-07	-1.9716168e-07	-1.9709847e-07	-1.9714912e-07	-1.9695057e-07	-1.9676719e-07	-1.9649531e-07	-1.9680169e-07	-1.9711291e-07	-1.9642096e-07	-1.962942e-07	-1.9701457e-07	-1.9698035e-07	-1.9701793e-07	-1.9719243e-07	-1.9716168e-07	-1.9718624e-07	-1.9715571e-07	-1.9643795e-07	-1.9639776e-07	-1.9575782e-07	-1.9582552e-07	-1.9574293e-07	-1.9617005e-07	-1.9616084e-07	-1.9622257e-07	-1.9621939e-07	-1.9644892e-07	-1.9656198e-07	-1.9637309e-07	-1.9640316e-07	-1.9614532e-07	-1.9578221e-07	-1.962145e-07	-1.9635087e-07	-1.9653658e-07	-1.9660496e-07	-1.9664321e-07	-1.9664634e-07	-1.9674957e-07	-1.9637719e-07	-1.9632483e-07	-1.9609087e-07	-1.9587014e-07	-1.95719e-07	-1.9560116e-07	-1.9538732e-07	-1.9509912e-07	-1.9490562e-07	-1.9509042e-07	-1.9515892e-07	-1.9521519e-07	-1.9489948e-07	-1.9459316e-07	-1.9447083e-07	-1.9435026e-07	-1.9451869e-07	-1.9479347e-07	-1.9452182e-07	-1.9425352e-07	-1.9366928e-07	-1.9373834e-07	-1.9336142e-07	-1.935735e-07	-1.9336505e-07	-1.9342502e-07	-1.934003e-07	-1.9358487e-07	-1.9310409e-07	-1.9288609e-07	-1.9259403e-07	-1.9239417e-07	-1.9247454e-07	-1.9258232e-07	-1.9310482e-07	-1.9288314e-07	-1.9281094e-07	-1.9257197e-07	-1.9277542e-07	-1.9311835e-07	-1.9282299e-07	-1.9320385e-07	-1.9345953e-07	-1.9383231e-07	-1.9412704e-07	-1.9472623e-07	-1.9498378e-07	-1.9511265e-07	-1.9517108e-07	-1.9579727e-07	-1.9604767e-07	-1.9642437e-07	-1.9648002e-07	-1.9663435e-07	-1.9649804e-07	-1.9636258e-07	-1.961547e-07	-1.9585082e-07	-1.9585872e-07	-1.9589669e-07	-1.9590937e-07	-1.9602169e-07	-1.9583712e-07	-1.9565073e-07	-1.9578596e-07	-1.9559815e-07	-1.9590283e-07	-1.962261e-07	-1.9643466e-07	-1.9628442e-07	-1.9617812e-07	-1.961194e-07	-1.9632637e-07	-1.9602072e-07	-1.9612708e-07	-1.9601566e-07	-1.9621336e-07	-1.9605966e-07	-1.9636155e-07	-1.9618813e-07	-1.960891e-07	-1.9620137e-07	-1.9632449e-07	-1.9622684e-07	-1.9647354e-07	-1.9658791e-07	-1.9617579e-07	-1.9609627e-07	-1.962182e-07	-1.9620882e-07	-1.9574679e-07	-1.9524924e-07	-1.9454268e-07	-1.9374841e-07	-1.9334612e-07	-1.9333777e-07	-1.9299506e-07	-1.9246835e-07	-1.9194562e-07	-1.9156073e-07	-1.914936e-07	-1.9126531e-07	-1.9095359e-07	-1.908104e-07	-1.9072826e-07	-1.9081727e-07	-1.9053903e-07	-1.9052169e-07	-1.9064379e-07	-1.9034235e-07	-1.9098565e-07	-1.9007933e-07	-1.8998105e-07	-1.8999361e-07	-1.8958031e-07	-1.899221e-07	-1.8976641e-07	-1.8951141e-07	-1.8926568e-07	-1.8916285e-07	-1.890927e-07	-1.8891797e-07	-1.8933935e-07	-1.8876136e-07	-1.8844736e-07	-1.8870071e-07	-1.8846907e-07	-1.8828263e-07	-1.8784328e-07	-1.877346e-07	-1.8694107e-07	-1.8656192e-07	-1.8612502e-07	-1.8613633e-07	-1.8585018e-07	-1.8560416e-07	-1.8486708e-07	-1.8501504e-07	-1.8478875e-07	-1.8507683e-07	-1.8493085e-07	-1.8466096e-07	-1.8421622e-07	-1.8404086e-07	-1.8361857e-07	-1.835902e-07	-1.8324511e-07	-1.8316706e-07	-1.8267644e-07	-1.8244367e-07	-1.8228798e-07	-1.8188513e-07	-1.8184312e-07	-1.8159625e-07	-1.8102634e-07	-1.8071069e-07	-1.8125701e-07	-1.8069898e-07	-1.8060837e-07	-1.8028726e-07	-1.7977641e-07	-1.7958132e-07	-1.7940778e-07	-1.7928681e-07	-1.7890045e-07	-1.786824e-07	-1.7855024e-07	-1.783381e-07	-1.7818633e-07	-1.7811925e-07	-1.780889e-07	-1.7809447e-07	-1.7818445e-07	-1.7790569e-07	-1.7741166e-07	-1.7702649e-07	-1.7719032e-07	-1.7716258e-07	-1.7717946e-07	-1.7490629e-07	-1.773908e-07	-1.7719123e-07	-1.7710522e-07	-1.7732032e-07	-1.7689376e-07	-1.7668469e-07	-1.7665059e-07	-1.7669549e-07	-1.7628543e-07	-1.7605021e-07	-1.7562627e-07	-1.7528686e-07	-1.7505795e-07	-1.7515259e-07	-1.7483785e-07	-1.7548649e-07	-1.7544306e-07	-1.7547382e-07	-1.754193e-07	-1.7387578e-07	-1.7485672e-07	-1.7484774e-07	-1.7484149e-07	-1.7510814e-07	-1.7503902e-07	-1.752835e-07	-1.7525815e-07	-1.7503089e-07	-1.7420524e-07	-1.742257e-07	-1.7438066e-07	-1.7421854e-07	-1.7305183e-07	-1.7131993e-07	-1.7088189e-07	-1.7096647e-07	-1.7140707e-07	-1.7282088e-07	-1.7280593e-07	-1.714958e-07	-1.7058136e-07	-1.6962485e-07	-1.6918614e-07	-1.7095772e-07	-1.7108124e-07	-1.7091941e-07	-1.699359e-07	-1.6926225e-07	-1.6844501e-07	-1.6840369e-07	-1.6917772e-07	-1.6883297e-07	-1.6884974e-07	-1.6855762e-07	-1.6848531e-07	-1.6835014e-07	-1.6826891e-07	-1.709152e-07	-1.6785941e-07	-1.6790818e-07	-1.6753495e-07	-1.675715e-07	-1.6732827e-07	-1.6696686e-07	-1.6686067e-07	-1.6638234e-07	-1.6619356e-07	-1.6721452e-07	-1.6946564e-07	-1.6570294e-07	-1.649455e-07	-1.6420341e-07	-1.6517021e-07	-1.6460183e-07	-1.6585165e-07	-1.6300254e-07	-1.6271082e-07	-1.6147834e-07	-1.6315795e-07	-1.6057561e-07	-1.6000865e-07	-1.6001536e-07	-1.6006197e-07	-1.6029804e-07	-1.5940049e-07	-1.5904919e-07	-1.5971131e-07	-1.5907324e-07	-1.594978e-07	-1.5965389e-07	-1.5993152e-07	-1.5976633e-07	-1.6008681e-07	-1.6031908e-07	-1.6031908e-07	-1.6007613e-07	-1.624893e-07	-1.61012e-07	-1.6084817e-07	-1.6100688e-07	-1.6064564e-07	-1.6039564e-07
-1.6803358e-07	-1.6834224e-07	-1.6856535e-07	-1.6886469e-07	-1.691385e-07	-1.6986593e-07	-1.6920751e-07	-1.6953646e-07	-1.6940004e-07	-1.6924645e-07	-1.6913009e-07	-1.6895655e-07	-1.6916272e-07	-1.6933086e-07	-1.6865761e-07	-1.6826209e-07	-1.6832035e-07	-1.6840545e-07	-1.6857172e-07	-1.6892358e-07	-1.6894211e-07	-1.6893421e-07	-1.690193e-07	-1.6853801e-07	-1.6881188e-07	-1.6879346e-07	-1.6876527e-07	-1.6946501e-07	-1.6975002e-07	-1.6984393e-07	-1.7025491e-07	-1.7045789e-07	-1.7029964e-07	-1.7096278e-07	-1.712873e-07	-1.7130532e-07	-1.7076417e-07	-1.7074058e-07	-1.7097136e-07	-1.7105094e-07	-1.7125654e-07	-1.7145447e-07	-1.716096e-07	-1.7076462e-07	-1.713629e-07	-1.7114724e-07	-1.7148534e-07	-1.7194031e-07	-1.7228797e-07	-1.7265802e-07	-1.7263864e-07	-1.7233401e-07	-1.7220952e-07	-1.7169651e-07	-1.7217855e-07	-1.7295497e-07	-1.7370064e-07	-1.7374344e-07	-1.7385526e-07	-1.7362498e-07	-1.7327545e-07	-1.7341796e-07	-1.741567e-07	-1.7436025e-07	-1.7504254e-07	-1.7564031e-07	-1.7601411e-07	-1.7553862e-07	-1.7407621e-07	-1.7300226e-07	-1.7371735e-07	-1.7404176e-07	-1.759156e-07	-1.7670169e-07	-1.7561501e-07	-1.7641344e-07	-1.7634602e-07	-1.7481295e-07	-1.7550286e-07	-1.746896e-07	-1.7570773e-07	-1.7659232e-07	-1.7641207e-07	-1.7873231e-07	-1.7909247e-07	-1.7929983e-07	-1.7931382e-07	-1.7975765e-07	-1.801821e-07	-1.8013043e-07	-1.8012861e-07	-1.7998747e-07	-1.7762864e-07	-1.782837e-07	-1.7877278e-07	-1.7986997e-07	-1.8002027e-07	-1.8130817e-07	-1.799811e-07	-1.7950521e-07	-1.7950589e-07	-1.7935633e-07	-1.7907155e-07	-1.7945433e-07	-1.79734e-07	-1.7972229e-07	-1.7985479e-07	-1.8024269e-07	-1.800567e-07	-1.8325005e-07	-1.8091816e-07	-1.8139053e-07	-1.822421e-07	-1.8255452e-07	-1.8430069e-07	-1.837505e-07	-1.8298414e-07	-1.8228894e-07	-1.8215502e-07	-1.8261204e-07	-1.8353529e-07	-1.8354916e-07	-1.843535e-07	-1.8454517e-07	-1.8713285e-07	-1.8767031e-07	-1.8726365e-07	-1.8728912e-07	-1.8812312e-07	-1.8772181e-07	-1.8793156e-07	-1.878185e-07	-1.881856e-07	-1.8561906e-07	-1.857702e-07	-1.8642766e-07	-1.8889494e-07	-1.8955245e-07	-1.8958121e-07	-1.8961623e-07	-1.898627e-07	-1.901542e-07	-1.9035849e-07	-1.9080477e-07	-1.9071808e-07	-1.9072303e-07	-1.9117289e-07	-1.9098457e-07	-1.9097564e-07	-1.9113196e-07	-1.915825e-07	-1.9152503e-07	-1.9228946e-07	-1.9200115e-07	-1.9193959e-07	-1.9175752e-07	-1.918516e-07	-1.9170676e-07	-1.917029e-07	-1.9206777e-07	-1.9218044e-07	-1.9226201e-07	-1.9252087e-07	-1.9203316e-07	-1.920169e-07	-1.9229617e-07	-1.9242464e-07	-1.9272596e-07	-1.9308885e-07	-1.9340149e-07	-1.938397e-07	-1.946911e-07	-1.9464704e-07	-1.9514147e-07	-1.9508968e-07	-1.9490341e-07	-1.9549429e-07	-1.958087e-07	-1.9632392e-07	-1.963715e-07	-1.9637935e-07	-1.9641192e-07	-1.9628186e-07	-1.9695318e-07	-1.9692726e-07	-1.9696108e-07	-1.9704606e-07	-1.9692607e-07	-1.9653231e-07	-1.9627493e-07	-1.9669676e-07	-1.9681926e-07	-1.968279e-07	-1.9693016e-07	-1.967577e-07	-1.9663253e-07	-1.964695e-07	-1.9673843e-07	-1.9707323e-07	-1.9635985e-07	-1.9611053e-07	-1.9687241e-07	-1.9687963e-07	-1.9694238e-07	-1.9713576e-07	-1.9710711e-07	-1.9714588e-07	-1.9712138e-07	-1.9630289e-07	-1.9628737e-07	-1.9551538e-07	-1.9549333e-07	-1.9533502e-07	-1.9577351e-07	-1.9576919e-07	-1.9589254e-07	-1.9593756e-07	-1.9628607e-07	-1.9642783e-07	-1.9636309e-07	-1.9642425e-07	-1.9621513e-07	-1.958868e-07	-1.9629078e-07	-1.9641402e-07	-1.9665993e-07	-1.9685098e-07	-1.9688628e-07	-1.9691862e-07	-1.9705732e-07	-1.9666965e-07	-1.9657767e-07	-1.9635684e-07	-1.9614498e-07	-1.9585252e-07	-1.9574418e-07	-1.9548008e-07	-1.9524015e-07	-1.9511242e-07	-1.9525925e-07	-1.9537379e-07	-1.953951e-07	-1.950944e-07	-1.9471997e-07	-1.9461987e-07	-1.9441808e-07	-1.9458986e-07	-1.948431e-07	-1.9453103e-07	-1.9426778e-07	-1.9373147e-07	-1.9377035e-07	-1.9335187e-07	-1.9358845e-07	-1.9336255e-07	-1.9351512e-07	-1.9357492e-07	-1.9387068e-07	-1.9343895e-07	-1.9319759e-07	-1.9292798e-07	-1.9274415e-07	-1.9280412e-07	-1.92963e-07	-1.9339643e-07	-1.9321936e-07	-1.9308811e-07	-1.9276644e-07	-1.92958e-07	-1.9330207e-07	-1.93034e-07	-1.9345777e-07	-1.9370526e-07	-1.9406099e-07	-1.9435572e-07	-1.9500231e-07	-1.9524794e-07	-1.9540209e-07	-1.9553738e-07	-1.9614504e-07	-1.9622723e-07	-1.9653095e-07	-1.9644693e-07	-1.9659734e-07	-1.9648252e-07	-1.964039e-07	-1.9623695e-07	-1.9590635e-07	-1.9586912e-07	-1.9597405e-07	-1.9602862e-07	-1.9615686e-07	-1.9600748e-07	-1.9586196e-07	-1.959225e-07	-1.9573383e-07	-1.9601248e-07	-1.9621245e-07	-1.9637451e-07	-1.9618824e-07	-1.9614038e-07	-1.9612105e-07	-1.9638981e-07	-1.9613179e-07	-1.9626589e-07	-1.9612798e-07	-1.9637002e-07	-1.9622161e-07	-1.964284e-07	-1.9629061e-07	-1.9608416e-07	-1.9615948e-07	-1.9623451e-07	-1.9610218e-07	-1.9644688e-07	-1.965945e-07	-1.9622939e-07	-1.9612571e-07	-1.9620171e-07	-1.9613196e-07	-1.956688e-07	-1.952277e-07	-1.9455865e-07	-1.9382054e-07	-1.9344532e-07	-1.9351319e-07	-1.9323255e-07	-1.9271585e-07	-1.9228935e-07	-1.9194283e-07	-1.9197699e-07	-1.9174405e-07	-1.914791e-07	-1.9131807e-07	-1.911651e-07	-1.9120125e-07	-1.9081358e-07	-1.906767e-07	-1.9071774e-07	-1.9034542e-07	-1.9086843e-07	-1.8993029e-07	-1.8978551e-07	-1.8970752e-07	-1.8925806e-07	-1.8951266e-07	-1.893585e-07	-1.891712e-07	-1.8908065e-07	-1.8888562e-07	-1.8887721e-07	-1.8870168e-07	-1.891496e-07	-1.8864125e-07	-1.8841399e-07	-1.8869611e-07	-1.8846958e-07	-1.8833515e-07	-1.8793759e-07	-1.8785659e-07	-1.8701019e-07	-1.8658511e-07	-1.8613599e-07	-1.8619028e-07	-1.858848e-07	-1.8568994e-07	-1.8496439e-07	-1.8511923e-07	-1.8487367e-07	-1.851397e-07	-1.8491812e-07	-1.8463879e-07	-1.8417779e-07	-1.8403995e-07	-1.8357258e-07	-1.8345889e-07	-1.8306372e-07	-1.8296657e-07	-1.823164e-07	-1.8213552e-07	-1.8213751e-07	-1.8173711e-07	-1.8161018e-07	-1.8141981e-07	-1.8085365e-07	-1.8054112e-07	-1.8097512e-07	-1.8051202e-07	-1.804745e-07	-1.8012031e-07	-1.7964584e-07	-1.7952345e-07	-1.7935889e-07	-1.7920604e-07	-1.7880302e-07	-1.7850772e-07	-1.7836061e-07	-1.7811931e-07	-1.7795901e-07	-1.7780599e-07	-1.7788153e-07	-1.778883e-07	-1.7778581e-07	-1.7760448e-07	-1.7706532e-07	-1.7676655e-07	-1.7697403e-07	-1.7699841e-07	-1.7692997e-07	-1.7462725e-07	-1.7703866e-07	-1.7677945e-07	-1.765502e-07	-1.7651308e-07	-1.7615559e-07	-1.7605458e-07	-1.761278e-07	-1.7601928e-07	-1.7530346e-07	-1.7488946e-07	-1.7425106e-07	-1.7424725e-07	-1.7431432e-07	-1.7467784e-07	-1.7440175e-07	-1.7473457e-07	-1.7464993e-07	-1.7412833e-07	-1.7469023e-07	-1.7270492e-07	-1.7442164e-07	-1.7438151e-07	-1.743158e-07	-1.7411855e-07	-1.7424998e-07	-1.7451606e-07	-1.7455102e-07	-1.7404068e-07	-1.7208009e-07	-1.7228945e-07	-1.7289227e-07	-1.7237255e-07	-1.7172846e-07	-1.7070397e-07	-1.7036945e-07	-1.7035103e-07	-1.6979112e-07	-1.7029089e-07	-1.7186755e-07	-1.6910758e-07	-1.6900691e-07	-1.6870416e-07	-1.6839408e-07	-1.684673e-07	-1.6874958e-07	-1.686152e-07	-1.6830569e-07	-1.6827317e-07	-1.6792285e-07	-1.6777022e-07	-1.6793592e-07	-1.6784185e-07	-1.6786595e-07	-1.6787288e-07	-1.6790574e-07	-1.6781439e-07	-1.6767717e-07	-1.6958342e-07	-1.6736203e-07	-1.6718536e-07	-1.6674829e-07	-1.6673204e-07	-1.6650881e-07	-1.6614018e-07	-1.6602701e-07	-1.6573955e-07	-1.6530288e-07	-1.6603667e-07	-1.6841767e-07	-1.6490031e-07	-1.6407978e-07	-1.6351106e-07	-1.6420194e-07	-1.6256791e-07	-1.6459427e-07	-1.6259526e-07	-1.6182457e-07	-1.6062739e-07	-1.6142582e-07	-1.5960802e-07	-1.5935279e-07	-1.5889253e-07	-1.5859223e-07	-1.5848173e-07	-1.5810122e-07	-1.5805495e-07	-1.5863111e-07	-1.5793131e-07	-1.5832615e-07	-1.5852277e-07	-1.5891578e-07	-1.5867596e-07	-1.5896904e-07	-1.592158e-07	-1.593599e-07	-1.5964804e-07	-1.6092463e-07	-1.5991679e-07	-1.5958466e-07	-1.5978401e-07	-1.5937422e-07	-1.5918795e-07
-1.671911e-07	-1.6741598e-07	-1.6760043e-07	-1.6763073e-07	-1.6764744e-07	-1.6831297e-07	-1.676558e-07	-1.6816114e-07	-1.6805421e-07	-1.6797679e-07	-1.6780245e-07	-1.6752006e-07	-1.6761993e-07	-1.6791142e-07	-1.6737857e-07	-1.6716314e-07	-1.6716399e-07	-1.671437e-07	-1.6715296e-07	-1.6758418e-07	-1.6754274e-07	-1.6756826e-07	-1.6759719e-07	-1.6722402e-07	-1.6738778e-07	-1.6702984e-07	-1.6712033e-07	-1.6774254e-07	-1.6815846e-07	-1.6833849e-07	-1.6851999e-07	-1.6874134e-07	-1.6870172e-07	-1.6921393e-07	-1.6956045e-07	-1.695372e-07	-1.690114e-07	-1.6916397e-07	-1.6934234e-07	-1.6973286e-07	-1.6964776e-07	-1.6984939e-07	-1.6968789e-07	-1.6883956e-07	-1.6963264e-07	-1.6972143e-07	-1.6998354e-07	-1.704347e-07	-1.7068771e-07	-1.7108471e-07	-1.7084295e-07	-1.7096772e-07	-1.7080538e-07	-1.7015611e-07	-1.7027281e-07	-1.7088945e-07	-1.7135386e-07	-1.7161005e-07	-1.7174483e-07	-1.7137705e-07	-1.7119476e-07	-1.7140468e-07	-1.717749e-07	-1.7204724e-07	-1.7270941e-07	-1.7355234e-07	-1.7385958e-07	-1.73812e-07	-1.7283105e-07	-1.7147784e-07	-1.7186073e-07	-1.7215422e-07	-1.7451299e-07	-1.7518727e-07	-1.7424668e-07	-1.74815e-07	-1.748561e-07	-1.7430733e-07	-1.7449054e-07	-1.7324976e-07	-1.7415465e-07	-1.749541e-07	-1.7486661e-07	-1.7732725e-07	-1.7794417e-07	-1.77885e-07	-1.782148e-07	-1.7854347e-07	-1.7887226e-07	-1.7883519e-07	-1.7871633e-07	-1.7864727e-07	-1.7683703e-07	-1.7749551e-07	-1.7742377e-07	-1.7938112e-07	-1.7929489e-07	-1.8029732e-07	-1.7966397e-07	-1.783983e-07	-1.7855501e-07	-1.7832281e-07	-1.7806536e-07	-1.7842927e-07	-1.7873919e-07	-1.7960866e-07	-1.793947e-07	-1.7933587e-07	-1.792053e-07	-1.8195607e-07	-1.7996138e-07	-1.8000441e-07	-1.8046484e-07	-1.8043721e-07	-1.8325619e-07	-1.8288455e-07	-1.8129111e-07	-1.8089742e-07	-1.812212e-07	-1.8187296e-07	-1.8276864e-07	-1.8280633e-07	-1.8360544e-07	-1.834174e-07	-1.8568517e-07	-1.8669465e-07	-1.8669698e-07	-1.8680805e-07	-1.8776842e-07	-1.8724921e-07	-1.8754929e-07	-1.8732646e-07	-1.8757436e-07	-1.8480648e-07	-1.8502254e-07	-1.8589191e-07	-1.8851341e-07	-1.8875778e-07	-1.8932832e-07	-1.8921315e-07	-1.8950152e-07	-1.89785e-07	-1.8984292e-07	-1.9013123e-07	-1.8996616e-07	-1.9001982e-07	-1.9050782e-07	-1.9046934e-07	-1.9052698e-07	-1.9069046e-07	-1.9114145e-07	-1.9120307e-07	-1.9199865e-07	-1.9170801e-07	-1.9167175e-07	-1.9146091e-07	-1.9169994e-07	-1.9151673e-07	-1.9155561e-07	-1.918844e-07	-1.920593e-07	-1.9225013e-07	-1.924588e-07	-1.920194e-07	-1.9203378e-07	-1.9223899e-07	-1.9229503e-07	-1.9257971e-07	-1.9289467e-07	-1.9324364e-07	-1.9378416e-07	-1.9464437e-07	-1.9461157e-07	-1.950267e-07	-1.9496963e-07	-1.9480143e-07	-1.9535707e-07	-1.9562549e-07	-1.9612753e-07	-1.9621382e-07	-1.9628231e-07	-1.9624395e-07	-1.9610371e-07	-1.9675269e-07	-1.9675088e-07	-1.9667391e-07	-1.9677719e-07	-1.9660985e-07	-1.9624781e-07	-1.9596092e-07	-1.963175e-07	-1.965214e-07	-1.9650275e-07	-1.9661081e-07	-1.9647933e-07	-1.963258e-07	-1.9627981e-07	-1.965646e-07	-1.9690026e-07	-1.9615595e-07	-1.9597269e-07	-1.9662076e-07	-1.9661996e-07	-1.9668761e-07	-1.9696142e-07	-1.9702293e-07	-1.9706744e-07	-1.9697819e-07	-1.962062e-07	-1.9603829e-07	-1.9528852e-07	-1.9534565e-07	-1.9520797e-07	-1.9559747e-07	-1.9555029e-07	-1.9561122e-07	-1.9571536e-07	-1.9610786e-07	-1.9628533e-07	-1.962967e-07	-1.9640584e-07	-1.9622212e-07	-1.9598184e-07	-1.9635524e-07	-1.9650116e-07	-1.9669983e-07	-1.9695938e-07	-1.9697592e-07	-1.9708079e-07	-1.9713485e-07	-1.9688247e-07	-1.9679567e-07	-1.9664293e-07	-1.9636337e-07	-1.9608296e-07	-1.9593449e-07	-1.9572934e-07	-1.954316e-07	-1.9531171e-07	-1.9547349e-07	-1.9558922e-07	-1.9552658e-07	-1.9518353e-07	-1.9480899e-07	-1.9469945e-07	-1.9451625e-07	-1.9461714e-07	-1.9484867e-07	-1.9455575e-07	-1.9427256e-07	-1.9370009e-07	-1.9371163e-07	-1.932807e-07	-1.9352979e-07	-1.9336966e-07	-1.9361647e-07	-1.937114e-07	-1.9409549e-07	-1.9374954e-07	-1.9347209e-07	-1.9328638e-07	-1.9314655e-07	-1.9315934e-07	-1.9327507e-07	-1.9371868e-07	-1.934726e-07	-1.9338017e-07	-1.9299517e-07	-1.931802e-07	-1.9352871e-07	-1.9325302e-07	-1.9365467e-07	-1.938904e-07	-1.9422083e-07	-1.9450181e-07	-1.952115e-07	-1.9547633e-07	-1.9565488e-07	-1.9584485e-07	-1.9640731e-07	-1.9638799e-07	-1.9654641e-07	-1.9646353e-07	-1.9661024e-07	-1.9652094e-07	-1.965081e-07	-1.9636485e-07	-1.959408e-07	-1.9587947e-07	-1.959819e-07	-1.9611105e-07	-1.9620251e-07	-1.9616186e-07	-1.9602072e-07	-1.9608012e-07	-1.9587674e-07	-1.9609939e-07	-1.9629846e-07	-1.9640493e-07	-1.9623621e-07	-1.9616124e-07	-1.9620057e-07	-1.9656107e-07	-1.9632785e-07	-1.9642766e-07	-1.9628396e-07	-1.965513e-07	-1.9633751e-07	-1.9650292e-07	-1.9637542e-07	-1.9613339e-07	-1.9614481e-07	-1.9610764e-07	-1.9597741e-07	-1.9632472e-07	-1.9650781e-07	-1.9614276e-07	-1.9603385e-07	-1.9608939e-07	-1.959699e-07	-1.9550379e-07	-1.950699e-07	-1.9450653e-07	-1.9380309e-07	-1.9349955e-07	-1.9359624e-07	-1.9337e-07	-1.9289212e-07	-1.9252542e-07	-1.9230907e-07	-1.9233414e-07	-1.9216503e-07	-1.9186177e-07	-1.9173285e-07	-1.9152179e-07	-1.915077e-07	-1.909695e-07	-1.9073326e-07	-1.9067028e-07	-1.9012924e-07	-1.9068449e-07	-1.8980825e-07	-1.8964039e-07	-1.895267e-07	-1.891346e-07	-1.8937078e-07	-1.8923049e-07	-1.8901346e-07	-1.8897032e-07	-1.8880456e-07	-1.8878728e-07	-1.885544e-07	-1.8901261e-07	-1.8851307e-07	-1.8827961e-07	-1.8865154e-07	-1.8843849e-07	-1.8834402e-07	-1.8795777e-07	-1.8786994e-07	-1.8706493e-07	-1.8665548e-07	-1.8614469e-07	-1.8621762e-07	-1.8590811e-07	-1.8573377e-07	-1.8504193e-07	-1.8517687e-07	-1.849707e-07	-1.851659e-07	-1.8491602e-07	-1.8464749e-07	-1.8408451e-07	-1.8389909e-07	-1.8342701e-07	-1.8324698e-07	-1.8276017e-07	-1.826225e-07	-1.8192719e-07	-1.8184426e-07	-1.8195516e-07	-1.8153389e-07	-1.8136808e-07	-1.8122495e-07	-1.8064907e-07	-1.8032182e-07	-1.8078333e-07	-1.8034552e-07	-1.8037406e-07	-1.7999326e-07	-1.7949975e-07	-1.7937293e-07	-1.7922474e-07	-1.7905529e-07	-1.786978e-07	-1.7832599e-07	-1.7827608e-07	-1.7792485e-07	-1.7777364e-07	-1.7766951e-07	-1.7778365e-07	-1.7757628e-07	-1.7734328e-07	-1.773293e-07	-1.7687921e-07	-1.7649023e-07	-1.766951e-07	-1.7672238e-07	-1.7652013e-07	-1.7430239e-07	-1.7666019e-07	-1.7631515e-07	-1.7572165e-07	-1.7592038e-07	-1.7564798e-07	-1.7559745e-07	-1.7556869e-07	-1.7516436e-07	-1.7401169e-07	-1.7335282e-07	-1.7332638e-07	-1.7368882e-07	-1.7405017e-07	-1.7438265e-07	-1.7399481e-07	-1.7254462e-07	-1.729166e-07	-1.717832e-07	-1.7298737e-07	-1.7153906e-07	-1.734752e-07	-1.74001e-07	-1.7395843e-07	-1.7209237e-07	-1.7195617e-07	-1.7209112e-07	-1.7212699e-07	-1.7143878e-07	-1.706635e-07	-1.7087348e-07	-1.7084125e-07	-1.7071466e-07	-1.702835e-07	-1.6986684e-07	-1.6985138e-07	-1.6981915e-07	-1.6909081e-07	-1.6879187e-07	-1.7001361e-07	-1.6810344e-07	-1.6828648e-07	-1.6807627e-07	-1.6798555e-07	-1.6742206e-07	-1.6766637e-07	-1.6754245e-07	-1.6754586e-07	-1.6764488e-07	-1.6733719e-07	-1.6725954e-07	-1.6737732e-07	-1.6719656e-07	-1.6717422e-07	-1.6701381e-07	-1.6722407e-07	-1.672758e-07	-1.6693491e-07	-1.6763414e-07	-1.6637006e-07	-1.6621499e-07	-1.6581754e-07	-1.6580191e-07	-1.6554179e-07	-1.6507084e-07	-1.6496665e-07	-1.6481908e-07	-1.6413765e-07	-1.6429107e-07	-1.6600495e-07	-1.6355756e-07	-1.6293109e-07	-1.6258531e-07	-1.6346149e-07	-1.6185584e-07	-1.6307337e-07	-1.6219752e-07	-1.6047227e-07	-1.5938934e-07	-1.5996233e-07	-1.5836724e-07	-1.5883825e-07	-1.579026e-07	-1.5730063e-07	-1.5735577e-07	-1.5693735e-07	-1.5696406e-07	-1.5755626e-07	-1.568381e-07	-1.5726579e-07	-1.5737385e-07	-1.5773583e-07	-1.5746576e-07	-1.5774486e-07	-1.5783166e-07	-1.582888e-07	-1.5897905e-07	-1.5941015e-07	-1.582917e-07	-1.5791954e-07	-1.5826561e-07	-1.5804522e-07	-1.575051e-07
-1.662271e-07	-1.6632322e-07	-1.6643719e-07	-1.664161e-07	-1.6618736e-07	-1.6698198e-07	-1.6632129e-07	-1.6672738e-07	-1.6676137e-07	-1.6678723e-07	-1.6650637e-07	-1.6594805e-07	-1.660473e-07	-1.6647505e-07	-1.6592054e-07	-1.6578986e-07	-1.6581902e-07	-1.6594811e-07	-1.6589706e-07	-1.6636079e-07	-1.6647317e-07	-1.6651143e-07	-1.6637091e-07	-1.6608851e-07	-1.6605145e-07	-1.6562979e-07	-1.6556407e-07	-1.6603093e-07	-1.6663483e-07	-1.6676802e-07	-1.6682156e-07	-1.6711618e-07	-1.6707668e-07	-1.67049e-07	-1.6772742e-07	-1.6771389e-07	-1.6723595e-07	-1.6745361e-07	-1.672891e-07	-1.6839726e-07	-1.6838413e-07	-1.6844734e-07	-1.6798856e-07	-1.671944e-07	-1.6786976e-07	-1.6824202e-07	-1.6835241e-07	-1.6880972e-07	-1.6874537e-07	-1.6943335e-07	-1.6870348e-07	-1.6940788e-07	-1.6930119e-07	-1.6870905e-07	-1.6856524e-07	-1.6878937e-07	-1.6891346e-07	-1.6925634e-07	-1.6951299e-07	-1.6907825e-07	-1.6896342e-07	-1.691127e-07	-1.6943198e-07	-1.6953396e-07	-1.7020488e-07	-1.7152951e-07	-1.7186267e-07	-1.720839e-07	-1.7124438e-07	-1.6996592e-07	-1.6977384e-07	-1.7010808e-07	-1.7282946e-07	-1.7349373e-07	-1.7272401e-07	-1.7326693e-07	-1.7346861e-07	-1.7328216e-07	-1.7302938e-07	-1.7174779e-07	-1.7230514e-07	-1.7292763e-07	-1.7311976e-07	-1.7515816e-07	-1.763579e-07	-1.7616787e-07	-1.7668663e-07	-1.7695152e-07	-1.7721464e-07	-1.7721408e-07	-1.7714558e-07	-1.7724358e-07	-1.762823e-07	-1.7698113e-07	-1.7584125e-07	-1.7838073e-07	-1.7821986e-07	-1.7917836e-07	-1.7889465e-07	-1.769933e-07	-1.7746396e-07	-1.773692e-07	-1.7721442e-07	-1.775673e-07	-1.7795031e-07	-1.7914635e-07	-1.7944592e-07	-1.7851374e-07	-1.7867222e-07	-1.8035166e-07	-1.7890738e-07	-1.7871741e-07	-1.7927448e-07	-1.7908849e-07	-1.8188274e-07	-1.8160591e-07	-1.7992846e-07	-1.7994313e-07	-1.8036877e-07	-1.8099524e-07	-1.8186233e-07	-1.8183812e-07	-1.8255355e-07	-1.8223329e-07	-1.840134e-07	-1.8519478e-07	-1.8571336e-07	-1.8618078e-07	-1.8686842e-07	-1.8666066e-07	-1.8695061e-07	-1.8677309e-07	-1.8653213e-07	-1.8381508e-07	-1.8398765e-07	-1.8478153e-07	-1.8794788e-07	-1.8664559e-07	-1.8871509e-07	-1.8782129e-07	-1.8887596e-07	-1.8929575e-07	-1.8949612e-07	-1.8970485e-07	-1.8945678e-07	-1.8940784e-07	-1.8992603e-07	-1.8988248e-07	-1.8996946e-07	-1.9017904e-07	-1.905301e-07	-1.9053738e-07	-1.9142146e-07	-1.9118119e-07	-1.9132364e-07	-1.9121853e-07	-1.9144636e-07	-1.9133671e-07	-1.9141078e-07	-1.9164173e-07	-1.9189144e-07	-1.9219095e-07	-1.9236808e-07	-1.9198666e-07	-1.9200871e-07	-1.9215952e-07	-1.9215446e-07	-1.9234113e-07	-1.9257214e-07	-1.9292168e-07	-1.9354934e-07	-1.9446315e-07	-1.9440421e-07	-1.9481604e-07	-1.9485259e-07	-1.9467728e-07	-1.9528341e-07	-1.9550345e-07	-1.959869e-07	-1.9595848e-07	-1.9613412e-07	-1.9611895e-07	-1.9590078e-07	-1.9659808e-07	-1.9655232e-07	-1.9644557e-07	-1.9645506e-07	-1.9618756e-07	-1.9581626e-07	-1.9553772e-07	-1.9599082e-07	-1.9612463e-07	-1.9617028e-07	-1.9620558e-07	-1.959209e-07	-1.9576441e-07	-1.9579602e-07	-1.9626265e-07	-1.9666601e-07	-1.9595666e-07	-1.9582126e-07	-1.9641317e-07	-1.964562e-07	-1.9646035e-07	-1.967091e-07	-1.9675912e-07	-1.9680482e-07	-1.9676588e-07	-1.9600981e-07	-1.9584888e-07	-1.9521434e-07	-1.9528352e-07	-1.9522565e-07	-1.9552152e-07	-1.9540198e-07	-1.9542483e-07	-1.9555529e-07	-1.9592005e-07	-1.9616368e-07	-1.9620222e-07	-1.9630903e-07	-1.9614561e-07	-1.9601521e-07	-1.9646194e-07	-1.9657182e-07	-1.9679538e-07	-1.9695301e-07	-1.9704726e-07	-1.9710126e-07	-1.9714128e-07	-1.9699775e-07	-1.9692726e-07	-1.9677884e-07	-1.9655346e-07	-1.9633637e-07	-1.9619392e-07	-1.9602174e-07	-1.9572087e-07	-1.955915e-07	-1.9570018e-07	-1.956862e-07	-1.9558416e-07	-1.9521644e-07	-1.9486447e-07	-1.9477255e-07	-1.9461612e-07	-1.9470917e-07	-1.9492882e-07	-1.9452705e-07	-1.9421037e-07	-1.936578e-07	-1.9371987e-07	-1.9328792e-07	-1.9356219e-07	-1.9339757e-07	-1.9368247e-07	-1.9379331e-07	-1.9420446e-07	-1.9396742e-07	-1.9377995e-07	-1.9363216e-07	-1.9354354e-07	-1.9359402e-07	-1.9358623e-07	-1.9396742e-07	-1.9365518e-07	-1.9356105e-07	-1.9322431e-07	-1.9342588e-07	-1.9378462e-07	-1.9348965e-07	-1.9390404e-07	-1.9411107e-07	-1.9440483e-07	-1.946517e-07	-1.952825e-07	-1.9560861e-07	-1.9586383e-07	-1.9601794e-07	-1.9654408e-07	-1.9651173e-07	-1.9659331e-07	-1.9643818e-07	-1.9665111e-07	-1.9662815e-07	-1.9671188e-07	-1.9646961e-07	-1.9604596e-07	-1.9595404e-07	-1.9600145e-07	-1.9621632e-07	-1.9631057e-07	-1.9629397e-07	-1.961331e-07	-1.9628737e-07	-1.9611105e-07	-1.9628129e-07	-1.9643642e-07	-1.9655909e-07	-1.9635064e-07	-1.9618881e-07	-1.9628277e-07	-1.9661678e-07	-1.9648064e-07	-1.9657921e-07	-1.9645813e-07	-1.9669199e-07	-1.9640476e-07	-1.9648894e-07	-1.9628521e-07	-1.9601521e-07	-1.9598349e-07	-1.9596644e-07	-1.9569728e-07	-1.9600986e-07	-1.962153e-07	-1.9580568e-07	-1.9574526e-07	-1.958503e-07	-1.9578215e-07	-1.9527471e-07	-1.9482871e-07	-1.9433764e-07	-1.9371356e-07	-1.9342855e-07	-1.9349369e-07	-1.9340206e-07	-1.9291042e-07	-1.9262058e-07	-1.924285e-07	-1.9250672e-07	-1.9235142e-07	-1.920846e-07	-1.9195852e-07	-1.9177264e-07	-1.9164486e-07	-1.9107262e-07	-1.9074639e-07	-1.9056426e-07	-1.899449e-07	-1.905297e-07	-1.8964846e-07	-1.8952142e-07	-1.8941046e-07	-1.8904859e-07	-1.8928432e-07	-1.8915085e-07	-1.8890137e-07	-1.8884583e-07	-1.8872481e-07	-1.8869883e-07	-1.8854166e-07	-1.8896537e-07	-1.8841939e-07	-1.8816797e-07	-1.8858151e-07	-1.8843502e-07	-1.8834868e-07	-1.8792997e-07	-1.8790439e-07	-1.8710517e-07	-1.866776e-07	-1.8618459e-07	-1.8619664e-07	-1.8588571e-07	-1.8571308e-07	-1.8503175e-07	-1.8521473e-07	-1.8497036e-07	-1.8517943e-07	-1.8487884e-07	-1.8455705e-07	-1.8395383e-07	-1.8359526e-07	-1.8313858e-07	-1.8302114e-07	-1.8248159e-07	-1.8230912e-07	-1.8169862e-07	-1.8152218e-07	-1.8164229e-07	-1.8121131e-07	-1.8111103e-07	-1.8100235e-07	-1.8038787e-07	-1.8011639e-07	-1.8065469e-07	-1.802145e-07	-1.8019307e-07	-1.7994586e-07	-1.7935309e-07	-1.7925254e-07	-1.7907411e-07	-1.7885225e-07	-1.7850749e-07	-1.7809697e-07	-1.7810919e-07	-1.7774238e-07	-1.7760101e-07	-1.7753962e-07	-1.7731099e-07	-1.7616929e-07	-1.7604106e-07	-1.769148e-07	-1.7676149e-07	-1.7628059e-07	-1.7645988e-07	-1.7657385e-07	-1.7525883e-07	-1.7381677e-07	-1.7624808e-07	-1.7592544e-07	-1.7530721e-07	-1.7527759e-07	-1.7508927e-07	-1.7513963e-07	-1.7508637e-07	-1.7451504e-07	-1.7317529e-07	-1.7271134e-07	-1.7282906e-07	-1.730171e-07	-1.7348111e-07	-1.7372219e-07	-1.7326352e-07	-1.7045062e-07	-1.7069823e-07	-1.6996842e-07	-1.7079526e-07	-1.7033904e-07	-1.7157998e-07	-1.7290915e-07	-1.7338169e-07	-1.703765e-07	-1.6983097e-07	-1.6968971e-07	-1.6975173e-07	-1.6975775e-07	-1.6976497e-07	-1.697191e-07	-1.6940811e-07	-1.6923019e-07	-1.69109e-07	-1.6899457e-07	-1.6916903e-07	-1.6911747e-07	-1.6842847e-07	-1.6854568e-07	-1.687493e-07	-1.6750693e-07	-1.6769349e-07	-1.6739796e-07	-1.6708532e-07	-1.66625e-07	-1.6684476e-07	-1.6670521e-07	-1.6672453e-07	-1.6688148e-07	-1.6662415e-07	-1.6662892e-07	-1.6663864e-07	-1.6642662e-07	-1.6625938e-07	-1.6596931e-07	-1.6595152e-07	-1.6575717e-07	-1.6537331e-07	-1.6537012e-07	-1.6465526e-07	-1.6470932e-07	-1.6435945e-07	-1.6435808e-07	-1.6436616e-07	-1.6376953e-07	-1.6357717e-07	-1.6354716e-07	-1.62964e-07	-1.6276232e-07	-1.6286555e-07	-1.6191547e-07	-1.6140513e-07	-1.6136869e-07	-1.6231536e-07	-1.6101092e-07	-1.6181804e-07	-1.6109914e-07	-1.5865589e-07	-1.5765016e-07	-1.5830062e-07	-1.567256e-07	-1.5798207e-07	-1.5702562e-07	-1.5590496e-07	-1.5664415e-07	-1.5572772e-07	-1.5581168e-07	-1.5637409e-07	-1.5569799e-07	-1.5595941e-07	-1.5611374e-07	-1.5636135e-07	-1.5585584e-07	-1.5631412e-07	-1.5624943e-07	-1.5729961e-07	-1.5806239e-07	-1.5798634e-07	-1.5634703e-07	-1.5617269e-07	-1.5637983e-07	-1.5627933e-07	-1.5538461e-07
-1.6445154e-07	-1.6497614e-07	-1.6507704e-07	-1.651249e-07	-1.6499047e-07	-1.6571045e-07	-1.6510864e-07	-1.6553059e-07	-1.6540758e-07	-1.6561745e-07	-1.6529378e-07	-1.6478867e-07	-1.6457238e-07	-1.6495778e-07	-1.64391e-07	-1.6428555e-07	-1.643042e-07	-1.6456482e-07	-1.6472927e-07	-1.651087e-07	-1.6544004e-07	-1.6540781e-07	-1.6531686e-07	-1.6491401e-07	-1.6489162e-07	-1.6447689e-07	-1.6439583e-07	-1.6459012e-07	-1.6515526e-07	-1.6514332e-07	-1.6523069e-07	-1.6557573e-07	-1.6545732e-07	-1.6423377e-07	-1.6595948e-07	-1.6599256e-07	-1.6556436e-07	-1.6566878e-07	-1.6466078e-07	-1.6696015e-07	-1.672704e-07	-1.672077e-07	-1.6678774e-07	-1.6621368e-07	-1.6661176e-07	-1.6687642e-07	-1.6689108e-07	-1.6718201e-07	-1.6643014e-07	-1.679324e-07	-1.6612267e-07	-1.6768308e-07	-1.6773777e-07	-1.6728211e-07	-1.6716547e-07	-1.6693781e-07	-1.6680156e-07	-1.6731116e-07	-1.6766484e-07	-1.673223e-07	-1.6697737e-07	-1.6704007e-07	-1.6717627e-07	-1.6748311e-07	-1.6804245e-07	-1.6937378e-07	-1.6988912e-07	-1.7013053e-07	-1.6891812e-07	-1.6788113e-07	-1.6777904e-07	-1.680894e-07	-1.7104492e-07	-1.71593e-07	-1.7113473e-07	-1.7160073e-07	-1.7183822e-07	-1.7169697e-07	-1.7124222e-07	-1.705863e-07	-1.7024132e-07	-1.7094226e-07	-1.7099654e-07	-1.7267899e-07	-1.7437532e-07	-1.74278e-07	-1.7473565e-07	-1.7506284e-07	-1.7532011e-07	-1.7546392e-07	-1.7545403e-07	-1.7591782e-07	-1.751049e-07	-1.7565299e-07	-1.7419922e-07	-1.7684363e-07	-1.7686159e-07	-1.7779098e-07	-1.7775056e-07	-1.7536172e-07	-1.7592862e-07	-1.7590975e-07	-1.759006e-07	-1.764044e-07	-1.7687489e-07	-1.7845855e-07	-1.7896986e-07	-1.7754417e-07	-1.7850709e-07	-1.7895559e-07	-1.7776102e-07	-1.7769366e-07	-1.7830024e-07	-1.7797493e-07	-1.8052202e-07	-1.8027123e-07	-1.7876118e-07	-1.7878244e-07	-1.7916312e-07	-1.7972104e-07	-1.8077316e-07	-1.8069164e-07	-1.8130925e-07	-1.8097234e-07	-1.8270208e-07	-1.8359037e-07	-1.8435918e-07	-1.8514288e-07	-1.8527368e-07	-1.8577543e-07	-1.8605238e-07	-1.8581432e-07	-1.8542744e-07	-1.8254764e-07	-1.8263529e-07	-1.8335436e-07	-1.8665366e-07	-1.8443706e-07	-1.8715963e-07	-1.8644567e-07	-1.876665e-07	-1.8801541e-07	-1.8853166e-07	-1.8875841e-07	-1.8872464e-07	-1.8873862e-07	-1.8923993e-07	-1.8918223e-07	-1.8940329e-07	-1.8974788e-07	-1.900259e-07	-1.8985804e-07	-1.9064771e-07	-1.9045871e-07	-1.9075208e-07	-1.9092289e-07	-1.9120773e-07	-1.9113946e-07	-1.9123979e-07	-1.9146938e-07	-1.9171028e-07	-1.9201036e-07	-1.9225877e-07	-1.919538e-07	-1.919953e-07	-1.9217299e-07	-1.9207664e-07	-1.9222955e-07	-1.9235074e-07	-1.925286e-07	-1.9326643e-07	-1.9422913e-07	-1.9413494e-07	-1.9466796e-07	-1.9473293e-07	-1.9459088e-07	-1.951579e-07	-1.9539164e-07	-1.9586912e-07	-1.9579028e-07	-1.9596166e-07	-1.9590277e-07	-1.9573315e-07	-1.9643483e-07	-1.9631119e-07	-1.9621837e-07	-1.9613526e-07	-1.9583564e-07	-1.9530148e-07	-1.9516034e-07	-1.9565755e-07	-1.9585269e-07	-1.9591482e-07	-1.959404e-07	-1.9546394e-07	-1.9519911e-07	-1.9519996e-07	-1.9570263e-07	-1.9622564e-07	-1.9569603e-07	-1.9569296e-07	-1.9633433e-07	-1.9632523e-07	-1.9631244e-07	-1.9650503e-07	-1.9634882e-07	-1.9632881e-07	-1.9629141e-07	-1.9569484e-07	-1.9565437e-07	-1.951355e-07	-1.9524919e-07	-1.9528625e-07	-1.9557228e-07	-1.9538953e-07	-1.9526539e-07	-1.9536367e-07	-1.9569529e-07	-1.9592676e-07	-1.9591818e-07	-1.961306e-07	-1.9603596e-07	-1.959632e-07	-1.9649696e-07	-1.9664827e-07	-1.968607e-07	-1.9692703e-07	-1.9689406e-07	-1.9689833e-07	-1.969301e-07	-1.9691043e-07	-1.9696529e-07	-1.9685689e-07	-1.9665765e-07	-1.9651412e-07	-1.9638503e-07	-1.9620177e-07	-1.9594955e-07	-1.9580568e-07	-1.9574219e-07	-1.9562754e-07	-1.9540408e-07	-1.9509571e-07	-1.9492376e-07	-1.9479774e-07	-1.9469388e-07	-1.9481979e-07	-1.9499151e-07	-1.9452318e-07	-1.9413386e-07	-1.936159e-07	-1.937708e-07	-1.9336773e-07	-1.9364063e-07	-1.9350472e-07	-1.9376029e-07	-1.9381793e-07	-1.9424516e-07	-1.9411141e-07	-1.939934e-07	-1.9393747e-07	-1.9391962e-07	-1.9392303e-07	-1.9387278e-07	-1.9410732e-07	-1.9376017e-07	-1.9371555e-07	-1.9347414e-07	-1.9369156e-07	-1.9404376e-07	-1.9374011e-07	-1.941662e-07	-1.943435e-07	-1.9458815e-07	-1.9483127e-07	-1.9533013e-07	-1.9563333e-07	-1.958972e-07	-1.9603351e-07	-1.9649406e-07	-1.9647865e-07	-1.9661326e-07	-1.964886e-07	-1.9679345e-07	-1.9681221e-07	-1.9694403e-07	-1.9657676e-07	-1.9618881e-07	-1.9614799e-07	-1.961597e-07	-1.9629368e-07	-1.964209e-07	-1.9643954e-07	-1.9630829e-07	-1.964907e-07	-1.9631545e-07	-1.9661076e-07	-1.966381e-07	-1.9672547e-07	-1.9652327e-07	-1.963304e-07	-1.9630994e-07	-1.9670949e-07	-1.9653487e-07	-1.9667385e-07	-1.9648462e-07	-1.9667289e-07	-1.9638838e-07	-1.9641834e-07	-1.9604488e-07	-1.9571667e-07	-1.9570501e-07	-1.95746e-07	-1.9547457e-07	-1.9574634e-07	-1.9583075e-07	-1.9533024e-07	-1.9528812e-07	-1.9552596e-07	-1.9553789e-07	-1.9501454e-07	-1.9456496e-07	-1.9410254e-07	-1.934236e-07	-1.9318799e-07	-1.9326683e-07	-1.9315081e-07	-1.9271806e-07	-1.9243879e-07	-1.9225655e-07	-1.9241168e-07	-1.9225536e-07	-1.9217185e-07	-1.9201099e-07	-1.91857e-07	-1.9172626e-07	-1.9114515e-07	-1.9072735e-07	-1.9052476e-07	-1.8989925e-07	-1.9048088e-07	-1.8950789e-07	-1.8940915e-07	-1.8922054e-07	-1.8882844e-07	-1.8897941e-07	-1.8877574e-07	-1.8856082e-07	-1.8851324e-07	-1.8853416e-07	-1.8848982e-07	-1.8843633e-07	-1.8893354e-07	-1.8837443e-07	-1.8809527e-07	-1.884967e-07	-1.8835675e-07	-1.8833748e-07	-1.8790445e-07	-1.8785789e-07	-1.8702951e-07	-1.8657528e-07	-1.861037e-07	-1.861182e-07	-1.8575037e-07	-1.8557643e-07	-1.8491971e-07	-1.8517437e-07	-1.8489692e-07	-1.8512446e-07	-1.8480739e-07	-1.8434645e-07	-1.8369633e-07	-1.8327557e-07	-1.8292013e-07	-1.8288893e-07	-1.8230139e-07	-1.8214467e-07	-1.8162399e-07	-1.8137263e-07	-1.8136296e-07	-1.8097245e-07	-1.8071336e-07	-1.8061098e-07	-1.8020029e-07	-1.7988094e-07	-1.8044676e-07	-1.7996257e-07	-1.7991465e-07	-1.7966221e-07	-1.7901579e-07	-1.7898026e-07	-1.7877102e-07	-1.7854757e-07	-1.7816296e-07	-1.7782139e-07	-1.7772476e-07	-1.7735749e-07	-1.7722573e-07	-1.770602e-07	-1.7545028e-07	-1.7518767e-07	-1.7546591e-07	-1.7575564e-07	-1.7641929e-07	-1.759966e-07	-1.7607528e-07	-1.7605936e-07	-1.738145e-07	-1.7320247e-07	-1.7488782e-07	-1.7539941e-07	-1.7504408e-07	-1.7313562e-07	-1.735217e-07	-1.7449656e-07	-1.7430023e-07	-1.7376243e-07	-1.7290648e-07	-1.7251949e-07	-1.724971e-07	-1.7248482e-07	-1.724531e-07	-1.7183658e-07	-1.7208231e-07	-1.6921439e-07	-1.6921678e-07	-1.6882973e-07	-1.6909024e-07	-1.6907478e-07	-1.6964259e-07	-1.7079134e-07	-1.71821e-07	-1.690712e-07	-1.6878943e-07	-1.6876879e-07	-1.6888077e-07	-1.6904625e-07	-1.6903073e-07	-1.6889277e-07	-1.6855472e-07	-1.6825584e-07	-1.6821718e-07	-1.6812163e-07	-1.6826698e-07	-1.6826527e-07	-1.6767098e-07	-1.679166e-07	-1.6776727e-07	-1.6684612e-07	-1.6679343e-07	-1.6652086e-07	-1.6598972e-07	-1.6574114e-07	-1.6593725e-07	-1.6569373e-07	-1.6580805e-07	-1.6591372e-07	-1.6555964e-07	-1.6552332e-07	-1.6550541e-07	-1.6535813e-07	-1.6502167e-07	-1.6458927e-07	-1.6428419e-07	-1.6383507e-07	-1.6353943e-07	-1.6296332e-07	-1.6267052e-07	-1.627036e-07	-1.6224493e-07	-1.6240762e-07	-1.6247122e-07	-1.6213249e-07	-1.6200954e-07	-1.6203427e-07	-1.6145236e-07	-1.6111181e-07	-1.6017026e-07	-1.5994391e-07	-1.5940867e-07	-1.5999103e-07	-1.6074591e-07	-1.5956027e-07	-1.6020061e-07	-1.594957e-07	-1.5654444e-07	-1.5568486e-07	-1.5659475e-07	-1.5486222e-07	-1.5646953e-07	-1.5622248e-07	-1.5454418e-07	-1.5550154e-07	-1.5428606e-07	-1.5439639e-07	-1.5498017e-07	-1.5423899e-07	-1.5454674e-07	-1.5452525e-07	-1.5472301e-07	-1.5414957e-07	-1.5493214e-07	-1.5461654e-07	-1.5591053e-07	-1.5666649e-07	-1.5635794e-07	-1.5410887e-07	-1.5396256e-07	-1.5411746e-07	-1.5437081e-07	-1.525882e-07
-1.6194457e-07	-1.6304074e-07	-1.6377402e-07	-1.6352794e-07	-1.6374906e-07	-1.6407188e-07	-1.639703e-07	-1.6433836e-07	-1.642656e-07	-1.6427094e-07	-1.6397007e-07	-1.6364044e-07	-1.6352402e-07	-1.636019e-07	-1.6308798e-07	-1.6289812e-07	-1.6300169e-07	-1.631326e-07	-1.6354608e-07	-1.637564e-07	-1.6397701e-07	-1.6416027e-07	-1.6414765e-07	-1.6371297e-07	-1.6369734e-07	-1.6338714e-07	-1.6330154e-07	-1.6347877e-07	-1.6389703e-07	-1.6352936e-07	-1.6362065e-07	-1.6394921e-07	-1.6392102e-07	-1.6123494e-07	-1.6389561e-07	-1.6439185e-07	-1.6411235e-07	-1.6403209e-07	-1.6205126e-07	-1.6476918e-07	-1.6553491e-07	-1.6537018e-07	-1.6504595e-07	-1.6518175e-07	-1.6534403e-07	-1.6572574e-07	-1.6564206e-07	-1.6601967e-07	-1.6402311e-07	-1.6654707e-07	-1.6374827e-07	-1.6555646e-07	-1.6637745e-07	-1.6608209e-07	-1.6591309e-07	-1.655543e-07	-1.6530504e-07	-1.6581134e-07	-1.6612438e-07	-1.656278e-07	-1.6517686e-07	-1.6522534e-07	-1.6523904e-07	-1.6568714e-07	-1.6643355e-07	-1.6751346e-07	-1.6800203e-07	-1.6746174e-07	-1.6610966e-07	-1.6554725e-07	-1.658197e-07	-1.6578974e-07	-1.6921751e-07	-1.6971035e-07	-1.6970375e-07	-1.699388e-07	-1.702968e-07	-1.7011627e-07	-1.6964901e-07	-1.6952873e-07	-1.6818859e-07	-1.6887634e-07	-1.686617e-07	-1.7028617e-07	-1.7218747e-07	-1.7229405e-07	-1.7255763e-07	-1.7304382e-07	-1.73361e-07	-1.7373071e-07	-1.7370388e-07	-1.7431921e-07	-1.7343314e-07	-1.7384139e-07	-1.7300192e-07	-1.7511087e-07	-1.7547569e-07	-1.7632885e-07	-1.7630543e-07	-1.7375783e-07	-1.7425884e-07	-1.74148e-07	-1.7423514e-07	-1.7481e-07	-1.7533222e-07	-1.7747249e-07	-1.7799795e-07	-1.7648023e-07	-1.7762477e-07	-1.7762858e-07	-1.7657749e-07	-1.7643578e-07	-1.7698244e-07	-1.7687393e-07	-1.7908582e-07	-1.7909156e-07	-1.7762204e-07	-1.7754058e-07	-1.7778029e-07	-1.7827341e-07	-1.793058e-07	-1.7919342e-07	-1.7973014e-07	-1.7924827e-07	-1.8137263e-07	-1.8212154e-07	-1.8258652e-07	-1.8333145e-07	-1.8310362e-07	-1.841417e-07	-1.8454563e-07	-1.8433559e-07	-1.8402051e-07	-1.8107312e-07	-1.8137774e-07	-1.8181407e-07	-1.8470092e-07	-1.8228332e-07	-1.8529715e-07	-1.8523747e-07	-1.8648529e-07	-1.8723352e-07	-1.8753997e-07	-1.8788427e-07	-1.879668e-07	-1.8815189e-07	-1.886375e-07	-1.886466e-07	-1.8895349e-07	-1.8930962e-07	-1.8950868e-07	-1.8924146e-07	-1.898789e-07	-1.8974998e-07	-1.8988197e-07	-1.9020888e-07	-1.9080562e-07	-1.9087867e-07	-1.9107233e-07	-1.9128851e-07	-1.9154038e-07	-1.9182147e-07	-1.9207658e-07	-1.918213e-07	-1.9192254e-07	-1.9216469e-07	-1.9205351e-07	-1.9219897e-07	-1.9231135e-07	-1.9233619e-07	-1.9297403e-07	-1.939211e-07	-1.9400954e-07	-1.9456394e-07	-1.9459009e-07	-1.9437744e-07	-1.9504523e-07	-1.9533462e-07	-1.957593e-07	-1.9566318e-07	-1.9577732e-07	-1.957128e-07	-1.9550851e-07	-1.9626145e-07	-1.9609149e-07	-1.9598326e-07	-1.9593153e-07	-1.955421e-07	-1.9500681e-07	-1.9485179e-07	-1.9547053e-07	-1.956945e-07	-1.9565931e-07	-1.9561679e-07	-1.9510958e-07	-1.9471588e-07	-1.9455513e-07	-1.9503136e-07	-1.956966e-07	-1.9530461e-07	-1.9549674e-07	-1.9614708e-07	-1.9619051e-07	-1.9620865e-07	-1.9627498e-07	-1.9595524e-07	-1.9583064e-07	-1.9581142e-07	-1.9530592e-07	-1.9540204e-07	-1.949964e-07	-1.9521997e-07	-1.9531649e-07	-1.9558945e-07	-1.9542063e-07	-1.952302e-07	-1.9523304e-07	-1.9547093e-07	-1.9566738e-07	-1.9557717e-07	-1.9583712e-07	-1.9579664e-07	-1.9571951e-07	-1.9632807e-07	-1.9645159e-07	-1.9669579e-07	-1.9669045e-07	-1.9671847e-07	-1.9665453e-07	-1.9657926e-07	-1.9659512e-07	-1.9685916e-07	-1.9680004e-07	-1.9664424e-07	-1.9657017e-07	-1.9641578e-07	-1.9632171e-07	-1.960284e-07	-1.958262e-07	-1.9566676e-07	-1.9536151e-07	-1.9503972e-07	-1.9485378e-07	-1.9476607e-07	-1.9469178e-07	-1.9468621e-07	-1.9479921e-07	-1.9498799e-07	-1.9450778e-07	-1.9407196e-07	-1.9358816e-07	-1.9381412e-07	-1.935187e-07	-1.9376483e-07	-1.9361124e-07	-1.9379536e-07	-1.9384879e-07	-1.9424101e-07	-1.9421299e-07	-1.9405189e-07	-1.941163e-07	-1.9414074e-07	-1.9414512e-07	-1.9399926e-07	-1.9414324e-07	-1.9378854e-07	-1.9377075e-07	-1.9357651e-07	-1.9386351e-07	-1.9422043e-07	-1.939668e-07	-1.9440233e-07	-1.945528e-07	-1.9470298e-07	-1.9491404e-07	-1.9533002e-07	-1.9556524e-07	-1.9584468e-07	-1.9594864e-07	-1.9642658e-07	-1.9645785e-07	-1.966518e-07	-1.966157e-07	-1.9693636e-07	-1.96982e-07	-1.970887e-07	-1.9677549e-07	-1.9648655e-07	-1.9644671e-07	-1.9643284e-07	-1.9647126e-07	-1.9658393e-07	-1.9659052e-07	-1.9644847e-07	-1.9666885e-07	-1.9649536e-07	-1.9689543e-07	-1.9693027e-07	-1.9699684e-07	-1.9679715e-07	-1.9649616e-07	-1.9643153e-07	-1.9675389e-07	-1.9651844e-07	-1.9659194e-07	-1.9633137e-07	-1.965393e-07	-1.9617278e-07	-1.9612867e-07	-1.9562873e-07	-1.9539578e-07	-1.9541216e-07	-1.9546525e-07	-1.9526368e-07	-1.9549941e-07	-1.9557655e-07	-1.9505507e-07	-1.9505728e-07	-1.9529188e-07	-1.9528471e-07	-1.9463783e-07	-1.9429336e-07	-1.9386363e-07	-1.9322169e-07	-1.9300268e-07	-1.9301092e-07	-1.9294112e-07	-1.9245175e-07	-1.9210398e-07	-1.9194647e-07	-1.9211177e-07	-1.9202986e-07	-1.9201241e-07	-1.9186672e-07	-1.9176025e-07	-1.9171364e-07	-1.911078e-07	-1.9074389e-07	-1.9057694e-07	-1.8993688e-07	-1.9048048e-07	-1.8943393e-07	-1.8929757e-07	-1.8891438e-07	-1.8837875e-07	-1.883767e-07	-1.8819003e-07	-1.8807174e-07	-1.8820612e-07	-1.8828734e-07	-1.8826199e-07	-1.8831889e-07	-1.8885504e-07	-1.8828194e-07	-1.8795112e-07	-1.8838324e-07	-1.8822851e-07	-1.8822158e-07	-1.8782737e-07	-1.8771323e-07	-1.8684165e-07	-1.864056e-07	-1.860052e-07	-1.8599962e-07	-1.8559763e-07	-1.853777e-07	-1.8477749e-07	-1.8513282e-07	-1.8483041e-07	-1.8504016e-07	-1.8465994e-07	-1.8416631e-07	-1.8351392e-07	-1.8317462e-07	-1.8272544e-07	-1.8273744e-07	-1.8228064e-07	-1.8208027e-07	-1.8154708e-07	-1.8123035e-07	-1.8118754e-07	-1.808142e-07	-1.7996598e-07	-1.7980261e-07	-1.8001009e-07	-1.7961634e-07	-1.7998127e-07	-1.7941863e-07	-1.793955e-07	-1.7914067e-07	-1.7864846e-07	-1.785927e-07	-1.7836931e-07	-1.7811647e-07	-1.7783879e-07	-1.7758691e-07	-1.7731168e-07	-1.7690093e-07	-1.7679207e-07	-1.7586439e-07	-1.742813e-07	-1.7439646e-07	-1.7487832e-07	-1.7509592e-07	-1.7500071e-07	-1.7490134e-07	-1.7459166e-07	-1.7407217e-07	-1.72927e-07	-1.7266473e-07	-1.7327062e-07	-1.7365693e-07	-1.7441744e-07	-1.7146283e-07	-1.7131475e-07	-1.7229814e-07	-1.7215058e-07	-1.7167361e-07	-1.7273982e-07	-1.7241928e-07	-1.7218014e-07	-1.719165e-07	-1.71316e-07	-1.6944927e-07	-1.7004754e-07	-1.67748e-07	-1.6784077e-07	-1.6758742e-07	-1.6761516e-07	-1.6790244e-07	-1.6797105e-07	-1.6868904e-07	-1.6964242e-07	-1.6812294e-07	-1.6807621e-07	-1.6809975e-07	-1.6826755e-07	-1.6830296e-07	-1.6821804e-07	-1.6797929e-07	-1.6774408e-07	-1.6740177e-07	-1.672887e-07	-1.6703626e-07	-1.6709799e-07	-1.6712812e-07	-1.6674278e-07	-1.665947e-07	-1.6621942e-07	-1.6555305e-07	-1.6527815e-07	-1.6510165e-07	-1.645152e-07	-1.6429618e-07	-1.6455851e-07	-1.6433768e-07	-1.6437565e-07	-1.642162e-07	-1.6399991e-07	-1.6390413e-07	-1.6391579e-07	-1.636152e-07	-1.6324253e-07	-1.6282098e-07	-1.6221787e-07	-1.617716e-07	-1.6104741e-07	-1.6051837e-07	-1.6028611e-07	-1.6032561e-07	-1.6004873e-07	-1.6026104e-07	-1.6018066e-07	-1.6009409e-07	-1.602092e-07	-1.601573e-07	-1.5941714e-07	-1.5880414e-07	-1.5774458e-07	-1.5786458e-07	-1.5727642e-07	-1.5783559e-07	-1.5856835e-07	-1.5762384e-07	-1.5817426e-07	-1.5759127e-07	-1.5459716e-07	-1.5373166e-07	-1.5486506e-07	-1.5289112e-07	-1.5459614e-07	-1.5474512e-07	-1.5330687e-07	-1.5379766e-07	-1.5250652e-07	-1.5297087e-07	-1.5303385e-07	-1.5238504e-07	-1.528328e-07	-1.5259377e-07	-1.5274298e-07	-1.5215119e-07	-1.5366072e-07	-1.5298463e-07	-1.5419903e-07	-1.5472119e-07	-1.5424092e-07	-1.5169155e-07	-1.520616e-07	-1.5136465e-07	-1.524175e-07	-1.4966838e-07
-1.6006067e-07	-1.6063632e-07	-1.6164074e-07	-1.6116064e-07	-1.6256894e-07	-1.6129917e-07	-1.6272764e-07	-1.6302727e-07	-1.6283138e-07	-1.6286987e-07	-1.6271304e-07	-1.6244053e-07	-1.6242876e-07	-1.6267342e-07	-1.6209322e-07	-1.6186073e-07	-1.618522e-07	-1.6183611e-07	-1.6208651e-07	-1.6227409e-07	-1.6143815e-07	-1.6293433e-07	-1.6285838e-07	-1.6270423e-07	-1.6267239e-07	-1.6233349e-07	-1.6224169e-07	-1.6255854e-07	-1.6283542e-07	-1.6232815e-07	-1.6221827e-07	-1.6212948e-07	-1.6256229e-07	-1.5910626e-07	-1.6120021e-07	-1.6287203e-07	-1.627692e-07	-1.6254506e-07	-1.6005663e-07	-1.6188625e-07	-1.6267398e-07	-1.6223049e-07	-1.616728e-07	-1.6321377e-07	-1.636044e-07	-1.6438213e-07	-1.6451582e-07	-1.6473058e-07	-1.6202574e-07	-1.6485853e-07	-1.6173851e-07	-1.6309826e-07	-1.6473547e-07	-1.6491282e-07	-1.6484569e-07	-1.6443852e-07	-1.641933e-07	-1.6460717e-07	-1.6446739e-07	-1.6410854e-07	-1.6373644e-07	-1.6387622e-07	-1.6377953e-07	-1.6423758e-07	-1.6504589e-07	-1.6586716e-07	-1.662728e-07	-1.6455459e-07	-1.6358445e-07	-1.6348696e-07	-1.6395148e-07	-1.6390368e-07	-1.6718235e-07	-1.6792291e-07	-1.6825283e-07	-1.6848486e-07	-1.688523e-07	-1.686405e-07	-1.6821042e-07	-1.6846923e-07	-1.6624983e-07	-1.6670305e-07	-1.6639825e-07	-1.6795957e-07	-1.700908e-07	-1.7026935e-07	-1.7052565e-07	-1.7107197e-07	-1.7148199e-07	-1.7198857e-07	-1.7199773e-07	-1.7245173e-07	-1.7156685e-07	-1.7210954e-07	-1.7155816e-07	-1.7328858e-07	-1.7397042e-07	-1.7468398e-07	-1.7443341e-07	-1.7200387e-07	-1.7262414e-07	-1.7242326e-07	-1.7272527e-07	-1.7309094e-07	-1.735358e-07	-1.7611495e-07	-1.7640508e-07	-1.7510746e-07	-1.7599439e-07	-1.7570551e-07	-1.7481699e-07	-1.7496819e-07	-1.754874e-07	-1.7563815e-07	-1.7760038e-07	-1.7782253e-07	-1.7641338e-07	-1.7627985e-07	-1.7634517e-07	-1.7673915e-07	-1.7759334e-07	-1.7737398e-07	-1.777575e-07	-1.7733714e-07	-1.797938e-07	-1.8040294e-07	-1.8051236e-07	-1.8128787e-07	-1.806207e-07	-1.8201388e-07	-1.8245385e-07	-1.8213433e-07	-1.8220044e-07	-1.797934e-07	-1.8027742e-07	-1.8029624e-07	-1.8259618e-07	-1.805364e-07	-1.8354712e-07	-1.8374055e-07	-1.8511878e-07	-1.8612707e-07	-1.8665628e-07	-1.8704065e-07	-1.8734937e-07	-1.8748585e-07	-1.8792502e-07	-1.8789189e-07	-1.8816127e-07	-1.8887494e-07	-1.8908531e-07	-1.8880201e-07	-1.8927551e-07	-1.8903353e-07	-1.8922861e-07	-1.8937681e-07	-1.9009218e-07	-1.9040209e-07	-1.9075406e-07	-1.9107955e-07	-1.913462e-07	-1.9160933e-07	-1.9183165e-07	-1.9167214e-07	-1.9178219e-07	-1.9214207e-07	-1.9206664e-07	-1.9225627e-07	-1.9240804e-07	-1.9233545e-07	-1.9282697e-07	-1.9360118e-07	-1.9386169e-07	-1.9442422e-07	-1.943169e-07	-1.9406889e-07	-1.9475033e-07	-1.9515142e-07	-1.9567148e-07	-1.9558439e-07	-1.9558092e-07	-1.9549037e-07	-1.9532382e-07	-1.960284e-07	-1.9584377e-07	-1.958133e-07	-1.9574321e-07	-1.9531029e-07	-1.9487425e-07	-1.9465972e-07	-1.9522355e-07	-1.9532683e-07	-1.9515096e-07	-1.9508445e-07	-1.9458236e-07	-1.9429012e-07	-1.941325e-07	-1.9457127e-07	-1.9527215e-07	-1.948568e-07	-1.9507451e-07	-1.9585445e-07	-1.9593369e-07	-1.9601708e-07	-1.960409e-07	-1.9571377e-07	-1.9555955e-07	-1.9549969e-07	-1.9499828e-07	-1.9523708e-07	-1.94851e-07	-1.9518029e-07	-1.9534673e-07	-1.9563618e-07	-1.9544325e-07	-1.9520991e-07	-1.9520877e-07	-1.9536083e-07	-1.954682e-07	-1.9533798e-07	-1.9551914e-07	-1.9545263e-07	-1.9530535e-07	-1.9588236e-07	-1.9615129e-07	-1.9647575e-07	-1.9649576e-07	-1.9662178e-07	-1.9648854e-07	-1.9642977e-07	-1.9635735e-07	-1.966439e-07	-1.9665595e-07	-1.9661286e-07	-1.9648314e-07	-1.963374e-07	-1.9629101e-07	-1.9602209e-07	-1.9566841e-07	-1.9527852e-07	-1.9499242e-07	-1.9477602e-07	-1.9462357e-07	-1.9461515e-07	-1.9448714e-07	-1.9453063e-07	-1.9456576e-07	-1.9462607e-07	-1.9425897e-07	-1.9401756e-07	-1.9361499e-07	-1.9386653e-07	-1.9358703e-07	-1.9393019e-07	-1.9377092e-07	-1.9386476e-07	-1.9380252e-07	-1.9417064e-07	-1.9412067e-07	-1.94103e-07	-1.9420992e-07	-1.9420207e-07	-1.9419048e-07	-1.9401057e-07	-1.941566e-07	-1.9376751e-07	-1.9377137e-07	-1.9364489e-07	-1.9397879e-07	-1.9435117e-07	-1.9409651e-07	-1.9451818e-07	-1.9461692e-07	-1.9475709e-07	-1.9485236e-07	-1.9522577e-07	-1.9543614e-07	-1.956808e-07	-1.9582001e-07	-1.9629562e-07	-1.9638117e-07	-1.9666862e-07	-1.9664498e-07	-1.9700087e-07	-1.9708193e-07	-1.9723154e-07	-1.969712e-07	-1.9673183e-07	-1.9673331e-07	-1.9674263e-07	-1.967436e-07	-1.9677407e-07	-1.9674042e-07	-1.9655846e-07	-1.968055e-07	-1.966975e-07	-1.970771e-07	-1.9723507e-07	-1.9727867e-07	-1.9704783e-07	-1.967199e-07	-1.9659768e-07	-1.9676878e-07	-1.9646183e-07	-1.9644318e-07	-1.9609371e-07	-1.9622593e-07	-1.9570092e-07	-1.9566568e-07	-1.952863e-07	-1.9509019e-07	-1.9513504e-07	-1.9524572e-07	-1.9518546e-07	-1.9545746e-07	-1.95523e-07	-1.9495133e-07	-1.9488272e-07	-1.9512538e-07	-1.9486038e-07	-1.9414699e-07	-1.9377438e-07	-1.9341729e-07	-1.9289121e-07	-1.9271431e-07	-1.9276519e-07	-1.9262416e-07	-1.9222659e-07	-1.9188627e-07	-1.9172802e-07	-1.9182323e-07	-1.9180612e-07	-1.9181101e-07	-1.9171284e-07	-1.9161524e-07	-1.9166635e-07	-1.9111172e-07	-1.9082466e-07	-1.9064794e-07	-1.9004545e-07	-1.9054249e-07	-1.8944814e-07	-1.8921111e-07	-1.8871145e-07	-1.8809931e-07	-1.8814251e-07	-1.879323e-07	-1.879186e-07	-1.8798255e-07	-1.8808248e-07	-1.8818048e-07	-1.8822789e-07	-1.8875903e-07	-1.882114e-07	-1.8783419e-07	-1.8823181e-07	-1.8803229e-07	-1.8804127e-07	-1.8763524e-07	-1.8751854e-07	-1.8660836e-07	-1.8611036e-07	-1.8581682e-07	-1.8576196e-07	-1.8538185e-07	-1.8518352e-07	-1.8468046e-07	-1.8501231e-07	-1.8472321e-07	-1.8492449e-07	-1.8444388e-07	-1.8405723e-07	-1.8342178e-07	-1.8305923e-07	-1.8262728e-07	-1.8230759e-07	-1.821486e-07	-1.8200336e-07	-1.8147415e-07	-1.8088144e-07	-1.8090816e-07	-1.805297e-07	-1.7888453e-07	-1.7881109e-07	-1.7979607e-07	-1.7931166e-07	-1.7957132e-07	-1.789777e-07	-1.7894757e-07	-1.7869172e-07	-1.7817337e-07	-1.7812226e-07	-1.780075e-07	-1.7787823e-07	-1.7764256e-07	-1.7733606e-07	-1.7690667e-07	-1.7658243e-07	-1.7650132e-07	-1.7413601e-07	-1.7371269e-07	-1.7374788e-07	-1.7419916e-07	-1.7404938e-07	-1.7346957e-07	-1.7337373e-07	-1.7328739e-07	-1.7272401e-07	-1.7218588e-07	-1.7204673e-07	-1.720195e-07	-1.7164314e-07	-1.7389755e-07	-1.7074802e-07	-1.7023876e-07	-1.7023677e-07	-1.7006062e-07	-1.6971751e-07	-1.7201512e-07	-1.719979e-07	-1.7132135e-07	-1.7072784e-07	-1.6955238e-07	-1.676317e-07	-1.6752858e-07	-1.6644952e-07	-1.6643429e-07	-1.663696e-07	-1.6640865e-07	-1.666204e-07	-1.6651063e-07	-1.6689563e-07	-1.6768269e-07	-1.6697533e-07	-1.6716837e-07	-1.6736101e-07	-1.6750056e-07	-1.674681e-07	-1.6718695e-07	-1.6678553e-07	-1.6673505e-07	-1.6621829e-07	-1.6606344e-07	-1.6577366e-07	-1.6566003e-07	-1.6527713e-07	-1.6498103e-07	-1.6441385e-07	-1.6387236e-07	-1.6339561e-07	-1.6326771e-07	-1.6306353e-07	-1.6251312e-07	-1.6256212e-07	-1.6263164e-07	-1.6261504e-07	-1.6241756e-07	-1.6229529e-07	-1.6211487e-07	-1.6190256e-07	-1.6169895e-07	-1.6151961e-07	-1.6102786e-07	-1.6071175e-07	-1.5999279e-07	-1.5946722e-07	-1.5865669e-07	-1.5808604e-07	-1.5787793e-07	-1.5787123e-07	-1.5777408e-07	-1.5791846e-07	-1.5789345e-07	-1.5779005e-07	-1.5804835e-07	-1.5796076e-07	-1.572223e-07	-1.5677534e-07	-1.5611857e-07	-1.5567025e-07	-1.551378e-07	-1.5523551e-07	-1.5577223e-07	-1.5541764e-07	-1.5563006e-07	-1.5517782e-07	-1.523552e-07	-1.5175533e-07	-1.5283803e-07	-1.5052325e-07	-1.524179e-07	-1.5265704e-07	-1.5149669e-07	-1.5184128e-07	-1.5121077e-07	-1.5163596e-07	-1.5070839e-07	-1.505968e-07	-1.5100079e-07	-1.5020998e-07	-1.5009596e-07	-1.4985562e-07	-1.51601e-07	-1.5077035e-07	-1.5200112e-07	-1.522418e-07	-1.5196315e-07	-1.4934466e-07	-1.4995749e-07	-1.490676e-07	-1.4999461e-07	-1.4678471e-07
-1.5895381e-07	-1.5907108e-07	-1.5937445e-07	-1.5885831e-07	-1.6143872e-07	-1.5875059e-07	-1.6128064e-07	-1.6136579e-07	-1.611906e-07	-1.6138989e-07	-1.6145862e-07	-1.6137102e-07	-1.6131293e-07	-1.62037e-07	-1.6149687e-07	-1.6131662e-07	-1.6112244e-07	-1.6076268e-07	-1.6060596e-07	-1.6086665e-07	-1.5847274e-07	-1.6101677e-07	-1.6095464e-07	-1.6144514e-07	-1.6165382e-07	-1.6122533e-07	-1.6115865e-07	-1.615918e-07	-1.617662e-07	-1.6143923e-07	-1.6105997e-07	-1.5982931e-07	-1.6088791e-07	-1.57827e-07	-1.5916584e-07	-1.6163023e-07	-1.6159345e-07	-1.6152507e-07	-1.5886133e-07	-1.5909944e-07	-1.593786e-07	-1.5917817e-07	-1.5902668e-07	-1.6146248e-07	-1.621371e-07	-1.6265426e-07	-1.6322167e-07	-1.6297253e-07	-1.6036739e-07	-1.6243609e-07	-1.6017577e-07	-1.6093583e-07	-1.6244121e-07	-1.6367636e-07	-1.6379261e-07	-1.6359246e-07	-1.6328454e-07	-1.6323924e-07	-1.6245963e-07	-1.6281962e-07	-1.6269712e-07	-1.6263778e-07	-1.6274532e-07	-1.6305762e-07	-1.6371939e-07	-1.6400401e-07	-1.645073e-07	-1.6184617e-07	-1.6161795e-07	-1.6161869e-07	-1.6219587e-07	-1.6263772e-07	-1.6485768e-07	-1.6643656e-07	-1.6687352e-07	-1.6705354e-07	-1.6746793e-07	-1.6720185e-07	-1.6677649e-07	-1.6709191e-07	-1.6447029e-07	-1.6484358e-07	-1.6461638e-07	-1.6579298e-07	-1.6823384e-07	-1.6835691e-07	-1.6866727e-07	-1.6913407e-07	-1.6968266e-07	-1.7011627e-07	-1.7028742e-07	-1.7045602e-07	-1.6976134e-07	-1.7025747e-07	-1.7006442e-07	-1.7142696e-07	-1.721865e-07	-1.7272316e-07	-1.7210061e-07	-1.7024644e-07	-1.7068425e-07	-1.7073131e-07	-1.7161454e-07	-1.713571e-07	-1.715523e-07	-1.7462014e-07	-1.7471643e-07	-1.7387964e-07	-1.7423326e-07	-1.7362254e-07	-1.7296691e-07	-1.7330262e-07	-1.7385122e-07	-1.7409917e-07	-1.7617873e-07	-1.7647653e-07	-1.7492414e-07	-1.7481898e-07	-1.7474753e-07	-1.7507239e-07	-1.7561092e-07	-1.7554862e-07	-1.7602429e-07	-1.7585319e-07	-1.7803507e-07	-1.7855172e-07	-1.7844866e-07	-1.7916875e-07	-1.7752274e-07	-1.7974088e-07	-1.8002532e-07	-1.7972064e-07	-1.8003794e-07	-1.7896502e-07	-1.7943387e-07	-1.7894843e-07	-1.8084e-07	-1.7908394e-07	-1.8202337e-07	-1.8233624e-07	-1.8352512e-07	-1.8467858e-07	-1.8538498e-07	-1.8581335e-07	-1.863537e-07	-1.8665565e-07	-1.8681072e-07	-1.8666771e-07	-1.8685762e-07	-1.8785431e-07	-1.8833441e-07	-1.8837085e-07	-1.88944e-07	-1.8871782e-07	-1.8882389e-07	-1.8895457e-07	-1.8934622e-07	-1.8978648e-07	-1.9006268e-07	-1.9049543e-07	-1.9077527e-07	-1.911481e-07	-1.9143999e-07	-1.9128487e-07	-1.9146972e-07	-1.9200883e-07	-1.9202287e-07	-1.922914e-07	-1.9239798e-07	-1.9240429e-07	-1.9280367e-07	-1.9299108e-07	-1.9370322e-07	-1.9428234e-07	-1.9412835e-07	-1.9389728e-07	-1.9447668e-07	-1.9488124e-07	-1.954636e-07	-1.9543381e-07	-1.9537816e-07	-1.9529404e-07	-1.9514948e-07	-1.9577294e-07	-1.9558809e-07	-1.9559957e-07	-1.9547099e-07	-1.9512083e-07	-1.9463766e-07	-1.9444713e-07	-1.9484617e-07	-1.9483059e-07	-1.9449243e-07	-1.944428e-07	-1.9413955e-07	-1.939265e-07	-1.9386016e-07	-1.9421157e-07	-1.947717e-07	-1.9447754e-07	-1.9465125e-07	-1.9549219e-07	-1.9562208e-07	-1.9573167e-07	-1.9571729e-07	-1.9551499e-07	-1.9538305e-07	-1.9535798e-07	-1.9489539e-07	-1.951318e-07	-1.9474385e-07	-1.9512157e-07	-1.9536583e-07	-1.9569501e-07	-1.9547889e-07	-1.9529938e-07	-1.9523065e-07	-1.953486e-07	-1.9536958e-07	-1.9519331e-07	-1.9533616e-07	-1.951791e-07	-1.9498322e-07	-1.9556683e-07	-1.9581495e-07	-1.9616209e-07	-1.9624395e-07	-1.964732e-07	-1.9644318e-07	-1.9635576e-07	-1.9629414e-07	-1.9642539e-07	-1.9647365e-07	-1.9646012e-07	-1.9632193e-07	-1.9606676e-07	-1.9588884e-07	-1.9568591e-07	-1.9516494e-07	-1.9484236e-07	-1.9476204e-07	-1.9464937e-07	-1.945258e-07	-1.9449442e-07	-1.943834e-07	-1.9429689e-07	-1.9413164e-07	-1.940038e-07	-1.9384828e-07	-1.9388528e-07	-1.9363534e-07	-1.939116e-07	-1.9371799e-07	-1.9402916e-07	-1.9385442e-07	-1.9390438e-07	-1.9373363e-07	-1.939548e-07	-1.9389074e-07	-1.9401836e-07	-1.9422026e-07	-1.9422816e-07	-1.9410828e-07	-1.9380548e-07	-1.9405468e-07	-1.936707e-07	-1.9371384e-07	-1.9363443e-07	-1.9404371e-07	-1.944137e-07	-1.9404223e-07	-1.9444877e-07	-1.9447941e-07	-1.9456434e-07	-1.9470298e-07	-1.9500732e-07	-1.9515704e-07	-1.9535645e-07	-1.9551663e-07	-1.9606307e-07	-1.9619421e-07	-1.9655147e-07	-1.9659751e-07	-1.9692271e-07	-1.9706727e-07	-1.9727173e-07	-1.9704032e-07	-1.9688872e-07	-1.9697649e-07	-1.9698876e-07	-1.9696466e-07	-1.969683e-07	-1.9690111e-07	-1.9668448e-07	-1.969172e-07	-1.9690202e-07	-1.9726701e-07	-1.9745602e-07	-1.975198e-07	-1.9729885e-07	-1.9690958e-07	-1.9670216e-07	-1.9674752e-07	-1.9638748e-07	-1.9634734e-07	-1.9597962e-07	-1.9590789e-07	-1.9537634e-07	-1.9529045e-07	-1.9501965e-07	-1.9489289e-07	-1.9495616e-07	-1.9515068e-07	-1.951438e-07	-1.9545405e-07	-1.9552294e-07	-1.9489073e-07	-1.9472543e-07	-1.9479216e-07	-1.9413312e-07	-1.9351057e-07	-1.9316258e-07	-1.927533e-07	-1.923168e-07	-1.9218788e-07	-1.922765e-07	-1.9223944e-07	-1.9201292e-07	-1.9172535e-07	-1.9154277e-07	-1.9159074e-07	-1.9157881e-07	-1.9167948e-07	-1.9159728e-07	-1.9147228e-07	-1.9157523e-07	-1.9114259e-07	-1.9089674e-07	-1.9075839e-07	-1.9018091e-07	-1.9059024e-07	-1.8940545e-07	-1.8908844e-07	-1.8860578e-07	-1.8795583e-07	-1.8816479e-07	-1.8797857e-07	-1.8787216e-07	-1.8793929e-07	-1.8796135e-07	-1.8809538e-07	-1.881358e-07	-1.8864392e-07	-1.8811613e-07	-1.8769913e-07	-1.880224e-07	-1.8782777e-07	-1.8781714e-07	-1.8742725e-07	-1.8724808e-07	-1.8631562e-07	-1.8582466e-07	-1.8543909e-07	-1.8539248e-07	-1.8504579e-07	-1.8487265e-07	-1.8449032e-07	-1.8477374e-07	-1.8451738e-07	-1.8461753e-07	-1.8417455e-07	-1.8385879e-07	-1.8321782e-07	-1.8286397e-07	-1.8236523e-07	-1.8046694e-07	-1.8172523e-07	-1.8160171e-07	-1.8128475e-07	-1.7917836e-07	-1.794628e-07	-1.7944188e-07	-1.783992e-07	-1.7842882e-07	-1.7943415e-07	-1.788946e-07	-1.7936867e-07	-1.7875414e-07	-1.7866324e-07	-1.7840853e-07	-1.7789978e-07	-1.7781991e-07	-1.7765404e-07	-1.7747345e-07	-1.770444e-07	-1.7652036e-07	-1.7566185e-07	-1.7631089e-07	-1.7607067e-07	-1.7317541e-07	-1.7304876e-07	-1.7303199e-07	-1.7318854e-07	-1.7283895e-07	-1.7230582e-07	-1.7188216e-07	-1.7211835e-07	-1.7205792e-07	-1.715955e-07	-1.7132044e-07	-1.7106231e-07	-1.7051025e-07	-1.7351795e-07	-1.7029294e-07	-1.6955124e-07	-1.6917528e-07	-1.6864755e-07	-1.6844086e-07	-1.7060353e-07	-1.7068402e-07	-1.698761e-07	-1.6847827e-07	-1.6739131e-07	-1.6616031e-07	-1.6549916e-07	-1.6529327e-07	-1.6515668e-07	-1.6509898e-07	-1.6511484e-07	-1.6514775e-07	-1.6512541e-07	-1.6541026e-07	-1.6607657e-07	-1.6566992e-07	-1.6601467e-07	-1.6627536e-07	-1.6622988e-07	-1.6614763e-07	-1.6588251e-07	-1.6538826e-07	-1.652042e-07	-1.6477924e-07	-1.6452185e-07	-1.6413736e-07	-1.6351021e-07	-1.6291034e-07	-1.6240222e-07	-1.619207e-07	-1.6142599e-07	-1.6112756e-07	-1.61e-07	-1.6078229e-07	-1.6023085e-07	-1.6038166e-07	-1.6032675e-07	-1.6044731e-07	-1.6024234e-07	-1.6024143e-07	-1.5983915e-07	-1.5963315e-07	-1.5935944e-07	-1.5913503e-07	-1.5855875e-07	-1.5825225e-07	-1.5748788e-07	-1.5693422e-07	-1.5613375e-07	-1.5594281e-07	-1.5558624e-07	-1.5573238e-07	-1.553791e-07	-1.5559903e-07	-1.5566974e-07	-1.5528121e-07	-1.5536062e-07	-1.554597e-07	-1.5483408e-07	-1.5445033e-07	-1.5431669e-07	-1.5338054e-07	-1.5288566e-07	-1.525961e-07	-1.5300384e-07	-1.528407e-07	-1.5253255e-07	-1.5257757e-07	-1.502724e-07	-1.4987359e-07	-1.5056156e-07	-1.4842112e-07	-1.4994055e-07	-1.502433e-07	-1.4938189e-07	-1.4988012e-07	-1.4953196e-07	-1.4992349e-07	-1.4836377e-07	-1.4912422e-07	-1.4951075e-07	-1.4757507e-07	-1.4724691e-07	-1.4765288e-07	-1.489521e-07	-1.4819443e-07	-1.494023e-07	-1.4936694e-07	-1.4951058e-07	-1.4695115e-07	-1.4758507e-07	-1.4676306e-07	-1.471542e-07	-1.4388655e-07
-1.5808467e-07	-1.5807393e-07	-1.5800981e-07	-1.574374e-07	-1.6008937e-07	-1.5743979e-07	-1.5990861e-07	-1.6018794e-07	-1.5989508e-07	-1.6030015e-07	-1.6044584e-07	-1.6036648e-07	-1.6031652e-07	-1.6090416e-07	-1.6080554e-07	-1.6073335e-07	-1.6055708e-07	-1.601033e-07	-1.5969545e-07	-1.5965514e-07	-1.5668121e-07	-1.5801771e-07	-1.5808121e-07	-1.591315e-07	-1.6004566e-07	-1.6007755e-07	-1.6005987e-07	-1.6059028e-07	-1.6053087e-07	-1.6010807e-07	-1.5921199e-07	-1.5757291e-07	-1.5868903e-07	-1.5680985e-07	-1.5785997e-07	-1.6066383e-07	-1.6075597e-07	-1.6080895e-07	-1.580334e-07	-1.575354e-07	-1.5753585e-07	-1.5764783e-07	-1.5776612e-07	-1.6065189e-07	-1.6116678e-07	-1.6048648e-07	-1.61358e-07	-1.6067889e-07	-1.5905943e-07	-1.598857e-07	-1.5890947e-07	-1.5928794e-07	-1.5995829e-07	-1.6186448e-07	-1.6237749e-07	-1.6235526e-07	-1.6217706e-07	-1.6112472e-07	-1.602865e-07	-1.6120288e-07	-1.6178382e-07	-1.6175096e-07	-1.6172675e-07	-1.6192666e-07	-1.6241273e-07	-1.6249209e-07	-1.6259673e-07	-1.5967254e-07	-1.6002934e-07	-1.6011808e-07	-1.6070754e-07	-1.6150307e-07	-1.6239852e-07	-1.648167e-07	-1.650061e-07	-1.6531851e-07	-1.6586813e-07	-1.6573938e-07	-1.6517367e-07	-1.6536131e-07	-1.6293257e-07	-1.6329227e-07	-1.6307678e-07	-1.6387099e-07	-1.668987e-07	-1.6696458e-07	-1.6723817e-07	-1.6765847e-07	-1.6803301e-07	-1.6759327e-07	-1.6854091e-07	-1.6847298e-07	-1.6804921e-07	-1.6850737e-07	-1.6856404e-07	-1.697365e-07	-1.7015043e-07	-1.7034785e-07	-1.6941749e-07	-1.6820633e-07	-1.6888509e-07	-1.6899753e-07	-1.6998536e-07	-1.6958182e-07	-1.6957796e-07	-1.729224e-07	-1.7304183e-07	-1.7259896e-07	-1.7260732e-07	-1.719024e-07	-1.7114081e-07	-1.7146976e-07	-1.720212e-07	-1.723875e-07	-1.7470734e-07	-1.7506414e-07	-1.7319871e-07	-1.7351681e-07	-1.7333105e-07	-1.7318456e-07	-1.734129e-07	-1.7340989e-07	-1.7411026e-07	-1.7497393e-07	-1.7612183e-07	-1.7666457e-07	-1.7697471e-07	-1.7726529e-07	-1.750069e-07	-1.7777143e-07	-1.776225e-07	-1.7779075e-07	-1.7823493e-07	-1.7820378e-07	-1.7841609e-07	-1.7769878e-07	-1.7931347e-07	-1.7808605e-07	-1.8068801e-07	-1.8115833e-07	-1.8211199e-07	-1.833028e-07	-1.8384458e-07	-1.8438419e-07	-1.8496513e-07	-1.854267e-07	-1.8545069e-07	-1.8523281e-07	-1.8542329e-07	-1.8634842e-07	-1.8692441e-07	-1.8746596e-07	-1.8845361e-07	-1.8841456e-07	-1.8850756e-07	-1.8860311e-07	-1.8878166e-07	-1.8910987e-07	-1.8941228e-07	-1.8985321e-07	-1.9009673e-07	-1.9057353e-07	-1.9105738e-07	-1.9097246e-07	-1.9104903e-07	-1.9163161e-07	-1.9178884e-07	-1.9214491e-07	-1.9239212e-07	-1.9247022e-07	-1.928305e-07	-1.9185842e-07	-1.9359948e-07	-1.9415944e-07	-1.9400494e-07	-1.9378041e-07	-1.9433122e-07	-1.9462124e-07	-1.9515346e-07	-1.9513493e-07	-1.9514016e-07	-1.9504967e-07	-1.9489795e-07	-1.9549879e-07	-1.952875e-07	-1.9524231e-07	-1.9510327e-07	-1.9485338e-07	-1.9430672e-07	-1.9409828e-07	-1.9438085e-07	-1.9432753e-07	-1.9403734e-07	-1.9400278e-07	-1.9350142e-07	-1.9331691e-07	-1.93304e-07	-1.9366422e-07	-1.9418741e-07	-1.9395719e-07	-1.9423857e-07	-1.9496918e-07	-1.9535184e-07	-1.954138e-07	-1.954399e-07	-1.9527153e-07	-1.9524197e-07	-1.9528477e-07	-1.9483036e-07	-1.9505103e-07	-1.9472441e-07	-1.9507894e-07	-1.9537578e-07	-1.9575054e-07	-1.9551516e-07	-1.9537316e-07	-1.9524441e-07	-1.954113e-07	-1.9536918e-07	-1.9518086e-07	-1.9529659e-07	-1.9504654e-07	-1.9487067e-07	-1.9541272e-07	-1.9566164e-07	-1.9593887e-07	-1.9606381e-07	-1.9634098e-07	-1.9638998e-07	-1.9636786e-07	-1.9623394e-07	-1.9632932e-07	-1.9631676e-07	-1.9627993e-07	-1.9599855e-07	-1.9556211e-07	-1.9518023e-07	-1.9494354e-07	-1.9475493e-07	-1.9458986e-07	-1.9456797e-07	-1.945167e-07	-1.9446509e-07	-1.9442325e-07	-1.9437357e-07	-1.9407406e-07	-1.9393462e-07	-1.9379894e-07	-1.9357975e-07	-1.9378984e-07	-1.9361039e-07	-1.9395605e-07	-1.9381309e-07	-1.9407236e-07	-1.939041e-07	-1.9385931e-07	-1.9364228e-07	-1.9384868e-07	-1.9363694e-07	-1.93863e-07	-1.9407469e-07	-1.9414927e-07	-1.9393337e-07	-1.9361283e-07	-1.9390512e-07	-1.935494e-07	-1.9361869e-07	-1.9355355e-07	-1.9396595e-07	-1.9433327e-07	-1.9392922e-07	-1.9419338e-07	-1.9404337e-07	-1.9408321e-07	-1.9422419e-07	-1.9446298e-07	-1.9464761e-07	-1.9476255e-07	-1.9498668e-07	-1.9569251e-07	-1.9593728e-07	-1.9643551e-07	-1.9651299e-07	-1.9689276e-07	-1.9700616e-07	-1.970983e-07	-1.9704152e-07	-1.9690219e-07	-1.9707176e-07	-1.971253e-07	-1.9710575e-07	-1.971116e-07	-1.9698695e-07	-1.9676702e-07	-1.9699752e-07	-1.9698479e-07	-1.9743112e-07	-1.9762075e-07	-1.9772779e-07	-1.9740691e-07	-1.9702566e-07	-1.9673649e-07	-1.9675355e-07	-1.9641976e-07	-1.9625969e-07	-1.9581285e-07	-1.9564095e-07	-1.9511828e-07	-1.9513197e-07	-1.9488863e-07	-1.9480353e-07	-1.9490892e-07	-1.9509633e-07	-1.9506138e-07	-1.9543933e-07	-1.9549134e-07	-1.9483502e-07	-1.9435129e-07	-1.9411732e-07	-1.9352592e-07	-1.9301314e-07	-1.9273728e-07	-1.9215992e-07	-1.9157909e-07	-1.914737e-07	-1.9161592e-07	-1.9178191e-07	-1.9171716e-07	-1.915601e-07	-1.9138099e-07	-1.914878e-07	-1.9147132e-07	-1.9150872e-07	-1.915069e-07	-1.9135285e-07	-1.9153561e-07	-1.9116447e-07	-1.90923e-07	-1.9082916e-07	-1.9017426e-07	-1.9052044e-07	-1.8935145e-07	-1.8898442e-07	-1.8861107e-07	-1.8806054e-07	-1.882662e-07	-1.8812221e-07	-1.8796186e-07	-1.8798852e-07	-1.8798028e-07	-1.8805707e-07	-1.8807009e-07	-1.886026e-07	-1.8806287e-07	-1.8755895e-07	-1.877836e-07	-1.8748113e-07	-1.8746641e-07	-1.8709875e-07	-1.8695727e-07	-1.8603043e-07	-1.8558751e-07	-1.8508877e-07	-1.8509058e-07	-1.8476527e-07	-1.8448458e-07	-1.8399902e-07	-1.8417785e-07	-1.8392598e-07	-1.8358037e-07	-1.8368871e-07	-1.8336942e-07	-1.8275728e-07	-1.8234385e-07	-1.8174006e-07	-1.7933189e-07	-1.8065646e-07	-1.8066999e-07	-1.807565e-07	-1.7829001e-07	-1.7811959e-07	-1.7790921e-07	-1.7770509e-07	-1.7766922e-07	-1.7845059e-07	-1.7817166e-07	-1.7910349e-07	-1.784889e-07	-1.7833014e-07	-1.7799528e-07	-1.7757196e-07	-1.7743133e-07	-1.7699182e-07	-1.7598495e-07	-1.7469068e-07	-1.738195e-07	-1.7309895e-07	-1.7556658e-07	-1.7428442e-07	-1.728601e-07	-1.7253882e-07	-1.7233941e-07	-1.7224784e-07	-1.7188216e-07	-1.7153593e-07	-1.7103218e-07	-1.709617e-07	-1.7084858e-07	-1.707358e-07	-1.7040298e-07	-1.7007386e-07	-1.695509e-07	-1.7223022e-07	-1.6957983e-07	-1.6871525e-07	-1.6826721e-07	-1.6749215e-07	-1.6700284e-07	-1.6846076e-07	-1.6891903e-07	-1.6776676e-07	-1.6574603e-07	-1.6513627e-07	-1.6440566e-07	-1.6377237e-07	-1.6376509e-07	-1.6360383e-07	-1.6343409e-07	-1.6350401e-07	-1.6345103e-07	-1.6346638e-07	-1.6374418e-07	-1.6428066e-07	-1.6428999e-07	-1.6466726e-07	-1.6478589e-07	-1.6463213e-07	-1.6452259e-07	-1.6426952e-07	-1.6382666e-07	-1.6343046e-07	-1.6308144e-07	-1.6271269e-07	-1.6215245e-07	-1.6133396e-07	-1.6073409e-07	-1.6020192e-07	-1.5959336e-07	-1.5908824e-07	-1.5883143e-07	-1.5889088e-07	-1.5854056e-07	-1.5802266e-07	-1.5819779e-07	-1.5822405e-07	-1.5808342e-07	-1.5770763e-07	-1.5773043e-07	-1.5742694e-07	-1.5709867e-07	-1.567646e-07	-1.568207e-07	-1.5641308e-07	-1.5603536e-07	-1.5540854e-07	-1.5487728e-07	-1.5413053e-07	-1.5422734e-07	-1.534238e-07	-1.5349724e-07	-1.5281864e-07	-1.5288964e-07	-1.5279699e-07	-1.5196679e-07	-1.5210156e-07	-1.5232291e-07	-1.5192563e-07	-1.5136499e-07	-1.5202693e-07	-1.5109185e-07	-1.5093372e-07	-1.506852e-07	-1.5048994e-07	-1.5025159e-07	-1.4908397e-07	-1.5008516e-07	-1.4853106e-07	-1.4784854e-07	-1.4824047e-07	-1.4660765e-07	-1.475596e-07	-1.4784428e-07	-1.4762867e-07	-1.4804249e-07	-1.4775605e-07	-1.4801702e-07	-1.4649942e-07	-1.4735349e-07	-1.4794193e-07	-1.4543161e-07	-1.4487676e-07	-1.4543252e-07	-1.4632627e-07	-1.4576136e-07	-1.4677659e-07	-1.4651829e-07	-1.4663465e-07	-1.4482629e-07	-1.4538222e-07	-1.4446027e-07	-1.4448182e-07	-1.4206501e-07
-1.5725493e-07	-1.5706416e-07	-1.5703245e-07	-1.5652881e-07	-1.5902953e-07	-1.5660135e-07	-1.5906488e-07	-1.5936712e-07	-1.5904789e-07	-1.5928305e-07	-1.5922114e-07	-1.5906312e-07	-1.5924115e-07	-1.5963576e-07	-1.5956869e-07	-1.596336e-07	-1.5963764e-07	-1.593562e-07	-1.5891538e-07	-1.5892908e-07	-1.555926e-07	-1.5572022e-07	-1.5558913e-07	-1.5608828e-07	-1.5703318e-07	-1.5864521e-07	-1.5869523e-07	-1.5929697e-07	-1.5834325e-07	-1.576139e-07	-1.5665506e-07	-1.5597152e-07	-1.5681752e-07	-1.5605372e-07	-1.5675937e-07	-1.5924007e-07	-1.5998666e-07	-1.599613e-07	-1.5696952e-07	-1.5663653e-07	-1.5657349e-07	-1.5670469e-07	-1.5694798e-07	-1.5954799e-07	-1.5956959e-07	-1.5820666e-07	-1.5886189e-07	-1.5844125e-07	-1.5805188e-07	-1.5800987e-07	-1.5783388e-07	-1.5797212e-07	-1.5793859e-07	-1.5930107e-07	-1.6000416e-07	-1.6017492e-07	-1.6001843e-07	-1.5879431e-07	-1.5839146e-07	-1.5911388e-07	-1.6088654e-07	-1.6095311e-07	-1.6089149e-07	-1.6080361e-07	-1.6119259e-07	-1.6124847e-07	-1.6056737e-07	-1.5801675e-07	-1.5841636e-07	-1.5874394e-07	-1.5933023e-07	-1.5987462e-07	-1.6002775e-07	-1.6254302e-07	-1.6262294e-07	-1.6317875e-07	-1.6416345e-07	-1.6400452e-07	-1.6341255e-07	-1.6340476e-07	-1.6142218e-07	-1.6197583e-07	-1.6157514e-07	-1.6203143e-07	-1.6550831e-07	-1.6582192e-07	-1.661648e-07	-1.662325e-07	-1.6597181e-07	-1.6452589e-07	-1.6662648e-07	-1.6661096e-07	-1.663899e-07	-1.6697919e-07	-1.67032e-07	-1.6805569e-07	-1.6827011e-07	-1.6770343e-07	-1.6655986e-07	-1.6602519e-07	-1.6672902e-07	-1.6713591e-07	-1.6816819e-07	-1.675989e-07	-1.6780507e-07	-1.7094669e-07	-1.7118879e-07	-1.7085438e-07	-1.7056902e-07	-1.6996569e-07	-1.6940612e-07	-1.696024e-07	-1.7015549e-07	-1.711353e-07	-1.7310811e-07	-1.7343899e-07	-1.7174807e-07	-1.7218082e-07	-1.7210101e-07	-1.7162472e-07	-1.714638e-07	-1.7145913e-07	-1.7215655e-07	-1.7361828e-07	-1.7441255e-07	-1.7481767e-07	-1.754679e-07	-1.7570261e-07	-1.733784e-07	-1.7603656e-07	-1.7564383e-07	-1.7606726e-07	-1.7672102e-07	-1.7713597e-07	-1.7746447e-07	-1.7700529e-07	-1.7790006e-07	-1.7745577e-07	-1.794121e-07	-1.7994785e-07	-1.8083676e-07	-1.8168947e-07	-1.8213615e-07	-1.8264132e-07	-1.8342303e-07	-1.8380609e-07	-1.8400948e-07	-1.8400067e-07	-1.8401056e-07	-1.8474219e-07	-1.8533763e-07	-1.8625963e-07	-1.873604e-07	-1.8755071e-07	-1.8788973e-07	-1.880972e-07	-1.8827893e-07	-1.8834243e-07	-1.8871765e-07	-1.892015e-07	-1.8966892e-07	-1.9014618e-07	-1.9069245e-07	-1.907116e-07	-1.9078112e-07	-1.912789e-07	-1.9148206e-07	-1.9188417e-07	-1.9223978e-07	-1.9240781e-07	-1.9286102e-07	-1.9159086e-07	-1.9355446e-07	-1.9404263e-07	-1.9392633e-07	-1.9369838e-07	-1.9422851e-07	-1.9438204e-07	-1.9483315e-07	-1.9478978e-07	-1.9484844e-07	-1.9475266e-07	-1.9454666e-07	-1.9520166e-07	-1.9494507e-07	-1.9482223e-07	-1.9478557e-07	-1.9446708e-07	-1.9382253e-07	-1.9347533e-07	-1.9385391e-07	-1.9393633e-07	-1.9371578e-07	-1.9348818e-07	-1.9294617e-07	-1.9253514e-07	-1.924613e-07	-1.9293094e-07	-1.9370742e-07	-1.9347505e-07	-1.9372732e-07	-1.945279e-07	-1.9506064e-07	-1.9501368e-07	-1.9504472e-07	-1.9483997e-07	-1.948867e-07	-1.9506223e-07	-1.9467558e-07	-1.9496423e-07	-1.9467586e-07	-1.9507553e-07	-1.9534048e-07	-1.9579772e-07	-1.9552249e-07	-1.9542063e-07	-1.9530279e-07	-1.9545422e-07	-1.9535634e-07	-1.9513254e-07	-1.9524083e-07	-1.9499106e-07	-1.9485827e-07	-1.9534656e-07	-1.9554182e-07	-1.9576515e-07	-1.9587594e-07	-1.9619949e-07	-1.9624378e-07	-1.9635405e-07	-1.9619762e-07	-1.96332e-07	-1.9614538e-07	-1.960683e-07	-1.9566585e-07	-1.9505745e-07	-1.9470588e-07	-1.9449249e-07	-1.9450692e-07	-1.9444104e-07	-1.9443507e-07	-1.9448009e-07	-1.9449436e-07	-1.944212e-07	-1.9438795e-07	-1.9404547e-07	-1.9398925e-07	-1.9385209e-07	-1.9361659e-07	-1.9371254e-07	-1.9352706e-07	-1.9396401e-07	-1.9384174e-07	-1.9411993e-07	-1.9391308e-07	-1.9380832e-07	-1.9362415e-07	-1.9385413e-07	-1.9365763e-07	-1.9383793e-07	-1.9400977e-07	-1.9407821e-07	-1.9385459e-07	-1.9360147e-07	-1.9385914e-07	-1.9348101e-07	-1.9343054e-07	-1.9331117e-07	-1.9363983e-07	-1.9402358e-07	-1.9359277e-07	-1.9371072e-07	-1.9350523e-07	-1.9351836e-07	-1.9362471e-07	-1.9383731e-07	-1.9393025e-07	-1.9413596e-07	-1.943622e-07	-1.9513641e-07	-1.9555432e-07	-1.9609945e-07	-1.961659e-07	-1.9660069e-07	-1.9668994e-07	-1.9679521e-07	-1.9685604e-07	-1.9681568e-07	-1.9706732e-07	-1.9710478e-07	-1.9708409e-07	-1.971402e-07	-1.9698695e-07	-1.9681448e-07	-1.9703344e-07	-1.9704936e-07	-1.9749126e-07	-1.9770999e-07	-1.9780543e-07	-1.9744783e-07	-1.9704521e-07	-1.9677543e-07	-1.9674957e-07	-1.9631733e-07	-1.9611059e-07	-1.9546877e-07	-1.9533815e-07	-1.9489761e-07	-1.9501203e-07	-1.9483394e-07	-1.9473657e-07	-1.9488823e-07	-1.9511089e-07	-1.9505819e-07	-1.9535662e-07	-1.9524697e-07	-1.944781e-07	-1.9383913e-07	-1.9351637e-07	-1.9313529e-07	-1.9264752e-07	-1.9228236e-07	-1.9166208e-07	-1.910052e-07	-1.9086644e-07	-1.9107398e-07	-1.9129874e-07	-1.9132744e-07	-1.9123274e-07	-1.9124838e-07	-1.9137616e-07	-1.9135678e-07	-1.9133932e-07	-1.9139964e-07	-1.9129163e-07	-1.915019e-07	-1.9117124e-07	-1.9093687e-07	-1.9089634e-07	-1.9012742e-07	-1.9050276e-07	-1.8925766e-07	-1.8892791e-07	-1.8866626e-07	-1.8814188e-07	-1.8842564e-07	-1.8830082e-07	-1.8809465e-07	-1.8805088e-07	-1.8802575e-07	-1.8805673e-07	-1.8802263e-07	-1.8855445e-07	-1.8794708e-07	-1.8747318e-07	-1.8749591e-07	-1.8710415e-07	-1.8702838e-07	-1.8668374e-07	-1.866207e-07	-1.857448e-07	-1.8539964e-07	-1.8476186e-07	-1.8477635e-07	-1.8429364e-07	-1.8394547e-07	-1.8325522e-07	-1.8194947e-07	-1.8322538e-07	-1.8146432e-07	-1.8186512e-07	-1.8210676e-07	-1.8147949e-07	-1.8151627e-07	-1.8000804e-07	-1.7890767e-07	-1.7898816e-07	-1.7891585e-07	-1.7901408e-07	-1.7795321e-07	-1.7745356e-07	-1.770897e-07	-1.768226e-07	-1.7663916e-07	-1.7656777e-07	-1.7617077e-07	-1.7792377e-07	-1.7788807e-07	-1.7731583e-07	-1.7657942e-07	-1.7659579e-07	-1.7642253e-07	-1.7539065e-07	-1.7367296e-07	-1.7245753e-07	-1.7183027e-07	-1.7181384e-07	-1.748196e-07	-1.7217269e-07	-1.7197516e-07	-1.7172982e-07	-1.7139814e-07	-1.7130611e-07	-1.7104696e-07	-1.7073324e-07	-1.7034608e-07	-1.7001054e-07	-1.6974207e-07	-1.6965765e-07	-1.6936235e-07	-1.6886389e-07	-1.6849367e-07	-1.7041208e-07	-1.6866693e-07	-1.6768422e-07	-1.6723396e-07	-1.6636403e-07	-1.6564434e-07	-1.6604741e-07	-1.6642792e-07	-1.6513172e-07	-1.6328596e-07	-1.6296588e-07	-1.6234424e-07	-1.6180417e-07	-1.6187892e-07	-1.6185732e-07	-1.6161471e-07	-1.6162642e-07	-1.618485e-07	-1.6171339e-07	-1.6180485e-07	-1.6217371e-07	-1.624029e-07	-1.6277306e-07	-1.6297969e-07	-1.6271292e-07	-1.625034e-07	-1.6222708e-07	-1.6201881e-07	-1.6162687e-07	-1.6095163e-07	-1.6044976e-07	-1.6003452e-07	-1.5919198e-07	-1.5849713e-07	-1.5789044e-07	-1.5714238e-07	-1.5638983e-07	-1.5636738e-07	-1.5646617e-07	-1.5625187e-07	-1.55794e-07	-1.5590473e-07	-1.5632992e-07	-1.5534425e-07	-1.551337e-07	-1.5530736e-07	-1.5466594e-07	-1.546216e-07	-1.5452343e-07	-1.5423194e-07	-1.5395727e-07	-1.5364697e-07	-1.5307523e-07	-1.5285451e-07	-1.5181848e-07	-1.5255239e-07	-1.5072885e-07	-1.5066189e-07	-1.4977968e-07	-1.4969214e-07	-1.4941077e-07	-1.4894016e-07	-1.488109e-07	-1.4964957e-07	-1.4932471e-07	-1.4833068e-07	-1.4949438e-07	-1.4881573e-07	-1.487204e-07	-1.4865225e-07	-1.4797251e-07	-1.4751026e-07	-1.4573033e-07	-1.475575e-07	-1.4658229e-07	-1.4559919e-07	-1.4600937e-07	-1.4480526e-07	-1.4541126e-07	-1.4591177e-07	-1.4586442e-07	-1.4622384e-07	-1.4612169e-07	-1.4613499e-07	-1.4491911e-07	-1.4555565e-07	-1.4596014e-07	-1.4400121e-07	-1.4346523e-07	-1.4356334e-07	-1.4411421e-07	-1.4361478e-07	-1.4449245e-07	-1.4398722e-07	-1.441789e-07	-1.4296052e-07	-1.4317015e-07	-1.4240004e-07	-1.4222502e-07	-1.4058713e-07
-1.5631122e-07	-1.5616439e-07	-1.5610181e-07	-1.5562415e-07	-1.58408e-07	-1.5582094e-07	-1.5852316e-07	-1.5850679e-07	-1.5814555e-07	-1.5828715e-07	-1.5804346e-07	-1.5797144e-07	-1.581144e-07	-1.5832325e-07	-1.5803067e-07	-1.5806074e-07	-1.5822428e-07	-1.5805182e-07	-1.5760583e-07	-1.5800214e-07	-1.5462308e-07	-1.5441054e-07	-1.542349e-07	-1.5394176e-07	-1.5418914e-07	-1.565034e-07	-1.5715733e-07	-1.572011e-07	-1.5520646e-07	-1.5473904e-07	-1.5460421e-07	-1.5467259e-07	-1.5525791e-07	-1.5521306e-07	-1.555257e-07	-1.5754256e-07	-1.5900423e-07	-1.5874519e-07	-1.5568457e-07	-1.557213e-07	-1.5571999e-07	-1.5586141e-07	-1.56098e-07	-1.5826072e-07	-1.5818694e-07	-1.5614182e-07	-1.5656991e-07	-1.5657201e-07	-1.5679228e-07	-1.565366e-07	-1.5667018e-07	-1.5664415e-07	-1.5645389e-07	-1.5676591e-07	-1.5712294e-07	-1.5728466e-07	-1.5711333e-07	-1.565345e-07	-1.565092e-07	-1.5710532e-07	-1.5978617e-07	-1.5965969e-07	-1.5973495e-07	-1.5964991e-07	-1.5996818e-07	-1.5991128e-07	-1.5835644e-07	-1.5676028e-07	-1.5718848e-07	-1.5742296e-07	-1.5794046e-07	-1.5802289e-07	-1.5792017e-07	-1.5963667e-07	-1.5961569e-07	-1.6042469e-07	-1.6212095e-07	-1.6181963e-07	-1.6142246e-07	-1.6136539e-07	-1.5998847e-07	-1.6053565e-07	-1.6018157e-07	-1.6017606e-07	-1.631318e-07	-1.6409564e-07	-1.6440219e-07	-1.6379465e-07	-1.629935e-07	-1.6169491e-07	-1.6426378e-07	-1.647241e-07	-1.648159e-07	-1.6554173e-07	-1.6538405e-07	-1.6626672e-07	-1.661615e-07	-1.6477406e-07	-1.6406892e-07	-1.6414987e-07	-1.6454663e-07	-1.6507704e-07	-1.6635511e-07	-1.6562871e-07	-1.6602519e-07	-1.6892966e-07	-1.6921865e-07	-1.6888879e-07	-1.681471e-07	-1.6793319e-07	-1.6784082e-07	-1.6803648e-07	-1.6847264e-07	-1.6991203e-07	-1.7137853e-07	-1.7176075e-07	-1.7091639e-07	-1.7111881e-07	-1.709152e-07	-1.7075672e-07	-1.6972405e-07	-1.6974576e-07	-1.7032096e-07	-1.7211772e-07	-1.7274118e-07	-1.7301761e-07	-1.7356791e-07	-1.7375817e-07	-1.7181475e-07	-1.7431574e-07	-1.7396104e-07	-1.7423918e-07	-1.7495529e-07	-1.7558989e-07	-1.7625166e-07	-1.7615179e-07	-1.7652081e-07	-1.7638962e-07	-1.7811595e-07	-1.7861413e-07	-1.7934229e-07	-1.798528e-07	-1.8030562e-07	-1.8058785e-07	-1.8156715e-07	-1.819879e-07	-1.8251569e-07	-1.8271567e-07	-1.8279155e-07	-1.8359498e-07	-1.843332e-07	-1.8502539e-07	-1.8624598e-07	-1.8618897e-07	-1.8681618e-07	-1.8719896e-07	-1.8756526e-07	-1.8749029e-07	-1.8767713e-07	-1.8822027e-07	-1.8907656e-07	-1.8970178e-07	-1.902464e-07	-1.9036315e-07	-1.9043887e-07	-1.9093454e-07	-1.9118829e-07	-1.9157892e-07	-1.9201087e-07	-1.9227491e-07	-1.9277269e-07	-1.914961e-07	-1.9351137e-07	-1.9386198e-07	-1.9384169e-07	-1.9359049e-07	-1.9411669e-07	-1.9420168e-07	-1.9459804e-07	-1.9458048e-07	-1.9452978e-07	-1.9444047e-07	-1.9418599e-07	-1.9484469e-07	-1.9460111e-07	-1.9446685e-07	-1.9433963e-07	-1.9396208e-07	-1.9324244e-07	-1.9273392e-07	-1.9321772e-07	-1.9339893e-07	-1.9326842e-07	-1.9293657e-07	-1.9233278e-07	-1.9204379e-07	-1.918271e-07	-1.9241872e-07	-1.9331662e-07	-1.9313507e-07	-1.9330815e-07	-1.9425073e-07	-1.9467876e-07	-1.9454683e-07	-1.9455956e-07	-1.9439898e-07	-1.943755e-07	-1.9459765e-07	-1.9434907e-07	-1.9473993e-07	-1.9459748e-07	-1.9503426e-07	-1.952651e-07	-1.9568677e-07	-1.9547451e-07	-1.9537276e-07	-1.952306e-07	-1.9541545e-07	-1.9525072e-07	-1.9509332e-07	-1.9520274e-07	-1.9499191e-07	-1.9480643e-07	-1.9527408e-07	-1.9543893e-07	-1.956343e-07	-1.9577624e-07	-1.9591249e-07	-1.9594444e-07	-1.960766e-07	-1.960214e-07	-1.9623877e-07	-1.9607273e-07	-1.9586952e-07	-1.9538942e-07	-1.948037e-07	-1.9447532e-07	-1.9432565e-07	-1.9438255e-07	-1.9442831e-07	-1.9441097e-07	-1.9450505e-07	-1.9442268e-07	-1.943942e-07	-1.9445088e-07	-1.9414364e-07	-1.9409043e-07	-1.93993e-07	-1.9374801e-07	-1.9376108e-07	-1.9357384e-07	-1.9397351e-07	-1.9387176e-07	-1.9417115e-07	-1.93885e-07	-1.9377342e-07	-1.9361511e-07	-1.9384487e-07	-1.9373158e-07	-1.9379917e-07	-1.9394776e-07	-1.9401466e-07	-1.9379854e-07	-1.935511e-07	-1.9379064e-07	-1.9337142e-07	-1.9323795e-07	-1.9302564e-07	-1.9320197e-07	-1.9355633e-07	-1.9305133e-07	-1.9318969e-07	-1.9306191e-07	-1.9314047e-07	-1.9309334e-07	-1.9343003e-07	-1.9352109e-07	-1.9370663e-07	-1.9389529e-07	-1.9443451e-07	-1.9487243e-07	-1.9534491e-07	-1.9540647e-07	-1.9585485e-07	-1.9604988e-07	-1.9635684e-07	-1.9645307e-07	-1.9658279e-07	-1.9688088e-07	-1.969899e-07	-1.9702054e-07	-1.9706772e-07	-1.9688179e-07	-1.9679499e-07	-1.9700809e-07	-1.9698632e-07	-1.974401e-07	-1.9762882e-07	-1.9776519e-07	-1.9734557e-07	-1.9696006e-07	-1.9664731e-07	-1.9653879e-07	-1.961252e-07	-1.9587736e-07	-1.9518581e-07	-1.9510048e-07	-1.9469496e-07	-1.9479739e-07	-1.9468223e-07	-1.9461476e-07	-1.9485441e-07	-1.9501573e-07	-1.9492154e-07	-1.9519945e-07	-1.9491114e-07	-1.9403353e-07	-1.9339404e-07	-1.9318958e-07	-1.9286642e-07	-1.9231982e-07	-1.9189542e-07	-1.9138093e-07	-1.9072831e-07	-1.9054488e-07	-1.9067824e-07	-1.9087344e-07	-1.9088134e-07	-1.9081193e-07	-1.9093108e-07	-1.9119733e-07	-1.9122746e-07	-1.9120785e-07	-1.9125162e-07	-1.9134626e-07	-1.9154726e-07	-1.9120131e-07	-1.9096706e-07	-1.9089759e-07	-1.9010173e-07	-1.9042619e-07	-1.8919877e-07	-1.8894514e-07	-1.8868434e-07	-1.8820026e-07	-1.8858179e-07	-1.8842547e-07	-1.8816479e-07	-1.8813552e-07	-1.8796351e-07	-1.880187e-07	-1.8784056e-07	-1.8839626e-07	-1.8780327e-07	-1.8722892e-07	-1.8730054e-07	-1.8684841e-07	-1.8671363e-07	-1.8635058e-07	-1.8630976e-07	-1.8552265e-07	-1.8517886e-07	-1.8473241e-07	-1.8466574e-07	-1.8417535e-07	-1.8365381e-07	-1.8282401e-07	-1.8050218e-07	-1.8274983e-07	-1.8065856e-07	-1.8021746e-07	-1.7975742e-07	-1.7924174e-07	-1.792659e-07	-1.7864721e-07	-1.7826477e-07	-1.7789222e-07	-1.7784129e-07	-1.7756372e-07	-1.7715234e-07	-1.7689081e-07	-1.7650785e-07	-1.7621397e-07	-1.7588025e-07	-1.7520836e-07	-1.7471245e-07	-1.7576673e-07	-1.7630066e-07	-1.7498922e-07	-1.7431177e-07	-1.7427857e-07	-1.7447275e-07	-1.7324953e-07	-1.7239188e-07	-1.7149318e-07	-1.7109858e-07	-1.7123386e-07	-1.7418733e-07	-1.7091799e-07	-1.7085773e-07	-1.7075234e-07	-1.7056527e-07	-1.7056408e-07	-1.7027452e-07	-1.6995801e-07	-1.6947632e-07	-1.6919944e-07	-1.6878187e-07	-1.6846383e-07	-1.6807417e-07	-1.6775198e-07	-1.6740813e-07	-1.6850709e-07	-1.6736965e-07	-1.662853e-07	-1.6563928e-07	-1.6501667e-07	-1.6420051e-07	-1.6372059e-07	-1.6405664e-07	-1.6269144e-07	-1.6096612e-07	-1.6072067e-07	-1.6057959e-07	-1.6011268e-07	-1.6017214e-07	-1.6007334e-07	-1.5988314e-07	-1.5975218e-07	-1.5978623e-07	-1.59835e-07	-1.5983971e-07	-1.6016406e-07	-1.604493e-07	-1.6067543e-07	-1.6088393e-07	-1.6057572e-07	-1.6016219e-07	-1.5988167e-07	-1.5972535e-07	-1.5930016e-07	-1.5859234e-07	-1.5805051e-07	-1.5761248e-07	-1.5685589e-07	-1.5600273e-07	-1.5559135e-07	-1.547121e-07	-1.5422876e-07	-1.542457e-07	-1.5406204e-07	-1.5385694e-07	-1.534242e-07	-1.5307614e-07	-1.5424462e-07	-1.5285576e-07	-1.5272633e-07	-1.5310928e-07	-1.5221849e-07	-1.5246258e-07	-1.5160049e-07	-1.5111613e-07	-1.5067309e-07	-1.5055826e-07	-1.5010841e-07	-1.5089756e-07	-1.4925541e-07	-1.503613e-07	-1.4852384e-07	-1.481821e-07	-1.4734695e-07	-1.4705688e-07	-1.4625891e-07	-1.4654194e-07	-1.4688931e-07	-1.4716539e-07	-1.4688368e-07	-1.4586186e-07	-1.4703068e-07	-1.4661492e-07	-1.4654711e-07	-1.4637607e-07	-1.4537392e-07	-1.4486722e-07	-1.4309808e-07	-1.4496686e-07	-1.445834e-07	-1.4343294e-07	-1.4404594e-07	-1.4314304e-07	-1.4319301e-07	-1.4375667e-07	-1.4381902e-07	-1.4406402e-07	-1.4445283e-07	-1.4424592e-07	-1.4339253e-07	-1.4346756e-07	-1.4358079e-07	-1.4234297e-07	-1.4215601e-07	-1.4191886e-07	-1.4198707e-07	-1.4155955e-07	-1.4232336e-07	-1.4182092e-07	-1.4212992e-07	-1.411936e-07	-1.4122844e-07	-1.4086555e-07	-1.4023192e-07	-1.3897363e-07
-1.5508294e-07	-1.5499813e-07	-1.5498557e-07	-1.5467003e-07	-1.5762436e-07	-1.5514917e-07	-1.5771894e-07	-1.5738914e-07	-1.5740807e-07	-1.5751516e-07	-1.5714659e-07	-1.5711453e-07	-1.5705268e-07	-1.5629968e-07	-1.5646231e-07	-1.5637704e-07	-1.5651733e-07	-1.564058e-07	-1.5620861e-07	-1.564274e-07	-1.5367328e-07	-1.5345358e-07	-1.5334319e-07	-1.5282984e-07	-1.5267108e-07	-1.5386382e-07	-1.5589603e-07	-1.5436996e-07	-1.5297672e-07	-1.529188e-07	-1.531277e-07	-1.5333723e-07	-1.5371484e-07	-1.5393408e-07	-1.5408716e-07	-1.5559812e-07	-1.5710987e-07	-1.5679075e-07	-1.5474922e-07	-1.5483926e-07	-1.5489735e-07	-1.5493242e-07	-1.5494993e-07	-1.5718621e-07	-1.5743319e-07	-1.5481839e-07	-1.5520908e-07	-1.5526967e-07	-1.5562307e-07	-1.5540326e-07	-1.5567878e-07	-1.5558197e-07	-1.5527502e-07	-1.548558e-07	-1.5494999e-07	-1.548853e-07	-1.5464627e-07	-1.5482129e-07	-1.5489991e-07	-1.5507504e-07	-1.5828209e-07	-1.5770291e-07	-1.5819438e-07	-1.5846001e-07	-1.5844569e-07	-1.5786367e-07	-1.5614535e-07	-1.5558743e-07	-1.5590007e-07	-1.5604206e-07	-1.5647026e-07	-1.5625625e-07	-1.5613909e-07	-1.5689164e-07	-1.5656991e-07	-1.574013e-07	-1.5950934e-07	-1.591024e-07	-1.5920943e-07	-1.5916169e-07	-1.584969e-07	-1.5903828e-07	-1.5869546e-07	-1.5846973e-07	-1.5985256e-07	-1.611333e-07	-1.6134459e-07	-1.6009426e-07	-1.5957841e-07	-1.5923882e-07	-1.6185049e-07	-1.6294604e-07	-1.6332228e-07	-1.6400429e-07	-1.6368557e-07	-1.6459597e-07	-1.639732e-07	-1.6217558e-07	-1.6211698e-07	-1.6225442e-07	-1.6288601e-07	-1.630745e-07	-1.647071e-07	-1.6390567e-07	-1.6420796e-07	-1.6699596e-07	-1.6749794e-07	-1.6729234e-07	-1.6641491e-07	-1.6652501e-07	-1.6623966e-07	-1.6624563e-07	-1.6666581e-07	-1.6830694e-07	-1.6957677e-07	-1.7007983e-07	-1.6960922e-07	-1.6996955e-07	-1.6984541e-07	-1.6965515e-07	-1.6873474e-07	-1.6866483e-07	-1.6887287e-07	-1.7070352e-07	-1.7090207e-07	-1.7098245e-07	-1.7152382e-07	-1.715037e-07	-1.7034171e-07	-1.7249846e-07	-1.7239734e-07	-1.7223925e-07	-1.7293519e-07	-1.736579e-07	-1.7474719e-07	-1.7504402e-07	-1.7521307e-07	-1.7536365e-07	-1.7655071e-07	-1.7704207e-07	-1.7747612e-07	-1.7806121e-07	-1.7835919e-07	-1.7854398e-07	-1.7943842e-07	-1.8001276e-07	-1.8083028e-07	-1.810966e-07	-1.8138752e-07	-1.8244418e-07	-1.8311027e-07	-1.8372555e-07	-1.8486645e-07	-1.8462589e-07	-1.8543454e-07	-1.8589526e-07	-1.8679498e-07	-1.8691372e-07	-1.8702707e-07	-1.8748005e-07	-1.8826614e-07	-1.8907156e-07	-1.8965261e-07	-1.8979222e-07	-1.9001254e-07	-1.906273e-07	-1.909716e-07	-1.9139821e-07	-1.9179595e-07	-1.9210148e-07	-1.9250348e-07	-1.9121296e-07	-1.9345072e-07	-1.9372226e-07	-1.9358151e-07	-1.933966e-07	-1.9398476e-07	-1.9405411e-07	-1.9431712e-07	-1.9441262e-07	-1.9431326e-07	-1.9417752e-07	-1.9391166e-07	-1.9450715e-07	-1.9429234e-07	-1.9402989e-07	-1.9382935e-07	-1.9335738e-07	-1.9254901e-07	-1.9206453e-07	-1.9239559e-07	-1.9264206e-07	-1.9262143e-07	-1.9248739e-07	-1.9195443e-07	-1.9172381e-07	-1.9144676e-07	-1.9208358e-07	-1.9300364e-07	-1.9278838e-07	-1.9284715e-07	-1.9395293e-07	-1.9403876e-07	-1.9397436e-07	-1.9409174e-07	-1.9400102e-07	-1.9404058e-07	-1.9418695e-07	-1.9388273e-07	-1.9426273e-07	-1.9427324e-07	-1.9488186e-07	-1.9509793e-07	-1.9544848e-07	-1.9532598e-07	-1.9523156e-07	-1.9500419e-07	-1.951426e-07	-1.9505205e-07	-1.9497486e-07	-1.9514465e-07	-1.9492751e-07	-1.9478313e-07	-1.9523696e-07	-1.9538146e-07	-1.9557183e-07	-1.9563612e-07	-1.9560599e-07	-1.9561548e-07	-1.957057e-07	-1.9574088e-07	-1.959902e-07	-1.9586656e-07	-1.9569478e-07	-1.9523816e-07	-1.9472986e-07	-1.9443178e-07	-1.9428614e-07	-1.9434435e-07	-1.9446077e-07	-1.9448106e-07	-1.9452062e-07	-1.9438266e-07	-1.9437653e-07	-1.9448316e-07	-1.9418957e-07	-1.942214e-07	-1.9417212e-07	-1.9385908e-07	-1.9383646e-07	-1.9366649e-07	-1.9400574e-07	-1.9392115e-07	-1.941321e-07	-1.9380082e-07	-1.9374187e-07	-1.9363563e-07	-1.9386653e-07	-1.9375648e-07	-1.9382071e-07	-1.9389188e-07	-1.9389779e-07	-1.9365649e-07	-1.9344333e-07	-1.9366166e-07	-1.9325154e-07	-1.9314382e-07	-1.9284596e-07	-1.9295703e-07	-1.9326387e-07	-1.9262302e-07	-1.92811e-07	-1.9280196e-07	-1.927807e-07	-1.9276894e-07	-1.9310085e-07	-1.932591e-07	-1.9342957e-07	-1.9349085e-07	-1.9391513e-07	-1.9410459e-07	-1.9453051e-07	-1.9462863e-07	-1.9505961e-07	-1.953419e-07	-1.9585167e-07	-1.9603146e-07	-1.9612236e-07	-1.9645586e-07	-1.9664924e-07	-1.9669199e-07	-1.9688218e-07	-1.9675093e-07	-1.9673507e-07	-1.9700377e-07	-1.969043e-07	-1.9732397e-07	-1.974787e-07	-1.9759369e-07	-1.9715242e-07	-1.9682852e-07	-1.9642243e-07	-1.9630994e-07	-1.9590823e-07	-1.9563271e-07	-1.9512186e-07	-1.9505364e-07	-1.9460992e-07	-1.9464744e-07	-1.9448328e-07	-1.9440841e-07	-1.9472623e-07	-1.9480086e-07	-1.9461834e-07	-1.9488459e-07	-1.945088e-07	-1.9367479e-07	-1.9312029e-07	-1.9296124e-07	-1.9259591e-07	-1.9209511e-07	-1.9172353e-07	-1.912511e-07	-1.9059627e-07	-1.9038032e-07	-1.9043227e-07	-1.9052396e-07	-1.904927e-07	-1.903241e-07	-1.9060241e-07	-1.9096206e-07	-1.9103413e-07	-1.9105397e-07	-1.9101731e-07	-1.9122342e-07	-1.9153759e-07	-1.9123894e-07	-1.909516e-07	-1.9087315e-07	-1.9009343e-07	-1.9039493e-07	-1.8916933e-07	-1.8892359e-07	-1.8868207e-07	-1.8816604e-07	-1.8859373e-07	-1.8850324e-07	-1.882463e-07	-1.8812398e-07	-1.878355e-07	-1.8786693e-07	-1.8760011e-07	-1.8791252e-07	-1.8739019e-07	-1.8691316e-07	-1.8711523e-07	-1.8674626e-07	-1.8652048e-07	-1.8618158e-07	-1.8604089e-07	-1.8530642e-07	-1.8503357e-07	-1.8465585e-07	-1.8456666e-07	-1.8407269e-07	-1.8348965e-07	-1.8241997e-07	-1.798349e-07	-1.8247795e-07	-1.8033103e-07	-1.7939448e-07	-1.7862629e-07	-1.7801278e-07	-1.7798914e-07	-1.7755775e-07	-1.7740098e-07	-1.7689803e-07	-1.7681646e-07	-1.7644442e-07	-1.7606686e-07	-1.7619891e-07	-1.7577588e-07	-1.7558261e-07	-1.7520478e-07	-1.7433536e-07	-1.7359991e-07	-1.7403966e-07	-1.738685e-07	-1.7287164e-07	-1.7235783e-07	-1.7224079e-07	-1.726342e-07	-1.7182577e-07	-1.7133902e-07	-1.7061927e-07	-1.7039412e-07	-1.7056254e-07	-1.7297572e-07	-1.7025383e-07	-1.6977583e-07	-1.6960297e-07	-1.6952578e-07	-1.696028e-07	-1.6921257e-07	-1.6876788e-07	-1.6810827e-07	-1.6768826e-07	-1.6724272e-07	-1.6682486e-07	-1.6646857e-07	-1.6613444e-07	-1.6600103e-07	-1.6660186e-07	-1.6545823e-07	-1.6426407e-07	-1.6355705e-07	-1.6289636e-07	-1.6222339e-07	-1.6169935e-07	-1.6220667e-07	-1.6077843e-07	-1.5890481e-07	-1.5863156e-07	-1.5849275e-07	-1.5833109e-07	-1.5836702e-07	-1.5819694e-07	-1.5796564e-07	-1.5765664e-07	-1.5782433e-07	-1.577655e-07	-1.5768774e-07	-1.5773185e-07	-1.5803164e-07	-1.5818381e-07	-1.5861428e-07	-1.5819927e-07	-1.5790306e-07	-1.5734133e-07	-1.5707383e-07	-1.5661186e-07	-1.5593002e-07	-1.5539359e-07	-1.5475604e-07	-1.5433233e-07	-1.5382773e-07	-1.536236e-07	-1.5286292e-07	-1.527506e-07	-1.5266971e-07	-1.521089e-07	-1.5123885e-07	-1.5144161e-07	-1.5112124e-07	-1.5208747e-07	-1.5079223e-07	-1.5065058e-07	-1.5052797e-07	-1.4998574e-07	-1.4975626e-07	-1.4789583e-07	-1.4747536e-07	-1.4731859e-07	-1.4721127e-07	-1.4757831e-07	-1.4844272e-07	-1.4693813e-07	-1.479134e-07	-1.4654978e-07	-1.4630547e-07	-1.4532071e-07	-1.4514325e-07	-1.4374859e-07	-1.4450904e-07	-1.4480827e-07	-1.4473426e-07	-1.4455901e-07	-1.4376661e-07	-1.4459613e-07	-1.4415963e-07	-1.4443202e-07	-1.4385063e-07	-1.4284575e-07	-1.4239237e-07	-1.4091728e-07	-1.4254516e-07	-1.4264026e-07	-1.4165636e-07	-1.419931e-07	-1.4144143e-07	-1.4106996e-07	-1.4145604e-07	-1.4158655e-07	-1.4180125e-07	-1.4251123e-07	-1.4238475e-07	-1.4164829e-07	-1.4119178e-07	-1.4127033e-07	-1.4050653e-07	-1.4065961e-07	-1.4024346e-07	-1.3995634e-07	-1.3958754e-07	-1.3992621e-07	-1.3987409e-07	-1.4000693e-07	-1.394522e-07	-1.3945885e-07	-1.3930054e-07	-1.3835376e-07	-1.3751645e-07
-1.5379919e-07	-1.537951e-07	-1.5377589e-07	-1.5341686e-07	-1.5607429e-07	-1.5380573e-07	-1.5638892e-07	-1.5571419e-07	-1.565021e-07	-1.5625284e-07	-1.5588819e-07	-1.559535e-07	-1.5558038e-07	-1.5381386e-07	-1.5495834e-07	-1.5476803e-07	-1.5499262e-07	-1.5495146e-07	-1.5484767e-07	-1.5438559e-07	-1.5246758e-07	-1.5246638e-07	-1.5253653e-07	-1.5203864e-07	-1.5184941e-07	-1.5223441e-07	-1.5473177e-07	-1.5241869e-07	-1.5197469e-07	-1.5181763e-07	-1.5202301e-07	-1.5219331e-07	-1.5243592e-07	-1.5255188e-07	-1.526177e-07	-1.5327413e-07	-1.5440992e-07	-1.543072e-07	-1.5355494e-07	-1.537739e-07	-1.5388406e-07	-1.5394772e-07	-1.5381556e-07	-1.5606588e-07	-1.5613898e-07	-1.5381943e-07	-1.5452758e-07	-1.5428554e-07	-1.5454663e-07	-1.5434023e-07	-1.547063e-07	-1.5457232e-07	-1.5418607e-07	-1.5378544e-07	-1.5370949e-07	-1.5359524e-07	-1.5327919e-07	-1.5374343e-07	-1.5375394e-07	-1.5343784e-07	-1.558027e-07	-1.5498358e-07	-1.5595032e-07	-1.567858e-07	-1.5619139e-07	-1.5523415e-07	-1.5427082e-07	-1.5414548e-07	-1.5456112e-07	-1.5460989e-07	-1.5511142e-07	-1.5480367e-07	-1.5454037e-07	-1.5475814e-07	-1.5448114e-07	-1.5502968e-07	-1.5653364e-07	-1.5632298e-07	-1.5674078e-07	-1.5688897e-07	-1.5700454e-07	-1.5734287e-07	-1.5711709e-07	-1.5685077e-07	-1.5692422e-07	-1.5773082e-07	-1.5787958e-07	-1.5676363e-07	-1.5707542e-07	-1.5739261e-07	-1.5968197e-07	-1.6123397e-07	-1.6199147e-07	-1.6256388e-07	-1.6232269e-07	-1.6308087e-07	-1.6190165e-07	-1.5999785e-07	-1.6057379e-07	-1.6072443e-07	-1.6123664e-07	-1.6132617e-07	-1.6327516e-07	-1.6206269e-07	-1.6244167e-07	-1.6509097e-07	-1.6605458e-07	-1.6608885e-07	-1.6551184e-07	-1.6552281e-07	-1.6444221e-07	-1.6429493e-07	-1.6484279e-07	-1.6630003e-07	-1.6784645e-07	-1.6821372e-07	-1.6769042e-07	-1.6859912e-07	-1.6847355e-07	-1.6826726e-07	-1.6798623e-07	-1.6790125e-07	-1.680537e-07	-1.6917897e-07	-1.6883632e-07	-1.6858286e-07	-1.6896485e-07	-1.6914379e-07	-1.6903459e-07	-1.707308e-07	-1.7070948e-07	-1.7029987e-07	-1.7095539e-07	-1.7170288e-07	-1.7318399e-07	-1.7380097e-07	-1.7392233e-07	-1.7432279e-07	-1.7503686e-07	-1.7528453e-07	-1.7558455e-07	-1.7629964e-07	-1.7641162e-07	-1.7671476e-07	-1.7760539e-07	-1.7844968e-07	-1.7926197e-07	-1.7951885e-07	-1.7994722e-07	-1.8101485e-07	-1.8149734e-07	-1.8217736e-07	-1.8318588e-07	-1.834029e-07	-1.8404864e-07	-1.8467341e-07	-1.8619221e-07	-1.8654299e-07	-1.8656903e-07	-1.8688314e-07	-1.8737421e-07	-1.8829127e-07	-1.8880667e-07	-1.8903086e-07	-1.8950789e-07	-1.9028124e-07	-1.9067687e-07	-1.9113611e-07	-1.916211e-07	-1.9190918e-07	-1.9218282e-07	-1.908158e-07	-1.9293714e-07	-1.933663e-07	-1.9313848e-07	-1.9308686e-07	-1.9370702e-07	-1.9382048e-07	-1.9369321e-07	-1.9425113e-07	-1.9416518e-07	-1.9396919e-07	-1.9365638e-07	-1.9419178e-07	-1.9391035e-07	-1.9354837e-07	-1.9327791e-07	-1.9277638e-07	-1.9188656e-07	-1.9141288e-07	-1.9179032e-07	-1.919197e-07	-1.9186319e-07	-1.9192629e-07	-1.915833e-07	-1.9147842e-07	-1.9123894e-07	-1.91894e-07	-1.9271749e-07	-1.9248932e-07	-1.9248409e-07	-1.9332106e-07	-1.9329497e-07	-1.9335755e-07	-1.9359385e-07	-1.9355804e-07	-1.9363995e-07	-1.9381702e-07	-1.9349778e-07	-1.9381923e-07	-1.9380678e-07	-1.9454365e-07	-1.948215e-07	-1.9513942e-07	-1.9516472e-07	-1.9494433e-07	-1.9460322e-07	-1.9470053e-07	-1.947592e-07	-1.9473214e-07	-1.9497452e-07	-1.9481951e-07	-1.9474243e-07	-1.9519746e-07	-1.9537987e-07	-1.9549282e-07	-1.9543899e-07	-1.953718e-07	-1.9533883e-07	-1.9542961e-07	-1.9550578e-07	-1.9570479e-07	-1.9569922e-07	-1.9553249e-07	-1.951812e-07	-1.9479268e-07	-1.9456513e-07	-1.943867e-07	-1.9435868e-07	-1.9449209e-07	-1.9452705e-07	-1.9454194e-07	-1.94346e-07	-1.9429797e-07	-1.944731e-07	-1.9424124e-07	-1.9429427e-07	-1.9430354e-07	-1.9400926e-07	-1.9399113e-07	-1.9377245e-07	-1.9406929e-07	-1.9394258e-07	-1.9412386e-07	-1.9374801e-07	-1.9371265e-07	-1.9365916e-07	-1.9384129e-07	-1.9368355e-07	-1.9372646e-07	-1.9369662e-07	-1.9355241e-07	-1.9339512e-07	-1.9324131e-07	-1.9355252e-07	-1.9316786e-07	-1.9311545e-07	-1.9276979e-07	-1.9279491e-07	-1.9296908e-07	-1.9227627e-07	-1.9244175e-07	-1.9251098e-07	-1.9247909e-07	-1.9253093e-07	-1.9289411e-07	-1.9300666e-07	-1.9309897e-07	-1.9313256e-07	-1.935299e-07	-1.9361221e-07	-1.9393951e-07	-1.9404791e-07	-1.9457593e-07	-1.9495576e-07	-1.9547269e-07	-1.9559707e-07	-1.9571809e-07	-1.9616539e-07	-1.9638759e-07	-1.9644227e-07	-1.9664355e-07	-1.9659433e-07	-1.9663219e-07	-1.9701832e-07	-1.9684916e-07	-1.972486e-07	-1.9727111e-07	-1.973595e-07	-1.9685785e-07	-1.9650395e-07	-1.9616431e-07	-1.9617215e-07	-1.9576066e-07	-1.9556666e-07	-1.9517529e-07	-1.951189e-07	-1.9469275e-07	-1.946712e-07	-1.9445207e-07	-1.9431502e-07	-1.9450522e-07	-1.9450619e-07	-1.9438278e-07	-1.9453887e-07	-1.9431127e-07	-1.9356776e-07	-1.9299489e-07	-1.9285494e-07	-1.9246102e-07	-1.9202054e-07	-1.9168397e-07	-1.911759e-07	-1.905791e-07	-1.9029881e-07	-1.9029142e-07	-1.9030489e-07	-1.9014561e-07	-1.9008183e-07	-1.9032183e-07	-1.9068568e-07	-1.9081574e-07	-1.9082137e-07	-1.9068545e-07	-1.9084769e-07	-1.9131068e-07	-1.9109137e-07	-1.9087929e-07	-1.9079238e-07	-1.9003272e-07	-1.9033683e-07	-1.8905735e-07	-1.8879217e-07	-1.8843923e-07	-1.8796703e-07	-1.8840899e-07	-1.884074e-07	-1.8803945e-07	-1.8791826e-07	-1.8754253e-07	-1.8749103e-07	-1.8724063e-07	-1.8597143e-07	-1.867586e-07	-1.8642777e-07	-1.868674e-07	-1.8656954e-07	-1.8606067e-07	-1.8541874e-07	-1.8538617e-07	-1.8478414e-07	-1.845271e-07	-1.84062e-07	-1.8386072e-07	-1.8335368e-07	-1.8271891e-07	-1.8162848e-07	-1.7913982e-07	-1.8139838e-07	-1.7978226e-07	-1.7868382e-07	-1.7803933e-07	-1.7733788e-07	-1.7724204e-07	-1.7659227e-07	-1.7656106e-07	-1.7603242e-07	-1.7582886e-07	-1.7552065e-07	-1.7491607e-07	-1.7511564e-07	-1.7474531e-07	-1.7479385e-07	-1.7440505e-07	-1.7357411e-07	-1.7275215e-07	-1.7283014e-07	-1.7203024e-07	-1.7157754e-07	-1.7119731e-07	-1.7087558e-07	-1.711457e-07	-1.7066452e-07	-1.7022302e-07	-1.6959035e-07	-1.6936599e-07	-1.6951168e-07	-1.709833e-07	-1.6930551e-07	-1.6812254e-07	-1.6814414e-07	-1.6808445e-07	-1.6817e-07	-1.6784941e-07	-1.6725551e-07	-1.6640161e-07	-1.6568617e-07	-1.6552923e-07	-1.6496375e-07	-1.6475536e-07	-1.6434245e-07	-1.6426355e-07	-1.6448729e-07	-1.6295121e-07	-1.6176875e-07	-1.6131884e-07	-1.6071272e-07	-1.6039354e-07	-1.5993959e-07	-1.6032681e-07	-1.589965e-07	-1.5715665e-07	-1.5657378e-07	-1.5641615e-07	-1.5624755e-07	-1.5639353e-07	-1.5606895e-07	-1.5566957e-07	-1.5525251e-07	-1.5517935e-07	-1.5516781e-07	-1.5488843e-07	-1.5502582e-07	-1.5532868e-07	-1.5533681e-07	-1.5573715e-07	-1.5537051e-07	-1.5508766e-07	-1.5430419e-07	-1.5425405e-07	-1.5387747e-07	-1.531161e-07	-1.5249805e-07	-1.5182809e-07	-1.5176641e-07	-1.5182417e-07	-1.5212748e-07	-1.5137357e-07	-1.5131764e-07	-1.5102609e-07	-1.5024295e-07	-1.4886854e-07	-1.4931493e-07	-1.4893368e-07	-1.4965184e-07	-1.4860399e-07	-1.4826657e-07	-1.4758996e-07	-1.4748025e-07	-1.4685799e-07	-1.4521072e-07	-1.441274e-07	-1.4419874e-07	-1.4438501e-07	-1.4483396e-07	-1.4576074e-07	-1.4476586e-07	-1.4548675e-07	-1.4444629e-07	-1.4411535e-07	-1.4328594e-07	-1.4313849e-07	-1.4223002e-07	-1.4233382e-07	-1.426842e-07	-1.4247155e-07	-1.4247848e-07	-1.4177084e-07	-1.4251896e-07	-1.4184099e-07	-1.4221223e-07	-1.4154131e-07	-1.406998e-07	-1.4019065e-07	-1.3908993e-07	-1.4035709e-07	-1.4067871e-07	-1.3996851e-07	-1.3974369e-07	-1.396578e-07	-1.392072e-07	-1.392014e-07	-1.3948392e-07	-1.3962614e-07	-1.4028308e-07	-1.403929e-07	-1.3986295e-07	-1.3898659e-07	-1.3917776e-07	-1.3880339e-07	-1.390859e-07	-1.3879094e-07	-1.3823546e-07	-1.3789924e-07	-1.3763974e-07	-1.3798279e-07	-1.3792533e-07	-1.3756886e-07	-1.3775207e-07	-1.3764907e-07	-1.3675356e-07	-1.362003e-07
-1.5253045e-07	-1.5256387e-07	-1.5246673e-07	-1.5208121e-07	-1.5426468e-07	-1.5215932e-07	-1.5471227e-07	-1.5333472e-07	-1.5510415e-07	-1.5467174e-07	-1.5430783e-07	-1.5434375e-07	-1.5402827e-07	-1.5133344e-07	-1.5315197e-07	-1.5327475e-07	-1.5368113e-07	-1.5377321e-07	-1.5336121e-07	-1.5240113e-07	-1.5133077e-07	-1.5144968e-07	-1.5157963e-07	-1.5113744e-07	-1.5117149e-07	-1.5120816e-07	-1.5249327e-07	-1.5119087e-07	-1.5123447e-07	-1.510146e-07	-1.5106644e-07	-1.5126591e-07	-1.5131036e-07	-1.5136544e-07	-1.5131411e-07	-1.5150329e-07	-1.5201164e-07	-1.51991e-07	-1.5182485e-07	-1.5227261e-07	-1.5261708e-07	-1.5306574e-07	-1.5255893e-07	-1.5484744e-07	-1.5454498e-07	-1.5311451e-07	-1.5355653e-07	-1.532116e-07	-1.5343306e-07	-1.5339185e-07	-1.5377856e-07	-1.5364873e-07	-1.5329135e-07	-1.5281324e-07	-1.5273451e-07	-1.5258746e-07	-1.5232092e-07	-1.5278397e-07	-1.5263294e-07	-1.522136e-07	-1.5261622e-07	-1.5206638e-07	-1.5268796e-07	-1.5363486e-07	-1.5314896e-07	-1.5280705e-07	-1.5263112e-07	-1.5265772e-07	-1.5317124e-07	-1.5328027e-07	-1.536755e-07	-1.5361485e-07	-1.5327925e-07	-1.5336502e-07	-1.5325605e-07	-1.5353834e-07	-1.5415696e-07	-1.5420522e-07	-1.5465201e-07	-1.5491293e-07	-1.554435e-07	-1.5580866e-07	-1.5568281e-07	-1.5550808e-07	-1.5533141e-07	-1.5545817e-07	-1.5546073e-07	-1.5521726e-07	-1.5570805e-07	-1.5628137e-07	-1.5782757e-07	-1.5958932e-07	-1.6082305e-07	-1.6126734e-07	-1.6113017e-07	-1.6145043e-07	-1.601739e-07	-1.5816767e-07	-1.5887952e-07	-1.5895051e-07	-1.5944028e-07	-1.5970431e-07	-1.61743e-07	-1.6026917e-07	-1.6058925e-07	-1.631488e-07	-1.6455465e-07	-1.6467914e-07	-1.644338e-07	-1.6417056e-07	-1.6251698e-07	-1.6234048e-07	-1.6300709e-07	-1.6422899e-07	-1.6590184e-07	-1.6623079e-07	-1.658405e-07	-1.6687818e-07	-1.6675892e-07	-1.6659033e-07	-1.6662307e-07	-1.6660596e-07	-1.6692741e-07	-1.6746401e-07	-1.6696595e-07	-1.6661869e-07	-1.6647948e-07	-1.6704809e-07	-1.6771702e-07	-1.688299e-07	-1.6882973e-07	-1.684553e-07	-1.6934433e-07	-1.7000093e-07	-1.7153241e-07	-1.7221544e-07	-1.7246646e-07	-1.7302517e-07	-1.7350595e-07	-1.7359264e-07	-1.7387725e-07	-1.7445797e-07	-1.7439964e-07	-1.7501918e-07	-1.7581874e-07	-1.7698409e-07	-1.7776284e-07	-1.7793604e-07	-1.7843263e-07	-1.7951572e-07	-1.8003402e-07	-1.8065651e-07	-1.8178781e-07	-1.8225319e-07	-1.8288114e-07	-1.8366035e-07	-1.8535951e-07	-1.859849e-07	-1.8611621e-07	-1.864567e-07	-1.8668254e-07	-1.8730282e-07	-1.8790456e-07	-1.8808879e-07	-1.8861584e-07	-1.8947759e-07	-1.9000504e-07	-1.906472e-07	-1.9128072e-07	-1.9160404e-07	-1.917976e-07	-1.8995604e-07	-1.9165577e-07	-1.9275251e-07	-1.9205811e-07	-1.9266747e-07	-1.9323949e-07	-1.9346879e-07	-1.9200832e-07	-1.939037e-07	-1.9388142e-07	-1.9360471e-07	-1.9324671e-07	-1.937521e-07	-1.9340564e-07	-1.9312051e-07	-1.9285267e-07	-1.9224933e-07	-1.9143596e-07	-1.909869e-07	-1.913387e-07	-1.9147728e-07	-1.9140185e-07	-1.9149189e-07	-1.9129334e-07	-1.9122126e-07	-1.9110058e-07	-1.9171932e-07	-1.9240588e-07	-1.9216822e-07	-1.9212985e-07	-1.9276678e-07	-1.9257476e-07	-1.9259318e-07	-1.9295743e-07	-1.9305526e-07	-1.9326501e-07	-1.9345447e-07	-1.930681e-07	-1.9333072e-07	-1.9330793e-07	-1.9403961e-07	-1.9426938e-07	-1.9471423e-07	-1.9474516e-07	-1.9452608e-07	-1.9433656e-07	-1.943265e-07	-1.9446213e-07	-1.9434327e-07	-1.9462516e-07	-1.9464011e-07	-1.9458537e-07	-1.9503256e-07	-1.952331e-07	-1.9531922e-07	-1.9530478e-07	-1.9523111e-07	-1.9520206e-07	-1.9525902e-07	-1.9534963e-07	-1.9551237e-07	-1.9554597e-07	-1.9546167e-07	-1.9520189e-07	-1.9489624e-07	-1.9471889e-07	-1.9451397e-07	-1.9449629e-07	-1.9462993e-07	-1.9457048e-07	-1.9456797e-07	-1.9431047e-07	-1.9418235e-07	-1.9437891e-07	-1.9419593e-07	-1.9432883e-07	-1.943576e-07	-1.9400863e-07	-1.9400386e-07	-1.9385118e-07	-1.9405684e-07	-1.9389563e-07	-1.9408594e-07	-1.9364546e-07	-1.9361016e-07	-1.9354297e-07	-1.9365098e-07	-1.9339382e-07	-1.9334618e-07	-1.9323352e-07	-1.9317957e-07	-1.9308754e-07	-1.9304832e-07	-1.9340746e-07	-1.9308436e-07	-1.9304048e-07	-1.9272488e-07	-1.926457e-07	-1.9274233e-07	-1.9204867e-07	-1.9209313e-07	-1.9219993e-07	-1.9219027e-07	-1.9224439e-07	-1.9265264e-07	-1.926183e-07	-1.9264002e-07	-1.9266463e-07	-1.9312847e-07	-1.9327615e-07	-1.9357987e-07	-1.9363051e-07	-1.9414409e-07	-1.944959e-07	-1.9505103e-07	-1.9520166e-07	-1.9535719e-07	-1.958137e-07	-1.9605284e-07	-1.9617215e-07	-1.9635968e-07	-1.9628283e-07	-1.9634666e-07	-1.9686149e-07	-1.9669807e-07	-1.9708637e-07	-1.9706562e-07	-1.9709228e-07	-1.9666629e-07	-1.9623042e-07	-1.9595063e-07	-1.9602646e-07	-1.9568574e-07	-1.9554454e-07	-1.9521258e-07	-1.9522065e-07	-1.9476283e-07	-1.9477051e-07	-1.9451801e-07	-1.9435231e-07	-1.9439113e-07	-1.9434503e-07	-1.9412153e-07	-1.9423891e-07	-1.9412107e-07	-1.9341519e-07	-1.9288291e-07	-1.9267594e-07	-1.9240935e-07	-1.9197591e-07	-1.9164594e-07	-1.9109478e-07	-1.905787e-07	-1.9029403e-07	-1.9031978e-07	-1.9019132e-07	-1.8994996e-07	-1.8986867e-07	-1.9012435e-07	-1.9052686e-07	-1.9077493e-07	-1.9063668e-07	-1.9053795e-07	-1.905741e-07	-1.9100003e-07	-1.908943e-07	-1.907124e-07	-1.9069358e-07	-1.8993433e-07	-1.9027379e-07	-1.8891154e-07	-1.8854843e-07	-1.8824551e-07	-1.876852e-07	-1.8802757e-07	-1.8786585e-07	-1.8753195e-07	-1.8746857e-07	-1.8717105e-07	-1.8705765e-07	-1.8656914e-07	-1.8382627e-07	-1.8596461e-07	-1.857025e-07	-1.8623899e-07	-1.8616163e-07	-1.8383417e-07	-1.8287045e-07	-1.8310038e-07	-1.8299704e-07	-1.8359077e-07	-1.8290393e-07	-1.8249034e-07	-1.8218464e-07	-1.8176246e-07	-1.8055323e-07	-1.7879825e-07	-1.8007177e-07	-1.7939959e-07	-1.7773374e-07	-1.7728468e-07	-1.7667253e-07	-1.7627616e-07	-1.7558494e-07	-1.7545591e-07	-1.7493983e-07	-1.7482012e-07	-1.7444728e-07	-1.7375737e-07	-1.7392705e-07	-1.7354103e-07	-1.7361879e-07	-1.7330075e-07	-1.7262931e-07	-1.7180281e-07	-1.7170959e-07	-1.7076337e-07	-1.7066259e-07	-1.7029225e-07	-1.6996546e-07	-1.6980943e-07	-1.6926151e-07	-1.6900276e-07	-1.6834338e-07	-1.6800237e-07	-1.6795019e-07	-1.6870149e-07	-1.6737772e-07	-1.6654553e-07	-1.6659169e-07	-1.6664825e-07	-1.6671174e-07	-1.6639552e-07	-1.656316e-07	-1.6486803e-07	-1.639965e-07	-1.6381625e-07	-1.6327942e-07	-1.6294308e-07	-1.6241319e-07	-1.6207503e-07	-1.6195031e-07	-1.6015218e-07	-1.5912934e-07	-1.5901634e-07	-1.5839584e-07	-1.5886593e-07	-1.5812157e-07	-1.5819444e-07	-1.5700658e-07	-1.5556867e-07	-1.5506998e-07	-1.5428009e-07	-1.5412155e-07	-1.5403202e-07	-1.5381488e-07	-1.5343522e-07	-1.5294177e-07	-1.5308427e-07	-1.5317914e-07	-1.5270086e-07	-1.5273872e-07	-1.5277425e-07	-1.5275731e-07	-1.5266363e-07	-1.5236583e-07	-1.5201226e-07	-1.5119502e-07	-1.5125721e-07	-1.5087005e-07	-1.5041212e-07	-1.4980066e-07	-1.4966213e-07	-1.4905959e-07	-1.4991224e-07	-1.5010909e-07	-1.4947443e-07	-1.4939377e-07	-1.4898654e-07	-1.4816652e-07	-1.4692313e-07	-1.4690352e-07	-1.4647884e-07	-1.4690261e-07	-1.4595315e-07	-1.4573993e-07	-1.446071e-07	-1.4493878e-07	-1.4403207e-07	-1.4259882e-07	-1.4185042e-07	-1.4158547e-07	-1.4175458e-07	-1.4203079e-07	-1.4285229e-07	-1.4253374e-07	-1.4295813e-07	-1.4226907e-07	-1.4195189e-07	-1.4128091e-07	-1.4111663e-07	-1.4042638e-07	-1.4001944e-07	-1.405931e-07	-1.4035254e-07	-1.4044889e-07	-1.3970356e-07	-1.4042712e-07	-1.3962739e-07	-1.3981298e-07	-1.39387e-07	-1.38693e-07	-1.3818169e-07	-1.3738384e-07	-1.383155e-07	-1.3874092e-07	-1.3805823e-07	-1.378553e-07	-1.377706e-07	-1.3748348e-07	-1.3722007e-07	-1.375721e-07	-1.3761507e-07	-1.3802378e-07	-1.3822654e-07	-1.3793198e-07	-1.3691346e-07	-1.3738241e-07	-1.3708478e-07	-1.3745012e-07	-1.3732154e-07	-1.3661048e-07	-1.3613425e-07	-1.3587339e-07	-1.3606302e-07	-1.3597264e-07	-1.3565773e-07	-1.359532e-07	-1.359391e-07	-1.3518081e-07	-1.3469622e-07
-1.5126034e-07	-1.5129882e-07	-1.5123777e-07	-1.5075972e-07	-1.5262242e-07	-1.5049125e-07	-1.5302408e-07	-1.5046089e-07	-1.5349326e-07	-1.5299878e-07	-1.5268279e-07	-1.5265272e-07	-1.5235548e-07	-1.4915292e-07	-1.5143985e-07	-1.5183701e-07	-1.5233348e-07	-1.5231348e-07	-1.517044e-07	-1.5080161e-07	-1.5015638e-07	-1.5047243e-07	-1.5053399e-07	-1.5020919e-07	-1.5011295e-07	-1.5003661e-07	-1.5028263e-07	-1.499543e-07	-1.5036193e-07	-1.5011761e-07	-1.500365e-07	-1.5019111e-07	-1.5022698e-07	-1.5033567e-07	-1.5028979e-07	-1.5035528e-07	-1.5033936e-07	-1.5014234e-07	-1.5039683e-07	-1.5064995e-07	-1.5092826e-07	-1.522194e-07	-1.510835e-07	-1.5329977e-07	-1.5314174e-07	-1.5255574e-07	-1.5246718e-07	-1.519623e-07	-1.5219132e-07	-1.5228972e-07	-1.5265385e-07	-1.5248247e-07	-1.5221309e-07	-1.5181735e-07	-1.5183468e-07	-1.5152148e-07	-1.5139756e-07	-1.5176516e-07	-1.5154103e-07	-1.5099835e-07	-1.5044492e-07	-1.5004019e-07	-1.5009272e-07	-1.5048369e-07	-1.5067423e-07	-1.5105246e-07	-1.5140074e-07	-1.5143297e-07	-1.5192614e-07	-1.5203221e-07	-1.523656e-07	-1.5252641e-07	-1.5213834e-07	-1.5231427e-07	-1.521953e-07	-1.5239186e-07	-1.5247929e-07	-1.5264095e-07	-1.5293739e-07	-1.5322524e-07	-1.5388537e-07	-1.5447574e-07	-1.5435756e-07	-1.5433261e-07	-1.5422825e-07	-1.5412741e-07	-1.541049e-07	-1.5421745e-07	-1.5465412e-07	-1.5498006e-07	-1.5593997e-07	-1.5768069e-07	-1.5952133e-07	-1.5991088e-07	-1.598637e-07	-1.5991782e-07	-1.5855471e-07	-1.5653444e-07	-1.5715273e-07	-1.5736464e-07	-1.5793825e-07	-1.5795314e-07	-1.6020135e-07	-1.5857728e-07	-1.5889515e-07	-1.6102342e-07	-1.6283906e-07	-1.62937e-07	-1.6278619e-07	-1.6220895e-07	-1.606395e-07	-1.6045868e-07	-1.6097528e-07	-1.6204689e-07	-1.6384809e-07	-1.6410758e-07	-1.639969e-07	-1.649604e-07	-1.6487485e-07	-1.6473092e-07	-1.6492316e-07	-1.650352e-07	-1.6544783e-07	-1.6562348e-07	-1.651951e-07	-1.6504623e-07	-1.6475389e-07	-1.6542651e-07	-1.6622602e-07	-1.6691212e-07	-1.6696379e-07	-1.66772e-07	-1.6779831e-07	-1.683681e-07	-1.696182e-07	-1.7024865e-07	-1.7063928e-07	-1.7111796e-07	-1.7188211e-07	-1.7187847e-07	-1.7251671e-07	-1.7263335e-07	-1.728788e-07	-1.7368956e-07	-1.7417455e-07	-1.7518067e-07	-1.7616321e-07	-1.7636881e-07	-1.7683988e-07	-1.7778024e-07	-1.7860344e-07	-1.7930768e-07	-1.8042613e-07	-1.8082159e-07	-1.8180339e-07	-1.8249608e-07	-1.8420167e-07	-1.8511639e-07	-1.8551941e-07	-1.8591282e-07	-1.862432e-07	-1.8676684e-07	-1.8724114e-07	-1.8747187e-07	-1.8808686e-07	-1.8891183e-07	-1.8945508e-07	-1.9014453e-07	-1.9051146e-07	-1.9079681e-07	-1.9109945e-07	-1.8906894e-07	-1.8941677e-07	-1.90614e-07	-1.8992876e-07	-1.9213741e-07	-1.9271653e-07	-1.9311159e-07	-1.9121262e-07	-1.9329758e-07	-1.9344662e-07	-1.9309948e-07	-1.9273432e-07	-1.9323443e-07	-1.9290081e-07	-1.9266588e-07	-1.9247466e-07	-1.9178918e-07	-1.9103226e-07	-1.9065402e-07	-1.9102151e-07	-1.9116908e-07	-1.9119898e-07	-1.9118789e-07	-1.910397e-07	-1.9098968e-07	-1.9082819e-07	-1.9147495e-07	-1.9220073e-07	-1.9178674e-07	-1.9181039e-07	-1.923442e-07	-1.9216048e-07	-1.9206311e-07	-1.9235029e-07	-1.9252792e-07	-1.9277877e-07	-1.9300126e-07	-1.9264041e-07	-1.9291934e-07	-1.9286153e-07	-1.9355537e-07	-1.9373391e-07	-1.9433025e-07	-1.9428347e-07	-1.9406053e-07	-1.9410447e-07	-1.941616e-07	-1.9426682e-07	-1.9411203e-07	-1.9430956e-07	-1.9432105e-07	-1.9429814e-07	-1.9477903e-07	-1.9496724e-07	-1.9512606e-07	-1.9520417e-07	-1.9509235e-07	-1.9513169e-07	-1.9517972e-07	-1.9523992e-07	-1.9534536e-07	-1.9541289e-07	-1.9536401e-07	-1.9528608e-07	-1.949785e-07	-1.9485162e-07	-1.9466449e-07	-1.9461487e-07	-1.9469564e-07	-1.9462402e-07	-1.9450982e-07	-1.9425801e-07	-1.9412045e-07	-1.9426273e-07	-1.9411135e-07	-1.9430036e-07	-1.9433753e-07	-1.939959e-07	-1.939473e-07	-1.9372419e-07	-1.9393883e-07	-1.9379382e-07	-1.9393826e-07	-1.9349801e-07	-1.9339154e-07	-1.9335084e-07	-1.9342968e-07	-1.9317326e-07	-1.9298636e-07	-1.9281492e-07	-1.9289558e-07	-1.9287e-07	-1.9289843e-07	-1.9327365e-07	-1.9298835e-07	-1.9295436e-07	-1.9271221e-07	-1.9254975e-07	-1.9254776e-07	-1.9180715e-07	-1.9186808e-07	-1.9191748e-07	-1.9185069e-07	-1.9202776e-07	-1.9236222e-07	-1.9218618e-07	-1.9219311e-07	-1.9218959e-07	-1.9266298e-07	-1.9279906e-07	-1.9314876e-07	-1.9322789e-07	-1.9376864e-07	-1.9397947e-07	-1.9461589e-07	-1.9484924e-07	-1.9493024e-07	-1.9529921e-07	-1.9543347e-07	-1.9564669e-07	-1.9585264e-07	-1.9574253e-07	-1.9590402e-07	-1.9649764e-07	-1.9639816e-07	-1.9682079e-07	-1.9678458e-07	-1.9692783e-07	-1.965177e-07	-1.9604727e-07	-1.9573559e-07	-1.9587412e-07	-1.9561827e-07	-1.9556904e-07	-1.9528864e-07	-1.9527789e-07	-1.9483116e-07	-1.948822e-07	-1.9463414e-07	-1.9436646e-07	-1.9430803e-07	-1.9420941e-07	-1.9379496e-07	-1.9385914e-07	-1.9377603e-07	-1.9310215e-07	-1.9265906e-07	-1.9253207e-07	-1.9227832e-07	-1.9187934e-07	-1.9158097e-07	-1.9105607e-07	-1.9065158e-07	-1.9036418e-07	-1.9039703e-07	-1.90241e-07	-1.8998287e-07	-1.897626e-07	-1.899777e-07	-1.9038686e-07	-1.9065328e-07	-1.9058007e-07	-1.9052328e-07	-1.9048207e-07	-1.9078306e-07	-1.9073934e-07	-1.9064333e-07	-1.9041897e-07	-1.8972997e-07	-1.8991341e-07	-1.8865364e-07	-1.8832969e-07	-1.8802399e-07	-1.8743799e-07	-1.8756458e-07	-1.872915e-07	-1.8715332e-07	-1.8716884e-07	-1.8694664e-07	-1.8665997e-07	-1.8605181e-07	-1.8301427e-07	-1.8513566e-07	-1.8465369e-07	-1.8498946e-07	-1.8493466e-07	-1.8125081e-07	-1.8083011e-07	-1.8103026e-07	-1.8099848e-07	-1.8263944e-07	-1.8217668e-07	-1.8184431e-07	-1.8143129e-07	-1.8082028e-07	-1.7958018e-07	-1.785973e-07	-1.7922417e-07	-1.7893842e-07	-1.7633056e-07	-1.7614599e-07	-1.7561337e-07	-1.7521728e-07	-1.7447059e-07	-1.7431131e-07	-1.73682e-07	-1.7364158e-07	-1.7308935e-07	-1.7256593e-07	-1.7272896e-07	-1.7233111e-07	-1.7230707e-07	-1.7208185e-07	-1.7118111e-07	-1.7062115e-07	-1.7047438e-07	-1.6969267e-07	-1.6958626e-07	-1.6914947e-07	-1.6880136e-07	-1.6857791e-07	-1.6775755e-07	-1.6749527e-07	-1.6682048e-07	-1.6615445e-07	-1.6610943e-07	-1.6640337e-07	-1.6540412e-07	-1.651203e-07	-1.6502821e-07	-1.6506175e-07	-1.6507101e-07	-1.6465452e-07	-1.6388907e-07	-1.628672e-07	-1.6204405e-07	-1.61674e-07	-1.6123568e-07	-1.6079298e-07	-1.6013331e-07	-1.5927145e-07	-1.5930908e-07	-1.5725385e-07	-1.563692e-07	-1.5624744e-07	-1.5552109e-07	-1.5694508e-07	-1.5636215e-07	-1.5619281e-07	-1.5516844e-07	-1.5390947e-07	-1.5397978e-07	-1.521459e-07	-1.5217938e-07	-1.5161714e-07	-1.5147185e-07	-1.5143587e-07	-1.5093616e-07	-1.515175e-07	-1.5167927e-07	-1.5070754e-07	-1.5080542e-07	-1.5025273e-07	-1.5020169e-07	-1.4982396e-07	-1.4936802e-07	-1.4947102e-07	-1.4839605e-07	-1.4809541e-07	-1.4768125e-07	-1.4813861e-07	-1.4774361e-07	-1.479342e-07	-1.4703579e-07	-1.4739328e-07	-1.4750873e-07	-1.4698406e-07	-1.4706796e-07	-1.465263e-07	-1.4562437e-07	-1.4457856e-07	-1.4441554e-07	-1.4416651e-07	-1.4428105e-07	-1.4335706e-07	-1.4312593e-07	-1.4206205e-07	-1.4236593e-07	-1.4158559e-07	-1.402322e-07	-1.3967269e-07	-1.3917992e-07	-1.3923437e-07	-1.3957902e-07	-1.3994418e-07	-1.4014142e-07	-1.4044565e-07	-1.4000136e-07	-1.3986903e-07	-1.3929878e-07	-1.3900473e-07	-1.3848239e-07	-1.378047e-07	-1.3849564e-07	-1.3825269e-07	-1.3832738e-07	-1.3758171e-07	-1.3832312e-07	-1.3758569e-07	-1.3738298e-07	-1.3731534e-07	-1.3659502e-07	-1.3635577e-07	-1.3576465e-07	-1.3665482e-07	-1.3683183e-07	-1.361762e-07	-1.3615767e-07	-1.3608894e-07	-1.3574811e-07	-1.3546958e-07	-1.357123e-07	-1.3563681e-07	-1.359432e-07	-1.3606632e-07	-1.3585469e-07	-1.3499601e-07	-1.3534969e-07	-1.3529899e-07	-1.3573469e-07	-1.3575482e-07	-1.3502279e-07	-1.3440581e-07	-1.3410533e-07	-1.3428587e-07	-1.3406935e-07	-1.33909e-07	-1.3420106e-07	-1.3430946e-07	-1.3340866e-07	-1.3293624e-07
-1.4987103e-07	-1.4997443e-07	-1.4983112e-07	-1.491232e-07	-1.5092883e-07	-1.4842959e-07	-1.5129558e-07	-1.4808171e-07	-1.5145986e-07	-1.5092485e-07	-1.5075381e-07	-1.5064774e-07	-1.5015252e-07	-1.4724156e-07	-1.4974796e-07	-1.5031048e-07	-1.5085328e-07	-1.5043918e-07	-1.4992935e-07	-1.4887667e-07	-1.4899172e-07	-1.4931106e-07	-1.493209e-07	-1.489571e-07	-1.4878475e-07	-1.4852776e-07	-1.4842726e-07	-1.4865196e-07	-1.4917612e-07	-1.4897734e-07	-1.4899172e-07	-1.4914747e-07	-1.4910677e-07	-1.4929634e-07	-1.4917708e-07	-1.4920579e-07	-1.4901104e-07	-1.4856482e-07	-1.4892993e-07	-1.4906652e-07	-1.492171e-07	-1.512762e-07	-1.4943782e-07	-1.5174828e-07	-1.5187294e-07	-1.514133e-07	-1.5114222e-07	-1.5049216e-07	-1.5068542e-07	-1.5077603e-07	-1.5111891e-07	-1.5101483e-07	-1.5088324e-07	-1.5052251e-07	-1.5055798e-07	-1.5037949e-07	-1.5037853e-07	-1.5054206e-07	-1.5041019e-07	-1.4984721e-07	-1.4918817e-07	-1.4884392e-07	-1.4892055e-07	-1.4879856e-07	-1.4927883e-07	-1.4979071e-07	-1.5007123e-07	-1.501885e-07	-1.5072771e-07	-1.5077308e-07	-1.5119326e-07	-1.5136391e-07	-1.5109657e-07	-1.5118292e-07	-1.5107446e-07	-1.5121617e-07	-1.5109362e-07	-1.5133213e-07	-1.5145906e-07	-1.5181757e-07	-1.5244404e-07	-1.5319375e-07	-1.5300924e-07	-1.5306267e-07	-1.5295223e-07	-1.5287725e-07	-1.5302118e-07	-1.531356e-07	-1.5338139e-07	-1.5363696e-07	-1.5405089e-07	-1.555162e-07	-1.5785861e-07	-1.5840601e-07	-1.5844387e-07	-1.583843e-07	-1.5673902e-07	-1.5504321e-07	-1.5548204e-07	-1.5576563e-07	-1.5636442e-07	-1.5636272e-07	-1.5875327e-07	-1.5687465e-07	-1.5725482e-07	-1.5868841e-07	-1.6079593e-07	-1.6098096e-07	-1.6071209e-07	-1.5993692e-07	-1.587207e-07	-1.584541e-07	-1.5881932e-07	-1.5940037e-07	-1.6172419e-07	-1.6202966e-07	-1.6187397e-07	-1.6260503e-07	-1.6267848e-07	-1.6290602e-07	-1.6312356e-07	-1.6348292e-07	-1.6388293e-07	-1.6374599e-07	-1.6343205e-07	-1.6333593e-07	-1.6290772e-07	-1.6382324e-07	-1.6462485e-07	-1.6504453e-07	-1.6518925e-07	-1.6499905e-07	-1.659061e-07	-1.6659112e-07	-1.6751704e-07	-1.6801806e-07	-1.6854648e-07	-1.6899168e-07	-1.7021631e-07	-1.7030294e-07	-1.7121874e-07	-1.7127235e-07	-1.7147511e-07	-1.7224573e-07	-1.7258174e-07	-1.7348907e-07	-1.7458211e-07	-1.7478578e-07	-1.7513429e-07	-1.7593226e-07	-1.7723357e-07	-1.7817149e-07	-1.791642e-07	-1.7945587e-07	-1.8054448e-07	-1.8110683e-07	-1.8290081e-07	-1.8416353e-07	-1.8478158e-07	-1.8524395e-07	-1.857851e-07	-1.8641373e-07	-1.8701206e-07	-1.8723767e-07	-1.878567e-07	-1.8849454e-07	-1.8852921e-07	-1.8930734e-07	-1.8960344e-07	-1.9004409e-07	-1.9015073e-07	-1.8848209e-07	-1.8851586e-07	-1.8884379e-07	-1.8872151e-07	-1.9156295e-07	-1.9219004e-07	-1.9265036e-07	-1.9036338e-07	-1.9136144e-07	-1.9307788e-07	-1.9268026e-07	-1.9223853e-07	-1.9278485e-07	-1.9245675e-07	-1.921353e-07	-1.9195761e-07	-1.9117704e-07	-1.9047968e-07	-1.9022849e-07	-1.9081847e-07	-1.9102373e-07	-1.9104749e-07	-1.910235e-07	-1.9075395e-07	-1.9067494e-07	-1.9052544e-07	-1.9106221e-07	-1.9175735e-07	-1.9122956e-07	-1.9130505e-07	-1.9182397e-07	-1.9169653e-07	-1.9164202e-07	-1.9188695e-07	-1.9201957e-07	-1.9225769e-07	-1.9247602e-07	-1.9212933e-07	-1.9252451e-07	-1.9241975e-07	-1.9310971e-07	-1.9339177e-07	-1.9392093e-07	-1.9379428e-07	-1.937039e-07	-1.9379058e-07	-1.9396498e-07	-1.940823e-07	-1.9394696e-07	-1.9411885e-07	-1.9409492e-07	-1.9405354e-07	-1.9454876e-07	-1.9471963e-07	-1.9490989e-07	-1.950142e-07	-1.9498714e-07	-1.9500055e-07	-1.9504029e-07	-1.9501869e-07	-1.9514135e-07	-1.9519177e-07	-1.9518882e-07	-1.9517472e-07	-1.9503597e-07	-1.9494303e-07	-1.9477966e-07	-1.9470377e-07	-1.9468888e-07	-1.9463363e-07	-1.9440358e-07	-1.9412306e-07	-1.9398749e-07	-1.9410641e-07	-1.9402273e-07	-1.9421742e-07	-1.9429007e-07	-1.939494e-07	-1.938746e-07	-1.9359857e-07	-1.9375693e-07	-1.9359021e-07	-1.9376165e-07	-1.9326791e-07	-1.9321112e-07	-1.9315519e-07	-1.9330207e-07	-1.9306583e-07	-1.9279202e-07	-1.9265792e-07	-1.9272773e-07	-1.9276786e-07	-1.9274796e-07	-1.9314842e-07	-1.9291809e-07	-1.928662e-07	-1.9254162e-07	-1.9242617e-07	-1.9236671e-07	-1.9158944e-07	-1.9164503e-07	-1.9152759e-07	-1.9156357e-07	-1.9188923e-07	-1.9223313e-07	-1.9190236e-07	-1.9181959e-07	-1.9180374e-07	-1.9215486e-07	-1.9225104e-07	-1.9264115e-07	-1.9274711e-07	-1.9323903e-07	-1.935307e-07	-1.9423135e-07	-1.9452671e-07	-1.9452369e-07	-1.9478955e-07	-1.9487368e-07	-1.9508377e-07	-1.9549259e-07	-1.9547093e-07	-1.9555762e-07	-1.9599747e-07	-1.9599213e-07	-1.9653322e-07	-1.9659035e-07	-1.9675269e-07	-1.9640726e-07	-1.958519e-07	-1.9555404e-07	-1.9573048e-07	-1.9549094e-07	-1.954599e-07	-1.9525407e-07	-1.952701e-07	-1.9485896e-07	-1.9484423e-07	-1.9456161e-07	-1.9421651e-07	-1.9418678e-07	-1.9398442e-07	-1.9345737e-07	-1.9346078e-07	-1.9334459e-07	-1.9268253e-07	-1.9229907e-07	-1.9228349e-07	-1.9220488e-07	-1.9178344e-07	-1.9154169e-07	-1.9105727e-07	-1.9066056e-07	-1.9045547e-07	-1.9050776e-07	-1.9039902e-07	-1.9006296e-07	-1.8980677e-07	-1.8995081e-07	-1.9028505e-07	-1.9052334e-07	-1.9051572e-07	-1.9053567e-07	-1.9045893e-07	-1.9065629e-07	-1.9055341e-07	-1.9028403e-07	-1.8944144e-07	-1.8909759e-07	-1.8835493e-07	-1.8853206e-07	-1.8819043e-07	-1.8782941e-07	-1.8719402e-07	-1.8733243e-07	-1.8706328e-07	-1.8705958e-07	-1.8698387e-07	-1.8674712e-07	-1.8587474e-07	-1.8572746e-07	-1.8258572e-07	-1.846667e-07	-1.8383764e-07	-1.8382025e-07	-1.8271288e-07	-1.802577e-07	-1.7997735e-07	-1.7991744e-07	-1.7985434e-07	-1.8094909e-07	-1.8125269e-07	-1.8116197e-07	-1.803682e-07	-1.7983251e-07	-1.7875442e-07	-1.7781986e-07	-1.7830564e-07	-1.7776318e-07	-1.7452533e-07	-1.744927e-07	-1.7402692e-07	-1.7375714e-07	-1.7296946e-07	-1.7263983e-07	-1.720482e-07	-1.7214444e-07	-1.7156623e-07	-1.7109937e-07	-1.7125416e-07	-1.7073688e-07	-1.7062649e-07	-1.7048364e-07	-1.696543e-07	-1.6916647e-07	-1.6925594e-07	-1.6855881e-07	-1.6831814e-07	-1.6794894e-07	-1.6744639e-07	-1.671068e-07	-1.6627104e-07	-1.658488e-07	-1.6513252e-07	-1.6426378e-07	-1.6411502e-07	-1.6400418e-07	-1.6337202e-07	-1.6340266e-07	-1.6334099e-07	-1.6333399e-07	-1.6303954e-07	-1.6250101e-07	-1.6128433e-07	-1.6012575e-07	-1.5929976e-07	-1.5920665e-07	-1.5875116e-07	-1.581484e-07	-1.5768597e-07	-1.5715796e-07	-1.5692041e-07	-1.5479736e-07	-1.5385655e-07	-1.5356107e-07	-1.5271416e-07	-1.5446705e-07	-1.5428174e-07	-1.5413218e-07	-1.53374e-07	-1.5216665e-07	-1.5239488e-07	-1.5038046e-07	-1.5063711e-07	-1.4920636e-07	-1.4916219e-07	-1.496968e-07	-1.4903787e-07	-1.4969697e-07	-1.4978781e-07	-1.4874223e-07	-1.4912922e-07	-1.4783592e-07	-1.4781722e-07	-1.4719956e-07	-1.4676999e-07	-1.4726498e-07	-1.4626352e-07	-1.453347e-07	-1.4503667e-07	-1.461047e-07	-1.4592507e-07	-1.4595855e-07	-1.4475972e-07	-1.4419396e-07	-1.445128e-07	-1.4421965e-07	-1.4451854e-07	-1.4402337e-07	-1.430509e-07	-1.4233331e-07	-1.4214157e-07	-1.4182655e-07	-1.4187191e-07	-1.4059947e-07	-1.4052318e-07	-1.3955565e-07	-1.3983265e-07	-1.3924858e-07	-1.3808568e-07	-1.3764816e-07	-1.3714407e-07	-1.3706796e-07	-1.3733171e-07	-1.3728118e-07	-1.3782824e-07	-1.3809552e-07	-1.3787871e-07	-1.3775542e-07	-1.3714873e-07	-1.3669347e-07	-1.3621496e-07	-1.358128e-07	-1.3625038e-07	-1.3612788e-07	-1.3619217e-07	-1.3563772e-07	-1.3609463e-07	-1.3548299e-07	-1.3543502e-07	-1.3527836e-07	-1.346537e-07	-1.3463193e-07	-1.3418611e-07	-1.3495901e-07	-1.3484674e-07	-1.3423016e-07	-1.3427291e-07	-1.3441036e-07	-1.3401029e-07	-1.3365184e-07	-1.3374847e-07	-1.3371118e-07	-1.3394151e-07	-1.3392878e-07	-1.3396402e-07	-1.330003e-07	-1.3326985e-07	-1.3355572e-07	-1.3392179e-07	-1.3393316e-07	-1.3347415e-07	-1.328828e-07	-1.3248297e-07	-1.3261223e-07	-1.3222672e-07	-1.3222513e-07	-1.3254794e-07	-1.3262837e-07	-1.3151038e-07	-1.3111901e-07
-1.4820404e-07	-1.4842129e-07	-1.4821086e-07	-1.4764777e-07	-1.4922841e-07	-1.4668899e-07	-1.495232e-07	-1.4651476e-07	-1.4923808e-07	-1.4876844e-07	-1.4852378e-07	-1.4847109e-07	-1.4759945e-07	-1.4551301e-07	-1.4814236e-07	-1.4882403e-07	-1.4924086e-07	-1.4855135e-07	-1.483757e-07	-1.4693427e-07	-1.4760326e-07	-1.480019e-07	-1.4792164e-07	-1.4761713e-07	-1.4725549e-07	-1.4711867e-07	-1.4687907e-07	-1.4706023e-07	-1.4772951e-07	-1.4764936e-07	-1.4807182e-07	-1.4793926e-07	-1.4793648e-07	-1.4797138e-07	-1.478686e-07	-1.4793812e-07	-1.4773212e-07	-1.4742494e-07	-1.4779016e-07	-1.474948e-07	-1.4752322e-07	-1.5016423e-07	-1.4807352e-07	-1.5003974e-07	-1.5024955e-07	-1.4956322e-07	-1.4930703e-07	-1.4863139e-07	-1.4876866e-07	-1.4882164e-07	-1.4949933e-07	-1.4939235e-07	-1.493101e-07	-1.490514e-07	-1.4924825e-07	-1.4907806e-07	-1.4944203e-07	-1.4909534e-07	-1.4923609e-07	-1.4876315e-07	-1.4825758e-07	-1.4793898e-07	-1.4807711e-07	-1.4786031e-07	-1.4822314e-07	-1.4872199e-07	-1.4900291e-07	-1.4907147e-07	-1.4950018e-07	-1.4956885e-07	-1.499377e-07	-1.5010079e-07	-1.4994976e-07	-1.4992833e-07	-1.4975672e-07	-1.499721e-07	-1.4977417e-07	-1.4998767e-07	-1.5020015e-07	-1.5048681e-07	-1.5115876e-07	-1.5188687e-07	-1.5163175e-07	-1.5166199e-07	-1.5166927e-07	-1.5160225e-07	-1.5184605e-07	-1.519835e-07	-1.5206649e-07	-1.5214357e-07	-1.5228596e-07	-1.5318352e-07	-1.5589768e-07	-1.5644514e-07	-1.5664853e-07	-1.566757e-07	-1.5469209e-07	-1.5351043e-07	-1.5384757e-07	-1.5414747e-07	-1.5476019e-07	-1.5492424e-07	-1.5697105e-07	-1.5519612e-07	-1.5558521e-07	-1.5629286e-07	-1.5808081e-07	-1.5863935e-07	-1.5828812e-07	-1.5756524e-07	-1.5656974e-07	-1.5632901e-07	-1.5668434e-07	-1.5676898e-07	-1.5922154e-07	-1.6020357e-07	-1.5980891e-07	-1.6034994e-07	-1.6044254e-07	-1.6093441e-07	-1.6113603e-07	-1.6182094e-07	-1.6213352e-07	-1.6182469e-07	-1.614693e-07	-1.6142752e-07	-1.6105207e-07	-1.6206707e-07	-1.6299987e-07	-1.6304381e-07	-1.6349236e-07	-1.6325544e-07	-1.638906e-07	-1.6484086e-07	-1.6539508e-07	-1.6604787e-07	-1.6654747e-07	-1.6713255e-07	-1.6856922e-07	-1.6869325e-07	-1.6958472e-07	-1.6993164e-07	-1.6999201e-07	-1.7063405e-07	-1.7072836e-07	-1.7169845e-07	-1.7304581e-07	-1.7296736e-07	-1.7355626e-07	-1.7433933e-07	-1.756315e-07	-1.767221e-07	-1.7779348e-07	-1.7775506e-07	-1.7879574e-07	-1.79371e-07	-1.8108358e-07	-1.8244231e-07	-1.8370264e-07	-1.8419388e-07	-1.8473213e-07	-1.8530977e-07	-1.8647791e-07	-1.8665611e-07	-1.8736625e-07	-1.8737546e-07	-1.8758135e-07	-1.8826103e-07	-1.8855189e-07	-1.892854e-07	-1.8926903e-07	-1.8807941e-07	-1.8791326e-07	-1.8811005e-07	-1.8817565e-07	-1.910401e-07	-1.9160211e-07	-1.9205447e-07	-1.8947947e-07	-1.8974981e-07	-1.9265747e-07	-1.9220278e-07	-1.9160427e-07	-1.9210427e-07	-1.91975e-07	-1.9163599e-07	-1.9126304e-07	-1.9059496e-07	-1.8999879e-07	-1.8982189e-07	-1.9052499e-07	-1.9078334e-07	-1.9080449e-07	-1.9069637e-07	-1.9033132e-07	-1.9030506e-07	-1.9023634e-07	-1.9057774e-07	-1.9121728e-07	-1.9048679e-07	-1.9045166e-07	-1.9115907e-07	-1.9122706e-07	-1.9118505e-07	-1.9141601e-07	-1.9150718e-07	-1.9175388e-07	-1.9189559e-07	-1.9166242e-07	-1.9214116e-07	-1.9200797e-07	-1.9263121e-07	-1.929713e-07	-1.9355326e-07	-1.933775e-07	-1.9335749e-07	-1.9338381e-07	-1.9366183e-07	-1.9388392e-07	-1.9374255e-07	-1.9400983e-07	-1.9399698e-07	-1.9387102e-07	-1.9442615e-07	-1.9457087e-07	-1.9468359e-07	-1.9478074e-07	-1.9479239e-07	-1.9481513e-07	-1.9484247e-07	-1.948369e-07	-1.9492569e-07	-1.9496088e-07	-1.9490363e-07	-1.9494973e-07	-1.9495417e-07	-1.9497259e-07	-1.9476937e-07	-1.9465256e-07	-1.9460305e-07	-1.9449317e-07	-1.9413739e-07	-1.9380843e-07	-1.9374971e-07	-1.9387699e-07	-1.9382719e-07	-1.9408793e-07	-1.9413795e-07	-1.9381008e-07	-1.9375955e-07	-1.9339689e-07	-1.9359703e-07	-1.9336693e-07	-1.9356798e-07	-1.9318907e-07	-1.9306248e-07	-1.9296044e-07	-1.9315144e-07	-1.9285915e-07	-1.925149e-07	-1.9244055e-07	-1.9244584e-07	-1.9261336e-07	-1.9261677e-07	-1.9304349e-07	-1.9280742e-07	-1.9270476e-07	-1.9232459e-07	-1.9228122e-07	-1.922042e-07	-1.9133734e-07	-1.9125758e-07	-1.910214e-07	-1.9126236e-07	-1.9169886e-07	-1.9198222e-07	-1.9159694e-07	-1.9146938e-07	-1.9140691e-07	-1.9169045e-07	-1.9175019e-07	-1.9214559e-07	-1.9222415e-07	-1.9271369e-07	-1.9311113e-07	-1.9382941e-07	-1.9416484e-07	-1.9422077e-07	-1.9455689e-07	-1.9461709e-07	-1.9479825e-07	-1.9524515e-07	-1.9534286e-07	-1.9539527e-07	-1.9579505e-07	-1.9574242e-07	-1.9627942e-07	-1.9640748e-07	-1.9653476e-07	-1.9608319e-07	-1.9566789e-07	-1.9533485e-07	-1.9553943e-07	-1.9534724e-07	-1.9534139e-07	-1.9513175e-07	-1.9519013e-07	-1.9469877e-07	-1.947007e-07	-1.9429069e-07	-1.9393553e-07	-1.9393548e-07	-1.9374141e-07	-1.931644e-07	-1.9310528e-07	-1.9312972e-07	-1.9246835e-07	-1.920946e-07	-1.9208159e-07	-1.9204589e-07	-1.9167845e-07	-1.9150212e-07	-1.911709e-07	-1.9073002e-07	-1.9060116e-07	-1.9071837e-07	-1.9059405e-07	-1.9019814e-07	-1.899358e-07	-1.8995991e-07	-1.9025242e-07	-1.9041073e-07	-1.9044268e-07	-1.9050515e-07	-1.9032723e-07	-1.902971e-07	-1.8955615e-07	-1.8838364e-07	-1.8740587e-07	-1.8679935e-07	-1.8653111e-07	-1.8832043e-07	-1.8803303e-07	-1.8768748e-07	-1.8708204e-07	-1.8723762e-07	-1.8688996e-07	-1.8679134e-07	-1.8608966e-07	-1.8600559e-07	-1.8423714e-07	-1.8432934e-07	-1.8191298e-07	-1.8385049e-07	-1.8349999e-07	-1.8255616e-07	-1.8078049e-07	-1.7980472e-07	-1.7929517e-07	-1.7913709e-07	-1.7867137e-07	-1.7896588e-07	-1.7993381e-07	-1.8012707e-07	-1.7891381e-07	-1.7861805e-07	-1.7773738e-07	-1.7653946e-07	-1.7684403e-07	-1.7592123e-07	-1.7289676e-07	-1.7275414e-07	-1.7215433e-07	-1.7189996e-07	-1.7102286e-07	-1.7050547e-07	-1.7003703e-07	-1.7029674e-07	-1.6957739e-07	-1.6935718e-07	-1.6921109e-07	-1.6884019e-07	-1.6864533e-07	-1.684873e-07	-1.6797674e-07	-1.6754478e-07	-1.6792518e-07	-1.6731809e-07	-1.6682549e-07	-1.6628582e-07	-1.6568032e-07	-1.6513587e-07	-1.6438378e-07	-1.6418136e-07	-1.6331421e-07	-1.6256058e-07	-1.6211084e-07	-1.6163943e-07	-1.6133015e-07	-1.6137102e-07	-1.6113046e-07	-1.6111346e-07	-1.6071334e-07	-1.599438e-07	-1.5872735e-07	-1.5765096e-07	-1.569457e-07	-1.5721866e-07	-1.5609942e-07	-1.5538177e-07	-1.5576734e-07	-1.5550012e-07	-1.5492844e-07	-1.5232166e-07	-1.5156945e-07	-1.509797e-07	-1.5036215e-07	-1.5169576e-07	-1.5203813e-07	-1.5202255e-07	-1.5129575e-07	-1.5018156e-07	-1.5041007e-07	-1.4873677e-07	-1.4849741e-07	-1.4729807e-07	-1.4737321e-07	-1.4796996e-07	-1.4726032e-07	-1.4784473e-07	-1.4770814e-07	-1.4675192e-07	-1.4712981e-07	-1.4541564e-07	-1.4579234e-07	-1.4520361e-07	-1.4478297e-07	-1.4529149e-07	-1.4421471e-07	-1.4259911e-07	-1.4235718e-07	-1.437374e-07	-1.4374695e-07	-1.436681e-07	-1.4218637e-07	-1.409648e-07	-1.4141392e-07	-1.4137032e-07	-1.4172718e-07	-1.4158218e-07	-1.4062317e-07	-1.4008396e-07	-1.3979559e-07	-1.3942423e-07	-1.393081e-07	-1.3789167e-07	-1.3778958e-07	-1.3718608e-07	-1.374944e-07	-1.3703601e-07	-1.3613248e-07	-1.3588027e-07	-1.3537965e-07	-1.3523351e-07	-1.3522282e-07	-1.3495782e-07	-1.3562914e-07	-1.3565739e-07	-1.3597042e-07	-1.3575539e-07	-1.3490836e-07	-1.3433976e-07	-1.3394117e-07	-1.3402951e-07	-1.3415274e-07	-1.3398761e-07	-1.341744e-07	-1.3374233e-07	-1.3382953e-07	-1.3350973e-07	-1.3359124e-07	-1.3344243e-07	-1.3289582e-07	-1.3297637e-07	-1.3253276e-07	-1.3292055e-07	-1.3289798e-07	-1.3241731e-07	-1.3237371e-07	-1.3269204e-07	-1.3226139e-07	-1.3175969e-07	-1.3181591e-07	-1.3182796e-07	-1.3189765e-07	-1.3183245e-07	-1.3203407e-07	-1.3120018e-07	-1.3137884e-07	-1.3179738e-07	-1.3216419e-07	-1.3205852e-07	-1.31832e-07	-1.3133541e-07	-1.3075629e-07	-1.3074316e-07	-1.3027255e-07	-1.3053494e-07	-1.3065551e-07	-1.3075083e-07	-1.2976199e-07	-1.2937318e-07
-1.4658582e-07	-1.469204e-07	-1.4650402e-07	-1.4661731e-07	-1.4753471e-07	-1.4570065e-07	-1.4811206e-07	-1.4548255e-07	-1.4725629e-07	-1.4707365e-07	-1.4680757e-07	-1.46947e-07	-1.4591137e-07	-1.4395835e-07	-1.4685378e-07	-1.4768705e-07	-1.4771643e-07	-1.4709082e-07	-1.4713208e-07	-1.4542388e-07	-1.4648452e-07	-1.464258e-07	-1.4642762e-07	-1.4610634e-07	-1.4567564e-07	-1.4563699e-07	-1.4538006e-07	-1.4569963e-07	-1.4632008e-07	-1.4636964e-07	-1.4749503e-07	-1.465761e-07	-1.4649584e-07	-1.4651721e-07	-1.4649527e-07	-1.466467e-07	-1.4654165e-07	-1.466646e-07	-1.4706086e-07	-1.4608037e-07	-1.4592263e-07	-1.4880305e-07	-1.47153e-07	-1.4825002e-07	-1.4841771e-07	-1.4754056e-07	-1.4758342e-07	-1.4680069e-07	-1.4676709e-07	-1.4676203e-07	-1.4744131e-07	-1.4742756e-07	-1.4753755e-07	-1.4727249e-07	-1.481568e-07	-1.4799059e-07	-1.4844738e-07	-1.4727379e-07	-1.4759905e-07	-1.4733143e-07	-1.472381e-07	-1.4700657e-07	-1.4720416e-07	-1.4710298e-07	-1.4704381e-07	-1.4746956e-07	-1.4811798e-07	-1.4803646e-07	-1.4822047e-07	-1.4821649e-07	-1.486012e-07	-1.4873848e-07	-1.4862235e-07	-1.4844545e-07	-1.4834166e-07	-1.485609e-07	-1.4837195e-07	-1.4860586e-07	-1.4881459e-07	-1.490356e-07	-1.4975194e-07	-1.5039518e-07	-1.5020493e-07	-1.5012091e-07	-1.5023528e-07	-1.5013705e-07	-1.5055855e-07	-1.5064126e-07	-1.5079343e-07	-1.5060601e-07	-1.5036403e-07	-1.5057537e-07	-1.5337099e-07	-1.5393346e-07	-1.5437473e-07	-1.5452815e-07	-1.5278522e-07	-1.519507e-07	-1.5223236e-07	-1.5247031e-07	-1.5302732e-07	-1.5321189e-07	-1.5483812e-07	-1.5347479e-07	-1.5370597e-07	-1.5385041e-07	-1.5504708e-07	-1.5588284e-07	-1.5554104e-07	-1.5509858e-07	-1.5472307e-07	-1.5448273e-07	-1.5480845e-07	-1.5471693e-07	-1.5626995e-07	-1.583673e-07	-1.5833285e-07	-1.5823196e-07	-1.5821206e-07	-1.5890578e-07	-1.5937212e-07	-1.5979805e-07	-1.601839e-07	-1.6009687e-07	-1.5939548e-07	-1.5964469e-07	-1.5945454e-07	-1.6031936e-07	-1.612699e-07	-1.6122135e-07	-1.6162937e-07	-1.6152285e-07	-1.622119e-07	-1.6318336e-07	-1.6358473e-07	-1.6433546e-07	-1.6462724e-07	-1.6544004e-07	-1.6662648e-07	-1.671753e-07	-1.6814977e-07	-1.685583e-07	-1.6827647e-07	-1.6878795e-07	-1.6887304e-07	-1.6968386e-07	-1.7115383e-07	-1.7077366e-07	-1.7202831e-07	-1.7278307e-07	-1.7370877e-07	-1.7488952e-07	-1.7616821e-07	-1.7607192e-07	-1.7690144e-07	-1.7763296e-07	-1.7887805e-07	-1.802033e-07	-1.8177718e-07	-1.8242025e-07	-1.8292548e-07	-1.8334191e-07	-1.8486071e-07	-1.8527601e-07	-1.8595551e-07	-1.8598837e-07	-1.8650309e-07	-1.8707993e-07	-1.8747954e-07	-1.8821925e-07	-1.8841502e-07	-1.8784095e-07	-1.8712586e-07	-1.8731004e-07	-1.8766042e-07	-1.9009178e-07	-1.9101412e-07	-1.9122302e-07	-1.886628e-07	-1.8872026e-07	-1.9171085e-07	-1.9123587e-07	-1.908536e-07	-1.901758e-07	-1.9113793e-07	-1.9096478e-07	-1.9065692e-07	-1.900529e-07	-1.8952386e-07	-1.8941319e-07	-1.899993e-07	-1.9019802e-07	-1.9021394e-07	-1.9015391e-07	-1.8976135e-07	-1.8963937e-07	-1.8964198e-07	-1.90023e-07	-1.9049207e-07	-1.8974254e-07	-1.896878e-07	-1.9041204e-07	-1.9063123e-07	-1.9063981e-07	-1.9092175e-07	-1.9085303e-07	-1.9105568e-07	-1.9135865e-07	-1.9116158e-07	-1.9153379e-07	-1.9158148e-07	-1.920269e-07	-1.9250979e-07	-1.9317042e-07	-1.930685e-07	-1.9306856e-07	-1.9304781e-07	-1.9329593e-07	-1.9362466e-07	-1.9350381e-07	-1.9387818e-07	-1.9381577e-07	-1.9375636e-07	-1.9429444e-07	-1.9434083e-07	-1.9441694e-07	-1.9452995e-07	-1.9457906e-07	-1.945632e-07	-1.9460896e-07	-1.9460703e-07	-1.9464051e-07	-1.9465318e-07	-1.9465728e-07	-1.9469752e-07	-1.9476784e-07	-1.9481797e-07	-1.9465818e-07	-1.944594e-07	-1.9437829e-07	-1.9422527e-07	-1.9380013e-07	-1.9353854e-07	-1.9339984e-07	-1.9345021e-07	-1.9353365e-07	-1.9384504e-07	-1.9393883e-07	-1.9364643e-07	-1.9359413e-07	-1.9326632e-07	-1.9342042e-07	-1.9316735e-07	-1.9340803e-07	-1.9301564e-07	-1.9290286e-07	-1.9282044e-07	-1.929169e-07	-1.925016e-07	-1.9211501e-07	-1.9202423e-07	-1.9196182e-07	-1.9217657e-07	-1.9221267e-07	-1.9268379e-07	-1.9243652e-07	-1.9237086e-07	-1.9201889e-07	-1.9212928e-07	-1.9200888e-07	-1.9102987e-07	-1.9088287e-07	-1.9067943e-07	-1.908395e-07	-1.911751e-07	-1.9141777e-07	-1.910488e-07	-1.9086787e-07	-1.9082694e-07	-1.9131062e-07	-1.914413e-07	-1.9177253e-07	-1.9177764e-07	-1.922246e-07	-1.9271499e-07	-1.9341047e-07	-1.9385436e-07	-1.9406247e-07	-1.9436618e-07	-1.9446429e-07	-1.9469388e-07	-1.9512441e-07	-1.9528187e-07	-1.9529784e-07	-1.9563277e-07	-1.9558877e-07	-1.9613884e-07	-1.9612986e-07	-1.9619944e-07	-1.9572337e-07	-1.9535389e-07	-1.9519251e-07	-1.9544092e-07	-1.9526755e-07	-1.9520905e-07	-1.9493154e-07	-1.9499186e-07	-1.9457559e-07	-1.944889e-07	-1.9410544e-07	-1.9365831e-07	-1.9359578e-07	-1.9348414e-07	-1.9299847e-07	-1.9172143e-07	-1.928305e-07	-1.923616e-07	-1.9196307e-07	-1.9195255e-07	-1.9189105e-07	-1.9155624e-07	-1.9145216e-07	-1.911917e-07	-1.9079198e-07	-1.9077686e-07	-1.9083143e-07	-1.9073644e-07	-1.9032069e-07	-1.9006671e-07	-1.9003397e-07	-1.9012617e-07	-1.9019984e-07	-1.9025202e-07	-1.9028494e-07	-1.9003636e-07	-1.8861033e-07	-1.8706169e-07	-1.8628685e-07	-1.8607028e-07	-1.8538339e-07	-1.8547047e-07	-1.8772045e-07	-1.8748381e-07	-1.871997e-07	-1.8680555e-07	-1.8693953e-07	-1.8601042e-07	-1.8567329e-07	-1.8378699e-07	-1.8381928e-07	-1.8280605e-07	-1.8274631e-07	-1.8086916e-07	-1.8273875e-07	-1.8238086e-07	-1.8062286e-07	-1.7927857e-07	-1.7885372e-07	-1.7831354e-07	-1.7829979e-07	-1.7756315e-07	-1.7731696e-07	-1.7828012e-07	-1.7883065e-07	-1.7741542e-07	-1.770037e-07	-1.7636364e-07	-1.7506079e-07	-1.7514185e-07	-1.7342143e-07	-1.7110017e-07	-1.7082664e-07	-1.7007619e-07	-1.6958802e-07	-1.6889072e-07	-1.6840403e-07	-1.679644e-07	-1.6814982e-07	-1.6753438e-07	-1.6723959e-07	-1.6704473e-07	-1.6672669e-07	-1.666404e-07	-1.663185e-07	-1.6597664e-07	-1.6569385e-07	-1.6615672e-07	-1.6541713e-07	-1.6462837e-07	-1.6413924e-07	-1.6350305e-07	-1.6301561e-07	-1.6242444e-07	-1.622451e-07	-1.6122669e-07	-1.6050751e-07	-1.5995738e-07	-1.5938127e-07	-1.5907995e-07	-1.5894034e-07	-1.5853192e-07	-1.5855261e-07	-1.5815829e-07	-1.5729194e-07	-1.5636215e-07	-1.5524597e-07	-1.544571e-07	-1.5526501e-07	-1.5336951e-07	-1.5287719e-07	-1.5385393e-07	-1.5355732e-07	-1.5299037e-07	-1.5019032e-07	-1.5011102e-07	-1.4909926e-07	-1.4829538e-07	-1.4899598e-07	-1.4976155e-07	-1.4981231e-07	-1.4891452e-07	-1.4796461e-07	-1.4820534e-07	-1.4662817e-07	-1.461724e-07	-1.4559521e-07	-1.456192e-07	-1.4613192e-07	-1.4551262e-07	-1.4607525e-07	-1.4574249e-07	-1.4454412e-07	-1.4505952e-07	-1.4339059e-07	-1.4398375e-07	-1.435871e-07	-1.4303492e-07	-1.4321159e-07	-1.4220575e-07	-1.4071668e-07	-1.4032184e-07	-1.4122787e-07	-1.4138283e-07	-1.4126977e-07	-1.3980423e-07	-1.3853656e-07	-1.3880089e-07	-1.38666e-07	-1.3899978e-07	-1.3927394e-07	-1.3823819e-07	-1.3774383e-07	-1.3727697e-07	-1.3687531e-07	-1.3661889e-07	-1.3523231e-07	-1.3512704e-07	-1.3497453e-07	-1.3509646e-07	-1.3496452e-07	-1.3426342e-07	-1.3411329e-07	-1.3343401e-07	-1.3328787e-07	-1.3321602e-07	-1.3291105e-07	-1.3354628e-07	-1.3314968e-07	-1.3371243e-07	-1.3347693e-07	-1.3266589e-07	-1.3215447e-07	-1.3185718e-07	-1.3230471e-07	-1.322727e-07	-1.320783e-07	-1.3231789e-07	-1.3181597e-07	-1.31842e-07	-1.3173576e-07	-1.3175463e-07	-1.3173224e-07	-1.3122343e-07	-1.3126663e-07	-1.3099327e-07	-1.311405e-07	-1.3117096e-07	-1.3062032e-07	-1.3064977e-07	-1.310928e-07	-1.3053398e-07	-1.2992911e-07	-1.2998453e-07	-1.3002517e-07	-1.3006468e-07	-1.3005996e-07	-1.302995e-07	-1.295337e-07	-1.297069e-07	-1.2985095e-07	-1.2998538e-07	-1.3007002e-07	-1.2992263e-07	-1.2960231e-07	-1.2905338e-07	-1.2891292e-07	-1.2843986e-07	-1.2852979e-07	-1.287687e-07	-1.2892099e-07	-1.2796005e-07	-1.2763678e-07
-1.4539671e-07	-1.458352e-07	-1.4483135e-07	-1.4570111e-07	-1.4603825e-07	-1.4518281e-07	-1.4674811e-07	-1.4461546e-07	-1.4569247e-07	-1.45493e-07	-1.4528479e-07	-1.455615e-07	-1.4459209e-07	-1.425189e-07	-1.4553882e-07	-1.4628483e-07	-1.4612283e-07	-1.4574567e-07	-1.4600244e-07	-1.4406874e-07	-1.4581815e-07	-1.4460102e-07	-1.4483624e-07	-1.4451581e-07	-1.4426672e-07	-1.4422244e-07	-1.4412359e-07	-1.4420573e-07	-1.4481498e-07	-1.4536164e-07	-1.4665676e-07	-1.4565438e-07	-1.4511102e-07	-1.4517553e-07	-1.4527126e-07	-1.4510539e-07	-1.4496305e-07	-1.4537346e-07	-1.4624726e-07	-1.4486926e-07	-1.4431527e-07	-1.4708263e-07	-1.4589932e-07	-1.4642779e-07	-1.4676374e-07	-1.4615648e-07	-1.4629205e-07	-1.4576904e-07	-1.4490308e-07	-1.448584e-07	-1.452658e-07	-1.4524989e-07	-1.4605143e-07	-1.4562409e-07	-1.4676812e-07	-1.4682217e-07	-1.46785e-07	-1.4526171e-07	-1.4564364e-07	-1.4575039e-07	-1.458933e-07	-1.4586328e-07	-1.4652659e-07	-1.4634691e-07	-1.4538534e-07	-1.458514e-07	-1.4708604e-07	-1.4714141e-07	-1.4648123e-07	-1.4646025e-07	-1.4701186e-07	-1.4722508e-07	-1.4707467e-07	-1.46834e-07	-1.4661072e-07	-1.4695541e-07	-1.4680757e-07	-1.4711713e-07	-1.4721229e-07	-1.4777447e-07	-1.4827026e-07	-1.4890782e-07	-1.4870329e-07	-1.4860871e-07	-1.4866828e-07	-1.4867265e-07	-1.4914667e-07	-1.4932476e-07	-1.4930197e-07	-1.4894289e-07	-1.4846768e-07	-1.4838997e-07	-1.5031537e-07	-1.5087915e-07	-1.516708e-07	-1.5175812e-07	-1.5054366e-07	-1.503854e-07	-1.5062102e-07	-1.5079138e-07	-1.5133173e-07	-1.5137795e-07	-1.5262935e-07	-1.5164312e-07	-1.5177551e-07	-1.514158e-07	-1.5192944e-07	-1.5274497e-07	-1.5254227e-07	-1.5261401e-07	-1.5303641e-07	-1.5293466e-07	-1.5310422e-07	-1.5297616e-07	-1.5325571e-07	-1.5637806e-07	-1.5688312e-07	-1.5631616e-07	-1.5619219e-07	-1.5695105e-07	-1.5752568e-07	-1.5791858e-07	-1.5826578e-07	-1.5833228e-07	-1.5734236e-07	-1.5794461e-07	-1.5793813e-07	-1.5881358e-07	-1.5970397e-07	-1.5969562e-07	-1.599916e-07	-1.5996835e-07	-1.607595e-07	-1.6160652e-07	-1.6190114e-07	-1.6269894e-07	-1.6280478e-07	-1.6375157e-07	-1.6486553e-07	-1.6560176e-07	-1.6669941e-07	-1.6698749e-07	-1.6640769e-07	-1.6704496e-07	-1.6716541e-07	-1.6777307e-07	-1.689948e-07	-1.6877874e-07	-1.7037502e-07	-1.7116315e-07	-1.7175125e-07	-1.7290949e-07	-1.7447508e-07	-1.7445592e-07	-1.7511246e-07	-1.7602167e-07	-1.7678815e-07	-1.7797328e-07	-1.7915033e-07	-1.8003709e-07	-1.8053225e-07	-1.8130805e-07	-1.8302967e-07	-1.8327614e-07	-1.8437589e-07	-1.844823e-07	-1.8522525e-07	-1.8575821e-07	-1.8637928e-07	-1.8700808e-07	-1.874223e-07	-1.8703952e-07	-1.8629191e-07	-1.8638019e-07	-1.872956e-07	-1.8895776e-07	-1.8992654e-07	-1.9022895e-07	-1.8773227e-07	-1.8776529e-07	-1.9031023e-07	-1.8920855e-07	-1.903087e-07	-1.8820396e-07	-1.8912863e-07	-1.9010122e-07	-1.9008309e-07	-1.8958747e-07	-1.8908787e-07	-1.8884941e-07	-1.8937931e-07	-1.8947617e-07	-1.8948418e-07	-1.8951062e-07	-1.8895093e-07	-1.887496e-07	-1.886072e-07	-1.8908634e-07	-1.8962584e-07	-1.8906559e-07	-1.8902676e-07	-1.8970871e-07	-1.8985531e-07	-1.8988749e-07	-1.9019683e-07	-1.9031722e-07	-1.9054846e-07	-1.9084143e-07	-1.9069978e-07	-1.9116106e-07	-1.911414e-07	-1.9169755e-07	-1.9212291e-07	-1.9284897e-07	-1.9277979e-07	-1.9282265e-07	-1.9280384e-07	-1.9307242e-07	-1.9335636e-07	-1.9323113e-07	-1.9362886e-07	-1.936715e-07	-1.9349596e-07	-1.9394378e-07	-1.9394975e-07	-1.9403473e-07	-1.9420901e-07	-1.9421765e-07	-1.9423396e-07	-1.9418241e-07	-1.9417314e-07	-1.9423402e-07	-1.94309e-07	-1.9441001e-07	-1.9439148e-07	-1.9443235e-07	-1.944353e-07	-1.9435839e-07	-1.9422561e-07	-1.9417791e-07	-1.9396822e-07	-1.9359885e-07	-1.9334573e-07	-1.9314865e-07	-1.9314012e-07	-1.9314808e-07	-1.9343366e-07	-1.9354883e-07	-1.9333106e-07	-1.9326404e-07	-1.9299665e-07	-1.9320265e-07	-1.9290076e-07	-1.931121e-07	-1.9269197e-07	-1.9263518e-07	-1.9252309e-07	-1.9263018e-07	-1.92166e-07	-1.9174678e-07	-1.9162752e-07	-1.9156926e-07	-1.9161456e-07	-1.9170795e-07	-1.9219067e-07	-1.9200326e-07	-1.9206112e-07	-1.9173837e-07	-1.9186791e-07	-1.9165196e-07	-1.906468e-07	-1.9047553e-07	-1.9031495e-07	-1.9032518e-07	-1.9041931e-07	-1.9048684e-07	-1.9014993e-07	-1.9007115e-07	-1.901775e-07	-1.9093181e-07	-1.9107046e-07	-1.9147808e-07	-1.9149059e-07	-1.9186928e-07	-1.922956e-07	-1.9299381e-07	-1.9354121e-07	-1.9387619e-07	-1.9428546e-07	-1.9440716e-07	-1.9458241e-07	-1.9495479e-07	-1.9515403e-07	-1.9517239e-07	-1.9561639e-07	-1.9554989e-07	-1.9606608e-07	-1.9586105e-07	-1.9594296e-07	-1.9555512e-07	-1.9513323e-07	-1.9506825e-07	-1.9538027e-07	-1.9516972e-07	-1.9512771e-07	-1.9483929e-07	-1.9487942e-07	-1.9447475e-07	-1.9441114e-07	-1.9398703e-07	-1.9339785e-07	-1.9322306e-07	-1.9310943e-07	-1.9280293e-07	-1.9083114e-07	-1.9133802e-07	-1.9206578e-07	-1.9176076e-07	-1.9186774e-07	-1.917856e-07	-1.9140754e-07	-1.9133415e-07	-1.9116038e-07	-1.9080744e-07	-1.908067e-07	-1.9086849e-07	-1.9068227e-07	-1.9032052e-07	-1.9004324e-07	-1.8992353e-07	-1.8988561e-07	-1.8984122e-07	-1.8959065e-07	-1.8957911e-07	-1.8917768e-07	-1.862191e-07	-1.8540942e-07	-1.8530125e-07	-1.8531665e-07	-1.8482956e-07	-1.8484002e-07	-1.8676991e-07	-1.8682766e-07	-1.8650974e-07	-1.8604163e-07	-1.8590373e-07	-1.8473094e-07	-1.8349323e-07	-1.812449e-07	-1.8100229e-07	-1.8094539e-07	-1.8078043e-07	-1.7959428e-07	-1.8097791e-07	-1.8121239e-07	-1.7910827e-07	-1.7765359e-07	-1.7727297e-07	-1.7698017e-07	-1.7726302e-07	-1.7662421e-07	-1.7599484e-07	-1.7652684e-07	-1.7692798e-07	-1.7561865e-07	-1.7494659e-07	-1.7441431e-07	-1.7306365e-07	-1.7314886e-07	-1.7056624e-07	-1.6888663e-07	-1.6855131e-07	-1.6778637e-07	-1.6731161e-07	-1.6668793e-07	-1.6635647e-07	-1.6585244e-07	-1.6578861e-07	-1.6531999e-07	-1.6505061e-07	-1.6487377e-07	-1.6457057e-07	-1.6467806e-07	-1.6414913e-07	-1.6403129e-07	-1.6358734e-07	-1.6385263e-07	-1.6297417e-07	-1.6232576e-07	-1.6179001e-07	-1.612907e-07	-1.6087353e-07	-1.6030037e-07	-1.6024643e-07	-1.593101e-07	-1.5857449e-07	-1.5800231e-07	-1.5735367e-07	-1.5684037e-07	-1.5629627e-07	-1.5580986e-07	-1.5561858e-07	-1.5511085e-07	-1.5434705e-07	-1.5353953e-07	-1.5233468e-07	-1.5184179e-07	-1.5309291e-07	-1.5065473e-07	-1.5071151e-07	-1.5171207e-07	-1.5133719e-07	-1.5105365e-07	-1.4856374e-07	-1.4854743e-07	-1.4745962e-07	-1.4617518e-07	-1.4644735e-07	-1.4724878e-07	-1.4744387e-07	-1.4640739e-07	-1.4554763e-07	-1.4575022e-07	-1.4442139e-07	-1.4397148e-07	-1.4347097e-07	-1.4367203e-07	-1.4404242e-07	-1.4370545e-07	-1.4414218e-07	-1.4347609e-07	-1.4232211e-07	-1.4276043e-07	-1.4127568e-07	-1.418702e-07	-1.4175322e-07	-1.41057e-07	-1.4101448e-07	-1.4023101e-07	-1.3896073e-07	-1.3843174e-07	-1.3894896e-07	-1.3893174e-07	-1.3879702e-07	-1.3759916e-07	-1.3658729e-07	-1.3670751e-07	-1.3613402e-07	-1.3621104e-07	-1.3697496e-07	-1.3608252e-07	-1.3547702e-07	-1.3483208e-07	-1.3424409e-07	-1.3385795e-07	-1.3256169e-07	-1.3249684e-07	-1.3275508e-07	-1.3231488e-07	-1.3299996e-07	-1.3231625e-07	-1.3223593e-07	-1.3139794e-07	-1.312946e-07	-1.3136525e-07	-1.3098298e-07	-1.3152692e-07	-1.3104585e-07	-1.3155244e-07	-1.3120393e-07	-1.3056177e-07	-1.3004797e-07	-1.297372e-07	-1.3038118e-07	-1.3022208e-07	-1.3021889e-07	-1.3025431e-07	-1.2988437e-07	-1.3008088e-07	-1.3009759e-07	-1.2997134e-07	-1.2999232e-07	-1.2974351e-07	-1.2969753e-07	-1.2929553e-07	-1.2945861e-07	-1.2962005e-07	-1.2883447e-07	-1.289892e-07	-1.2935379e-07	-1.2877848e-07	-1.282703e-07	-1.2814604e-07	-1.2831765e-07	-1.2829128e-07	-1.2838791e-07	-1.2873926e-07	-1.2802025e-07	-1.2798904e-07	-1.2778025e-07	-1.2747273e-07	-1.2772892e-07	-1.2781453e-07	-1.2774456e-07	-1.2737627e-07	-1.2732869e-07	-1.267428e-07	-1.2667863e-07	-1.269716e-07	-1.2712184e-07	-1.2612338e-07	-1.2601197e-07
-1.4434823e-07	-1.4446096e-07	-1.4365327e-07	-1.4450092e-07	-1.4455196e-07	-1.4416889e-07	-1.4530508e-07	-1.4358847e-07	-1.4435989e-07	-1.4394061e-07	-1.4373381e-07	-1.4389832e-07	-1.428615e-07	-1.4138817e-07	-1.4411728e-07	-1.4488899e-07	-1.446877e-07	-1.4443475e-07	-1.4479451e-07	-1.4321705e-07	-1.4467003e-07	-1.4283086e-07	-1.4363025e-07	-1.4333483e-07	-1.4278186e-07	-1.4316595e-07	-1.433018e-07	-1.4254903e-07	-1.4349689e-07	-1.4454525e-07	-1.4535897e-07	-1.4486164e-07	-1.4430276e-07	-1.4435165e-07	-1.4446891e-07	-1.4337996e-07	-1.430065e-07	-1.4369425e-07	-1.447732e-07	-1.4386586e-07	-1.4295529e-07	-1.4517855e-07	-1.4426485e-07	-1.44578e-07	-1.4502672e-07	-1.4496419e-07	-1.448791e-07	-1.4452132e-07	-1.4330345e-07	-1.4312928e-07	-1.4319005e-07	-1.4309637e-07	-1.4462603e-07	-1.4407925e-07	-1.4479218e-07	-1.4511375e-07	-1.4463228e-07	-1.4336433e-07	-1.4378685e-07	-1.4461568e-07	-1.448318e-07	-1.4484982e-07	-1.4555962e-07	-1.4497368e-07	-1.4360899e-07	-1.4395135e-07	-1.4548067e-07	-1.4569645e-07	-1.4448187e-07	-1.4445345e-07	-1.45211e-07	-1.4542178e-07	-1.4536062e-07	-1.4531167e-07	-1.4498676e-07	-1.4559276e-07	-1.4513517e-07	-1.4549676e-07	-1.4536602e-07	-1.466081e-07	-1.4664636e-07	-1.4732279e-07	-1.4716801e-07	-1.4727794e-07	-1.4725305e-07	-1.4729062e-07	-1.4755369e-07	-1.4756887e-07	-1.4750003e-07	-1.4718512e-07	-1.4688072e-07	-1.4659372e-07	-1.4740897e-07	-1.4794614e-07	-1.4862695e-07	-1.4848075e-07	-1.4799031e-07	-1.4842902e-07	-1.4888229e-07	-1.4906743e-07	-1.4958204e-07	-1.4956089e-07	-1.5034601e-07	-1.4979065e-07	-1.4982999e-07	-1.4930771e-07	-1.4948182e-07	-1.5003582e-07	-1.4985739e-07	-1.501856e-07	-1.5098658e-07	-1.5109305e-07	-1.5151136e-07	-1.5133628e-07	-1.507143e-07	-1.5362747e-07	-1.5475882e-07	-1.5505617e-07	-1.5474058e-07	-1.5542247e-07	-1.555112e-07	-1.5601358e-07	-1.5605019e-07	-1.5636078e-07	-1.5554497e-07	-1.5621168e-07	-1.5632924e-07	-1.5734997e-07	-1.5825321e-07	-1.5819779e-07	-1.5842363e-07	-1.5834979e-07	-1.5926673e-07	-1.5994254e-07	-1.6023171e-07	-1.6112546e-07	-1.6126012e-07	-1.6219764e-07	-1.6309605e-07	-1.6387628e-07	-1.6477065e-07	-1.6510751e-07	-1.6482909e-07	-1.6557215e-07	-1.6574575e-07	-1.6619492e-07	-1.6699852e-07	-1.6713551e-07	-1.6870479e-07	-1.6947786e-07	-1.6999127e-07	-1.709883e-07	-1.725582e-07	-1.7276676e-07	-1.7329035e-07	-1.742772e-07	-1.7468801e-07	-1.7563247e-07	-1.7658346e-07	-1.7756719e-07	-1.7834964e-07	-1.7935145e-07	-1.8082187e-07	-1.8088116e-07	-1.82355e-07	-1.8251569e-07	-1.8363852e-07	-1.841961e-07	-1.8515254e-07	-1.8569847e-07	-1.8614497e-07	-1.8578635e-07	-1.8554675e-07	-1.8536963e-07	-1.8661598e-07	-1.8788313e-07	-1.8875232e-07	-1.8881082e-07	-1.8667981e-07	-1.8679236e-07	-1.8840302e-07	-1.8734562e-07	-1.8946218e-07	-1.8697955e-07	-1.8674854e-07	-1.8761239e-07	-1.887305e-07	-1.8886408e-07	-1.8830235e-07	-1.8810266e-07	-1.888659e-07	-1.8906229e-07	-1.8902051e-07	-1.8918257e-07	-1.8848664e-07	-1.8813938e-07	-1.877923e-07	-1.8825352e-07	-1.8900522e-07	-1.8869241e-07	-1.8861726e-07	-1.892052e-07	-1.8923765e-07	-1.8922549e-07	-1.8954444e-07	-1.8976976e-07	-1.9010946e-07	-1.9042102e-07	-1.9024679e-07	-1.9078146e-07	-1.9068739e-07	-1.9123439e-07	-1.916444e-07	-1.9242719e-07	-1.9243566e-07	-1.9251979e-07	-1.9258573e-07	-1.9292855e-07	-1.9313984e-07	-1.9298301e-07	-1.9336369e-07	-1.9345879e-07	-1.9323488e-07	-1.9361789e-07	-1.9362585e-07	-1.9369224e-07	-1.9379286e-07	-1.9379297e-07	-1.93831e-07	-1.9373095e-07	-1.9380985e-07	-1.9393434e-07	-1.9398209e-07	-1.9408708e-07	-1.9407196e-07	-1.9402916e-07	-1.9399579e-07	-1.9401938e-07	-1.9383134e-07	-1.93831e-07	-1.9360078e-07	-1.9339819e-07	-1.9317145e-07	-1.9295061e-07	-1.9292554e-07	-1.9277684e-07	-1.929015e-07	-1.929742e-07	-1.927483e-07	-1.9275512e-07	-1.9253235e-07	-1.9275694e-07	-1.9242339e-07	-1.9270101e-07	-1.9222739e-07	-1.9222369e-07	-1.9211171e-07	-1.9228764e-07	-1.9196756e-07	-1.9154788e-07	-1.9140299e-07	-1.9134825e-07	-1.9129112e-07	-1.9137002e-07	-1.9181903e-07	-1.9166112e-07	-1.9175479e-07	-1.9148649e-07	-1.9144221e-07	-1.9118585e-07	-1.9028147e-07	-1.9016943e-07	-1.9005643e-07	-1.8993092e-07	-1.8977175e-07	-1.8972958e-07	-1.8957928e-07	-1.894922e-07	-1.8964352e-07	-1.9024537e-07	-1.9068847e-07	-1.9108023e-07	-1.911983e-07	-1.9153873e-07	-1.9200041e-07	-1.9268282e-07	-1.9331281e-07	-1.9367991e-07	-1.9412624e-07	-1.9440449e-07	-1.9456735e-07	-1.9478165e-07	-1.950188e-07	-1.9510361e-07	-1.954586e-07	-1.953872e-07	-1.9585013e-07	-1.9564806e-07	-1.9574958e-07	-1.95447e-07	-1.9506825e-07	-1.9492518e-07	-1.9524919e-07	-1.9511504e-07	-1.9502966e-07	-1.9475777e-07	-1.9482951e-07	-1.9442723e-07	-1.9437886e-07	-1.9389432e-07	-1.9323681e-07	-1.9305594e-07	-1.9294453e-07	-1.9257538e-07	-1.902165e-07	-1.9055892e-07	-1.9053948e-07	-1.9090368e-07	-1.9153038e-07	-1.9140003e-07	-1.910679e-07	-1.9109257e-07	-1.910733e-07	-1.9072041e-07	-1.9058302e-07	-1.9060957e-07	-1.9026402e-07	-1.8992978e-07	-1.8960498e-07	-1.8958377e-07	-1.8951425e-07	-1.8938965e-07	-1.883156e-07	-1.8819838e-07	-1.8773324e-07	-1.851925e-07	-1.8474566e-07	-1.8489453e-07	-1.8455216e-07	-1.8395286e-07	-1.8411902e-07	-1.8480739e-07	-1.8586803e-07	-1.8590731e-07	-1.8541937e-07	-1.8465471e-07	-1.8311351e-07	-1.8095648e-07	-1.7919035e-07	-1.7875197e-07	-1.7880808e-07	-1.7856269e-07	-1.7825289e-07	-1.785636e-07	-1.7990806e-07	-1.7782804e-07	-1.7592703e-07	-1.7554174e-07	-1.7517061e-07	-1.7558494e-07	-1.7540162e-07	-1.748179e-07	-1.7477498e-07	-1.7466169e-07	-1.7345218e-07	-1.723318e-07	-1.7165786e-07	-1.7038718e-07	-1.7066719e-07	-1.6725903e-07	-1.6629178e-07	-1.6607044e-07	-1.6536245e-07	-1.6492334e-07	-1.6447956e-07	-1.6412781e-07	-1.6356773e-07	-1.6358376e-07	-1.6310349e-07	-1.6272531e-07	-1.627721e-07	-1.6250618e-07	-1.6262612e-07	-1.6237078e-07	-1.6199999e-07	-1.6152291e-07	-1.6146123e-07	-1.6070379e-07	-1.6027514e-07	-1.5946773e-07	-1.5913116e-07	-1.5873809e-07	-1.5825663e-07	-1.5804295e-07	-1.5733735e-07	-1.5661982e-07	-1.5607066e-07	-1.5526257e-07	-1.545755e-07	-1.5396279e-07	-1.5340862e-07	-1.5278823e-07	-1.5234684e-07	-1.5156365e-07	-1.5100881e-07	-1.5026643e-07	-1.5004173e-07	-1.5048863e-07	-1.4855453e-07	-1.4836951e-07	-1.4924427e-07	-1.4891566e-07	-1.4894584e-07	-1.4675709e-07	-1.4665602e-07	-1.453642e-07	-1.4407317e-07	-1.4399018e-07	-1.4459215e-07	-1.4476512e-07	-1.437831e-07	-1.4308921e-07	-1.4312747e-07	-1.4216477e-07	-1.4197411e-07	-1.4133042e-07	-1.4170786e-07	-1.4187441e-07	-1.4172934e-07	-1.4205187e-07	-1.411608e-07	-1.4023522e-07	-1.4018235e-07	-1.3933686e-07	-1.3971203e-07	-1.3967286e-07	-1.3911779e-07	-1.3892725e-07	-1.3826258e-07	-1.3715731e-07	-1.3672263e-07	-1.3694336e-07	-1.3668648e-07	-1.3635918e-07	-1.3555598e-07	-1.3453973e-07	-1.3446663e-07	-1.3374057e-07	-1.3361773e-07	-1.346271e-07	-1.3384954e-07	-1.3328389e-07	-1.3255436e-07	-1.3171535e-07	-1.3129176e-07	-1.3028227e-07	-1.3005894e-07	-1.3025408e-07	-1.2984827e-07	-1.3065977e-07	-1.3046701e-07	-1.3025232e-07	-1.2978671e-07	-1.2958122e-07	-1.2971384e-07	-1.2929434e-07	-1.2948391e-07	-1.2918576e-07	-1.2945856e-07	-1.2906054e-07	-1.2856208e-07	-1.2812302e-07	-1.2801127e-07	-1.2856339e-07	-1.2837927e-07	-1.2834977e-07	-1.281241e-07	-1.2807794e-07	-1.2823335e-07	-1.2835977e-07	-1.2827985e-07	-1.2820561e-07	-1.2820578e-07	-1.2831578e-07	-1.2758602e-07	-1.2774171e-07	-1.280269e-07	-1.2701503e-07	-1.2734171e-07	-1.2748217e-07	-1.2693408e-07	-1.2672575e-07	-1.2649258e-07	-1.2674047e-07	-1.2668607e-07	-1.2671762e-07	-1.2720784e-07	-1.2634689e-07	-1.2631421e-07	-1.2597917e-07	-1.2540227e-07	-1.2531865e-07	-1.2578278e-07	-1.259636e-07	-1.2556831e-07	-1.257082e-07	-1.2500823e-07	-1.2507365e-07	-1.2524481e-07	-1.2550919e-07	-1.2467126e-07	-1.2451272e-07
-1.4295551e-07	-1.429637e-07	-1.4241704e-07	-1.4301685e-07	-1.4298126e-07	-1.4282801e-07	-1.4370949e-07	-1.4242136e-07	-1.4290754e-07	-1.4243767e-07	-1.4221632e-07	-1.4224634e-07	-1.4131945e-07	-1.4081621e-07	-1.4249053e-07	-1.4343198e-07	-1.4334438e-07	-1.4308665e-07	-1.4317908e-07	-1.4210963e-07	-1.4325406e-07	-1.4121969e-07	-1.4265868e-07	-1.4242084e-07	-1.4172315e-07	-1.421156e-07	-1.4226447e-07	-1.4132013e-07	-1.4270142e-07	-1.4342959e-07	-1.4382448e-07	-1.4367225e-07	-1.4326929e-07	-1.4333057e-07	-1.4310774e-07	-1.4200384e-07	-1.4154881e-07	-1.4224656e-07	-1.4299525e-07	-1.4250861e-07	-1.4180023e-07	-1.433188e-07	-1.427324e-07	-1.4258922e-07	-1.4292539e-07	-1.4349911e-07	-1.4326616e-07	-1.4292965e-07	-1.4235246e-07	-1.4156308e-07	-1.4114005e-07	-1.4100317e-07	-1.4283211e-07	-1.4222377e-07	-1.4276435e-07	-1.4308455e-07	-1.425127e-07	-1.4141557e-07	-1.4179e-07	-1.4334569e-07	-1.4354555e-07	-1.4335728e-07	-1.4378998e-07	-1.4314742e-07	-1.4171115e-07	-1.4218824e-07	-1.4350087e-07	-1.4369516e-07	-1.4262838e-07	-1.4230875e-07	-1.4311269e-07	-1.43205e-07	-1.4333904e-07	-1.4413786e-07	-1.4324831e-07	-1.4459505e-07	-1.4340333e-07	-1.4352361e-07	-1.4351781e-07	-1.4515791e-07	-1.4484306e-07	-1.4554945e-07	-1.4564677e-07	-1.4568474e-07	-1.4577392e-07	-1.456097e-07	-1.4571003e-07	-1.4569332e-07	-1.4580792e-07	-1.4553865e-07	-1.4523266e-07	-1.4514558e-07	-1.4539245e-07	-1.4578279e-07	-1.4617405e-07	-1.4590944e-07	-1.4580576e-07	-1.4651897e-07	-1.4700248e-07	-1.4724486e-07	-1.4754761e-07	-1.4803339e-07	-1.4839691e-07	-1.4802055e-07	-1.4806631e-07	-1.4756051e-07	-1.4776339e-07	-1.4825821e-07	-1.4809837e-07	-1.4847399e-07	-1.4913309e-07	-1.4922591e-07	-1.4979793e-07	-1.4956333e-07	-1.4884648e-07	-1.5012688e-07	-1.5153694e-07	-1.5308274e-07	-1.5253244e-07	-1.5359814e-07	-1.5261224e-07	-1.5336451e-07	-1.5325645e-07	-1.5385905e-07	-1.5368033e-07	-1.5425218e-07	-1.5447267e-07	-1.5570021e-07	-1.5663721e-07	-1.5636351e-07	-1.5662948e-07	-1.5676102e-07	-1.5773878e-07	-1.5832029e-07	-1.58636e-07	-1.5971642e-07	-1.5986103e-07	-1.6056993e-07	-1.6122675e-07	-1.619897e-07	-1.6260338e-07	-1.630342e-07	-1.6340641e-07	-1.6422638e-07	-1.6435547e-07	-1.6485325e-07	-1.6534375e-07	-1.6576303e-07	-1.6695475e-07	-1.6773242e-07	-1.6809173e-07	-1.6899702e-07	-1.703084e-07	-1.7094521e-07	-1.7182407e-07	-1.7251256e-07	-1.7293763e-07	-1.7337442e-07	-1.7422133e-07	-1.7526861e-07	-1.7641412e-07	-1.7740575e-07	-1.7851249e-07	-1.7851534e-07	-1.7996041e-07	-1.8032119e-07	-1.8179389e-07	-1.8223005e-07	-1.8338886e-07	-1.840433e-07	-1.8449987e-07	-1.8400141e-07	-1.8422486e-07	-1.8434389e-07	-1.8537213e-07	-1.8653378e-07	-1.8729224e-07	-1.869214e-07	-1.8550185e-07	-1.8568511e-07	-1.8678804e-07	-1.8618965e-07	-1.8805252e-07	-1.8598155e-07	-1.8559069e-07	-1.8546609e-07	-1.8581119e-07	-1.8785516e-07	-1.8740178e-07	-1.8740536e-07	-1.8834385e-07	-1.8865575e-07	-1.8864904e-07	-1.8877455e-07	-1.8814899e-07	-1.8767997e-07	-1.8731959e-07	-1.8779036e-07	-1.8853513e-07	-1.8832759e-07	-1.8819122e-07	-1.8875431e-07	-1.8865171e-07	-1.8877626e-07	-1.890462e-07	-1.8933025e-07	-1.8956086e-07	-1.8991676e-07	-1.8969365e-07	-1.9019848e-07	-1.9015647e-07	-1.9067915e-07	-1.9116442e-07	-1.9190202e-07	-1.9195744e-07	-1.9207926e-07	-1.9221619e-07	-1.9264917e-07	-1.9290172e-07	-1.9276786e-07	-1.9320061e-07	-1.9323119e-07	-1.9303855e-07	-1.9337926e-07	-1.9333424e-07	-1.933094e-07	-1.9337989e-07	-1.9333407e-07	-1.9336449e-07	-1.9333555e-07	-1.9345561e-07	-1.9364245e-07	-1.9366138e-07	-1.9377416e-07	-1.9368377e-07	-1.9364165e-07	-1.9358038e-07	-1.9354962e-07	-1.9346214e-07	-1.933725e-07	-1.931968e-07	-1.9307708e-07	-1.9294657e-07	-1.9272801e-07	-1.9269669e-07	-1.924584e-07	-1.9242901e-07	-1.9246914e-07	-1.9211785e-07	-1.9208494e-07	-1.9179907e-07	-1.9204487e-07	-1.9174001e-07	-1.9218714e-07	-1.9174695e-07	-1.9177293e-07	-1.9173615e-07	-1.9198654e-07	-1.9165412e-07	-1.9132227e-07	-1.9121433e-07	-1.9111718e-07	-1.9112798e-07	-1.9116061e-07	-1.9161922e-07	-1.9137775e-07	-1.9144585e-07	-1.910808e-07	-1.9093437e-07	-1.9082967e-07	-1.9002465e-07	-1.8995036e-07	-1.8991983e-07	-1.8965181e-07	-1.8935174e-07	-1.8948509e-07	-1.8930734e-07	-1.8927534e-07	-1.8932553e-07	-1.8982314e-07	-1.901538e-07	-1.9058018e-07	-1.9080125e-07	-1.9122729e-07	-1.9167607e-07	-1.9242378e-07	-1.9304349e-07	-1.9343605e-07	-1.9396327e-07	-1.9433253e-07	-1.9452256e-07	-1.947023e-07	-1.9483252e-07	-1.9486083e-07	-1.9503557e-07	-1.9488817e-07	-1.9529449e-07	-1.9530194e-07	-1.9554165e-07	-1.9528125e-07	-1.9491472e-07	-1.9478159e-07	-1.9510242e-07	-1.949773e-07	-1.9483656e-07	-1.9447538e-07	-1.9452239e-07	-1.9410493e-07	-1.9405257e-07	-1.9358475e-07	-1.9306356e-07	-1.9293873e-07	-1.927732e-07	-1.9246568e-07	-1.8988601e-07	-1.8971411e-07	-1.8945838e-07	-1.89476e-07	-1.8981501e-07	-1.898228e-07	-1.8955154e-07	-1.9005546e-07	-1.9065709e-07	-1.9024765e-07	-1.8951738e-07	-1.8946332e-07	-1.8852444e-07	-1.8858452e-07	-1.8868246e-07	-1.8893837e-07	-1.8774051e-07	-1.8782674e-07	-1.857922e-07	-1.8574781e-07	-1.8541175e-07	-1.8455387e-07	-1.8404768e-07	-1.8391967e-07	-1.8345276e-07	-1.8296402e-07	-1.8310936e-07	-1.8278331e-07	-1.8406354e-07	-1.8529164e-07	-1.848511e-07	-1.8321839e-07	-1.8128543e-07	-1.7924214e-07	-1.7786675e-07	-1.7724119e-07	-1.7702536e-07	-1.7668742e-07	-1.7664996e-07	-1.7629509e-07	-1.7796498e-07	-1.7593112e-07	-1.7389402e-07	-1.7347941e-07	-1.7298606e-07	-1.7313783e-07	-1.736928e-07	-1.7360156e-07	-1.7253234e-07	-1.7219611e-07	-1.7092754e-07	-1.6949247e-07	-1.6872974e-07	-1.677023e-07	-1.6775255e-07	-1.6400872e-07	-1.6365425e-07	-1.6332291e-07	-1.6286776e-07	-1.623855e-07	-1.6199868e-07	-1.6179712e-07	-1.6137807e-07	-1.6130446e-07	-1.6076416e-07	-1.6031765e-07	-1.6066332e-07	-1.6028133e-07	-1.6059283e-07	-1.6063308e-07	-1.5991117e-07	-1.5916311e-07	-1.5904328e-07	-1.5820359e-07	-1.5789516e-07	-1.5712948e-07	-1.5687652e-07	-1.5646583e-07	-1.5586943e-07	-1.5561869e-07	-1.5494749e-07	-1.5413303e-07	-1.5375355e-07	-1.5301464e-07	-1.5220417e-07	-1.5162044e-07	-1.5094218e-07	-1.5021465e-07	-1.4954355e-07	-1.491577e-07	-1.4864304e-07	-1.4865731e-07	-1.4830931e-07	-1.4826963e-07	-1.4658303e-07	-1.460204e-07	-1.4665312e-07	-1.4626892e-07	-1.4647009e-07	-1.4481986e-07	-1.4427593e-07	-1.4298593e-07	-1.4196183e-07	-1.4165943e-07	-1.420284e-07	-1.4189766e-07	-1.4117734e-07	-1.4076141e-07	-1.4055388e-07	-1.3990774e-07	-1.4007645e-07	-1.393413e-07	-1.3986994e-07	-1.3974307e-07	-1.396287e-07	-1.398127e-07	-1.3881396e-07	-1.3837911e-07	-1.3780112e-07	-1.3753782e-07	-1.3777668e-07	-1.3767203e-07	-1.3754209e-07	-1.3707069e-07	-1.3653795e-07	-1.3555263e-07	-1.3522072e-07	-1.3505195e-07	-1.3473112e-07	-1.3409033e-07	-1.3364871e-07	-1.3272285e-07	-1.3242914e-07	-1.3169893e-07	-1.3156597e-07	-1.320941e-07	-1.3156262e-07	-1.3113487e-07	-1.3033628e-07	-1.2945105e-07	-1.2897806e-07	-1.2816628e-07	-1.2797727e-07	-1.2805208e-07	-1.2765349e-07	-1.2814928e-07	-1.2847443e-07	-1.2839433e-07	-1.2822039e-07	-1.2807152e-07	-1.2806407e-07	-1.2777389e-07	-1.2766645e-07	-1.2760404e-07	-1.2765997e-07	-1.272997e-07	-1.2687354e-07	-1.2652868e-07	-1.2662633e-07	-1.2701764e-07	-1.269363e-07	-1.2666857e-07	-1.2650554e-07	-1.2645904e-07	-1.2663975e-07	-1.2672859e-07	-1.2672706e-07	-1.2657915e-07	-1.2650031e-07	-1.2676401e-07	-1.2607291e-07	-1.2620865e-07	-1.2667448e-07	-1.2550578e-07	-1.2577414e-07	-1.2574719e-07	-1.2527016e-07	-1.2525066e-07	-1.2524151e-07	-1.253311e-07	-1.2525521e-07	-1.2514732e-07	-1.2565033e-07	-1.2484219e-07	-1.2487033e-07	-1.2473731e-07	-1.2404593e-07	-1.2348625e-07	-1.2384476e-07	-1.24113e-07	-1.2369912e-07	-1.2389739e-07	-1.2334806e-07	-1.2372016e-07	-1.2367428e-07	-1.2383094e-07	-1.2318719e-07	-1.2294919e-07
-1.4132604e-07	-1.4137595e-07	-1.4099066e-07	-1.4141028e-07	-1.4134827e-07	-1.4140005e-07	-1.4226583e-07	-1.4111322e-07	-1.4146195e-07	-1.411974e-07	-1.4075545e-07	-1.4060606e-07	-1.4026608e-07	-1.4027125e-07	-1.4099965e-07	-1.4183058e-07	-1.4183922e-07	-1.4169296e-07	-1.4162009e-07	-1.4091529e-07	-1.4144075e-07	-1.3985215e-07	-1.4094269e-07	-1.4091313e-07	-1.4065319e-07	-1.4073521e-07	-1.4097486e-07	-1.4041518e-07	-1.4137856e-07	-1.4198605e-07	-1.4238753e-07	-1.4206552e-07	-1.4180557e-07	-1.4163879e-07	-1.4116949e-07	-1.4038784e-07	-1.4020145e-07	-1.4066381e-07	-1.4118888e-07	-1.4088891e-07	-1.4046151e-07	-1.4154654e-07	-1.4113039e-07	-1.4058156e-07	-1.4084554e-07	-1.4176459e-07	-1.4167136e-07	-1.4122088e-07	-1.4118416e-07	-1.4046628e-07	-1.3956537e-07	-1.3922107e-07	-1.4099408e-07	-1.4039659e-07	-1.4066984e-07	-1.4109389e-07	-1.4048169e-07	-1.3936682e-07	-1.3964871e-07	-1.4145405e-07	-1.4183087e-07	-1.4146008e-07	-1.4193989e-07	-1.413041e-07	-1.401595e-07	-1.4055314e-07	-1.4176265e-07	-1.4171394e-07	-1.4107093e-07	-1.4042769e-07	-1.405711e-07	-1.4096867e-07	-1.4130268e-07	-1.4288673e-07	-1.4176766e-07	-1.4334211e-07	-1.419628e-07	-1.4172406e-07	-1.4181086e-07	-1.4356749e-07	-1.4279789e-07	-1.4343289e-07	-1.4351969e-07	-1.4373416e-07	-1.4391372e-07	-1.4375109e-07	-1.4367856e-07	-1.4386359e-07	-1.4393498e-07	-1.4393612e-07	-1.4374268e-07	-1.4362195e-07	-1.4372603e-07	-1.4425183e-07	-1.4445567e-07	-1.4442338e-07	-1.4422926e-07	-1.4494157e-07	-1.4529775e-07	-1.4555661e-07	-1.4560305e-07	-1.4647912e-07	-1.4694251e-07	-1.4619343e-07	-1.4635117e-07	-1.4591996e-07	-1.4623754e-07	-1.4667268e-07	-1.4656854e-07	-1.468938e-07	-1.4745893e-07	-1.4757995e-07	-1.4808751e-07	-1.4792403e-07	-1.471825e-07	-1.4730369e-07	-1.4800713e-07	-1.4927122e-07	-1.4885541e-07	-1.5057435e-07	-1.4867703e-07	-1.500062e-07	-1.5012557e-07	-1.5125977e-07	-1.5186419e-07	-1.5244819e-07	-1.5249464e-07	-1.5390975e-07	-1.5475962e-07	-1.5476343e-07	-1.5510477e-07	-1.5516497e-07	-1.5613284e-07	-1.5668746e-07	-1.5713493e-07	-1.5814697e-07	-1.5835263e-07	-1.5903703e-07	-1.5968328e-07	-1.5992975e-07	-1.6062222e-07	-1.612562e-07	-1.6198442e-07	-1.6272719e-07	-1.6296076e-07	-1.6305353e-07	-1.634528e-07	-1.6437826e-07	-1.6525655e-07	-1.6604747e-07	-1.6608908e-07	-1.6685124e-07	-1.6803244e-07	-1.6916232e-07	-1.7041174e-07	-1.711183e-07	-1.7147147e-07	-1.716424e-07	-1.7260555e-07	-1.7336288e-07	-1.7447661e-07	-1.7543493e-07	-1.7628292e-07	-1.7619288e-07	-1.7740496e-07	-1.780129e-07	-1.7959064e-07	-1.8003419e-07	-1.8126428e-07	-1.8201405e-07	-1.8260658e-07	-1.8150041e-07	-1.8227604e-07	-1.828767e-07	-1.8366654e-07	-1.8486043e-07	-1.8544654e-07	-1.8473668e-07	-1.8390483e-07	-1.8425408e-07	-1.8578663e-07	-1.8547718e-07	-1.8659784e-07	-1.8484445e-07	-1.8474276e-07	-1.8453926e-07	-1.8429154e-07	-1.8706447e-07	-1.8668061e-07	-1.8680913e-07	-1.8751456e-07	-1.8781884e-07	-1.8779127e-07	-1.8776626e-07	-1.8734397e-07	-1.8686148e-07	-1.864687e-07	-1.8694863e-07	-1.8782782e-07	-1.8770351e-07	-1.8752127e-07	-1.8816201e-07	-1.8788853e-07	-1.8806907e-07	-1.884415e-07	-1.8870458e-07	-1.8894991e-07	-1.8922066e-07	-1.8907787e-07	-1.8949294e-07	-1.8959116e-07	-1.9023275e-07	-1.906613e-07	-1.9139947e-07	-1.9149968e-07	-1.9170949e-07	-1.9187303e-07	-1.9234574e-07	-1.9263263e-07	-1.9261279e-07	-1.9291235e-07	-1.9289342e-07	-1.9269169e-07	-1.9294038e-07	-1.928197e-07	-1.927869e-07	-1.9282851e-07	-1.9287359e-07	-1.9296886e-07	-1.9283766e-07	-1.929979e-07	-1.9322391e-07	-1.9328064e-07	-1.9337097e-07	-1.9338819e-07	-1.9332748e-07	-1.9324665e-07	-1.9324028e-07	-1.9306776e-07	-1.9290428e-07	-1.9276246e-07	-1.9277809e-07	-1.926548e-07	-1.9248023e-07	-1.9242088e-07	-1.9214548e-07	-1.9206317e-07	-1.9200849e-07	-1.9157653e-07	-1.9151679e-07	-1.9116743e-07	-1.9143869e-07	-1.912573e-07	-1.9163406e-07	-1.9123326e-07	-1.9138616e-07	-1.914658e-07	-1.917432e-07	-1.9134427e-07	-1.90891e-07	-1.9077532e-07	-1.9079471e-07	-1.9089379e-07	-1.9088793e-07	-1.9133529e-07	-1.9104925e-07	-1.9105687e-07	-1.9070194e-07	-1.9056216e-07	-1.9062031e-07	-1.8989215e-07	-1.8985907e-07	-1.896359e-07	-1.8946213e-07	-1.891749e-07	-1.8938795e-07	-1.8922248e-07	-1.8915779e-07	-1.8913505e-07	-1.8954142e-07	-1.8977534e-07	-1.9012964e-07	-1.9032603e-07	-1.9085462e-07	-1.9123536e-07	-1.9204248e-07	-1.9268327e-07	-1.9326677e-07	-1.93944e-07	-1.9418553e-07	-1.9444479e-07	-1.9453609e-07	-1.9456184e-07	-1.9446861e-07	-1.9458702e-07	-1.9430854e-07	-1.9468848e-07	-1.9492768e-07	-1.9538254e-07	-1.9515471e-07	-1.9470099e-07	-1.9461015e-07	-1.95003e-07	-1.9468416e-07	-1.945437e-07	-1.940474e-07	-1.938854e-07	-1.9333476e-07	-1.9323204e-07	-1.9283033e-07	-1.9254031e-07	-1.9248489e-07	-1.921178e-07	-1.9198222e-07	-1.8909105e-07	-1.8900795e-07	-1.8897816e-07	-1.8871356e-07	-1.8841621e-07	-1.884402e-07	-1.883663e-07	-1.8847493e-07	-1.8892837e-07	-1.8833617e-07	-1.8733851e-07	-1.8742242e-07	-1.8702804e-07	-1.864417e-07	-1.8604902e-07	-1.8623075e-07	-1.8530221e-07	-1.8502737e-07	-1.8409088e-07	-1.8390796e-07	-1.8377358e-07	-1.8356172e-07	-1.830299e-07	-1.8266707e-07	-1.8227763e-07	-1.8177786e-07	-1.8162592e-07	-1.8089446e-07	-1.8208902e-07	-1.8389886e-07	-1.8331815e-07	-1.8114815e-07	-1.7935213e-07	-1.7808429e-07	-1.7659011e-07	-1.7608141e-07	-1.7566089e-07	-1.7502168e-07	-1.7486116e-07	-1.7411708e-07	-1.7533813e-07	-1.7342421e-07	-1.72027e-07	-1.7179792e-07	-1.7112802e-07	-1.7077696e-07	-1.7201643e-07	-1.7244315e-07	-1.7075723e-07	-1.698628e-07	-1.6836555e-07	-1.6678695e-07	-1.6624313e-07	-1.6530902e-07	-1.6478805e-07	-1.6138e-07	-1.6111704e-07	-1.6063154e-07	-1.6034124e-07	-1.6021175e-07	-1.5985023e-07	-1.5972233e-07	-1.5915919e-07	-1.5904271e-07	-1.5860354e-07	-1.5812805e-07	-1.5850912e-07	-1.5804994e-07	-1.5854823e-07	-1.5834769e-07	-1.5743268e-07	-1.5676488e-07	-1.56738e-07	-1.5595214e-07	-1.5533919e-07	-1.546515e-07	-1.5445403e-07	-1.5387599e-07	-1.5324378e-07	-1.5285531e-07	-1.5216665e-07	-1.516363e-07	-1.5119582e-07	-1.5031452e-07	-1.4951337e-07	-1.4883375e-07	-1.4797467e-07	-1.4729414e-07	-1.4651425e-07	-1.4676306e-07	-1.46758e-07	-1.470197e-07	-1.4648151e-07	-1.4631684e-07	-1.4472033e-07	-1.4378895e-07	-1.4396875e-07	-1.4333909e-07	-1.4364161e-07	-1.4257006e-07	-1.4160793e-07	-1.4057917e-07	-1.400557e-07	-1.3960835e-07	-1.3963614e-07	-1.3922937e-07	-1.3865866e-07	-1.3875569e-07	-1.3822807e-07	-1.3761087e-07	-1.3813781e-07	-1.3746512e-07	-1.3795568e-07	-1.377108e-07	-1.3758302e-07	-1.3760859e-07	-1.36609e-07	-1.3642983e-07	-1.3570047e-07	-1.3562442e-07	-1.3580939e-07	-1.3575232e-07	-1.3585492e-07	-1.3521594e-07	-1.3482969e-07	-1.3400796e-07	-1.3370391e-07	-1.3311745e-07	-1.3262814e-07	-1.320949e-07	-1.3181329e-07	-1.3120246e-07	-1.3071229e-07	-1.3021838e-07	-1.2990375e-07	-1.2989699e-07	-1.2927876e-07	-1.2926472e-07	-1.2832953e-07	-1.275211e-07	-1.2717538e-07	-1.2657881e-07	-1.2626157e-07	-1.2635184e-07	-1.2574202e-07	-1.2590493e-07	-1.2626901e-07	-1.2648974e-07	-1.2652953e-07	-1.2640066e-07	-1.2644409e-07	-1.2641226e-07	-1.2625418e-07	-1.2607762e-07	-1.2606853e-07	-1.2566261e-07	-1.2535799e-07	-1.252476e-07	-1.2517364e-07	-1.2566181e-07	-1.2562106e-07	-1.2536964e-07	-1.2512595e-07	-1.2504432e-07	-1.2522406e-07	-1.2516807e-07	-1.2521429e-07	-1.2493643e-07	-1.2478006e-07	-1.2494894e-07	-1.2443115e-07	-1.2484975e-07	-1.2539533e-07	-1.2424414e-07	-1.2441916e-07	-1.2420242e-07	-1.2384572e-07	-1.2389694e-07	-1.2408412e-07	-1.2407054e-07	-1.2413949e-07	-1.2376682e-07	-1.2417587e-07	-1.2344572e-07	-1.2368088e-07	-1.2367707e-07	-1.2279304e-07	-1.2215952e-07	-1.2239849e-07	-1.2244004e-07	-1.2244902e-07	-1.2249836e-07	-1.2216901e-07	-1.2249092e-07	-1.2231163e-07	-1.2229663e-07	-1.2147251e-07	-1.2140657e-07
-1.3968543e-07	-1.397521e-07	-1.3938239e-07	-1.3980815e-07	-1.399323e-07	-1.4000187e-07	-1.4071588e-07	-1.3970276e-07	-1.4000796e-07	-1.3969071e-07	-1.3940263e-07	-1.3917111e-07	-1.3915445e-07	-1.3925757e-07	-1.3954201e-07	-1.401678e-07	-1.401969e-07	-1.4020071e-07	-1.4012085e-07	-1.3950671e-07	-1.3956924e-07	-1.3846159e-07	-1.3910585e-07	-1.3909039e-07	-1.3916588e-07	-1.3906237e-07	-1.3940536e-07	-1.3914627e-07	-1.3973835e-07	-1.4029735e-07	-1.407746e-07	-1.4026352e-07	-1.3996436e-07	-1.3976558e-07	-1.3910505e-07	-1.3850024e-07	-1.3859403e-07	-1.3898034e-07	-1.3924171e-07	-1.3916247e-07	-1.3890707e-07	-1.3978115e-07	-1.393679e-07	-1.387524e-07	-1.3901143e-07	-1.4006025e-07	-1.3986454e-07	-1.3956367e-07	-1.3964456e-07	-1.3915201e-07	-1.3835859e-07	-1.3816714e-07	-1.3931299e-07	-1.3888354e-07	-1.3884585e-07	-1.3916974e-07	-1.3860756e-07	-1.3719256e-07	-1.3757494e-07	-1.3948039e-07	-1.4004218e-07	-1.3964853e-07	-1.4012119e-07	-1.39669e-07	-1.3894316e-07	-1.3917418e-07	-1.4033981e-07	-1.3987699e-07	-1.392944e-07	-1.3887035e-07	-1.3853469e-07	-1.3929571e-07	-1.3974022e-07	-1.415097e-07	-1.4064256e-07	-1.4169763e-07	-1.4084424e-07	-1.4035737e-07	-1.4074107e-07	-1.420712e-07	-1.4071043e-07	-1.4136077e-07	-1.4141045e-07	-1.416189e-07	-1.4186031e-07	-1.4158331e-07	-1.4159417e-07	-1.4210161e-07	-1.4177539e-07	-1.4206307e-07	-1.4207518e-07	-1.4234269e-07	-1.4216386e-07	-1.4279453e-07	-1.4303225e-07	-1.4287997e-07	-1.4272308e-07	-1.4336348e-07	-1.4366151e-07	-1.4395027e-07	-1.4405492e-07	-1.4484004e-07	-1.4549425e-07	-1.4446789e-07	-1.4467156e-07	-1.4426286e-07	-1.4461853e-07	-1.4507327e-07	-1.4499074e-07	-1.4531952e-07	-1.4591853e-07	-1.4594178e-07	-1.4643712e-07	-1.4649265e-07	-1.4569366e-07	-1.4528774e-07	-1.4540501e-07	-1.4546271e-07	-1.4523619e-07	-1.4701016e-07	-1.4550562e-07	-1.4697076e-07	-1.4755022e-07	-1.485775e-07	-1.504734e-07	-1.508339e-07	-1.5066905e-07	-1.5189414e-07	-1.5237305e-07	-1.5307154e-07	-1.5337162e-07	-1.535243e-07	-1.5424735e-07	-1.5466253e-07	-1.5518583e-07	-1.5627677e-07	-1.5670707e-07	-1.5721275e-07	-1.5793188e-07	-1.5809889e-07	-1.5918295e-07	-1.5948865e-07	-1.606025e-07	-1.6079815e-07	-1.6116155e-07	-1.6046522e-07	-1.6097329e-07	-1.6292898e-07	-1.6373883e-07	-1.6444545e-07	-1.6440509e-07	-1.6479538e-07	-1.6551985e-07	-1.6731786e-07	-1.6869762e-07	-1.6964822e-07	-1.6999695e-07	-1.6981028e-07	-1.7103611e-07	-1.7166576e-07	-1.7265216e-07	-1.7333934e-07	-1.7398276e-07	-1.73991e-07	-1.7491362e-07	-1.7556044e-07	-1.7699585e-07	-1.7775164e-07	-1.7882871e-07	-1.7965493e-07	-1.802992e-07	-1.7845122e-07	-1.7972025e-07	-1.8095301e-07	-1.8175689e-07	-1.8318747e-07	-1.8358281e-07	-1.8245441e-07	-1.8209369e-07	-1.8248306e-07	-1.8479017e-07	-1.8447753e-07	-1.8494586e-07	-1.8386419e-07	-1.8389147e-07	-1.8374243e-07	-1.8355314e-07	-1.8606465e-07	-1.8608807e-07	-1.8583933e-07	-1.8625337e-07	-1.8629424e-07	-1.861186e-07	-1.8595586e-07	-1.8573775e-07	-1.8543591e-07	-1.8541152e-07	-1.8610558e-07	-1.8714127e-07	-1.8685074e-07	-1.8667464e-07	-1.8746971e-07	-1.8719226e-07	-1.8726502e-07	-1.8756998e-07	-1.8791866e-07	-1.8831042e-07	-1.8862545e-07	-1.8851455e-07	-1.8889739e-07	-1.8899675e-07	-1.8985486e-07	-1.9028721e-07	-1.8967097e-07	-1.9112127e-07	-1.9137713e-07	-1.9170898e-07	-1.9210006e-07	-1.9236523e-07	-1.9227065e-07	-1.9249222e-07	-1.9230288e-07	-1.9207715e-07	-1.9236995e-07	-1.9225087e-07	-1.9231652e-07	-1.9255293e-07	-1.926465e-07	-1.9270567e-07	-1.9256089e-07	-1.9250524e-07	-1.9270652e-07	-1.9285773e-07	-1.9292139e-07	-1.9310073e-07	-1.9305656e-07	-1.9301945e-07	-1.9295743e-07	-1.9278673e-07	-1.9245488e-07	-1.9201536e-07	-1.9233113e-07	-1.9231589e-07	-1.9218629e-07	-1.9215616e-07	-1.918757e-07	-1.9181778e-07	-1.9167697e-07	-1.9122251e-07	-1.9117306e-07	-1.9080312e-07	-1.9115242e-07	-1.9087702e-07	-1.9124474e-07	-1.908154e-07	-1.9088384e-07	-1.9106642e-07	-1.9138417e-07	-1.9083257e-07	-1.9042562e-07	-1.9023361e-07	-1.9037117e-07	-1.9044904e-07	-1.9049952e-07	-1.9088776e-07	-1.9057745e-07	-1.90528e-07	-1.9027289e-07	-1.9030517e-07	-1.90452e-07	-1.8971275e-07	-1.8971247e-07	-1.8943251e-07	-1.8925863e-07	-1.8902307e-07	-1.8935185e-07	-1.8914801e-07	-1.8905087e-07	-1.889079e-07	-1.893315e-07	-1.8948725e-07	-1.8964977e-07	-1.8989823e-07	-1.9033661e-07	-1.9083279e-07	-1.916103e-07	-1.9229032e-07	-1.9309397e-07	-1.9382651e-07	-1.9406485e-07	-1.9433725e-07	-1.9433969e-07	-1.9430502e-07	-1.9413943e-07	-1.9431224e-07	-1.9409367e-07	-1.945387e-07	-1.9473487e-07	-1.9499203e-07	-1.9461379e-07	-1.9441802e-07	-1.9437158e-07	-1.9477432e-07	-1.9444553e-07	-1.9424527e-07	-1.9373232e-07	-1.9337261e-07	-1.9261944e-07	-1.9234858e-07	-1.9187087e-07	-1.9151486e-07	-1.9114128e-07	-1.9104436e-07	-1.9096296e-07	-1.8802041e-07	-1.8839944e-07	-1.8834652e-07	-1.8800557e-07	-1.8770396e-07	-1.877761e-07	-1.8748682e-07	-1.873766e-07	-1.8727235e-07	-1.8683556e-07	-1.8618704e-07	-1.8617089e-07	-1.8580596e-07	-1.8510889e-07	-1.8444405e-07	-1.8407826e-07	-1.8365256e-07	-1.8318332e-07	-1.8285886e-07	-1.8255787e-07	-1.8230935e-07	-1.8232424e-07	-1.8180464e-07	-1.8130106e-07	-1.8098405e-07	-1.8026788e-07	-1.8027248e-07	-1.7933201e-07	-1.8002919e-07	-1.8116845e-07	-1.8031318e-07	-1.7839386e-07	-1.7719356e-07	-1.7626934e-07	-1.7472047e-07	-1.7449196e-07	-1.7398128e-07	-1.7310708e-07	-1.7267064e-07	-1.7186244e-07	-1.7230451e-07	-1.7125831e-07	-1.7040895e-07	-1.7007727e-07	-1.6922553e-07	-1.6893665e-07	-1.7036183e-07	-1.709933e-07	-1.6901367e-07	-1.6773475e-07	-1.655938e-07	-1.6379573e-07	-1.6381864e-07	-1.6272719e-07	-1.6199255e-07	-1.5887133e-07	-1.5919687e-07	-1.5805864e-07	-1.5800447e-07	-1.5804306e-07	-1.5752835e-07	-1.5757041e-07	-1.5708918e-07	-1.5699464e-07	-1.5643371e-07	-1.5614012e-07	-1.564984e-07	-1.5596106e-07	-1.5640791e-07	-1.5602922e-07	-1.5505077e-07	-1.5439025e-07	-1.5451468e-07	-1.5370404e-07	-1.5286219e-07	-1.5206558e-07	-1.52197e-07	-1.5170275e-07	-1.5057725e-07	-1.5005668e-07	-1.4941537e-07	-1.4875741e-07	-1.4811297e-07	-1.4714004e-07	-1.4625016e-07	-1.4577085e-07	-1.4498767e-07	-1.4421062e-07	-1.4377179e-07	-1.4436904e-07	-1.4437103e-07	-1.4478729e-07	-1.4424285e-07	-1.4404895e-07	-1.427245e-07	-1.4160139e-07	-1.4156223e-07	-1.4073049e-07	-1.4080047e-07	-1.3992997e-07	-1.393401e-07	-1.3856209e-07	-1.3829379e-07	-1.3767163e-07	-1.3747263e-07	-1.3688793e-07	-1.3605057e-07	-1.3662071e-07	-1.3615301e-07	-1.3565779e-07	-1.363191e-07	-1.3563567e-07	-1.360587e-07	-1.3579995e-07	-1.3549294e-07	-1.3558741e-07	-1.3462773e-07	-1.3432981e-07	-1.3358363e-07	-1.3359465e-07	-1.3369129e-07	-1.3371897e-07	-1.3398096e-07	-1.3345579e-07	-1.3300121e-07	-1.3239571e-07	-1.3202231e-07	-1.3132205e-07	-1.3058059e-07	-1.3032417e-07	-1.3002995e-07	-1.2979757e-07	-1.291138e-07	-1.29e-07	-1.2838541e-07	-1.2799109e-07	-1.2700605e-07	-1.2716652e-07	-1.2627595e-07	-1.2577846e-07	-1.2586537e-07	-1.2551618e-07	-1.2524441e-07	-1.2508019e-07	-1.2449442e-07	-1.2441217e-07	-1.2458582e-07	-1.247281e-07	-1.2497475e-07	-1.2485407e-07	-1.2484935e-07	-1.2476062e-07	-1.2477619e-07	-1.2442922e-07	-1.2447833e-07	-1.2406622e-07	-1.2380758e-07	-1.2394275e-07	-1.2386312e-07	-1.2427199e-07	-1.2422311e-07	-1.2417439e-07	-1.2380121e-07	-1.236466e-07	-1.2382884e-07	-1.2360061e-07	-1.237176e-07	-1.2337006e-07	-1.2301331e-07	-1.2313882e-07	-1.2285142e-07	-1.2352865e-07	-1.2407151e-07	-1.2297659e-07	-1.2302468e-07	-1.2293674e-07	-1.2264945e-07	-1.2276166e-07	-1.2280589e-07	-1.2287933e-07	-1.2308192e-07	-1.2251218e-07	-1.2289536e-07	-1.2220244e-07	-1.2251905e-07	-1.2249131e-07	-1.2166316e-07	-1.2101162e-07	-1.2106244e-07	-1.2117385e-07	-1.2133887e-07	-1.2126429e-07	-1.2110155e-07	-1.2122604e-07	-1.2085502e-07	-1.2059746e-07	-1.1988118e-07	-1.2039874e-07
-1.3795017e-07	-1.3799576e-07	-1.3772507e-07	-1.3815986e-07	-1.3840832e-07	-1.3856459e-07	-1.3903872e-07	-1.3813809e-07	-1.3825519e-07	-1.3801815e-07	-1.378603e-07	-1.3778907e-07	-1.377116e-07	-1.3781982e-07	-1.3787877e-07	-1.3837843e-07	-1.3852843e-07	-1.3859295e-07	-1.3846591e-07	-1.3797074e-07	-1.3769363e-07	-1.368507e-07	-1.3742738e-07	-1.3736877e-07	-1.3751912e-07	-1.371514e-07	-1.3753919e-07	-1.3749229e-07	-1.3788747e-07	-1.383911e-07	-1.3872636e-07	-1.382727e-07	-1.3789014e-07	-1.3778873e-07	-1.3720347e-07	-1.3654892e-07	-1.3674645e-07	-1.372473e-07	-1.3734706e-07	-1.3740396e-07	-1.3711895e-07	-1.3779913e-07	-1.3720387e-07	-1.3685292e-07	-1.3691226e-07	-1.3798473e-07	-1.3772518e-07	-1.3778805e-07	-1.3768863e-07	-1.3749843e-07	-1.3681137e-07	-1.3679409e-07	-1.375401e-07	-1.3738139e-07	-1.372519e-07	-1.3728453e-07	-1.3694097e-07	-1.3566802e-07	-1.3602624e-07	-1.37489e-07	-1.3815878e-07	-1.3782682e-07	-1.382104e-07	-1.3791845e-07	-1.3739788e-07	-1.3748138e-07	-1.3852645e-07	-1.3817305e-07	-1.3748377e-07	-1.3752458e-07	-1.3710701e-07	-1.3823643e-07	-1.3833085e-07	-1.3987079e-07	-1.3920993e-07	-1.3970077e-07	-1.39262e-07	-1.3902246e-07	-1.3936216e-07	-1.4034543e-07	-1.3901644e-07	-1.3947158e-07	-1.3966303e-07	-1.4005911e-07	-1.3993082e-07	-1.3971538e-07	-1.3971368e-07	-1.4080513e-07	-1.3978922e-07	-1.4041944e-07	-1.4067314e-07	-1.4149902e-07	-1.4056184e-07	-1.4125106e-07	-1.4153244e-07	-1.4117109e-07	-1.4120701e-07	-1.4173503e-07	-1.4206415e-07	-1.4227334e-07	-1.4245069e-07	-1.4309342e-07	-1.4396301e-07	-1.4272388e-07	-1.4298939e-07	-1.4272098e-07	-1.4310405e-07	-1.4357772e-07	-1.4353719e-07	-1.4374234e-07	-1.44338e-07	-1.4425973e-07	-1.448899e-07	-1.4495572e-07	-1.4428758e-07	-1.4402326e-07	-1.4366248e-07	-1.4324138e-07	-1.4303185e-07	-1.4416474e-07	-1.4382312e-07	-1.4464973e-07	-1.4568894e-07	-1.461965e-07	-1.4895079e-07	-1.4902935e-07	-1.4907818e-07	-1.4973602e-07	-1.4936296e-07	-1.5051165e-07	-1.511745e-07	-1.5173799e-07	-1.5208985e-07	-1.5255142e-07	-1.5291954e-07	-1.5443163e-07	-1.5479958e-07	-1.5477815e-07	-1.5543748e-07	-1.5594048e-07	-1.5742722e-07	-1.5714841e-07	-1.5889015e-07	-1.5832717e-07	-1.592694e-07	-1.5760492e-07	-1.582647e-07	-1.6121186e-07	-1.6208168e-07	-1.6269496e-07	-1.6274964e-07	-1.6278756e-07	-1.6283326e-07	-1.6484501e-07	-1.6675847e-07	-1.6763568e-07	-1.679594e-07	-1.6775925e-07	-1.6911747e-07	-1.7002338e-07	-1.7070107e-07	-1.7100604e-07	-1.7165428e-07	-1.7191269e-07	-1.7263255e-07	-1.7326801e-07	-1.7453397e-07	-1.7542874e-07	-1.7643055e-07	-1.7722681e-07	-1.7799363e-07	-1.7537786e-07	-1.7673369e-07	-1.7864835e-07	-1.7969785e-07	-1.8126684e-07	-1.813479e-07	-1.7980352e-07	-1.7990283e-07	-1.8036241e-07	-1.8310345e-07	-1.8298181e-07	-1.834037e-07	-1.8272823e-07	-1.8289751e-07	-1.8291513e-07	-1.8275279e-07	-1.8454506e-07	-1.8485304e-07	-1.8480029e-07	-1.847344e-07	-1.8510815e-07	-1.8496064e-07	-1.849512e-07	-1.8485622e-07	-1.8473645e-07	-1.8485258e-07	-1.855222e-07	-1.8644471e-07	-1.8612917e-07	-1.8613804e-07	-1.8693152e-07	-1.866407e-07	-1.8668317e-07	-1.8682556e-07	-1.8733039e-07	-1.8785875e-07	-1.8815012e-07	-1.882749e-07	-1.8873078e-07	-1.886981e-07	-1.8957985e-07	-1.9016232e-07	-1.8839404e-07	-1.9075139e-07	-1.9101878e-07	-1.913462e-07	-1.918221e-07	-1.9195346e-07	-1.9201008e-07	-1.9197728e-07	-1.905367e-07	-1.9095063e-07	-1.9183807e-07	-1.9189548e-07	-1.9210103e-07	-1.9234028e-07	-1.9248091e-07	-1.9249677e-07	-1.9226127e-07	-1.9220738e-07	-1.9234722e-07	-1.9254293e-07	-1.9224791e-07	-1.9266855e-07	-1.927985e-07	-1.9269726e-07	-1.9269481e-07	-1.9257618e-07	-1.9083512e-07	-1.9055699e-07	-1.9068415e-07	-1.9180396e-07	-1.9197586e-07	-1.9179936e-07	-1.9156602e-07	-1.9146898e-07	-1.9139662e-07	-1.9090191e-07	-1.9080665e-07	-1.9056989e-07	-1.9094261e-07	-1.9060707e-07	-1.9094006e-07	-1.9037753e-07	-1.9028352e-07	-1.9040522e-07	-1.906821e-07	-1.9018495e-07	-1.89915e-07	-1.8975754e-07	-1.8987356e-07	-1.9007319e-07	-1.9000237e-07	-1.9047224e-07	-1.9008093e-07	-1.9003573e-07	-1.8988493e-07	-1.9013925e-07	-1.9029568e-07	-1.8952056e-07	-1.8945997e-07	-1.8929006e-07	-1.8912959e-07	-1.8892513e-07	-1.8924652e-07	-1.889756e-07	-1.8881951e-07	-1.8864318e-07	-1.8907275e-07	-1.8917876e-07	-1.8937396e-07	-1.8947321e-07	-1.8993973e-07	-1.9050668e-07	-1.9131983e-07	-1.9201428e-07	-1.9281214e-07	-1.9349528e-07	-1.9384254e-07	-1.9409782e-07	-1.9415194e-07	-1.9395696e-07	-1.9390291e-07	-1.9427057e-07	-1.9387249e-07	-1.9443496e-07	-1.9449612e-07	-1.9391592e-07	-1.9302684e-07	-1.9387977e-07	-1.9400875e-07	-1.9423902e-07	-1.939469e-07	-1.9383396e-07	-1.9337654e-07	-1.929011e-07	-1.9188514e-07	-1.9157312e-07	-1.9105471e-07	-1.9027345e-07	-1.8989442e-07	-1.900712e-07	-1.89844e-07	-1.8693709e-07	-1.8749108e-07	-1.873085e-07	-1.8718708e-07	-1.870344e-07	-1.8704378e-07	-1.8689218e-07	-1.8668987e-07	-1.8622319e-07	-1.8560922e-07	-1.853021e-07	-1.8518284e-07	-1.8490056e-07	-1.8429131e-07	-1.8363801e-07	-1.8283419e-07	-1.8242753e-07	-1.819306e-07	-1.8170522e-07	-1.8131033e-07	-1.8109006e-07	-1.8101133e-07	-1.8027276e-07	-1.7973639e-07	-1.7939516e-07	-1.787609e-07	-1.7882559e-07	-1.7767428e-07	-1.7787522e-07	-1.7769878e-07	-1.7647318e-07	-1.7538952e-07	-1.7466721e-07	-1.7384974e-07	-1.7267212e-07	-1.7247464e-07	-1.7193435e-07	-1.7107578e-07	-1.7064679e-07	-1.6985285e-07	-1.6954078e-07	-1.6914419e-07	-1.6857405e-07	-1.6822446e-07	-1.6730701e-07	-1.6702887e-07	-1.6836975e-07	-1.6892443e-07	-1.6678655e-07	-1.6527895e-07	-1.6299657e-07	-1.608542e-07	-1.6150784e-07	-1.60269e-07	-1.5931386e-07	-1.5651187e-07	-1.5742933e-07	-1.5573875e-07	-1.5546539e-07	-1.5556623e-07	-1.5514087e-07	-1.5515275e-07	-1.5489928e-07	-1.5486802e-07	-1.5412405e-07	-1.5388969e-07	-1.5416686e-07	-1.5354834e-07	-1.539164e-07	-1.5349269e-07	-1.5258053e-07	-1.5204728e-07	-1.5212817e-07	-1.5116325e-07	-1.5022181e-07	-1.4955486e-07	-1.4994379e-07	-1.4987762e-07	-1.484031e-07	-1.4739601e-07	-1.4688345e-07	-1.454743e-07	-1.4499375e-07	-1.4424552e-07	-1.4336547e-07	-1.4376383e-07	-1.4256625e-07	-1.4167898e-07	-1.4191068e-07	-1.4202811e-07	-1.4180802e-07	-1.4217676e-07	-1.4167284e-07	-1.4140886e-07	-1.4029081e-07	-1.3935903e-07	-1.3922204e-07	-1.3834841e-07	-1.3802526e-07	-1.374089e-07	-1.3739333e-07	-1.3663731e-07	-1.3649588e-07	-1.3581848e-07	-1.3548862e-07	-1.3486061e-07	-1.3399944e-07	-1.3462824e-07	-1.3460016e-07	-1.3412034e-07	-1.345071e-07	-1.3378087e-07	-1.3407845e-07	-1.3373642e-07	-1.3325047e-07	-1.3330146e-07	-1.3260365e-07	-1.3226258e-07	-1.3161565e-07	-1.3173747e-07	-1.3170154e-07	-1.3165885e-07	-1.317967e-07	-1.316896e-07	-1.3126606e-07	-1.3080313e-07	-1.3027523e-07	-1.2967297e-07	-1.2889245e-07	-1.2845538e-07	-1.2829264e-07	-1.2821897e-07	-1.2758966e-07	-1.2762047e-07	-1.2703225e-07	-1.2601498e-07	-1.2507604e-07	-1.2490273e-07	-1.2424863e-07	-1.2422782e-07	-1.2469582e-07	-1.2445651e-07	-1.2434509e-07	-1.2413688e-07	-1.2351222e-07	-1.2335818e-07	-1.2347584e-07	-1.234738e-07	-1.2361437e-07	-1.2337478e-07	-1.2333669e-07	-1.2322141e-07	-1.2330173e-07	-1.2278758e-07	-1.2282038e-07	-1.2263962e-07	-1.226216e-07	-1.2285687e-07	-1.2280583e-07	-1.2298131e-07	-1.2293947e-07	-1.2283863e-07	-1.2249319e-07	-1.2234079e-07	-1.2237297e-07	-1.2207022e-07	-1.2223103e-07	-1.2199945e-07	-1.2155522e-07	-1.2183608e-07	-1.2184228e-07	-1.2232823e-07	-1.2291065e-07	-1.2176065e-07	-1.21759e-07	-1.2178668e-07	-1.2168465e-07	-1.2180385e-07	-1.2171427e-07	-1.2167067e-07	-1.2173706e-07	-1.2127339e-07	-1.2182568e-07	-1.2097416e-07	-1.2114828e-07	-1.2108745e-07	-1.2046303e-07	-1.1966415e-07	-1.1981081e-07	-1.1987754e-07	-1.2002079e-07	-1.1970798e-07	-1.1959497e-07	-1.197501e-07	-1.1928955e-07	-1.1937527e-07	-1.1901221e-07	-1.1977505e-07
-1.362489e-07	-1.3630068e-07	-1.3609264e-07	-1.3657149e-07	-1.3668057e-07	-1.3714231e-07	-1.3727993e-07	-1.3664391e-07	-1.3644683e-07	-1.3629148e-07	-1.3620757e-07	-1.3606279e-07	-1.3600305e-07	-1.3617432e-07	-1.3606575e-07	-1.3634195e-07	-1.3664828e-07	-1.3674475e-07	-1.3666454e-07	-1.3625754e-07	-1.3598458e-07	-1.3528768e-07	-1.3567012e-07	-1.3563562e-07	-1.3571741e-07	-1.3529598e-07	-1.356774e-07	-1.3571349e-07	-1.3589755e-07	-1.3632734e-07	-1.3653113e-07	-1.3600129e-07	-1.3583809e-07	-1.3571929e-07	-1.353032e-07	-1.3473522e-07	-1.3481514e-07	-1.3524158e-07	-1.3546332e-07	-1.3550937e-07	-1.3525613e-07	-1.356961e-07	-1.3524937e-07	-1.3474414e-07	-1.3473129e-07	-1.3552221e-07	-1.3539125e-07	-1.3588703e-07	-1.3576357e-07	-1.3560896e-07	-1.3522083e-07	-1.3509856e-07	-1.3543564e-07	-1.3550221e-07	-1.3538244e-07	-1.3519372e-07	-1.3510856e-07	-1.3455019e-07	-1.3475778e-07	-1.3552216e-07	-1.3618615e-07	-1.359395e-07	-1.3615283e-07	-1.3602772e-07	-1.3557411e-07	-1.3558986e-07	-1.3647758e-07	-1.3635588e-07	-1.357688e-07	-1.3623594e-07	-1.3614175e-07	-1.3681029e-07	-1.3656449e-07	-1.3773143e-07	-1.3730408e-07	-1.3762417e-07	-1.3729664e-07	-1.3714288e-07	-1.375073e-07	-1.3842896e-07	-1.3759183e-07	-1.3756932e-07	-1.3827122e-07	-1.3925887e-07	-1.3845516e-07	-1.3842981e-07	-1.3815662e-07	-1.3941343e-07	-1.3810927e-07	-1.3946749e-07	-1.3980917e-07	-1.404913e-07	-1.3902746e-07	-1.3974443e-07	-1.4010186e-07	-1.3968668e-07	-1.3977711e-07	-1.4001739e-07	-1.4031525e-07	-1.4032582e-07	-1.4069565e-07	-1.4133462e-07	-1.4209871e-07	-1.4085992e-07	-1.4110566e-07	-1.4111691e-07	-1.414449e-07	-1.4198446e-07	-1.4181495e-07	-1.4212475e-07	-1.4251685e-07	-1.4258342e-07	-1.4342947e-07	-1.4352401e-07	-1.4272865e-07	-1.4323331e-07	-1.4244659e-07	-1.4205528e-07	-1.4168756e-07	-1.4223531e-07	-1.4268971e-07	-1.4309148e-07	-1.4406874e-07	-1.4412063e-07	-1.4708337e-07	-1.4711554e-07	-1.4756625e-07	-1.4734621e-07	-1.4648839e-07	-1.4735514e-07	-1.4850735e-07	-1.5001905e-07	-1.5017014e-07	-1.5078172e-07	-1.5104172e-07	-1.5209156e-07	-1.5180512e-07	-1.5144838e-07	-1.5218592e-07	-1.5304971e-07	-1.5463348e-07	-1.5421546e-07	-1.5666143e-07	-1.5551615e-07	-1.572177e-07	-1.5494231e-07	-1.5552388e-07	-1.5917954e-07	-1.602678e-07	-1.6078479e-07	-1.6094629e-07	-1.6089615e-07	-1.6037984e-07	-1.6201744e-07	-1.6441237e-07	-1.6500809e-07	-1.6561853e-07	-1.6574063e-07	-1.673618e-07	-1.6823151e-07	-1.680927e-07	-1.6796588e-07	-1.6916306e-07	-1.701639e-07	-1.7060182e-07	-1.7105424e-07	-1.7229002e-07	-1.7304785e-07	-1.7388163e-07	-1.7471478e-07	-1.7553094e-07	-1.7267274e-07	-1.7370354e-07	-1.7608062e-07	-1.7762096e-07	-1.7910946e-07	-1.785051e-07	-1.7711267e-07	-1.7782617e-07	-1.7832161e-07	-1.8111814e-07	-1.8136183e-07	-1.8180049e-07	-1.812067e-07	-1.8158244e-07	-1.8221203e-07	-1.8226325e-07	-1.8309288e-07	-1.8340512e-07	-1.8366495e-07	-1.8239666e-07	-1.8430183e-07	-1.8462407e-07	-1.8432104e-07	-1.8453159e-07	-1.8440369e-07	-1.8408991e-07	-1.8449077e-07	-1.8530915e-07	-1.8518483e-07	-1.8543005e-07	-1.8628992e-07	-1.8617493e-07	-1.8619539e-07	-1.8642254e-07	-1.8693027e-07	-1.8741406e-07	-1.8783146e-07	-1.8796538e-07	-1.8853626e-07	-1.885515e-07	-1.8926721e-07	-1.8995587e-07	-1.8782686e-07	-1.9050873e-07	-1.9062503e-07	-1.9100389e-07	-1.9157471e-07	-1.907631e-07	-1.9160541e-07	-1.9023395e-07	-1.8889261e-07	-1.8890239e-07	-1.9098974e-07	-1.9137974e-07	-1.9166862e-07	-1.9184682e-07	-1.9198501e-07	-1.91975e-07	-1.9168232e-07	-1.9171091e-07	-1.9188928e-07	-1.9208761e-07	-1.9041858e-07	-1.9191526e-07	-1.9249507e-07	-1.9222534e-07	-1.9244663e-07	-1.9237962e-07	-1.9021758e-07	-1.9004568e-07	-1.9020774e-07	-1.9031222e-07	-1.9146836e-07	-1.9138412e-07	-1.9118352e-07	-1.9105579e-07	-1.910368e-07	-1.9054625e-07	-1.9050685e-07	-1.9026743e-07	-1.9070592e-07	-1.9025407e-07	-1.9046684e-07	-1.8980984e-07	-1.8957797e-07	-1.8947389e-07	-1.8959213e-07	-1.8948771e-07	-1.8934918e-07	-1.8926642e-07	-1.8943757e-07	-1.8984196e-07	-1.8979688e-07	-1.901231e-07	-1.8966142e-07	-1.8956138e-07	-1.8940824e-07	-1.8986259e-07	-1.8999657e-07	-1.8926517e-07	-1.8917916e-07	-1.8909958e-07	-1.8901943e-07	-1.88824e-07	-1.8896088e-07	-1.8866234e-07	-1.8844122e-07	-1.8824289e-07	-1.887272e-07	-1.8885663e-07	-1.8910367e-07	-1.8919707e-07	-1.8962066e-07	-1.9020837e-07	-1.9108336e-07	-1.9167851e-07	-1.9241463e-07	-1.9247636e-07	-1.9307089e-07	-1.9346152e-07	-1.9373897e-07	-1.9349829e-07	-1.9362233e-07	-1.9403649e-07	-1.9367491e-07	-1.9411686e-07	-1.9378689e-07	-1.9215497e-07	-1.9114844e-07	-1.931416e-07	-1.9328769e-07	-1.9343327e-07	-1.9313535e-07	-1.9287631e-07	-1.9254315e-07	-1.919845e-07	-1.9107284e-07	-1.9078362e-07	-1.9009178e-07	-1.892729e-07	-1.8911237e-07	-1.8907258e-07	-1.8903575e-07	-1.860268e-07	-1.8640958e-07	-1.8612366e-07	-1.8606528e-07	-1.862249e-07	-1.8622188e-07	-1.8659244e-07	-1.8644567e-07	-1.8514595e-07	-1.8446343e-07	-1.8433849e-07	-1.8408923e-07	-1.8386572e-07	-1.8331252e-07	-1.8262642e-07	-1.8174421e-07	-1.8143072e-07	-1.8091026e-07	-1.8056937e-07	-1.7995569e-07	-1.7969563e-07	-1.7931779e-07	-1.7857485e-07	-1.7805485e-07	-1.7773141e-07	-1.7725438e-07	-1.7734487e-07	-1.761278e-07	-1.7534609e-07	-1.7466198e-07	-1.7340068e-07	-1.7275494e-07	-1.7204815e-07	-1.7158249e-07	-1.7095579e-07	-1.7064093e-07	-1.700281e-07	-1.6924452e-07	-1.6894529e-07	-1.6788613e-07	-1.6732719e-07	-1.6687068e-07	-1.6640035e-07	-1.6595141e-07	-1.6530271e-07	-1.6500206e-07	-1.66078e-07	-1.6636778e-07	-1.6440458e-07	-1.626313e-07	-1.6034829e-07	-1.5822997e-07	-1.5918556e-07	-1.5801743e-07	-1.5696986e-07	-1.5449706e-07	-1.557234e-07	-1.5376645e-07	-1.5340424e-07	-1.5294745e-07	-1.5280119e-07	-1.527327e-07	-1.5244518e-07	-1.5253471e-07	-1.5176931e-07	-1.5151761e-07	-1.5146588e-07	-1.5101409e-07	-1.5112369e-07	-1.5059504e-07	-1.4963268e-07	-1.49296e-07	-1.4911592e-07	-1.4824673e-07	-1.4750975e-07	-1.4711463e-07	-1.4759104e-07	-1.4767653e-07	-1.4655541e-07	-1.4515848e-07	-1.4480617e-07	-1.4306403e-07	-1.425455e-07	-1.4176305e-07	-1.4111328e-07	-1.4176891e-07	-1.4095343e-07	-1.4009606e-07	-1.4029257e-07	-1.3986948e-07	-1.3950819e-07	-1.3944572e-07	-1.391158e-07	-1.387844e-07	-1.3769943e-07	-1.3717795e-07	-1.367751e-07	-1.3613908e-07	-1.354324e-07	-1.3509072e-07	-1.3525619e-07	-1.3465768e-07	-1.3461982e-07	-1.3409266e-07	-1.3372863e-07	-1.3309568e-07	-1.3259751e-07	-1.3298916e-07	-1.3325092e-07	-1.3268675e-07	-1.3283284e-07	-1.3206136e-07	-1.320534e-07	-1.3151401e-07	-1.3109485e-07	-1.3110599e-07	-1.3051226e-07	-1.302036e-07	-1.2988608e-07	-1.2985873e-07	-1.2988198e-07	-1.2965245e-07	-1.2968189e-07	-1.2969167e-07	-1.2925454e-07	-1.2880622e-07	-1.2833772e-07	-1.278998e-07	-1.2717038e-07	-1.2663548e-07	-1.2679425e-07	-1.267091e-07	-1.261289e-07	-1.2613867e-07	-1.25631e-07	-1.2434162e-07	-1.2361716e-07	-1.2297653e-07	-1.2252849e-07	-1.2272665e-07	-1.2323414e-07	-1.2312165e-07	-1.232296e-07	-1.2309971e-07	-1.2257266e-07	-1.2241037e-07	-1.2241918e-07	-1.2237058e-07	-1.2230987e-07	-1.2215776e-07	-1.2205493e-07	-1.2179839e-07	-1.2188127e-07	-1.2153231e-07	-1.2144295e-07	-1.2168363e-07	-1.2168738e-07	-1.2192703e-07	-1.2174166e-07	-1.2174945e-07	-1.21624e-07	-1.2132523e-07	-1.2109086e-07	-1.2109496e-07	-1.209811e-07	-1.2086059e-07	-1.209122e-07	-1.2073957e-07	-1.2036639e-07	-1.2075139e-07	-1.2097712e-07	-1.2135757e-07	-1.2184387e-07	-1.2075719e-07	-1.2065027e-07	-1.2070154e-07	-1.2048815e-07	-1.2060957e-07	-1.2041852e-07	-1.2035611e-07	-1.2013965e-07	-1.1985452e-07	-1.2061628e-07	-1.1957667e-07	-1.1970161e-07	-1.1974777e-07	-1.1927818e-07	-1.1859504e-07	-1.1876494e-07	-1.1859964e-07	-1.1840865e-07	-1.1780941e-07	-1.1806895e-07	-1.1849568e-07	-1.1822897e-07	-1.1853842e-07	-1.1836636e-07	-1.1914273e-07
-1.3438211e-07	-1.3458947e-07	-1.3437608e-07	-1.3489171e-07	-1.3502279e-07	-1.3564608e-07	-1.3556905e-07	-1.350756e-07	-1.346487e-07	-1.3455394e-07	-1.3459766e-07	-1.3436301e-07	-1.3416837e-07	-1.344186e-07	-1.343106e-07	-1.3413364e-07	-1.3458134e-07	-1.3464671e-07	-1.3479485e-07	-1.3437142e-07	-1.3419481e-07	-1.3367656e-07	-1.338766e-07	-1.3374472e-07	-1.3401007e-07	-1.3355719e-07	-1.3391627e-07	-1.3376894e-07	-1.3375507e-07	-1.3395595e-07	-1.3410306e-07	-1.3359477e-07	-1.3360454e-07	-1.3353701e-07	-1.3333852e-07	-1.3297102e-07	-1.3275411e-07	-1.3311006e-07	-1.3352036e-07	-1.3359022e-07	-1.334339e-07	-1.3350621e-07	-1.3329986e-07	-1.3246529e-07	-1.3256772e-07	-1.3309744e-07	-1.3303168e-07	-1.3369305e-07	-1.3382021e-07	-1.3362188e-07	-1.335963e-07	-1.3328707e-07	-1.3340707e-07	-1.3335301e-07	-1.335199e-07	-1.3305186e-07	-1.3303236e-07	-1.3310324e-07	-1.3327343e-07	-1.3369612e-07	-1.3430503e-07	-1.339867e-07	-1.3401421e-07	-1.3388825e-07	-1.3366213e-07	-1.3350342e-07	-1.3439609e-07	-1.3434499e-07	-1.3391013e-07	-1.3453547e-07	-1.3468974e-07	-1.3478308e-07	-1.3492098e-07	-1.3541438e-07	-1.3499658e-07	-1.3532537e-07	-1.3508429e-07	-1.3513369e-07	-1.3550789e-07	-1.3633843e-07	-1.359806e-07	-1.3589226e-07	-1.3711309e-07	-1.3793266e-07	-1.3744187e-07	-1.3745444e-07	-1.3705989e-07	-1.3771222e-07	-1.3634343e-07	-1.3797626e-07	-1.3824496e-07	-1.3893339e-07	-1.3715817e-07	-1.3803015e-07	-1.3833625e-07	-1.3795619e-07	-1.3789486e-07	-1.3792948e-07	-1.3823842e-07	-1.3851121e-07	-1.3913507e-07	-1.3988569e-07	-1.4016592e-07	-1.3896738e-07	-1.3916286e-07	-1.3931123e-07	-1.395133e-07	-1.4004002e-07	-1.3976785e-07	-1.4003581e-07	-1.4053751e-07	-1.405125e-07	-1.4193421e-07	-1.4207092e-07	-1.4139988e-07	-1.4208331e-07	-1.411484e-07	-1.4148247e-07	-1.4088323e-07	-1.4111453e-07	-1.4150487e-07	-1.4157837e-07	-1.4244245e-07	-1.4244415e-07	-1.4532645e-07	-1.4550989e-07	-1.4624516e-07	-1.4503098e-07	-1.4441156e-07	-1.4460238e-07	-1.4572004e-07	-1.4835132e-07	-1.4859654e-07	-1.4902605e-07	-1.4926371e-07	-1.4873558e-07	-1.4820921e-07	-1.4824724e-07	-1.4914781e-07	-1.5007947e-07	-1.5142251e-07	-1.5131423e-07	-1.5381306e-07	-1.5279426e-07	-1.5504077e-07	-1.5266977e-07	-1.5331472e-07	-1.5736231e-07	-1.5854329e-07	-1.5878493e-07	-1.593379e-07	-1.5931823e-07	-1.5820086e-07	-1.5914679e-07	-1.6146993e-07	-1.6191024e-07	-1.6333132e-07	-1.6364038e-07	-1.6529964e-07	-1.6609476e-07	-1.6473325e-07	-1.645887e-07	-1.6641928e-07	-1.6850925e-07	-1.6884309e-07	-1.6920126e-07	-1.703504e-07	-1.7090605e-07	-1.7148545e-07	-1.7252091e-07	-1.7332337e-07	-1.7047512e-07	-1.710917e-07	-1.7348316e-07	-1.7562934e-07	-1.773534e-07	-1.7550161e-07	-1.7473258e-07	-1.7586945e-07	-1.7624347e-07	-1.7933132e-07	-1.7987247e-07	-1.8038378e-07	-1.7970984e-07	-1.8054942e-07	-1.8154151e-07	-1.8182129e-07	-1.8200035e-07	-1.8180032e-07	-1.8228695e-07	-1.8015635e-07	-1.8209681e-07	-1.8382184e-07	-1.8243361e-07	-1.8354069e-07	-1.8356337e-07	-1.8319855e-07	-1.8325187e-07	-1.8377222e-07	-1.8372697e-07	-1.8412965e-07	-1.8511122e-07	-1.8524122e-07	-1.8567437e-07	-1.8612729e-07	-1.8663161e-07	-1.8694777e-07	-1.8758112e-07	-1.8750137e-07	-1.8802854e-07	-1.8807629e-07	-1.8907053e-07	-1.8967353e-07	-1.8745118e-07	-1.9031063e-07	-1.904636e-07	-1.9067801e-07	-1.9112213e-07	-1.8914466e-07	-1.902477e-07	-1.8879678e-07	-1.881516e-07	-1.8837062e-07	-1.8891245e-07	-1.9038634e-07	-1.9057217e-07	-1.9060241e-07	-1.9085297e-07	-1.9015943e-07	-1.9088975e-07	-1.9105363e-07	-1.914662e-07	-1.914903e-07	-1.8947645e-07	-1.902423e-07	-1.9203378e-07	-1.9060815e-07	-1.9188002e-07	-1.9174956e-07	-1.8977744e-07	-1.8942558e-07	-1.9010707e-07	-1.8961043e-07	-1.8967137e-07	-1.9078897e-07	-1.9082034e-07	-1.9072883e-07	-1.9065601e-07	-1.9022161e-07	-1.902232e-07	-1.8971423e-07	-1.9015016e-07	-1.8944991e-07	-1.8892734e-07	-1.8915483e-07	-1.8890029e-07	-1.8855951e-07	-1.8877972e-07	-1.8866746e-07	-1.8872936e-07	-1.8866041e-07	-1.8894946e-07	-1.8935867e-07	-1.8934463e-07	-1.8972548e-07	-1.8914585e-07	-1.8888989e-07	-1.8866501e-07	-1.8911567e-07	-1.8938022e-07	-1.8884731e-07	-1.8882963e-07	-1.888331e-07	-1.8875892e-07	-1.8845481e-07	-1.8841706e-07	-1.8801404e-07	-1.8778672e-07	-1.8784243e-07	-1.8838887e-07	-1.8868587e-07	-1.889012e-07	-1.890063e-07	-1.8945298e-07	-1.8984002e-07	-1.9068534e-07	-1.9137792e-07	-1.9173353e-07	-1.9030375e-07	-1.9119983e-07	-1.9131284e-07	-1.9220403e-07	-1.9218982e-07	-1.9283607e-07	-1.9350711e-07	-1.9321533e-07	-1.9333811e-07	-1.9292384e-07	-1.9048201e-07	-1.8994581e-07	-1.9172381e-07	-1.9235455e-07	-1.9238917e-07	-1.9205305e-07	-1.9169499e-07	-1.9113776e-07	-1.9058132e-07	-1.8997861e-07	-1.8990528e-07	-1.8919729e-07	-1.8856201e-07	-1.8857594e-07	-1.8837545e-07	-1.8815177e-07	-1.8504312e-07	-1.8518926e-07	-1.8468717e-07	-1.847028e-07	-1.8503613e-07	-1.8534661e-07	-1.8592078e-07	-1.8575895e-07	-1.8388079e-07	-1.8320952e-07	-1.8312312e-07	-1.826902e-07	-1.8238836e-07	-1.8186154e-07	-1.8141793e-07	-1.8053942e-07	-1.8024059e-07	-1.7966994e-07	-1.7926885e-07	-1.7842575e-07	-1.7798067e-07	-1.7749903e-07	-1.7658977e-07	-1.7611615e-07	-1.7596648e-07	-1.7554061e-07	-1.7554578e-07	-1.7440072e-07	-1.732264e-07	-1.7232094e-07	-1.7101064e-07	-1.7036496e-07	-1.6955812e-07	-1.6927169e-07	-1.6891363e-07	-1.6837436e-07	-1.6781411e-07	-1.6717718e-07	-1.6704115e-07	-1.6595635e-07	-1.6525405e-07	-1.6483767e-07	-1.6391186e-07	-1.6344194e-07	-1.6299401e-07	-1.6284611e-07	-1.6379369e-07	-1.6378647e-07	-1.6181275e-07	-1.5995101e-07	-1.5758701e-07	-1.5571862e-07	-1.5675033e-07	-1.556873e-07	-1.5490514e-07	-1.5273775e-07	-1.5374394e-07	-1.5195138e-07	-1.5170008e-07	-1.503638e-07	-1.5041331e-07	-1.5018304e-07	-1.4975041e-07	-1.4992429e-07	-1.4944351e-07	-1.4920971e-07	-1.4875036e-07	-1.4847836e-07	-1.4822081e-07	-1.4779351e-07	-1.4660685e-07	-1.4645082e-07	-1.4583196e-07	-1.4485596e-07	-1.4452127e-07	-1.4477007e-07	-1.4537306e-07	-1.4515075e-07	-1.4456543e-07	-1.4297996e-07	-1.4243727e-07	-1.4120593e-07	-1.4050238e-07	-1.3954536e-07	-1.3903377e-07	-1.3974125e-07	-1.3909585e-07	-1.3836126e-07	-1.3856038e-07	-1.3788866e-07	-1.3741277e-07	-1.3702976e-07	-1.366447e-07	-1.3624543e-07	-1.3536737e-07	-1.3518797e-07	-1.3469253e-07	-1.3404286e-07	-1.3324922e-07	-1.3295136e-07	-1.3316577e-07	-1.3289753e-07	-1.3286433e-07	-1.3258722e-07	-1.3211979e-07	-1.3160303e-07	-1.3136219e-07	-1.3161508e-07	-1.3176918e-07	-1.3130369e-07	-1.3118455e-07	-1.3040363e-07	-1.303514e-07	-1.2966149e-07	-1.2937119e-07	-1.2943349e-07	-1.2875233e-07	-1.285278e-07	-1.2824347e-07	-1.2819919e-07	-1.2808476e-07	-1.2778474e-07	-1.2769431e-07	-1.2725559e-07	-1.268117e-07	-1.2643096e-07	-1.26229e-07	-1.2610576e-07	-1.2558996e-07	-1.2513914e-07	-1.2543165e-07	-1.2538953e-07	-1.2482377e-07	-1.2461732e-07	-1.2415359e-07	-1.2307152e-07	-1.2252832e-07	-1.2180885e-07	-1.2112167e-07	-1.2135882e-07	-1.2167953e-07	-1.2169266e-07	-1.2186831e-07	-1.2171046e-07	-1.2129215e-07	-1.2118437e-07	-1.2101174e-07	-1.2110377e-07	-1.2102549e-07	-1.2095148e-07	-1.2090049e-07	-1.2082035e-07	-1.2094318e-07	-1.2076862e-07	-1.2055551e-07	-1.2079437e-07	-1.2092318e-07	-1.21021e-07	-1.2061082e-07	-1.2033115e-07	-1.2020433e-07	-1.1962243e-07	-1.1958463e-07	-1.1974794e-07	-1.19682e-07	-1.1986339e-07	-1.1969632e-07	-1.1964295e-07	-1.1953404e-07	-1.1972679e-07	-1.1999509e-07	-1.2027482e-07	-1.2085604e-07	-1.1954688e-07	-1.1938511e-07	-1.1940307e-07	-1.1905405e-07	-1.1917501e-07	-1.1901693e-07	-1.1904973e-07	-1.1871089e-07	-1.1845987e-07	-1.1940125e-07	-1.1826495e-07	-1.1847402e-07	-1.1869901e-07	-1.1836937e-07	-1.1784294e-07	-1.1796311e-07	-1.1756975e-07	-1.1720198e-07	-1.1674115e-07	-1.1689178e-07	-1.1753394e-07	-1.1755202e-07	-1.1806947e-07	-1.1778462e-07	-1.1841291e-07
-1.3259722e-07	-1.3280112e-07	-1.3256204e-07	-1.3315076e-07	-1.3334881e-07	-1.3386608e-07	-1.3375615e-07	-1.3317651e-07	-1.3275758e-07	-1.3239844e-07	-1.3267686e-07	-1.3241333e-07	-1.322702e-07	-1.3232597e-07	-1.3248376e-07	-1.3216629e-07	-1.3263326e-07	-1.3268198e-07	-1.3288724e-07	-1.3249274e-07	-1.3237639e-07	-1.3204698e-07	-1.320729e-07	-1.3187019e-07	-1.322166e-07	-1.3191021e-07	-1.3191294e-07	-1.3157614e-07	-1.3153857e-07	-1.3123423e-07	-1.3156733e-07	-1.3114055e-07	-1.311605e-07	-1.3115687e-07	-1.3121701e-07	-1.3106296e-07	-1.3077033e-07	-1.3106416e-07	-1.3151083e-07	-1.31533e-07	-1.314541e-07	-1.3129488e-07	-1.310658e-07	-1.3010896e-07	-1.3041631e-07	-1.3058809e-07	-1.3054881e-07	-1.3122758e-07	-1.3164578e-07	-1.3155693e-07	-1.3192255e-07	-1.3157847e-07	-1.3147798e-07	-1.3142193e-07	-1.3180437e-07	-1.3124929e-07	-1.3122519e-07	-1.3155329e-07	-1.3178942e-07	-1.3184467e-07	-1.3232898e-07	-1.3199121e-07	-1.3200366e-07	-1.3168483e-07	-1.3169154e-07	-1.3168761e-07	-1.3245665e-07	-1.3221302e-07	-1.3199752e-07	-1.3267629e-07	-1.3269289e-07	-1.3251616e-07	-1.3297154e-07	-1.3310694e-07	-1.3289286e-07	-1.3302827e-07	-1.3279612e-07	-1.330273e-07	-1.3344066e-07	-1.3402945e-07	-1.341586e-07	-1.3440177e-07	-1.3543735e-07	-1.3621269e-07	-1.3608485e-07	-1.359258e-07	-1.3553876e-07	-1.356936e-07	-1.3481758e-07	-1.3614596e-07	-1.3638822e-07	-1.3710149e-07	-1.3548032e-07	-1.3653846e-07	-1.3603272e-07	-1.3573992e-07	-1.3580973e-07	-1.3581956e-07	-1.3639163e-07	-1.3704175e-07	-1.376963e-07	-1.3844118e-07	-1.3821358e-07	-1.3715555e-07	-1.372037e-07	-1.3761689e-07	-1.3727259e-07	-1.3786712e-07	-1.3762474e-07	-1.3780834e-07	-1.3839008e-07	-1.3859147e-07	-1.4018002e-07	-1.4033009e-07	-1.4002211e-07	-1.4049527e-07	-1.4019326e-07	-1.4080632e-07	-1.4029769e-07	-1.4051631e-07	-1.398468e-07	-1.3983305e-07	-1.4071094e-07	-1.4082332e-07	-1.4388075e-07	-1.4413337e-07	-1.4515399e-07	-1.4332295e-07	-1.4309711e-07	-1.429961e-07	-1.4352378e-07	-1.4667938e-07	-1.4718006e-07	-1.4767869e-07	-1.4767454e-07	-1.4570588e-07	-1.456869e-07	-1.4646395e-07	-1.4714101e-07	-1.479014e-07	-1.4865043e-07	-1.4909784e-07	-1.5086329e-07	-1.5060317e-07	-1.5276191e-07	-1.5105906e-07	-1.5169769e-07	-1.5579514e-07	-1.5686942e-07	-1.5688306e-07	-1.5802215e-07	-1.5821445e-07	-1.5636249e-07	-1.5651977e-07	-1.5821064e-07	-1.585185e-07	-1.6126569e-07	-1.6161511e-07	-1.6315516e-07	-1.6373161e-07	-1.6123698e-07	-1.6180445e-07	-1.6385133e-07	-1.6680514e-07	-1.6726568e-07	-1.6762829e-07	-1.6862458e-07	-1.6927697e-07	-1.69835e-07	-1.7074944e-07	-1.7139854e-07	-1.685292e-07	-1.6904454e-07	-1.7107982e-07	-1.7371377e-07	-1.7560166e-07	-1.7274834e-07	-1.7276705e-07	-1.7361839e-07	-1.7401118e-07	-1.7726927e-07	-1.7815216e-07	-1.7885202e-07	-1.7847151e-07	-1.7934968e-07	-1.8018034e-07	-1.8067669e-07	-1.8075229e-07	-1.8014697e-07	-1.8071762e-07	-1.7819491e-07	-1.7943063e-07	-1.8141321e-07	-1.8032563e-07	-1.8169584e-07	-1.8250114e-07	-1.8209056e-07	-1.8227689e-07	-1.8254968e-07	-1.8223108e-07	-1.8253485e-07	-1.8346213e-07	-1.8372282e-07	-1.8460304e-07	-1.8559189e-07	-1.8553226e-07	-1.8508268e-07	-1.8703679e-07	-1.8697381e-07	-1.875174e-07	-1.8771829e-07	-1.8883526e-07	-1.893336e-07	-1.8659449e-07	-1.8980035e-07	-1.9007547e-07	-1.901787e-07	-1.8958843e-07	-1.8775683e-07	-1.8809146e-07	-1.8770294e-07	-1.8758823e-07	-1.8810584e-07	-1.8801182e-07	-1.8807287e-07	-1.8803735e-07	-1.8782669e-07	-1.8817678e-07	-1.8827728e-07	-1.9027118e-07	-1.9054153e-07	-1.9102191e-07	-1.8965397e-07	-1.8859492e-07	-1.8919371e-07	-1.9061684e-07	-1.8938164e-07	-1.8993654e-07	-1.8964926e-07	-1.8892729e-07	-1.887214e-07	-1.892854e-07	-1.8874505e-07	-1.8848124e-07	-1.8883168e-07	-1.9043381e-07	-1.9038197e-07	-1.9003375e-07	-1.8995723e-07	-1.8973384e-07	-1.8899203e-07	-1.8913556e-07	-1.8872089e-07	-1.8646455e-07	-1.8841484e-07	-1.8849005e-07	-1.8716594e-07	-1.8670335e-07	-1.8757794e-07	-1.8718032e-07	-1.8676303e-07	-1.8736574e-07	-1.8799454e-07	-1.8830565e-07	-1.8914903e-07	-1.8846794e-07	-1.8824778e-07	-1.8801001e-07	-1.8826245e-07	-1.8853422e-07	-1.8825688e-07	-1.886479e-07	-1.8847294e-07	-1.8844105e-07	-1.8813677e-07	-1.880498e-07	-1.8755503e-07	-1.8737364e-07	-1.8760056e-07	-1.8822084e-07	-1.8851398e-07	-1.8875522e-07	-1.8873573e-07	-1.8917416e-07	-1.8946531e-07	-1.9011259e-07	-1.9069125e-07	-1.8955814e-07	-1.8891194e-07	-1.8932036e-07	-1.8934082e-07	-1.8988328e-07	-1.8981439e-07	-1.9027425e-07	-1.9146768e-07	-1.9226701e-07	-1.9162036e-07	-1.9120023e-07	-1.8908668e-07	-1.8882952e-07	-1.8974293e-07	-1.9090851e-07	-1.9016085e-07	-1.9049156e-07	-1.9068807e-07	-1.8982689e-07	-1.8919252e-07	-1.8896242e-07	-1.889199e-07	-1.8811022e-07	-1.8796339e-07	-1.8790161e-07	-1.8737563e-07	-1.8679725e-07	-1.8402704e-07	-1.8368439e-07	-1.8326028e-07	-1.8350852e-07	-1.8392819e-07	-1.8438919e-07	-1.8461196e-07	-1.8428523e-07	-1.8228616e-07	-1.8160574e-07	-1.8149484e-07	-1.8097921e-07	-1.8064964e-07	-1.8011377e-07	-1.7993432e-07	-1.788531e-07	-1.7840694e-07	-1.7787477e-07	-1.7748476e-07	-1.7672386e-07	-1.7634551e-07	-1.7551361e-07	-1.7470222e-07	-1.742319e-07	-1.7402732e-07	-1.7348128e-07	-1.7313772e-07	-1.7194861e-07	-1.7122039e-07	-1.700468e-07	-1.6883718e-07	-1.6838226e-07	-1.6748965e-07	-1.6693753e-07	-1.6647539e-07	-1.6582811e-07	-1.6526963e-07	-1.6470943e-07	-1.6486655e-07	-1.6394108e-07	-1.628876e-07	-1.6238965e-07	-1.6151273e-07	-1.609302e-07	-1.6053906e-07	-1.6046499e-07	-1.6156071e-07	-1.6148033e-07	-1.5924724e-07	-1.5751539e-07	-1.5545106e-07	-1.5348718e-07	-1.5418522e-07	-1.5330056e-07	-1.5268176e-07	-1.5087301e-07	-1.5172685e-07	-1.501167e-07	-1.5000796e-07	-1.4837332e-07	-1.4839117e-07	-1.4735036e-07	-1.4689607e-07	-1.4705233e-07	-1.4734815e-07	-1.4731603e-07	-1.4598425e-07	-1.4601198e-07	-1.4556696e-07	-1.4465519e-07	-1.4374609e-07	-1.4355749e-07	-1.4237611e-07	-1.4167631e-07	-1.4178357e-07	-1.4230108e-07	-1.4307454e-07	-1.4260206e-07	-1.424408e-07	-1.4102693e-07	-1.4011397e-07	-1.3924841e-07	-1.3854424e-07	-1.3756852e-07	-1.3695274e-07	-1.3759819e-07	-1.3705909e-07	-1.3651322e-07	-1.3666937e-07	-1.3615113e-07	-1.354075e-07	-1.3483157e-07	-1.3424057e-07	-1.3384152e-07	-1.3324569e-07	-1.3332323e-07	-1.3288678e-07	-1.3225707e-07	-1.3160678e-07	-1.3133223e-07	-1.3145177e-07	-1.3126117e-07	-1.3107416e-07	-1.3101373e-07	-1.3054432e-07	-1.3012419e-07	-1.3011265e-07	-1.3017075e-07	-1.3007457e-07	-1.2990432e-07	-1.2960413e-07	-1.2894941e-07	-1.2880793e-07	-1.2827883e-07	-1.2804969e-07	-1.2809988e-07	-1.2741441e-07	-1.2726929e-07	-1.2686326e-07	-1.2686377e-07	-1.265264e-07	-1.2627316e-07	-1.2589527e-07	-1.2511879e-07	-1.2475289e-07	-1.2454512e-07	-1.2457747e-07	-1.2466222e-07	-1.2433918e-07	-1.2401483e-07	-1.241886e-07	-1.2426165e-07	-1.2377018e-07	-1.2322266e-07	-1.2261796e-07	-1.2181306e-07	-1.2160297e-07	-1.2099241e-07	-1.2013891e-07	-1.2007888e-07	-1.2014351e-07	-1.2030449e-07	-1.2013135e-07	-1.2012873e-07	-1.1972054e-07	-1.1952011e-07	-1.1947412e-07	-1.1984889e-07	-1.199034e-07	-1.198909e-07	-1.2000635e-07	-1.1989385e-07	-1.2013248e-07	-1.1990414e-07	-1.1973134e-07	-1.1976624e-07	-1.1977403e-07	-1.1976505e-07	-1.1929973e-07	-1.1905269e-07	-1.1898658e-07	-1.1852319e-07	-1.1853871e-07	-1.1866354e-07	-1.1863585e-07	-1.1888926e-07	-1.1886641e-07	-1.1875301e-07	-1.1889489e-07	-1.1899169e-07	-1.1891177e-07	-1.1890722e-07	-1.1973572e-07	-1.181873e-07	-1.1790257e-07	-1.1802285e-07	-1.1769146e-07	-1.1804775e-07	-1.1785386e-07	-1.178999e-07	-1.1776126e-07	-1.1759232e-07	-1.183497e-07	-1.1741668e-07	-1.1773142e-07	-1.1807919e-07	-1.1766042e-07	-1.1708994e-07	-1.1709722e-07	-1.1678111e-07	-1.165634e-07	-1.162133e-07	-1.1642555e-07	-1.1711847e-07	-1.171984e-07	-1.1758959e-07	-1.1730447e-07	-1.1760045e-07
-1.3097906e-07	-1.3100743e-07	-1.3065079e-07	-1.3117409e-07	-1.3152243e-07	-1.3190964e-07	-1.3160934e-07	-1.3104432e-07	-1.306326e-07	-1.3017774e-07	-1.3046355e-07	-1.3022719e-07	-1.301604e-07	-1.301521e-07	-1.3053887e-07	-1.3026522e-07	-1.3085713e-07	-1.3080847e-07	-1.3104994e-07	-1.3066648e-07	-1.3059423e-07	-1.3046582e-07	-1.3034509e-07	-1.3010936e-07	-1.3039073e-07	-1.3005854e-07	-1.2983986e-07	-1.2946327e-07	-1.2936613e-07	-1.2882577e-07	-1.2916161e-07	-1.2878871e-07	-1.2881998e-07	-1.2886971e-07	-1.2903388e-07	-1.2914234e-07	-1.2888648e-07	-1.290893e-07	-1.2937858e-07	-1.2944872e-07	-1.2938187e-07	-1.2915393e-07	-1.2867412e-07	-1.2773955e-07	-1.2802252e-07	-1.2809869e-07	-1.2794777e-07	-1.286935e-07	-1.2925994e-07	-1.2957952e-07	-1.3011771e-07	-1.299469e-07	-1.2964665e-07	-1.2965603e-07	-1.2993473e-07	-1.2960692e-07	-1.2965091e-07	-1.2985146e-07	-1.3032064e-07	-1.3003432e-07	-1.3020167e-07	-1.2997185e-07	-1.2991268e-07	-1.2962306e-07	-1.2993104e-07	-1.300985e-07	-1.3044053e-07	-1.3018524e-07	-1.301604e-07	-1.3067233e-07	-1.3052664e-07	-1.3036367e-07	-1.3067518e-07	-1.3075504e-07	-1.3084662e-07	-1.3084826e-07	-1.3064766e-07	-1.3087083e-07	-1.3148053e-07	-1.3187315e-07	-1.3230067e-07	-1.3253788e-07	-1.3340059e-07	-1.3409175e-07	-1.3415701e-07	-1.3414291e-07	-1.3372471e-07	-1.3363751e-07	-1.3360165e-07	-1.3451267e-07	-1.3493587e-07	-1.353128e-07	-1.3458651e-07	-1.3534816e-07	-1.3392304e-07	-1.3341838e-07	-1.3402564e-07	-1.3422573e-07	-1.3501256e-07	-1.3528688e-07	-1.3585344e-07	-1.3648258e-07	-1.3596997e-07	-1.3529626e-07	-1.354407e-07	-1.3596912e-07	-1.3513812e-07	-1.3571002e-07	-1.3546475e-07	-1.3559924e-07	-1.3618171e-07	-1.3679164e-07	-1.3850774e-07	-1.3871272e-07	-1.387059e-07	-1.3881589e-07	-1.3911574e-07	-1.395893e-07	-1.3914968e-07	-1.3946703e-07	-1.3812974e-07	-1.3810336e-07	-1.3893043e-07	-1.3911995e-07	-1.4250872e-07	-1.4272723e-07	-1.4373842e-07	-1.4156598e-07	-1.4184269e-07	-1.4167352e-07	-1.4208388e-07	-1.4528143e-07	-1.4597293e-07	-1.4669297e-07	-1.4687464e-07	-1.4426649e-07	-1.4444601e-07	-1.4535306e-07	-1.4575352e-07	-1.4642933e-07	-1.4680592e-07	-1.4764441e-07	-1.4856431e-07	-1.4904612e-07	-1.5074681e-07	-1.4973142e-07	-1.5045123e-07	-1.5384524e-07	-1.5490025e-07	-1.5473319e-07	-1.5678336e-07	-1.5725306e-07	-1.547445e-07	-1.5446136e-07	-1.5533601e-07	-1.5580048e-07	-1.594845e-07	-1.6019675e-07	-1.6155985e-07	-1.6164989e-07	-1.5881761e-07	-1.598325e-07	-1.6125807e-07	-1.646888e-07	-1.6555094e-07	-1.6601416e-07	-1.6678581e-07	-1.6746486e-07	-1.6816676e-07	-1.6893586e-07	-1.6944972e-07	-1.6660971e-07	-1.6714824e-07	-1.68508e-07	-1.7150734e-07	-1.7359474e-07	-1.7022779e-07	-1.7061251e-07	-1.7123375e-07	-1.7171755e-07	-1.7493574e-07	-1.7597552e-07	-1.7712694e-07	-1.7669379e-07	-1.7771526e-07	-1.7855155e-07	-1.7907263e-07	-1.7909713e-07	-1.7820417e-07	-1.7890039e-07	-1.7613763e-07	-1.769734e-07	-1.7840807e-07	-1.7820832e-07	-1.7967898e-07	-1.8150217e-07	-1.8088974e-07	-1.8146113e-07	-1.8175768e-07	-1.8114633e-07	-1.8135017e-07	-1.8240075e-07	-1.8286147e-07	-1.836267e-07	-1.8471286e-07	-1.8314427e-07	-1.8292621e-07	-1.8521064e-07	-1.8655317e-07	-1.8716287e-07	-1.8743071e-07	-1.884917e-07	-1.8779934e-07	-1.8561275e-07	-1.886043e-07	-1.8917092e-07	-1.8925681e-07	-1.8731726e-07	-1.8645898e-07	-1.8665162e-07	-1.8666879e-07	-1.869098e-07	-1.8768162e-07	-1.8718748e-07	-1.8691497e-07	-1.86904e-07	-1.8689155e-07	-1.8680356e-07	-1.8732305e-07	-1.8830508e-07	-1.8867996e-07	-1.8907207e-07	-1.8803871e-07	-1.8760034e-07	-1.8812409e-07	-1.8891774e-07	-1.8822612e-07	-1.8822828e-07	-1.8797289e-07	-1.8800444e-07	-1.8785352e-07	-1.8795288e-07	-1.8770828e-07	-1.8758249e-07	-1.8733925e-07	-1.8867843e-07	-1.8891626e-07	-1.8787352e-07	-1.8940739e-07	-1.8903074e-07	-1.8830133e-07	-1.8800915e-07	-1.8804258e-07	-1.8571586e-07	-1.8804474e-07	-1.8796123e-07	-1.8590043e-07	-1.8539436e-07	-1.8540806e-07	-1.8528129e-07	-1.8520672e-07	-1.8565754e-07	-1.8551009e-07	-1.8569341e-07	-1.8711233e-07	-1.8620744e-07	-1.8637269e-07	-1.8739235e-07	-1.8689718e-07	-1.86362e-07	-1.8728014e-07	-1.8818196e-07	-1.8779809e-07	-1.8787358e-07	-1.8771203e-07	-1.8774068e-07	-1.8726496e-07	-1.8710188e-07	-1.8733442e-07	-1.8795384e-07	-1.8824647e-07	-1.8855889e-07	-1.8844167e-07	-1.8867155e-07	-1.8894821e-07	-1.8861931e-07	-1.8840785e-07	-1.8782856e-07	-1.8810533e-07	-1.8829263e-07	-1.8857435e-07	-1.8859538e-07	-1.8823158e-07	-1.8800142e-07	-1.8841769e-07	-1.9007666e-07	-1.8892985e-07	-1.8870458e-07	-1.8791167e-07	-1.8756879e-07	-1.8795868e-07	-1.8895065e-07	-1.8716776e-07	-1.8773312e-07	-1.8946986e-07	-1.8892769e-07	-1.8847555e-07	-1.8788802e-07	-1.8711842e-07	-1.8613355e-07	-1.8651116e-07	-1.8656084e-07	-1.8602594e-07	-1.8491704e-07	-1.8257629e-07	-1.8240104e-07	-1.8191764e-07	-1.8261676e-07	-1.8269583e-07	-1.8296799e-07	-1.829394e-07	-1.8251569e-07	-1.8031216e-07	-1.7947252e-07	-1.7923622e-07	-1.7898083e-07	-1.7859264e-07	-1.7833031e-07	-1.7795423e-07	-1.7682765e-07	-1.7609187e-07	-1.7556061e-07	-1.7522518e-07	-1.7477669e-07	-1.7411134e-07	-1.7313965e-07	-1.7241678e-07	-1.7168878e-07	-1.714389e-07	-1.7086251e-07	-1.70389e-07	-1.6935451e-07	-1.6853119e-07	-1.6775368e-07	-1.6674187e-07	-1.6638933e-07	-1.6526639e-07	-1.6463298e-07	-1.6400418e-07	-1.6360286e-07	-1.6310855e-07	-1.6243632e-07	-1.6260373e-07	-1.6173016e-07	-1.6073102e-07	-1.6012939e-07	-1.5934643e-07	-1.5863003e-07	-1.5795979e-07	-1.5774162e-07	-1.5903157e-07	-1.5934768e-07	-1.5677642e-07	-1.5516656e-07	-1.5381596e-07	-1.5133463e-07	-1.5172213e-07	-1.5110339e-07	-1.5038285e-07	-1.4884438e-07	-1.4970061e-07	-1.4817016e-07	-1.4804243e-07	-1.4672491e-07	-1.4641984e-07	-1.4545134e-07	-1.44654e-07	-1.4446584e-07	-1.4549158e-07	-1.454008e-07	-1.4333784e-07	-1.437657e-07	-1.4344806e-07	-1.4158786e-07	-1.4167063e-07	-1.4150714e-07	-1.3948784e-07	-1.3871124e-07	-1.3955611e-07	-1.3980411e-07	-1.4047669e-07	-1.4013602e-07	-1.4020679e-07	-1.3906737e-07	-1.3782801e-07	-1.372232e-07	-1.3656091e-07	-1.3577483e-07	-1.3510675e-07	-1.3552767e-07	-1.3501585e-07	-1.3479729e-07	-1.3478348e-07	-1.3428883e-07	-1.3342526e-07	-1.3282022e-07	-1.3196956e-07	-1.3158461e-07	-1.3132353e-07	-1.3130995e-07	-1.3125197e-07	-1.3074225e-07	-1.3024572e-07	-1.3005331e-07	-1.2989847e-07	-1.2954729e-07	-1.2928933e-07	-1.2934009e-07	-1.2900063e-07	-1.2862881e-07	-1.2861545e-07	-1.2870714e-07	-1.2828963e-07	-1.2826303e-07	-1.2809096e-07	-1.2769561e-07	-1.2753668e-07	-1.2711291e-07	-1.2692772e-07	-1.2682887e-07	-1.2627538e-07	-1.261696e-07	-1.2575765e-07	-1.2573588e-07	-1.252053e-07	-1.2492939e-07	-1.2453597e-07	-1.2397737e-07	-1.2359783e-07	-1.2347232e-07	-1.2353081e-07	-1.2364569e-07	-1.2348221e-07	-1.2309124e-07	-1.231673e-07	-1.2320601e-07	-1.226345e-07	-1.2170761e-07	-1.2105676e-07	-1.2039334e-07	-1.2049054e-07	-1.199009e-07	-1.1922816e-07	-1.1900829e-07	-1.1893769e-07	-1.1904802e-07	-1.1862494e-07	-1.1860442e-07	-1.1809169e-07	-1.1790394e-07	-1.182226e-07	-1.1864148e-07	-1.1890467e-07	-1.1898106e-07	-1.1914864e-07	-1.1908134e-07	-1.1929916e-07	-1.1914398e-07	-1.1878677e-07	-1.186848e-07	-1.1847868e-07	-1.1845623e-07	-1.1827063e-07	-1.1831213e-07	-1.1828581e-07	-1.1788381e-07	-1.1794049e-07	-1.1800944e-07	-1.1795311e-07	-1.1811068e-07	-1.1813984e-07	-1.1814262e-07	-1.1829093e-07	-1.1829718e-07	-1.1787836e-07	-1.1787228e-07	-1.1852478e-07	-1.1705691e-07	-1.1679776e-07	-1.1697938e-07	-1.1676394e-07	-1.1717299e-07	-1.1712501e-07	-1.1717589e-07	-1.1713274e-07	-1.1687899e-07	-1.1761944e-07	-1.1673296e-07	-1.1703531e-07	-1.1736347e-07	-1.1688621e-07	-1.1619483e-07	-1.1608932e-07	-1.1600252e-07	-1.1608057e-07	-1.1602015e-07	-1.1616663e-07	-1.1677577e-07	-1.1683846e-07	-1.1694817e-07	-1.1685643e-07	-1.1524554e-07
-1.2951585e-07	-1.2932048e-07	-1.2883208e-07	-1.290058e-07	-1.2942763e-07	-1.2979626e-07	-1.2934913e-07	-1.2895089e-07	-1.2884044e-07	-1.2830213e-07	-1.2842997e-07	-1.2805049e-07	-1.2802332e-07	-1.2823273e-07	-1.2856572e-07	-1.2839678e-07	-1.2880577e-07	-1.2885539e-07	-1.2904536e-07	-1.2889541e-07	-1.2884612e-07	-1.2882413e-07	-1.2846368e-07	-1.2838211e-07	-1.285843e-07	-1.2798165e-07	-1.2768675e-07	-1.274754e-07	-1.2743379e-07	-1.2706585e-07	-1.2725917e-07	-1.2700514e-07	-1.2688264e-07	-1.2724445e-07	-1.2725229e-07	-1.2709927e-07	-1.2695176e-07	-1.2704368e-07	-1.271215e-07	-1.2724809e-07	-1.2717857e-07	-1.2698069e-07	-1.2633518e-07	-1.2561992e-07	-1.2578698e-07	-1.2595359e-07	-1.2583178e-07	-1.2634365e-07	-1.2699536e-07	-1.276058e-07	-1.2808414e-07	-1.280909e-07	-1.2790076e-07	-1.279783e-07	-1.2801962e-07	-1.2789422e-07	-1.2808601e-07	-1.2828116e-07	-1.2870362e-07	-1.2827405e-07	-1.2823517e-07	-1.2803338e-07	-1.2782931e-07	-1.276382e-07	-1.2827161e-07	-1.2851422e-07	-1.2800086e-07	-1.28343e-07	-1.2833658e-07	-1.287745e-07	-1.285743e-07	-1.2855531e-07	-1.2856896e-07	-1.2853792e-07	-1.2865144e-07	-1.2865911e-07	-1.2875989e-07	-1.2879485e-07	-1.2950517e-07	-1.2999027e-07	-1.3030802e-07	-1.3064374e-07	-1.311596e-07	-1.3170893e-07	-1.3197462e-07	-1.3208358e-07	-1.3179618e-07	-1.3172888e-07	-1.3232432e-07	-1.3288974e-07	-1.3330987e-07	-1.3358527e-07	-1.3307061e-07	-1.3375785e-07	-1.3226912e-07	-1.3165885e-07	-1.3244414e-07	-1.3249246e-07	-1.3331805e-07	-1.33421e-07	-1.3379974e-07	-1.3420123e-07	-1.3359312e-07	-1.335851e-07	-1.3359391e-07	-1.3428649e-07	-1.3359039e-07	-1.3341071e-07	-1.3376729e-07	-1.3392474e-07	-1.3482168e-07	-1.3508071e-07	-1.3690351e-07	-1.3700941e-07	-1.3721331e-07	-1.3713623e-07	-1.377295e-07	-1.3812706e-07	-1.3756335e-07	-1.3769812e-07	-1.3634843e-07	-1.3644006e-07	-1.3735564e-07	-1.3796614e-07	-1.4110435e-07	-1.4111413e-07	-1.4211486e-07	-1.3963881e-07	-1.401072e-07	-1.403655e-07	-1.4078353e-07	-1.4400462e-07	-1.4454997e-07	-1.4533879e-07	-1.4585288e-07	-1.4344619e-07	-1.434251e-07	-1.4425945e-07	-1.4454383e-07	-1.4507066e-07	-1.4543264e-07	-1.4626397e-07	-1.4688482e-07	-1.4764322e-07	-1.4926684e-07	-1.4843641e-07	-1.4918959e-07	-1.5153779e-07	-1.5245496e-07	-1.521127e-07	-1.5524756e-07	-1.5601677e-07	-1.5317909e-07	-1.5295365e-07	-1.5358444e-07	-1.5397165e-07	-1.5792477e-07	-1.5880693e-07	-1.601058e-07	-1.5974217e-07	-1.5724322e-07	-1.5800811e-07	-1.58923e-07	-1.6213062e-07	-1.6351845e-07	-1.6420211e-07	-1.649455e-07	-1.6539008e-07	-1.6640018e-07	-1.6715325e-07	-1.6724152e-07	-1.6502747e-07	-1.6518817e-07	-1.6608476e-07	-1.6898701e-07	-1.7119146e-07	-1.6774447e-07	-1.6849185e-07	-1.6919984e-07	-1.6964924e-07	-1.7223726e-07	-1.7338436e-07	-1.7504101e-07	-1.7439834e-07	-1.7594556e-07	-1.7680173e-07	-1.7737221e-07	-1.7695237e-07	-1.7585739e-07	-1.7687847e-07	-1.7410434e-07	-1.7459888e-07	-1.7554709e-07	-1.7592777e-07	-1.7725421e-07	-1.8034586e-07	-1.7956552e-07	-1.8064316e-07	-1.8074735e-07	-1.8083551e-07	-1.8064213e-07	-1.8191821e-07	-1.8230099e-07	-1.8265877e-07	-1.8368604e-07	-1.8110012e-07	-1.8121818e-07	-1.8279781e-07	-1.8570148e-07	-1.8583415e-07	-1.8654418e-07	-1.8723841e-07	-1.8525225e-07	-1.8444791e-07	-1.8677679e-07	-1.876947e-07	-1.8795743e-07	-1.8539902e-07	-1.8541806e-07	-1.8543312e-07	-1.85781e-07	-1.8601997e-07	-1.8673586e-07	-1.8625167e-07	-1.8625622e-07	-1.8626758e-07	-1.8626554e-07	-1.8617544e-07	-1.8648956e-07	-1.8650235e-07	-1.8654049e-07	-1.8696653e-07	-1.8679913e-07	-1.8665139e-07	-1.8697369e-07	-1.8713001e-07	-1.8687405e-07	-1.8692128e-07	-1.8673938e-07	-1.8698637e-07	-1.8691293e-07	-1.8708641e-07	-1.8687865e-07	-1.8657977e-07	-1.8627111e-07	-1.8678918e-07	-1.8683994e-07	-1.8633699e-07	-1.8784897e-07	-1.877674e-07	-1.8729492e-07	-1.8572052e-07	-1.8730691e-07	-1.854325e-07	-1.8758357e-07	-1.8696466e-07	-1.8541436e-07	-1.8480858e-07	-1.8444246e-07	-1.8442205e-07	-1.8439908e-07	-1.8458911e-07	-1.8447815e-07	-1.8445098e-07	-1.8484508e-07	-1.8451834e-07	-1.8448014e-07	-1.8512441e-07	-1.8468421e-07	-1.849665e-07	-1.8491733e-07	-1.8650439e-07	-1.8534729e-07	-1.856364e-07	-1.8567914e-07	-1.8712069e-07	-1.8681084e-07	-1.8667487e-07	-1.8688399e-07	-1.8745527e-07	-1.8770874e-07	-1.8801808e-07	-1.879198e-07	-1.8780491e-07	-1.874559e-07	-1.866772e-07	-1.86894e-07	-1.8711114e-07	-1.8755679e-07	-1.8772425e-07	-1.880054e-07	-1.8791445e-07	-1.8745607e-07	-1.8717674e-07	-1.8701917e-07	-1.8733715e-07	-1.8713712e-07	-1.8677531e-07	-1.8680214e-07	-1.8626992e-07	-1.860983e-07	-1.8655373e-07	-1.8507592e-07	-1.8505852e-07	-1.8715173e-07	-1.8737694e-07	-1.8768924e-07	-1.8578049e-07	-1.8414585e-07	-1.8339824e-07	-1.8442233e-07	-1.8458019e-07	-1.8408065e-07	-1.8257248e-07	-1.8078737e-07	-1.8106084e-07	-1.8088832e-07	-1.8124001e-07	-1.8062224e-07	-1.8056966e-07	-1.804882e-07	-1.8014663e-07	-1.7824101e-07	-1.7692855e-07	-1.7676598e-07	-1.7672056e-07	-1.7623205e-07	-1.7585273e-07	-1.753827e-07	-1.7426731e-07	-1.7370462e-07	-1.7309475e-07	-1.7264415e-07	-1.721682e-07	-1.7132498e-07	-1.7021893e-07	-1.6942278e-07	-1.6853897e-07	-1.6851192e-07	-1.6795684e-07	-1.6749527e-07	-1.6627473e-07	-1.6538098e-07	-1.6457568e-07	-1.6381023e-07	-1.6391652e-07	-1.6308036e-07	-1.6251323e-07	-1.6166439e-07	-1.6130548e-07	-1.6093401e-07	-1.6017094e-07	-1.6053849e-07	-1.5945187e-07	-1.585737e-07	-1.5781183e-07	-1.5702375e-07	-1.5626568e-07	-1.5517719e-07	-1.5498767e-07	-1.560449e-07	-1.5696469e-07	-1.5431124e-07	-1.527992e-07	-1.515379e-07	-1.4920755e-07	-1.4928202e-07	-1.4892282e-07	-1.4822251e-07	-1.4675231e-07	-1.4759252e-07	-1.4638493e-07	-1.4591524e-07	-1.448326e-07	-1.4440576e-07	-1.4371636e-07	-1.4286275e-07	-1.423582e-07	-1.4331232e-07	-1.4326594e-07	-1.4139511e-07	-1.4136373e-07	-1.4127738e-07	-1.394871e-07	-1.3969111e-07	-1.39409e-07	-1.3725247e-07	-1.3712452e-07	-1.3763929e-07	-1.3751242e-07	-1.3809426e-07	-1.378358e-07	-1.380547e-07	-1.3710849e-07	-1.3584582e-07	-1.3544144e-07	-1.3470043e-07	-1.3418344e-07	-1.3337683e-07	-1.3340713e-07	-1.3315952e-07	-1.3308409e-07	-1.3279259e-07	-1.3224212e-07	-1.315189e-07	-1.3095092e-07	-1.3013266e-07	-1.2970588e-07	-1.2947788e-07	-1.2948612e-07	-1.2968928e-07	-1.2946794e-07	-1.2903058e-07	-1.2876308e-07	-1.2843918e-07	-1.2805248e-07	-1.2775888e-07	-1.2788945e-07	-1.2755294e-07	-1.2707966e-07	-1.2699451e-07	-1.2708426e-07	-1.2668067e-07	-1.2671717e-07	-1.2657313e-07	-1.2642926e-07	-1.2619648e-07	-1.2603749e-07	-1.2598082e-07	-1.2584002e-07	-1.25295e-07	-1.251837e-07	-1.2472776e-07	-1.2463045e-07	-1.2396424e-07	-1.2377052e-07	-1.2337426e-07	-1.2311278e-07	-1.2274626e-07	-1.2270937e-07	-1.2269317e-07	-1.2291281e-07	-1.228122e-07	-1.2232198e-07	-1.2239417e-07	-1.2199678e-07	-1.2123326e-07	-1.2021911e-07	-1.1955359e-07	-1.1886556e-07	-1.1915682e-07	-1.1846731e-07	-1.1808845e-07	-1.1797886e-07	-1.1808675e-07	-1.1810283e-07	-1.176536e-07	-1.1748386e-07	-1.1684944e-07	-1.1683352e-07	-1.1714911e-07	-1.1754247e-07	-1.1797454e-07	-1.1798937e-07	-1.1798699e-07	-1.1807833e-07	-1.1826813e-07	-1.1819793e-07	-1.1782993e-07	-1.1773716e-07	-1.1747954e-07	-1.1756384e-07	-1.17414e-07	-1.1760449e-07	-1.1760989e-07	-1.17387e-07	-1.1743401e-07	-1.1743333e-07	-1.1725518e-07	-1.174871e-07	-1.1773966e-07	-1.1772624e-07	-1.1763007e-07	-1.1746516e-07	-1.1689309e-07	-1.1691299e-07	-1.1753531e-07	-1.1621637e-07	-1.1619494e-07	-1.163142e-07	-1.1620273e-07	-1.1658602e-07	-1.1669982e-07	-1.1656721e-07	-1.1658841e-07	-1.1632039e-07	-1.1703105e-07	-1.1596779e-07	-1.1633148e-07	-1.166153e-07	-1.1602759e-07	-1.1533905e-07	-1.1541283e-07	-1.1539726e-07	-1.1562332e-07	-1.156094e-07	-1.1572149e-07	-1.1598223e-07	-1.1605528e-07	-1.14697e-07	-1.16026e-07	-1.1305599e-07
-1.2806265e-07	-1.2784363e-07	-1.2746335e-07	-1.2722546e-07	-1.273437e-07	-1.2763559e-07	-1.2728003e-07	-1.2715998e-07	-1.2722757e-07	-1.2662036e-07	-1.2670301e-07	-1.2631705e-07	-1.263038e-07	-1.2670597e-07	-1.2681824e-07	-1.2636195e-07	-1.2677458e-07	-1.2683472e-07	-1.2675571e-07	-1.2702384e-07	-1.2708381e-07	-1.2711689e-07	-1.2669943e-07	-1.2657671e-07	-1.2663293e-07	-1.2597422e-07	-1.2583439e-07	-1.2562327e-07	-1.2566886e-07	-1.2587321e-07	-1.2580836e-07	-1.2565317e-07	-1.254682e-07	-1.2582592e-07	-1.2571661e-07	-1.2487203e-07	-1.2511794e-07	-1.2519217e-07	-1.2502744e-07	-1.2499021e-07	-1.2493967e-07	-1.2474175e-07	-1.2429092e-07	-1.2374619e-07	-1.2387704e-07	-1.2417547e-07	-1.2422225e-07	-1.2462186e-07	-1.2527875e-07	-1.2566227e-07	-1.2579244e-07	-1.2577351e-07	-1.2598406e-07	-1.2624827e-07	-1.262506e-07	-1.26391e-07	-1.2646876e-07	-1.2674224e-07	-1.2713735e-07	-1.2662582e-07	-1.2640288e-07	-1.2610946e-07	-1.2592523e-07	-1.259308e-07	-1.2661451e-07	-1.2674968e-07	-1.2502267e-07	-1.2649787e-07	-1.265056e-07	-1.2696182e-07	-1.2681949e-07	-1.2688974e-07	-1.2672422e-07	-1.2661877e-07	-1.2673866e-07	-1.2655835e-07	-1.2688031e-07	-1.2677953e-07	-1.2759847e-07	-1.2804384e-07	-1.2836642e-07	-1.2854758e-07	-1.2901995e-07	-1.2931929e-07	-1.2974238e-07	-1.2996719e-07	-1.2975335e-07	-1.2986703e-07	-1.3063186e-07	-1.3105506e-07	-1.3119137e-07	-1.3139231e-07	-1.310774e-07	-1.3174179e-07	-1.3084099e-07	-1.3048123e-07	-1.3083792e-07	-1.3092489e-07	-1.3150105e-07	-1.3152248e-07	-1.3179476e-07	-1.3202293e-07	-1.3157e-07	-1.320285e-07	-1.318553e-07	-1.3253862e-07	-1.322033e-07	-1.3121706e-07	-1.3236496e-07	-1.324546e-07	-1.3347869e-07	-1.3347204e-07	-1.352592e-07	-1.351122e-07	-1.3551988e-07	-1.3534719e-07	-1.3618381e-07	-1.365791e-07	-1.3578062e-07	-1.3560998e-07	-1.3457276e-07	-1.3481491e-07	-1.3573384e-07	-1.3699878e-07	-1.3949767e-07	-1.3947869e-07	-1.4042041e-07	-1.3828588e-07	-1.3852116e-07	-1.3895021e-07	-1.3936346e-07	-1.4253192e-07	-1.4298342e-07	-1.4372932e-07	-1.4438774e-07	-1.4298604e-07	-1.4253823e-07	-1.4301639e-07	-1.4307813e-07	-1.4364934e-07	-1.4399086e-07	-1.4475768e-07	-1.453061e-07	-1.4612306e-07	-1.4813361e-07	-1.4675146e-07	-1.4801003e-07	-1.4931334e-07	-1.4988041e-07	-1.4940451e-07	-1.5285013e-07	-1.541581e-07	-1.5147333e-07	-1.5152432e-07	-1.5221769e-07	-1.5271689e-07	-1.5649357e-07	-1.5746599e-07	-1.5857205e-07	-1.5722139e-07	-1.5555173e-07	-1.5625756e-07	-1.5702841e-07	-1.5935001e-07	-1.6143071e-07	-1.6222492e-07	-1.6296786e-07	-1.6345297e-07	-1.6464276e-07	-1.6553014e-07	-1.6464679e-07	-1.6319808e-07	-1.6334707e-07	-1.6403663e-07	-1.6634834e-07	-1.6853988e-07	-1.6560767e-07	-1.6655599e-07	-1.6720816e-07	-1.676292e-07	-1.6903522e-07	-1.7012553e-07	-1.7221572e-07	-1.7152803e-07	-1.7361646e-07	-1.7452169e-07	-1.752411e-07	-1.7473138e-07	-1.7368484e-07	-1.7467374e-07	-1.7214029e-07	-1.7270355e-07	-1.732439e-07	-1.7369877e-07	-1.7462213e-07	-1.7894968e-07	-1.7825766e-07	-1.7940164e-07	-1.793162e-07	-1.7990504e-07	-1.7942011e-07	-1.8099917e-07	-1.8123728e-07	-1.8094232e-07	-1.8219555e-07	-1.7933223e-07	-1.7973377e-07	-1.8061036e-07	-1.8388039e-07	-1.833825e-07	-1.8497047e-07	-1.8451561e-07	-1.8269861e-07	-1.8303922e-07	-1.8464596e-07	-1.8527555e-07	-1.8561417e-07	-1.8405808e-07	-1.8435662e-07	-1.8433576e-07	-1.8470467e-07	-1.8495854e-07	-1.8524338e-07	-1.8514686e-07	-1.8532086e-07	-1.8546405e-07	-1.8551805e-07	-1.8538458e-07	-1.8552686e-07	-1.8529158e-07	-1.8527896e-07	-1.8542613e-07	-1.8560326e-07	-1.8562878e-07	-1.8583353e-07	-1.8561809e-07	-1.8555318e-07	-1.854458e-07	-1.8547001e-07	-1.8578271e-07	-1.858138e-07	-1.8607682e-07	-1.8592124e-07	-1.8571239e-07	-1.8534735e-07	-1.8546939e-07	-1.8532398e-07	-1.8503169e-07	-1.8540919e-07	-1.8528675e-07	-1.8464607e-07	-1.8396457e-07	-1.8514515e-07	-1.8455449e-07	-1.8593124e-07	-1.8527459e-07	-1.842983e-07	-1.8394485e-07	-1.8365273e-07	-1.8362516e-07	-1.8371748e-07	-1.8384816e-07	-1.8391984e-07	-1.8390625e-07	-1.8408548e-07	-1.8399891e-07	-1.8382406e-07	-1.8369445e-07	-1.8382286e-07	-1.8413874e-07	-1.8365881e-07	-1.8402585e-07	-1.8373697e-07	-1.8388602e-07	-1.837908e-07	-1.8495558e-07	-1.8477664e-07	-1.854869e-07	-1.8597325e-07	-1.8606988e-07	-1.8588509e-07	-1.8666407e-07	-1.8590111e-07	-1.8554414e-07	-1.8551663e-07	-1.858607e-07	-1.8639173e-07	-1.8656806e-07	-1.8688712e-07	-1.8707345e-07	-1.8726143e-07	-1.8715099e-07	-1.8671204e-07	-1.8650519e-07	-1.8625747e-07	-1.8593329e-07	-1.8589702e-07	-1.8554346e-07	-1.8557205e-07	-1.8506131e-07	-1.8452135e-07	-1.8450027e-07	-1.8371867e-07	-1.833688e-07	-1.8416137e-07	-1.8422583e-07	-1.8541527e-07	-1.8250483e-07	-1.8111126e-07	-1.8082943e-07	-1.8141236e-07	-1.816407e-07	-1.8142265e-07	-1.7998309e-07	-1.787256e-07	-1.7919319e-07	-1.7934923e-07	-1.7896741e-07	-1.7800022e-07	-1.7740621e-07	-1.7712563e-07	-1.7729764e-07	-1.7597466e-07	-1.7447672e-07	-1.7423446e-07	-1.7408956e-07	-1.7365272e-07	-1.731442e-07	-1.7284322e-07	-1.7192104e-07	-1.7106419e-07	-1.7046489e-07	-1.69972e-07	-1.6941692e-07	-1.6857518e-07	-1.6769462e-07	-1.6732093e-07	-1.6605054e-07	-1.6580071e-07	-1.6512405e-07	-1.6406847e-07	-1.6308547e-07	-1.622397e-07	-1.6153172e-07	-1.612633e-07	-1.6132424e-07	-1.6062205e-07	-1.6012012e-07	-1.5956437e-07	-1.589932e-07	-1.5888719e-07	-1.5798429e-07	-1.5814845e-07	-1.5719098e-07	-1.5583578e-07	-1.5527007e-07	-1.5442049e-07	-1.5392362e-07	-1.5277175e-07	-1.5260861e-07	-1.531223e-07	-1.540966e-07	-1.5183804e-07	-1.5045856e-07	-1.4871097e-07	-1.4732507e-07	-1.4683292e-07	-1.4672054e-07	-1.4606337e-07	-1.4480202e-07	-1.4543923e-07	-1.4451825e-07	-1.4378094e-07	-1.4290856e-07	-1.4233746e-07	-1.4169683e-07	-1.4100982e-07	-1.4049203e-07	-1.4090517e-07	-1.4098714e-07	-1.3964188e-07	-1.3906129e-07	-1.3915184e-07	-1.3770745e-07	-1.3769682e-07	-1.374641e-07	-1.3565688e-07	-1.3551244e-07	-1.3581536e-07	-1.3545696e-07	-1.3584958e-07	-1.3570792e-07	-1.3570838e-07	-1.3511891e-07	-1.3413057e-07	-1.3366719e-07	-1.3279089e-07	-1.3234552e-07	-1.3162332e-07	-1.3151435e-07	-1.3133274e-07	-1.3122252e-07	-1.307323e-07	-1.3023384e-07	-1.2957395e-07	-1.2924664e-07	-1.2856231e-07	-1.2830048e-07	-1.2800427e-07	-1.2808249e-07	-1.2836944e-07	-1.2814036e-07	-1.2791776e-07	-1.276058e-07	-1.2735512e-07	-1.2702083e-07	-1.2647956e-07	-1.2647348e-07	-1.2603391e-07	-1.2563862e-07	-1.2552653e-07	-1.2557354e-07	-1.2540596e-07	-1.2538561e-07	-1.2519718e-07	-1.2518359e-07	-1.2503011e-07	-1.2496361e-07	-1.2487101e-07	-1.247779e-07	-1.2414228e-07	-1.2397106e-07	-1.237143e-07	-1.2348835e-07	-1.2273426e-07	-1.2266088e-07	-1.2231459e-07	-1.2216327e-07	-1.2202969e-07	-1.2192965e-07	-1.217939e-07	-1.2200911e-07	-1.2175809e-07	-1.2112548e-07	-1.2123849e-07	-1.2059331e-07	-1.1962095e-07	-1.1899368e-07	-1.1819077e-07	-1.1769919e-07	-1.1785738e-07	-1.1730884e-07	-1.1692617e-07	-1.1696454e-07	-1.1725473e-07	-1.1726996e-07	-1.1687609e-07	-1.1690503e-07	-1.1617539e-07	-1.162224e-07	-1.1623291e-07	-1.1663224e-07	-1.1685506e-07	-1.1664014e-07	-1.1663906e-07	-1.1683784e-07	-1.1704282e-07	-1.1700678e-07	-1.1688502e-07	-1.1708022e-07	-1.1667902e-07	-1.1674888e-07	-1.1647683e-07	-1.166735e-07	-1.1675644e-07	-1.1670403e-07	-1.1674842e-07	-1.1604845e-07	-1.1650809e-07	-1.1699825e-07	-1.1741344e-07	-1.1735443e-07	-1.1697716e-07	-1.1658796e-07	-1.159562e-07	-1.1606096e-07	-1.1631204e-07	-1.1566613e-07	-1.1576304e-07	-1.1592266e-07	-1.1583234e-07	-1.1609075e-07	-1.1616538e-07	-1.157988e-07	-1.1457558e-07	-1.1524452e-07	-1.163408e-07	-1.1525509e-07	-1.1561292e-07	-1.1429893e-07	-1.1354661e-07	-1.1480057e-07	-1.1511111e-07	-1.1513822e-07	-1.153067e-07	-1.1507757e-07	-1.1507336e-07	-1.1355928e-07	-1.1449026e-07	-1.1222937e-07	-1.1435361e-07	-1.1180242e-07
-1.2676747e-07	-1.2659763e-07	-1.2627339e-07	-1.2597593e-07	-1.2592437e-07	-1.2592915e-07	-1.2581791e-07	-1.2584468e-07	-1.2562396e-07	-1.254017e-07	-1.2524868e-07	-1.2497804e-07	-1.2510839e-07	-1.2534076e-07	-1.2528506e-07	-1.2469962e-07	-1.2493217e-07	-1.2484355e-07	-1.2443252e-07	-1.2496452e-07	-1.2504114e-07	-1.2534127e-07	-1.24971e-07	-1.2491734e-07	-1.2460458e-07	-1.2425278e-07	-1.2411186e-07	-1.2417013e-07	-1.2425443e-07	-1.2471617e-07	-1.2450312e-07	-1.2436846e-07	-1.2435561e-07	-1.2445929e-07	-1.2436584e-07	-1.2240008e-07	-1.2392417e-07	-1.236827e-07	-1.2339422e-07	-1.2331611e-07	-1.2305253e-07	-1.2298443e-07	-1.2262188e-07	-1.2227184e-07	-1.2248518e-07	-1.2273955e-07	-1.2284028e-07	-1.2326899e-07	-1.2382873e-07	-1.2363836e-07	-1.230357e-07	-1.2289297e-07	-1.2414978e-07	-1.2474231e-07	-1.2479211e-07	-1.249341e-07	-1.2474368e-07	-1.2499993e-07	-1.2541517e-07	-1.2490273e-07	-1.245748e-07	-1.2428194e-07	-1.241707e-07	-1.2418877e-07	-1.2491142e-07	-1.2487789e-07	-1.2185791e-07	-1.2451466e-07	-1.2462618e-07	-1.2503301e-07	-1.2510549e-07	-1.2508531e-07	-1.2493842e-07	-1.249507e-07	-1.2518655e-07	-1.2482872e-07	-1.2511623e-07	-1.2501778e-07	-1.2589095e-07	-1.2613464e-07	-1.2634678e-07	-1.2634172e-07	-1.2702725e-07	-1.2697194e-07	-1.273599e-07	-1.2777184e-07	-1.2775973e-07	-1.2793259e-07	-1.2857146e-07	-1.2887364e-07	-1.2882759e-07	-1.2877717e-07	-1.2875398e-07	-1.2961209e-07	-1.2940473e-07	-1.2897914e-07	-1.2920736e-07	-1.2941956e-07	-1.2972004e-07	-1.2970975e-07	-1.2997964e-07	-1.3009213e-07	-1.298821e-07	-1.3024027e-07	-1.3013261e-07	-1.3079739e-07	-1.307626e-07	-1.2979837e-07	-1.3090335e-07	-1.3089164e-07	-1.3162941e-07	-1.3163884e-07	-1.3324234e-07	-1.3312382e-07	-1.3361887e-07	-1.3328594e-07	-1.3444452e-07	-1.3470941e-07	-1.3392992e-07	-1.3356379e-07	-1.3260404e-07	-1.3298342e-07	-1.3380964e-07	-1.3552614e-07	-1.3759467e-07	-1.377789e-07	-1.3864286e-07	-1.3721927e-07	-1.3697894e-07	-1.3737258e-07	-1.3788616e-07	-1.4094149e-07	-1.4135361e-07	-1.4220592e-07	-1.4296228e-07	-1.4224554e-07	-1.4198571e-07	-1.4149794e-07	-1.4162373e-07	-1.4212941e-07	-1.4255676e-07	-1.4310365e-07	-1.4358665e-07	-1.4439638e-07	-1.4705597e-07	-1.4564989e-07	-1.4713123e-07	-1.4735417e-07	-1.4764976e-07	-1.4719393e-07	-1.5026995e-07	-1.5208064e-07	-1.4981833e-07	-1.499406e-07	-1.5068423e-07	-1.5177324e-07	-1.5505776e-07	-1.5613438e-07	-1.5698748e-07	-1.5458278e-07	-1.5393613e-07	-1.5460671e-07	-1.5521096e-07	-1.5694593e-07	-1.596855e-07	-1.6055174e-07	-1.612604e-07	-1.6194946e-07	-1.6292614e-07	-1.6348594e-07	-1.6179473e-07	-1.6122084e-07	-1.6155303e-07	-1.6231746e-07	-1.6432051e-07	-1.658666e-07	-1.6371553e-07	-1.645725e-07	-1.6514991e-07	-1.6533454e-07	-1.6599699e-07	-1.6664274e-07	-1.6843802e-07	-1.6820633e-07	-1.7016896e-07	-1.7120902e-07	-1.7209084e-07	-1.7244656e-07	-1.7203547e-07	-1.7263068e-07	-1.7032119e-07	-1.710892e-07	-1.7152075e-07	-1.7192724e-07	-1.7241899e-07	-1.7713614e-07	-1.7704133e-07	-1.7808975e-07	-1.7784993e-07	-1.7849936e-07	-1.7829967e-07	-1.7943711e-07	-1.796792e-07	-1.789009e-07	-1.8014237e-07	-1.7789449e-07	-1.7851994e-07	-1.7919541e-07	-1.814231e-07	-1.8084734e-07	-1.8305764e-07	-1.8161484e-07	-1.8098268e-07	-1.8162643e-07	-1.8241838e-07	-1.8264677e-07	-1.831055e-07	-1.8283009e-07	-1.8327194e-07	-1.8335641e-07	-1.8366916e-07	-1.8378927e-07	-1.8383207e-07	-1.8409168e-07	-1.8422429e-07	-1.845163e-07	-1.8458991e-07	-1.8445314e-07	-1.8431751e-07	-1.8424356e-07	-1.8416506e-07	-1.8407468e-07	-1.8445104e-07	-1.8439391e-07	-1.8471206e-07	-1.8436697e-07	-1.8429608e-07	-1.8417478e-07	-1.8423049e-07	-1.8455444e-07	-1.8455154e-07	-1.8487151e-07	-1.8472775e-07	-1.8460446e-07	-1.8410884e-07	-1.8394326e-07	-1.838107e-07	-1.8357952e-07	-1.8315393e-07	-1.8295822e-07	-1.8235284e-07	-1.8237091e-07	-1.8267701e-07	-1.8263756e-07	-1.8360089e-07	-1.831433e-07	-1.8285107e-07	-1.828077e-07	-1.8262585e-07	-1.8269503e-07	-1.8283237e-07	-1.829095e-07	-1.8304411e-07	-1.8312795e-07	-1.834112e-07	-1.8338926e-07	-1.8318894e-07	-1.8295339e-07	-1.830652e-07	-1.8341115e-07	-1.8285391e-07	-1.8312778e-07	-1.830968e-07	-1.8328632e-07	-1.8312238e-07	-1.8341893e-07	-1.8356138e-07	-1.8360379e-07	-1.8388022e-07	-1.8413357e-07	-1.8418052e-07	-1.8447406e-07	-1.8443524e-07	-1.8472576e-07	-1.8498241e-07	-1.8537543e-07	-1.8576293e-07	-1.8572132e-07	-1.8589151e-07	-1.8596984e-07	-1.8604135e-07	-1.8592857e-07	-1.8561292e-07	-1.8553004e-07	-1.8522928e-07	-1.8490738e-07	-1.8475203e-07	-1.8446548e-07	-1.8438988e-07	-1.8384384e-07	-1.8332435e-07	-1.8306912e-07	-1.8252126e-07	-1.8219981e-07	-1.8186734e-07	-1.8131715e-07	-1.8200933e-07	-1.7980261e-07	-1.7886634e-07	-1.786326e-07	-1.7843024e-07	-1.7851221e-07	-1.7828074e-07	-1.7722596e-07	-1.7649307e-07	-1.7704826e-07	-1.7698619e-07	-1.7614428e-07	-1.7514895e-07	-1.743951e-07	-1.7392216e-07	-1.7413248e-07	-1.7341944e-07	-1.7198488e-07	-1.7175518e-07	-1.7159556e-07	-1.7112899e-07	-1.7036501e-07	-1.7065571e-07	-1.6981585e-07	-1.6825334e-07	-1.6753114e-07	-1.6710896e-07	-1.6649835e-07	-1.6560273e-07	-1.6480118e-07	-1.6556527e-07	-1.6352971e-07	-1.6310906e-07	-1.6256428e-07	-1.6106191e-07	-1.6043771e-07	-1.5946023e-07	-1.5910717e-07	-1.590812e-07	-1.5872166e-07	-1.5821496e-07	-1.5766358e-07	-1.5710236e-07	-1.5642308e-07	-1.5655053e-07	-1.5545135e-07	-1.5529588e-07	-1.554036e-07	-1.5364054e-07	-1.5276896e-07	-1.5202556e-07	-1.5112818e-07	-1.5054809e-07	-1.5042338e-07	-1.5038393e-07	-1.5095333e-07	-1.4940326e-07	-1.4800827e-07	-1.4611743e-07	-1.4529286e-07	-1.4468048e-07	-1.4441258e-07	-1.4378168e-07	-1.4302981e-07	-1.4314293e-07	-1.4247621e-07	-1.4155836e-07	-1.4108872e-07	-1.4022635e-07	-1.3946669e-07	-1.3914826e-07	-1.3859255e-07	-1.3855697e-07	-1.3866708e-07	-1.3769181e-07	-1.3702152e-07	-1.3699838e-07	-1.3598998e-07	-1.3580581e-07	-1.3561601e-07	-1.340199e-07	-1.3387404e-07	-1.3387574e-07	-1.3353099e-07	-1.3366741e-07	-1.33622e-07	-1.3338945e-07	-1.3289235e-07	-1.3236928e-07	-1.3170626e-07	-1.3070354e-07	-1.303423e-07	-1.2985112e-07	-1.2994178e-07	-1.2960498e-07	-1.2921549e-07	-1.2867196e-07	-1.2836017e-07	-1.275551e-07	-1.2734239e-07	-1.2708949e-07	-1.2700275e-07	-1.2678646e-07	-1.2692664e-07	-1.2713622e-07	-1.2666999e-07	-1.2675685e-07	-1.2651429e-07	-1.2627265e-07	-1.2570496e-07	-1.2520644e-07	-1.2506371e-07	-1.246832e-07	-1.2442769e-07	-1.244951e-07	-1.2445992e-07	-1.2429922e-07	-1.2419309e-07	-1.2401523e-07	-1.2417485e-07	-1.2406866e-07	-1.2399505e-07	-1.2359322e-07	-1.235336e-07	-1.2274978e-07	-1.2253503e-07	-1.224347e-07	-1.2227213e-07	-1.2179135e-07	-1.2162593e-07	-1.2137679e-07	-1.213063e-07	-1.2131312e-07	-1.2123729e-07	-1.2099025e-07	-1.2102265e-07	-1.2039447e-07	-1.1984366e-07	-1.1970207e-07	-1.1896998e-07	-1.1821948e-07	-1.1776177e-07	-1.172167e-07	-1.1696193e-07	-1.1698978e-07	-1.1652111e-07	-1.1610393e-07	-1.1609529e-07	-1.1644039e-07	-1.1652139e-07	-1.1626764e-07	-1.1640054e-07	-1.1574139e-07	-1.1572689e-07	-1.1562764e-07	-1.1580153e-07	-1.1578265e-07	-1.1563054e-07	-1.1563293e-07	-1.1569256e-07	-1.1601111e-07	-1.160729e-07	-1.1617306e-07	-1.1603339e-07	-1.1589322e-07	-1.1592016e-07	-1.1579209e-07	-1.1593465e-07	-1.1584331e-07	-1.1587537e-07	-1.143797e-07	-1.1371776e-07	-1.1429808e-07	-1.163055e-07	-1.1677281e-07	-1.1661035e-07	-1.1616669e-07	-1.1567585e-07	-1.1465511e-07	-1.143224e-07	-1.14079e-07	-1.1524747e-07	-1.1540061e-07	-1.1563964e-07	-1.1538691e-07	-1.1466244e-07	-1.1539788e-07	-1.1349817e-07	-1.1273329e-07	-1.1277751e-07	-1.1410799e-07	-1.1446906e-07	-1.1463669e-07	-1.1158266e-07	-1.1130976e-07	-1.1415824e-07	-1.1469649e-07	-1.148444e-07	-1.1482524e-07	-1.1445144e-07	-1.1427539e-07	-1.1130584e-07	-1.1254036e-07	-1.1083455e-07	-1.1262989e-07	-1.1109938e-07
-1.2532865e-07	-1.2546161e-07	-1.2521497e-07	-1.2516125e-07	-1.2501533e-07	-1.2480479e-07	-1.249868e-07	-1.2505882e-07	-1.2460879e-07	-1.2464659e-07	-1.2414449e-07	-1.2399096e-07	-1.2402717e-07	-1.242185e-07	-1.2398255e-07	-1.2341332e-07	-1.2334795e-07	-1.2307436e-07	-1.227757e-07	-1.228982e-07	-1.2295942e-07	-1.2343941e-07	-1.232126e-07	-1.2311659e-07	-1.22882e-07	-1.2267935e-07	-1.2261484e-07	-1.2285784e-07	-1.2314968e-07	-1.2336915e-07	-1.2328542e-07	-1.2283692e-07	-1.2320055e-07	-1.2299631e-07	-1.2298676e-07	-1.2024196e-07	-1.2281396e-07	-1.2257578e-07	-1.2227855e-07	-1.2203822e-07	-1.21737e-07	-1.2168522e-07	-1.2139429e-07	-1.2117442e-07	-1.2160598e-07	-1.2178521e-07	-1.2180095e-07	-1.2211228e-07	-1.2146768e-07	-1.2086315e-07	-1.2020348e-07	-1.1996747e-07	-1.2266236e-07	-1.2315741e-07	-1.2333624e-07	-1.2329116e-07	-1.2295487e-07	-1.2324824e-07	-1.2348511e-07	-1.2305856e-07	-1.2287478e-07	-1.2254128e-07	-1.2247847e-07	-1.2254003e-07	-1.2306498e-07	-1.2296107e-07	-1.1946668e-07	-1.226656e-07	-1.2292401e-07	-1.2326677e-07	-1.235336e-07	-1.2356486e-07	-1.2327303e-07	-1.2343594e-07	-1.2350341e-07	-1.2321692e-07	-1.235091e-07	-1.2335209e-07	-1.2412846e-07	-1.2435879e-07	-1.2459356e-07	-1.240528e-07	-1.2505717e-07	-1.2480643e-07	-1.2512345e-07	-1.2543887e-07	-1.2573429e-07	-1.2595103e-07	-1.2636048e-07	-1.2653942e-07	-1.2649161e-07	-1.2635712e-07	-1.2672615e-07	-1.2746642e-07	-1.2769101e-07	-1.2715208e-07	-1.2725292e-07	-1.2748211e-07	-1.2788411e-07	-1.279916e-07	-1.2822551e-07	-1.2826416e-07	-1.2813928e-07	-1.2825933e-07	-1.2829321e-07	-1.2897516e-07	-1.2909305e-07	-1.2833516e-07	-1.2927399e-07	-1.2926273e-07	-1.2972771e-07	-1.2973891e-07	-1.3101305e-07	-1.3096758e-07	-1.313731e-07	-1.3114931e-07	-1.3211212e-07	-1.3267339e-07	-1.3211667e-07	-1.3196166e-07	-1.3082837e-07	-1.3178294e-07	-1.3201202e-07	-1.3390178e-07	-1.3553205e-07	-1.3573026e-07	-1.3680142e-07	-1.3571832e-07	-1.3507076e-07	-1.3552545e-07	-1.3671632e-07	-1.3922886e-07	-1.3963171e-07	-1.4047373e-07	-1.4134019e-07	-1.4085748e-07	-1.4115187e-07	-1.4008822e-07	-1.4009703e-07	-1.405777e-07	-1.4134821e-07	-1.4174174e-07	-1.4209797e-07	-1.4316333e-07	-1.456612e-07	-1.4486392e-07	-1.4576551e-07	-1.4570787e-07	-1.4600448e-07	-1.4574505e-07	-1.483387e-07	-1.4957755e-07	-1.4805659e-07	-1.4846256e-07	-1.4910387e-07	-1.5037295e-07	-1.5309399e-07	-1.5440691e-07	-1.5492441e-07	-1.5233695e-07	-1.5225766e-07	-1.5271638e-07	-1.5316414e-07	-1.5452622e-07	-1.5770047e-07	-1.5871075e-07	-1.5956732e-07	-1.6043049e-07	-1.6116718e-07	-1.6092247e-07	-1.5875219e-07	-1.5929226e-07	-1.5963997e-07	-1.6049705e-07	-1.6202381e-07	-1.6296508e-07	-1.6150722e-07	-1.6239625e-07	-1.6279694e-07	-1.6305478e-07	-1.6338527e-07	-1.6360173e-07	-1.6440902e-07	-1.6482875e-07	-1.6618736e-07	-1.6703723e-07	-1.6805808e-07	-1.7023558e-07	-1.7040145e-07	-1.7074706e-07	-1.6865221e-07	-1.6955192e-07	-1.6996546e-07	-1.7027986e-07	-1.7086217e-07	-1.7494108e-07	-1.7530834e-07	-1.7638155e-07	-1.7627519e-07	-1.7707197e-07	-1.7716889e-07	-1.7778734e-07	-1.7774107e-07	-1.7664064e-07	-1.7768031e-07	-1.7647062e-07	-1.7718207e-07	-1.7764665e-07	-1.7890858e-07	-1.7847623e-07	-1.8056511e-07	-1.7959758e-07	-1.7973133e-07	-1.8012031e-07	-1.8053277e-07	-1.8056528e-07	-1.8095659e-07	-1.8143038e-07	-1.8210369e-07	-1.8206856e-07	-1.8251916e-07	-1.8258027e-07	-1.8244162e-07	-1.8292019e-07	-1.8290956e-07	-1.8338733e-07	-1.8336658e-07	-1.8338915e-07	-1.8327256e-07	-1.8317911e-07	-1.8300824e-07	-1.8278467e-07	-1.8304092e-07	-1.829311e-07	-1.829622e-07	-1.8288193e-07	-1.8296754e-07	-1.830158e-07	-1.8301682e-07	-1.8328905e-07	-1.8329411e-07	-1.8356599e-07	-1.8329189e-07	-1.8309578e-07	-1.8261608e-07	-1.8254332e-07	-1.8232328e-07	-1.8223795e-07	-1.8153071e-07	-1.8124331e-07	-1.8081028e-07	-1.8092345e-07	-1.807262e-07	-1.809961e-07	-1.812117e-07	-1.8113866e-07	-1.8129026e-07	-1.8142254e-07	-1.8131419e-07	-1.814098e-07	-1.8152076e-07	-1.8175967e-07	-1.8207953e-07	-1.8218969e-07	-1.8242315e-07	-1.8243281e-07	-1.8237051e-07	-1.82169e-07	-1.8218685e-07	-1.8239427e-07	-1.8191912e-07	-1.822811e-07	-1.8237762e-07	-1.8265149e-07	-1.8252348e-07	-1.8273931e-07	-1.8293861e-07	-1.8293065e-07	-1.8312232e-07	-1.8342791e-07	-1.8352534e-07	-1.8375033e-07	-1.8372236e-07	-1.8397083e-07	-1.8427511e-07	-1.8445905e-07	-1.8460787e-07	-1.8442995e-07	-1.8453403e-07	-1.8445002e-07	-1.8450032e-07	-1.8443035e-07	-1.8420013e-07	-1.8419576e-07	-1.8388778e-07	-1.8366319e-07	-1.8346537e-07	-1.8316348e-07	-1.8314057e-07	-1.8237483e-07	-1.8188496e-07	-1.8134824e-07	-1.8091578e-07	-1.8060331e-07	-1.8011184e-07	-1.7947718e-07	-1.7928926e-07	-1.778929e-07	-1.7733544e-07	-1.7704008e-07	-1.7645795e-07	-1.7615946e-07	-1.7544369e-07	-1.7468324e-07	-1.7443153e-07	-1.7479795e-07	-1.7429016e-07	-1.7358394e-07	-1.7272487e-07	-1.7199e-07	-1.7138336e-07	-1.7122062e-07	-1.7076894e-07	-1.6982779e-07	-1.694973e-07	-1.6904647e-07	-1.6805478e-07	-1.6707344e-07	-1.6790693e-07	-1.6737266e-07	-1.6496222e-07	-1.645447e-07	-1.6430266e-07	-1.6357654e-07	-1.6267745e-07	-1.6172061e-07	-1.6318967e-07	-1.6136562e-07	-1.607051e-07	-1.6022403e-07	-1.5866277e-07	-1.5797769e-07	-1.5725323e-07	-1.5724902e-07	-1.5694326e-07	-1.5599164e-07	-1.5535716e-07	-1.5468811e-07	-1.5405493e-07	-1.5346484e-07	-1.5422688e-07	-1.5306455e-07	-1.5236395e-07	-1.5312384e-07	-1.5146941e-07	-1.501615e-07	-1.4966764e-07	-1.4822461e-07	-1.4842499e-07	-1.4810411e-07	-1.4766965e-07	-1.477253e-07	-1.4693944e-07	-1.4563682e-07	-1.4386006e-07	-1.4328572e-07	-1.4266237e-07	-1.4224719e-07	-1.414698e-07	-1.413768e-07	-1.4107655e-07	-1.403755e-07	-1.394028e-07	-1.3911193e-07	-1.3820033e-07	-1.3743016e-07	-1.3694557e-07	-1.3655159e-07	-1.3634599e-07	-1.3632905e-07	-1.3546469e-07	-1.3500716e-07	-1.348435e-07	-1.3431719e-07	-1.3390996e-07	-1.3376308e-07	-1.3240117e-07	-1.3229067e-07	-1.3193682e-07	-1.3169654e-07	-1.3169466e-07	-1.3155363e-07	-1.3126169e-07	-1.3071354e-07	-1.3027773e-07	-1.2954143e-07	-1.2857049e-07	-1.2831936e-07	-1.2808437e-07	-1.2837671e-07	-1.279505e-07	-1.2749354e-07	-1.2703322e-07	-1.266888e-07	-1.2592346e-07	-1.2577146e-07	-1.2573673e-07	-1.2563214e-07	-1.2541375e-07	-1.2556023e-07	-1.2578727e-07	-1.2509918e-07	-1.2532092e-07	-1.2503727e-07	-1.247476e-07	-1.2416132e-07	-1.2396151e-07	-1.239402e-07	-1.2375102e-07	-1.2344765e-07	-1.2348966e-07	-1.2335062e-07	-1.2340081e-07	-1.2308453e-07	-1.2276604e-07	-1.2306492e-07	-1.2304463e-07	-1.2302621e-07	-1.2231726e-07	-1.2230799e-07	-1.2151497e-07	-1.2135945e-07	-1.2125685e-07	-1.2142112e-07	-1.2103141e-07	-1.2082825e-07	-1.2075134e-07	-1.1990062e-07	-1.2010884e-07	-1.2056734e-07	-1.2031546e-07	-1.2033837e-07	-1.1961413e-07	-1.1889136e-07	-1.1859777e-07	-1.1779815e-07	-1.1733556e-07	-1.170153e-07	-1.1649337e-07	-1.1639327e-07	-1.1632335e-07	-1.1586627e-07	-1.1544057e-07	-1.1558922e-07	-1.1584757e-07	-1.1581363e-07	-1.155388e-07	-1.1585962e-07	-1.1524145e-07	-1.1516022e-07	-1.149923e-07	-1.1510093e-07	-1.1499367e-07	-1.1508445e-07	-1.1511912e-07	-1.1512719e-07	-1.1539913e-07	-1.1534274e-07	-1.1419309e-07	-1.1365756e-07	-1.135337e-07	-1.1379041e-07	-1.1546291e-07	-1.1538287e-07	-1.1524293e-07	-1.1512924e-07	-1.1272539e-07	-1.128098e-07	-1.1300591e-07	-1.1548116e-07	-1.1564873e-07	-1.152851e-07	-1.1389005e-07	-1.1318275e-07	-1.1252075e-07	-1.1253854e-07	-1.1287455e-07	-1.1477829e-07	-1.1492074e-07	-1.1508848e-07	-1.148444e-07	-1.1280332e-07	-1.1315694e-07	-1.1215769e-07	-1.1178594e-07	-1.115248e-07	-1.1224665e-07	-1.1365205e-07	-1.1361828e-07	-1.1062366e-07	-1.1051071e-07	-1.1337767e-07	-1.1365762e-07	-1.1364244e-07	-1.1361669e-07	-1.1327882e-07	-1.1298704e-07	-1.1006091e-07	-1.1131107e-07	-1.1008513e-07	-1.1153577e-07	-1.1030176e-07
-1.2398567e-07	-1.2415029e-07	-1.2385317e-07	-1.2406701e-07	-1.2385482e-07	-1.2368776e-07	-1.2374437e-07	-1.2389319e-07	-1.23598e-07	-1.2362318e-07	-1.2312933e-07	-1.2301359e-07	-1.2303758e-07	-1.2327132e-07	-1.2287842e-07	-1.2238092e-07	-1.2195801e-07	-1.2174138e-07	-1.2161973e-07	-1.2156039e-07	-1.2154209e-07	-1.218603e-07	-1.2201315e-07	-1.2169585e-07	-1.2162639e-07	-1.2159865e-07	-1.2148672e-07	-1.2170995e-07	-1.2195858e-07	-1.2193044e-07	-1.2197199e-07	-1.2128112e-07	-1.2161382e-07	-1.2132477e-07	-1.2132296e-07	-1.1854843e-07	-1.2129868e-07	-1.2126526e-07	-1.2127487e-07	-1.211269e-07	-1.2085439e-07	-1.2068494e-07	-1.2060383e-07	-1.2027999e-07	-1.2078982e-07	-1.2080665e-07	-1.2093494e-07	-1.2115368e-07	-1.1900454e-07	-1.1853768e-07	-1.183684e-07	-1.1806969e-07	-1.2126998e-07	-1.2127475e-07	-1.21418e-07	-1.2138526e-07	-1.2118784e-07	-1.2139532e-07	-1.2095995e-07	-1.2114731e-07	-1.2095887e-07	-1.2059559e-07	-1.2043449e-07	-1.2053948e-07	-1.2099719e-07	-1.2123093e-07	-1.1793873e-07	-1.2114987e-07	-1.2149434e-07	-1.2186649e-07	-1.2220642e-07	-1.2227594e-07	-1.219957e-07	-1.220057e-07	-1.2183187e-07	-1.2181516e-07	-1.2197074e-07	-1.2173967e-07	-1.223213e-07	-1.2266725e-07	-1.229572e-07	-1.2144903e-07	-1.2310403e-07	-1.2265264e-07	-1.2307453e-07	-1.2331952e-07	-1.2365234e-07	-1.2399056e-07	-1.2427944e-07	-1.2426011e-07	-1.2441063e-07	-1.2415427e-07	-1.2483048e-07	-1.2542097e-07	-1.2572082e-07	-1.2523213e-07	-1.2517768e-07	-1.2534275e-07	-1.2596098e-07	-1.2597258e-07	-1.2628254e-07	-1.2625657e-07	-1.2621217e-07	-1.2615749e-07	-1.2622775e-07	-1.268819e-07	-1.2708983e-07	-1.2656335e-07	-1.2729106e-07	-1.2752389e-07	-1.2797193e-07	-1.2793305e-07	-1.2869117e-07	-1.2879002e-07	-1.2895651e-07	-1.2903109e-07	-1.2984481e-07	-1.3043132e-07	-1.3012743e-07	-1.3046224e-07	-1.2929456e-07	-1.3085639e-07	-1.3056109e-07	-1.3213395e-07	-1.3348961e-07	-1.3331845e-07	-1.3478467e-07	-1.3376808e-07	-1.3345357e-07	-1.3389399e-07	-1.3551505e-07	-1.3726105e-07	-1.378786e-07	-1.3872392e-07	-1.3959146e-07	-1.3908704e-07	-1.396545e-07	-1.3894385e-07	-1.3857237e-07	-1.3914587e-07	-1.4078506e-07	-1.4106649e-07	-1.408506e-07	-1.4213498e-07	-1.4403173e-07	-1.4365196e-07	-1.4417759e-07	-1.4448727e-07	-1.4474534e-07	-1.4475552e-07	-1.4665846e-07	-1.4689442e-07	-1.4643246e-07	-1.4688743e-07	-1.4732819e-07	-1.4855067e-07	-1.5067002e-07	-1.5187481e-07	-1.519258e-07	-1.5005088e-07	-1.504265e-07	-1.5075312e-07	-1.5115023e-07	-1.5198958e-07	-1.5517787e-07	-1.5634669e-07	-1.5730666e-07	-1.5839527e-07	-1.5879186e-07	-1.5785878e-07	-1.5619116e-07	-1.5738379e-07	-1.577767e-07	-1.5824492e-07	-1.5917965e-07	-1.5964969e-07	-1.59286e-07	-1.603787e-07	-1.6064627e-07	-1.6083277e-07	-1.6093873e-07	-1.6106878e-07	-1.6107902e-07	-1.6187323e-07	-1.626849e-07	-1.6345291e-07	-1.6456039e-07	-1.6778847e-07	-1.6850356e-07	-1.6900896e-07	-1.6680417e-07	-1.6768735e-07	-1.6811941e-07	-1.6834201e-07	-1.6889294e-07	-1.7221998e-07	-1.7301204e-07	-1.7452936e-07	-1.7455233e-07	-1.7567163e-07	-1.7576116e-07	-1.7550593e-07	-1.7503294e-07	-1.7416613e-07	-1.7489606e-07	-1.7495864e-07	-1.7562451e-07	-1.7605714e-07	-1.765066e-07	-1.7642299e-07	-1.7755997e-07	-1.7757793e-07	-1.7828967e-07	-1.78704e-07	-1.7889147e-07	-1.7919842e-07	-1.7944296e-07	-1.80011e-07	-1.8064634e-07	-1.8057779e-07	-1.8087229e-07	-1.8100008e-07	-1.8091032e-07	-1.8142379e-07	-1.8143254e-07	-1.818338e-07	-1.8193714e-07	-1.820394e-07	-1.8208362e-07	-1.8193322e-07	-1.817607e-07	-1.8140622e-07	-1.8144863e-07	-1.8125451e-07	-1.8101747e-07	-1.8113479e-07	-1.8114213e-07	-1.8142481e-07	-1.8147796e-07	-1.8167901e-07	-1.8172449e-07	-1.8212802e-07	-1.8161279e-07	-1.8149279e-07	-1.8104038e-07	-1.8093306e-07	-1.8072637e-07	-1.8060854e-07	-1.7996899e-07	-1.7971468e-07	-1.791899e-07	-1.7946661e-07	-1.7914198e-07	-1.7942853e-07	-1.7911054e-07	-1.7924174e-07	-1.7940977e-07	-1.7964453e-07	-1.7966607e-07	-1.7978795e-07	-1.7985292e-07	-1.8029806e-07	-1.8066669e-07	-1.8076747e-07	-1.8087576e-07	-1.8101196e-07	-1.8097103e-07	-1.807735e-07	-1.808541e-07	-1.8103253e-07	-1.8066174e-07	-1.8126792e-07	-1.814775e-07	-1.8189212e-07	-1.8162683e-07	-1.8174887e-07	-1.8190434e-07	-1.8195834e-07	-1.8193589e-07	-1.8240553e-07	-1.8247971e-07	-1.8266019e-07	-1.8278246e-07	-1.828123e-07	-1.8293673e-07	-1.826956e-07	-1.8296726e-07	-1.8276364e-07	-1.8277234e-07	-1.8262676e-07	-1.8251552e-07	-1.8254849e-07	-1.8238222e-07	-1.8229173e-07	-1.8200762e-07	-1.8181748e-07	-1.8171102e-07	-1.8130413e-07	-1.8131817e-07	-1.805526e-07	-1.7993437e-07	-1.7912043e-07	-1.7908286e-07	-1.7876545e-07	-1.7844428e-07	-1.7764836e-07	-1.7714058e-07	-1.7615679e-07	-1.7572228e-07	-1.7547552e-07	-1.7484831e-07	-1.7408416e-07	-1.7334423e-07	-1.7284015e-07	-1.7261289e-07	-1.7278722e-07	-1.7222254e-07	-1.7134641e-07	-1.7062638e-07	-1.6986974e-07	-1.6925196e-07	-1.6883337e-07	-1.6826567e-07	-1.6754342e-07	-1.6698738e-07	-1.6629394e-07	-1.6513104e-07	-1.6420654e-07	-1.6503566e-07	-1.6472751e-07	-1.6230581e-07	-1.6196299e-07	-1.6150085e-07	-1.6066082e-07	-1.5984625e-07	-1.5902361e-07	-1.6045641e-07	-1.5904442e-07	-1.5822934e-07	-1.579034e-07	-1.5647441e-07	-1.5576052e-07	-1.5504048e-07	-1.5519333e-07	-1.5449592e-07	-1.5264283e-07	-1.5285076e-07	-1.5159657e-07	-1.5123135e-07	-1.5066672e-07	-1.5175289e-07	-1.5109447e-07	-1.4996567e-07	-1.5051455e-07	-1.4915071e-07	-1.479691e-07	-1.4748389e-07	-1.4627403e-07	-1.4622719e-07	-1.4559657e-07	-1.4496612e-07	-1.4485141e-07	-1.4438638e-07	-1.4345767e-07	-1.4177351e-07	-1.4106956e-07	-1.4063869e-07	-1.4023004e-07	-1.3939035e-07	-1.3943276e-07	-1.3900922e-07	-1.3831897e-07	-1.3752515e-07	-1.3676089e-07	-1.3616722e-07	-1.3535305e-07	-1.346267e-07	-1.3444338e-07	-1.3418594e-07	-1.3421499e-07	-1.3332487e-07	-1.3310523e-07	-1.329222e-07	-1.3256437e-07	-1.3217573e-07	-1.3186025e-07	-1.3076374e-07	-1.3064147e-07	-1.3023737e-07	-1.2987056e-07	-1.2998527e-07	-1.2973948e-07	-1.2944366e-07	-1.2878752e-07	-1.2796517e-07	-1.2725843e-07	-1.2645893e-07	-1.2638259e-07	-1.2641692e-07	-1.2671029e-07	-1.2628271e-07	-1.2605472e-07	-1.2578425e-07	-1.2535816e-07	-1.247052e-07	-1.2444605e-07	-1.2452216e-07	-1.2430303e-07	-1.2395986e-07	-1.2397629e-07	-1.2425409e-07	-1.2345163e-07	-1.2358464e-07	-1.2345919e-07	-1.23088e-07	-1.2278139e-07	-1.2294197e-07	-1.2318111e-07	-1.2298045e-07	-1.2264718e-07	-1.2263962e-07	-1.2246943e-07	-1.22465e-07	-1.2227474e-07	-1.2188951e-07	-1.2104363e-07	-1.2081438e-07	-1.2105539e-07	-1.2108012e-07	-1.2102419e-07	-1.2056853e-07	-1.2052823e-07	-1.2034826e-07	-1.2059553e-07	-1.2030853e-07	-1.2019837e-07	-1.2017517e-07	-1.1743799e-07	-1.1753986e-07	-1.1875346e-07	-1.1970093e-07	-1.1922123e-07	-1.186462e-07	-1.1715809e-07	-1.1729634e-07	-1.1716969e-07	-1.1669675e-07	-1.1643999e-07	-1.1597217e-07	-1.157664e-07	-1.1566362e-07	-1.1510912e-07	-1.1472423e-07	-1.1501447e-07	-1.1524389e-07	-1.1529613e-07	-1.1503994e-07	-1.1522599e-07	-1.1462811e-07	-1.1457752e-07	-1.1440608e-07	-1.1344696e-07	-1.1278962e-07	-1.1460429e-07	-1.1469092e-07	-1.1455177e-07	-1.1353342e-07	-1.1342064e-07	-1.1193458e-07	-1.1200757e-07	-1.1181453e-07	-1.1215201e-07	-1.1511236e-07	-1.1426368e-07	-1.1372555e-07	-1.1324505e-07	-1.11921e-07	-1.1225399e-07	-1.1212541e-07	-1.133123e-07	-1.1332298e-07	-1.1248528e-07	-1.1157499e-07	-1.1162103e-07	-1.1158579e-07	-1.1183471e-07	-1.1220271e-07	-1.1425982e-07	-1.1429756e-07	-1.1454102e-07	-1.144316e-07	-1.115028e-07	-1.116029e-07	-1.1117231e-07	-1.1099297e-07	-1.1092709e-07	-1.1145278e-07	-1.1303388e-07	-1.1296493e-07	-1.1003556e-07	-1.1007205e-07	-1.1225944e-07	-1.120755e-07	-1.1188592e-07	-1.1185176e-07	-1.1176354e-07	-1.1143118e-07	-1.0944819e-07	-1.105405e-07	-1.0913794e-07	-1.1056852e-07	-1.0934679e-07
-1.226752e-07	-1.2273887e-07	-1.2259829e-07	-1.2286426e-07	-1.2267628e-07	-1.2260307e-07	-1.2237274e-07	-1.2251712e-07	-1.2238849e-07	-1.2236427e-07	-1.2207295e-07	-1.2196642e-07	-1.2202293e-07	-1.2227355e-07	-1.2167874e-07	-1.2135911e-07	-1.2087042e-07	-1.206858e-07	-1.2046667e-07	-1.2048872e-07	-1.2060394e-07	-1.20886e-07	-1.2099986e-07	-1.2065169e-07	-1.2077692e-07	-1.2065016e-07	-1.2061827e-07	-1.2056154e-07	-1.206655e-07	-1.206231e-07	-1.2048997e-07	-1.2001669e-07	-1.2005262e-07	-1.1993154e-07	-1.1998952e-07	-1.1746982e-07	-1.1989897e-07	-1.1973037e-07	-1.1989329e-07	-1.197875e-07	-1.1974316e-07	-1.1944854e-07	-1.1943513e-07	-1.191695e-07	-1.1947594e-07	-1.1941751e-07	-1.1972014e-07	-1.1993046e-07	-1.173712e-07	-1.1705151e-07	-1.1710006e-07	-1.1689735e-07	-1.1984775e-07	-1.1963016e-07	-1.1967848e-07	-1.1984156e-07	-1.1972111e-07	-1.1894923e-07	-1.1804207e-07	-1.1952466e-07	-1.190329e-07	-1.1882457e-07	-1.1871276e-07	-1.1868912e-07	-1.1926153e-07	-1.1969416e-07	-1.1680129e-07	-1.1997884e-07	-1.2018404e-07	-1.2031319e-07	-1.2071547e-07	-1.2081568e-07	-1.2051157e-07	-1.2047877e-07	-1.2035417e-07	-1.203145e-07	-1.2036412e-07	-1.2025737e-07	-1.2059195e-07	-1.2098138e-07	-1.2121319e-07	-1.1870429e-07	-1.2122882e-07	-1.2074292e-07	-1.2110303e-07	-1.2131443e-07	-1.2155084e-07	-1.2223376e-07	-1.2231516e-07	-1.2209705e-07	-1.2213508e-07	-1.21921e-07	-1.2278565e-07	-1.2332009e-07	-1.236848e-07	-1.2334885e-07	-1.2325518e-07	-1.2331674e-07	-1.2412227e-07	-1.2396407e-07	-1.2418457e-07	-1.2420128e-07	-1.2418622e-07	-1.2420804e-07	-1.2418786e-07	-1.2470809e-07	-1.2504296e-07	-1.2482559e-07	-1.2531876e-07	-1.257315e-07	-1.2612975e-07	-1.2606114e-07	-1.2667527e-07	-1.2666425e-07	-1.267689e-07	-1.2685706e-07	-1.2777627e-07	-1.2820948e-07	-1.2795005e-07	-1.2869151e-07	-1.2820993e-07	-1.2944378e-07	-1.292575e-07	-1.3017507e-07	-1.3140999e-07	-1.3095365e-07	-1.3266055e-07	-1.319886e-07	-1.3220034e-07	-1.3272455e-07	-1.3400916e-07	-1.3512107e-07	-1.3597565e-07	-1.3707933e-07	-1.3766072e-07	-1.3706165e-07	-1.3774786e-07	-1.3756681e-07	-1.3694569e-07	-1.3777895e-07	-1.3982554e-07	-1.3998971e-07	-1.3959664e-07	-1.4086368e-07	-1.4220234e-07	-1.4223428e-07	-1.4269057e-07	-1.4322757e-07	-1.4336757e-07	-1.436365e-07	-1.4493554e-07	-1.4455219e-07	-1.4424262e-07	-1.4482157e-07	-1.4505019e-07	-1.46768e-07	-1.4802691e-07	-1.4875809e-07	-1.4816192e-07	-1.4763759e-07	-1.4843926e-07	-1.4916691e-07	-1.492989e-07	-1.498542e-07	-1.5218347e-07	-1.5361326e-07	-1.5440463e-07	-1.5585834e-07	-1.5559482e-07	-1.5421671e-07	-1.5425724e-07	-1.5543208e-07	-1.5599409e-07	-1.562185e-07	-1.5667001e-07	-1.569677e-07	-1.5745445e-07	-1.5840976e-07	-1.5871535e-07	-1.5857597e-07	-1.5851231e-07	-1.5851504e-07	-1.5912457e-07	-1.5916726e-07	-1.5990599e-07	-1.6072698e-07	-1.618763e-07	-1.6499712e-07	-1.6633516e-07	-1.6685669e-07	-1.6470312e-07	-1.6553821e-07	-1.6605486e-07	-1.6614592e-07	-1.667787e-07	-1.6924247e-07	-1.7046966e-07	-1.7267081e-07	-1.7242462e-07	-1.742747e-07	-1.7394751e-07	-1.7280217e-07	-1.7221407e-07	-1.718937e-07	-1.7253808e-07	-1.7339602e-07	-1.7398787e-07	-1.7448082e-07	-1.7447417e-07	-1.7480608e-07	-1.7509092e-07	-1.7593379e-07	-1.7683521e-07	-1.7722829e-07	-1.7736352e-07	-1.7758799e-07	-1.7790637e-07	-1.7849027e-07	-1.7903176e-07	-1.7900641e-07	-1.7930012e-07	-1.794379e-07	-1.7918478e-07	-1.7988049e-07	-1.7990862e-07	-1.8022581e-07	-1.8021541e-07	-1.8035973e-07	-1.8032023e-07	-1.8019904e-07	-1.8006466e-07	-1.7981279e-07	-1.7983854e-07	-1.7969256e-07	-1.7961963e-07	-1.7948889e-07	-1.7955369e-07	-1.7973753e-07	-1.797988e-07	-1.7984274e-07	-1.7993318e-07	-1.8015282e-07	-1.7956228e-07	-1.7935031e-07	-1.7908394e-07	-1.788971e-07	-1.7872816e-07	-1.7875766e-07	-1.7814727e-07	-1.7795838e-07	-1.7762557e-07	-1.7799363e-07	-1.7748215e-07	-1.7744361e-07	-1.7719969e-07	-1.7722601e-07	-1.7748732e-07	-1.7781872e-07	-1.7798055e-07	-1.7807673e-07	-1.7812738e-07	-1.7834492e-07	-1.784818e-07	-1.7856416e-07	-1.786799e-07	-1.7877107e-07	-1.7881285e-07	-1.7864971e-07	-1.7887811e-07	-1.7924623e-07	-1.7909701e-07	-1.7983922e-07	-1.801277e-07	-1.8054783e-07	-1.8026475e-07	-1.8027237e-07	-1.8035985e-07	-1.8024213e-07	-1.8009382e-07	-1.8066476e-07	-1.8070563e-07	-1.8094147e-07	-1.8111859e-07	-1.8127548e-07	-1.8117555e-07	-1.8083989e-07	-1.8097768e-07	-1.807889e-07	-1.8081653e-07	-1.8030516e-07	-1.8015737e-07	-1.8020751e-07	-1.8017579e-07	-1.7998588e-07	-1.7957427e-07	-1.7933212e-07	-1.7936395e-07	-1.7913328e-07	-1.7921718e-07	-1.7846304e-07	-1.7791535e-07	-1.7724625e-07	-1.7734675e-07	-1.7686864e-07	-1.765074e-07	-1.7572427e-07	-1.7526565e-07	-1.7451555e-07	-1.7402482e-07	-1.7377073e-07	-1.7297884e-07	-1.7225886e-07	-1.7158351e-07	-1.7114616e-07	-1.7091634e-07	-1.7075769e-07	-1.7017646e-07	-1.6935644e-07	-1.6846894e-07	-1.6770218e-07	-1.6719946e-07	-1.6671362e-07	-1.6584846e-07	-1.6510791e-07	-1.6447194e-07	-1.6370461e-07	-1.6278011e-07	-1.6210873e-07	-1.6258133e-07	-1.6234441e-07	-1.6075597e-07	-1.6019391e-07	-1.5891129e-07	-1.5809735e-07	-1.5734076e-07	-1.5656281e-07	-1.5765835e-07	-1.5665279e-07	-1.5568622e-07	-1.5542429e-07	-1.5408199e-07	-1.5344654e-07	-1.5283069e-07	-1.5306739e-07	-1.520192e-07	-1.5018622e-07	-1.5067315e-07	-1.4934034e-07	-1.4921608e-07	-1.4838196e-07	-1.4923347e-07	-1.4866816e-07	-1.4729562e-07	-1.4772655e-07	-1.4692898e-07	-1.4602745e-07	-1.4536414e-07	-1.4425854e-07	-1.4398478e-07	-1.4300474e-07	-1.4243892e-07	-1.4219791e-07	-1.4191022e-07	-1.4124839e-07	-1.396777e-07	-1.3887228e-07	-1.3855743e-07	-1.3823427e-07	-1.3747365e-07	-1.3741248e-07	-1.3694506e-07	-1.362468e-07	-1.3564221e-07	-1.3442781e-07	-1.3403974e-07	-1.331839e-07	-1.3259182e-07	-1.324504e-07	-1.3201202e-07	-1.3221097e-07	-1.3126936e-07	-1.3118949e-07	-1.3115601e-07	-1.308369e-07	-1.3047378e-07	-1.2991421e-07	-1.2923584e-07	-1.289614e-07	-1.2860721e-07	-1.2820595e-07	-1.2829526e-07	-1.2792395e-07	-1.2751298e-07	-1.269155e-07	-1.2581359e-07	-1.2505711e-07	-1.2464142e-07	-1.2480029e-07	-1.2481075e-07	-1.2506945e-07	-1.247011e-07	-1.2474356e-07	-1.247256e-07	-1.242795e-07	-1.2356628e-07	-1.2325762e-07	-1.2347846e-07	-1.2318861e-07	-1.2294225e-07	-1.2264803e-07	-1.2295828e-07	-1.2210796e-07	-1.2208437e-07	-1.2209165e-07	-1.2178202e-07	-1.2177355e-07	-1.2205203e-07	-1.223645e-07	-1.2215219e-07	-1.2173007e-07	-1.2177247e-07	-1.2170472e-07	-1.2177009e-07	-1.2161962e-07	-1.2039953e-07	-1.185677e-07	-1.1834101e-07	-1.1832992e-07	-1.2016477e-07	-1.2017898e-07	-1.1982934e-07	-1.1990079e-07	-1.1973759e-07	-1.1981462e-07	-1.1964266e-07	-1.1970224e-07	-1.1938249e-07	-1.1603606e-07	-1.1560195e-07	-1.1606863e-07	-1.1894099e-07	-1.1657085e-07	-1.1602384e-07	-1.1451976e-07	-1.1472326e-07	-1.1529153e-07	-1.1600696e-07	-1.1590072e-07	-1.1538884e-07	-1.1517653e-07	-1.1378063e-07	-1.127496e-07	-1.1249188e-07	-1.1377267e-07	-1.1478932e-07	-1.1480495e-07	-1.1444939e-07	-1.1465073e-07	-1.1413431e-07	-1.1407167e-07	-1.1300068e-07	-1.1140014e-07	-1.111801e-07	-1.1285465e-07	-1.1355814e-07	-1.1308038e-07	-1.1152548e-07	-1.1134148e-07	-1.1111172e-07	-1.1134199e-07	-1.1110086e-07	-1.1135819e-07	-1.1356946e-07	-1.116407e-07	-1.1137377e-07	-1.1132431e-07	-1.1110416e-07	-1.1164883e-07	-1.1127946e-07	-1.1150252e-07	-1.1124041e-07	-1.107893e-07	-1.1068175e-07	-1.1061496e-07	-1.1087911e-07	-1.1104083e-07	-1.1143322e-07	-1.1365745e-07	-1.1385379e-07	-1.1412465e-07	-1.1359094e-07	-1.1042829e-07	-1.1039282e-07	-1.1034797e-07	-1.1024161e-07	-1.104068e-07	-1.1054442e-07	-1.1235494e-07	-1.1238956e-07	-1.0964794e-07	-1.1006864e-07	-1.1111888e-07	-1.1053652e-07	-1.1069108e-07	-1.1062474e-07	-1.1048263e-07	-1.1022928e-07	-1.0900044e-07	-1.0962367e-07	-1.0859168e-07	-1.0934053e-07	-1.0848004e-07
-1.2149252e-07	-1.2140805e-07	-1.2142755e-07	-1.2164094e-07	-1.2155027e-07	-1.2159398e-07	-1.2137428e-07	-1.2150679e-07	-1.2131545e-07	-1.2127515e-07	-1.210127e-07	-1.209952e-07	-1.2100458e-07	-1.2126088e-07	-1.2072934e-07	-1.2045501e-07	-1.2006467e-07	-1.1994882e-07	-1.1970411e-07	-1.1985509e-07	-1.2000032e-07	-1.2006751e-07	-1.1990409e-07	-1.1945679e-07	-1.1955927e-07	-1.193402e-07	-1.1932212e-07	-1.1916683e-07	-1.1939613e-07	-1.1944314e-07	-1.1914807e-07	-1.1893519e-07	-1.1892337e-07	-1.1843491e-07	-1.190038e-07	-1.165846e-07	-1.1888966e-07	-1.1857435e-07	-1.1867411e-07	-1.1851188e-07	-1.1850307e-07	-1.1837597e-07	-1.1840524e-07	-1.1827478e-07	-1.1855514e-07	-1.1861749e-07	-1.1871373e-07	-1.187866e-07	-1.1606289e-07	-1.1590856e-07	-1.1610786e-07	-1.1598314e-07	-1.1863926e-07	-1.187164e-07	-1.1879712e-07	-1.1883992e-07	-1.1875193e-07	-1.1669619e-07	-1.1588406e-07	-1.1796931e-07	-1.1769492e-07	-1.1775188e-07	-1.1759136e-07	-1.1772772e-07	-1.1823533e-07	-1.1798687e-07	-1.1571677e-07	-1.1900158e-07	-1.1877825e-07	-1.1871543e-07	-1.1901403e-07	-1.1884731e-07	-1.1861675e-07	-1.186641e-07	-1.1875352e-07	-1.1867775e-07	-1.1876011e-07	-1.1876512e-07	-1.1898277e-07	-1.1903887e-07	-1.1933355e-07	-1.1630061e-07	-1.1937829e-07	-1.1905979e-07	-1.1922447e-07	-1.1933901e-07	-1.1899624e-07	-1.2023372e-07	-1.1994763e-07	-1.1972332e-07	-1.2009923e-07	-1.1991597e-07	-1.20773e-07	-1.2142215e-07	-1.2190333e-07	-1.2165486e-07	-1.2147103e-07	-1.2149673e-07	-1.2230328e-07	-1.2209978e-07	-1.2207647e-07	-1.222557e-07	-1.2205965e-07	-1.2245727e-07	-1.2230856e-07	-1.2258295e-07	-1.2297346e-07	-1.2327183e-07	-1.235075e-07	-1.2391496e-07	-1.2432366e-07	-1.2420207e-07	-1.2472202e-07	-1.2458815e-07	-1.2470377e-07	-1.2468689e-07	-1.2568978e-07	-1.260405e-07	-1.2575242e-07	-1.2661172e-07	-1.2672768e-07	-1.277736e-07	-1.2731863e-07	-1.2806441e-07	-1.2907572e-07	-1.2889461e-07	-1.3043666e-07	-1.3027619e-07	-1.3091767e-07	-1.3118597e-07	-1.322457e-07	-1.3323751e-07	-1.3397704e-07	-1.3517575e-07	-1.3560583e-07	-1.3492303e-07	-1.3564198e-07	-1.358286e-07	-1.3561692e-07	-1.3648867e-07	-1.3821966e-07	-1.3839446e-07	-1.3816737e-07	-1.3940991e-07	-1.4060208e-07	-1.4071708e-07	-1.4124606e-07	-1.4172434e-07	-1.4183297e-07	-1.421671e-07	-1.4304311e-07	-1.4250372e-07	-1.4193841e-07	-1.4237395e-07	-1.428636e-07	-1.45147e-07	-1.4558015e-07	-1.4563102e-07	-1.4497886e-07	-1.4534356e-07	-1.4633707e-07	-1.4807119e-07	-1.4779994e-07	-1.4835143e-07	-1.497296e-07	-1.508057e-07	-1.5145355e-07	-1.5301151e-07	-1.5207661e-07	-1.5101352e-07	-1.5210026e-07	-1.5344233e-07	-1.5406937e-07	-1.5438968e-07	-1.5483266e-07	-1.5506322e-07	-1.5561272e-07	-1.5615871e-07	-1.5649016e-07	-1.5634788e-07	-1.5637846e-07	-1.5640927e-07	-1.5738038e-07	-1.5732348e-07	-1.5777556e-07	-1.5840817e-07	-1.597366e-07	-1.620171e-07	-1.638773e-07	-1.6413333e-07	-1.6251198e-07	-1.6338669e-07	-1.6401867e-07	-1.6441879e-07	-1.6486911e-07	-1.6661517e-07	-1.6795559e-07	-1.7047171e-07	-1.7001446e-07	-1.7263005e-07	-1.7164461e-07	-1.6973547e-07	-1.6950929e-07	-1.6995568e-07	-1.7069482e-07	-1.7172232e-07	-1.7235163e-07	-1.7282019e-07	-1.7275096e-07	-1.7315108e-07	-1.7346895e-07	-1.7461673e-07	-1.7532398e-07	-1.7568476e-07	-1.7580243e-07	-1.7603952e-07	-1.7627571e-07	-1.7670652e-07	-1.7720737e-07	-1.7726074e-07	-1.7747902e-07	-1.7772419e-07	-1.7746237e-07	-1.7820815e-07	-1.7826284e-07	-1.7842814e-07	-1.783535e-07	-1.7836817e-07	-1.7832053e-07	-1.7823277e-07	-1.7820912e-07	-1.7801335e-07	-1.7800471e-07	-1.7809913e-07	-1.7791803e-07	-1.7772169e-07	-1.7777734e-07	-1.7777705e-07	-1.7786732e-07	-1.778937e-07	-1.7779166e-07	-1.7791302e-07	-1.7733601e-07	-1.7711244e-07	-1.7695697e-07	-1.7679849e-07	-1.7669879e-07	-1.7689155e-07	-1.763143e-07	-1.7624592e-07	-1.7598313e-07	-1.7637223e-07	-1.7584483e-07	-1.757295e-07	-1.7553918e-07	-1.7551719e-07	-1.7584262e-07	-1.7625825e-07	-1.7628059e-07	-1.761847e-07	-1.7605589e-07	-1.7609426e-07	-1.7606601e-07	-1.7606794e-07	-1.7643856e-07	-1.7652337e-07	-1.7642094e-07	-1.76485e-07	-1.7669714e-07	-1.7712233e-07	-1.7714274e-07	-1.7807861e-07	-1.7844519e-07	-1.7870525e-07	-1.7843286e-07	-1.7855899e-07	-1.7874578e-07	-1.7829296e-07	-1.7838647e-07	-1.7880996e-07	-1.7877994e-07	-1.790969e-07	-1.7906137e-07	-1.7929278e-07	-1.7914334e-07	-1.7859918e-07	-1.7851232e-07	-1.7840068e-07	-1.7837442e-07	-1.7775392e-07	-1.7771026e-07	-1.7748226e-07	-1.7747482e-07	-1.7731276e-07	-1.770951e-07	-1.7696351e-07	-1.7692781e-07	-1.7691895e-07	-1.7706071e-07	-1.7622756e-07	-1.7596022e-07	-1.7524292e-07	-1.7526571e-07	-1.7478101e-07	-1.7447491e-07	-1.7369018e-07	-1.7352534e-07	-1.7271987e-07	-1.7217866e-07	-1.7174705e-07	-1.7095175e-07	-1.7047483e-07	-1.6995824e-07	-1.6962701e-07	-1.6920177e-07	-1.6897957e-07	-1.6819433e-07	-1.6781655e-07	-1.6657043e-07	-1.6586409e-07	-1.6521739e-07	-1.6476775e-07	-1.6361366e-07	-1.6266449e-07	-1.619706e-07	-1.611275e-07	-1.6064865e-07	-1.6036415e-07	-1.6045158e-07	-1.6010432e-07	-1.5952565e-07	-1.5839805e-07	-1.5669201e-07	-1.5627057e-07	-1.5533715e-07	-1.5498398e-07	-1.5505111e-07	-1.5427099e-07	-1.5325804e-07	-1.5257791e-07	-1.5138386e-07	-1.511645e-07	-1.5047152e-07	-1.5078501e-07	-1.4973574e-07	-1.4820398e-07	-1.4839543e-07	-1.4726703e-07	-1.4716869e-07	-1.4597487e-07	-1.4687475e-07	-1.4620184e-07	-1.4471885e-07	-1.4497294e-07	-1.4445897e-07	-1.4405106e-07	-1.4330016e-07	-1.420546e-07	-1.4164544e-07	-1.4069741e-07	-1.4023288e-07	-1.3978064e-07	-1.3972641e-07	-1.3906464e-07	-1.3756915e-07	-1.3676606e-07	-1.3652931e-07	-1.3631791e-07	-1.3543331e-07	-1.3531377e-07	-1.3483549e-07	-1.3396863e-07	-1.3365798e-07	-1.3245409e-07	-1.3193545e-07	-1.3125685e-07	-1.3085929e-07	-1.3060838e-07	-1.2990864e-07	-1.3031172e-07	-1.2949499e-07	-1.294448e-07	-1.2954365e-07	-1.2915649e-07	-1.2871942e-07	-1.2815957e-07	-1.2772136e-07	-1.2740412e-07	-1.270547e-07	-1.265982e-07	-1.2634229e-07	-1.2594285e-07	-1.2547252e-07	-1.249648e-07	-1.2380968e-07	-1.2328798e-07	-1.2323841e-07	-1.2349597e-07	-1.2344816e-07	-1.2347914e-07	-1.2346112e-07	-1.2359806e-07	-1.2333902e-07	-1.2335568e-07	-1.2240258e-07	-1.2215827e-07	-1.2224922e-07	-1.2205129e-07	-1.219035e-07	-1.2160444e-07	-1.2155556e-07	-1.2117493e-07	-1.209624e-07	-1.2083041e-07	-1.2074332e-07	-1.2087509e-07	-1.2110547e-07	-1.2147177e-07	-1.209275e-07	-1.2056626e-07	-1.2006029e-07	-1.2077078e-07	-1.2061525e-07	-1.2033337e-07	-1.1780151e-07	-1.1742378e-07	-1.1728497e-07	-1.1734261e-07	-1.186483e-07	-1.1830349e-07	-1.1910163e-07	-1.1928614e-07	-1.1912971e-07	-1.1917496e-07	-1.1901005e-07	-1.1834021e-07	-1.1734045e-07	-1.1546371e-07	-1.1471451e-07	-1.1450931e-07	-1.1745044e-07	-1.1425311e-07	-1.1378484e-07	-1.1317496e-07	-1.1321293e-07	-1.1341854e-07	-1.1356644e-07	-1.1530432e-07	-1.148511e-07	-1.1346066e-07	-1.1231612e-07	-1.1152349e-07	-1.1123535e-07	-1.1170306e-07	-1.140952e-07	-1.1429086e-07	-1.1400039e-07	-1.1416677e-07	-1.1370236e-07	-1.1259698e-07	-1.1067448e-07	-1.1047683e-07	-1.1040555e-07	-1.1066834e-07	-1.1099854e-07	-1.1088758e-07	-1.1060717e-07	-1.10531e-07	-1.1072541e-07	-1.1092368e-07	-1.1066902e-07	-1.1049724e-07	-1.1233089e-07	-1.1006557e-07	-1.1022058e-07	-1.102822e-07	-1.1042459e-07	-1.1089236e-07	-1.1040788e-07	-1.1056267e-07	-1.1016846e-07	-1.1004141e-07	-1.104205e-07	-1.0994461e-07	-1.1068352e-07	-1.1034854e-07	-1.1063099e-07	-1.1318622e-07	-1.1335209e-07	-1.1340245e-07	-1.1261835e-07	-1.0996035e-07	-1.0943404e-07	-1.094557e-07	-1.0938697e-07	-1.0978721e-07	-1.0961122e-07	-1.1124376e-07	-1.112266e-07	-1.0938425e-07	-1.1017767e-07	-1.1027305e-07	-1.0970041e-07	-1.0953147e-07	-1.0940704e-07	-1.0924907e-07	-1.0911418e-07	-1.0818138e-07	-1.0858849e-07	-1.079033e-07	-1.0820082e-07	-1.0723642e-07
-1.201476e-07	-1.2011657e-07	-1.2012822e-07	-1.2022701e-07	-1.2029585e-07	-1.2026192e-07	-1.2013618e-07	-1.2029847e-07	-1.2007325e-07	-1.2003096e-07	-1.1977295e-07	-1.1981263e-07	-1.1986651e-07	-1.2010969e-07	-1.1964255e-07	-1.1928131e-07	-1.1900079e-07	-1.1901301e-07	-1.1873425e-07	-1.1894571e-07	-1.194e-07	-1.1917143e-07	-1.1892456e-07	-1.1836369e-07	-1.1840865e-07	-1.1806804e-07	-1.1810153e-07	-1.1785602e-07	-1.1816195e-07	-1.1822806e-07	-1.1809232e-07	-1.1783379e-07	-1.1787506e-07	-1.1735591e-07	-1.1791127e-07	-1.1613247e-07	-1.1765701e-07	-1.171814e-07	-1.1764769e-07	-1.1772698e-07	-1.1756822e-07	-1.1752331e-07	-1.1762876e-07	-1.175494e-07	-1.1775467e-07	-1.1786483e-07	-1.1793207e-07	-1.18005e-07	-1.150558e-07	-1.1493677e-07	-1.1518728e-07	-1.152124e-07	-1.1769225e-07	-1.1773591e-07	-1.1793242e-07	-1.1754958e-07	-1.1778764e-07	-1.1504846e-07	-1.1463641e-07	-1.1689741e-07	-1.1697858e-07	-1.1698012e-07	-1.1692026e-07	-1.1700962e-07	-1.1710989e-07	-1.1651042e-07	-1.1465846e-07	-1.1749415e-07	-1.1731095e-07	-1.1716384e-07	-1.1761074e-07	-1.1693135e-07	-1.1697648e-07	-1.1691759e-07	-1.1701349e-07	-1.1684347e-07	-1.1712825e-07	-1.172159e-07	-1.1732232e-07	-1.1722966e-07	-1.1749091e-07	-1.1442853e-07	-1.1744766e-07	-1.1728775e-07	-1.1736671e-07	-1.1746948e-07	-1.1607756e-07	-1.1766303e-07	-1.1701718e-07	-1.1672739e-07	-1.1859731e-07	-1.1862244e-07	-1.1920179e-07	-1.19417e-07	-1.1972656e-07	-1.2011469e-07	-1.1968115e-07	-1.1964238e-07	-1.2037469e-07	-1.2010804e-07	-1.1993507e-07	-1.2023571e-07	-1.2012379e-07	-1.2052936e-07	-1.2027891e-07	-1.2045285e-07	-1.2099605e-07	-1.2149195e-07	-1.2156073e-07	-1.2200456e-07	-1.2240469e-07	-1.2223222e-07	-1.2268418e-07	-1.2248603e-07	-1.2252599e-07	-1.2249939e-07	-1.2338711e-07	-1.2375506e-07	-1.2386596e-07	-1.2460953e-07	-1.250412e-07	-1.2586241e-07	-1.2530336e-07	-1.2602288e-07	-1.2697757e-07	-1.2715179e-07	-1.2849489e-07	-1.2865911e-07	-1.2929377e-07	-1.2950602e-07	-1.3035589e-07	-1.3105767e-07	-1.3161809e-07	-1.3290514e-07	-1.3323466e-07	-1.3285671e-07	-1.3346323e-07	-1.3390854e-07	-1.3401495e-07	-1.3486721e-07	-1.36251e-07	-1.3659854e-07	-1.366675e-07	-1.3783119e-07	-1.3910193e-07	-1.3901763e-07	-1.396491e-07	-1.4006025e-07	-1.4015336e-07	-1.4053114e-07	-1.4112499e-07	-1.4061396e-07	-1.396017e-07	-1.4001881e-07	-1.4055752e-07	-1.4337002e-07	-1.4361945e-07	-1.4301139e-07	-1.4300309e-07	-1.4299644e-07	-1.4427434e-07	-1.4669831e-07	-1.4628711e-07	-1.4686566e-07	-1.4773474e-07	-1.4877162e-07	-1.4924501e-07	-1.5051035e-07	-1.490173e-07	-1.4884574e-07	-1.5007743e-07	-1.5131508e-07	-1.5173907e-07	-1.5221701e-07	-1.5257245e-07	-1.5266153e-07	-1.534076e-07	-1.5392993e-07	-1.5431453e-07	-1.5437087e-07	-1.5453639e-07	-1.5468044e-07	-1.5568105e-07	-1.5566775e-07	-1.5608498e-07	-1.5667541e-07	-1.5785452e-07	-1.5952423e-07	-1.6126654e-07	-1.6137091e-07	-1.5989485e-07	-1.6081344e-07	-1.6177211e-07	-1.6239761e-07	-1.6279597e-07	-1.6485922e-07	-1.6540588e-07	-1.6779398e-07	-1.6722475e-07	-1.7043436e-07	-1.686418e-07	-1.6693537e-07	-1.6725915e-07	-1.680757e-07	-1.6885241e-07	-1.6968056e-07	-1.7048387e-07	-1.7077872e-07	-1.7080868e-07	-1.7127513e-07	-1.7166479e-07	-1.7296122e-07	-1.7348617e-07	-1.7397747e-07	-1.7430369e-07	-1.7429386e-07	-1.7463248e-07	-1.748619e-07	-1.7529544e-07	-1.7532716e-07	-1.7555243e-07	-1.7589372e-07	-1.7583136e-07	-1.7631118e-07	-1.7628804e-07	-1.7638445e-07	-1.7623739e-07	-1.7627292e-07	-1.7628224e-07	-1.7627889e-07	-1.7630452e-07	-1.7590594e-07	-1.7605049e-07	-1.7601167e-07	-1.7580123e-07	-1.7573217e-07	-1.7576747e-07	-1.757565e-07	-1.7568141e-07	-1.7576588e-07	-1.7553145e-07	-1.7556636e-07	-1.7516714e-07	-1.7506636e-07	-1.7498121e-07	-1.7485678e-07	-1.7489759e-07	-1.7505448e-07	-1.7466863e-07	-1.7454227e-07	-1.7425936e-07	-1.7461451e-07	-1.7418955e-07	-1.7406774e-07	-1.7396081e-07	-1.7377903e-07	-1.7411577e-07	-1.7439351e-07	-1.7411293e-07	-1.740172e-07	-1.7383053e-07	-1.735246e-07	-1.7332906e-07	-1.7342057e-07	-1.738581e-07	-1.7399952e-07	-1.7405978e-07	-1.7408746e-07	-1.7441221e-07	-1.7483052e-07	-1.7491027e-07	-1.7566725e-07	-1.7609517e-07	-1.7631703e-07	-1.7628179e-07	-1.7640338e-07	-1.7671175e-07	-1.7629873e-07	-1.7636262e-07	-1.7671056e-07	-1.7647062e-07	-1.766756e-07	-1.7660415e-07	-1.7669765e-07	-1.7649097e-07	-1.75916e-07	-1.7546938e-07	-1.7553896e-07	-1.7544795e-07	-1.7522393e-07	-1.7522956e-07	-1.750073e-07	-1.7494955e-07	-1.7484268e-07	-1.7460911e-07	-1.7477493e-07	-1.7463299e-07	-1.7468773e-07	-1.7462469e-07	-1.7382263e-07	-1.7367267e-07	-1.7279928e-07	-1.7276005e-07	-1.7238381e-07	-1.7212881e-07	-1.7137467e-07	-1.7123438e-07	-1.7060393e-07	-1.7014133e-07	-1.6968136e-07	-1.6900862e-07	-1.6901714e-07	-1.6858553e-07	-1.6840585e-07	-1.6773674e-07	-1.6737914e-07	-1.6673778e-07	-1.664647e-07	-1.6491356e-07	-1.6386656e-07	-1.6319268e-07	-1.628535e-07	-1.6110835e-07	-1.6008795e-07	-1.5959569e-07	-1.5858774e-07	-1.5881898e-07	-1.5854016e-07	-1.5855869e-07	-1.5800208e-07	-1.5793529e-07	-1.5635931e-07	-1.5503883e-07	-1.5448495e-07	-1.5339873e-07	-1.5314208e-07	-1.5281779e-07	-1.5215005e-07	-1.5093997e-07	-1.4985653e-07	-1.4873382e-07	-1.4876628e-07	-1.4795233e-07	-1.4835922e-07	-1.4749253e-07	-1.4620855e-07	-1.4622839e-07	-1.4506787e-07	-1.4507987e-07	-1.4392191e-07	-1.4456708e-07	-1.4389371e-07	-1.4248377e-07	-1.4226333e-07	-1.418905e-07	-1.418407e-07	-1.4111021e-07	-1.3977206e-07	-1.3941383e-07	-1.3873034e-07	-1.3814122e-07	-1.3750372e-07	-1.376942e-07	-1.368889e-07	-1.3578938e-07	-1.3500693e-07	-1.3443054e-07	-1.3427359e-07	-1.3319749e-07	-1.3310733e-07	-1.3267828e-07	-1.3175679e-07	-1.3144813e-07	-1.3058013e-07	-1.2992115e-07	-1.2964398e-07	-1.2925619e-07	-1.2885994e-07	-1.2811034e-07	-1.2834073e-07	-1.2772341e-07	-1.2779651e-07	-1.2794487e-07	-1.2752821e-07	-1.267797e-07	-1.2642323e-07	-1.260351e-07	-1.2593239e-07	-1.2565522e-07	-1.2521394e-07	-1.2457565e-07	-1.2422959e-07	-1.2336722e-07	-1.2307936e-07	-1.2228168e-07	-1.2208938e-07	-1.221332e-07	-1.2239076e-07	-1.2223478e-07	-1.2210103e-07	-1.2227463e-07	-1.2153606e-07	-1.2089777e-07	-1.2189332e-07	-1.2136093e-07	-1.2117158e-07	-1.2092261e-07	-1.2090737e-07	-1.2065624e-07	-1.2038822e-07	-1.1876767e-07	-1.1948009e-07	-1.1867263e-07	-1.1968297e-07	-1.1992131e-07	-1.2021218e-07	-1.2040584e-07	-1.1955348e-07	-1.1878797e-07	-1.1949948e-07	-1.1760659e-07	-1.1870009e-07	-1.179742e-07	-1.1779082e-07	-1.1656368e-07	-1.1680538e-07	-1.1680874e-07	-1.1685893e-07	-1.1687382e-07	-1.1642726e-07	-1.1675581e-07	-1.1822681e-07	-1.1834555e-07	-1.1827183e-07	-1.1801228e-07	-1.1556938e-07	-1.1512958e-07	-1.1462322e-07	-1.1408684e-07	-1.1374436e-07	-1.1526163e-07	-1.131686e-07	-1.1281213e-07	-1.1257106e-07	-1.1238933e-07	-1.1230674e-07	-1.1186171e-07	-1.1425891e-07	-1.1431337e-07	-1.1215627e-07	-1.1129862e-07	-1.1074559e-07	-1.104475e-07	-1.10531e-07	-1.1159608e-07	-1.1306105e-07	-1.1282117e-07	-1.1265928e-07	-1.1313847e-07	-1.0998588e-07	-1.0970325e-07	-1.0983717e-07	-1.0979954e-07	-1.0972292e-07	-1.0968711e-07	-1.0975907e-07	-1.1012486e-07	-1.1000299e-07	-1.1011093e-07	-1.1025753e-07	-1.1053203e-07	-1.0978709e-07	-1.111286e-07	-1.0908093e-07	-1.0918819e-07	-1.0927135e-07	-1.0952215e-07	-1.099927e-07	-1.0948366e-07	-1.096044e-07	-1.0936662e-07	-1.093444e-07	-1.1047308e-07	-1.0938737e-07	-1.1064463e-07	-1.0914039e-07	-1.0953607e-07	-1.1208982e-07	-1.1218606e-07	-1.1204168e-07	-1.1144783e-07	-1.0985849e-07	-1.0849021e-07	-1.0841507e-07	-1.0812806e-07	-1.0936606e-07	-1.0828302e-07	-1.0995916e-07	-1.0988384e-07	-1.0821572e-07	-1.0928187e-07	-1.0927249e-07	-1.088473e-07	-1.0823942e-07	-1.0802762e-07	-1.0791098e-07	-1.0772499e-07	-1.0734436e-07	-1.0745345e-07	-1.0704332e-07	-1.069742e-07	-1.0590759e-07
-1.1867024e-07	-1.1887266e-07	-1.1880212e-07	-1.1881946e-07	-1.1866848e-07	-1.1884777e-07	-1.1864188e-07	-1.1871271e-07	-1.1845083e-07	-1.18446e-07	-1.1840388e-07	-1.1828456e-07	-1.1849784e-07	-1.1869901e-07	-1.1823636e-07	-1.178077e-07	-1.177994e-07	-1.1777587e-07	-1.1769322e-07	-1.1794987e-07	-1.1826916e-07	-1.1793776e-07	-1.1786113e-07	-1.1728054e-07	-1.1729679e-07	-1.1692163e-07	-1.1675695e-07	-1.1676974e-07	-1.1704282e-07	-1.1676946e-07	-1.167798e-07	-1.1654379e-07	-1.1669425e-07	-1.1666418e-07	-1.1680288e-07	-1.1617021e-07	-1.1658761e-07	-1.1595762e-07	-1.1643482e-07	-1.1718112e-07	-1.1708545e-07	-1.169002e-07	-1.1698751e-07	-1.168259e-07	-1.1689303e-07	-1.1706652e-07	-1.1701292e-07	-1.1715002e-07	-1.1422327e-07	-1.140553e-07	-1.1431371e-07	-1.1485594e-07	-1.1666702e-07	-1.1651753e-07	-1.16725e-07	-1.1633455e-07	-1.1669607e-07	-1.1396298e-07	-1.1369383e-07	-1.1590282e-07	-1.1610427e-07	-1.1611144e-07	-1.16168e-07	-1.1604214e-07	-1.1606608e-07	-1.1559678e-07	-1.1427665e-07	-1.1589736e-07	-1.1591959e-07	-1.1577134e-07	-1.1602316e-07	-1.1524139e-07	-1.1543648e-07	-1.1547627e-07	-1.1531927e-07	-1.1489948e-07	-1.1545217e-07	-1.1552839e-07	-1.1569114e-07	-1.1571046e-07	-1.1593863e-07	-1.1304689e-07	-1.1572234e-07	-1.1577697e-07	-1.1558359e-07	-1.1594017e-07	-1.1365989e-07	-1.1462384e-07	-1.1410464e-07	-1.1403108e-07	-1.1710506e-07	-1.1719322e-07	-1.1760534e-07	-1.1647427e-07	-1.1657642e-07	-1.1840672e-07	-1.1774932e-07	-1.1765684e-07	-1.1828075e-07	-1.1774586e-07	-1.1764644e-07	-1.1822891e-07	-1.1813165e-07	-1.183933e-07	-1.1827922e-07	-1.1820845e-07	-1.1897379e-07	-1.1966762e-07	-1.1965125e-07	-1.200238e-07	-1.2043131e-07	-1.2027158e-07	-1.2048378e-07	-1.2051794e-07	-1.2032405e-07	-1.2026027e-07	-1.2118193e-07	-1.2146342e-07	-1.2204958e-07	-1.2263041e-07	-1.2309954e-07	-1.2400199e-07	-1.2360221e-07	-1.2417979e-07	-1.248751e-07	-1.2530944e-07	-1.2650457e-07	-1.2687207e-07	-1.2749354e-07	-1.2771443e-07	-1.2817048e-07	-1.2878797e-07	-1.2931372e-07	-1.3042757e-07	-1.3082644e-07	-1.3086725e-07	-1.3129596e-07	-1.3194477e-07	-1.3223342e-07	-1.3317072e-07	-1.3428917e-07	-1.3475056e-07	-1.3494162e-07	-1.3639999e-07	-1.3735036e-07	-1.3712389e-07	-1.3786757e-07	-1.3826804e-07	-1.3843703e-07	-1.3881612e-07	-1.3904383e-07	-1.3873745e-07	-1.3811768e-07	-1.387582e-07	-1.3884721e-07	-1.4161952e-07	-1.4183428e-07	-1.4113198e-07	-1.4136219e-07	-1.4130558e-07	-1.4226265e-07	-1.4492281e-07	-1.4442281e-07	-1.450457e-07	-1.4593303e-07	-1.4691238e-07	-1.4740749e-07	-1.4851372e-07	-1.4663942e-07	-1.4716733e-07	-1.4811849e-07	-1.4925917e-07	-1.4945556e-07	-1.4988461e-07	-1.5023363e-07	-1.5023483e-07	-1.5099874e-07	-1.5191415e-07	-1.5210924e-07	-1.5231643e-07	-1.5261571e-07	-1.526401e-07	-1.5390577e-07	-1.5372001e-07	-1.5399678e-07	-1.5455396e-07	-1.5559357e-07	-1.572941e-07	-1.5885388e-07	-1.5885888e-07	-1.5746264e-07	-1.5832654e-07	-1.5922666e-07	-1.6000621e-07	-1.6047488e-07	-1.6302425e-07	-1.629104e-07	-1.6487553e-07	-1.6428856e-07	-1.6745565e-07	-1.6572261e-07	-1.651141e-07	-1.6551428e-07	-1.6623216e-07	-1.669377e-07	-1.6765767e-07	-1.6852118e-07	-1.6885286e-07	-1.6885213e-07	-1.693017e-07	-1.6947251e-07	-1.7064593e-07	-1.7123881e-07	-1.7189166e-07	-1.7224687e-07	-1.7227438e-07	-1.7263585e-07	-1.7295685e-07	-1.7322054e-07	-1.7325931e-07	-1.7343052e-07	-1.7368825e-07	-1.7371201e-07	-1.7397929e-07	-1.7388987e-07	-1.7390579e-07	-1.7382752e-07	-1.7389527e-07	-1.7375646e-07	-1.7378994e-07	-1.7411799e-07	-1.737194e-07	-1.739553e-07	-1.7380097e-07	-1.7345826e-07	-1.7351687e-07	-1.7339892e-07	-1.7337362e-07	-1.7325289e-07	-1.7327443e-07	-1.731911e-07	-1.731031e-07	-1.7290489e-07	-1.7295315e-07	-1.7282213e-07	-1.7273692e-07	-1.7273317e-07	-1.7286254e-07	-1.7269593e-07	-1.7251426e-07	-1.7214217e-07	-1.7246384e-07	-1.7207043e-07	-1.7194975e-07	-1.7172283e-07	-1.7143338e-07	-1.7170038e-07	-1.7183186e-07	-1.7149154e-07	-1.7147869e-07	-1.7116986e-07	-1.7076155e-07	-1.7066463e-07	-1.7074376e-07	-1.7127621e-07	-1.7130225e-07	-1.7128514e-07	-1.7125421e-07	-1.7188228e-07	-1.7217957e-07	-1.7232543e-07	-1.7301448e-07	-1.7314517e-07	-1.7323578e-07	-1.7321383e-07	-1.7350703e-07	-1.7382052e-07	-1.7349925e-07	-1.7369274e-07	-1.741048e-07	-1.738984e-07	-1.7423235e-07	-1.7403232e-07	-1.7400674e-07	-1.7358514e-07	-1.7327318e-07	-1.7295361e-07	-1.7282849e-07	-1.725154e-07	-1.7265904e-07	-1.7242166e-07	-1.7256798e-07	-1.7247783e-07	-1.7240774e-07	-1.7193167e-07	-1.7225312e-07	-1.7219031e-07	-1.7217883e-07	-1.7182788e-07	-1.7125387e-07	-1.7114201e-07	-1.7014418e-07	-1.7007682e-07	-1.6976816e-07	-1.6916783e-07	-1.6861156e-07	-1.6850856e-07	-1.6803818e-07	-1.6772572e-07	-1.6736027e-07	-1.670079e-07	-1.6751744e-07	-1.6690893e-07	-1.6674079e-07	-1.6630236e-07	-1.6586677e-07	-1.6497364e-07	-1.6471358e-07	-1.6352834e-07	-1.6180525e-07	-1.613156e-07	-1.6079503e-07	-1.5836838e-07	-1.5777971e-07	-1.5753142e-07	-1.5600153e-07	-1.5682849e-07	-1.5659572e-07	-1.5656633e-07	-1.5581332e-07	-1.557782e-07	-1.5426031e-07	-1.5332711e-07	-1.5268591e-07	-1.5150903e-07	-1.5121219e-07	-1.5073471e-07	-1.4997329e-07	-1.4869187e-07	-1.4759911e-07	-1.4620423e-07	-1.463452e-07	-1.4556855e-07	-1.4590705e-07	-1.4532037e-07	-1.4417196e-07	-1.442242e-07	-1.4303504e-07	-1.4326469e-07	-1.4213282e-07	-1.4243312e-07	-1.4169734e-07	-1.4064051e-07	-1.3987602e-07	-1.3946311e-07	-1.3975358e-07	-1.388093e-07	-1.3771881e-07	-1.3757165e-07	-1.3689464e-07	-1.3626527e-07	-1.3551085e-07	-1.3556098e-07	-1.3457583e-07	-1.3398005e-07	-1.3340622e-07	-1.3258295e-07	-1.3222319e-07	-1.3126544e-07	-1.3102243e-07	-1.3037015e-07	-1.2960464e-07	-1.291981e-07	-1.2870072e-07	-1.2799961e-07	-1.2817827e-07	-1.2781652e-07	-1.2720608e-07	-1.2665578e-07	-1.2651117e-07	-1.262614e-07	-1.2611298e-07	-1.2613685e-07	-1.2572912e-07	-1.2484622e-07	-1.2453796e-07	-1.244606e-07	-1.2439943e-07	-1.2425164e-07	-1.238144e-07	-1.2327337e-07	-1.2290371e-07	-1.2200485e-07	-1.2183739e-07	-1.2138878e-07	-1.2125088e-07	-1.2136013e-07	-1.2107637e-07	-1.2065823e-07	-1.210463e-07	-1.2022582e-07	-1.1862357e-07	-1.1827467e-07	-1.195765e-07	-1.20518e-07	-1.2013987e-07	-1.2000913e-07	-1.1989812e-07	-1.1982314e-07	-1.1970337e-07	-1.1676923e-07	-1.1697597e-07	-1.1658909e-07	-1.1743595e-07	-1.1922924e-07	-1.1924652e-07	-1.192754e-07	-1.1685455e-07	-1.1647023e-07	-1.1751098e-07	-1.1627907e-07	-1.1659006e-07	-1.1614657e-07	-1.1638014e-07	-1.1611991e-07	-1.1620841e-07	-1.1616106e-07	-1.1598644e-07	-1.1545114e-07	-1.150334e-07	-1.1474526e-07	-1.1553379e-07	-1.158042e-07	-1.1545666e-07	-1.1513634e-07	-1.1325852e-07	-1.1331508e-07	-1.1344633e-07	-1.1332105e-07	-1.1298766e-07	-1.1344957e-07	-1.1245555e-07	-1.120556e-07	-1.118014e-07	-1.1173057e-07	-1.1149422e-07	-1.1139383e-07	-1.1271567e-07	-1.1356423e-07	-1.1157397e-07	-1.1042067e-07	-1.1017721e-07	-1.0968029e-07	-1.0943944e-07	-1.0955461e-07	-1.1030681e-07	-1.1022343e-07	-1.098868e-07	-1.1152844e-07	-1.0894462e-07	-1.089461e-07	-1.0911839e-07	-1.092493e-07	-1.0898162e-07	-1.0885054e-07	-1.0895269e-07	-1.0899862e-07	-1.0888317e-07	-1.0923458e-07	-1.0917012e-07	-1.1046473e-07	-1.0949304e-07	-1.1018403e-07	-1.081666e-07	-1.0828148e-07	-1.0841546e-07	-1.0868632e-07	-1.0889806e-07	-1.0859912e-07	-1.0865881e-07	-1.0841092e-07	-1.0875829e-07	-1.0964436e-07	-1.0861294e-07	-1.0950157e-07	-1.0742843e-07	-1.0787772e-07	-1.1065714e-07	-1.1051225e-07	-1.1034189e-07	-1.1011474e-07	-1.0914096e-07	-1.0751899e-07	-1.0728826e-07	-1.0694203e-07	-1.0823101e-07	-1.065743e-07	-1.0846418e-07	-1.0831684e-07	-1.0664274e-07	-1.076067e-07	-1.0800164e-07	-1.07696e-07	-1.0685835e-07	-1.0656657e-07	-1.0649438e-07	-1.0627849e-07	-1.0632198e-07	-1.0641384e-07	-1.0598444e-07	-1.055713e-07	-1.0443978e-07
-1.1728304e-07	-1.1753298e-07	-1.1760432e-07	-1.174227e-07	-1.1705157e-07	-1.1747909e-07	-1.1722699e-07	-1.1702082e-07	-1.168109e-07	-1.1692066e-07	-1.1687229e-07	-1.1670147e-07	-1.169484e-07	-1.1698069e-07	-1.1654953e-07	-1.1632318e-07	-1.1657903e-07	-1.1646978e-07	-1.1654998e-07	-1.1681738e-07	-1.168163e-07	-1.1649558e-07	-1.1637593e-07	-1.1588645e-07	-1.1597632e-07	-1.156281e-07	-1.1532723e-07	-1.1543642e-07	-1.1564651e-07	-1.152099e-07	-1.15219e-07	-1.1509428e-07	-1.1550821e-07	-1.1578982e-07	-1.1588889e-07	-1.1564231e-07	-1.1543057e-07	-1.1512583e-07	-1.1522673e-07	-1.1602492e-07	-1.161664e-07	-1.1577413e-07	-1.1599434e-07	-1.1589657e-07	-1.1595046e-07	-1.1595193e-07	-1.1597194e-07	-1.1604646e-07	-1.1351335e-07	-1.1324539e-07	-1.135063e-07	-1.1473662e-07	-1.1561207e-07	-1.1542807e-07	-1.1559905e-07	-1.1526282e-07	-1.1565152e-07	-1.136159e-07	-1.1269674e-07	-1.1466835e-07	-1.1529221e-07	-1.1508911e-07	-1.1523474e-07	-1.1503676e-07	-1.1514527e-07	-1.1464562e-07	-1.1380445e-07	-1.1462333e-07	-1.1461293e-07	-1.1437504e-07	-1.1428511e-07	-1.1396037e-07	-1.1390586e-07	-1.1392927e-07	-1.1344366e-07	-1.1324119e-07	-1.1390961e-07	-1.1409554e-07	-1.1405677e-07	-1.144445e-07	-1.1443831e-07	-1.1180492e-07	-1.1406917e-07	-1.1429597e-07	-1.136259e-07	-1.1435145e-07	-1.120697e-07	-1.1188854e-07	-1.1189059e-07	-1.1194345e-07	-1.1524833e-07	-1.1537298e-07	-1.1563878e-07	-1.1308867e-07	-1.1314467e-07	-1.163441e-07	-1.1596262e-07	-1.1580926e-07	-1.1608483e-07	-1.1540351e-07	-1.1547257e-07	-1.1622728e-07	-1.1598434e-07	-1.1640077e-07	-1.1647319e-07	-1.1633864e-07	-1.1716077e-07	-1.1784954e-07	-1.1787955e-07	-1.1796715e-07	-1.1866285e-07	-1.18488e-07	-1.18446e-07	-1.1863148e-07	-1.184012e-07	-1.181221e-07	-1.1923453e-07	-1.1922276e-07	-1.199038e-07	-1.2056586e-07	-1.2114174e-07	-1.2192135e-07	-1.2182852e-07	-1.2241463e-07	-1.2280691e-07	-1.2343344e-07	-1.2439881e-07	-1.2494183e-07	-1.2562253e-07	-1.259433e-07	-1.2613856e-07	-1.2669574e-07	-1.2712167e-07	-1.2775575e-07	-1.2836739e-07	-1.2860642e-07	-1.2921134e-07	-1.3012294e-07	-1.3038863e-07	-1.313237e-07	-1.3231363e-07	-1.3283284e-07	-1.3292669e-07	-1.3448602e-07	-1.3534537e-07	-1.3506184e-07	-1.3582843e-07	-1.3642102e-07	-1.3662122e-07	-1.3697496e-07	-1.3720398e-07	-1.3707034e-07	-1.3716129e-07	-1.3767726e-07	-1.3779044e-07	-1.398314e-07	-1.4004735e-07	-1.3950847e-07	-1.3966729e-07	-1.4025403e-07	-1.4058332e-07	-1.4312138e-07	-1.4260502e-07	-1.4308984e-07	-1.439787e-07	-1.4466531e-07	-1.4546129e-07	-1.4634094e-07	-1.4471635e-07	-1.4543554e-07	-1.4617706e-07	-1.4718808e-07	-1.475122e-07	-1.4780863e-07	-1.482739e-07	-1.4814805e-07	-1.4887331e-07	-1.4970868e-07	-1.4988314e-07	-1.5032816e-07	-1.5050648e-07	-1.5073107e-07	-1.5194996e-07	-1.5141552e-07	-1.5171645e-07	-1.5239351e-07	-1.5379936e-07	-1.5526439e-07	-1.5628285e-07	-1.5638619e-07	-1.550481e-07	-1.558829e-07	-1.5681201e-07	-1.5746997e-07	-1.5831029e-07	-1.6068469e-07	-1.6039695e-07	-1.6241268e-07	-1.6244735e-07	-1.6443931e-07	-1.637755e-07	-1.6319581e-07	-1.6369131e-07	-1.6441936e-07	-1.6500121e-07	-1.6568055e-07	-1.6641991e-07	-1.6700091e-07	-1.6692485e-07	-1.6728114e-07	-1.6734521e-07	-1.6816011e-07	-1.6890164e-07	-1.6953453e-07	-1.6972393e-07	-1.6987963e-07	-1.7042919e-07	-1.7066407e-07	-1.7091691e-07	-1.7086955e-07	-1.7098102e-07	-1.7110636e-07	-1.7094658e-07	-1.7135693e-07	-1.7125217e-07	-1.7140633e-07	-1.7139456e-07	-1.7144623e-07	-1.7141235e-07	-1.7170049e-07	-1.7177723e-07	-1.7170248e-07	-1.7187358e-07	-1.7177405e-07	-1.713766e-07	-1.7137972e-07	-1.7120129e-07	-1.7099654e-07	-1.7085767e-07	-1.7081055e-07	-1.7083227e-07	-1.7081447e-07	-1.7075229e-07	-1.7060933e-07	-1.7019488e-07	-1.7022847e-07	-1.7013906e-07	-1.7011672e-07	-1.7013173e-07	-1.6994687e-07	-1.6954471e-07	-1.6959592e-07	-1.6913884e-07	-1.6909223e-07	-1.6880284e-07	-1.6873059e-07	-1.6898531e-07	-1.6903721e-07	-1.6877095e-07	-1.6867955e-07	-1.6862617e-07	-1.6835526e-07	-1.6827602e-07	-1.6835452e-07	-1.6881751e-07	-1.6865152e-07	-1.6868916e-07	-1.6863095e-07	-1.6910786e-07	-1.6947558e-07	-1.6967977e-07	-1.6997734e-07	-1.7011416e-07	-1.7011479e-07	-1.6983961e-07	-1.7028066e-07	-1.7071443e-07	-1.7027816e-07	-1.70455e-07	-1.7099501e-07	-1.7095959e-07	-1.7116167e-07	-1.7100223e-07	-1.7091952e-07	-1.7066782e-07	-1.7046011e-07	-1.7034102e-07	-1.7000121e-07	-1.6968892e-07	-1.6980749e-07	-1.6950139e-07	-1.6971347e-07	-1.6962235e-07	-1.6974343e-07	-1.6930142e-07	-1.6956983e-07	-1.6955579e-07	-1.6945586e-07	-1.6897741e-07	-1.6881012e-07	-1.6885343e-07	-1.6742598e-07	-1.6737778e-07	-1.6704905e-07	-1.6647118e-07	-1.6598949e-07	-1.6602206e-07	-1.6534347e-07	-1.6491708e-07	-1.6500769e-07	-1.6498421e-07	-1.6544152e-07	-1.6486905e-07	-1.6446012e-07	-1.6426094e-07	-1.6400315e-07	-1.6271565e-07	-1.6249726e-07	-1.6154377e-07	-1.5976201e-07	-1.5897575e-07	-1.5858478e-07	-1.5578001e-07	-1.5601233e-07	-1.5533141e-07	-1.5372285e-07	-1.5470289e-07	-1.5463223e-07	-1.5439929e-07	-1.5365674e-07	-1.5358199e-07	-1.5242114e-07	-1.5155524e-07	-1.5090075e-07	-1.4971141e-07	-1.4920431e-07	-1.4859489e-07	-1.4774611e-07	-1.4659003e-07	-1.4562471e-07	-1.4426524e-07	-1.440381e-07	-1.4352509e-07	-1.4363928e-07	-1.432187e-07	-1.4228027e-07	-1.423569e-07	-1.4134849e-07	-1.4138283e-07	-1.4054342e-07	-1.404353e-07	-1.396952e-07	-1.3878753e-07	-1.3800496e-07	-1.3747336e-07	-1.3749724e-07	-1.36545e-07	-1.3576732e-07	-1.3558127e-07	-1.3508435e-07	-1.3442082e-07	-1.3375302e-07	-1.3351035e-07	-1.32568e-07	-1.3235433e-07	-1.3179692e-07	-1.3090704e-07	-1.3032241e-07	-1.2955559e-07	-1.2932497e-07	-1.2852075e-07	-1.2773523e-07	-1.2714838e-07	-1.2713241e-07	-1.2659376e-07	-1.2653351e-07	-1.2646905e-07	-1.258544e-07	-1.2549071e-07	-1.2515676e-07	-1.2507593e-07	-1.2437272e-07	-1.244311e-07	-1.2392115e-07	-1.2320612e-07	-1.2273301e-07	-1.2283476e-07	-1.2285989e-07	-1.2259642e-07	-1.2232329e-07	-1.2196159e-07	-1.2159717e-07	-1.2110462e-07	-1.210326e-07	-1.2072451e-07	-1.2048173e-07	-1.203926e-07	-1.1856542e-07	-1.1787722e-07	-1.1992501e-07	-1.1759727e-07	-1.1669351e-07	-1.1672068e-07	-1.1768719e-07	-1.1971548e-07	-1.1934355e-07	-1.1911277e-07	-1.1812961e-07	-1.1848084e-07	-1.1912562e-07	-1.1631255e-07	-1.1603072e-07	-1.1565282e-07	-1.1586064e-07	-1.1681436e-07	-1.1655266e-07	-1.1648501e-07	-1.154371e-07	-1.1527749e-07	-1.1633199e-07	-1.1523281e-07	-1.1526339e-07	-1.1502931e-07	-1.1535417e-07	-1.1522252e-07	-1.1544097e-07	-1.1509928e-07	-1.1470428e-07	-1.1422395e-07	-1.1404768e-07	-1.1350704e-07	-1.1307816e-07	-1.1279218e-07	-1.1242741e-07	-1.1233863e-07	-1.1202292e-07	-1.1212575e-07	-1.1233556e-07	-1.1239666e-07	-1.1208448e-07	-1.1204833e-07	-1.1171738e-07	-1.1134807e-07	-1.1092504e-07	-1.1089315e-07	-1.1062224e-07	-1.1130913e-07	-1.116876e-07	-1.1238063e-07	-1.1078737e-07	-1.0949691e-07	-1.0931217e-07	-1.0888618e-07	-1.0860009e-07	-1.0842808e-07	-1.0828131e-07	-1.0807344e-07	-1.0810629e-07	-1.0947156e-07	-1.085748e-07	-1.0869883e-07	-1.0828097e-07	-1.0840552e-07	-1.0795696e-07	-1.0772794e-07	-1.0753286e-07	-1.0735425e-07	-1.0754633e-07	-1.0830047e-07	-1.0738091e-07	-1.0948986e-07	-1.086816e-07	-1.0909196e-07	-1.0733567e-07	-1.0720896e-07	-1.0764973e-07	-1.079456e-07	-1.077052e-07	-1.0755889e-07	-1.0789273e-07	-1.0761579e-07	-1.0843064e-07	-1.0859139e-07	-1.0761801e-07	-1.0782725e-07	-1.0607522e-07	-1.063014e-07	-1.0901738e-07	-1.0881695e-07	-1.0866069e-07	-1.0866665e-07	-1.0795952e-07	-1.0714496e-07	-1.0646011e-07	-1.0596665e-07	-1.068131e-07	-1.0477794e-07	-1.0663734e-07	-1.0657766e-07	-1.0527697e-07	-1.0561581e-07	-1.0633789e-07	-1.0607079e-07	-1.0531272e-07	-1.0519062e-07	-1.0501788e-07	-1.0482319e-07	-1.0495933e-07	-1.0506557e-07	-1.0458058e-07	-1.0393256e-07	-1.0284475e-07
-1.1592073e-07	-1.1609603e-07	-1.1615947e-07	-1.1596325e-07	-1.1562742e-07	-1.1598428e-07	-1.1578908e-07	-1.1549184e-07	-1.1532791e-07	-1.1544239e-07	-1.1534405e-07	-1.1507598e-07	-1.1508791e-07	-1.1509877e-07	-1.1476862e-07	-1.1473793e-07	-1.151019e-07	-1.148411e-07	-1.1493393e-07	-1.1521206e-07	-1.1493063e-07	-1.1483138e-07	-1.1475476e-07	-1.1436788e-07	-1.1446372e-07	-1.141351e-07	-1.1402551e-07	-1.1406564e-07	-1.1414676e-07	-1.1376346e-07	-1.1374078e-07	-1.1362135e-07	-1.1413545e-07	-1.1463123e-07	-1.1473605e-07	-1.1462379e-07	-1.1413294e-07	-1.140578e-07	-1.1412459e-07	-1.1455569e-07	-1.1472343e-07	-1.1450413e-07	-1.1484468e-07	-1.1454313e-07	-1.1474873e-07	-1.1464596e-07	-1.1482894e-07	-1.1469035e-07	-1.1317945e-07	-1.1264592e-07	-1.1316257e-07	-1.1399112e-07	-1.1456359e-07	-1.1437129e-07	-1.1442364e-07	-1.1409594e-07	-1.1447776e-07	-1.1315274e-07	-1.1218111e-07	-1.1373561e-07	-1.1461645e-07	-1.1405552e-07	-1.1431109e-07	-1.1400073e-07	-1.1407423e-07	-1.1350937e-07	-1.128127e-07	-1.1318713e-07	-1.1332759e-07	-1.1293542e-07	-1.1294236e-07	-1.1283242e-07	-1.1283856e-07	-1.125216e-07	-1.1192333e-07	-1.1193094e-07	-1.1229906e-07	-1.1243031e-07	-1.1230816e-07	-1.1284953e-07	-1.1285096e-07	-1.1069892e-07	-1.1252979e-07	-1.1286966e-07	-1.1220374e-07	-1.1290268e-07	-1.1106192e-07	-1.1001697e-07	-1.1033882e-07	-1.103632e-07	-1.1334737e-07	-1.1373027e-07	-1.1394485e-07	-1.1047416e-07	-1.1073536e-07	-1.1373783e-07	-1.1407849e-07	-1.1420423e-07	-1.1378603e-07	-1.1364699e-07	-1.13787e-07	-1.1436333e-07	-1.1407855e-07	-1.1463294e-07	-1.1468222e-07	-1.147676e-07	-1.1553794e-07	-1.1618476e-07	-1.1627526e-07	-1.1622456e-07	-1.1687001e-07	-1.1667134e-07	-1.1673126e-07	-1.1686262e-07	-1.1667112e-07	-1.1633591e-07	-1.1754378e-07	-1.1739934e-07	-1.1784027e-07	-1.1846356e-07	-1.1926727e-07	-1.1979012e-07	-1.2001846e-07	-1.2068648e-07	-1.2077459e-07	-1.2163633e-07	-1.2229486e-07	-1.2303281e-07	-1.2373494e-07	-1.2416916e-07	-1.2421924e-07	-1.2478461e-07	-1.2490375e-07	-1.2535486e-07	-1.2586042e-07	-1.2622178e-07	-1.2707056e-07	-1.2815724e-07	-1.2849233e-07	-1.2930747e-07	-1.3005479e-07	-1.3070235e-07	-1.3085872e-07	-1.3218113e-07	-1.3273115e-07	-1.32813e-07	-1.3356009e-07	-1.3438415e-07	-1.3470731e-07	-1.3512602e-07	-1.3544934e-07	-1.3541091e-07	-1.3582638e-07	-1.3620632e-07	-1.3641619e-07	-1.3800781e-07	-1.3802969e-07	-1.3775036e-07	-1.3796927e-07	-1.3895448e-07	-1.3934522e-07	-1.4123447e-07	-1.4103352e-07	-1.4119337e-07	-1.42006e-07	-1.4240419e-07	-1.4327634e-07	-1.4415861e-07	-1.4317698e-07	-1.4399069e-07	-1.4404407e-07	-1.449867e-07	-1.4534015e-07	-1.4578961e-07	-1.4616944e-07	-1.4673128e-07	-1.4682888e-07	-1.4737492e-07	-1.4761207e-07	-1.4853964e-07	-1.4831903e-07	-1.4883932e-07	-1.4967566e-07	-1.4901201e-07	-1.4961944e-07	-1.5053325e-07	-1.5177227e-07	-1.5309467e-07	-1.5370125e-07	-1.5398336e-07	-1.5314299e-07	-1.5363162e-07	-1.5445249e-07	-1.5491827e-07	-1.5593145e-07	-1.5796815e-07	-1.5824043e-07	-1.6009341e-07	-1.6077814e-07	-1.6169668e-07	-1.6164086e-07	-1.6103621e-07	-1.6190711e-07	-1.6259895e-07	-1.6309826e-07	-1.6365885e-07	-1.643287e-07	-1.6474951e-07	-1.6476065e-07	-1.6525013e-07	-1.6524024e-07	-1.658907e-07	-1.665241e-07	-1.6705519e-07	-1.6733861e-07	-1.6744241e-07	-1.6826658e-07	-1.680454e-07	-1.6840096e-07	-1.6844319e-07	-1.6850532e-07	-1.685662e-07	-1.6815579e-07	-1.6845098e-07	-1.6847559e-07	-1.6853659e-07	-1.6893659e-07	-1.6899276e-07	-1.6930153e-07	-1.6959024e-07	-1.6966584e-07	-1.6951276e-07	-1.6961911e-07	-1.6941112e-07	-1.6897889e-07	-1.6897644e-07	-1.6898576e-07	-1.6872883e-07	-1.6847918e-07	-1.6856825e-07	-1.6828977e-07	-1.6829881e-07	-1.6817432e-07	-1.6794996e-07	-1.6736698e-07	-1.6746156e-07	-1.6719252e-07	-1.6727995e-07	-1.6720588e-07	-1.6749999e-07	-1.6735584e-07	-1.6647493e-07	-1.6608777e-07	-1.6614268e-07	-1.6604827e-07	-1.6594385e-07	-1.6627814e-07	-1.6623864e-07	-1.6612984e-07	-1.659248e-07	-1.6618458e-07	-1.6625711e-07	-1.6615394e-07	-1.6613717e-07	-1.6647613e-07	-1.6627564e-07	-1.6622744e-07	-1.6627837e-07	-1.6641815e-07	-1.6673533e-07	-1.667774e-07	-1.6710214e-07	-1.6699352e-07	-1.6712283e-07	-1.666462e-07	-1.6705309e-07	-1.6737761e-07	-1.670706e-07	-1.6712931e-07	-1.677459e-07	-1.6768394e-07	-1.6795309e-07	-1.6757349e-07	-1.6768075e-07	-1.6735669e-07	-1.6732065e-07	-1.6718928e-07	-1.6691467e-07	-1.6662619e-07	-1.6657384e-07	-1.665183e-07	-1.6659254e-07	-1.666362e-07	-1.6668508e-07	-1.6635823e-07	-1.6637887e-07	-1.6663233e-07	-1.6622801e-07	-1.6567242e-07	-1.6643241e-07	-1.6637375e-07	-1.6478833e-07	-1.644791e-07	-1.642502e-07	-1.6371143e-07	-1.6322736e-07	-1.635309e-07	-1.6270275e-07	-1.6217518e-07	-1.6286583e-07	-1.6278329e-07	-1.6306217e-07	-1.624357e-07	-1.6198555e-07	-1.6182418e-07	-1.6170912e-07	-1.6025496e-07	-1.5997887e-07	-1.593599e-07	-1.5756297e-07	-1.565258e-07	-1.5627279e-07	-1.5409603e-07	-1.5416441e-07	-1.5316158e-07	-1.5208781e-07	-1.5294779e-07	-1.5279164e-07	-1.5230881e-07	-1.5165728e-07	-1.5128057e-07	-1.5071544e-07	-1.4977013e-07	-1.4895681e-07	-1.4809245e-07	-1.4704318e-07	-1.465246e-07	-1.4576176e-07	-1.4463927e-07	-1.4362888e-07	-1.4265208e-07	-1.4208069e-07	-1.4166909e-07	-1.4174981e-07	-1.4135657e-07	-1.4060555e-07	-1.405063e-07	-1.3963006e-07	-1.3945402e-07	-1.3869544e-07	-1.3847432e-07	-1.3773445e-07	-1.3727561e-07	-1.363029e-07	-1.3553893e-07	-1.3521935e-07	-1.3430423e-07	-1.3370078e-07	-1.3350433e-07	-1.3337865e-07	-1.3278469e-07	-1.3217283e-07	-1.3174071e-07	-1.309399e-07	-1.307115e-07	-1.3020315e-07	-1.2944838e-07	-1.2882833e-07	-1.2784005e-07	-1.2778537e-07	-1.2689952e-07	-1.2625912e-07	-1.2567062e-07	-1.2561804e-07	-1.2558939e-07	-1.2524708e-07	-1.2521099e-07	-1.2461635e-07	-1.2434765e-07	-1.2409077e-07	-1.2381508e-07	-1.2308408e-07	-1.2302183e-07	-1.2258022e-07	-1.2221005e-07	-1.2156153e-07	-1.2077066e-07	-1.2140799e-07	-1.2113213e-07	-1.2075776e-07	-1.1993376e-07	-1.2031308e-07	-1.2008508e-07	-1.200421e-07	-1.1982445e-07	-1.1967381e-07	-1.1840763e-07	-1.1655914e-07	-1.1592823e-07	-1.1757703e-07	-1.1644397e-07	-1.1596876e-07	-1.1589975e-07	-1.1633063e-07	-1.1804354e-07	-1.1877967e-07	-1.169999e-07	-1.1636666e-07	-1.1655413e-07	-1.1720903e-07	-1.1578288e-07	-1.1548457e-07	-1.1500407e-07	-1.150064e-07	-1.1464317e-07	-1.1469569e-07	-1.1455626e-07	-1.1462697e-07	-1.1472935e-07	-1.1546337e-07	-1.1444649e-07	-1.1427841e-07	-1.1410657e-07	-1.143008e-07	-1.1419706e-07	-1.1432422e-07	-1.1392279e-07	-1.1362204e-07	-1.1310874e-07	-1.1304371e-07	-1.1254946e-07	-1.1190622e-07	-1.1131533e-07	-1.1116066e-07	-1.1111416e-07	-1.1096932e-07	-1.1101696e-07	-1.1119653e-07	-1.1124774e-07	-1.1076321e-07	-1.1065788e-07	-1.1055948e-07	-1.1023042e-07	-1.0980341e-07	-1.0973491e-07	-1.0962469e-07	-1.1060882e-07	-1.1067641e-07	-1.1102497e-07	-1.0985491e-07	-1.0842979e-07	-1.0831633e-07	-1.0782844e-07	-1.0777342e-07	-1.0767059e-07	-1.0724511e-07	-1.0702649e-07	-1.0718077e-07	-1.0803569e-07	-1.07993e-07	-1.0839341e-07	-1.0724597e-07	-1.0744532e-07	-1.0666918e-07	-1.0637149e-07	-1.0608358e-07	-1.0577827e-07	-1.0670112e-07	-1.0723738e-07	-1.0559336e-07	-1.0794508e-07	-1.0714183e-07	-1.0770242e-07	-1.0667031e-07	-1.0640468e-07	-1.0710392e-07	-1.0722255e-07	-1.0624291e-07	-1.0647256e-07	-1.0696289e-07	-1.0664496e-07	-1.0752427e-07	-1.0734414e-07	-1.0651479e-07	-1.0622244e-07	-1.0483097e-07	-1.0444131e-07	-1.0698437e-07	-1.0686279e-07	-1.0704059e-07	-1.0704923e-07	-1.0651479e-07	-1.066835e-07	-1.0589343e-07	-1.0532108e-07	-1.0534916e-07	-1.0294866e-07	-1.0477464e-07	-1.0487452e-07	-1.0404159e-07	-1.0389795e-07	-1.0436179e-07	-1.0409286e-07	-1.0360259e-07	-1.0347708e-07	-1.0345536e-07	-1.0334821e-07	-1.0347048e-07	-1.0341165e-07	-1.0287778e-07	-1.0215746e-07	-1.0136989e-07
-1.1456746e-07	-1.1465613e-07	-1.1465693e-07	-1.1443683e-07	-1.1407644e-07	-1.1447247e-07	-1.1437714e-07	-1.1401937e-07	-1.1379075e-07	-1.1389784e-07	-1.1353603e-07	-1.1337045e-07	-1.1349113e-07	-1.1350289e-07	-1.131325e-07	-1.1319059e-07	-1.1353615e-07	-1.1331701e-07	-1.1343991e-07	-1.1346975e-07	-1.1315132e-07	-1.130939e-07	-1.1315734e-07	-1.1297413e-07	-1.1318065e-07	-1.1282771e-07	-1.1289717e-07	-1.1295378e-07	-1.1288085e-07	-1.1253127e-07	-1.1228053e-07	-1.1220499e-07	-1.1247516e-07	-1.1314125e-07	-1.1338074e-07	-1.1311636e-07	-1.1276489e-07	-1.1256509e-07	-1.1289552e-07	-1.1307628e-07	-1.1314864e-07	-1.1320316e-07	-1.1359094e-07	-1.1302262e-07	-1.1338494e-07	-1.1334521e-07	-1.1354058e-07	-1.1344014e-07	-1.126823e-07	-1.1242463e-07	-1.1288301e-07	-1.1310669e-07	-1.1349107e-07	-1.1315456e-07	-1.1324551e-07	-1.1278519e-07	-1.132218e-07	-1.1238433e-07	-1.1209909e-07	-1.1295799e-07	-1.1370463e-07	-1.130735e-07	-1.1327717e-07	-1.1286977e-07	-1.1272579e-07	-1.1227291e-07	-1.1166759e-07	-1.1161114e-07	-1.1188763e-07	-1.1158733e-07	-1.1155322e-07	-1.1167566e-07	-1.1157573e-07	-1.1119289e-07	-1.1054561e-07	-1.1071228e-07	-1.1093289e-07	-1.1104248e-07	-1.1075974e-07	-1.1141674e-07	-1.1164258e-07	-1.1010485e-07	-1.1154657e-07	-1.1173836e-07	-1.1127344e-07	-1.1163723e-07	-1.1066629e-07	-1.0906734e-07	-1.0980614e-07	-1.0962987e-07	-1.114372e-07	-1.1217321e-07	-1.1250705e-07	-1.0913158e-07	-1.0929762e-07	-1.1181123e-07	-1.1190343e-07	-1.1260602e-07	-1.1126389e-07	-1.1240621e-07	-1.1257106e-07	-1.1290518e-07	-1.124788e-07	-1.1311681e-07	-1.1304911e-07	-1.1294838e-07	-1.1372367e-07	-1.1423077e-07	-1.1452039e-07	-1.1451743e-07	-1.1491653e-07	-1.1478755e-07	-1.1509906e-07	-1.1518466e-07	-1.150392e-07	-1.1480404e-07	-1.1588691e-07	-1.1572405e-07	-1.1624167e-07	-1.167453e-07	-1.1743134e-07	-1.1795663e-07	-1.1837005e-07	-1.1884822e-07	-1.1893462e-07	-1.1976539e-07	-1.2015857e-07	-1.2110371e-07	-1.2175559e-07	-1.2226769e-07	-1.2210006e-07	-1.2273284e-07	-1.2279247e-07	-1.2313438e-07	-1.2357521e-07	-1.2419804e-07	-1.2495479e-07	-1.2597616e-07	-1.2661945e-07	-1.2727429e-07	-1.2789815e-07	-1.283413e-07	-1.287172e-07	-1.2955115e-07	-1.3002062e-07	-1.3032223e-07	-1.3109906e-07	-1.3208205e-07	-1.3260075e-07	-1.3325763e-07	-1.3348404e-07	-1.3369976e-07	-1.3437239e-07	-1.3462284e-07	-1.3478143e-07	-1.3603295e-07	-1.3582724e-07	-1.3579341e-07	-1.3621013e-07	-1.3730732e-07	-1.3783421e-07	-1.3928423e-07	-1.3938393e-07	-1.3951234e-07	-1.3984686e-07	-1.402006e-07	-1.4100482e-07	-1.4186554e-07	-1.4152664e-07	-1.4217358e-07	-1.4230551e-07	-1.4259382e-07	-1.4310655e-07	-1.4368959e-07	-1.4376849e-07	-1.4507333e-07	-1.4458863e-07	-1.4507015e-07	-1.4557349e-07	-1.4646793e-07	-1.4615256e-07	-1.4648623e-07	-1.4713788e-07	-1.4691943e-07	-1.4751652e-07	-1.4816624e-07	-1.491465e-07	-1.5035096e-07	-1.5096356e-07	-1.5137329e-07	-1.5112204e-07	-1.5163175e-07	-1.5245575e-07	-1.5224759e-07	-1.5363258e-07	-1.5517287e-07	-1.5602495e-07	-1.5752835e-07	-1.5822866e-07	-1.5872246e-07	-1.5929101e-07	-1.5880431e-07	-1.5980186e-07	-1.6037444e-07	-1.6090473e-07	-1.6127052e-07	-1.6190245e-07	-1.6224908e-07	-1.6226062e-07	-1.6271349e-07	-1.6288993e-07	-1.6344393e-07	-1.6388873e-07	-1.6447808e-07	-1.6444267e-07	-1.6465259e-07	-1.6594169e-07	-1.6527821e-07	-1.6574057e-07	-1.6564746e-07	-1.6597591e-07	-1.6585136e-07	-1.655427e-07	-1.6570164e-07	-1.6569959e-07	-1.6586705e-07	-1.6624364e-07	-1.6643207e-07	-1.6691905e-07	-1.6728302e-07	-1.6748493e-07	-1.6703359e-07	-1.6700614e-07	-1.6662119e-07	-1.6626666e-07	-1.6639785e-07	-1.6649568e-07	-1.6616207e-07	-1.6577587e-07	-1.6645288e-07	-1.6554998e-07	-1.6532817e-07	-1.6485092e-07	-1.6447439e-07	-1.6410314e-07	-1.6408723e-07	-1.6394318e-07	-1.6399906e-07	-1.6408421e-07	-1.6509097e-07	-1.6527952e-07	-1.6389157e-07	-1.6353096e-07	-1.6353988e-07	-1.6336548e-07	-1.6317341e-07	-1.6342801e-07	-1.6326783e-07	-1.6320087e-07	-1.6316045e-07	-1.6338271e-07	-1.6367829e-07	-1.6338839e-07	-1.6344251e-07	-1.6372445e-07	-1.6348088e-07	-1.6338845e-07	-1.6355034e-07	-1.6354915e-07	-1.6370882e-07	-1.6347963e-07	-1.6384905e-07	-1.6376185e-07	-1.6402169e-07	-1.6367568e-07	-1.6384888e-07	-1.6387844e-07	-1.6385695e-07	-1.6388418e-07	-1.6427651e-07	-1.64369e-07	-1.6471296e-07	-1.6444363e-07	-1.6459535e-07	-1.6408234e-07	-1.639404e-07	-1.6386247e-07	-1.6366266e-07	-1.634026e-07	-1.6334718e-07	-1.6350162e-07	-1.6351333e-07	-1.6337901e-07	-1.6337492e-07	-1.6311651e-07	-1.6315516e-07	-1.6363327e-07	-1.6315079e-07	-1.6285463e-07	-1.6416544e-07	-1.6409098e-07	-1.623597e-07	-1.6147976e-07	-1.6148579e-07	-1.6126853e-07	-1.608559e-07	-1.6182463e-07	-1.6056362e-07	-1.5953856e-07	-1.6066593e-07	-1.6076916e-07	-1.607753e-07	-1.6002315e-07	-1.5939679e-07	-1.5898888e-07	-1.5928032e-07	-1.5790016e-07	-1.5731405e-07	-1.5706615e-07	-1.5541468e-07	-1.5423944e-07	-1.5398416e-07	-1.526102e-07	-1.5196997e-07	-1.5110606e-07	-1.501657e-07	-1.5105365e-07	-1.5102711e-07	-1.5022323e-07	-1.4957772e-07	-1.4913542e-07	-1.4873001e-07	-1.4780204e-07	-1.4691267e-07	-1.4633423e-07	-1.4471107e-07	-1.4440013e-07	-1.4387103e-07	-1.4292226e-07	-1.4167216e-07	-1.4116341e-07	-1.4043883e-07	-1.4005349e-07	-1.3994116e-07	-1.395145e-07	-1.3879026e-07	-1.3846307e-07	-1.3779874e-07	-1.3741777e-07	-1.3667449e-07	-1.3635372e-07	-1.3585759e-07	-1.3551636e-07	-1.3445043e-07	-1.3370982e-07	-1.3309915e-07	-1.3256317e-07	-1.3201037e-07	-1.3166812e-07	-1.3171586e-07	-1.311904e-07	-1.3039693e-07	-1.3016523e-07	-1.2883675e-07	-1.2877013e-07	-1.286466e-07	-1.2807845e-07	-1.275526e-07	-1.2623434e-07	-1.2620609e-07	-1.2556569e-07	-1.2501835e-07	-1.2455581e-07	-1.2422925e-07	-1.2436857e-07	-1.2421538e-07	-1.2406321e-07	-1.233945e-07	-1.229526e-07	-1.2281282e-07	-1.2283033e-07	-1.2221244e-07	-1.2199445e-07	-1.2174706e-07	-1.2149667e-07	-1.209346e-07	-1.1856667e-07	-1.2044217e-07	-1.2012873e-07	-1.1968501e-07	-1.1711171e-07	-1.1791388e-07	-1.181723e-07	-1.1802075e-07	-1.1788546e-07	-1.1769924e-07	-1.1588679e-07	-1.1552834e-07	-1.1517034e-07	-1.1573303e-07	-1.1549491e-07	-1.1512338e-07	-1.1504619e-07	-1.1520893e-07	-1.1581517e-07	-1.169031e-07	-1.1483507e-07	-1.1462532e-07	-1.1476664e-07	-1.1499492e-07	-1.1467733e-07	-1.1458383e-07	-1.1435685e-07	-1.1427392e-07	-1.1366546e-07	-1.1376494e-07	-1.1354189e-07	-1.1368309e-07	-1.1375727e-07	-1.1400192e-07	-1.1316195e-07	-1.1306531e-07	-1.1292644e-07	-1.129726e-07	-1.128663e-07	-1.1297993e-07	-1.1264945e-07	-1.1244504e-07	-1.1200126e-07	-1.1202019e-07	-1.1149604e-07	-1.1094397e-07	-1.1038719e-07	-1.1029471e-07	-1.101879e-07	-1.0999787e-07	-1.0983143e-07	-1.0968978e-07	-1.0988873e-07	-1.0911089e-07	-1.0924839e-07	-1.0896196e-07	-1.0873418e-07	-1.0859065e-07	-1.0835896e-07	-1.0851835e-07	-1.0956592e-07	-1.0950197e-07	-1.0944211e-07	-1.0891324e-07	-1.071233e-07	-1.0726171e-07	-1.0666201e-07	-1.0683158e-07	-1.0647517e-07	-1.0609193e-07	-1.065963e-07	-1.0623893e-07	-1.0722306e-07	-1.0728758e-07	-1.0751438e-07	-1.0639405e-07	-1.0616515e-07	-1.0522285e-07	-1.0484592e-07	-1.0438674e-07	-1.0411475e-07	-1.0550173e-07	-1.0604782e-07	-1.0382996e-07	-1.0612183e-07	-1.0551861e-07	-1.0599729e-07	-1.0556784e-07	-1.0537246e-07	-1.0565657e-07	-1.0565975e-07	-1.0492266e-07	-1.0535757e-07	-1.0532068e-07	-1.0480045e-07	-1.0602588e-07	-1.0564452e-07	-1.0505926e-07	-1.0467886e-07	-1.0332042e-07	-1.020901e-07	-1.0478522e-07	-1.0468329e-07	-1.0519841e-07	-1.0512946e-07	-1.0486224e-07	-1.0540879e-07	-1.0458911e-07	-1.0406308e-07	-1.033041e-07	-1.0085245e-07	-1.0284174e-07	-1.0316853e-07	-1.0280706e-07	-1.0241121e-07	-1.0236135e-07	-1.0207373e-07	-1.0179048e-07	-1.0140508e-07	-1.0177087e-07	-1.0165434e-07	-1.0174205e-07	-1.015016e-07	-1.0112888e-07	-1.0024621e-07	-9.955221e-08
-1.1318934e-07	-1.1308401e-07	-1.1319344e-07	-1.1309726e-07	-1.1269742e-07	-1.1310152e-07	-1.1301489e-07	-1.1272493e-07	-1.1238996e-07	-1.1235096e-07	-1.1188985e-07	-1.1186904e-07	-1.1183948e-07	-1.1201394e-07	-1.1163661e-07	-1.1181805e-07	-1.120045e-07	-1.1193242e-07	-1.1210966e-07	-1.1184102e-07	-1.1164093e-07	-1.1149291e-07	-1.1161319e-07	-1.1155623e-07	-1.1185085e-07	-1.1156857e-07	-1.1176314e-07	-1.1185028e-07	-1.1161751e-07	-1.1139235e-07	-1.1097404e-07	-1.108113e-07	-1.1107176e-07	-1.1157294e-07	-1.1184721e-07	-1.116685e-07	-1.1143817e-07	-1.1118715e-07	-1.1131993e-07	-1.1141498e-07	-1.1163615e-07	-1.1166185e-07	-1.1203161e-07	-1.1154947e-07	-1.1183045e-07	-1.1199819e-07	-1.1225268e-07	-1.1216389e-07	-1.1191042e-07	-1.1169311e-07	-1.1199825e-07	-1.1209244e-07	-1.1219169e-07	-1.1181243e-07	-1.1179185e-07	-1.1151275e-07	-1.1182578e-07	-1.1152969e-07	-1.1154941e-07	-1.1202849e-07	-1.1254934e-07	-1.1203286e-07	-1.1210022e-07	-1.1165992e-07	-1.1137308e-07	-1.1091595e-07	-1.1049389e-07	-1.1015288e-07	-1.1036758e-07	-1.1041391e-07	-1.1040356e-07	-1.103802e-07	-1.1026827e-07	-1.0997735e-07	-1.0933388e-07	-1.0946331e-07	-1.0967682e-07	-1.0980438e-07	-1.0949401e-07	-1.1012992e-07	-1.1049906e-07	-1.0992869e-07	-1.1061746e-07	-1.1061843e-07	-1.1040925e-07	-1.1049428e-07	-1.1001703e-07	-1.0889829e-07	-1.0955955e-07	-1.0929108e-07	-1.0979687e-07	-1.1034257e-07	-1.1116913e-07	-1.0816382e-07	-1.0825016e-07	-1.1070091e-07	-1.1054306e-07	-1.1101162e-07	-1.0943984e-07	-1.1142089e-07	-1.1132903e-07	-1.1101559e-07	-1.1107318e-07	-1.1171369e-07	-1.1170306e-07	-1.1136376e-07	-1.1178281e-07	-1.1191219e-07	-1.1228394e-07	-1.1245658e-07	-1.1286392e-07	-1.1272681e-07	-1.1346344e-07	-1.1349039e-07	-1.1343036e-07	-1.1324062e-07	-1.1401391e-07	-1.1412544e-07	-1.1460116e-07	-1.149682e-07	-1.157598e-07	-1.1625889e-07	-1.1656823e-07	-1.1707061e-07	-1.169775e-07	-1.1778155e-07	-1.1792292e-07	-1.1881832e-07	-1.1936447e-07	-1.2016449e-07	-1.201214e-07	-1.2060053e-07	-1.2076646e-07	-1.2100617e-07	-1.2149934e-07	-1.222927e-07	-1.230357e-07	-1.2386414e-07	-1.2460868e-07	-1.2548452e-07	-1.2574242e-07	-1.2605511e-07	-1.266049e-07	-1.2699911e-07	-1.2749564e-07	-1.2763286e-07	-1.2856225e-07	-1.2955047e-07	-1.3034042e-07	-1.3107768e-07	-1.3152254e-07	-1.3193397e-07	-1.3284148e-07	-1.3291395e-07	-1.3280908e-07	-1.3382453e-07	-1.337487e-07	-1.3400359e-07	-1.3452581e-07	-1.3545139e-07	-1.359528e-07	-1.3725167e-07	-1.3740288e-07	-1.3767652e-07	-1.3755749e-07	-1.3818862e-07	-1.3879782e-07	-1.3942935e-07	-1.3958481e-07	-1.3991502e-07	-1.4013358e-07	-1.4012653e-07	-1.4079097e-07	-1.4173696e-07	-1.4139783e-07	-1.4283751e-07	-1.4249071e-07	-1.4260729e-07	-1.4311473e-07	-1.4388047e-07	-1.4363576e-07	-1.4377912e-07	-1.4450609e-07	-1.4450382e-07	-1.4515263e-07	-1.4558714e-07	-1.4579808e-07	-1.4669797e-07	-1.4788674e-07	-1.4839407e-07	-1.488869e-07	-1.4920772e-07	-1.5009681e-07	-1.4993793e-07	-1.5136891e-07	-1.5241608e-07	-1.5334666e-07	-1.5472045e-07	-1.5518202e-07	-1.5576825e-07	-1.5660993e-07	-1.5643707e-07	-1.570582e-07	-1.57447e-07	-1.5793569e-07	-1.5818961e-07	-1.5892192e-07	-1.5908387e-07	-1.5926054e-07	-1.5957966e-07	-1.5996454e-07	-1.6026348e-07	-1.6067617e-07	-1.6101814e-07	-1.6099762e-07	-1.6101626e-07	-1.6326038e-07	-1.6248242e-07	-1.6281365e-07	-1.6260867e-07	-1.6297213e-07	-1.6294729e-07	-1.6281956e-07	-1.6314323e-07	-1.6314692e-07	-1.6358081e-07	-1.6381881e-07	-1.6424025e-07	-1.6439338e-07	-1.6483523e-07	-1.6506829e-07	-1.6446432e-07	-1.643549e-07	-1.6393818e-07	-1.6368028e-07	-1.6386196e-07	-1.6382188e-07	-1.6337111e-07	-1.6310429e-07	-1.6405892e-07	-1.6245514e-07	-1.6206707e-07	-1.6154223e-07	-1.6127461e-07	-1.6088052e-07	-1.6089842e-07	-1.6097749e-07	-1.6111841e-07	-1.614157e-07	-1.6250283e-07	-1.6268882e-07	-1.6104894e-07	-1.6068833e-07	-1.6059323e-07	-1.6070283e-07	-1.6078997e-07	-1.6046374e-07	-1.6030646e-07	-1.6028457e-07	-1.600456e-07	-1.6041656e-07	-1.6046567e-07	-1.598894e-07	-1.603334e-07	-1.6051251e-07	-1.6034068e-07	-1.6051382e-07	-1.6034801e-07	-1.6029225e-07	-1.606075e-07	-1.6024848e-07	-1.6072977e-07	-1.6026712e-07	-1.6038865e-07	-1.6015065e-07	-1.6040372e-07	-1.6040423e-07	-1.6040366e-07	-1.6054605e-07	-1.6120032e-07	-1.6108066e-07	-1.6146947e-07	-1.6117633e-07	-1.6150085e-07	-1.6106992e-07	-1.6084152e-07	-1.6079161e-07	-1.6059573e-07	-1.6049859e-07	-1.6033749e-07	-1.606362e-07	-1.6045107e-07	-1.6013286e-07	-1.602092e-07	-1.60029e-07	-1.6007067e-07	-1.6063655e-07	-1.6015292e-07	-1.6005879e-07	-1.6197646e-07	-1.6203938e-07	-1.5994539e-07	-1.5850367e-07	-1.5833422e-07	-1.5882455e-07	-1.5885621e-07	-1.5988371e-07	-1.5849156e-07	-1.576019e-07	-1.5831915e-07	-1.5854238e-07	-1.5838742e-07	-1.5788089e-07	-1.5694638e-07	-1.5621879e-07	-1.5685345e-07	-1.5584016e-07	-1.5497824e-07	-1.545618e-07	-1.5298252e-07	-1.5213595e-07	-1.5169394e-07	-1.5084646e-07	-1.4966554e-07	-1.4891083e-07	-1.4795501e-07	-1.485501e-07	-1.4878196e-07	-1.4813469e-07	-1.4730682e-07	-1.4677812e-07	-1.4616131e-07	-1.4532401e-07	-1.4473522e-07	-1.4416531e-07	-1.4253663e-07	-1.4206785e-07	-1.414441e-07	-1.4131911e-07	-1.4017576e-07	-1.3955611e-07	-1.3895527e-07	-1.3837473e-07	-1.3810688e-07	-1.3773854e-07	-1.3684382e-07	-1.3641727e-07	-1.3595644e-07	-1.3524709e-07	-1.3460107e-07	-1.342334e-07	-1.3373051e-07	-1.3317685e-07	-1.3240117e-07	-1.3183723e-07	-1.3085446e-07	-1.3108246e-07	-1.3035162e-07	-1.295632e-07	-1.2948584e-07	-1.2906202e-07	-1.2795772e-07	-1.2824012e-07	-1.2548895e-07	-1.2562771e-07	-1.2657154e-07	-1.2597872e-07	-1.2619319e-07	-1.2526925e-07	-1.2495252e-07	-1.2465671e-07	-1.2433435e-07	-1.2376745e-07	-1.2336312e-07	-1.2250177e-07	-1.2249853e-07	-1.2235421e-07	-1.2219976e-07	-1.2185126e-07	-1.2173535e-07	-1.2198524e-07	-1.214288e-07	-1.2098042e-07	-1.2052283e-07	-1.198274e-07	-1.1977335e-07	-1.1713803e-07	-1.1955228e-07	-1.1938812e-07	-1.1903228e-07	-1.1557381e-07	-1.154765e-07	-1.1550958e-07	-1.1528022e-07	-1.1504153e-07	-1.1497423e-07	-1.1436975e-07	-1.1435225e-07	-1.1432553e-07	-1.1446826e-07	-1.1437277e-07	-1.1412021e-07	-1.1403961e-07	-1.1388943e-07	-1.1367729e-07	-1.1458729e-07	-1.1262517e-07	-1.126391e-07	-1.1292065e-07	-1.1288842e-07	-1.1336738e-07	-1.1348186e-07	-1.1346435e-07	-1.1344201e-07	-1.1280673e-07	-1.1290263e-07	-1.1272044e-07	-1.1269111e-07	-1.1239922e-07	-1.1237813e-07	-1.1168521e-07	-1.1180015e-07	-1.1170152e-07	-1.1162547e-07	-1.1154776e-07	-1.1141151e-07	-1.1111018e-07	-1.1103435e-07	-1.1085649e-07	-1.1081147e-07	-1.1027146e-07	-1.0985838e-07	-1.0935747e-07	-1.0930989e-07	-1.0917518e-07	-1.0883116e-07	-1.0837783e-07	-1.0825323e-07	-1.0868524e-07	-1.0765609e-07	-1.0811573e-07	-1.0718304e-07	-1.0694123e-07	-1.0749102e-07	-1.0703826e-07	-1.0727479e-07	-1.0815393e-07	-1.0781258e-07	-1.0765882e-07	-1.0752893e-07	-1.056377e-07	-1.0652127e-07	-1.0585899e-07	-1.0585961e-07	-1.0477044e-07	-1.0460138e-07	-1.0558909e-07	-1.0492153e-07	-1.061004e-07	-1.060763e-07	-1.0616969e-07	-1.05335e-07	-1.0482324e-07	-1.0361435e-07	-1.0297396e-07	-1.0275483e-07	-1.0229411e-07	-1.0365278e-07	-1.0456046e-07	-1.0227603e-07	-1.0442284e-07	-1.037597e-07	-1.0400112e-07	-1.0373702e-07	-1.0377755e-07	-1.0382541e-07	-1.038307e-07	-1.0316865e-07	-1.0365568e-07	-1.0311726e-07	-1.0253848e-07	-1.04158e-07	-1.0365767e-07	-1.0319656e-07	-1.0283424e-07	-1.0165888e-07	-9.9663453e-08	-1.0249425e-07	-1.0217758e-07	-1.0286197e-07	-1.029444e-07	-1.0307031e-07	-1.036247e-07	-1.0262744e-07	-1.0212619e-07	-1.0123802e-07	-9.9018678e-08	-1.0093561e-07	-1.0144191e-07	-1.0121403e-07	-1.0063377e-07	-1.0042663e-07	-1.0016913e-07	-9.995739e-08	-9.9312217e-08	-9.9945851e-08	-9.9634804e-08	-9.9683746e-08	-9.9431304e-08	-9.910633e-08	-9.8159887e-08	-9.7655288e-08
-1.1166532e-07	-1.1164656e-07	-1.1177508e-07	-1.1161796e-07	-1.1134688e-07	-1.1183306e-07	-1.1176598e-07	-1.1159335e-07	-1.1112155e-07	-1.1092942e-07	-1.1046876e-07	-1.1051304e-07	-1.1065646e-07	-1.1085274e-07	-1.1051452e-07	-1.1051503e-07	-1.1062838e-07	-1.1048968e-07	-1.1054658e-07	-1.1009661e-07	-1.1001043e-07	-1.1013822e-07	-1.1009632e-07	-1.1013265e-07	-1.1043431e-07	-1.1013054e-07	-1.1025998e-07	-1.1047291e-07	-1.102685e-07	-1.1020558e-07	-1.0961475e-07	-1.0952147e-07	-1.0956779e-07	-1.1017033e-07	-1.1024906e-07	-1.1028919e-07	-1.0999804e-07	-1.099225e-07	-1.0983001e-07	-1.0972622e-07	-1.0995785e-07	-1.0996138e-07	-1.1027709e-07	-1.0972104e-07	-1.1014066e-07	-1.1036553e-07	-1.1068619e-07	-1.1068124e-07	-1.1085899e-07	-1.1060649e-07	-1.107764e-07	-1.1077071e-07	-1.1081954e-07	-1.1047047e-07	-1.1026964e-07	-1.1008177e-07	-1.1035161e-07	-1.1042493e-07	-1.104724e-07	-1.1072007e-07	-1.1108085e-07	-1.1063986e-07	-1.1085604e-07	-1.1026435e-07	-1.0994029e-07	-1.0958303e-07	-1.0931188e-07	-1.0889386e-07	-1.089349e-07	-1.0915568e-07	-1.0933911e-07	-1.0908309e-07	-1.0897111e-07	-1.0872168e-07	-1.0804467e-07	-1.0835578e-07	-1.0836726e-07	-1.0844769e-07	-1.0848089e-07	-1.0887675e-07	-1.0935457e-07	-1.0920365e-07	-1.0940767e-07	-1.0951169e-07	-1.0937242e-07	-1.0944342e-07	-1.0915295e-07	-1.0854524e-07	-1.0887891e-07	-1.0856525e-07	-1.0853699e-07	-1.0866086e-07	-1.0946957e-07	-1.0783538e-07	-1.076852e-07	-1.0970962e-07	-1.0950566e-07	-1.096252e-07	-1.085387e-07	-1.1010252e-07	-1.0974622e-07	-1.0924248e-07	-1.0958968e-07	-1.1042573e-07	-1.1063611e-07	-1.1035962e-07	-1.1044051e-07	-1.1047672e-07	-1.1033461e-07	-1.1032807e-07	-1.1092237e-07	-1.1060132e-07	-1.1205685e-07	-1.1206691e-07	-1.119725e-07	-1.1187831e-07	-1.122097e-07	-1.1267889e-07	-1.1292479e-07	-1.1333674e-07	-1.14101e-07	-1.1448094e-07	-1.1486873e-07	-1.1530773e-07	-1.150795e-07	-1.1573718e-07	-1.155766e-07	-1.16487e-07	-1.1705077e-07	-1.1761824e-07	-1.1816462e-07	-1.1845822e-07	-1.1835903e-07	-1.188854e-07	-1.1953591e-07	-1.2039601e-07	-1.2107245e-07	-1.2191236e-07	-1.2257931e-07	-1.2359806e-07	-1.2366695e-07	-1.2388176e-07	-1.242164e-07	-1.2474374e-07	-1.2513198e-07	-1.2521804e-07	-1.2625037e-07	-1.2708671e-07	-1.2803378e-07	-1.2876012e-07	-1.2954882e-07	-1.300694e-07	-1.3117779e-07	-1.3109263e-07	-1.3090448e-07	-1.3167272e-07	-1.3176003e-07	-1.3214571e-07	-1.3258597e-07	-1.3339883e-07	-1.339626e-07	-1.3514938e-07	-1.3515012e-07	-1.3555223e-07	-1.3524567e-07	-1.36209e-07	-1.3663146e-07	-1.3703959e-07	-1.3741789e-07	-1.3745927e-07	-1.3769949e-07	-1.3760416e-07	-1.3820119e-07	-1.3921232e-07	-1.3942054e-07	-1.4047976e-07	-1.4024545e-07	-1.3991524e-07	-1.4049675e-07	-1.4108929e-07	-1.4100334e-07	-1.4104364e-07	-1.4165192e-07	-1.4173497e-07	-1.4247485e-07	-1.4259513e-07	-1.42077e-07	-1.4249986e-07	-1.4470464e-07	-1.451512e-07	-1.4597151e-07	-1.465944e-07	-1.4738379e-07	-1.4769779e-07	-1.4883284e-07	-1.4975484e-07	-1.5046999e-07	-1.5165097e-07	-1.5224651e-07	-1.5272991e-07	-1.5331119e-07	-1.5350713e-07	-1.5359808e-07	-1.5387428e-07	-1.5447807e-07	-1.5443686e-07	-1.549551e-07	-1.5538387e-07	-1.5582924e-07	-1.5592781e-07	-1.5686112e-07	-1.5719644e-07	-1.5742751e-07	-1.5773696e-07	-1.578203e-07	-1.5768615e-07	-1.6044982e-07	-1.6005612e-07	-1.5977201e-07	-1.5979197e-07	-1.5996113e-07	-1.5984034e-07	-1.5990935e-07	-1.6040559e-07	-1.6065491e-07	-1.6115638e-07	-1.6157406e-07	-1.6183958e-07	-1.6208008e-07	-1.622862e-07	-1.6247623e-07	-1.619286e-07	-1.6198146e-07	-1.6169747e-07	-1.6115467e-07	-1.611557e-07	-1.6089206e-07	-1.605564e-07	-1.6025655e-07	-1.6134607e-07	-1.5957363e-07	-1.5943959e-07	-1.5896086e-07	-1.5847911e-07	-1.580288e-07	-1.581646e-07	-1.5819046e-07	-1.5839498e-07	-1.5917453e-07	-1.5988684e-07	-1.5967998e-07	-1.5796275e-07	-1.5813276e-07	-1.5764925e-07	-1.5846445e-07	-1.5870614e-07	-1.5751738e-07	-1.5749367e-07	-1.5733133e-07	-1.5724856e-07	-1.5741796e-07	-1.5723469e-07	-1.5690648e-07	-1.5803374e-07	-1.5706246e-07	-1.5708798e-07	-1.5818443e-07	-1.5763811e-07	-1.5678842e-07	-1.5727437e-07	-1.5745718e-07	-1.5810139e-07	-1.5673362e-07	-1.569552e-07	-1.5678393e-07	-1.5715818e-07	-1.5740585e-07	-1.574727e-07	-1.5763527e-07	-1.5821257e-07	-1.5802277e-07	-1.582257e-07	-1.5802095e-07	-1.5838248e-07	-1.5818682e-07	-1.580039e-07	-1.5777584e-07	-1.5781757e-07	-1.5776732e-07	-1.575724e-07	-1.5833729e-07	-1.576181e-07	-1.5744729e-07	-1.5752374e-07	-1.5747753e-07	-1.574204e-07	-1.5759929e-07	-1.5717922e-07	-1.5755563e-07	-1.5972171e-07	-1.5986888e-07	-1.5766597e-07	-1.5565394e-07	-1.5522335e-07	-1.5648891e-07	-1.5681866e-07	-1.5789453e-07	-1.5647498e-07	-1.5575392e-07	-1.5585181e-07	-1.5593355e-07	-1.5586966e-07	-1.5548079e-07	-1.5446648e-07	-1.53538e-07	-1.5399695e-07	-1.5356358e-07	-1.5260997e-07	-1.5210111e-07	-1.507957e-07	-1.5004616e-07	-1.4933272e-07	-1.4873115e-07	-1.4742784e-07	-1.4682956e-07	-1.4568462e-07	-1.455154e-07	-1.4622265e-07	-1.4582912e-07	-1.4497289e-07	-1.4425461e-07	-1.4350707e-07	-1.4271581e-07	-1.4236673e-07	-1.4157712e-07	-1.4054893e-07	-1.3981105e-07	-1.3865429e-07	-1.396549e-07	-1.3882567e-07	-1.3785893e-07	-1.374334e-07	-1.3667824e-07	-1.3637617e-07	-1.3595087e-07	-1.3497822e-07	-1.3452808e-07	-1.3419196e-07	-1.3329651e-07	-1.3253759e-07	-1.3227259e-07	-1.3125754e-07	-1.3042825e-07	-1.3033059e-07	-1.2990034e-07	-1.2818623e-07	-1.2948823e-07	-1.2786529e-07	-1.2662878e-07	-1.2643716e-07	-1.2557206e-07	-1.2459054e-07	-1.2554705e-07	-1.2265861e-07	-1.2242396e-07	-1.2336005e-07	-1.2268106e-07	-1.2397868e-07	-1.240976e-07	-1.2419144e-07	-1.2397652e-07	-1.233372e-07	-1.2208534e-07	-1.2209796e-07	-1.1957337e-07	-1.1965255e-07	-1.1947549e-07	-1.1970104e-07	-1.2032382e-07	-1.1995797e-07	-1.199802e-07	-1.1941376e-07	-1.1820043e-07	-1.1780332e-07	-1.1691321e-07	-1.1741872e-07	-1.1615373e-07	-1.1829042e-07	-1.1861181e-07	-1.1756498e-07	-1.1499145e-07	-1.1438027e-07	-1.140055e-07	-1.1384952e-07	-1.1355007e-07	-1.1356269e-07	-1.1321612e-07	-1.1338915e-07	-1.1345998e-07	-1.1342206e-07	-1.1339711e-07	-1.1281037e-07	-1.128339e-07	-1.1251262e-07	-1.1183323e-07	-1.1205367e-07	-1.1105811e-07	-1.1122444e-07	-1.1136063e-07	-1.1128589e-07	-1.1163644e-07	-1.1193379e-07	-1.1222653e-07	-1.1249165e-07	-1.1197977e-07	-1.121337e-07	-1.1181982e-07	-1.1161438e-07	-1.1121404e-07	-1.1102986e-07	-1.1040908e-07	-1.1047138e-07	-1.10511e-07	-1.102253e-07	-1.1005648e-07	-1.0975896e-07	-1.0964311e-07	-1.0949526e-07	-1.0927829e-07	-1.0927067e-07	-1.0885469e-07	-1.0842513e-07	-1.0817632e-07	-1.0791751e-07	-1.0774261e-07	-1.0723818e-07	-1.0682521e-07	-1.0660847e-07	-1.0738313e-07	-1.0629833e-07	-1.0647415e-07	-1.0519352e-07	-1.0485689e-07	-1.0601923e-07	-1.0602002e-07	-1.0574558e-07	-1.0638257e-07	-1.0576605e-07	-1.0553572e-07	-1.0558023e-07	-1.0391898e-07	-1.0524434e-07	-1.0453891e-07	-1.0439265e-07	-1.0281087e-07	-1.0250693e-07	-1.037339e-07	-1.0297759e-07	-1.0433462e-07	-1.0430722e-07	-1.0429545e-07	-1.0371605e-07	-1.0325959e-07	-1.0198238e-07	-1.0075166e-07	-1.0123284e-07	-1.0035842e-07	-1.0141054e-07	-1.0293229e-07	-1.0106993e-07	-1.0265501e-07	-1.0192616e-07	-1.018721e-07	-1.0161989e-07	-1.0177985e-07	-1.0200284e-07	-1.0194873e-07	-1.0108272e-07	-1.0158419e-07	-1.0111091e-07	-1.0007022e-07	-1.017932e-07	-1.01387e-07	-1.0116605e-07	-1.008442e-07	-9.9770659e-08	-9.7365557e-08	-1.0030959e-07	-9.9692897e-08	-1.0056806e-07	-1.0077679e-07	-1.0082243e-07	-1.0136034e-07	-1.0048478e-07	-1.0006852e-07	-9.9367753e-08	-9.7854013e-08	-9.9081831e-08	-9.9585179e-08	-9.9449778e-08	-9.8747648e-08	-9.8422618e-08	-9.8092812e-08	-9.8025396e-08	-9.741774e-08	-9.7888119e-08	-9.7458837e-08	-9.749516e-08	-9.7324801e-08	-9.6947758e-08	-9.6108295e-08	-9.5616656e-08
-1.1022439e-07	-1.10266e-07	-1.1020416e-07	-1.0999327e-07	-1.0973059e-07	-1.105588e-07	-1.103258e-07	-1.1039481e-07	-1.0993188e-07	-1.0962492e-07	-1.0935929e-07	-1.0924651e-07	-1.0962196e-07	-1.0973332e-07	-1.0944609e-07	-1.0935543e-07	-1.0933917e-07	-1.0904819e-07	-1.090649e-07	-1.0864363e-07	-1.0853915e-07	-1.0879353e-07	-1.0875965e-07	-1.0872685e-07	-1.0899856e-07	-1.0867359e-07	-1.0875942e-07	-1.0917717e-07	-1.0889522e-07	-1.0904569e-07	-1.0832525e-07	-1.0814966e-07	-1.0818684e-07	-1.08721e-07	-1.0887743e-07	-1.0890238e-07	-1.085607e-07	-1.0859736e-07	-1.0842581e-07	-1.0838772e-07	-1.0848055e-07	-1.083734e-07	-1.0864341e-07	-1.0782838e-07	-1.0836879e-07	-1.0848566e-07	-1.0895479e-07	-1.0905808e-07	-1.092817e-07	-1.0917978e-07	-1.0931598e-07	-1.0922247e-07	-1.0926692e-07	-1.0898037e-07	-1.0884582e-07	-1.0860322e-07	-1.088689e-07	-1.0910748e-07	-1.0913453e-07	-1.089158e-07	-1.0921883e-07	-1.0873072e-07	-1.0914761e-07	-1.0853478e-07	-1.0833168e-07	-1.0798254e-07	-1.078381e-07	-1.0758163e-07	-1.0742525e-07	-1.0777921e-07	-1.0800579e-07	-1.0770714e-07	-1.0742434e-07	-1.0720942e-07	-1.0676479e-07	-1.071665e-07	-1.070452e-07	-1.0715411e-07	-1.0734311e-07	-1.0762136e-07	-1.0827796e-07	-1.0825426e-07	-1.0811527e-07	-1.0835936e-07	-1.083464e-07	-1.0837618e-07	-1.0803313e-07	-1.075943e-07	-1.0791621e-07	-1.0755991e-07	-1.073081e-07	-1.0738881e-07	-1.0804058e-07	-1.0769617e-07	-1.0753189e-07	-1.0840273e-07	-1.0829052e-07	-1.0825073e-07	-1.0759624e-07	-1.0883196e-07	-1.0849283e-07	-1.0819861e-07	-1.0838556e-07	-1.0917984e-07	-1.0949162e-07	-1.093008e-07	-1.0935787e-07	-1.0944484e-07	-1.0927926e-07	-1.0905711e-07	-1.0986389e-07	-1.0912987e-07	-1.1086649e-07	-1.1078856e-07	-1.1061854e-07	-1.104101e-07	-1.1091447e-07	-1.112976e-07	-1.1145158e-07	-1.1182766e-07	-1.1235517e-07	-1.1269282e-07	-1.1273158e-07	-1.1342041e-07	-1.1322254e-07	-1.1376164e-07	-1.1370236e-07	-1.1447742e-07	-1.1525651e-07	-1.1549417e-07	-1.1615731e-07	-1.1622592e-07	-1.1581153e-07	-1.1670693e-07	-1.1784158e-07	-1.1875085e-07	-1.1918678e-07	-1.1987771e-07	-1.2059519e-07	-1.2131017e-07	-1.2152395e-07	-1.2196926e-07	-1.2194675e-07	-1.2277968e-07	-1.2322784e-07	-1.2342628e-07	-1.2434259e-07	-1.2508161e-07	-1.2584189e-07	-1.2657256e-07	-1.273728e-07	-1.2819601e-07	-1.2916604e-07	-1.2906429e-07	-1.2904928e-07	-1.2935266e-07	-1.2953183e-07	-1.2997316e-07	-1.3014619e-07	-1.3123247e-07	-1.3167733e-07	-1.3269897e-07	-1.3241782e-07	-1.3292282e-07	-1.3290992e-07	-1.341449e-07	-1.3462295e-07	-1.3469969e-07	-1.352351e-07	-1.3510692e-07	-1.3533429e-07	-1.3525136e-07	-1.3581928e-07	-1.3667267e-07	-1.3711076e-07	-1.3801349e-07	-1.3792749e-07	-1.3724724e-07	-1.3789344e-07	-1.3832181e-07	-1.3827002e-07	-1.3838371e-07	-1.3889633e-07	-1.3915644e-07	-1.3975131e-07	-1.3957248e-07	-1.3843345e-07	-1.3849245e-07	-1.419964e-07	-1.4203141e-07	-1.429147e-07	-1.4388058e-07	-1.4432669e-07	-1.4517707e-07	-1.4606172e-07	-1.46979e-07	-1.4753283e-07	-1.4848911e-07	-1.4911768e-07	-1.4941935e-07	-1.4958704e-07	-1.504917e-07	-1.494812e-07	-1.5000245e-07	-1.5107918e-07	-1.5080184e-07	-1.5140535e-07	-1.5179739e-07	-1.5297087e-07	-1.5343005e-07	-1.5414264e-07	-1.5439343e-07	-1.5454094e-07	-1.5478111e-07	-1.5494777e-07	-1.5505168e-07	-1.5764715e-07	-1.5772031e-07	-1.5689494e-07	-1.5708753e-07	-1.5730257e-07	-1.5713039e-07	-1.5699123e-07	-1.5754296e-07	-1.5792841e-07	-1.5848184e-07	-1.5904766e-07	-1.5931261e-07	-1.5947637e-07	-1.5966691e-07	-1.5973774e-07	-1.5926742e-07	-1.5940589e-07	-1.5912934e-07	-1.5848099e-07	-1.5829971e-07	-1.581156e-07	-1.5795348e-07	-1.5747935e-07	-1.585887e-07	-1.5689665e-07	-1.5686612e-07	-1.5709765e-07	-1.5616246e-07	-1.5581952e-07	-1.5561682e-07	-1.556154e-07	-1.5553474e-07	-1.5641513e-07	-1.5732587e-07	-1.5664227e-07	-1.55333e-07	-1.5583691e-07	-1.5539388e-07	-1.5600602e-07	-1.5632111e-07	-1.5471602e-07	-1.545277e-07	-1.5432522e-07	-1.5453696e-07	-1.5479759e-07	-1.546469e-07	-1.547337e-07	-1.5561858e-07	-1.540115e-07	-1.5399996e-07	-1.5567292e-07	-1.5531072e-07	-1.5364554e-07	-1.5402003e-07	-1.5515326e-07	-1.5530429e-07	-1.5379578e-07	-1.5384677e-07	-1.5393545e-07	-1.5419175e-07	-1.5456897e-07	-1.5465042e-07	-1.5473984e-07	-1.5528678e-07	-1.5494192e-07	-1.5507391e-07	-1.5501689e-07	-1.5516241e-07	-1.5532055e-07	-1.5519379e-07	-1.5501968e-07	-1.5503088e-07	-1.5515513e-07	-1.551557e-07	-1.5598954e-07	-1.5520231e-07	-1.5502354e-07	-1.5512666e-07	-1.5505606e-07	-1.5463382e-07	-1.5485136e-07	-1.5480333e-07	-1.5533669e-07	-1.5740403e-07	-1.5780159e-07	-1.5533664e-07	-1.5339174e-07	-1.5247542e-07	-1.5401434e-07	-1.5459113e-07	-1.5601597e-07	-1.5468612e-07	-1.5402338e-07	-1.5341351e-07	-1.5316078e-07	-1.5345034e-07	-1.5318437e-07	-1.5197327e-07	-1.5121446e-07	-1.5051182e-07	-1.50566e-07	-1.5029843e-07	-1.4967463e-07	-1.4872927e-07	-1.4786502e-07	-1.4688902e-07	-1.4636049e-07	-1.4537483e-07	-1.4497726e-07	-1.4333585e-07	-1.422747e-07	-1.4335313e-07	-1.435875e-07	-1.429064e-07	-1.4210991e-07	-1.4135594e-07	-1.4048044e-07	-1.399336e-07	-1.3908203e-07	-1.3842237e-07	-1.3758762e-07	-1.3550317e-07	-1.3747581e-07	-1.3707819e-07	-1.3572395e-07	-1.3577005e-07	-1.3498078e-07	-1.3482082e-07	-1.3403928e-07	-1.330414e-07	-1.3289383e-07	-1.3247012e-07	-1.3152186e-07	-1.3062714e-07	-1.2973999e-07	-1.2823995e-07	-1.27406e-07	-1.2783806e-07	-1.2810563e-07	-1.255998e-07	-1.2756607e-07	-1.2503273e-07	-1.2394224e-07	-1.236009e-07	-1.2259221e-07	-1.2225991e-07	-1.2281913e-07	-1.2150804e-07	-1.2093426e-07	-1.2086423e-07	-1.2005387e-07	-1.2066994e-07	-1.2124013e-07	-1.2221255e-07	-1.2189446e-07	-1.2051373e-07	-1.1939539e-07	-1.1935845e-07	-1.1790615e-07	-1.1783084e-07	-1.1739303e-07	-1.1732311e-07	-1.1741042e-07	-1.171872e-07	-1.1708124e-07	-1.1652827e-07	-1.1589503e-07	-1.1575207e-07	-1.1505028e-07	-1.1551373e-07	-1.1504261e-07	-1.1609728e-07	-1.1663349e-07	-1.1545461e-07	-1.1417598e-07	-1.1363602e-07	-1.1321481e-07	-1.1302336e-07	-1.126881e-07	-1.1258055e-07	-1.1235431e-07	-1.1236784e-07	-1.1232731e-07	-1.1213064e-07	-1.1201524e-07	-1.113624e-07	-1.1151894e-07	-1.1103924e-07	-1.1047257e-07	-1.099715e-07	-1.098071e-07	-1.0981051e-07	-1.0983069e-07	-1.0966801e-07	-1.0989839e-07	-1.100309e-07	-1.1036963e-07	-1.1099991e-07	-1.107357e-07	-1.1091635e-07	-1.1029567e-07	-1.099645e-07	-1.0983968e-07	-1.0927033e-07	-1.0859236e-07	-1.0871452e-07	-1.0893996e-07	-1.0864039e-07	-1.0822464e-07	-1.0799886e-07	-1.077558e-07	-1.0739615e-07	-1.0715439e-07	-1.070776e-07	-1.0678838e-07	-1.0644135e-07	-1.0640832e-07	-1.059372e-07	-1.0564952e-07	-1.0513111e-07	-1.0489128e-07	-1.0448991e-07	-1.0551139e-07	-1.0469438e-07	-1.0459644e-07	-1.0323015e-07	-1.0273169e-07	-1.0415351e-07	-1.0437179e-07	-1.0369394e-07	-1.0414499e-07	-1.034216e-07	-1.0308213e-07	-1.0321162e-07	-1.0196254e-07	-1.0330308e-07	-1.0262931e-07	-1.0260169e-07	-1.0057312e-07	-1.0006522e-07	-1.015847e-07	-1.005269e-07	-1.02103e-07	-1.0217826e-07	-1.0195379e-07	-1.0104719e-07	-1.009592e-07	-9.9930503e-08	-9.8158921e-08	-9.8840871e-08	-9.8345879e-08	-9.8657267e-08	-1.0123767e-07	-9.9324154e-08	-1.007578e-07	-9.9811871e-08	-9.9491388e-08	-9.9208648e-08	-9.929704e-08	-9.9804026e-08	-9.9902195e-08	-9.9089164e-08	-9.9490421e-08	-9.9097804e-08	-9.792916e-08	-9.9379918e-08	-9.9033059e-08	-9.8830128e-08	-9.854574e-08	-9.7736972e-08	-9.4957272e-08	-9.8152157e-08	-9.7548593e-08	-9.8365433e-08	-9.8338035e-08	-9.8300006e-08	-9.8763451e-08	-9.7969348e-08	-9.7958207e-08	-9.7530403e-08	-9.647772e-08	-9.7307748e-08	-9.7788529e-08	-9.7828377e-08	-9.7028021e-08	-9.634249e-08	-9.5850908e-08	-9.6063161e-08	-9.5538951e-08	-9.578315e-08	-9.5442374e-08	-9.5365579e-08	-9.5278835e-08	-9.5009568e-08	-9.4022937e-08	-9.389646e-08
-1.0898947e-07	-1.0858457e-07	-1.0851488e-07	-1.0823334e-07	-1.082588e-07	-1.0914613e-07	-1.0869081e-07	-1.0893513e-07	-1.0851232e-07	-1.0829547e-07	-1.0798777e-07	-1.0769912e-07	-1.0808907e-07	-1.0824442e-07	-1.0802444e-07	-1.0796623e-07	-1.0809754e-07	-1.0786471e-07	-1.0791251e-07	-1.0758879e-07	-1.0757526e-07	-1.075403e-07	-1.0741104e-07	-1.0729661e-07	-1.0756042e-07	-1.072944e-07	-1.0729872e-07	-1.0784674e-07	-1.0777723e-07	-1.078248e-07	-1.0700751e-07	-1.069144e-07	-1.0690297e-07	-1.0721777e-07	-1.0734607e-07	-1.0756048e-07	-1.0723204e-07	-1.0709897e-07	-1.0703553e-07	-1.071399e-07	-1.0714888e-07	-1.070058e-07	-1.0709846e-07	-1.0636495e-07	-1.0683431e-07	-1.067387e-07	-1.0714439e-07	-1.0730361e-07	-1.0758987e-07	-1.0761084e-07	-1.078742e-07	-1.0760232e-07	-1.0759737e-07	-1.073459e-07	-1.0720311e-07	-1.0696425e-07	-1.0719913e-07	-1.0760948e-07	-1.0763796e-07	-1.0704309e-07	-1.0729207e-07	-1.0666378e-07	-1.0699108e-07	-1.0650251e-07	-1.0654816e-07	-1.0622972e-07	-1.0617271e-07	-1.0606971e-07	-1.0579134e-07	-1.0625428e-07	-1.0652485e-07	-1.0614536e-07	-1.0583108e-07	-1.0567243e-07	-1.0543033e-07	-1.0588764e-07	-1.0570523e-07	-1.0593368e-07	-1.0613536e-07	-1.0643134e-07	-1.0704514e-07	-1.0717315e-07	-1.0695874e-07	-1.0720578e-07	-1.0738898e-07	-1.0716184e-07	-1.0680185e-07	-1.0654628e-07	-1.0678804e-07	-1.0646954e-07	-1.0619482e-07	-1.0638536e-07	-1.0688382e-07	-1.0704264e-07	-1.0687296e-07	-1.0705816e-07	-1.0700046e-07	-1.0697545e-07	-1.0663354e-07	-1.0752802e-07	-1.0732634e-07	-1.0718622e-07	-1.0728638e-07	-1.0794463e-07	-1.0837846e-07	-1.0837374e-07	-1.0852057e-07	-1.0854671e-07	-1.0845002e-07	-1.0837596e-07	-1.0888414e-07	-1.0801409e-07	-1.0975441e-07	-1.0949924e-07	-1.0915687e-07	-1.0899038e-07	-1.0966426e-07	-1.0974117e-07	-1.099263e-07	-1.1025156e-07	-1.1074013e-07	-1.1099002e-07	-1.1067198e-07	-1.1156425e-07	-1.1149598e-07	-1.1198449e-07	-1.1237933e-07	-1.1279388e-07	-1.1374959e-07	-1.1383628e-07	-1.1431536e-07	-1.1406854e-07	-1.1411424e-07	-1.1512907e-07	-1.1613645e-07	-1.1710375e-07	-1.1733118e-07	-1.1791428e-07	-1.1860516e-07	-1.1900482e-07	-1.1937794e-07	-1.1997184e-07	-1.2020496e-07	-1.2115083e-07	-1.2154851e-07	-1.2182613e-07	-1.2265127e-07	-1.2334925e-07	-1.2378069e-07	-1.2461271e-07	-1.2519564e-07	-1.2620393e-07	-1.2664179e-07	-1.2691714e-07	-1.2693044e-07	-1.2724848e-07	-1.270102e-07	-1.2724109e-07	-1.27428e-07	-1.2868452e-07	-1.2891877e-07	-1.3013886e-07	-1.2928996e-07	-1.2981741e-07	-1.3073196e-07	-1.3169137e-07	-1.3245239e-07	-1.3245e-07	-1.3322642e-07	-1.3313411e-07	-1.3329856e-07	-1.3341941e-07	-1.3376064e-07	-1.3411244e-07	-1.3450756e-07	-1.3538511e-07	-1.3556343e-07	-1.3486766e-07	-1.3540807e-07	-1.3565017e-07	-1.354145e-07	-1.3594808e-07	-1.3649469e-07	-1.3714003e-07	-1.3724053e-07	-1.3656035e-07	-1.3518286e-07	-1.3501557e-07	-1.3920373e-07	-1.390801e-07	-1.3988677e-07	-1.4122946e-07	-1.4149913e-07	-1.4254226e-07	-1.4326184e-07	-1.4410637e-07	-1.4467525e-07	-1.4548118e-07	-1.4582173e-07	-1.4610208e-07	-1.4594707e-07	-1.4726498e-07	-1.4606445e-07	-1.4650169e-07	-1.4780721e-07	-1.4711179e-07	-1.4745882e-07	-1.4822069e-07	-1.4996544e-07	-1.5129291e-07	-1.5169564e-07	-1.5137624e-07	-1.5126977e-07	-1.5150914e-07	-1.5173549e-07	-1.5226709e-07	-1.546162e-07	-1.5516247e-07	-1.5409006e-07	-1.5433892e-07	-1.5441748e-07	-1.5467742e-07	-1.5446091e-07	-1.5480555e-07	-1.548529e-07	-1.5551382e-07	-1.5612858e-07	-1.563584e-07	-1.5655445e-07	-1.5697054e-07	-1.5694189e-07	-1.5645378e-07	-1.5652881e-07	-1.5638193e-07	-1.558243e-07	-1.5569032e-07	-1.5551507e-07	-1.5539922e-07	-1.5515872e-07	-1.5609271e-07	-1.5457198e-07	-1.5431425e-07	-1.5533885e-07	-1.5405863e-07	-1.5390248e-07	-1.5341845e-07	-1.533457e-07	-1.5254449e-07	-1.5307398e-07	-1.5463723e-07	-1.5380277e-07	-1.5278926e-07	-1.5343454e-07	-1.5323229e-07	-1.535729e-07	-1.5385922e-07	-1.5251771e-07	-1.5178705e-07	-1.5132736e-07	-1.523137e-07	-1.5258871e-07	-1.5246655e-07	-1.5205171e-07	-1.5290209e-07	-1.5100051e-07	-1.5094611e-07	-1.5266301e-07	-1.5285457e-07	-1.5078263e-07	-1.5100005e-07	-1.5273474e-07	-1.525728e-07	-1.5188306e-07	-1.5165654e-07	-1.5147032e-07	-1.5149743e-07	-1.5217233e-07	-1.5202215e-07	-1.5213294e-07	-1.5211498e-07	-1.5207411e-07	-1.5233843e-07	-1.5226169e-07	-1.5211128e-07	-1.5295853e-07	-1.5236327e-07	-1.5241324e-07	-1.5254119e-07	-1.5261492e-07	-1.5269478e-07	-1.53418e-07	-1.5259229e-07	-1.5245229e-07	-1.5257797e-07	-1.5280852e-07	-1.5211145e-07	-1.5223083e-07	-1.5244029e-07	-1.5265931e-07	-1.5474939e-07	-1.5531964e-07	-1.5269029e-07	-1.5101631e-07	-1.5016144e-07	-1.5120111e-07	-1.5201181e-07	-1.5397438e-07	-1.5267767e-07	-1.5200737e-07	-1.511907e-07	-1.5026194e-07	-1.5102745e-07	-1.5092769e-07	-1.4994566e-07	-1.4884239e-07	-1.4672531e-07	-1.4723514e-07	-1.4785576e-07	-1.4711731e-07	-1.4635845e-07	-1.4572737e-07	-1.4463376e-07	-1.4418322e-07	-1.4344454e-07	-1.43242e-07	-1.4082536e-07	-1.392014e-07	-1.4016621e-07	-1.4140147e-07	-1.4088795e-07	-1.4036436e-07	-1.3959885e-07	-1.3860239e-07	-1.3787462e-07	-1.3703738e-07	-1.3588482e-07	-1.3487897e-07	-1.3221148e-07	-1.3437494e-07	-1.34586e-07	-1.3295079e-07	-1.3397016e-07	-1.3319612e-07	-1.3315122e-07	-1.3198934e-07	-1.3060577e-07	-1.3104835e-07	-1.302862e-07	-1.293771e-07	-1.2832385e-07	-1.2676031e-07	-1.2532206e-07	-1.248448e-07	-1.2513584e-07	-1.2617483e-07	-1.2374443e-07	-1.250956e-07	-1.2277178e-07	-1.221735e-07	-1.2201235e-07	-1.2141214e-07	-1.2136928e-07	-1.2122575e-07	-1.2070871e-07	-1.2024373e-07	-1.1983855e-07	-1.190046e-07	-1.1894565e-07	-1.1887369e-07	-1.1921935e-07	-1.1888847e-07	-1.1822601e-07	-1.176e-07	-1.1751507e-07	-1.1715019e-07	-1.1701871e-07	-1.1662638e-07	-1.1660819e-07	-1.1611399e-07	-1.1590754e-07	-1.157249e-07	-1.1528635e-07	-1.150097e-07	-1.148079e-07	-1.1439789e-07	-1.1446394e-07	-1.1392171e-07	-1.1391944e-07	-1.1391234e-07	-1.1324232e-07	-1.1286465e-07	-1.1256242e-07	-1.1217628e-07	-1.1203122e-07	-1.1160404e-07	-1.113093e-07	-1.1114122e-07	-1.110252e-07	-1.109463e-07	-1.1060575e-07	-1.1061985e-07	-1.0999378e-07	-1.0994592e-07	-1.0963606e-07	-1.0906638e-07	-1.0856513e-07	-1.0836851e-07	-1.0837869e-07	-1.0828603e-07	-1.0810572e-07	-1.0821583e-07	-1.0821674e-07	-1.0836919e-07	-1.0890534e-07	-1.0881109e-07	-1.0863346e-07	-1.0791962e-07	-1.0743446e-07	-1.0763057e-07	-1.0697983e-07	-1.0612223e-07	-1.0638013e-07	-1.0653002e-07	-1.0637183e-07	-1.0615804e-07	-1.0580942e-07	-1.0549604e-07	-1.0515834e-07	-1.0487292e-07	-1.0484212e-07	-1.0453169e-07	-1.0424691e-07	-1.0417625e-07	-1.0360191e-07	-1.0327295e-07	-1.0280411e-07	-1.0250773e-07	-1.0203109e-07	-1.0320929e-07	-1.0266626e-07	-1.0252819e-07	-1.0079771e-07	-1.0041862e-07	-1.0208095e-07	-1.0209908e-07	-1.013122e-07	-1.0128764e-07	-1.0029879e-07	-9.9975466e-08	-1.0055277e-07	-9.9518672e-08	-1.0093845e-07	-1.0048183e-07	-1.0029811e-07	-9.7734869e-08	-9.7317013e-08	-9.8935686e-08	-9.7404723e-08	-9.9439887e-08	-9.9550334e-08	-9.9236161e-08	-9.7336965e-08	-9.7664781e-08	-9.6948554e-08	-9.5475571e-08	-9.6067311e-08	-9.5727728e-08	-9.5443852e-08	-9.9009583e-08	-9.7283646e-08	-9.8447515e-08	-9.748851e-08	-9.67853e-08	-9.6409849e-08	-9.6615963e-08	-9.7108568e-08	-9.7676264e-08	-9.7219186e-08	-9.7151087e-08	-9.6802125e-08	-9.5471648e-08	-9.6891256e-08	-9.6653594e-08	-9.6144561e-08	-9.600393e-08	-9.5458802e-08	-9.2706443e-08	-9.5859718e-08	-9.5345285e-08	-9.6096187e-08	-9.5948053e-08	-9.5735231e-08	-9.606714e-08	-9.5270991e-08	-9.5783321e-08	-9.5633823e-08	-9.4808343e-08	-9.5353698e-08	-9.6082204e-08	-9.6214876e-08	-9.5402811e-08	-9.4489053e-08	-9.3940059e-08	-9.4073812e-08	-9.3482925e-08	-9.3612869e-08	-9.3342749e-08	-9.317273e-08	-9.3061033e-08	-9.3088147e-08	-9.2139317e-08	-9.2214918e-08
-1.0779144e-07	-1.0597631e-07	-1.0618601e-07	-1.0566646e-07	-1.0704014e-07	-1.0774846e-07	-1.0744009e-07	-1.0742036e-07	-1.0716798e-07	-1.0687393e-07	-1.0656544e-07	-1.0614707e-07	-1.0629486e-07	-1.0657641e-07	-1.0643686e-07	-1.063537e-07	-1.0659011e-07	-1.0654333e-07	-1.0659465e-07	-1.0637717e-07	-1.0653798e-07	-1.0633158e-07	-1.0594664e-07	-1.0570602e-07	-1.0595824e-07	-1.0591936e-07	-1.0576821e-07	-1.0634261e-07	-1.0660716e-07	-1.0653173e-07	-1.0573217e-07	-1.0569471e-07	-1.0562894e-07	-1.0592743e-07	-1.0600394e-07	-1.0624774e-07	-1.0586842e-07	-1.056473e-07	-1.0545483e-07	-1.0558455e-07	-1.0563355e-07	-1.0562451e-07	-1.056099e-07	-1.047942e-07	-1.0526799e-07	-1.0523411e-07	-1.0543874e-07	-1.0554641e-07	-1.0601434e-07	-1.0601184e-07	-1.0625217e-07	-1.0599035e-07	-1.0591407e-07	-1.0565509e-07	-1.0543431e-07	-1.0527123e-07	-1.0549371e-07	-1.0585944e-07	-1.0598706e-07	-1.0520552e-07	-1.0523695e-07	-1.0457643e-07	-1.0456199e-07	-1.0432427e-07	-1.0463083e-07	-1.0448866e-07	-1.0442301e-07	-1.044329e-07	-1.0427578e-07	-1.0458075e-07	-1.0498292e-07	-1.0447468e-07	-1.0421513e-07	-1.0403608e-07	-1.0389959e-07	-1.0427334e-07	-1.0412901e-07	-1.0447371e-07	-1.0475412e-07	-1.0512548e-07	-1.0569369e-07	-1.0580487e-07	-1.0571483e-07	-1.0584131e-07	-1.0607971e-07	-1.0582914e-07	-1.0548911e-07	-1.0541754e-07	-1.0564662e-07	-1.0537838e-07	-1.0509825e-07	-1.0541703e-07	-1.0570147e-07	-1.060227e-07	-1.058803e-07	-1.0568465e-07	-1.057179e-07	-1.0577247e-07	-1.0571409e-07	-1.061012e-07	-1.0613189e-07	-1.0614883e-07	-1.0611973e-07	-1.0671869e-07	-1.0723829e-07	-1.0741036e-07	-1.0775534e-07	-1.0748653e-07	-1.0777188e-07	-1.076985e-07	-1.0776444e-07	-1.0705065e-07	-1.0854848e-07	-1.0843274e-07	-1.0806536e-07	-1.0803177e-07	-1.0850704e-07	-1.0857627e-07	-1.0870082e-07	-1.0911373e-07	-1.0941829e-07	-1.0957569e-07	-1.0949481e-07	-1.1020103e-07	-1.1002351e-07	-1.1056517e-07	-1.110771e-07	-1.1144635e-07	-1.1254338e-07	-1.1246215e-07	-1.1269947e-07	-1.1270237e-07	-1.1324516e-07	-1.1400249e-07	-1.1439306e-07	-1.1531517e-07	-1.1531966e-07	-1.159043e-07	-1.1658733e-07	-1.1691145e-07	-1.1746852e-07	-1.1807509e-07	-1.1854127e-07	-1.1935123e-07	-1.195998e-07	-1.2008496e-07	-1.2102163e-07	-1.2149383e-07	-1.2170403e-07	-1.2263968e-07	-1.2287722e-07	-1.2395981e-07	-1.2339945e-07	-1.2438346e-07	-1.2478949e-07	-1.253207e-07	-1.238941e-07	-1.2387335e-07	-1.2417581e-07	-1.255176e-07	-1.2548605e-07	-1.2716981e-07	-1.2585929e-07	-1.2643198e-07	-1.282429e-07	-1.2895276e-07	-1.2993917e-07	-1.300221e-07	-1.3088976e-07	-1.3126765e-07	-1.3148968e-07	-1.3173076e-07	-1.3170728e-07	-1.3163964e-07	-1.3210899e-07	-1.3264929e-07	-1.3308062e-07	-1.3232602e-07	-1.3274763e-07	-1.3297091e-07	-1.3244971e-07	-1.3372522e-07	-1.342292e-07	-1.3521435e-07	-1.3470981e-07	-1.3356276e-07	-1.322702e-07	-1.3202936e-07	-1.3593518e-07	-1.3646871e-07	-1.3721251e-07	-1.3862501e-07	-1.3889218e-07	-1.397816e-07	-1.4038136e-07	-1.4107491e-07	-1.4159554e-07	-1.425505e-07	-1.4269995e-07	-1.4292954e-07	-1.4286661e-07	-1.4412461e-07	-1.4395118e-07	-1.4414934e-07	-1.4550977e-07	-1.4424802e-07	-1.4404412e-07	-1.4483737e-07	-1.4688612e-07	-1.4903776e-07	-1.4917021e-07	-1.4891611e-07	-1.4752248e-07	-1.4788725e-07	-1.4797081e-07	-1.497836e-07	-1.5131292e-07	-1.5215414e-07	-1.5097839e-07	-1.508169e-07	-1.5139148e-07	-1.5226306e-07	-1.5193405e-07	-1.5175806e-07	-1.5206012e-07	-1.5247906e-07	-1.5297462e-07	-1.5323906e-07	-1.5342778e-07	-1.538744e-07	-1.5385598e-07	-1.5343204e-07	-1.5384501e-07	-1.5374349e-07	-1.5337667e-07	-1.5311059e-07	-1.5292278e-07	-1.5268677e-07	-1.5257422e-07	-1.5338333e-07	-1.5211702e-07	-1.5185617e-07	-1.5318091e-07	-1.5213442e-07	-1.5258706e-07	-1.5164949e-07	-1.5157434e-07	-1.496548e-07	-1.494181e-07	-1.5176204e-07	-1.5105331e-07	-1.5019572e-07	-1.5098937e-07	-1.5094668e-07	-1.5116444e-07	-1.5142041e-07	-1.5007811e-07	-1.4967969e-07	-1.4908653e-07	-1.4991406e-07	-1.501964e-07	-1.5009959e-07	-1.4931078e-07	-1.5010596e-07	-1.4814992e-07	-1.48119e-07	-1.495282e-07	-1.5031378e-07	-1.48178e-07	-1.4822717e-07	-1.5050171e-07	-1.4998807e-07	-1.5005594e-07	-1.5001905e-07	-1.4917674e-07	-1.4902696e-07	-1.493151e-07	-1.4947034e-07	-1.4959181e-07	-1.493936e-07	-1.4941634e-07	-1.4972846e-07	-1.4971994e-07	-1.4946517e-07	-1.5067315e-07	-1.4993304e-07	-1.4984477e-07	-1.5003883e-07	-1.5023625e-07	-1.5035903e-07	-1.5061289e-07	-1.5001797e-07	-1.501183e-07	-1.5006333e-07	-1.5033658e-07	-1.4987023e-07	-1.4978986e-07	-1.5007151e-07	-1.4998045e-07	-1.5150283e-07	-1.5235207e-07	-1.4972721e-07	-1.484625e-07	-1.4776839e-07	-1.4815782e-07	-1.4900741e-07	-1.5170156e-07	-1.5028149e-07	-1.4984857e-07	-1.4888587e-07	-1.4712191e-07	-1.4846279e-07	-1.4840225e-07	-1.4816698e-07	-1.4660054e-07	-1.4315668e-07	-1.4379742e-07	-1.4483487e-07	-1.4481816e-07	-1.4414184e-07	-1.4357283e-07	-1.427062e-07	-1.4223633e-07	-1.4159832e-07	-1.4147014e-07	-1.3814827e-07	-1.3656597e-07	-1.3697502e-07	-1.3863792e-07	-1.3844294e-07	-1.3844078e-07	-1.3808346e-07	-1.3696041e-07	-1.3583821e-07	-1.3524937e-07	-1.3296324e-07	-1.3175298e-07	-1.2971782e-07	-1.306542e-07	-1.3128471e-07	-1.2991228e-07	-1.3212201e-07	-1.3078045e-07	-1.3084247e-07	-1.2937795e-07	-1.2764548e-07	-1.2833789e-07	-1.2723876e-07	-1.26477e-07	-1.2536617e-07	-1.2417183e-07	-1.2360726e-07	-1.2332657e-07	-1.2330656e-07	-1.2395009e-07	-1.2230913e-07	-1.2301416e-07	-1.2155544e-07	-1.2112355e-07	-1.2109683e-07	-1.2048872e-07	-1.2048048e-07	-1.2008695e-07	-1.1988419e-07	-1.1942518e-07	-1.1892445e-07	-1.1812722e-07	-1.1823187e-07	-1.1797613e-07	-1.1773329e-07	-1.1736125e-07	-1.1722796e-07	-1.1665253e-07	-1.1660529e-07	-1.1640742e-07	-1.1631084e-07	-1.1593795e-07	-1.1600275e-07	-1.1557006e-07	-1.1533302e-07	-1.1511247e-07	-1.1463334e-07	-1.1438436e-07	-1.1409662e-07	-1.1356491e-07	-1.1303086e-07	-1.125502e-07	-1.1213734e-07	-1.1185324e-07	-1.1143896e-07	-1.1146034e-07	-1.1134807e-07	-1.1100008e-07	-1.1100326e-07	-1.1037957e-07	-1.1006222e-07	-1.0993256e-07	-1.0973309e-07	-1.0975248e-07	-1.0923958e-07	-1.0912908e-07	-1.0869041e-07	-1.0839148e-07	-1.0805445e-07	-1.0744293e-07	-1.0735698e-07	-1.0679673e-07	-1.0676615e-07	-1.066561e-07	-1.0655947e-07	-1.0656271e-07	-1.0623893e-07	-1.0614394e-07	-1.0626701e-07	-1.0600525e-07	-1.0599712e-07	-1.0546364e-07	-1.0502765e-07	-1.055277e-07	-1.0491357e-07	-1.0368109e-07	-1.0409809e-07	-1.0400265e-07	-1.0390681e-07	-1.0371434e-07	-1.0336834e-07	-1.0339761e-07	-1.0316393e-07	-1.0266336e-07	-1.0265285e-07	-1.0227899e-07	-1.0203519e-07	-1.0162108e-07	-1.0106277e-07	-1.0094465e-07	-1.0030851e-07	-9.9596548e-08	-9.9578585e-08	-1.0033449e-07	-1.0015032e-07	-1.0000474e-07	-9.8001351e-08	-9.7626696e-08	-9.9929025e-08	-9.9036754e-08	-9.8425176e-08	-9.7901193e-08	-9.6665644e-08	-9.6357098e-08	-9.7438829e-08	-9.6663769e-08	-9.8679209e-08	-9.8183932e-08	-9.7671375e-08	-9.443005e-08	-9.4199152e-08	-9.576712e-08	-9.4137363e-08	-9.6406779e-08	-9.6556619e-08	-9.6090332e-08	-9.3469453e-08	-9.379113e-08	-9.3545793e-08	-9.2435812e-08	-9.3388735e-08	-9.2670405e-08	-9.2371636e-08	-9.5880864e-08	-9.4741438e-08	-9.5838743e-08	-9.4680274e-08	-9.3948302e-08	-9.364868e-08	-9.3915958e-08	-9.4423797e-08	-9.527696e-08	-9.5270138e-08	-9.4316931e-08	-9.3676306e-08	-9.2273808e-08	-9.3673918e-08	-9.4069492e-08	-9.3269477e-08	-9.3338087e-08	-9.3124925e-08	-9.0560661e-08	-9.3520327e-08	-9.2936034e-08	-9.3687277e-08	-9.3602239e-08	-9.3184326e-08	-9.3420908e-08	-9.2925745e-08	-9.3288236e-08	-9.3561823e-08	-9.2845539e-08	-9.3424774e-08	-9.4089899e-08	-9.4310053e-08	-9.3274707e-08	-9.2556661e-08	-9.2237258e-08	-9.1857942e-08	-9.1492439e-08	-9.1767163e-08	-9.1527227e-08	-9.0797755e-08	-9.076399e-08	-9.0780588e-08	-9.0277297e-08	-9.0351989e-08
-1.0600979e-07	-1.0328625e-07	-1.0337044e-07	-1.0301346e-07	-1.0547427e-07	-1.0535217e-07	-1.0602395e-07	-1.0580169e-07	-1.0596301e-07	-1.0558642e-07	-1.0538355e-07	-1.0493579e-07	-1.0506511e-07	-1.0541169e-07	-1.0502447e-07	-1.0478749e-07	-1.0486019e-07	-1.0478658e-07	-1.0487867e-07	-1.0466266e-07	-1.0472013e-07	-1.0452857e-07	-1.0426839e-07	-1.0382786e-07	-1.0409138e-07	-1.042402e-07	-1.043673e-07	-1.0503032e-07	-1.0508921e-07	-1.0497564e-07	-1.0458433e-07	-1.0450407e-07	-1.0428619e-07	-1.0445189e-07	-1.0462571e-07	-1.047959e-07	-1.0423105e-07	-1.040238e-07	-1.0382729e-07	-1.0385753e-07	-1.0379409e-07	-1.0398963e-07	-1.0387748e-07	-1.0297225e-07	-1.0337811e-07	-1.0361032e-07	-1.0359622e-07	-1.0367495e-07	-1.0434894e-07	-1.0435355e-07	-1.0450475e-07	-1.0422644e-07	-1.0395695e-07	-1.039088e-07	-1.0375169e-07	-1.0361157e-07	-1.0390539e-07	-1.0417119e-07	-1.0441863e-07	-1.0335975e-07	-1.0306337e-07	-1.0238421e-07	-1.0188853e-07	-1.0198312e-07	-1.0244338e-07	-1.0273106e-07	-1.0270458e-07	-1.0274016e-07	-1.0271015e-07	-1.0279979e-07	-1.0335543e-07	-1.0277091e-07	-1.025391e-07	-1.0236823e-07	-1.0228672e-07	-1.025295e-07	-1.0251989e-07	-1.0287351e-07	-1.031438e-07	-1.0363101e-07	-1.0402948e-07	-1.041941e-07	-1.0430472e-07	-1.0425737e-07	-1.0444677e-07	-1.0424014e-07	-1.0414368e-07	-1.0412788e-07	-1.0433416e-07	-1.0406819e-07	-1.0394882e-07	-1.0411645e-07	-1.0416881e-07	-1.0466505e-07	-1.0467983e-07	-1.0437077e-07	-1.0437213e-07	-1.0464061e-07	-1.0463663e-07	-1.0487599e-07	-1.0488458e-07	-1.0500162e-07	-1.0494512e-07	-1.0541316e-07	-1.0581556e-07	-1.0615139e-07	-1.0669311e-07	-1.0633983e-07	-1.0652082e-07	-1.0652201e-07	-1.0642469e-07	-1.0598569e-07	-1.0716502e-07	-1.0737097e-07	-1.071694e-07	-1.0706634e-07	-1.0733982e-07	-1.0759368e-07	-1.0759095e-07	-1.0813136e-07	-1.083236e-07	-1.0827455e-07	-1.0853194e-07	-1.0884992e-07	-1.0874692e-07	-1.0932604e-07	-1.0979494e-07	-1.1037253e-07	-1.1126127e-07	-1.1148614e-07	-1.1175359e-07	-1.1180589e-07	-1.1225399e-07	-1.128542e-07	-1.1289563e-07	-1.1358759e-07	-1.1354734e-07	-1.1390625e-07	-1.1464493e-07	-1.1506387e-07	-1.1573616e-07	-1.1621597e-07	-1.1660075e-07	-1.172848e-07	-1.1737211e-07	-1.1826484e-07	-1.1925459e-07	-1.1951448e-07	-1.1965329e-07	-1.2072366e-07	-1.2041329e-07	-1.214068e-07	-1.1956752e-07	-1.205662e-07	-1.2246528e-07	-1.2290957e-07	-1.2060951e-07	-1.2061639e-07	-1.2093676e-07	-1.220439e-07	-1.2179186e-07	-1.2371464e-07	-1.2252292e-07	-1.230249e-07	-1.2508127e-07	-1.2549674e-07	-1.2684836e-07	-1.2687849e-07	-1.2813513e-07	-1.291894e-07	-1.2945662e-07	-1.2977205e-07	-1.2959464e-07	-1.2905093e-07	-1.3010981e-07	-1.295893e-07	-1.3042484e-07	-1.293389e-07	-1.2959936e-07	-1.2988744e-07	-1.2929371e-07	-1.3107166e-07	-1.3192152e-07	-1.3268772e-07	-1.318304e-07	-1.3045764e-07	-1.2961738e-07	-1.2950409e-07	-1.3261428e-07	-1.3408783e-07	-1.3504507e-07	-1.3618455e-07	-1.3643529e-07	-1.3707614e-07	-1.3761985e-07	-1.3803242e-07	-1.3829094e-07	-1.3964831e-07	-1.3956941e-07	-1.400748e-07	-1.4022152e-07	-1.4137646e-07	-1.42018e-07	-1.4194012e-07	-1.4299968e-07	-1.4147912e-07	-1.41231e-07	-1.417767e-07	-1.4394783e-07	-1.4622736e-07	-1.4648481e-07	-1.4581428e-07	-1.4381067e-07	-1.4425041e-07	-1.4461796e-07	-1.474076e-07	-1.4795364e-07	-1.4862093e-07	-1.4771001e-07	-1.4729767e-07	-1.4841265e-07	-1.4981902e-07	-1.4970811e-07	-1.4877662e-07	-1.4912177e-07	-1.4938166e-07	-1.4962382e-07	-1.5006606e-07	-1.501204e-07	-1.5040291e-07	-1.5062e-07	-1.5029815e-07	-1.5094298e-07	-1.5069662e-07	-1.5045157e-07	-1.5042525e-07	-1.5010914e-07	-1.4973432e-07	-1.4962967e-07	-1.5018634e-07	-1.4912769e-07	-1.4916344e-07	-1.5102154e-07	-1.500249e-07	-1.5077472e-07	-1.4992747e-07	-1.494123e-07	-1.4730801e-07	-1.4630069e-07	-1.4888627e-07	-1.4855107e-07	-1.4777805e-07	-1.4873586e-07	-1.488437e-07	-1.4906522e-07	-1.4907397e-07	-1.477402e-07	-1.4756284e-07	-1.4694041e-07	-1.4763032e-07	-1.4785195e-07	-1.4766283e-07	-1.4685912e-07	-1.4756677e-07	-1.4541837e-07	-1.4559777e-07	-1.4648327e-07	-1.4794989e-07	-1.4562767e-07	-1.4590773e-07	-1.4828441e-07	-1.4730375e-07	-1.4785985e-07	-1.4809297e-07	-1.4714101e-07	-1.4635157e-07	-1.4664306e-07	-1.465537e-07	-1.4670564e-07	-1.4673702e-07	-1.4695809e-07	-1.4729477e-07	-1.4747025e-07	-1.4722252e-07	-1.4809285e-07	-1.4759752e-07	-1.4743824e-07	-1.4760099e-07	-1.4774309e-07	-1.4783541e-07	-1.4776344e-07	-1.4740004e-07	-1.4778152e-07	-1.4770603e-07	-1.4786127e-07	-1.4763958e-07	-1.4759769e-07	-1.4775327e-07	-1.4738322e-07	-1.4787054e-07	-1.4901127e-07	-1.4676226e-07	-1.4599425e-07	-1.4540655e-07	-1.4544804e-07	-1.4593593e-07	-1.4905459e-07	-1.4779334e-07	-1.4763191e-07	-1.4602927e-07	-1.4381033e-07	-1.4510186e-07	-1.4561704e-07	-1.4600931e-07	-1.445739e-07	-1.406799e-07	-1.4092308e-07	-1.418918e-07	-1.4270034e-07	-1.4229215e-07	-1.4184081e-07	-1.4074652e-07	-1.4031616e-07	-1.3936284e-07	-1.395195e-07	-1.3572873e-07	-1.3462858e-07	-1.3440166e-07	-1.3537448e-07	-1.3535578e-07	-1.3568848e-07	-1.3599231e-07	-1.346761e-07	-1.3302389e-07	-1.3289178e-07	-1.3032707e-07	-1.2929377e-07	-1.2813268e-07	-1.278421e-07	-1.2799882e-07	-1.2739639e-07	-1.2974851e-07	-1.2772125e-07	-1.2775865e-07	-1.2612099e-07	-1.2493928e-07	-1.2522196e-07	-1.2417371e-07	-1.2364717e-07	-1.2299245e-07	-1.2253372e-07	-1.2241031e-07	-1.2222705e-07	-1.2201463e-07	-1.221415e-07	-1.2116743e-07	-1.2154476e-07	-1.2060582e-07	-1.2021223e-07	-1.201991e-07	-1.1956075e-07	-1.1927006e-07	-1.1889205e-07	-1.1867354e-07	-1.1836022e-07	-1.1768248e-07	-1.1710648e-07	-1.1739985e-07	-1.1697171e-07	-1.1687501e-07	-1.1647501e-07	-1.1637741e-07	-1.1585166e-07	-1.1587576e-07	-1.155218e-07	-1.1540141e-07	-1.1500236e-07	-1.1521666e-07	-1.1493103e-07	-1.1478909e-07	-1.142966e-07	-1.1374743e-07	-1.1338869e-07	-1.1277859e-07	-1.1217526e-07	-1.114214e-07	-1.1104612e-07	-1.1053157e-07	-1.10249e-07	-1.0988208e-07	-1.0986827e-07	-1.0991022e-07	-1.0961577e-07	-1.0975083e-07	-1.0906064e-07	-1.0877972e-07	-1.0856689e-07	-1.083269e-07	-1.0834054e-07	-1.078879e-07	-1.0737165e-07	-1.0681487e-07	-1.0643691e-07	-1.0596932e-07	-1.0528822e-07	-1.0581584e-07	-1.0487173e-07	-1.0491942e-07	-1.0477891e-07	-1.044823e-07	-1.0450947e-07	-1.0391329e-07	-1.0354609e-07	-1.0359861e-07	-1.0358531e-07	-1.0343558e-07	-1.0313636e-07	-1.0273163e-07	-1.0331991e-07	-1.0233617e-07	-1.012682e-07	-1.0164848e-07	-1.0148636e-07	-1.0135312e-07	-1.0116617e-07	-1.0096687e-07	-1.0093038e-07	-1.0050962e-07	-1.0024678e-07	-1.0008898e-07	-9.9635145e-08	-9.9292095e-08	-9.8625947e-08	-9.8045575e-08	-9.7870554e-08	-9.7333896e-08	-9.6818781e-08	-9.6829808e-08	-9.710908e-08	-9.6897054e-08	-9.6888982e-08	-9.4827442e-08	-9.462866e-08	-9.7175416e-08	-9.5223015e-08	-9.4789584e-08	-9.3963365e-08	-9.3015899e-08	-9.2885443e-08	-9.3897313e-08	-9.3658343e-08	-9.6560257e-08	-9.5888481e-08	-9.4758548e-08	-9.1367326e-08	-9.123454e-08	-9.2385449e-08	-9.1198444e-08	-9.3362587e-08	-9.3394249e-08	-9.3036704e-08	-9.0121034e-08	-9.0260301e-08	-9.0374385e-08	-8.9812943e-08	-9.0859658e-08	-8.9638149e-08	-8.9507978e-08	-9.207497e-08	-9.2002097e-08	-9.3322512e-08	-9.2021594e-08	-9.1537572e-08	-9.1384663e-08	-9.154536e-08	-9.1974869e-08	-9.2811433e-08	-9.3086442e-08	-9.1130801e-08	-9.0030085e-08	-8.894807e-08	-8.9873367e-08	-9.1519667e-08	-9.1065772e-08	-9.1139498e-08	-9.1258528e-08	-8.8651348e-08	-9.1354877e-08	-9.0913034e-08	-9.1373295e-08	-9.1343736e-08	-9.1173831e-08	-9.1398988e-08	-9.1328445e-08	-9.1435652e-08	-9.1510174e-08	-9.0812819e-08	-9.1327877e-08	-9.1368406e-08	-9.1401716e-08	-9.0868866e-08	-9.056447e-08	-9.0543494e-08	-8.9980006e-08	-8.9914522e-08	-9.023654e-08	-9.0141668e-08	-8.8112074e-08	-8.8036586e-08	-8.8150045e-08	-8.8709669e-08	-8.869381e-08
-1.0331343e-07	-1.0156447e-07	-1.0143708e-07	-1.0114388e-07	-1.0383627e-07	-1.0240456e-07	-1.0367626e-07	-1.0348157e-07	-1.0434712e-07	-1.0354358e-07	-1.0430671e-07	-1.039374e-07	-1.04089e-07	-1.0375038e-07	-1.039628e-07	-1.0336822e-07	-1.0340153e-07	-1.0306979e-07	-1.0314477e-07	-1.0298822e-07	-1.02824e-07	-1.0265882e-07	-1.0265228e-07	-1.0220339e-07	-1.0226074e-07	-1.0236539e-07	-1.0263608e-07	-1.034727e-07	-1.0320349e-07	-1.032883e-07	-1.032455e-07	-1.031334e-07	-1.0296083e-07	-1.0246305e-07	-1.0300886e-07	-1.0320917e-07	-1.0236812e-07	-1.0239131e-07	-1.0222095e-07	-1.0219168e-07	-1.0205031e-07	-1.0208134e-07	-1.0181373e-07	-1.0094789e-07	-1.0138803e-07	-1.0173977e-07	-1.0146636e-07	-1.0166258e-07	-1.0249818e-07	-1.0245577e-07	-1.0255371e-07	-1.0235942e-07	-1.0206389e-07	-1.0216809e-07	-1.0213233e-07	-1.0200614e-07	-1.0217894e-07	-1.026292e-07	-1.0261664e-07	-1.0151592e-07	-1.0120101e-07	-1.0050746e-07	-9.9760655e-08	-9.9819033e-08	-1.0048217e-07	-1.0083562e-07	-1.0086825e-07	-1.0098711e-07	-1.0087189e-07	-1.0083528e-07	-1.0139934e-07	-1.0083863e-07	-1.0078008e-07	-1.0064582e-07	-1.0055714e-07	-1.0066429e-07	-1.0093567e-07	-1.0108846e-07	-1.0149154e-07	-1.0152326e-07	-1.0203149e-07	-1.0228075e-07	-1.0230576e-07	-1.0225511e-07	-1.0248056e-07	-1.0243775e-07	-1.0237278e-07	-1.0263523e-07	-1.0273834e-07	-1.0257338e-07	-1.0263295e-07	-1.0265126e-07	-1.0265228e-07	-1.0313101e-07	-1.0320952e-07	-1.0296907e-07	-1.028215e-07	-1.0337232e-07	-1.0338778e-07	-1.0359764e-07	-1.0358281e-07	-1.0363681e-07	-1.0353926e-07	-1.0389613e-07	-1.0435991e-07	-1.0471592e-07	-1.0539782e-07	-1.0516584e-07	-1.0505232e-07	-1.0505829e-07	-1.0496711e-07	-1.047253e-07	-1.0564031e-07	-1.0608335e-07	-1.0586081e-07	-1.0565594e-07	-1.0586791e-07	-1.0620874e-07	-1.0630163e-07	-1.069717e-07	-1.0719589e-07	-1.0713467e-07	-1.0744435e-07	-1.0758316e-07	-1.0753803e-07	-1.0814455e-07	-1.0859139e-07	-1.0918546e-07	-1.0982927e-07	-1.1036514e-07	-1.1068454e-07	-1.1069642e-07	-1.1103594e-07	-1.1156578e-07	-1.1147483e-07	-1.1196067e-07	-1.1209966e-07	-1.1239587e-07	-1.1305963e-07	-1.1345526e-07	-1.1427028e-07	-1.144428e-07	-1.1482007e-07	-1.1552453e-07	-1.1560576e-07	-1.1627014e-07	-1.1728918e-07	-1.1769674e-07	-1.1787318e-07	-1.1873249e-07	-1.1779048e-07	-1.1897413e-07	-1.164484e-07	-1.1689428e-07	-1.1987674e-07	-1.2017847e-07	-1.1816593e-07	-1.1827575e-07	-1.1859106e-07	-1.1912329e-07	-1.1919843e-07	-1.2061497e-07	-1.2010742e-07	-1.2045251e-07	-1.2172973e-07	-1.2207937e-07	-1.2335312e-07	-1.2323352e-07	-1.2469644e-07	-1.2638702e-07	-1.2677435e-07	-1.2701054e-07	-1.2681352e-07	-1.2581552e-07	-1.2751713e-07	-1.2608621e-07	-1.2729151e-07	-1.2616573e-07	-1.2631222e-07	-1.2654351e-07	-1.2626771e-07	-1.2794561e-07	-1.2973277e-07	-1.2944054e-07	-1.2880963e-07	-1.2773069e-07	-1.2752866e-07	-1.2760364e-07	-1.2960459e-07	-1.3203703e-07	-1.3292049e-07	-1.3379963e-07	-1.3388421e-07	-1.3447726e-07	-1.3484907e-07	-1.3497043e-07	-1.3523794e-07	-1.3654022e-07	-1.3648742e-07	-1.3740311e-07	-1.3784631e-07	-1.3865349e-07	-1.3985709e-07	-1.3977325e-07	-1.4020299e-07	-1.3808921e-07	-1.3834745e-07	-1.3884375e-07	-1.4124907e-07	-1.4285746e-07	-1.4328509e-07	-1.4204966e-07	-1.4049471e-07	-1.4085578e-07	-1.4165374e-07	-1.4498755e-07	-1.4448983e-07	-1.4467946e-07	-1.443762e-07	-1.4395903e-07	-1.4527285e-07	-1.4704489e-07	-1.4709371e-07	-1.4606394e-07	-1.4619724e-07	-1.4649828e-07	-1.4686344e-07	-1.4701334e-07	-1.472327e-07	-1.4762799e-07	-1.4769824e-07	-1.4740476e-07	-1.4792454e-07	-1.4756313e-07	-1.4736071e-07	-1.4723247e-07	-1.470047e-07	-1.4679074e-07	-1.4669757e-07	-1.4684457e-07	-1.4632462e-07	-1.4637777e-07	-1.4863701e-07	-1.475334e-07	-1.4853765e-07	-1.4783114e-07	-1.4679983e-07	-1.4501353e-07	-1.4374268e-07	-1.4600147e-07	-1.4631485e-07	-1.4552234e-07	-1.4662999e-07	-1.4684485e-07	-1.4682013e-07	-1.4678471e-07	-1.4569304e-07	-1.454909e-07	-1.4501154e-07	-1.4543082e-07	-1.4553444e-07	-1.4552609e-07	-1.4488546e-07	-1.4519344e-07	-1.4255903e-07	-1.4293028e-07	-1.4375036e-07	-1.4601136e-07	-1.4346608e-07	-1.4359688e-07	-1.4611174e-07	-1.4465206e-07	-1.4534891e-07	-1.4583128e-07	-1.4497687e-07	-1.4415895e-07	-1.4439308e-07	-1.4390668e-07	-1.441399e-07	-1.4434517e-07	-1.4458078e-07	-1.4485386e-07	-1.4517167e-07	-1.450403e-07	-1.4545355e-07	-1.4528609e-07	-1.4515325e-07	-1.451964e-07	-1.4544912e-07	-1.4522936e-07	-1.4528462e-07	-1.4519566e-07	-1.4562914e-07	-1.4538278e-07	-1.4561761e-07	-1.4558276e-07	-1.4524767e-07	-1.4528268e-07	-1.4475131e-07	-1.4442469e-07	-1.4527842e-07	-1.4408852e-07	-1.4376036e-07	-1.4338576e-07	-1.4326542e-07	-1.432104e-07	-1.4598027e-07	-1.4486943e-07	-1.4470447e-07	-1.4291538e-07	-1.4104336e-07	-1.4150004e-07	-1.423947e-07	-1.4350024e-07	-1.4278214e-07	-1.3887689e-07	-1.3886392e-07	-1.3946948e-07	-1.4074863e-07	-1.4078984e-07	-1.396599e-07	-1.3826457e-07	-1.3774189e-07	-1.3637617e-07	-1.3709189e-07	-1.3380799e-07	-1.3319789e-07	-1.3265674e-07	-1.3254618e-07	-1.3233262e-07	-1.3223308e-07	-1.3276633e-07	-1.3159263e-07	-1.3009611e-07	-1.30052e-07	-1.283799e-07	-1.2759972e-07	-1.2690015e-07	-1.2637338e-07	-1.2592028e-07	-1.2574992e-07	-1.2682068e-07	-1.2525805e-07	-1.2498475e-07	-1.2369281e-07	-1.2331537e-07	-1.2293935e-07	-1.2231897e-07	-1.2173831e-07	-1.2154146e-07	-1.2132756e-07	-1.2107733e-07	-1.209952e-07	-1.2060951e-07	-1.2052385e-07	-1.2001675e-07	-1.1997486e-07	-1.193182e-07	-1.1897077e-07	-1.1907309e-07	-1.1833441e-07	-1.1781367e-07	-1.174551e-07	-1.1739229e-07	-1.1704401e-07	-1.1646125e-07	-1.1589105e-07	-1.160908e-07	-1.1578157e-07	-1.1565646e-07	-1.1540868e-07	-1.15418e-07	-1.1497565e-07	-1.148311e-07	-1.1441148e-07	-1.142364e-07	-1.1388408e-07	-1.1410583e-07	-1.1371537e-07	-1.1346935e-07	-1.1298818e-07	-1.1235494e-07	-1.1180094e-07	-1.1125155e-07	-1.1073882e-07	-1.0997064e-07	-1.0953454e-07	-1.0867757e-07	-1.0832582e-07	-1.0801659e-07	-1.0793536e-07	-1.0812698e-07	-1.0811993e-07	-1.0813028e-07	-1.0730594e-07	-1.0691281e-07	-1.0668339e-07	-1.064098e-07	-1.0612791e-07	-1.0575275e-07	-1.0468784e-07	-1.0431489e-07	-1.0400362e-07	-1.0348612e-07	-1.0292285e-07	-1.0405444e-07	-1.0247823e-07	-1.0279638e-07	-1.0270088e-07	-1.0222959e-07	-1.0221174e-07	-1.0179605e-07	-1.0103548e-07	-1.0105487e-07	-1.0141133e-07	-1.007337e-07	-1.006282e-07	-1.0023746e-07	-1.008882e-07	-9.9260717e-08	-9.8616795e-08	-9.9139072e-08	-9.8720591e-08	-9.8587464e-08	-9.862066e-08	-9.8380667e-08	-9.8036708e-08	-9.7654834e-08	-9.747788e-08	-9.7242889e-08	-9.6572933e-08	-9.6400072e-08	-9.5748646e-08	-9.5342898e-08	-9.4826646e-08	-9.4278732e-08	-9.3826543e-08	-9.3741107e-08	-9.3614233e-08	-9.3259473e-08	-9.3310518e-08	-9.1636252e-08	-9.1450602e-08	-9.3962285e-08	-9.1256652e-08	-9.0923379e-08	-9.0168157e-08	-8.9768832e-08	-8.9589946e-08	-9.0190781e-08	-9.0333401e-08	-9.3669939e-08	-9.3452456e-08	-9.1779611e-08	-8.8711943e-08	-8.8518846e-08	-8.8995819e-08	-8.8393278e-08	-9.0661047e-08	-9.0655419e-08	-9.0300944e-08	-8.7755041e-08	-8.7491173e-08	-8.7692399e-08	-8.7543697e-08	-8.8782826e-08	-8.7020794e-08	-8.6867942e-08	-8.8480022e-08	-8.9378091e-08	-9.086483e-08	-8.989258e-08	-8.9710284e-08	-8.9739501e-08	-8.984955e-08	-9.004367e-08	-9.0499896e-08	-9.0901892e-08	-8.7798128e-08	-8.6939394e-08	-8.6559169e-08	-8.6654552e-08	-8.9163223e-08	-8.9553339e-08	-8.9380364e-08	-8.9794241e-08	-8.7277783e-08	-8.9509172e-08	-8.9378375e-08	-8.9567152e-08	-8.9696471e-08	-8.9685727e-08	-8.9662819e-08	-8.9746493e-08	-8.9899572e-08	-8.9721368e-08	-8.9017874e-08	-8.9257696e-08	-8.7788806e-08	-8.7702858e-08	-8.8759009e-08	-8.853317e-08	-8.8775494e-08	-8.8359798e-08	-8.8410275e-08	-8.8947445e-08	-8.850094e-08	-8.5284398e-08	-8.5234319e-08	-8.5427871e-08	-8.7208434e-08	-8.724902e-08
-1.0084182e-07	-1.0047876e-07	-1.004874e-07	-1.0013753e-07	-1.0297208e-07	-1.005069e-07	-1.0111347e-07	-1.0111279e-07	-1.0169327e-07	-1.0111444e-07	-1.0306979e-07	-1.0286482e-07	-1.0262426e-07	-1.0097352e-07	-1.0205292e-07	-1.0200705e-07	-1.0166417e-07	-1.0195191e-07	-1.019493e-07	-1.0183561e-07	-1.0166684e-07	-1.0161716e-07	-1.0163103e-07	-1.0119464e-07	-1.0104401e-07	-1.0070096e-07	-1.0078702e-07	-1.0133579e-07	-1.0133294e-07	-1.0126826e-07	-1.0143873e-07	-1.0154247e-07	-1.0166599e-07	-9.9716658e-08	-1.012038e-07	-1.0120601e-07	-1.0075854e-07	-1.008944e-07	-1.0076309e-07	-1.0070778e-07	-1.005676e-07	-1.003267e-07	-1.0004868e-07	-9.9455349e-08	-9.9933686e-08	-1.0020545e-07	-9.9867009e-08	-1.0013042e-07	-1.0063303e-07	-1.0034154e-07	-1.0046568e-07	-1.0049865e-07	-1.0031653e-07	-1.0036041e-07	-1.0048672e-07	-1.0047387e-07	-1.0034933e-07	-1.0070352e-07	-1.0039292e-07	-9.9626504e-08	-9.9506906e-08	-9.9007025e-08	-9.850072e-08	-9.8471048e-08	-9.8922555e-08	-9.8972123e-08	-9.9020554e-08	-9.9078761e-08	-9.8769533e-08	-9.877806e-08	-9.9176759e-08	-9.8793294e-08	-9.8961436e-08	-9.8774763e-08	-9.8807448e-08	-9.8957912e-08	-9.9166925e-08	-9.9001909e-08	-9.9589954e-08	-9.9084559e-08	-9.9682893e-08	-9.9940678e-08	-9.9760598e-08	-9.9673912e-08	-1.0007255e-07	-1.0020455e-07	-1.0034921e-07	-1.0095482e-07	-1.0097455e-07	-1.0114252e-07	-1.0130532e-07	-1.0132266e-07	-1.0142594e-07	-1.0157845e-07	-1.016769e-07	-1.0141702e-07	-1.0132737e-07	-1.0173824e-07	-1.0200478e-07	-1.0200921e-07	-1.0208629e-07	-1.021391e-07	-1.0203905e-07	-1.0217815e-07	-1.0264012e-07	-1.0301989e-07	-1.0380023e-07	-1.0366466e-07	-1.034544e-07	-1.0340136e-07	-1.0344269e-07	-1.0337885e-07	-1.040566e-07	-1.044632e-07	-1.043062e-07	-1.0415374e-07	-1.0455534e-07	-1.0469932e-07	-1.049516e-07	-1.0546285e-07	-1.0581851e-07	-1.0604504e-07	-1.0627741e-07	-1.065722e-07	-1.0635182e-07	-1.0683169e-07	-1.0724011e-07	-1.0789506e-07	-1.0851738e-07	-1.0900123e-07	-1.0950549e-07	-1.0956643e-07	-1.0970223e-07	-1.1012997e-07	-1.099292e-07	-1.1020387e-07	-1.1069068e-07	-1.1116117e-07	-1.118957e-07	-1.1235801e-07	-1.1311613e-07	-1.1306355e-07	-1.1347038e-07	-1.1392029e-07	-1.140491e-07	-1.143967e-07	-1.1538782e-07	-1.1596757e-07	-1.1607261e-07	-1.1686365e-07	-1.1542909e-07	-1.1714047e-07	-1.1490249e-07	-1.1502715e-07	-1.1779764e-07	-1.1800893e-07	-1.1660489e-07	-1.1682943e-07	-1.1711137e-07	-1.1731822e-07	-1.1769174e-07	-1.1827655e-07	-1.1851091e-07	-1.1871623e-07	-1.1909168e-07	-1.1953836e-07	-1.2031046e-07	-1.2025373e-07	-1.211871e-07	-1.2278736e-07	-1.2331651e-07	-1.234805e-07	-1.2340064e-07	-1.2243748e-07	-1.2412329e-07	-1.2287256e-07	-1.2392439e-07	-1.2357879e-07	-1.2363722e-07	-1.2377438e-07	-1.2401824e-07	-1.2511038e-07	-1.2777679e-07	-1.2628965e-07	-1.2609212e-07	-1.2579608e-07	-1.2588504e-07	-1.2597997e-07	-1.26879e-07	-1.3001653e-07	-1.306957e-07	-1.309719e-07	-1.3113794e-07	-1.3173087e-07	-1.3171848e-07	-1.3199286e-07	-1.3250974e-07	-1.3348955e-07	-1.3350456e-07	-1.3458424e-07	-1.3539369e-07	-1.3588021e-07	-1.3723849e-07	-1.3729039e-07	-1.371161e-07	-1.3464023e-07	-1.3544388e-07	-1.3593916e-07	-1.3860137e-07	-1.3925995e-07	-1.3956463e-07	-1.3790554e-07	-1.3728328e-07	-1.378894e-07	-1.3881703e-07	-1.4230466e-07	-1.4090892e-07	-1.4080899e-07	-1.4119024e-07	-1.4077989e-07	-1.4220063e-07	-1.44208e-07	-1.4437256e-07	-1.4311541e-07	-1.433886e-07	-1.4359318e-07	-1.4403736e-07	-1.4404787e-07	-1.4439036e-07	-1.4464086e-07	-1.4460875e-07	-1.4426945e-07	-1.4480418e-07	-1.4455827e-07	-1.4428389e-07	-1.4433579e-07	-1.4410949e-07	-1.4372569e-07	-1.4388019e-07	-1.4389929e-07	-1.436166e-07	-1.4384784e-07	-1.4585135e-07	-1.4466599e-07	-1.4613602e-07	-1.4562283e-07	-1.4388604e-07	-1.4252242e-07	-1.4141563e-07	-1.4300895e-07	-1.4402258e-07	-1.4296313e-07	-1.445099e-07	-1.4466542e-07	-1.4488609e-07	-1.4462285e-07	-1.4381902e-07	-1.4328583e-07	-1.4315384e-07	-1.4332312e-07	-1.4359335e-07	-1.4362064e-07	-1.4301685e-07	-1.4304663e-07	-1.4002552e-07	-1.4042348e-07	-1.4096798e-07	-1.4421715e-07	-1.4140892e-07	-1.4136998e-07	-1.4365389e-07	-1.4198281e-07	-1.4265879e-07	-1.4342908e-07	-1.4274082e-07	-1.4210991e-07	-1.421609e-07	-1.4185241e-07	-1.4213776e-07	-1.422934e-07	-1.4237872e-07	-1.4254562e-07	-1.4282438e-07	-1.4279044e-07	-1.4331181e-07	-1.4288668e-07	-1.428599e-07	-1.4274525e-07	-1.4288065e-07	-1.428732e-07	-1.4309029e-07	-1.4322262e-07	-1.4364167e-07	-1.4334989e-07	-1.4355641e-07	-1.4335058e-07	-1.4296711e-07	-1.4278106e-07	-1.4232671e-07	-1.4185139e-07	-1.4196212e-07	-1.4163999e-07	-1.4162185e-07	-1.4154466e-07	-1.4144092e-07	-1.4081661e-07	-1.4254812e-07	-1.4153164e-07	-1.4118882e-07	-1.4016877e-07	-1.3902957e-07	-1.3881731e-07	-1.3942804e-07	-1.4048214e-07	-1.4061368e-07	-1.3710326e-07	-1.3693631e-07	-1.370359e-07	-1.386889e-07	-1.3921954e-07	-1.3683109e-07	-1.3507059e-07	-1.3447112e-07	-1.3325609e-07	-1.3443639e-07	-1.321435e-07	-1.3177373e-07	-1.3127527e-07	-1.3071815e-07	-1.3031786e-07	-1.2920805e-07	-1.2937244e-07	-1.285548e-07	-1.2776542e-07	-1.2744823e-07	-1.2671984e-07	-1.2603277e-07	-1.2573048e-07	-1.2547372e-07	-1.2484293e-07	-1.2465273e-07	-1.2440591e-07	-1.2340513e-07	-1.2297141e-07	-1.2210694e-07	-1.2212251e-07	-1.2168641e-07	-1.2114464e-07	-1.2047639e-07	-1.2034576e-07	-1.201015e-07	-1.1981513e-07	-1.196554e-07	-1.1908548e-07	-1.1886959e-07	-1.1866604e-07	-1.1832873e-07	-1.1795476e-07	-1.1747863e-07	-1.1757459e-07	-1.1674712e-07	-1.1622876e-07	-1.1573945e-07	-1.157033e-07	-1.1522536e-07	-1.1483519e-07	-1.1441983e-07	-1.1460901e-07	-1.146272e-07	-1.1443882e-07	-1.1424942e-07	-1.1418814e-07	-1.1379421e-07	-1.1334765e-07	-1.129801e-07	-1.1264859e-07	-1.1240377e-07	-1.1262131e-07	-1.1207459e-07	-1.1178236e-07	-1.1128066e-07	-1.1052288e-07	-1.10109e-07	-1.0944035e-07	-1.0890085e-07	-1.0816336e-07	-1.0775187e-07	-1.0691923e-07	-1.0658721e-07	-1.0635387e-07	-1.0617021e-07	-1.0645954e-07	-1.0644351e-07	-1.0635642e-07	-1.0536553e-07	-1.0470205e-07	-1.0429829e-07	-1.0403886e-07	-1.0363186e-07	-1.0322583e-07	-1.0200228e-07	-1.0174875e-07	-1.0146613e-07	-1.0105992e-07	-1.0056044e-07	-1.0211812e-07	-1.0030539e-07	-1.0061285e-07	-1.003188e-07	-9.9707449e-08	-9.9625197e-08	-9.9291697e-08	-9.8422277e-08	-9.8414375e-08	-9.8827968e-08	-9.7690076e-08	-9.7263069e-08	-9.6944063e-08	-9.7759937e-08	-9.6130123e-08	-9.5674693e-08	-9.6076064e-08	-9.5883024e-08	-9.5769622e-08	-9.5965163e-08	-9.5515077e-08	-9.544425e-08	-9.4965401e-08	-9.4713698e-08	-9.4403447e-08	-9.3922722e-08	-9.368307e-08	-9.3233211e-08	-9.2785569e-08	-9.2400228e-08	-9.1503637e-08	-9.1059803e-08	-9.0730396e-08	-9.0471076e-08	-9.0026163e-08	-8.9878256e-08	-8.8718366e-08	-8.8457e-08	-9.0449703e-08	-8.7804324e-08	-8.7517662e-08	-8.6966224e-08	-8.6822467e-08	-8.65179e-08	-8.6916373e-08	-8.7082242e-08	-9.0045205e-08	-9.0982837e-08	-8.8857689e-08	-8.6617945e-08	-8.6098225e-08	-8.6197076e-08	-8.6124544e-08	-8.7916703e-08	-8.8283514e-08	-8.776675e-08	-8.6053262e-08	-8.5458794e-08	-8.5514216e-08	-8.5441513e-08	-8.6729756e-08	-8.4713975e-08	-8.4517239e-08	-8.5444299e-08	-8.6961961e-08	-8.8218712e-08	-8.780961e-08	-8.7680519e-08	-8.8101046e-08	-8.8375714e-08	-8.8329614e-08	-8.8466209e-08	-8.8540276e-08	-8.5280192e-08	-8.4787587e-08	-8.472233e-08	-8.457539e-08	-8.7168075e-08	-8.781393e-08	-8.7737249e-08	-8.8414936e-08	-8.5857607e-08	-8.7807223e-08	-8.7693309e-08	-8.789624e-08	-8.8074046e-08	-8.8072966e-08	-8.8040338e-08	-8.8139927e-08	-8.8273794e-08	-8.7918238e-08	-8.7333433e-08	-8.715881e-08	-8.4693568e-08	-8.4446413e-08	-8.7159719e-08	-8.6689454e-08	-8.7165063e-08	-8.7020396e-08	-8.7198941e-08	-8.7271019e-08	-8.5635747e-08	-8.3127759e-08	-8.3385089e-08	-8.3349619e-08	-8.544356e-08	-8.5475449e-08
-9.926697e-08	-9.9487295e-08	-9.9606609e-08	-9.935286e-08	-1.0199722e-07	-9.9170336e-08	-9.9247757e-08	-9.9218539e-08	-9.9231954e-08	-9.9109002e-08	-1.0161278e-07	-1.0161551e-07	-1.0072603e-07	-9.8375438e-08	-9.8840758e-08	-1.0064502e-07	-9.8888734e-08	-1.0069681e-07	-1.0102826e-07	-1.0121619e-07	-1.0105316e-07	-1.0111677e-07	-1.0104827e-07	-1.004924e-07	-1.0006704e-07	-9.9468934e-08	-9.9096724e-08	-9.9632587e-08	-9.976867e-08	-9.9732119e-08	-9.9892475e-08	-1.0018516e-07	-1.000227e-07	-9.7477425e-08	-9.8744863e-08	-9.8652038e-08	-9.9788565e-08	-9.9609395e-08	-9.9556814e-08	-9.9582053e-08	-9.9399244e-08	-9.9161298e-08	-9.8857811e-08	-9.8368162e-08	-9.8820465e-08	-9.8912494e-08	-9.8773626e-08	-9.8851558e-08	-9.930659e-08	-9.8741509e-08	-9.9034764e-08	-9.8927785e-08	-9.8735768e-08	-9.8873727e-08	-9.9006456e-08	-9.9029933e-08	-9.8641863e-08	-9.8628163e-08	-9.8255271e-08	-9.7605721e-08	-9.7858049e-08	-9.7547172e-08	-9.7382951e-08	-9.7086399e-08	-9.7151542e-08	-9.7085149e-08	-9.6991073e-08	-9.6946906e-08	-9.6729593e-08	-9.6727433e-08	-9.711016e-08	-9.7077873e-08	-9.7067243e-08	-9.7090265e-08	-9.7276597e-08	-9.7462873e-08	-9.7481859e-08	-9.7032171e-08	-9.7345662e-08	-9.6809231e-08	-9.7235272e-08	-9.7699683e-08	-9.7383236e-08	-9.7034899e-08	-9.7522616e-08	-9.7652674e-08	-9.8411476e-08	-9.9158342e-08	-9.9411864e-08	-9.9816646e-08	-1.0000861e-07	-9.9931128e-08	-1.0012292e-07	-1.0013952e-07	-1.0029788e-07	-9.9876672e-08	-9.9789986e-08	-1.0009694e-07	-1.0050661e-07	-1.0024161e-07	-1.0042368e-07	-1.0045369e-07	-1.0026065e-07	-1.0052315e-07	-1.006311e-07	-1.0098148e-07	-1.0164678e-07	-1.0160863e-07	-1.0146289e-07	-1.0138473e-07	-1.0165189e-07	-1.0182947e-07	-1.0234191e-07	-1.0275471e-07	-1.0282804e-07	-1.0260942e-07	-1.0305178e-07	-1.0315989e-07	-1.0342421e-07	-1.0386105e-07	-1.0440397e-07	-1.0478146e-07	-1.0503948e-07	-1.054272e-07	-1.0502959e-07	-1.0545926e-07	-1.0587058e-07	-1.0643339e-07	-1.0730071e-07	-1.0769509e-07	-1.0812147e-07	-1.0824903e-07	-1.0838909e-07	-1.0880643e-07	-1.0830962e-07	-1.086654e-07	-1.0929415e-07	-1.0964459e-07	-1.1057125e-07	-1.1100701e-07	-1.1162649e-07	-1.1177735e-07	-1.1204185e-07	-1.1249489e-07	-1.125382e-07	-1.1316894e-07	-1.1385771e-07	-1.1428591e-07	-1.1463254e-07	-1.1522195e-07	-1.1375886e-07	-1.1528721e-07	-1.1376858e-07	-1.1397702e-07	-1.1602344e-07	-1.1640464e-07	-1.1546354e-07	-1.1568017e-07	-1.1591283e-07	-1.1616265e-07	-1.1648433e-07	-1.1665861e-07	-1.1709159e-07	-1.1722511e-07	-1.1728702e-07	-1.1772369e-07	-1.1803189e-07	-1.1815615e-07	-1.1847362e-07	-1.1925027e-07	-1.1983303e-07	-1.2014584e-07	-1.2034081e-07	-1.2017995e-07	-1.2094506e-07	-1.2063686e-07	-1.2144761e-07	-1.2160058e-07	-1.2195181e-07	-1.2202929e-07	-1.2233642e-07	-1.2288444e-07	-1.2560582e-07	-1.2386369e-07	-1.2404752e-07	-1.242197e-07	-1.2427449e-07	-1.242779e-07	-1.2442587e-07	-1.2723052e-07	-1.2787751e-07	-1.2752974e-07	-1.2755652e-07	-1.2827115e-07	-1.2809795e-07	-1.2930383e-07	-1.2980382e-07	-1.3031831e-07	-1.3024572e-07	-1.3169176e-07	-1.3280436e-07	-1.3253708e-07	-1.3444389e-07	-1.3427132e-07	-1.3347199e-07	-1.3167374e-07	-1.3248814e-07	-1.3292447e-07	-1.3548578e-07	-1.355715e-07	-1.355811e-07	-1.3413518e-07	-1.3457054e-07	-1.3545741e-07	-1.3605137e-07	-1.3955963e-07	-1.3727305e-07	-1.373059e-07	-1.3812007e-07	-1.3779953e-07	-1.3907896e-07	-1.4099129e-07	-1.4177402e-07	-1.4013762e-07	-1.4050033e-07	-1.4052591e-07	-1.4093121e-07	-1.4097691e-07	-1.4129142e-07	-1.4136202e-07	-1.4149089e-07	-1.4139067e-07	-1.417871e-07	-1.4163868e-07	-1.4125698e-07	-1.4137623e-07	-1.4125277e-07	-1.4078194e-07	-1.4105353e-07	-1.4098788e-07	-1.4096224e-07	-1.4085538e-07	-1.4286502e-07	-1.4143757e-07	-1.435057e-07	-1.4300815e-07	-1.4070167e-07	-1.3988176e-07	-1.3914826e-07	-1.4018082e-07	-1.4187123e-07	-1.402509e-07	-1.423839e-07	-1.4220865e-07	-1.4300002e-07	-1.4239345e-07	-1.4176254e-07	-1.4110702e-07	-1.4112226e-07	-1.4133212e-07	-1.4183678e-07	-1.4174617e-07	-1.4110924e-07	-1.4099783e-07	-1.3771222e-07	-1.3806152e-07	-1.3829089e-07	-1.4214856e-07	-1.3903275e-07	-1.3918964e-07	-1.4084628e-07	-1.3956583e-07	-1.399863e-07	-1.4089954e-07	-1.4025278e-07	-1.3973772e-07	-1.3986346e-07	-1.3991001e-07	-1.4015239e-07	-1.4033827e-07	-1.4027904e-07	-1.4034811e-07	-1.4056934e-07	-1.405225e-07	-1.4171798e-07	-1.4044122e-07	-1.4062067e-07	-1.4069605e-07	-1.4074482e-07	-1.4077023e-07	-1.411035e-07	-1.4121235e-07	-1.4127755e-07	-1.4116995e-07	-1.4126317e-07	-1.4102926e-07	-1.4071384e-07	-1.4069758e-07	-1.4049846e-07	-1.3983532e-07	-1.3944646e-07	-1.3942559e-07	-1.3967963e-07	-1.3980497e-07	-1.3961517e-07	-1.3895345e-07	-1.3935585e-07	-1.3854054e-07	-1.3855964e-07	-1.3821204e-07	-1.3728402e-07	-1.3673412e-07	-1.3665721e-07	-1.371514e-07	-1.3757438e-07	-1.3525545e-07	-1.3490353e-07	-1.3484345e-07	-1.3603022e-07	-1.3697229e-07	-1.3375319e-07	-1.3225031e-07	-1.3171729e-07	-1.3109423e-07	-1.3179982e-07	-1.30459e-07	-1.3023629e-07	-1.2978398e-07	-1.2935209e-07	-1.2873903e-07	-1.275663e-07	-1.2715429e-07	-1.2644114e-07	-1.2597428e-07	-1.2564686e-07	-1.2528363e-07	-1.247472e-07	-1.2447254e-07	-1.2437852e-07	-1.2377438e-07	-1.2344134e-07	-1.2262757e-07	-1.220688e-07	-1.2161979e-07	-1.2072093e-07	-1.2092119e-07	-1.2041619e-07	-1.1990977e-07	-1.1946383e-07	-1.1901636e-07	-1.1877194e-07	-1.1842377e-07	-1.1824631e-07	-1.1739866e-07	-1.1681641e-07	-1.1688923e-07	-1.1637479e-07	-1.1626702e-07	-1.1571944e-07	-1.1553294e-07	-1.1466108e-07	-1.1417546e-07	-1.1361095e-07	-1.1374539e-07	-1.1323021e-07	-1.1300426e-07	-1.1248858e-07	-1.1279644e-07	-1.1292622e-07	-1.1273181e-07	-1.1291695e-07	-1.1267218e-07	-1.1219674e-07	-1.1165929e-07	-1.1122569e-07	-1.1084131e-07	-1.1055187e-07	-1.1084848e-07	-1.1005602e-07	-1.0967813e-07	-1.0918546e-07	-1.083726e-07	-1.0817752e-07	-1.0710477e-07	-1.0665701e-07	-1.0562889e-07	-1.0546904e-07	-1.0510911e-07	-1.0491891e-07	-1.0475594e-07	-1.0452527e-07	-1.0473019e-07	-1.0445456e-07	-1.044034e-07	-1.0365432e-07	-1.026512e-07	-1.0268917e-07	-1.0161949e-07	-1.0099512e-07	-1.0014304e-07	-9.9387137e-08	-9.8969679e-08	-9.9043575e-08	-9.8491626e-08	-9.8063481e-08	-9.9950057e-08	-9.8478665e-08	-9.8467922e-08	-9.8108274e-08	-9.6986355e-08	-9.6613235e-08	-9.6450492e-08	-9.5643941e-08	-9.5261555e-08	-9.6056226e-08	-9.450639e-08	-9.4045731e-08	-9.3773963e-08	-9.4408563e-08	-9.3341498e-08	-9.2915911e-08	-9.3308188e-08	-9.3073254e-08	-9.3142944e-08	-9.348571e-08	-9.2897722e-08	-9.2779203e-08	-9.2385903e-08	-9.1996412e-08	-9.1544734e-08	-9.1304855e-08	-9.0890921e-08	-9.0729031e-08	-9.030407e-08	-9.0053163e-08	-8.9038338e-08	-8.8397712e-08	-8.8110653e-08	-8.7817227e-08	-8.7346734e-08	-8.70603e-08	-8.6429907e-08	-8.6090665e-08	-8.7028241e-08	-8.5394504e-08	-8.5111765e-08	-8.4725855e-08	-8.4524231e-08	-8.401264e-08	-8.4367741e-08	-8.4634962e-08	-8.6402622e-08	-8.8913168e-08	-8.602575e-08	-8.4672649e-08	-8.412735e-08	-8.4026681e-08	-8.4207329e-08	-8.5152124e-08	-8.5588567e-08	-8.4983697e-08	-8.4130022e-08	-8.3551072e-08	-8.3470979e-08	-8.36921e-08	-8.4444594e-08	-8.2997587e-08	-8.2677332e-08	-8.2923236e-08	-8.4433452e-08	-8.5289798e-08	-8.5730449e-08	-8.5462375e-08	-8.6372552e-08	-8.6681837e-08	-8.6229534e-08	-8.6087709e-08	-8.5770125e-08	-8.3103998e-08	-8.2823874e-08	-8.2826773e-08	-8.2698364e-08	-8.5150191e-08	-8.6055479e-08	-8.6150692e-08	-8.6688772e-08	-8.4127976e-08	-8.5597776e-08	-8.5480281e-08	-8.5979195e-08	-8.6293824e-08	-8.6531259e-08	-8.6670013e-08	-8.6569003e-08	-8.66645e-08	-8.645128e-08	-8.5961858e-08	-8.5605166e-08	-8.2568363e-08	-8.2379131e-08	-8.543077e-08	-8.5248473e-08	-8.5473062e-08	-8.6012108e-08	-8.6011539e-08	-8.426332e-08	-8.2423639e-08	-8.185259e-08	-8.1756355e-08	-8.1625444e-08	-8.3149246e-08	-8.3437953e-08
-9.8275166e-08	-9.8493445e-08	-9.8536191e-08	-9.8361966e-08	-1.0066901e-07	-9.8045575e-08	-9.7755901e-08	-9.7765792e-08	-9.7604072e-08	-9.7438146e-08	-9.9803287e-08	-1.002569e-07	-9.8851899e-08	-9.6774158e-08	-9.6566112e-08	-9.9291583e-08	-9.6598285e-08	-9.8137775e-08	-9.9851377e-08	-1.0036092e-07	-1.0046534e-07	-1.0062314e-07	-1.0036661e-07	-9.9750764e-08	-9.9316821e-08	-9.86239e-08	-9.6817189e-08	-9.825726e-08	-9.8678299e-08	-9.8502937e-08	-9.8757027e-08	-9.8284829e-08	-9.7601799e-08	-9.6156498e-08	-9.6441966e-08	-9.6615224e-08	-9.8693761e-08	-9.8749808e-08	-9.8830583e-08	-9.8729856e-08	-9.8577175e-08	-9.822503e-08	-9.7861971e-08	-9.7306838e-08	-9.7504653e-08	-9.7591226e-08	-9.7594921e-08	-9.6367899e-08	-9.8217072e-08	-9.8017551e-08	-9.8102532e-08	-9.7933594e-08	-9.7648751e-08	-9.7646819e-08	-9.7718669e-08	-9.7710426e-08	-9.7181839e-08	-9.7211682e-08	-9.6632618e-08	-9.6324584e-08	-9.6405415e-08	-9.6241251e-08	-9.5880239e-08	-9.5359042e-08	-9.5230575e-08	-9.5295718e-08	-9.5216762e-08	-9.4925383e-08	-9.5127177e-08	-9.5161511e-08	-9.5594885e-08	-9.5561631e-08	-9.5348128e-08	-9.555373e-08	-9.5819871e-08	-9.5950213e-08	-9.5985115e-08	-9.5611028e-08	-9.541742e-08	-9.5241433e-08	-9.5377004e-08	-9.5816517e-08	-9.5580049e-08	-9.5185555e-08	-9.5373991e-08	-9.5595965e-08	-9.6486929e-08	-9.7359077e-08	-9.7619875e-08	-9.8271244e-08	-9.8464511e-08	-9.8386238e-08	-9.8413125e-08	-9.8469229e-08	-9.8769988e-08	-9.8174212e-08	-9.7993336e-08	-9.8386693e-08	-9.8599457e-08	-9.8371004e-08	-9.8722751e-08	-9.8667101e-08	-9.8383566e-08	-9.8860198e-08	-9.876527e-08	-9.8880605e-08	-9.911497e-08	-9.9416297e-08	-9.9264753e-08	-9.9161809e-08	-9.9615534e-08	-1.0000684e-07	-1.006199e-07	-1.0088348e-07	-1.0107959e-07	-1.0084534e-07	-1.0133812e-07	-1.0143924e-07	-1.0177024e-07	-1.020901e-07	-1.0280985e-07	-1.0335242e-07	-1.0376465e-07	-1.0385617e-07	-1.0348504e-07	-1.0374038e-07	-1.0419586e-07	-1.0482904e-07	-1.0581937e-07	-1.0624694e-07	-1.0650382e-07	-1.0663348e-07	-1.0686892e-07	-1.0731821e-07	-1.0684766e-07	-1.073314e-07	-1.0796231e-07	-1.0829331e-07	-1.0923782e-07	-1.0948725e-07	-1.1007097e-07	-1.1023536e-07	-1.1061059e-07	-1.1118334e-07	-1.1118112e-07	-1.1166128e-07	-1.121893e-07	-1.1270515e-07	-1.1336692e-07	-1.1347532e-07	-1.1234232e-07	-1.1345094e-07	-1.1258544e-07	-1.1329064e-07	-1.1473929e-07	-1.150845e-07	-1.1423589e-07	-1.1451721e-07	-1.1472684e-07	-1.150043e-07	-1.1532586e-07	-1.1533564e-07	-1.157303e-07	-1.1593659e-07	-1.1590856e-07	-1.1619579e-07	-1.162831e-07	-1.1669459e-07	-1.1671574e-07	-1.1673882e-07	-1.1732016e-07	-1.1808072e-07	-1.182292e-07	-1.1864898e-07	-1.1887408e-07	-1.1906667e-07	-1.1970445e-07	-1.2004028e-07	-1.2051669e-07	-1.2060576e-07	-1.2083507e-07	-1.2101737e-07	-1.2365598e-07	-1.2201411e-07	-1.2219425e-07	-1.2265508e-07	-1.2291196e-07	-1.2274518e-07	-1.224829e-07	-1.2393213e-07	-1.2440216e-07	-1.2392576e-07	-1.2389575e-07	-1.2462772e-07	-1.2467626e-07	-1.2660001e-07	-1.2698274e-07	-1.2687389e-07	-1.2720983e-07	-1.2874705e-07	-1.3015267e-07	-1.2896845e-07	-1.31246e-07	-1.3048327e-07	-1.2965273e-07	-1.2899642e-07	-1.2974476e-07	-1.301886e-07	-1.3237627e-07	-1.3240549e-07	-1.3214463e-07	-1.3151583e-07	-1.3205744e-07	-1.329812e-07	-1.3349944e-07	-1.3692517e-07	-1.3416849e-07	-1.3438847e-07	-1.3527091e-07	-1.3522384e-07	-1.3602158e-07	-1.3761928e-07	-1.390697e-07	-1.3755295e-07	-1.3803611e-07	-1.3785871e-07	-1.3819044e-07	-1.3827866e-07	-1.384941e-07	-1.3839372e-07	-1.3874069e-07	-1.3856538e-07	-1.3891429e-07	-1.3883761e-07	-1.3847557e-07	-1.387769e-07	-1.3853156e-07	-1.3830692e-07	-1.3830373e-07	-1.3824325e-07	-1.3822876e-07	-1.3831021e-07	-1.3966707e-07	-1.3832079e-07	-1.4031446e-07	-1.3989467e-07	-1.3769011e-07	-1.3728646e-07	-1.3698423e-07	-1.3761593e-07	-1.399178e-07	-1.3781454e-07	-1.4009652e-07	-1.3919453e-07	-1.4093723e-07	-1.3984834e-07	-1.3931435e-07	-1.3863604e-07	-1.3902417e-07	-1.3935886e-07	-1.397982e-07	-1.3986966e-07	-1.3913859e-07	-1.3900313e-07	-1.3576431e-07	-1.3602858e-07	-1.3609304e-07	-1.3971999e-07	-1.367103e-07	-1.3711042e-07	-1.38107e-07	-1.3749769e-07	-1.375974e-07	-1.3828816e-07	-1.3779362e-07	-1.3745557e-07	-1.3772927e-07	-1.3788571e-07	-1.3806647e-07	-1.3818658e-07	-1.383097e-07	-1.3834574e-07	-1.3844783e-07	-1.3835393e-07	-1.3990081e-07	-1.3838502e-07	-1.3863405e-07	-1.387358e-07	-1.38909e-07	-1.3900762e-07	-1.3919475e-07	-1.3926797e-07	-1.3914683e-07	-1.3895254e-07	-1.3916491e-07	-1.3885114e-07	-1.3882743e-07	-1.3892213e-07	-1.3870999e-07	-1.3809301e-07	-1.3787997e-07	-1.3788605e-07	-1.3802855e-07	-1.3802003e-07	-1.3772359e-07	-1.3742459e-07	-1.3726509e-07	-1.366343e-07	-1.3678232e-07	-1.3633951e-07	-1.3545821e-07	-1.3482315e-07	-1.3439052e-07	-1.3423227e-07	-1.3437267e-07	-1.3349995e-07	-1.3310017e-07	-1.327731e-07	-1.3306271e-07	-1.3399836e-07	-1.3104136e-07	-1.3033338e-07	-1.2986197e-07	-1.2936795e-07	-1.2920998e-07	-1.2881299e-07	-1.2864467e-07	-1.2829867e-07	-1.2784011e-07	-1.2689151e-07	-1.262519e-07	-1.2547008e-07	-1.2485742e-07	-1.2426676e-07	-1.2413142e-07	-1.2370583e-07	-1.2344691e-07	-1.2314433e-07	-1.2299944e-07	-1.2227537e-07	-1.2208073e-07	-1.2100531e-07	-1.2066289e-07	-1.2021741e-07	-1.1937999e-07	-1.1954103e-07	-1.1893604e-07	-1.1851336e-07	-1.1805292e-07	-1.1754827e-07	-1.1722523e-07	-1.1671386e-07	-1.1648774e-07	-1.1556546e-07	-1.1486361e-07	-1.1495172e-07	-1.1435617e-07	-1.1403216e-07	-1.1343883e-07	-1.1305076e-07	-1.123654e-07	-1.1187456e-07	-1.1143891e-07	-1.1170812e-07	-1.1136365e-07	-1.1110006e-07	-1.1029414e-07	-1.1052663e-07	-1.1047041e-07	-1.1053578e-07	-1.1115776e-07	-1.1045398e-07	-1.1011076e-07	-1.0990954e-07	-1.0938038e-07	-1.0900152e-07	-1.0865097e-07	-1.0885873e-07	-1.0772999e-07	-1.0728758e-07	-1.065801e-07	-1.0572688e-07	-1.056639e-07	-1.049782e-07	-1.04246e-07	-1.035076e-07	-1.0337351e-07	-1.0297754e-07	-1.0293064e-07	-1.0271265e-07	-1.0254752e-07	-1.0258583e-07	-1.0210607e-07	-1.0206685e-07	-1.0236181e-07	-1.0082402e-07	-1.0088161e-07	-9.8711723e-08	-9.810293e-08	-9.7406655e-08	-9.6813892e-08	-9.6525866e-08	-9.6398423e-08	-9.5672249e-08	-9.5312259e-08	-9.7378916e-08	-9.6188501e-08	-9.6101928e-08	-9.58849e-08	-9.4584152e-08	-9.4552433e-08	-9.4263839e-08	-9.3162498e-08	-9.2183598e-08	-9.3531128e-08	-9.1780578e-08	-9.1235279e-08	-9.0937192e-08	-9.1263587e-08	-9.0647688e-08	-9.023438e-08	-9.0341473e-08	-9.0332662e-08	-9.0533433e-08	-9.0667243e-08	-9.0117624e-08	-8.9915488e-08	-8.96556e-08	-8.9155208e-08	-8.8879403e-08	-8.8640491e-08	-8.8059664e-08	-8.8011063e-08	-8.7844569e-08	-8.7579565e-08	-8.6741977e-08	-8.6184514e-08	-8.6015916e-08	-8.5511033e-08	-8.5158547e-08	-8.4802537e-08	-8.4292935e-08	-8.4005876e-08	-8.4240128e-08	-8.3488374e-08	-8.3264297e-08	-8.2917722e-08	-8.2682163e-08	-8.2322629e-08	-8.2617248e-08	-8.2727013e-08	-8.3419025e-08	-8.6752607e-08	-8.3406576e-08	-8.284934e-08	-8.2351789e-08	-8.2178644e-08	-8.2289546e-08	-8.2518284e-08	-8.2656243e-08	-8.241966e-08	-8.2206782e-08	-8.1867938e-08	-8.1811777e-08	-8.1896133e-08	-8.2261124e-08	-8.1562973e-08	-8.0959524e-08	-8.0926611e-08	-8.1993278e-08	-8.2348834e-08	-8.3385089e-08	-8.2920508e-08	-8.4291287e-08	-8.4516216e-08	-8.3532598e-08	-8.2711949e-08	-8.2362021e-08	-8.1105895e-08	-8.09776e-08	-8.0991811e-08	-8.0867494e-08	-8.2916586e-08	-8.3879684e-08	-8.4549129e-08	-8.4351655e-08	-8.2113104e-08	-8.2987981e-08	-8.3103203e-08	-8.3916916e-08	-8.459682e-08	-8.5079364e-08	-8.5519389e-08	-8.5431111e-08	-8.5602835e-08	-8.5361251e-08	-8.4583803e-08	-8.4715566e-08	-8.1110613e-08	-8.0829238e-08	-8.3990074e-08	-8.4130022e-08	-8.3252075e-08	-8.4398437e-08	-8.371353e-08	-8.0546727e-08	-8.0097777e-08	-8.0504094e-08	-8.0175425e-08	-8.0147174e-08	-8.1050018e-08	-8.1144094e-08
-9.7246925e-08	-9.732355e-08	-9.7239422e-08	-9.7266366e-08	-9.9253725e-08	-9.691496e-08	-9.6451515e-08	-9.652905e-08	-9.6229712e-08	-9.608425e-08	-9.7890222e-08	-9.8389989e-08	-9.721947e-08	-9.5631719e-08	-9.5186522e-08	-9.7755901e-08	-9.5110352e-08	-9.5794064e-08	-9.7331053e-08	-9.8496628e-08	-9.9161582e-08	-9.9693239e-08	-9.9560737e-08	-9.9036527e-08	-9.8720591e-08	-9.8128737e-08	-9.505851e-08	-9.6012855e-08	-9.6523763e-08	-9.6044005e-08	-9.6762619e-08	-9.587734e-08	-9.5586586e-08	-9.5095459e-08	-9.511399e-08	-9.5422138e-08	-9.6124154e-08	-9.7018244e-08	-9.7771192e-08	-9.8035969e-08	-9.7879592e-08	-9.7326392e-08	-9.6960207e-08	-9.645845e-08	-9.6648421e-08	-9.6810595e-08	-9.6727263e-08	-9.4471488e-08	-9.5944472e-08	-9.6667179e-08	-9.6557358e-08	-9.7100212e-08	-9.653445e-08	-9.6428153e-08	-9.6350277e-08	-9.6543317e-08	-9.5939811e-08	-9.5811401e-08	-9.5522864e-08	-9.5424298e-08	-9.5321013e-08	-9.5144571e-08	-9.4677716e-08	-9.4073869e-08	-9.4177608e-08	-9.4132417e-08	-9.3990934e-08	-9.3829897e-08	-9.4127131e-08	-9.4058009e-08	-9.4461086e-08	-9.4193638e-08	-9.3876508e-08	-9.4146742e-08	-9.4081543e-08	-9.4620191e-08	-9.4536233e-08	-9.4464667e-08	-9.4164818e-08	-9.4189318e-08	-9.4210748e-08	-9.4706479e-08	-9.4321365e-08	-9.4187385e-08	-9.4212794e-08	-9.4414133e-08	-9.4613767e-08	-9.549035e-08	-9.5376151e-08	-9.5967323e-08	-9.6092606e-08	-9.6116878e-08	-9.604662e-08	-9.6280928e-08	-9.6728684e-08	-9.6088968e-08	-9.5816915e-08	-9.6356928e-08	-9.6457711e-08	-9.6355166e-08	-9.6816393e-08	-9.6921042e-08	-9.6674967e-08	-9.722271e-08	-9.7057921e-08	-9.6989254e-08	-9.7036889e-08	-9.7433087e-08	-9.7458553e-08	-9.7541658e-08	-9.7962698e-08	-9.8373562e-08	-9.9109457e-08	-9.9124804e-08	-9.9156239e-08	-9.8770613e-08	-9.9538966e-08	-9.9571594e-08	-1.0008358e-07	-1.0012548e-07	-1.0098927e-07	-1.0159783e-07	-1.0213762e-07	-1.0225398e-07	-1.0187597e-07	-1.0199108e-07	-1.0228467e-07	-1.0306434e-07	-1.0406853e-07	-1.0442653e-07	-1.047253e-07	-1.0497291e-07	-1.0524627e-07	-1.0570216e-07	-1.0531204e-07	-1.059305e-07	-1.0650518e-07	-1.0695788e-07	-1.078534e-07	-1.0792422e-07	-1.0848856e-07	-1.0850272e-07	-1.0911128e-07	-1.0981665e-07	-1.0979409e-07	-1.1002845e-07	-1.1048519e-07	-1.1114184e-07	-1.1207538e-07	-1.1170471e-07	-1.1096466e-07	-1.1205304e-07	-1.1127793e-07	-1.1290859e-07	-1.1353052e-07	-1.1378353e-07	-1.1278496e-07	-1.1347902e-07	-1.1334726e-07	-1.1365091e-07	-1.1392746e-07	-1.1393274e-07	-1.14415e-07	-1.1455199e-07	-1.1457956e-07	-1.1496655e-07	-1.1502254e-07	-1.1544904e-07	-1.1543403e-07	-1.1528857e-07	-1.1582512e-07	-1.1654686e-07	-1.1665389e-07	-1.1716224e-07	-1.1739377e-07	-1.1781879e-07	-1.183306e-07	-1.1875744e-07	-1.1905871e-07	-1.1919445e-07	-1.1951505e-07	-1.196139e-07	-1.2191708e-07	-1.205816e-07	-1.2074912e-07	-1.2113651e-07	-1.213881e-07	-1.2126412e-07	-1.2098508e-07	-1.2114651e-07	-1.2129937e-07	-1.2122854e-07	-1.2138173e-07	-1.2184893e-07	-1.2208369e-07	-1.2358362e-07	-1.2414284e-07	-1.2382816e-07	-1.2483059e-07	-1.2589322e-07	-1.2730771e-07	-1.2575418e-07	-1.2767856e-07	-1.2655562e-07	-1.2620131e-07	-1.2644193e-07	-1.2727492e-07	-1.2804696e-07	-1.2987397e-07	-1.2977904e-07	-1.2932355e-07	-1.2945333e-07	-1.3013096e-07	-1.3082462e-07	-1.3121075e-07	-1.343808e-07	-1.3165527e-07	-1.3185655e-07	-1.3254441e-07	-1.3299393e-07	-1.3348478e-07	-1.3438671e-07	-1.3630273e-07	-1.3519895e-07	-1.3596252e-07	-1.3516808e-07	-1.353697e-07	-1.3531576e-07	-1.357356e-07	-1.3565295e-07	-1.360977e-07	-1.3603028e-07	-1.364246e-07	-1.3636014e-07	-1.3619689e-07	-1.3653141e-07	-1.3636208e-07	-1.3627715e-07	-1.3608133e-07	-1.3600567e-07	-1.3601067e-07	-1.3619882e-07	-1.3657643e-07	-1.3568467e-07	-1.3693324e-07	-1.3666124e-07	-1.3526699e-07	-1.3515267e-07	-1.3495423e-07	-1.3536049e-07	-1.3792339e-07	-1.3569405e-07	-1.3740367e-07	-1.3564755e-07	-1.3806772e-07	-1.3663032e-07	-1.360857e-07	-1.3560873e-07	-1.3674963e-07	-1.3728771e-07	-1.3768414e-07	-1.3784347e-07	-1.3677686e-07	-1.3683336e-07	-1.3398113e-07	-1.3448658e-07	-1.3407856e-07	-1.3716226e-07	-1.3459078e-07	-1.3502148e-07	-1.3553159e-07	-1.3553796e-07	-1.3540523e-07	-1.3589391e-07	-1.3562095e-07	-1.3565199e-07	-1.3584923e-07	-1.3591534e-07	-1.3614931e-07	-1.3631978e-07	-1.3634121e-07	-1.3638612e-07	-1.3641079e-07	-1.364441e-07	-1.3787735e-07	-1.3667687e-07	-1.3706602e-07	-1.3708961e-07	-1.3731483e-07	-1.3726077e-07	-1.3736661e-07	-1.3734422e-07	-1.3736235e-07	-1.3709348e-07	-1.3718306e-07	-1.3707273e-07	-1.3714032e-07	-1.3713691e-07	-1.3694893e-07	-1.3664032e-07	-1.3638032e-07	-1.3632217e-07	-1.3629574e-07	-1.3624918e-07	-1.3594297e-07	-1.3576783e-07	-1.3556775e-07	-1.349639e-07	-1.3463108e-07	-1.3423659e-07	-1.3376018e-07	-1.3318402e-07	-1.3283784e-07	-1.3204624e-07	-1.3193079e-07	-1.3185701e-07	-1.3119239e-07	-1.3079818e-07	-1.3029307e-07	-1.3043177e-07	-1.2879696e-07	-1.2829605e-07	-1.2793686e-07	-1.2738434e-07	-1.2707153e-07	-1.269982e-07	-1.2693909e-07	-1.2654056e-07	-1.2590351e-07	-1.2496861e-07	-1.2452023e-07	-1.2370782e-07	-1.2314388e-07	-1.2262257e-07	-1.2235228e-07	-1.2204322e-07	-1.2180249e-07	-1.2147382e-07	-1.2131562e-07	-1.2072343e-07	-1.2053812e-07	-1.1947321e-07	-1.1889773e-07	-1.1852296e-07	-1.1769629e-07	-1.1785556e-07	-1.1727997e-07	-1.1690111e-07	-1.1643613e-07	-1.1584848e-07	-1.1541329e-07	-1.1478488e-07	-1.1449617e-07	-1.1358111e-07	-1.1283271e-07	-1.1281981e-07	-1.1211029e-07	-1.1173239e-07	-1.1101088e-07	-1.1069324e-07	-1.1003374e-07	-1.0971149e-07	-1.0935463e-07	-1.0963504e-07	-1.0944149e-07	-1.0911685e-07	-1.083398e-07	-1.0840859e-07	-1.0839102e-07	-1.0827216e-07	-1.0890852e-07	-1.0802421e-07	-1.0787784e-07	-1.0858815e-07	-1.0724807e-07	-1.0692702e-07	-1.0652479e-07	-1.0660136e-07	-1.052174e-07	-1.0457416e-07	-1.0393757e-07	-1.0327813e-07	-1.0324487e-07	-1.0276739e-07	-1.0192417e-07	-1.0180042e-07	-1.0139371e-07	-1.0096846e-07	-1.0080265e-07	-1.0038582e-07	-1.0006249e-07	-9.9956083e-08	-9.9396232e-08	-9.9270608e-08	-1.0034421e-07	-9.8950011e-08	-9.8434725e-08	-9.602752e-08	-9.5350401e-08	-9.4719098e-08	-9.4181985e-08	-9.3908739e-08	-9.3619406e-08	-9.2984124e-08	-9.3128676e-08	-9.4646339e-08	-9.3794768e-08	-9.3761287e-08	-9.3571487e-08	-9.2485038e-08	-9.2296318e-08	-9.2074458e-08	-9.0995741e-08	-8.9503828e-08	-9.1314007e-08	-8.9495074e-08	-8.8584898e-08	-8.8261174e-08	-8.8308354e-08	-8.7957915e-08	-8.7788692e-08	-8.7863384e-08	-8.7655565e-08	-8.7804608e-08	-8.7947683e-08	-8.7394255e-08	-8.7445471e-08	-8.7335366e-08	-8.6911712e-08	-8.672788e-08	-8.618332e-08	-8.5678096e-08	-8.5363695e-08	-8.5279623e-08	-8.5410875e-08	-8.4777469e-08	-8.4328803e-08	-8.4176577e-08	-8.3670102e-08	-8.3249461e-08	-8.2931535e-08	-8.2453994e-08	-8.2075417e-08	-8.195417e-08	-8.144815e-08	-8.1528071e-08	-8.1263124e-08	-8.1072415e-08	-8.086846e-08	-8.10507e-08	-8.111715e-08	-8.0972995e-08	-8.4615749e-08	-8.1075655e-08	-8.0970096e-08	-8.0691962e-08	-8.0457198e-08	-8.0547238e-08	-8.0251198e-08	-8.030247e-08	-8.0528366e-08	-8.0419284e-08	-8.0262168e-08	-8.0290931e-08	-8.0132622e-08	-7.9989888e-08	-7.9840731e-08	-7.9257632e-08	-7.9183053e-08	-7.9836354e-08	-7.9592724e-08	-8.074943e-08	-8.0242557e-08	-8.1862879e-08	-8.1875726e-08	-8.0407744e-08	-7.946096e-08	-7.9592269e-08	-7.9402525e-08	-7.9531048e-08	-7.9447204e-08	-7.9381721e-08	-8.1012274e-08	-8.1054452e-08	-8.2473491e-08	-8.0956397e-08	-7.9681911e-08	-8.0917573e-08	-8.0994255e-08	-8.2028578e-08	-8.2850136e-08	-8.3395378e-08	-8.3972679e-08	-8.4172541e-08	-8.4330793e-08	-8.4022872e-08	-8.2796021e-08	-8.3609279e-08	-7.9676511e-08	-7.9562085e-08	-8.2378278e-08	-8.3030841e-08	-8.1003975e-08	-8.2004135e-08	-8.0692189e-08	-7.8254288e-08	-7.8528103e-08	-7.9181859e-08	-7.8895198e-08	-7.8834546e-08	-7.9354038e-08	-7.8753487e-08
[truncated: 3,354,230 more chars]
