# Supplementary material for: Long-distance electron transport in multicellular freshwater cable bacteria
Source: eLife. 2024 Aug 29;12:RP91097. doi: 10.7554/eLife.91097 (PMC11361709; doi:10.7554/eLife.91097)
Supplement: Figure 4—source data 2. [file elife-91097-fig4-data2.zip › Figure 4Cable10V50nmNapPhase.txt]

93.40136	93.509598	93.49337	93.449623	93.525238	93.582443	93.576134	93.57238	93.569016	93.577057	93.520172	93.592468	93.622421	93.58596	93.61274	93.538689	93.581696	93.552643	93.610985	93.608154	93.604736	93.526566	93.586716	93.597145	93.530754	93.634247	93.604095	93.68029	93.621155	93.699707	93.661324	93.716064	93.743141	93.801567	93.777817	93.744125	93.732735	93.738075	93.700378	93.781166	93.756248	93.790115	93.88343	93.884697	93.805557	93.772583	93.859161	93.950958	93.832809	93.854767	93.964691	93.858025	93.910057	93.930725	93.8992	93.909592	93.964737	93.989174	94.000099	93.9851	93.972778	93.966919	94.071785	94.116653	94.078758	94.0914	94.118263	94.133629	93.906731	93.872551	93.939369	94.016487	94.090263	94.181824	94.016106	94.115044	94.02578	93.938919	94.076828	93.937782	94.040886	94.010529	93.999969	94.184464	94.140625	94.223793	94.18811	94.162491	94.24115	94.233704	94.24527	94.233513	94.090775	94.086761	94.121162	94.125069	94.179222	94.296104	94.139832	94.091743	94.11129	94.073097	94.172035	94.156822	94.181137	94.064209	94.089661	94.062691	94.141075	94.290527	94.11129	94.134232	94.154266	94.165512	94.196671	94.224007	94.233002	94.207397	94.175964	94.094765	94.152122	94.083977	94.117447	94.229759	94.294113	94.367233	94.294449	94.314796	94.352928	94.338394	94.343742	94.29892	94.41436	94.241577	94.185127	94.261948	94.372879	94.367584	94.3908	94.440598	94.352242	94.381783	94.390244	94.432297	94.399361	94.445389	94.442856	94.374298	94.434273	94.43721	94.351189	94.413025	94.370026	94.364899	94.314148	94.338074	94.285057	94.258232	94.317566	94.278893	94.290291	94.238686	94.25705	94.210876	94.241882	94.294281	94.329689	94.170982	94.230446	94.339577	94.290527	94.267265	94.365883	94.300484	94.317711	94.274582	94.299149	94.387604	94.352432	94.383026	94.286705	94.312477	94.333336	94.308983	94.331528	94.408432	94.31945	94.238129	94.275208	94.292519	94.253105	94.301231	94.340927	94.20974	94.291039	94.199028	94.184288	94.298058	94.271774	94.189934	94.318977	94.292221	94.31205	94.256126	94.285202	94.187332	94.241348	94.287758	94.212143	94.273659	94.296448	94.175896	94.244583	94.206367	94.277092	94.220123	94.262566	94.268105	94.314255	94.261345	94.30014	94.315353	94.254219	94.24939	94.321251	94.373306	94.387665	94.375732	94.377151	94.293205	94.424248	94.334274	94.350395	94.348694	94.370667	94.408134	94.284882	94.306252	94.258186	94.298271	94.369576	94.333679	94.261711	94.255936	94.330048	94.253212	94.280418	94.270592	94.330627	94.321983	94.226196	94.302925	94.316406	94.239517	94.318718	94.31411	94.306938	94.367363	94.30368	94.273254	94.24308	94.279602	94.301361	94.279175	94.267052	94.279114	94.235764	94.311295	94.337219	94.263489	94.283035	94.215424	94.188385	94.211388	94.281517	94.307495	94.287224	94.271576	94.276596	94.25692	94.269966	94.35479	94.315285	94.275612	94.295914	94.258423	94.246239	94.215485	94.274132	94.247849	94.145752	94.208237	94.179695	94.22197	94.174828	94.175064	94.189461	94.1306	94.159592	94.216431	94.222054	94.181824	94.136032	94.163582	94.151695	94.131996	94.205254	94.216393	94.240082	94.169014	94.289558	94.250381	94.207359	94.271774	94.203621	94.242912	94.271065	94.234459	94.239433	94.261276	94.199844	94.110451	94.219887	94.174202	94.11161	94.196457	94.11232	94.11483	94.127724	94.122231	94.120499	94.097511	94.121696	94.140602	94.144508	94.055611	94.099014	94.145576	94.09713	94.186905	94.136139	94.167168	94.1847	94.195984	94.186264	94.214912	94.176392	94.202332	94.12397	94.177055	94.258255	94.164803	94.241196	94.223366	94.301407	94.287201	94.227097	94.251518	94.315117	94.23143	94.20858	94.282158	94.22847	94.238167	94.231499	94.261154	94.264755	94.229027	94.269562	94.180191	94.266647	94.294411	94.189095	94.315697	94.334129	94.282974	94.227844	94.255424	94.345093	94.274345	94.24411	94.219154	94.298897	94.264542	94.302048	94.240677	94.332649	94.319321	94.269516	94.328659	94.256729	94.259048	94.218811	94.20491	94.187828	94.334686	94.208366	94.295868	94.280334	94.272629	94.233879	94.284325	94.272156	94.217934	94.282562	94.248642	94.244904	94.253746	94.254089	94.150925	94.307388	94.236923	94.29834	94.283981	94.316063	94.342537	94.298119	94.294067	94.260574	94.325996	94.317688	94.290031	94.307091	94.203926	94.224991	94.208511	94.282219	94.326271	94.312584	94.294861	94.269775	94.227806	94.352516	94.352585	94.341339	94.389809	94.327087	94.384918	94.346336	94.254265	94.364983	94.389488	94.269539	94.240204	94.184547	94.192978	94.263252	94.356468	94.420906	94.306808	94.245811	94.213554	94.191345	94.282974	94.278893	94.274887	94.197762	94.187935	94.137917	94.208214	94.222588	94.179825	94.268982	94.213043	94.239197	94.117577	94.19088	94.390816	94.196457	94.206993	94.194778	94.210617	94.238426	94.224564	94.193108	94.150253	94.190941	94.200104	94.414253	94.221863	94.103073	94.073051	94.182274	94.097748	94.269325	94.076591	94.03492	93.954781	94.116463	93.946968	93.90757	93.90847	93.931366	93.915016	93.872894	93.847038	93.949196	93.957542	94.029839	93.957199	93.934738	93.987091	93.91394	93.981598	94.054794	94.046745	94.156761	94.015205	94.0849	94.053185	94.037498	94.046379
93.370529	93.502838	93.434258	93.358124	93.552536	93.577141	93.559868	93.532318	93.57328	93.515564	93.605492	93.553474	93.568687	93.586052	93.615578	93.527168	93.49659	93.575447	93.556763	93.529961	93.546181	93.55127	93.507088	93.503456	93.522362	93.518654	93.588089	93.606155	93.565903	93.644005	93.656021	93.592445	93.643532	93.77726	93.715973	93.701233	93.729858	93.638664	93.664284	93.740242	93.710335	93.717438	93.780991	93.764191	93.748741	93.721451	93.76252	93.739388	93.786354	93.88382	93.932266	93.817596	93.879288	93.88343	93.837921	93.902611	94.009346	93.98278	93.984322	93.924202	93.961449	93.956619	94.003082	94.014236	94.056549	94.072281	94.103073	94.067368	93.910187	93.885811	93.905701	93.948341	94.058739	94.13028	93.974136	94.072433	94.004967	93.932739	94.069664	93.894485	93.972588	93.99437	93.946495	94.140236	94.095238	94.167877	94.180237	94.197937	94.241173	94.237808	94.214371	94.23761	94.098351	94.05722	94.031013	94.157425	94.18914	94.24218	94.107254	94.051056	94.061638	94.066422	94.097748	94.096741	94.031448	94.107857	94.070755	94.047836	94.08387	94.186951	94.06739	94.090691	94.070541	94.197723	94.243492	94.217331	94.083649	94.124077	94.200081	94.093933	94.125519	94.042686	94.083092	94.106979	94.331917	94.335587	94.320869	94.284927	94.388054	94.356934	94.325584	94.365372	94.381424	94.227119	94.191002	94.18721	94.352859	94.376785	94.379379	94.446091	94.381889	94.323654	94.40567	94.356247	94.373886	94.437103	94.456352	94.423241	94.458908	94.430473	94.404358	94.496109	94.369766	94.432793	94.333466	94.334274	94.310913	94.305458	94.267479	94.299606	94.2631	94.29731	94.280121	94.227997	94.257652	94.280914	94.312653	94.230591	94.262161	94.31134	94.32016	94.267242	94.342155	94.358978	94.36129	94.323677	94.331253	94.420341	94.374084	94.387558	94.380501	94.278442	94.319733	94.34024	94.343269	94.365051	94.268021	94.289902	94.261406	94.292587	94.262505	94.266426	94.273598	94.23407	94.291344	94.266472	94.185471	94.29911	94.289711	94.195961	94.351227	94.281258	94.248466	94.232697	94.249222	94.216431	94.287697	94.267006	94.178368	94.278145	94.234734	94.141312	94.21946	94.217422	94.256256	94.190102	94.263336	94.301727	94.311836	94.246193	94.264671	94.304214	94.294754	94.271278	94.273529	94.431374	94.429657	94.417107	94.428474	94.360329	94.408157	94.381767	94.410843	94.336212	94.366333	94.43264	94.308937	94.260162	94.306274	94.352859	94.303444	94.32975	94.318314	94.342865	94.405235	94.255379	94.35331	94.316643	94.325287	94.305374	94.284622	94.254738	94.346809	94.2854	94.241692	94.260162	94.353333	94.356895	94.358589	94.304283	94.270767	94.274582	94.291275	94.286041	94.256943	94.30954	94.247993	94.249245	94.325073	94.266296	94.279709	94.256706	94.261299	94.243515	94.286385	94.256966	94.304024	94.257828	94.230507	94.330437	94.295784	94.311531	94.345802	94.295227	94.273895	94.203537	94.268234	94.240616	94.263321	94.193237	94.214653	94.285675	94.234863	94.215614	94.224586	94.186073	94.183884	94.182205	94.197418	94.24514	94.186867	94.156349	94.131332	94.204285	94.207787	94.189674	94.21244	94.187485	94.20607	94.188492	94.234756	94.166397	94.182892	94.239006	94.219673	94.257179	94.250961	94.261986	94.224869	94.296387	94.244324	94.171951	94.23175	94.150002	94.125839	94.126244	94.07254	94.187767	94.118843	94.198967	94.093437	94.147278	94.21875	94.149979	94.13987	94.144272	94.124077	94.208298	94.084038	94.204971	94.144119	94.183601	94.226067	94.188667	94.148544	94.168518	94.158325	94.177444	94.125366	94.173691	94.233513	94.237267	94.165619	94.249435	94.258408	94.244972	94.251556	94.271278	94.320694	94.2845	94.261688	94.341293	94.266602	94.246948	94.289665	94.316383	94.330307	94.242416	94.250099	94.267113	94.266769	94.351509	94.189072	94.231628	94.299858	94.317734	94.238815	94.284729	94.261581	94.263962	94.249092	94.275162	94.280975	94.285934	94.308167	94.22197	94.298424	94.269157	94.233192	94.303123	94.248108	94.326271	94.230484	94.261581	94.26355	94.318398	94.293274	94.255531	94.263252	94.33567	94.258171	94.245468	94.226326	94.277351	94.31823	94.326836	94.28804	94.30574	94.294991	94.158905	94.315781	94.298767	94.323524	94.287651	94.275528	94.285522	94.335136	94.240509	94.290871	94.265335	94.275848	94.233665	94.285782	94.192032	94.229286	94.294197	94.20298	94.291771	94.26973	94.227844	94.319344	94.324966	94.302498	94.362045	94.3181	94.431801	94.338509	94.436371	94.293488	94.311836	94.326256	94.30027	94.26355	94.221306	94.234093	94.20787	94.227722	94.23922	94.369339	94.21991	94.188927	94.161095	94.221581	94.20813	94.246498	94.240425	94.097534	94.187119	94.163414	94.199928	94.163948	94.141373	94.203125	94.181862	94.203323	94.224373	94.195808	94.351677	94.196388	94.188622	94.248337	94.216003	94.216217	94.181564	94.212311	94.230034	94.113823	94.163414	94.407387	94.150513	94.090538	94.092667	94.090736	94.060135	94.235725	94.068909	93.971794	93.920982	94.015076	93.958595	93.9104	93.874527	93.896111	93.841286	93.820023	93.901222	93.859764	93.850922	93.892426	93.924973	93.931107	93.889931	93.952736	93.981728	93.994797	94.024963	94.0737	93.977715	94.036896	93.99617	94.011787	94.021896
93.350853	93.496231	93.421791	93.376839	93.534767	93.602188	93.552513	93.558601	93.545776	93.508095	93.55455	93.573601	93.533417	93.559723	93.53273	93.545731	93.498955	93.519379	93.514679	93.466103	93.484596	93.511398	93.462883	93.423981	93.478592	93.490112	93.496353	93.525711	93.512344	93.594612	93.620361	93.514275	93.592186	93.737495	93.676819	93.623772	93.678658	93.643044	93.624092	93.693855	93.704132	93.679108	93.749832	93.726768	93.717392	93.738159	93.77919	93.774597	93.804466	93.86631	93.831955	93.814957	93.800926	93.774857	93.822723	93.894951	93.860191	93.880493	93.869057	93.862617	93.927139	93.894867	93.944374	93.926369	93.954025	93.992477	94.050201	93.997887	93.838287	93.828217	93.866264	93.891411	94.017113	94.043655	93.944138	94.010399	93.984024	93.897293	94.004669	93.864761	93.874527	93.998573	93.928772	94.15461	94.116035	94.168068	94.088821	94.140709	94.18	94.162659	94.19133	94.142937	94.037109	94.028915	93.968254	94.140991	94.206131	94.230789	94.10833	93.987976	94.105797	94.052864	94.013077	94.045219	94.026535	94.145302	94.084122	94.017281	94.028267	94.259499	94.096138	94.056938	94.042023	94.102837	94.244476	94.289688	94.041878	94.094551	94.128754	94.067734	94.062347	94.182724	94.132706	94.10228	94.31958	94.297432	94.37822	94.314667	94.354317	94.264946	94.379662	94.395195	94.366875	94.214737	94.208969	94.20137	94.36187	94.351334	94.380859	94.410751	94.374901	94.331879	94.320541	94.353699	94.391953	94.439484	94.367798	94.376678	94.429611	94.407341	94.419312	94.372299	94.449226	94.391075	94.300995	94.325806	94.325203	94.297432	94.308533	94.340202	94.276665	94.334152	94.313354	94.254951	94.294449	94.266861	94.35762	94.222031	94.233276	94.33226	94.294434	94.332001	94.306015	94.325333	94.356506	94.405434	94.405113	94.383545	94.394615	94.404274	94.352432	94.25795	94.354103	94.317436	94.36451	94.325928	94.268234	94.293251	94.306145	94.287888	94.268509	94.306641	94.276039	94.231537	94.22197	94.269585	94.215317	94.349152	94.276878	94.252586	94.317947	94.267136	94.312454	94.215874	94.295784	94.283592	94.311295	94.288147	94.201431	94.235962	94.251236	94.223984	94.197075	94.195724	94.206711	94.20369	94.294472	94.282822	94.237717	94.287735	94.271217	94.33149	94.302284	94.309883	94.309433	94.402725	94.424339	94.419487	94.459717	94.367691	94.331619	94.375153	94.422295	94.345612	94.332581	94.42749	94.344017	94.341614	94.317459	94.409851	94.403503	94.344727	94.297653	94.35743	94.399742	94.298569	94.37114	94.37114	94.343483	94.314278	94.312737	94.256577	94.326958	94.257996	94.322754	94.312737	94.337135	94.334366	94.378998	94.378098	94.337944	94.298721	94.336189	94.333443	94.326942	94.254539	94.271904	94.254822	94.321121	94.271729	94.320114	94.276772	94.315331	94.341507	94.269798	94.240273	94.308098	94.246605	94.331894	94.327774	94.32988	94.33548	94.312881	94.324066	94.335312	94.270889	94.229095	94.255486	94.253532	94.254326	94.241348	94.287819	94.250786	94.198753	94.271965	94.200493	94.255615	94.253273	94.208191	94.268829	94.188408	94.255058	94.172318	94.195122	94.278572	94.259903	94.225914	94.271515	94.219391	94.17485	94.218689	94.248749	94.246605	94.234283	94.188087	94.277008	94.236862	94.310783	94.256126	94.234627	94.248466	94.21521	94.207718	94.118927	94.12204	94.123947	94.171417	94.245361	94.182381	94.174202	94.12011	94.196777	94.231277	94.19268	94.194115	94.158775	94.131142	94.207825	94.176994	94.211174	94.172012	94.178818	94.255676	94.157486	94.164459	94.204971	94.180832	94.255096	94.218231	94.202827	94.237007	94.223793	94.236969	94.306038	94.341255	94.303917	94.370888	94.312416	94.247398	94.338615	94.290657	94.280548	94.239502	94.271217	94.311729	94.331619	94.317345	94.311447	94.318718	94.285698	94.309967	94.3423	94.249992	94.251541	94.296509	94.281517	94.284195	94.26413	94.247139	94.281708	94.24276	94.23156	94.24057	94.292221	94.343399	94.247932	94.286407	94.282501	94.275078	94.309471	94.244583	94.3396	94.273125	94.25602	94.21946	94.30349	94.281281	94.329536	94.29158	94.323997	94.286064	94.262375	94.225853	94.239006	94.289215	94.296104	94.328354	94.312584	94.262268	94.227158	94.351036	94.304581	94.33007	94.269608	94.307564	94.250122	94.290741	94.267204	94.273895	94.261238	94.178757	94.25396	94.265999	94.20665	94.251129	94.218277	94.211693	94.189461	94.206001	94.203041	94.310417	94.360352	94.346298	94.30986	94.263939	94.344879	94.22789	94.267548	94.206795	94.348244	94.261215	94.232079	94.229309	94.25235	94.250359	94.194183	94.199371	94.223946	94.361229	94.205917	94.178024	94.155983	94.244629	94.11425	94.191925	94.202614	94.114914	94.153923	94.18425	94.198776	94.203384	94.11869	94.178841	94.202911	94.171654	94.210831	94.159615	94.2948	94.230812	94.144012	94.261452	94.184227	94.217934	94.123222	94.173431	94.241493	94.153839	94.11837	94.254135	94.08696	94.062256	94.118027	94.124527	94.063095	94.150276	94.064575	93.960335	93.927055	94.02063	93.878815	93.923279	93.863754	93.888664	93.837616	93.844421	93.811508	93.848045	93.838844	93.809212	93.880554	93.883385	93.884804	93.969841	93.967995	93.967331	93.992348	94.029297	93.936325	93.89341	93.941406	94.005417	94.002739
93.348106	93.452583	93.407219	93.443184	93.539375	93.523972	93.507538	93.414001	93.583412	93.44883	93.500305	93.493073	93.480133	93.535004	93.54232	93.498093	93.408592	93.478889	93.499748	93.513008	93.520386	93.484535	93.464104	93.436317	93.502022	93.45694	93.495193	93.485565	93.540298	93.561478	93.517685	93.509361	93.551117	93.644653	93.66169	93.632439	93.612053	93.578926	93.623085	93.671303	93.668144	93.640892	93.709541	93.648407	93.704536	93.714584	93.752258	93.745354	93.754684	93.796829	93.71035	93.778778	93.733315	93.768227	93.766891	93.839722	93.822815	93.824013	93.794083	93.845428	93.851891	93.742584	93.892296	93.854805	93.850471	93.909012	93.993507	93.954712	93.858498	93.800667	93.744087	93.788521	93.897804	94.01001	93.995613	93.99926	93.947357	93.950638	93.968704	93.850021	93.846802	93.876884	93.876411	94.091553	94.148773	94.105087	94.155815	94.069427	94.160919	94.145111	94.116631	94.170982	94.082512	94.020828	94.013077	94.204956	94.206177	94.226517	94.201454	94.010033	94.068695	94.044189	93.994133	94.079315	94.026894	94.084686	94.069794	94.049988	93.990158	94.11805	94.030159	94.010635	94.039833	94.051338	94.214714	94.158691	94.026489	94.029388	94.090843	94.059814	94.080887	94.147186	94.071274	94.129616	94.286644	94.258186	94.342133	94.380005	94.388756	94.269173	94.305267	94.360367	94.324326	94.23703	94.222351	94.166824	94.399529	94.260956	94.426888	94.346039	94.377884	94.375603	94.367065	94.372726	94.362755	94.44783	94.4076	94.447723	94.41288	94.394829	94.412277	94.430191	94.411674	94.365372	94.366531	94.348953	94.376678	94.321793	94.299324	94.33683	94.293724	94.360542	94.344406	94.297287	94.359169	94.285828	94.301788	94.265701	94.294258	94.345734	94.32872	94.303505	94.390755	94.355759	94.394318	94.374939	94.386314	94.36142	94.409485	94.350372	94.360863	94.309196	94.346596	94.3517	94.354729	94.310699	94.322563	94.273849	94.328461	94.30793	94.174866	94.25589	94.255615	94.288895	94.263039	94.260574	94.209373	94.294922	94.218559	94.291145	94.287094	94.297157	94.283188	94.227699	94.273163	94.243469	94.291061	94.318054	94.226585	94.233856	94.206909	94.291168	94.150558	94.233337	94.195557	94.173904	94.244026	94.258705	94.194138	94.306343	94.305328	94.315201	94.282005	94.35968	94.301102	94.382835	94.40509	94.440536	94.456116	94.391441	94.340889	94.375221	94.413628	94.356636	94.333443	94.439293	94.385452	94.390862	94.309494	94.320694	94.367493	94.368202	94.330116	94.333588	94.36348	94.296768	94.358528	94.355652	94.364021	94.282799	94.294731	94.339577	94.322372	94.33374	94.355736	94.381699	94.349297	94.34108	94.318832	94.347862	94.406952	94.346298	94.321617	94.374016	94.319389	94.33522	94.299835	94.288315	94.285591	94.266388	94.30349	94.314926	94.346985	94.312241	94.302757	94.268578	94.327927	94.312004	94.36026	94.336487	94.329216	94.32267	94.338829	94.31868	94.313034	94.282242	94.283554	94.267998	94.240189	94.248512	94.265762	94.337944	94.304047	94.203476	94.317001	94.207611	94.296577	94.277435	94.249023	94.23632	94.201134	94.232399	94.20002	94.206924	94.301918	94.243767	94.252586	94.238213	94.213425	94.192741	94.231819	94.266129	94.184715	94.244072	94.162979	94.36039	94.181152	94.235466	94.206711	94.215469	94.255402	94.185555	94.23838	94.154121	94.103455	94.219093	94.155983	94.235466	94.219414	94.143028	94.157295	94.216736	94.199928	94.21096	94.241669	94.20903	94.159485	94.283745	94.174202	94.162399	94.199585	94.2089	94.280312	94.199913	94.194504	94.152489	94.176567	94.239182	94.170944	94.219116	94.260483	94.31514	94.217186	94.314384	94.370453	94.225121	94.306854	94.297501	94.304817	94.396889	94.335396	94.334793	94.268661	94.287994	94.343956	94.370583	94.293892	94.341919	94.309341	94.289261	94.376808	94.345436	94.314583	94.288895	94.286125	94.31076	94.299713	94.290245	94.244629	94.261154	94.193626	94.271599	94.239006	94.226929	94.280266	94.237679	94.280441	94.269325	94.281685	94.323997	94.360588	94.377472	94.298615	94.259109	94.265121	94.34771	94.303894	94.380135	94.304794	94.3013	94.253815	94.284386	94.186867	94.265961	94.319534	94.275787	94.299408	94.338272	94.237808	94.146118	94.373199	94.331528	94.325714	94.247269	94.283592	94.279282	94.235725	94.257828	94.23175	94.225212	94.244583	94.176025	94.206924	94.212914	94.181778	94.136185	94.142059	94.070694	94.160042	94.190941	94.223167	94.347794	94.316017	94.243065	94.169266	94.169159	94.134163	94.157593	94.18708	94.220184	94.175728	94.146309	94.172119	94.237823	94.247375	94.250168	94.216537	94.215683	94.251991	94.158607	94.140305	94.180359	94.164825	94.146095	94.201027	94.100929	94.160492	94.2006	94.205681	94.19519	94.160789	94.126999	94.128777	94.195122	94.147621	94.217209	94.098373	94.198364	94.170021	94.150581	94.20639	94.198708	94.146675	94.092361	94.139145	94.149315	94.12693	94.057365	94.122101	94.028679	94.002052	94.108223	94.106461	94.062172	94.094101	94.041229	93.801331	93.881653	93.874954	93.834831	93.897766	93.80056	93.858841	93.81015	93.789467	93.850792	93.79174	93.873451	93.816483	93.785645	93.853172	93.832275	93.855797	93.877701	93.941902	94.018982	93.996681	93.814812	93.889221	93.869698	93.961578	93.86734
93.318665	93.419838	93.354889	93.441315	93.492813	93.424347	93.475197	93.388382	93.537277	93.45565	93.515411	93.402969	93.458977	93.487259	93.514893	93.425095	93.449409	93.5	93.461548	93.455521	93.495995	93.502472	93.467964	93.482109	93.480904	93.421852	93.43576	93.477364	93.446144	93.464622	93.38488	93.496719	93.490433	93.553329	93.533073	93.619263	93.544983	93.547318	93.57354	93.622444	93.694496	93.679604	93.681274	93.603256	93.6689	93.715485	93.704842	93.701965	93.635788	93.729172	93.630234	93.698425	93.682716	93.780197	93.718681	93.667503	93.731834	93.843025	93.720764	93.726471	93.789299	93.701424	93.808006	93.776848	93.843132	93.894226	93.908173	93.899673	93.809036	93.722931	93.684601	93.711166	93.914955	93.965958	93.933472	93.920059	93.9077	93.937721	93.906349	93.854202	93.790367	93.770416	93.807022	94.020393	94.054039	94.035629	94.034088	94.062775	94.089378	94.094185	94.073654	94.170982	94.042282	94.016083	94.023117	94.106422	94.100258	94.164505	94.12532	93.97847	94.033272	94.057686	94.009155	94.024239	93.968277	94.061378	94.084961	94.032242	94.059616	94.125992	94.00428	93.956131	94.016037	94.013611	94.149681	94.118111	93.993126	94.020096	94.078392	94.006081	94.077217	94.118179	94.030396	94.070091	94.273102	94.214264	94.34314	94.293892	94.318939	94.255249	94.319855	94.351212	94.260742	94.200615	94.221237	94.146698	94.408928	94.174614	94.368286	94.256813	94.368721	94.30761	94.455795	94.360603	94.410492	94.389465	94.312584	94.354729	94.429382	94.436012	94.439247	94.316536	94.446777	94.34346	94.439873	94.367065	94.40361	94.392189	94.395988	94.326637	94.351059	94.370453	94.377663	94.378029	94.309021	94.320206	94.27179	94.359253	94.261711	94.259888	94.308098	94.257484	94.365173	94.334854	94.281319	94.33239	94.38028	94.376419	94.424553	94.43425	94.375969	94.367126	94.357857	94.383202	94.363007	94.31842	94.358696	94.273315	94.317795	94.278809	94.214394	94.281921	94.197853	94.230576	94.320778	94.225746	94.226257	94.299583	94.247185	94.275658	94.270226	94.277397	94.26265	94.291145	94.288849	94.265419	94.261581	94.268318	94.232224	94.276711	94.205208	94.24147	94.155602	94.273964	94.12706	94.201324	94.269264	94.279114	94.250038	94.304626	94.28186	94.345909	94.312584	94.387856	94.355949	94.44783	94.390884	94.401764	94.458557	94.470596	94.371918	94.410538	94.459373	94.443497	94.362709	94.429657	94.392708	94.388031	94.394318	94.364166	94.394791	94.386055	94.317886	94.361168	94.296104	94.356956	94.360069	94.319061	94.350563	94.284729	94.277931	94.336014	94.298485	94.338524	94.331146	94.374809	94.368782	94.371208	94.315613	94.313698	94.460167	94.410454	94.320076	94.355476	94.320267	94.315628	94.377769	94.368034	94.319855	94.356186	94.284065	94.382881	94.368568	94.314133	94.287201	94.303703	94.363007	94.33226	94.329254	94.317993	94.338699	94.297264	94.287674	94.343552	94.355545	94.347023	94.383118	94.306381	94.24688	94.24218	94.211456	94.319641	94.256386	94.24411	94.299301	94.199928	94.278893	94.303833	94.22229	94.234352	94.275421	94.24437	94.255379	94.214333	94.225121	94.244926	94.198151	94.247612	94.251175	94.226562	94.201714	94.302971	94.237312	94.29274	94.173798	94.221153	94.227249	94.170387	94.236732	94.187462	94.221756	94.229347	94.176201	94.121613	94.165581	94.145172	94.170151	94.151291	94.179352	94.210487	94.187447	94.223495	94.18457	94.25042	94.236496	94.204308	94.194588	94.237206	94.229843	94.194435	94.224052	94.235786	94.223747	94.20118	94.242592	94.202911	94.162918	94.264519	94.24662	94.263725	94.273979	94.213516	94.251877	94.301895	94.371078	94.342087	94.333916	94.35331	94.352219	94.37674	94.303253	94.356056	94.377556	94.358116	94.329643	94.372948	94.322174	94.350845	94.35891	94.360481	94.363205	94.360542	94.325478	94.296967	94.311104	94.285164	94.345177	94.290268	94.226242	94.257332	94.245872	94.192139	94.293251	94.237633	94.31572	94.216217	94.258446	94.349213	94.342751	94.364944	94.348312	94.362106	94.338852	94.319603	94.269501	94.358353	94.278442	94.33857	94.272461	94.300438	94.259109	94.201431	94.154503	94.271561	94.265724	94.269157	94.320869	94.366722	94.247269	94.19841	94.371483	94.330589	94.325912	94.209564	94.219223	94.292625	94.216003	94.261368	94.266533	94.209671	94.246239	94.231735	94.206001	94.191689	94.215614	94.034622	94.068459	94.109871	94.13221	94.120323	94.158691	94.205406	94.275314	94.123863	94.1203	94.159828	94.134636	94.089142	94.174248	94.172249	94.186737	94.13176	94.122643	94.194588	94.256538	94.246262	94.194954	94.173195	94.173264	94.131546	94.111336	94.195038	94.110756	94.133842	94.175896	94.09977	94.155708	94.15976	94.205513	94.137917	94.13414	94.125084	94.169029	94.166161	94.094513	94.115303	94.023163	94.057434	94.025909	94.078545	94.111526	94.091461	94.080048	94.089508	94.078461	94.077927	94.068031	94.032715	93.972008	93.932053	93.919159	94.014	94.084122	93.92939	94.07814	93.998016	93.759491	93.786293	93.815453	93.736084	93.853752	93.769745	93.766228	93.805283	93.723289	93.804337	93.785179	93.837814	93.719818	93.784874	93.766548	93.839058	93.850342	93.797729	93.934608	93.961174	93.973488	93.803864	93.845238	93.785004	93.841614	93.741165
93.226738	93.33931	93.285362	93.368149	93.432838	93.357307	93.481125	93.43306	93.537064	93.410034	93.475052	93.442261	93.436058	93.403618	93.490967	93.422478	93.454666	93.428955	93.479897	93.442734	93.517212	93.482689	93.433205	93.446793	93.430527	93.446877	93.462708	93.469574	93.437843	93.426575	93.398682	93.428635	93.458847	93.482689	93.555923	93.523521	93.563477	93.55127	93.483955	93.564957	93.66909	93.646561	93.721558	93.579247	93.630211	93.673981	93.671196	93.757988	93.552315	93.747475	93.571671	93.597145	93.708855	93.707672	93.68988	93.644974	93.662521	93.739601	93.652504	93.716599	93.722969	93.593384	93.765671	93.783028	93.811249	93.802147	93.817345	93.822815	93.697693	93.653984	93.646622	93.688187	93.873581	93.892204	93.929031	93.907013	93.940598	93.896049	93.900406	93.839485	93.737129	93.663147	93.71402	93.871887	93.967484	94.006516	93.944115	94.08902	93.949974	94.059555	94.02224	94.062538	94.00145	94.049667	93.905853	94.173409	94.097473	94.12751	94.075134	93.939117	93.99173	93.986023	93.957802	93.990829	93.968964	94.082962	94.078392	93.993446	94.068008	94.098434	93.989113	93.909821	93.944069	93.955444	94.123604	94.061424	93.960892	93.945251	94.035332	93.933212	94.065948	94.021919	94.040436	94.059341	94.217209	94.166519	94.243408	94.294624	94.22937	94.209846	94.262138	94.328247	94.264755	94.168907	94.166199	94.062622	94.301682	94.11618	94.314453	94.314987	94.369255	94.328911	94.402962	94.359276	94.375671	94.348633	94.377792	94.324944	94.373184	94.376274	94.415413	94.426285	94.388779	94.383095	94.425026	94.358978	94.339706	94.309517	94.378677	94.400818	94.361252	94.395432	94.388329	94.364723	94.345909	94.398262	94.310867	94.388931	94.262482	94.332672	94.303337	94.303146	94.422043	94.33593	94.352409	94.398048	94.33503	94.40773	94.388611	94.396591	94.322693	94.349495	94.41597	94.392601	94.325012	94.334297	94.323936	94.277435	94.316788	94.25898	94.256432	94.256218	94.173882	94.250633	94.271538	94.240318	94.190918	94.223389	94.234589	94.266411	94.320328	94.222588	94.24585	94.243919	94.239716	94.250313	94.170494	94.264542	94.24308	94.253319	94.305458	94.258598	94.190407	94.230125	94.13678	94.282524	94.289536	94.233704	94.284004	94.282204	94.266815	94.334709	94.341232	94.373505	94.371719	94.431694	94.38475	94.402725	94.407707	94.409615	94.420303	94.454636	94.361038	94.451286	94.395111	94.480621	94.408951	94.364662	94.393288	94.344383	94.392555	94.403397	94.403137	94.343117	94.348076	94.310547	94.358994	94.331512	94.379166	94.332672	94.327538	94.331383	94.326103	94.322174	94.358482	94.385284	94.391998	94.316917	94.42234	94.42395	94.44429	94.411179	94.318741	94.337944	94.286858	94.341103	94.422188	94.406158	94.332603	94.372238	94.299408	94.380844	94.369644	94.320999	94.268448	94.35556	94.391464	94.334816	94.338654	94.394402	94.381981	94.340736	94.325119	94.324364	94.343292	94.36142	94.353889	94.333939	94.258942	94.273102	94.246086	94.283104	94.321213	94.336166	94.271881	94.203064	94.318718	94.292305	94.258743	94.307671	94.311661	94.259369	94.279922	94.255272	94.2416	94.241302	94.228493	94.305801	94.175194	94.206436	94.188492	94.240784	94.296509	94.246513	94.172699	94.213043	94.204285	94.250206	94.161354	94.180214	94.189163	94.201736	94.162468	94.179565	94.117172	94.118111	94.145668	94.154373	94.149681	94.24939	94.180321	94.233986	94.146309	94.271683	94.264305	94.2295	94.237289	94.206924	94.256363	94.216713	94.254974	94.23304	94.284927	94.125946	94.222313	94.180557	94.165344	94.248772	94.279434	94.263062	94.261299	94.260612	94.273491	94.338913	94.353203	94.321381	94.356529	94.39492	94.385071	94.370949	94.327904	94.410843	94.336189	94.389084	94.372772	94.396225	94.376595	94.310677	94.39801	94.388412	94.313637	94.314453	94.28701	94.237823	94.334732	94.302521	94.315781	94.315376	94.287888	94.300568	94.270226	94.263428	94.31842	94.274048	94.308998	94.2901	94.283356	94.358612	94.332581	94.313698	94.308533	94.340523	94.306145	94.304298	94.284477	94.369102	94.274155	94.30703	94.304283	94.29731	94.199844	94.190407	94.211586	94.238449	94.223343	94.279755	94.307114	94.25795	94.19294	94.213623	94.256454	94.283829	94.360863	94.180298	94.181755	94.205406	94.190857	94.167984	94.256111	94.213127	94.297028	94.200104	94.20285	94.129852	94.108414	94.03653	94.02668	94.065498	94.02726	94.097923	94.099144	94.163559	94.283791	94.125153	94.068375	94.181068	94.164635	94.165085	94.200317	94.208511	94.156479	94.145645	94.149895	94.113976	94.20536	94.178024	94.164871	94.20472	94.192505	94.104294	94.120857	94.112297	94.074272	94.095436	94.053528	94.118797	94.159309	94.134125	94.101501	94.09977	94.11116	94.114059	94.14637	94.108971	93.97068	94.054596	93.973015	94.000679	94.000267	94.012329	94.012543	94.030907	93.967033	94.035583	94.01844	94.02063	94.014023	93.897697	93.932716	93.903297	93.87075	93.966751	94.030205	93.86084	93.962242	93.974304	93.713699	93.703033	93.787064	93.656235	93.847443	93.761314	93.732155	93.737816	93.68557	93.689583	93.676132	93.70018	93.692223	93.716423	93.712326	93.806076	93.760223	93.753098	93.852402	93.888344	93.849167	93.688576	93.738182	93.690376	93.768463	93.581413
93.180931	93.295555	93.34317	93.381256	93.36776	93.291649	93.451553	93.419518	93.475304	93.409363	93.454063	93.470024	93.462799	93.323814	93.47921	93.47123	93.453766	93.410118	93.435455	93.433182	93.420097	93.435608	93.402733	93.440865	93.455948	93.431381	93.464645	93.511101	93.457558	93.367287	93.475609	93.406258	93.484596	93.346069	93.500908	93.46891	93.531441	93.559914	93.444405	93.484962	93.542343	93.558647	93.546761	93.585236	93.639053	93.643555	93.607849	93.630959	93.497147	93.722542	93.580215	93.552101	93.626068	93.659668	93.66066	93.656555	93.673851	93.6875	93.669968	93.687454	93.674583	93.603363	93.696838	93.770973	93.71904	93.734619	93.803848	93.686661	93.55262	93.554932	93.666557	93.662956	93.789444	93.882378	93.872681	93.888992	93.861542	93.820732	93.851265	93.826675	93.710571	93.664459	93.616264	93.760475	93.907249	93.896416	93.891434	94.0084	93.967697	93.988937	93.954239	94.042068	93.947479	93.960381	93.847679	94.097496	94.013611	94.036362	94.044746	93.973427	93.89566	93.972763	93.961426	93.933365	93.951622	94.108673	94.062988	94.023422	93.999557	94.112877	93.907486	93.910873	93.886223	93.92572	94.137894	94.080132	93.941498	93.989563	93.986771	93.948364	93.97229	93.999344	93.998055	93.985458	94.186607	94.09346	94.137192	94.224609	94.150299	94.203796	94.247803	94.23555	94.187614	94.143112	94.129654	94.020828	94.229759	93.998276	94.241814	94.330093	94.268448	94.353119	94.370415	94.279305	94.326424	94.381889	94.367325	94.397171	94.433624	94.368973	94.360367	94.382576	94.394104	94.386932	94.349236	94.352196	94.33522	94.347778	94.373009	94.41288	94.350266	94.324707	94.417473	94.358505	94.337929	94.4506	94.430664	94.341789	94.314064	94.302925	94.343056	94.355347	94.453735	94.412277	94.362793	94.377281	94.404297	94.409317	94.41069	94.407768	94.354706	94.421844	94.415321	94.433952	94.284988	94.354706	94.315094	94.288078	94.257263	94.274582	94.281662	94.261841	94.235207	94.239113	94.24836	94.240036	94.224693	94.23838	94.245789	94.209656	94.280571	94.24778	94.281174	94.241386	94.310371	94.265572	94.235397	94.246277	94.23156	94.237457	94.332687	94.271042	94.195961	94.266388	94.245377	94.288399	94.334389	94.269196	94.314964	94.3367	94.279579	94.258598	94.284004	94.304558	94.376228	94.4403	94.34726	94.404999	94.412964	94.41629	94.47435	94.428131	94.367088	94.45826	94.390648	94.488663	94.373802	94.369705	94.397667	94.357216	94.417557	94.370972	94.390862	94.334511	94.400307	94.33432	94.348999	94.314583	94.387169	94.324257	94.273872	94.389771	94.308487	94.322906	94.355309	94.367455	94.427361	94.380394	94.436226	94.393181	94.433624	94.436134	94.385971	94.396118	94.30735	94.329964	94.388138	94.398521	94.342049	94.377106	94.368355	94.397728	94.399231	94.36335	94.365158	94.380905	94.3955	94.359146	94.358505	94.365585	94.363869	94.334686	94.351746	94.384552	94.359619	94.372108	94.348763	94.381271	94.309944	94.260246	94.31205	94.246773	94.311279	94.31649	94.225037	94.283958	94.290787	94.229713	94.269753	94.262955	94.318359	94.282997	94.271942	94.300354	94.239716	94.229782	94.209671	94.222977	94.174782	94.130905	94.173538	94.24675	94.225143	94.224777	94.279945	94.25531	94.206558	94.211174	94.192253	94.223946	94.158966	94.139633	94.12326	94.222702	94.12133	94.142815	94.134079	94.163261	94.176285	94.177956	94.162895	94.190514	94.151161	94.289001	94.223961	94.275848	94.25074	94.215256	94.253616	94.250526	94.194717	94.262611	94.273491	94.165833	94.249886	94.178688	94.206024	94.183731	94.292625	94.23394	94.277908	94.228065	94.34668	94.352127	94.335777	94.348312	94.376099	94.414017	94.395134	94.423393	94.344643	94.424896	94.290329	94.382278	94.363289	94.372925	94.419914	94.390129	94.395645	94.388977	94.289001	94.3004	94.351913	94.297005	94.301407	94.31765	94.308075	94.297478	94.308167	94.297394	94.20549	94.290802	94.238876	94.25325	94.340179	94.321556	94.343742	94.321663	94.304863	94.33889	94.354988	94.360481	94.299026	94.326813	94.324707	94.340714	94.306664	94.409554	94.313446	94.184975	94.199738	94.211731	94.277565	94.277328	94.199585	94.265678	94.285698	94.230873	94.223213	94.19532	94.199242	94.297546	94.405197	94.167656	94.073761	94.085823	94.132858	94.116974	94.248192	94.276237	94.273079	94.165665	94.117767	94.016472	94.063034	93.978706	93.967735	94.003723	94.00106	94.055717	94.08194	94.113327	94.144485	94.135132	94.196198	94.144165	94.209778	94.20079	94.129425	94.127831	94.057579	94.153412	94.110176	94.044151	94.143196	94.122726	94.108673	94.133926	94.093414	93.994064	94.056313	94.072388	94.036385	94.052391	94.004562	93.996109	94.070457	94.065437	94.013939	94.036575	93.988937	94.010223	94.051918	94.01162	93.923302	93.958702	93.863365	93.844055	93.911415	93.919395	93.890877	93.843071	93.915573	93.953987	93.946495	93.951515	93.940254	93.810646	93.861847	93.871437	93.818756	93.854996	93.840149	93.822426	93.898407	93.812195	93.606392	93.605278	93.714691	93.554245	93.733742	93.668701	93.644928	93.680573	93.651642	93.643921	93.58371	93.638985	93.687416	93.656685	93.619354	93.680588	93.707733	93.6633	93.815132	93.769104	93.742752	93.578156	93.658768	93.578773	93.674988	93.536674
93.181786	93.25489	93.252922	93.281929	93.317894	93.216354	93.349411	93.368813	93.406555	93.412888	93.442947	93.457626	93.431702	93.428444	93.388657	93.427261	93.417114	93.436295	93.386192	93.397972	93.325378	93.391838	93.372116	93.34549	93.505928	93.422844	93.463974	93.473267	93.462364	93.346901	93.517555	93.303108	93.442734	93.312531	93.399666	93.444496	93.537834	93.578278	93.363792	93.423141	93.415161	93.374733	93.425522	93.529076	93.566223	93.629501	93.64624	93.641708	93.445244	93.661964	93.506676	93.474899	93.612274	93.662827	93.676193	93.66523	93.691002	93.6772	93.633987	93.653107	93.650833	93.660103	93.663597	93.740738	93.67379	93.652977	93.727669	93.574631	93.548004	93.582336	93.578964	93.627335	93.78511	93.82296	93.767815	93.853302	93.80397	93.825089	93.796143	93.803719	93.700996	93.531265	93.636818	93.743378	93.845345	93.835152	93.87513	93.910851	93.917549	93.951042	93.909286	93.951965	93.924347	93.91008	93.871178	94.040222	94.013275	93.96875	93.953018	93.906219	93.91008	93.868065	93.937912	93.922653	93.852509	94.064552	93.99836	93.972801	93.992523	93.973663	93.884995	93.91259	93.850685	93.895172	94.172935	94.090561	93.910469	93.999664	93.976196	93.946281	93.955849	93.904785	93.936195	93.8582	94.106743	94.141006	94.12075	94.091827	94.026833	94.190361	94.200897	94.116936	94.095131	94.098671	94.076508	94.030479	94.112129	94.009857	94.224457	94.226944	94.17601	94.30336	94.278511	94.261841	94.33773	94.394699	94.326553	94.406097	94.404037	94.410751	94.394188	94.385887	94.35569	94.40554	94.378761	94.349236	94.365288	94.316963	94.377838	94.325523	94.4011	94.352623	94.386978	94.4217	94.378891	94.428093	94.405579	94.391808	94.374298	94.376595	94.344704	94.373184	94.390305	94.305328	94.349236	94.41906	94.413521	94.393288	94.390434	94.399422	94.403648	94.336105	94.406937	94.378906	94.320999	94.366676	94.349403	94.308418	94.338333	94.277908	94.248619	94.251877	94.218407	94.219734	94.272781	94.136375	94.243835	94.218582	94.214607	94.205856	94.308228	94.234909	94.299278	94.23793	94.331062	94.242264	94.302818	94.259499	94.266319	94.24733	94.263641	94.280609	94.255424	94.301445	94.315399	94.314903	94.280052	94.248466	94.290611	94.239716	94.330307	94.262543	94.334534	94.302521	94.387146	94.453842	94.332649	94.35968	94.420067	94.423668	94.493019	94.4161	94.409271	94.439827	94.428925	94.466797	94.359619	94.347557	94.415237	94.363136	94.384895	94.326401	94.348694	94.331512	94.352692	94.415131	94.363976	94.299385	94.4226	94.324196	94.304771	94.35672	94.426865	94.341446	94.362411	94.432556	94.446457	94.430733	94.424164	94.356827	94.432083	94.46888	94.405113	94.388634	94.359879	94.355156	94.34874	94.406998	94.397385	94.326706	94.348846	94.46051	94.414055	94.362556	94.399384	94.421356	94.32415	94.370758	94.346146	94.272095	94.360092	94.358055	94.346077	94.386871	94.327194	94.321449	94.332863	94.315163	94.348076	94.281235	94.265594	94.280571	94.349403	94.339684	94.286491	94.343719	94.299431	94.254051	94.310265	94.303551	94.304321	94.284714	94.304749	94.292801	94.274048	94.254539	94.174744	94.240273	94.260979	94.21315	94.227631	94.239243	94.255981	94.241837	94.304451	94.216156	94.255829	94.250076	94.227997	94.25853	94.201714	94.227913	94.184265	94.143326	94.127708	94.141609	94.159462	94.181351	94.182381	94.182251	94.182228	94.224693	94.217079	94.294067	94.258057	94.282005	94.24617	94.277824	94.338936	94.238022	94.252716	94.232765	94.202438	94.181824	94.226837	94.226692	94.22538	94.234993	94.292648	94.297585	94.22036	94.260422	94.383842	94.365608	94.392792	94.391548	94.36541	94.358459	94.41642	94.374168	94.357559	94.353699	94.332542	94.398048	94.432274	94.39241	94.416054	94.449181	94.412338	94.415756	94.324234	94.32312	94.348442	94.330246	94.292542	94.293144	94.334793	94.357086	94.365479	94.234604	94.196068	94.343933	94.189011	94.218964	94.332993	94.360031	94.348442	94.347435	94.36232	94.394638	94.378654	94.372169	94.33284	94.298248	94.341164	94.350349	94.290352	94.352859	94.3367	94.186646	94.255249	94.239349	94.236794	94.19236	94.183174	94.193085	94.24926	94.219116	94.195236	94.202377	94.185837	94.230255	94.404404	94.097427	94.137535	94.100197	94.01329	94.100197	94.178406	94.259109	94.176949	94.167191	94.055588	93.955612	93.981918	93.924347	93.98381	93.923515	93.991638	94.039215	94.017281	94.040199	94.050804	94.089577	94.130455	94.095688	94.128159	94.123222	94.129745	94.087044	94.08329	94.109894	94.069748	93.983208	93.998146	94.003487	93.97879	94.046509	93.989433	93.938538	93.930275	94.00531	93.96862	93.954414	93.9366	93.905319	93.97525	93.925682	93.900383	93.947739	93.929459	93.916367	93.884697	93.956299	93.853752	93.868668	93.774513	93.7855	93.807854	93.830818	93.800049	93.794556	93.846634	93.845963	93.78994	93.815498	93.88562	93.715759	93.780067	93.759598	93.761208	93.714539	93.660789	93.724106	93.751724	93.746078	93.545776	93.596199	93.615189	93.49176	93.585022	93.595123	93.616432	93.59594	93.617401	93.543304	93.476273	93.608345	93.640892	93.502281	93.481033	93.636795	93.681259	93.559074	93.613472	93.684929	93.631882	93.485435	93.483543	93.476723	93.552299	93.374947
93.201118	93.188614	93.199829	93.185608	93.360275	93.182152	93.375229	93.299332	93.396408	93.392288	93.456291	93.402847	93.493156	93.404449	93.454041	93.383621	93.467171	93.475243	93.370163	93.391083	93.203224	93.300064	93.288666	93.348984	93.436211	93.415421	93.44104	93.456703	93.390137	93.349411	93.430649	93.264442	93.395309	93.261116	93.349777	93.453201	93.488823	93.527817	93.361534	93.384926	93.398811	93.35527	93.409752	93.485222	93.5606	93.566177	93.590256	93.530624	93.413635	93.482323	93.512726	93.436424	93.509384	93.568329	93.67804	93.665527	93.642632	93.563454	93.573929	93.578926	93.615814	93.649284	93.6828	93.624908	93.640854	93.618706	93.684044	93.495193	93.519577	93.55732	93.508972	93.572121	93.634369	93.778313	93.774918	93.765968	93.754494	93.828285	93.750244	93.759361	93.616753	93.592896	93.606758	93.731979	93.800629	93.811806	93.90448	93.847832	93.855492	93.863365	93.929733	93.894394	93.814468	93.868561	93.840942	93.928879	93.975288	93.954201	93.847252	93.791359	93.869652	93.777496	93.855217	93.88002	93.802795	94.026749	93.976105	93.968979	93.880424	93.962181	93.869614	93.860168	93.792877	93.8965	94.005547	94.058929	93.862122	93.934525	93.967094	93.871864	93.939285	93.798286	93.872124	93.891373	94.00531	94.081078	94.093628	94.030869	93.863113	94.09082	94.073715	94.070351	94.092453	94.088997	94.065674	94.060303	94.112854	94.024429	94.198944	94.098953	94.152489	94.261818	94.258171	94.266731	94.342369	94.363419	94.2798	94.331421	94.345627	94.371399	94.319405	94.414597	94.331192	94.381828	94.388847	94.367004	94.322601	94.422043	94.383713	94.32325	94.412125	94.425514	94.392471	94.376915	94.375603	94.478539	94.451782	94.440063	94.480446	94.371315	94.419273	94.262825	94.437767	94.3582	94.362755	94.38887	94.457809	94.433113	94.376289	94.415085	94.402641	94.389664	94.446159	94.382797	94.443047	94.386589	94.322029	94.291344	94.37468	94.315849	94.1633	94.244095	94.137856	94.215233	94.225037	94.163841	94.203903	94.224396	94.199654	94.238533	94.28038	94.231857	94.246429	94.257225	94.28186	94.215874	94.25293	94.301575	94.291855	94.258423	94.260185	94.272072	94.279366	94.290718	94.356163	94.349663	94.295609	94.314476	94.314194	94.324684	94.347153	94.259178	94.368439	94.299965	94.337967	94.421013	94.375862	94.376526	94.395454	94.418907	94.442726	94.402901	94.368248	94.400604	94.428993	94.396744	94.357285	94.354706	94.425171	94.350647	94.386459	94.367195	94.398499	94.369576	94.351807	94.396805	94.368095	94.305351	94.342049	94.333183	94.352066	94.376915	94.376846	94.451096	94.418907	94.42421	94.393562	94.448112	94.365479	94.376511	94.444313	94.467102	94.448196	94.392235	94.380478	94.348289	94.331123	94.3741	94.424225	94.339211	94.402725	94.501518	94.313744	94.345627	94.389381	94.334084	94.319557	94.283127	94.352905	94.214417	94.296043	94.31353	94.366425	94.436028	94.34552	94.276878	94.362068	94.339409	94.321701	94.370865	94.353523	94.300034	94.349731	94.37822	94.290054	94.312714	94.327003	94.226173	94.348099	94.334946	94.3396	94.32061	94.277824	94.243385	94.208946	94.290565	94.236923	94.181839	94.224159	94.243874	94.198669	94.242355	94.213898	94.223816	94.263512	94.24778	94.239349	94.286812	94.251541	94.224648	94.213409	94.179718	94.199524	94.129982	94.186264	94.12886	94.157959	94.199524	94.218903	94.205208	94.217934	94.202934	94.254173	94.287567	94.265312	94.279091	94.335526	94.291748	94.333549	94.297737	94.244797	94.288681	94.188148	94.235748	94.213882	94.229286	94.237892	94.214844	94.268639	94.269714	94.304581	94.333183	94.34185	94.380112	94.364449	94.423134	94.359558	94.366806	94.420174	94.392815	94.34391	94.396996	94.408844	94.422874	94.434616	94.385109	94.400757	94.386444	94.382065	94.450211	94.310524	94.376633	94.324516	94.324303	94.300629	94.271172	94.356705	94.368484	94.253212	94.193771	94.171204	94.298874	94.180038	94.214973	94.31076	94.323288	94.356659	94.373909	94.32016	94.351402	94.383072	94.405258	94.336533	94.260826	94.332947	94.308937	94.214111	94.392731	94.283722	94.240639	94.181068	94.196327	94.187485	94.165405	94.210747	94.157471	94.161438	94.226601	94.18161	94.18457	94.177254	94.096375	94.362579	94.131096	94.058479	94.078957	94.007904	94.041382	94.117752	94.198601	94.10614	94.031723	93.947075	93.885361	93.886627	93.957527	93.895042	93.915039	93.936409	93.940208	93.924698	93.99057	93.970932	94.022583	93.976898	94.047173	94.048096	94.074745	94.058357	94.071419	94.079964	94.03434	94.037193	93.943878	93.932571	93.870384	93.878113	93.89624	93.927353	93.834122	93.88813	93.867592	93.904007	93.80397	93.822296	93.870087	93.822426	93.836929	93.838501	93.825989	93.75428	93.804062	93.76593	93.806076	93.755348	93.824699	93.656754	93.692947	93.798569	93.77739	93.698936	93.613495	93.688316	93.68679	93.645142	93.736404	93.78923	93.632141	93.645935	93.711853	93.615685	93.640785	93.654266	93.566673	93.574699	93.65184	93.454277	93.489059	93.509506	93.515541	93.485802	93.483803	93.564507	93.550514	93.537598	93.63607	93.444405	93.550621	93.556007	93.445717	93.333878	93.48951	93.47934	93.512146	93.520302	93.579376	93.509727	93.420349	93.450157	93.430054	93.515709	93.316177
93.180176	93.203011	93.235085	93.127991	93.368622	93.214851	93.432137	93.343536	93.421165	93.380997	93.493546	93.337486	93.433807	93.348038	93.45546	93.49382	93.409386	93.423874	93.392586	93.385056	93.176765	93.251953	93.223373	93.272079	93.25676	93.341133	93.441704	93.42572	93.324371	93.263412	93.359436	93.288063	93.310745	93.258003	93.313126	93.456619	93.531845	93.485199	93.368126	93.347656	93.391602	93.318642	93.429153	93.514832	93.553558	93.478828	93.453568	93.492706	93.409798	93.46981	93.401146	93.436958	93.467323	93.539551	93.572571	93.607246	93.556374	93.536652	93.486313	93.501953	93.605873	93.626198	93.673874	93.631966	93.657845	93.614998	93.597916	93.438011	93.4599	93.50013	93.437798	93.54039	93.55603	93.675446	93.657501	93.762863	93.703827	93.731789	93.691452	93.697159	93.572166	93.585144	93.586609	93.64785	93.7537	93.784836	93.815323	93.830627	93.829422	93.787643	93.847878	93.857788	93.763954	93.81633	93.815323	93.827766	93.891624	93.81942	93.715759	93.720413	93.842171	93.692245	93.732452	93.755074	93.764511	93.871368	93.963791	93.906586	93.831909	93.912186	93.796982	93.789764	93.764854	93.831825	93.973701	94.037476	93.86541	93.911949	93.94278	93.876266	93.850365	93.743874	93.756851	93.87455	93.952377	93.982391	94.029732	93.948578	93.888535	94.021812	93.980247	93.973122	94.058029	94.048569	94.065132	94.008957	94.084465	94.015289	94.14064	94.074944	94.192719	94.202438	94.233795	94.211281	94.310333	94.343887	94.298187	94.232849	94.324303	94.299026	94.304733	94.408997	94.313164	94.408478	94.366081	94.369682	94.401207	94.364166	94.395668	94.29808	94.387024	94.391739	94.348465	94.383354	94.434761	94.389099	94.486839	94.394531	94.483559	94.405022	94.441414	94.339539	94.465752	94.433907	94.401527	94.426331	94.51622	94.413994	94.431374	94.41024	94.386482	94.417725	94.479546	94.444313	94.458	94.38623	94.317818	94.315269	94.309837	94.30085	94.228752	94.23716	94.123436	94.137573	94.209824	94.19075	94.145172	94.19397	94.193535	94.289642	94.324791	94.273727	94.275223	94.292564	94.23407	94.203926	94.236153	94.240379	94.243172	94.323868	94.307541	94.318161	94.274651	94.32074	94.274559	94.327133	94.286858	94.265846	94.252563	94.361916	94.320183	94.322281	94.352798	94.375092	94.28643	94.405281	94.438927	94.45755	94.412941	94.398697	94.428947	94.412193	94.383179	94.390755	94.383522	94.400627	94.350372	94.353012	94.382065	94.358765	94.388779	94.370758	94.382751	94.433952	94.357368	94.339836	94.3452	94.35318	94.403542	94.443687	94.366402	94.346512	94.375496	94.402	94.417641	94.406418	94.422707	94.448456	94.370026	94.421501	94.392555	94.434464	94.448586	94.368629	94.355415	94.344749	94.312325	94.384041	94.394768	94.34623	94.373184	94.399147	94.330482	94.359772	94.360329	94.31559	94.325478	94.339432	94.32782	94.309753	94.348526	94.332947	94.350349	94.431778	94.366333	94.325806	94.390388	94.352478	94.362045	94.361832	94.3396	94.269623	94.304604	94.351379	94.316833	94.314026	94.351105	94.328484	94.293983	94.332474	94.301018	94.313484	94.277779	94.309105	94.228966	94.264091	94.261108	94.217033	94.195084	94.223854	94.191498	94.291557	94.253578	94.26104	94.291962	94.327522	94.268082	94.284859	94.226929	94.204735	94.138947	94.212761	94.154892	94.116699	94.197937	94.141525	94.158478	94.210854	94.217636	94.280998	94.224434	94.264198	94.267738	94.311043	94.230637	94.305206	94.36084	94.332649	94.299454	94.270592	94.332214	94.232399	94.236519	94.251389	94.243637	94.210167	94.291489	94.233086	94.240723	94.300652	94.329941	94.399635	94.388634	94.428581	94.414055	94.341187	94.370392	94.372513	94.345413	94.40786	94.396759	94.436806	94.398201	94.402985	94.400345	94.310417	94.380264	94.301552	94.407967	94.284714	94.247887	94.337456	94.295761	94.268402	94.307953	94.198433	94.265846	94.292648	94.291428	94.176888	94.125069	94.311188	94.192421	94.238495	94.287437	94.269882	94.308983	94.388756	94.326363	94.302803	94.357986	94.338745	94.240036	94.185127	94.160339	94.141823	94.144333	94.38887	94.2015	94.202034	94.223427	94.233231	94.150558	94.195236	94.200577	94.162529	94.138931	94.19532	94.172226	94.085258	94.073441	94.094765	94.313637	94.130409	94.087151	94.021942	93.955933	93.994087	94.061531	94.130905	93.955315	93.878021	93.932869	93.803696	93.865021	93.820175	93.833115	93.916817	93.878922	93.887268	93.87957	93.889824	93.913727	93.883408	94.021233	93.965248	93.952675	94.022926	94.078156	93.917229	93.987053	93.966621	93.930145	93.901802	93.840668	93.844482	93.797234	93.791359	93.826653	93.763184	93.733635	93.756851	93.800499	93.712265	93.82869	93.766167	93.731209	93.807854	93.712524	93.663727	93.694153	93.691383	93.662483	93.708229	93.68808	93.707176	93.641411	93.672478	93.66935	93.600983	93.544724	93.574936	93.536095	93.562576	93.540024	93.574486	93.599564	93.462921	93.56118	93.599312	93.540558	93.528008	93.550903	93.526955	93.395912	93.506416	93.401901	93.407562	93.333427	93.430267	93.408463	93.415009	93.463181	93.503563	93.463783	93.503113	93.428848	93.500023	93.431793	93.339783	93.326691	93.42527	93.378296	93.415611	93.465416	93.480072	93.434555	93.351112	93.440865	93.316284	93.427864	93.241463
93.190674	93.162773	93.21273	93.176575	93.35347	93.131599	93.433075	93.338661	93.3657	93.37825	93.464554	93.284164	93.43988	93.358322	93.472023	93.440033	93.369843	93.442818	93.35656	93.377159	93.175629	93.171356	93.252106	93.166725	93.16745	93.285767	93.417412	93.388405	93.264183	93.243973	93.278343	93.214035	93.261864	93.235237	93.255219	93.358383	93.529121	93.450546	93.421944	93.315834	93.410957	93.339546	93.451637	93.515327	93.496117	93.348877	93.43145	93.47702	93.345833	93.423378	93.316002	93.470543	93.42424	93.44709	93.508675	93.53949	93.475067	93.462837	93.410568	93.478951	93.633621	93.632675	93.66246	93.642822	93.675331	93.581696	93.524467	93.471336	93.449409	93.459641	93.453613	93.602463	93.523438	93.624634	93.567978	93.629906	93.733681	93.684906	93.605743	93.633362	93.564056	93.654007	93.578087	93.498672	93.746147	93.703918	93.749367	93.767967	93.774193	93.64978	93.818886	93.739578	93.764641	93.797043	93.728958	93.818588	93.818672	93.662521	93.664734	93.666748	93.708572	93.72374	93.736145	93.719063	93.747238	93.901993	93.962631	93.879143	93.842812	93.853348	93.753052	93.717888	93.70192	93.811806	93.945526	93.897697	93.808136	93.863197	93.8694	93.87661	93.735184	93.722221	93.737282	93.833374	93.92115	93.948082	93.998146	93.899414	93.843994	93.947289	93.930191	93.946365	94.032135	94.008789	94.056679	93.956604	94.015823	93.99057	94.065369	94.082878	94.164055	94.130577	94.199844	94.151291	94.206795	94.235962	94.240852	94.28656	94.34288	94.292053	94.285072	94.343765	94.261452	94.335243	94.347816	94.337708	94.34185	94.363586	94.387428	94.313957	94.385071	94.403114	94.397171	94.44751	94.401291	94.363655	94.46817	94.4403	94.503082	94.440254	94.492058	94.332687	94.483772	94.535164	94.496262	94.452614	94.465195	94.41597	94.466476	94.433044	94.448349	94.401054	94.420967	94.361893	94.404381	94.343422	94.409744	94.314926	94.330093	94.318657	94.235443	94.252678	94.152428	94.174545	94.179695	94.157661	94.205513	94.24514	94.170082	94.2136	94.278831	94.305244	94.270592	94.277222	94.255424	94.22493	94.156052	94.317734	94.230255	94.284386	94.225449	94.287544	94.244972	94.31308	94.291168	94.272026	94.304192	94.285057	94.252457	94.299667	94.348999	94.33696	94.351532	94.367279	94.372772	94.394661	94.366081	94.483948	94.438538	94.395241	94.475983	94.441589	94.456718	94.423775	94.39846	94.332794	94.400925	94.357285	94.384148	94.423241	94.422943	94.367798	94.391678	94.454849	94.390816	94.408241	94.335503	94.395844	94.445213	94.354187	94.423653	94.429611	94.410538	94.402817	94.451714	94.399467	94.405434	94.446716	94.428413	94.447746	94.40567	94.480232	94.414398	94.431374	94.403542	94.368484	94.314941	94.421524	94.366745	94.393097	94.352753	94.360909	94.353806	94.33503	94.368248	94.30806	94.308533	94.32402	94.344406	94.290718	94.296837	94.283554	94.294884	94.352966	94.298401	94.410728	94.378159	94.405022	94.338486	94.399399	94.326019	94.294022	94.322266	94.34243	94.32576	94.341705	94.374359	94.311127	94.345154	94.316513	94.316788	94.326164	94.310028	94.32132	94.265335	94.256325	94.256172	94.186073	94.18676	94.304214	94.180511	94.268707	94.311707	94.260117	94.267006	94.265808	94.23053	94.231819	94.125069	94.157616	94.191223	94.203773	94.102127	94.103241	94.125473	94.104034	94.165001	94.223946	94.165382	94.252098	94.246582	94.302628	94.278656	94.316422	94.313293	94.357391	94.342262	94.33889	94.32106	94.308533	94.384491	94.326851	94.290222	94.322136	94.264351	94.312561	94.308548	94.307388	94.290314	94.312195	94.351875	94.379768	94.42646	94.364532	94.420219	94.34655	94.38829	94.380692	94.344383	94.391441	94.404678	94.431267	94.410797	94.380302	94.387299	94.341766	94.425301	94.275101	94.45858	94.2631	94.181007	94.252914	94.303726	94.245186	94.233963	94.198303	94.195015	94.249245	94.238876	94.186264	94.164528	94.24115	94.171631	94.173172	94.262306	94.224564	94.212654	94.328934	94.271576	94.24662	94.354874	94.2854	94.271088	94.12661	94.093933	94.118111	94.150452	94.364662	94.149788	94.185272	94.186394	94.156502	94.139038	94.11998	94.136887	94.210571	94.088821	94.128265	94.192848	94.086632	94.075867	94.083374	94.161049	94.022537	94.042908	93.979454	93.938171	93.926285	93.970718	94.053162	93.925835	93.807213	93.747025	93.732666	93.780067	93.745026	93.826889	93.830772	93.807617	93.785133	93.864052	93.851135	93.856972	93.829483	93.937935	93.872833	93.940941	93.929482	93.957909	93.891846	93.84848	93.897057	93.807945	93.833542	93.807449	93.824722	93.816292	93.694778	93.786423	93.689369	93.672653	93.737328	93.704514	93.649223	93.752151	93.66787	93.645683	93.704987	93.643448	93.582916	93.55365	93.558006	93.496246	93.602768	93.623817	93.555855	93.559074	93.566521	93.533264	93.485199	93.408119	93.440414	93.468956	93.485733	93.374672	93.533501	93.538544	93.458977	93.549789	93.444901	93.493179	93.470436	93.469017	93.524635	93.232574	93.397461	93.331085	93.342331	93.310272	93.338966	93.353081	93.312592	93.439987	93.440567	93.33654	93.395332	93.346306	93.436378	93.38121	93.31002	93.323662	93.408806	93.296753	93.328728	93.341476	93.348938	93.347336	93.283325	93.374115	93.223587	93.368057	93.232773
93.168716	93.187325	93.249634	93.145782	93.377502	93.208244	93.412224	93.351364	93.354797	93.388298	93.377457	93.316628	93.399773	93.283859	93.437431	93.417969	93.310211	93.374496	93.332054	93.313148	93.204788	93.143524	93.185692	93.203438	93.166145	93.189857	93.337463	93.262039	93.160973	93.196228	93.224205	93.295876	93.228004	93.256569	93.288536	93.328491	93.412521	93.445328	93.359024	93.285446	93.363922	93.337761	93.420654	93.510216	93.481422	93.356087	93.409798	93.393082	93.322273	93.387009	93.340721	93.398682	93.411896	93.364517	93.408226	93.428017	93.381683	93.382225	93.455223	93.463844	93.58223	93.577187	93.672867	93.634949	93.615852	93.514465	93.485802	93.469299	93.380638	93.381195	93.456871	93.436722	93.476913	93.532852	93.519554	93.534897	93.590149	93.657074	93.568153	93.617249	93.526825	93.654045	93.56826	93.535835	93.625641	93.682137	93.638321	93.602638	93.574806	93.610321	93.748978	93.735756	93.751663	93.780518	93.714706	93.838112	93.74868	93.605942	93.574272	93.6577	93.667999	93.66716	93.700592	93.66523	93.658127	93.824333	93.893364	93.805756	93.745781	93.79895	93.693184	93.653427	93.701622	93.740974	93.905403	93.896133	93.810089	93.88208	93.870537	93.826508	93.680397	93.692841	93.703598	93.782921	93.867874	93.842705	93.90023	93.865128	93.77533	93.900986	93.886711	93.948448	93.886673	93.949112	94.037643	93.925552	93.951477	93.935013	94.044296	94.059364	94.086784	94.088333	94.121078	94.027885	94.098068	94.177704	94.176025	94.233597	94.224869	94.299927	94.165581	94.284622	94.260468	94.217567	94.308334	94.342133	94.303612	94.375153	94.338745	94.330673	94.42086	94.391975	94.43116	94.444267	94.393867	94.40612	94.525055	94.490616	94.539543	94.519714	94.492485	94.340546	94.45079	94.617737	94.450089	94.517525	94.528664	94.472313	94.429939	94.470596	94.428329	94.466263	94.401802	94.36232	94.376724	94.370667	94.34481	94.286064	94.33226	94.276321	94.247116	94.247032	94.227913	94.201393	94.177162	94.126335	94.206436	94.251755	94.224052	94.289474	94.235619	94.24823	94.25705	94.256538	94.306274	94.254692	94.227547	94.235016	94.197166	94.312347	94.268814	94.307968	94.257568	94.321121	94.334045	94.273552	94.274666	94.335243	94.270332	94.248253	94.341339	94.382835	94.362473	94.361977	94.398155	94.466629	94.407555	94.469032	94.413094	94.408501	94.464569	94.402748	94.463989	94.476715	94.437042	94.354706	94.416351	94.386421	94.411545	94.388885	94.410774	94.360367	94.395386	94.458473	94.35157	94.376396	94.412041	94.396309	94.43708	94.422531	94.42511	94.398842	94.448753	94.445213	94.42305	94.436264	94.394272	94.425171	94.431419	94.430733	94.465149	94.466629	94.4011	94.374619	94.384636	94.366272	94.339767	94.416222	94.333679	94.443222	94.35144	94.336037	94.356422	94.32119	94.345261	94.188728	94.284836	94.259926	94.282265	94.302711	94.273705	94.263573	94.342514	94.324448	94.286514	94.34127	94.361938	94.337929	94.329643	94.353699	94.389938	94.333229	94.387405	94.350006	94.365135	94.360588	94.39035	94.342514	94.304642	94.301857	94.336189	94.325134	94.269432	94.265785	94.324898	94.215744	94.259216	94.218323	94.235977	94.263489	94.21244	94.286514	94.274887	94.219177	94.290718	94.25647	94.199203	94.19931	94.205811	94.215469	94.170517	94.21347	94.11129	94.085587	94.144676	94.063354	94.133476	94.229843	94.190598	94.248405	94.232765	94.290802	94.346939	94.340416	94.331657	94.35833	94.343163	94.322929	94.335777	94.334496	94.406631	94.371483	94.326721	94.42292	94.286407	94.279472	94.332497	94.287285	94.384621	94.346786	94.347473	94.334129	94.322884	94.363266	94.420753	94.378891	94.426521	94.441376	94.403328	94.343033	94.408653	94.449936	94.391396	94.443909	94.39756	94.407532	94.315399	94.264114	94.450966	94.266556	94.200447	94.236794	94.239883	94.225662	94.206451	94.23735	94.201324	94.207375	94.183067	94.105217	94.18219	94.218941	94.189415	94.151543	94.193085	94.21611	94.200081	94.265846	94.219696	94.147873	94.264236	94.18856	94.215126	94.153435	94.064064	94.118095	94.141312	94.325996	94.107727	94.127167	94.127258	94.120621	94.100388	94.108414	94.190643	94.163795	94.068115	94.072601	94.126762	94.083694	94.063286	94.053421	94.102875	93.989861	93.98291	93.895554	93.840126	93.864143	93.827042	93.902054	93.807259	93.767456	93.679413	93.665871	93.709213	93.689796	93.759552	93.667908	93.707199	93.70108	93.728424	93.744125	93.810455	93.779922	93.853752	93.802582	93.870789	93.808586	93.834976	93.817039	93.743439	93.713661	93.732971	93.766655	93.664368	93.649521	93.664909	93.645187	93.684196	93.628021	93.571114	93.660294	93.612938	93.548538	93.648514	93.579979	93.538567	93.607552	93.528969	93.537338	93.432518	93.464363	93.394089	93.449837	93.49305	93.433487	93.447281	93.515221	93.45578	93.339218	93.368851	93.381126	93.37883	93.401878	93.337158	93.413422	93.386368	93.35984	93.395309	93.406639	93.42308	93.376923	93.331024	93.316818	93.24054	93.319672	93.285042	93.218933	93.235756	93.328773	93.33416	93.308426	93.351921	93.338943	93.367935	93.384262	93.340233	93.308342	93.339584	93.271263	93.32534	93.364861	93.297852	93.29287	93.22554	93.296303	93.315765	93.279228	93.323837	93.249763	93.268173	93.232407
93.226608	93.147751	93.172241	93.22226	93.357742	93.159172	93.442451	93.307442	93.370613	93.34407	93.387909	93.34903	93.378593	93.221588	93.365356	93.339905	93.308838	93.307289	93.319824	93.311539	93.20668	93.173355	93.206009	93.228439	93.163376	93.203545	93.279137	93.189919	93.117027	93.220627	93.222275	93.305664	93.180069	93.246399	93.24234	93.290924	93.336815	93.336067	93.361191	93.298859	93.303902	93.337547	93.435265	93.539505	93.475517	93.405594	93.433701	93.415436	93.371086	93.368446	93.369583	93.398125	93.427605	93.352654	93.387848	93.411835	93.375595	93.377739	93.443077	93.351456	93.478355	93.480324	93.578003	93.543152	93.544571	93.462799	93.469124	93.406639	93.436142	93.40387	93.405701	93.424469	93.464645	93.492233	93.425911	93.496742	93.509491	93.494965	93.544807	93.541031	93.521545	93.532425	93.483482	93.498932	93.512344	93.561844	93.527382	93.511292	93.473244	93.563904	93.57534	93.749603	93.721039	93.71447	93.618149	93.765991	93.713509	93.544617	93.529701	93.603882	93.590042	93.642159	93.65403	93.651367	93.653488	93.687416	93.827385	93.75267	93.710976	93.798889	93.586823	93.615356	93.691452	93.732323	93.851006	93.91111	93.840691	93.825928	93.870018	93.803284	93.757133	93.720268	93.752495	93.812126	93.82869	93.761017	93.803886	93.830063	93.758652	93.858604	93.847511	93.863235	93.874245	93.893753	93.929756	93.943214	93.951836	93.969109	94.022133	93.942421	94.019363	94.053871	94.019386	94.000504	94.036598	94.137207	94.130219	94.143692	94.178474	94.21978	94.182915	94.187744	94.222313	94.200188	94.231133	94.294815	94.412575	94.371872	94.302582	94.411674	94.396698	94.361359	94.444847	94.439827	94.40451	94.487892	94.53373	94.459396	94.5522	94.46373	94.481438	94.362282	94.496132	94.555443	94.506668	94.535698	94.525551	94.508255	94.461433	94.464737	94.398781	94.438995	94.427299	94.377968	94.387428	94.352089	94.429573	94.307777	94.267998	94.185898	94.220276	94.198044	94.245529	94.171051	94.129616	94.145447	94.162148	94.168327	94.239372	94.29248	94.252228	94.269241	94.281815	94.251495	94.271751	94.19532	94.243469	94.222679	94.204849	94.3022	94.289864	94.340027	94.326508	94.313423	94.357841	94.251129	94.320999	94.32132	94.299644	94.264839	94.281815	94.424423	94.354279	94.320419	94.399551	94.432404	94.40271	94.403931	94.428329	94.409935	94.44178	94.404892	94.467743	94.413132	94.445793	94.357796	94.451927	94.40123	94.386078	94.439636	94.432579	94.379082	94.403908	94.417023	94.383949	94.419403	94.3414	94.356613	94.449226	94.438179	94.472443	94.464851	94.474525	94.480766	94.489098	94.433907	94.436569	94.441284	94.44706	94.444656	94.44165	94.433067	94.405922	94.444679	94.394897	94.423584	94.391953	94.382538	94.339943	94.437424	94.341873	94.310608	94.370781	94.283424	94.313141	94.219696	94.311729	94.304604	94.263985	94.306236	94.232765	94.256325	94.325134	94.302994	94.266495	94.322479	94.386269	94.281921	94.305504	94.288895	94.304321	94.3367	94.375221	94.353783	94.389084	94.364212	94.384872	94.325096	94.385086	94.312393	94.355675	94.300743	94.312134	94.287697	94.318703	94.269325	94.303444	94.218086	94.199135	94.195557	94.244308	94.242157	94.256775	94.236542	94.256836	94.177269	94.205681	94.227097	94.148865	94.198555	94.158089	94.226257	94.126633	94.069809	94.174377	94.014046	94.11805	94.216431	94.179054	94.215057	94.259201	94.248726	94.264366	94.375389	94.375008	94.327026	94.366676	94.364296	94.360497	94.304298	94.346786	94.31205	94.353287	94.345497	94.355522	94.261604	94.420235	94.333313	94.398888	94.374123	94.403328	94.421371	94.361313	94.413696	94.441162	94.443947	94.409447	94.461327	94.4356	94.347603	94.40773	94.468628	94.470276	94.380775	94.404572	94.389664	94.381783	94.215981	94.455727	94.267418	94.231499	94.229332	94.182487	94.150726	94.196564	94.238426	94.231857	94.212227	94.189545	94.134125	94.185791	94.205276	94.163025	94.188538	94.203018	94.165321	94.153709	94.193817	94.168686	94.136139	94.198685	94.114273	94.171928	94.141998	94.013786	94.190575	94.112213	94.257011	94.114334	94.102234	94.109444	94.090218	94.046036	94.06591	94.091911	94.087257	94.022285	94.032135	93.955032	94.014023	94.008743	93.936005	94.030907	93.917526	93.918045	93.782539	93.7761	93.817322	93.753181	93.826653	93.748718	93.70372	93.608536	93.593323	93.622116	93.568344	93.618042	93.628983	93.675377	93.64624	93.664413	93.630981	93.732887	93.698853	93.733826	93.640533	93.71505	93.710571	93.764214	93.696365	93.620338	93.582077	93.617058	93.536179	93.549507	93.59684	93.625252	93.57605	93.620186	93.513245	93.480904	93.552727	93.569481	93.398506	93.548973	93.491356	93.498756	93.494621	93.462006	93.410721	93.293755	93.331367	93.373192	93.324455	93.391235	93.394646	93.321457	93.399239	93.32579	93.343323	93.22213	93.293343	93.309998	93.23333	93.244247	93.358337	93.308945	93.261993	93.274246	93.379951	93.356087	93.305359	93.23732	93.151855	93.247169	93.283516	93.256973	93.205429	93.221291	93.28302	93.28096	93.213097	93.202904	93.228691	93.275063	93.343773	93.23391	93.239761	93.306824	93.192947	93.295189	93.275238	93.257019	93.190948	93.181381	93.2621	93.244377	93.165138	93.25399	93.204597	93.203354	93.187111
93.192818	93.10334	93.163765	93.26236	93.369072	93.167664	93.365532	93.181702	93.42971	93.36937	93.33905	93.34536	93.329224	93.189728	93.332893	93.300232	93.325127	93.284012	93.330185	93.239891	93.188805	93.155479	93.196396	93.133293	93.172325	93.214577	93.201462	93.11602	93.194878	93.199768	93.185219	93.287552	93.181076	93.213348	93.264702	93.251846	93.228714	93.275833	93.323921	93.308495	93.302742	93.347458	93.379837	93.475197	93.512665	93.417648	93.33564	93.389648	93.290939	93.380524	93.425804	93.43383	93.424881	93.340057	93.383362	93.406769	93.390739	93.377869	93.36731	93.350639	93.379585	93.391602	93.448273	93.47226	93.430763	93.348579	93.363251	93.356087	93.412689	93.399498	93.384216	93.440933	93.418571	93.453506	93.345383	93.401535	93.416832	93.406212	93.472	93.536377	93.514999	93.508911	93.441101	93.496269	93.467796	93.410698	93.479965	93.484772	93.457367	93.56221	93.531479	93.685867	93.651367	93.717026	93.655983	93.763954	93.656433	93.533524	93.539185	93.563667	93.550217	93.54985	93.652397	93.574829	93.605293	93.665657	93.770157	93.702003	93.69117	93.738266	93.561333	93.572403	93.544037	93.645187	93.822662	93.846054	93.737198	93.788803	93.751747	93.812775	93.740547	93.716042	93.733894	93.784958	93.744339	93.708183	93.753441	93.716446	93.717888	93.820602	93.812553	93.818756	93.849442	93.804489	93.896194	93.904694	93.919525	93.934929	94.028938	93.97422	94.014023	93.988144	93.943726	93.973427	93.955231	94.09333	94.071678	94.074768	94.144547	94.226006	94.13607	94.21843	94.164825	94.181824	94.211823	94.267525	94.373634	94.35582	94.320694	94.432167	94.361206	94.369293	94.41893	94.420128	94.408112	94.487938	94.542313	94.467445	94.583809	94.466797	94.550316	94.357002	94.460533	94.513947	94.461006	94.503876	94.518623	94.475578	94.371826	94.496109	94.422363	94.441849	94.409142	94.381271	94.339836	94.383804	94.39994	94.291901	94.277031	94.237679	94.206436	94.149933	94.28334	94.104126	94.137642	94.179893	94.176308	94.174973	94.242249	94.324043	94.250145	94.180252	94.265739	94.20266	94.207703	94.171906	94.225937	94.241623	94.234009	94.283981	94.304367	94.322456	94.245079	94.294113	94.393997	94.285545	94.320435	94.337242	94.259544	94.337692	94.375778	94.427299	94.372818	94.385712	94.389427	94.421974	94.401802	94.417145	94.461304	94.374901	94.387924	94.388977	94.428734	94.470688	94.382362	94.377731	94.423111	94.411613	94.406914	94.484009	94.390884	94.415924	94.396935	94.418671	94.380371	94.369965	94.44519	94.465538	94.429596	94.402687	94.491882	94.45903	94.459053	94.464569	94.457146	94.477211	94.443863	94.424789	94.464226	94.430687	94.422852	94.462509	94.438904	94.43689	94.4132	94.383156	94.43103	94.4468	94.354042	94.378654	94.364258	94.312431	94.313744	94.285072	94.320457	94.226219	94.317131	94.271088	94.29615	94.274239	94.253662	94.210342	94.336685	94.290443	94.26722	94.265015	94.335312	94.274429	94.351913	94.3479	94.358421	94.343803	94.374451	94.35112	94.440834	94.396439	94.388802	94.322136	94.33503	94.327583	94.329987	94.298935	94.288597	94.30896	94.180534	94.335541	94.356743	94.283318	94.226707	94.233665	94.271408	94.286125	94.282417	94.242332	94.254326	94.181351	94.20118	94.292862	94.203346	94.146027	94.148712	94.245445	94.149162	94.12674	94.196243	94.096588	94.152359	94.184074	94.211967	94.248039	94.261726	94.337303	94.290291	94.334106	94.35685	94.305588	94.415604	94.39537	94.389557	94.378822	94.388054	94.341339	94.3964	94.351662	94.331619	94.296318	94.397903	94.373779	94.351013	94.373993	94.382942	94.488213	94.241493	94.40419	94.396935	94.424698	94.416054	94.382149	94.329041	94.346832	94.399872	94.407516	94.425598	94.381912	94.305611	94.414421	94.381851	94.333466	94.347343	94.258858	94.253166	94.241173	94.152939	94.187805	94.169548	94.185852	94.178947	94.110886	94.174911	94.111633	94.200897	94.147316	94.182404	94.166374	94.187485	94.154762	94.151482	94.087128	94.194504	94.167206	94.178902	94.101891	94.147682	94.060089	94.005592	94.143433	94.046593	94.145859	94.100304	94.027733	94.075798	94.02404	94.066574	93.990143	94.112602	94.064598	93.948448	93.975761	93.922249	93.871117	93.982971	93.884651	93.918495	93.803543	93.77906	93.731102	93.735954	93.773483	93.71917	93.710289	93.704712	93.686943	93.564484	93.575127	93.615723	93.572899	93.58139	93.526138	93.506462	93.449791	93.658058	93.560318	93.581757	93.599228	93.579399	93.558174	93.512039	93.563347	93.583817	93.529358	93.546227	93.501503	93.475609	93.443077	93.456169	93.517426	93.575104	93.56678	93.541824	93.472664	93.436684	93.434212	93.469681	93.399521	93.466721	93.357353	93.421814	93.346687	93.36248	93.332764	93.295403	93.232018	93.250237	93.23867	93.257942	93.315277	93.246674	93.309929	93.281372	93.275146	93.199554	93.217964	93.275238	93.154617	93.251846	93.256714	93.225304	93.24781	93.329308	93.269073	93.295082	93.203178	93.216805	93.130333	93.154533	93.158463	93.159447	93.16069	93.141769	93.191612	93.186829	93.143036	93.205925	93.164536	93.204292	93.2435	93.172882	93.210861	93.196701	93.184769	93.216415	93.247406	93.188889	93.194794	93.200195	93.173866	93.121773	93.138138	93.133614	93.110397	93.131165	93.080917
93.114601	93.058876	93.175201	93.225304	93.258904	93.083511	93.324997	93.130585	93.377739	93.371193	93.302376	93.300018	93.350807	93.128914	93.223351	93.266907	93.290146	93.306541	93.322914	93.202728	93.197426	93.114777	93.15696	93.180153	93.184258	93.218544	93.164726	93.179359	93.168716	93.197174	93.194679	93.217667	93.211571	93.192558	93.221588	93.239853	93.239655	93.194229	93.275238	93.291946	93.279808	93.3675	93.311501	93.423637	93.455154	93.469788	93.368317	93.411537	93.347786	93.35997	93.420311	93.409668	93.409492	93.38192	93.344673	93.369072	93.363617	93.354713	93.358444	93.418098	93.344887	93.344368	93.370247	93.365143	93.35083	93.335274	93.335442	93.37915	93.321884	93.261971	93.365013	93.399498	93.366539	93.465416	93.368401	93.370979	93.396835	93.452667	93.451126	93.46299	93.483826	93.516251	93.425179	93.448036	93.429276	93.380569	93.484299	93.38707	93.373535	93.552254	93.481575	93.61525	93.695244	93.706795	93.70649	93.725372	93.615425	93.466377	93.551804	93.521652	93.574013	93.528481	93.709213	93.524918	93.58963	93.67308	93.765434	93.704262	93.717072	93.68956	93.498138	93.557426	93.490669	93.600922	93.690781	93.778999	93.688232	93.763802	93.776054	93.755394	93.665375	93.649567	93.614693	93.713745	93.639481	93.666878	93.699089	93.728012	93.677223	93.770844	93.684349	93.746399	93.746506	93.78466	93.862724	93.926025	93.906456	93.894608	93.946556	93.866264	93.953018	93.913643	93.888321	93.958252	93.964325	94.045456	93.981644	94.026039	94.074104	94.186028	94.147964	94.176888	94.138672	94.173218	94.215958	94.291428	94.364426	94.295654	94.385902	94.401978	94.370819	94.399277	94.45369	94.424141	94.392258	94.427254	94.491867	94.480659	94.495277	94.493797	94.495125	94.342735	94.382881	94.440903	94.392555	94.50843	94.575439	94.54261	94.302689	94.465836	94.443069	94.517632	94.472893	94.391571	94.389557	94.407173	94.350136	94.331383	94.270935	94.239952	94.239586	94.261299	94.263771	94.12738	94.160042	94.204414	94.155174	94.230873	94.196152	94.310478	94.306427	94.203926	94.178391	94.208618	94.189056	94.218018	94.270081	94.269905	94.328094	94.301575	94.268379	94.342064	94.234825	94.302971	94.377792	94.32608	94.328873	94.34874	94.310501	94.370155	94.341034	94.430023	94.342949	94.340927	94.380859	94.493881	94.398994	94.434982	94.43103	94.429253	94.39904	94.432404	94.495529	94.516327	94.421417	94.42202	94.436607	94.359879	94.450897	94.459373	94.487381	94.492081	94.449829	94.405708	94.428497	94.443886	94.439445	94.453987	94.427574	94.46727	94.530083	94.52948	94.449699	94.418327	94.481308	94.400024	94.466713	94.389465	94.488838	94.397255	94.423347	94.459892	94.435516	94.422058	94.430473	94.39595	94.453087	94.425537	94.345909	94.374596	94.337494	94.411247	94.298615	94.244888	94.306511	94.26059	94.251259	94.227974	94.257805	94.221344	94.258705	94.259109	94.256065	94.269264	94.204697	94.252846	94.293251	94.325951	94.327301	94.381142	94.311684	94.332542	94.356468	94.311577	94.404358	94.430023	94.434677	94.343079	94.382042	94.33316	94.326149	94.304688	94.311386	94.280609	94.262436	94.308296	94.291275	94.324409	94.298897	94.330376	94.284195	94.255142	94.330284	94.273148	94.273727	94.223213	94.282776	94.281708	94.1959	94.19796	94.225639	94.182465	94.171455	94.18631	94.205765	94.156845	94.173088	94.213173	94.229218	94.2798	94.25132	94.336983	94.304062	94.348137	94.35936	94.379082	94.41153	94.390244	94.41584	94.465363	94.402428	94.396461	94.420815	94.394592	94.399918	94.326706	94.412254	94.395027	94.342133	94.346146	94.388779	94.358459	94.189629	94.430191	94.386589	94.377197	94.406464	94.267906	94.180214	94.297585	94.332993	94.376915	94.369278	94.399551	94.391724	94.43412	94.343979	94.30085	94.320114	94.273018	94.212097	94.180252	94.145813	94.184372	94.131027	94.150108	94.208496	94.052429	94.098267	94.084465	94.129082	94.141205	94.15461	94.147942	94.103546	94.123993	94.121567	94.051208	94.157578	94.099037	94.112343	94.019836	94.093033	94.069122	93.980721	94.02713	93.963058	94.0849	94.02475	93.983978	94.02919	94.010483	94.027237	93.95993	93.974602	93.939804	93.851418	93.876694	93.834488	93.783028	93.846848	93.738701	93.806183	93.613625	93.638474	93.602592	93.626328	93.705872	93.675568	93.68293	93.656883	93.61171	93.599205	93.509506	93.508736	93.502411	93.510605	93.485222	93.417839	93.460266	93.595703	93.501785	93.53054	93.509811	93.503654	93.453438	93.459618	93.470886	93.365204	93.385208	93.468094	93.45726	93.423912	93.461662	93.35598	93.416451	93.448997	93.44297	93.457413	93.457581	93.384178	93.318237	93.346024	93.329353	93.358429	93.331924	93.299759	93.195946	93.27034	93.249725	93.145073	93.218475	93.137199	93.13166	93.176018	93.216011	93.170181	93.288475	93.180008	93.17054	93.183289	93.190948	93.228928	93.109344	93.215988	93.148506	93.186272	93.150696	93.229485	93.190369	93.187836	93.224617	93.154747	93.121193	93.120483	93.163567	93.144897	93.205238	93.16687	93.219337	93.131554	93.071899	93.134453	93.168953	93.098961	93.163269	93.144753	93.188179	93.137199	93.117996	93.167107	93.176811	93.128334	93.108597	93.164085	93.129623	93.033966	93.097519	93.142799	93.077713	93.13353	93.02272
93.173378	93.117325	93.213821	93.176254	93.248238	93.008835	93.281075	93.067162	93.31826	93.281738	93.272507	93.200623	93.24897	93.096382	93.197861	93.278862	93.222366	93.301178	93.237617	93.117996	93.135567	93.116234	93.153015	93.207664	93.169685	93.159683	93.113297	93.143959	93.235023	93.146423	93.182411	93.231201	93.232513	93.184555	93.210815	93.174362	93.248543	93.152046	93.211395	93.262833	93.227402	93.389519	93.282143	93.35096	93.397865	93.401962	93.417732	93.334908	93.326714	93.368942	93.426704	93.378922	93.399521	93.373573	93.343727	93.353836	93.325127	93.365402	93.372826	93.449409	93.349434	93.275688	93.316307	93.384048	93.327011	93.309586	93.352608	93.347717	93.312294	93.355209	93.342911	93.402954	93.413399	93.4366	93.352547	93.3825	93.335915	93.444	93.38044	93.478378	93.404816	93.429924	93.414902	93.398361	93.410484	93.384178	93.468697	93.441338	93.38134	93.478157	93.475006	93.50412	93.640228	93.63446	93.67778	93.747238	93.657608	93.42662	93.51088	93.528542	93.564674	93.507278	93.599846	93.551735	93.497215	93.535622	93.69857	93.650833	93.651627	93.554466	93.566353	93.532257	93.446678	93.546463	93.602745	93.687202	93.601051	93.732285	93.68821	93.696495	93.638832	93.67804	93.599373	93.632851	93.605232	93.657822	93.634781	93.659325	93.652313	93.680359	93.754623	93.738487	93.726234	93.749451	93.78035	93.834419	93.856735	93.861481	93.883926	93.827621	93.882637	93.91819	93.894096	93.903282	93.951942	94.001816	93.924049	94.025032	94.037796	94.017029	94.076553	94.187958	94.127342	94.166733	94.162445	94.22538	94.290894	94.259651	94.342644	94.415665	94.354919	94.423714	94.445366	94.424484	94.40992	94.425323	94.486115	94.513985	94.480446	94.53624	94.471069	94.331619	94.32196	94.377235	94.357407	94.534348	94.496437	94.524605	94.344963	94.511948	94.479866	94.498688	94.515167	94.401527	94.485901	94.375931	94.400864	94.295227	94.309517	94.230164	94.226364	94.253403	94.254372	94.222504	94.20723	94.235703	94.195213	94.297157	94.216171	94.282715	94.290077	94.239433	94.138863	94.247826	94.199097	94.202423	94.211693	94.301895	94.265656	94.313057	94.203239	94.339363	94.341682	94.247528	94.32196	94.288811	94.390732	94.360718	94.35556	94.339516	94.259499	94.422279	94.412338	94.386337	94.44281	94.447685	94.431007	94.476158	94.432297	94.489784	94.449745	94.43792	94.457512	94.510742	94.505684	94.430237	94.485939	94.461395	94.46521	94.474655	94.550529	94.492889	94.430084	94.453049	94.436996	94.502396	94.432854	94.469055	94.430664	94.477699	94.531601	94.477425	94.481392	94.383568	94.498322	94.484329	94.483925	94.477272	94.427917	94.401161	94.499611	94.431374	94.429207	94.463692	94.406677	94.443153	94.432449	94.444633	94.352707	94.334854	94.373825	94.380089	94.382217	94.231987	94.295135	94.307266	94.215942	94.218987	94.279625	94.271255	94.183685	94.283165	94.212379	94.308228	94.259003	94.278893	94.286987	94.311745	94.340714	94.373611	94.387833	94.348976	94.323181	94.389771	94.40554	94.382362	94.467445	94.396935	94.400261	94.325584	94.365028	94.320671	94.339043	94.264671	94.31237	94.320824	94.286102	94.29454	94.294044	94.376015	94.327301	94.304749	94.329193	94.271255	94.286491	94.190125	94.239182	94.268272	94.236992	94.309021	94.208855	94.161842	94.207977	94.209183	94.19455	94.213539	94.200424	94.261299	94.251923	94.269691	94.291298	94.311165	94.360413	94.352989	94.400261	94.347992	94.353271	94.432144	94.365456	94.46077	94.385796	94.443474	94.418266	94.414444	94.437729	94.347412	94.434853	94.369682	94.375069	94.397064	94.34996	94.379791	94.214821	94.375778	94.396057	94.305672	94.332886	94.211716	94.164375	94.261818	94.31044	94.300865	94.340523	94.378479	94.388054	94.398155	94.296944	94.325821	94.315331	94.252975	94.102943	94.115883	94.101997	94.137985	94.130836	94.116463	94.206993	93.976685	94.093735	94.0355	94.115456	94.09037	93.994431	94.10408	94.059471	94.053352	94.100563	94.055138	94.099487	94.073891	94.049538	94.03447	94.005394	94.014664	93.920532	93.984947	93.958572	93.998466	93.943466	93.937546	93.920959	93.959259	93.945869	93.96978	93.870193	93.865555	93.835838	93.780174	93.746597	93.709259	93.729836	93.700783	93.718506	93.636047	93.61068	93.525024	93.530563	93.563499	93.684067	93.645035	93.628922	93.571289	93.540131	93.448463	93.506485	93.419991	93.463356	93.432518	93.421814	93.373985	93.506981	93.444496	93.455482	93.411209	93.414665	93.385506	93.351196	93.404579	93.296989	93.324219	93.34066	93.359261	93.414299	93.406319	93.348923	93.359367	93.361649	93.351234	93.373405	93.291199	93.261284	93.302292	93.239189	93.226997	93.265152	93.180565	93.1464	93.155502	93.168243	93.136169	93.055336	93.162498	93.016113	93.089859	93.160568	93.159386	93.081276	93.191956	93.094475	93.091492	93.174919	93.112694	93.131836	93.022873	93.154022	93.068939	93.067612	93.075203	93.12574	93.122345	93.063232	93.15799	93.039673	93.155586	93.130997	93.084007	93.030167	93.075317	93.061005	93.20977	93.125526	93.015663	93.027763	93.049843	93.039696	93.119881	93.100548	93.123016	93.088013	93.068939	93.100227	93.114777	93.063423	93.088745	93.066406	93.061798	93.072739	93.049759	93.05426	93.091537	93.011581	92.961113
93.092842	93.067848	93.141167	93.111488	93.208244	93.010361	93.246246	93.001884	93.208611	93.180023	93.194191	93.194489	93.21376	93.030571	93.2258	93.267426	93.206375	93.224228	93.205544	93.084946	93.131294	93.145889	93.190735	93.12291	93.12278	93.228134	93.034004	93.079201	93.155457	93.130951	93.137367	93.217278	93.220772	93.22921	93.242943	93.176918	93.273972	93.138954	93.284546	93.179901	93.200066	93.361755	93.279587	93.345634	93.408058	93.390678	93.452477	93.335594	93.317444	93.31916	93.345016	93.279358	93.43866	93.332291	93.328987	93.346603	93.391281	93.272789	93.399178	93.37838	93.398834	93.301094	93.281998	93.369736	93.300301	93.353729	93.393555	93.297104	93.315315	93.302551	93.327545	93.394646	93.409111	93.394302	93.309525	93.315254	93.314308	93.361649	93.388062	93.41497	93.434021	93.448654	93.37677	93.427711	93.397003	93.369926	93.444641	93.46273	93.401596	93.44709	93.435371	93.55777	93.621521	93.600128	93.594849	93.69117	93.626602	93.376213	93.460739	93.453461	93.538239	93.486809	93.575424	93.447128	93.448181	93.506271	93.585297	93.590553	93.588814	93.533478	93.520966	93.427994	93.407005	93.458076	93.575493	93.660187	93.51683	93.655983	93.607719	93.605728	93.543068	93.642334	93.566521	93.633209	93.583862	93.678276	93.578629	93.640335	93.604591	93.609528	93.710335	93.670509	93.666519	93.708183	93.726875	93.734406	93.777794	93.791847	93.881546	93.793526	93.88073	93.798462	93.872101	93.822342	93.8974	93.925316	93.975159	94.018654	94.014427	93.965118	94.020119	94.130966	94.116486	94.087234	94.200058	94.180275	94.252869	94.250786	94.30497	94.377663	94.385025	94.45163	94.416931	94.441223	94.45253	94.411545	94.478645	94.473213	94.515594	94.551086	94.502251	94.293167	94.363655	94.334709	94.361961	94.561234	94.519867	94.542397	94.410454	94.435669	94.498734	94.517464	94.493431	94.392082	94.433327	94.422295	94.366615	94.290115	94.323616	94.284966	94.237549	94.259392	94.270081	94.188477	94.181801	94.267952	94.203598	94.218559	94.257286	94.218857	94.150383	94.245697	94.150772	94.188797	94.241943	94.190125	94.156929	94.250961	94.192825	94.2407	94.169998	94.373161	94.308723	94.327217	94.286171	94.31076	94.339081	94.333183	94.431549	94.321426	94.335434	94.4739	94.410042	94.418091	94.411636	94.435921	94.434097	94.43187	94.410324	94.507294	94.490166	94.449463	94.463692	94.520958	94.546494	94.536583	94.507912	94.509758	94.488319	94.515808	94.588058	94.485855	94.395882	94.413589	94.496628	94.51532	94.451416	94.497124	94.457039	94.459396	94.518448	94.527893	94.542717	94.410004	94.472511	94.493942	94.475189	94.463989	94.467896	94.442764	94.43103	94.441757	94.477036	94.441032	94.442596	94.386055	94.498711	94.436462	94.426331	94.405754	94.311981	94.382256	94.323273	94.278427	94.291039	94.299988	94.242889	94.254478	94.244324	94.256493	94.189758	94.262291	94.217377	94.263443	94.263664	94.333015	94.332565	94.30085	94.315804	94.371399	94.361633	94.366165	94.335976	94.365242	94.377426	94.331017	94.436714	94.340027	94.374405	94.344109	94.385605	94.329086	94.354813	94.398758	94.371078	94.330032	94.362427	94.33123	94.322884	94.362556	94.313225	94.4123	94.334854	94.257156	94.275139	94.221687	94.24205	94.275681	94.221581	94.284836	94.213493	94.235489	94.306534	94.248428	94.140411	94.235748	94.239136	94.272827	94.261276	94.322495	94.354836	94.326614	94.407364	94.378349	94.434143	94.357925	94.383118	94.33522	94.290611	94.365326	94.285698	94.442017	94.435898	94.362236	94.427856	94.382561	94.407875	94.428864	94.359016	94.416931	94.3069	94.42865	94.148415	94.342842	94.34288	94.316017	94.303078	94.162292	94.18515	94.19899	94.245293	94.305656	94.381142	94.312523	94.348228	94.395172	94.287262	94.262199	94.293488	94.19075	94.029083	94.048744	94.09713	94.065994	94.075905	93.980095	94.10762	93.9869	93.964455	94.043076	93.998833	94.016426	93.973572	94.080345	94.052109	94.021187	94.026169	94.00885	94.060715	94.055885	93.991707	94.028809	93.907959	93.996918	93.876778	93.877831	93.903023	93.918297	93.874077	93.868111	93.854637	93.893944	93.851585	93.830582	93.784943	93.776253	93.735634	93.726128	93.685379	93.622742	93.602463	93.618019	93.650703	93.521225	93.484894	93.443443	93.472473	93.495499	93.561844	93.563263	93.578819	93.511444	93.50985	93.412796	93.486633	93.336945	93.361473	93.373894	93.318001	93.340187	93.394028	93.394432	93.438934	93.317612	93.35643	93.326241	93.310081	93.323662	93.293198	93.189766	93.215431	93.282684	93.341499	93.342697	93.283752	93.154663	93.219849	93.260406	93.290428	93.229294	93.180138	93.241264	93.146614	93.113335	93.195969	93.066132	93.11364	93.064819	93.12394	93.066818	93.043152	93.057693	92.884041	93.033836	93.076065	93.073769	93.01442	93.077713	93.070229	93.021431	93.095634	93.028275	93.023773	93.003067	93.020683	93.041473	93.012314	92.985168	93.070724	93.08847	93.021645	93.071686	92.967232	93.078232	93.028168	93.059845	93.041603	93.011887	93.077805	93.05349	93.050316	93.021263	92.990494	92.972229	92.95916	93.017418	93.010643	93.076111	92.966888	93.019997	93.074394	93.051086	92.981819	93.058708	93.023064	93.066391	93.069908	92.974396	93.017891	92.998413	92.894257	92.985939
93.097435	93.010147	93.149124	93.084908	93.150482	93.047653	93.21183	92.983711	93.125114	93.167473	93.175903	93.131386	93.14151	92.929749	93.128571	93.221008	93.178314	93.198654	93.208755	93.024757	93.13578	93.105247	93.149124	93.064003	93.102432	93.172363	93.065292	93.057159	93.09671	93.122864	93.261047	93.225517	93.235107	93.153702	93.202065	93.225517	93.2164	93.17466	93.227768	93.109985	93.189339	93.400436	93.275169	93.290253	93.326736	93.315079	93.320984	93.309479	93.303749	93.244446	93.348145	93.238953	93.332809	93.299721	93.290573	93.363983	93.347565	93.25103	93.301712	93.384155	93.35051	93.279289	93.276436	93.384369	93.294716	93.3825	93.376427	93.40834	93.347549	93.282806	93.349846	93.361755	93.407883	93.367714	93.289352	93.349907	93.285194	93.414085	93.366173	93.367699	93.363213	93.350311	93.432434	93.368835	93.44091	93.368942	93.400658	93.467964	93.393532	93.452393	93.387161	93.405396	93.520966	93.536827	93.564117	93.642952	93.507683	93.398491	93.401726	93.407539	93.505821	93.425247	93.560066	93.3881	93.478462	93.503075	93.493011	93.510712	93.508759	93.466766	93.409348	93.397476	93.330017	93.364624	93.471466	93.581261	93.494896	93.546417	93.541656	93.498779	93.479385	93.626259	93.589073	93.570168	93.614525	93.626732	93.578133	93.564293	93.590424	93.538071	93.543068	93.56002	93.634995	93.638489	93.660187	93.657204	93.699562	93.695694	93.821739	93.81723	93.820473	93.750755	93.817535	93.829376	93.814079	93.905663	93.856567	93.900894	93.952736	94.00428	93.941261	94.083908	94.055992	94.037285	94.101784	94.144936	94.166458	94.189972	94.318184	94.346962	94.314362	94.309792	94.385002	94.386055	94.437729	94.371658	94.421028	94.475471	94.445969	94.494331	94.526131	94.361183	94.346016	94.401161	94.35981	94.534325	94.484268	94.480896	94.349556	94.379745	94.427788	94.511368	94.438736	94.404892	94.442963	94.438629	94.378159	94.284325	94.300674	94.273491	94.266647	94.249931	94.245483	94.210678	94.185555	94.262909	94.217613	94.244202	94.198433	94.179527	94.204269	94.232224	94.129547	94.203941	94.255203	94.130493	94.193733	94.216393	94.204224	94.276276	94.24263	94.27832	94.327286	94.317223	94.274178	94.316658	94.379707	94.365265	94.417793	94.330246	94.371185	94.377472	94.416054	94.455902	94.469765	94.453217	94.461136	94.510895	94.444267	94.483841	94.538834	94.457275	94.531883	94.511391	94.53244	94.576752	94.492592	94.528946	94.492744	94.552864	94.508087	94.456284	94.448715	94.479225	94.466461	94.52375	94.481094	94.492249	94.447769	94.454033	94.516495	94.526756	94.508194	94.467422	94.479935	94.459892	94.461006	94.468391	94.449524	94.452507	94.407364	94.43869	94.480835	94.393311	94.412514	94.409981	94.391975	94.431053	94.42942	94.408867	94.35009	94.391312	94.286751	94.278572	94.251968	94.284218	94.232269	94.248466	94.239632	94.258362	94.197548	94.237679	94.175491	94.2528	94.246796	94.303787	94.276924	94.319603	94.321342	94.383499	94.347778	94.416458	94.408585	94.347923	94.369408	94.318123	94.358093	94.326614	94.363136	94.309433	94.411591	94.380005	94.359192	94.347023	94.376572	94.387497	94.386269	94.310181	94.37114	94.384789	94.313873	94.386162	94.284042	94.311729	94.218513	94.236519	94.272285	94.281044	94.286209	94.332672	94.270378	94.257866	94.345566	94.245895	94.241928	94.294579	94.270935	94.320999	94.203346	94.34745	94.385002	94.287224	94.401932	94.4562	94.424316	94.380501	94.307953	94.338676	94.274559	94.243149	94.245506	94.42382	94.497696	94.42659	94.438477	94.380516	94.41114	94.390579	94.241669	94.32795	94.288742	94.321228	94.12262	94.365173	94.305908	94.259216	94.211945	94.229286	94.188622	94.1259	94.224136	94.258293	94.289711	94.279411	94.292648	94.329086	94.300117	94.212761	94.261948	94.091911	94.018829	93.983383	93.999321	93.949585	94.012497	93.943359	93.976387	93.991081	93.87159	93.9692	93.859871	93.936836	93.922508	93.98555	93.980743	93.926689	94.0243	93.984581	93.992973	93.992416	93.88092	93.940552	93.838928	93.897446	93.840538	93.805473	93.860321	93.774879	93.806206	93.780434	93.792282	93.778824	93.748718	93.734085	93.693832	93.665337	93.672028	93.679283	93.663277	93.579872	93.538803	93.599396	93.564697	93.478676	93.443161	93.383553	93.376389	93.385612	93.46254	93.491875	93.487389	93.41954	93.37059	93.338493	93.34478	93.297272	93.289185	93.312164	93.283882	93.311005	93.314758	93.222595	93.327438	93.214745	93.308174	93.233116	93.285767	93.251221	93.235367	93.117241	93.168182	93.193672	93.194748	93.286819	93.251053	93.109001	93.171059	93.225044	93.241699	93.160439	93.091278	93.137451	93.033897	93.108894	93.165115	92.993713	93.007446	92.971138	93.067528	92.979744	92.959145	93.039612	92.909836	93.012253	93.024094	92.944893	92.964226	92.994698	93.028732	92.969894	93.017914	92.969803	92.936417	92.939934	93.004135	92.969826	92.979698	92.979652	93.038643	92.99852	92.91713	93.017868	92.96489	93.003838	93.013794	92.959419	92.92112	92.983238	92.996178	92.9944	93.00354	92.976585	92.992683	92.952965	92.909424	92.986244	93.040421	92.957275	93.025253	92.943542	92.972809	93.022118	92.995171	92.98468	92.91835	92.986504	93.00869	92.931999	93.019119	92.973969	92.947273	92.975105
93.111664	93.017746	93.064888	93.13842	93.152924	93.098015	93.205154	93.004242	93.119835	93.156013	93.062462	93.145004	93.145996	92.971397	93.047913	93.198761	93.147606	93.19754	93.231506	93.090874	93.102867	93.092262	93.073471	93.050873	93.139923	93.088318	93.115891	93.063103	93.079773	93.17318	93.273476	93.196381	93.168159	93.192841	93.188889	93.188248	93.228584	93.187279	93.240089	93.130547	93.155907	93.328918	93.264656	93.285278	93.269806	93.302292	93.304955	93.238007	93.244316	93.253265	93.21595	93.249634	93.272469	93.24234	93.282936	93.315727	93.291069	93.216484	93.340591	93.340034	93.313538	93.273026	93.37973	93.313042	93.323448	93.299393	93.389603	93.371773	93.310509	93.254036	93.317101	93.288605	93.324997	93.419327	93.33152	93.308662	93.268585	93.359047	93.306351	93.403061	93.309242	93.359352	93.381538	93.314224	93.339111	93.334908	93.375679	93.394966	93.320595	93.312035	93.288712	93.339157	93.48204	93.467453	93.509277	93.520264	93.419777	93.353081	93.394516	93.392952	93.456055	93.428268	93.532959	93.375763	93.430695	93.38855	93.390289	93.430115	93.359589	93.422714	93.367737	93.32296	93.292763	93.352264	93.411705	93.547363	93.459618	93.505844	93.525757	93.414085	93.479256	93.57663	93.519463	93.54792	93.525261	93.506546	93.518158	93.46273	93.537468	93.56678	93.571243	93.546783	93.583885	93.620659	93.65081	93.588326	93.607719	93.630829	93.710587	93.829765	93.848564	93.750412	93.78653	93.786636	93.76458	93.838539	93.826225	93.8256	93.91658	93.939674	93.866096	94.023445	93.953278	94.023659	94.02726	94.08831	94.08271	94.143517	94.228493	94.292564	94.235893	94.215271	94.345413	94.304497	94.336769	94.38829	94.463326	94.455475	94.507744	94.45343	94.467186	94.299026	94.345177	94.320824	94.380928	94.534714	94.510788	94.483192	94.345047	94.309364	94.395065	94.42569	94.472916	94.333763	94.402237	94.416824	94.34243	94.326103	94.30632	94.305313	94.273125	94.24366	94.229156	94.247696	94.180923	94.268471	94.266815	94.170731	94.193901	94.199371	94.18264	94.199783	94.179245	94.232887	94.220787	94.167358	94.124359	94.239456	94.245293	94.268234	94.272827	94.283897	94.330864	94.369576	94.287262	94.39711	94.377411	94.311615	94.375175	94.346725	94.363914	94.435173	94.480408	94.367859	94.391724	94.42794	94.482811	94.463066	94.463043	94.52697	94.453262	94.509521	94.560722	94.584282	94.492615	94.51757	94.485687	94.551453	94.546646	94.504204	94.484848	94.370781	94.521477	94.465042	94.428131	94.573555	94.465126	94.447746	94.473366	94.540939	94.434639	94.45639	94.484612	94.469421	94.478043	94.483559	94.480919	94.42363	94.473068	94.466568	94.414551	94.383713	94.448608	94.394852	94.41423	94.447899	94.441696	94.363205	94.395737	94.362709	94.394211	94.359192	94.292625	94.324554	94.262978	94.206581	94.208733	94.290009	94.256409	94.25589	94.193642	94.247246	94.212547	94.260506	94.215469	94.293983	94.267525	94.368782	94.330246	94.394684	94.415413	94.381805	94.388634	94.301338	94.358826	94.333015	94.350525	94.398521	94.352928	94.331337	94.333717	94.357971	94.336914	94.371979	94.418091	94.395844	94.343887	94.35685	94.298851	94.33844	94.35537	94.375435	94.342369	94.371231	94.188942	94.190834	94.244049	94.294579	94.285248	94.258057	94.255249	94.270592	94.339859	94.296532	94.275978	94.290268	94.30323	94.343506	94.267845	94.426971	94.374748	94.334473	94.385475	94.405579	94.429314	94.231499	94.323616	94.323357	94.225784	94.240356	94.225914	94.485664	94.51107	94.451866	94.42601	94.415215	94.404228	94.313744	94.18515	94.21109	94.200897	94.281876	94.106697	94.300461	94.302048	94.163628	94.143646	94.216286	94.123672	94.150002	94.212723	94.240891	94.270332	94.279778	94.253235	94.245766	94.229027	94.155212	94.163925	94.040436	93.882057	93.921776	93.909355	93.855858	93.903496	93.917633	93.912804	93.886353	93.839401	93.842514	93.844574	93.827988	93.935143	93.893219	93.959839	93.872917	93.89682	93.905251	93.842384	93.901047	93.820389	93.885963	93.860687	93.888321	93.739601	93.728828	93.765068	93.722092	93.757927	93.687523	93.65287	93.636642	93.604355	93.602333	93.601479	93.544357	93.484772	93.614525	93.486679	93.498116	93.501633	93.537537	93.52507	93.43087	93.403404	93.288322	93.317917	93.304092	93.389221	93.410179	93.331177	93.31974	93.257019	93.243217	93.264503	93.185928	93.17453	93.273972	93.24485	93.252235	93.286346	93.255325	93.276886	93.15979	93.270752	93.228798	93.267807	93.252594	93.1493	93.14003	93.138031	93.136833	93.12104	93.187904	93.099022	93.022957	93.120201	93.108963	93.221825	93.085487	92.959915	93.142349	93.000702	93.04776	93.115936	92.950279	92.908585	92.881958	92.940842	92.890694	92.90258	92.944489	92.916016	92.93586	92.921272	92.910583	92.863869	92.929314	92.972748	92.898544	92.913696	92.851341	92.891701	92.927017	92.924706	92.946678	92.953842	92.887283	92.970039	92.963043	92.944336	92.970963	92.959099	92.934769	92.923393	92.981697	92.864082	92.911011	92.913719	92.971718	92.855591	92.882195	92.905838	92.875435	92.876572	92.945023	92.93206	92.9506	92.979485	92.938545	92.881721	92.960129	92.976547	92.935242	92.930923	92.891228	92.936333	92.900558	92.956093	92.931915	92.926567	92.964653
93.095139	93.048065	93.090141	93.064667	93.02459	93.108185	93.141014	92.964828	93.077545	93.142433	93.041672	93.113014	93.126404	92.963196	93.02858	93.169899	93.150955	93.17247	93.179169	93.084778	93.106041	93.003128	93.059525	93.086662	93.063408	93.017998	93.098915	93.036751	93.12117	93.116402	93.205864	93.188484	93.148293	93.151573	93.15387	93.069733	93.121193	93.161484	93.227318	93.116318	93.179451	93.26223	93.245728	93.258049	93.208267	93.266609	93.243668	93.24144	93.193634	93.199234	93.180672	93.165932	93.324844	93.205475	93.250923	93.33326	93.269867	93.184639	93.225922	93.329262	93.2789	93.242577	93.336304	93.287811	93.283302	93.263107	93.347847	93.302597	93.203354	93.266327	93.26609	93.312294	93.31916	93.390976	93.257042	93.277878	93.237038	93.321472	93.297958	93.340378	93.301308	93.333191	93.34922	93.30957	93.321838	93.306435	93.409904	93.376427	93.356453	93.39473	93.267059	93.317375	93.324112	93.364349	93.370872	93.423912	93.265854	93.368187	93.345978	93.313492	93.352226	93.400459	93.470627	93.405655	93.356407	93.281395	93.35173	93.388489	93.26828	93.326515	93.322845	93.260086	93.256157	93.277168	93.245041	93.544983	93.389908	93.489815	93.464066	93.434364	93.416618	93.510757	93.379692	93.465607	93.467796	93.470825	93.525238	93.495995	93.497726	93.612999	93.550667	93.590233	93.565109	93.588692	93.605408	93.551071	93.617638	93.590553	93.67218	93.743507	93.774338	93.726875	93.71447	93.761917	93.711189	93.750885	93.7938	93.775154	93.873024	93.853989	93.86869	93.952759	93.918282	93.978058	93.967094	94.051376	93.998573	94.035156	94.08683	94.169548	94.158386	94.145195	94.210083	94.214676	94.28231	94.361229	94.372498	94.436913	94.493729	94.434937	94.412773	94.305244	94.333267	94.338615	94.392258	94.46772	94.455475	94.479225	94.340157	94.30928	94.360733	94.290695	94.465965	94.291794	94.237587	94.331276	94.363762	94.384254	94.263664	94.291382	94.241196	94.23671	94.217354	94.295135	94.213577	94.258057	94.163734	94.233215	94.228622	94.173561	94.316315	94.23774	94.192657	94.141891	94.23645	94.209778	94.165253	94.284004	94.214607	94.259819	94.351425	94.311661	94.328354	94.351463	94.305183	94.403267	94.347603	94.286514	94.421951	94.379555	94.404404	94.398933	94.485428	94.397964	94.40509	94.489265	94.493752	94.5298	94.475876	94.521408	94.402252	94.469093	94.521194	94.515938	94.472145	94.486801	94.475922	94.531326	94.492912	94.469398	94.500381	94.389511	94.46373	94.468559	94.471046	94.494698	94.430771	94.429504	94.520615	94.499977	94.473259	94.410088	94.513603	94.41404	94.484825	94.505035	94.451973	94.416245	94.541191	94.541534	94.409683	94.430046	94.43824	94.421631	94.44706	94.461525	94.496048	94.405022	94.440536	94.337257	94.34539	94.348076	94.243423	94.273834	94.318703	94.238495	94.23394	94.238106	94.262741	94.258293	94.237976	94.281769	94.266045	94.242439	94.267715	94.360588	94.289047	94.329277	94.412537	94.39743	94.376633	94.38726	94.372086	94.371246	94.404228	94.317841	94.382339	94.404335	94.400047	94.36747	94.381226	94.349945	94.386353	94.371918	94.44603	94.392151	94.41449	94.392471	94.395905	94.395027	94.342606	94.351768	94.296295	94.389832	94.206413	94.21701	94.241432	94.278511	94.276276	94.246048	94.302971	94.279907	94.411011	94.313316	94.361526	94.339211	94.252335	94.346123	94.315933	94.373764	94.360756	94.371422	94.318291	94.315285	94.403458	94.255638	94.282951	94.322456	94.247246	94.221237	94.218361	94.369919	94.420044	94.437813	94.40934	94.384102	94.365479	94.282547	94.155708	94.136543	94.142685	94.2174	94.144485	94.239693	94.28952	94.200256	94.088242	94.139076	94.079361	94.106186	94.220062	94.209801	94.183327	94.222633	94.171539	94.167725	94.161804	94.063095	94.072327	93.87397	93.791954	93.898026	93.830086	93.776505	93.81382	93.761505	93.8479	93.78196	93.80043	93.826485	93.832512	93.764923	93.851051	93.745071	93.838646	93.785881	93.78614	93.821373	93.720993	93.801765	93.799492	93.770004	93.824722	93.757645	93.745735	93.728096	93.676941	93.650848	93.692719	93.629158	93.601738	93.521309	93.561737	93.4767	93.488441	93.454063	93.484535	93.513268	93.415031	93.415779	93.400803	93.481209	93.44574	93.31974	93.387199	93.239571	93.200974	93.198586	93.285599	93.328491	93.191505	93.242622	93.197189	93.156792	93.194382	93.134903	93.181122	93.186874	93.149986	93.231056	93.239403	93.191101	93.223564	93.104515	93.15078	93.144554	93.234726	93.130844	93.0784	93.101059	93.085632	93.042183	93.120781	93.067589	93.070206	92.960968	93.055405	92.96077	93.093422	93.047119	92.927322	93.036499	92.922684	92.938866	92.983841	92.851295	92.811966	92.847816	92.88623	92.845398	92.851639	92.913803	92.881248	92.84037	92.869125	92.821144	92.874237	92.895416	92.934639	92.831856	92.805824	92.910088	92.80368	92.897835	92.867691	92.934914	92.854881	92.836143	92.943069	92.91835	92.914146	92.928375	92.899574	92.912704	92.893761	92.926804	92.885498	92.872238	92.861916	92.940857	92.864388	92.853119	92.898033	92.925499	92.881958	92.90683	92.879555	92.958603	92.90406	92.895714	92.846062	92.953003	92.908241	92.915436	92.869125	92.916016	92.91951	92.813187	92.81958	92.849709	92.885582	92.917404
93.0298	92.98822	93.01712	93.039673	93.032761	93.055145	93.113533	92.976089	93.107353	93.119263	93.038239	93.06456	93.040421	92.93927	93.075874	93.172752	93.15007	93.107071	93.120094	93.071198	93.064369	93.006264	93.016411	93.100914	93.026176	93.017075	93.026367	93.062912	93.092628	93.097054	93.198822	93.169746	93.059174	93.119301	93.148659	93.01178	93.115028	93.09201	93.158676	93.142944	93.127861	93.186058	93.176704	93.198395	93.243263	93.224037	93.26545	93.177841	93.182388	93.11924	93.09819	93.09568	93.27272	93.181038	93.228264	93.297722	93.231743	93.134087	93.166443	93.245667	93.283516	93.300468	93.303879	93.265297	93.192856	93.178505	93.31678	93.303131	93.173439	93.210045	93.212646	93.257423	93.246307	93.317574	93.191574	93.303215	93.253517	93.257767	93.266418	93.350548	93.24131	93.273262	93.331772	93.320747	93.264595	93.297424	93.341454	93.266006	93.234421	93.375717	93.275513	93.237129	93.255646	93.239723	93.294395	93.286156	93.249939	93.387932	93.309784	93.305252	93.338966	93.363106	93.405914	93.360207	93.306496	93.281418	93.275452	93.29538	93.236504	93.25264	93.2939	93.225861	93.235535	93.271393	93.218475	93.353661	93.301285	93.375359	93.442863	93.481895	93.359947	93.419884	93.262146	93.37664	93.385399	93.409729	93.449234	93.474876	93.442154	93.551888	93.498756	93.545555	93.531845	93.582062	93.612312	93.530151	93.55938	93.55983	93.617332	93.685593	93.685074	93.67379	93.71447	93.727348	93.713875	93.714798	93.737602	93.755562	93.833412	93.836548	93.805092	93.902939	93.879028	93.900879	93.98362	93.919563	93.924675	94.003311	93.981728	94.058975	94.141289	94.074341	94.100754	94.19931	94.184891	94.200424	94.389015	94.325241	94.395454	94.34771	94.416443	94.283531	94.295395	94.380264	94.314583	94.446159	94.439377	94.395538	94.324234	94.237312	94.375862	94.344643	94.4235	94.24971	94.231689	94.266426	94.217743	94.352623	94.268593	94.289818	94.264221	94.312088	94.263039	94.254753	94.269455	94.251755	94.199501	94.255402	94.23452	94.20388	94.271919	94.215721	94.178497	94.191925	94.255081	94.263786	94.265999	94.240677	94.222588	94.263641	94.289001	94.289925	94.371269	94.353676	94.312241	94.351295	94.385666	94.345718	94.436676	94.476028	94.420647	94.400192	94.473305	94.474136	94.396957	94.459953	94.467377	94.496437	94.464119	94.518837	94.430283	94.510963	94.447876	94.509094	94.479507	94.536667	94.496094	94.566086	94.453087	94.479828	94.501114	94.4058	94.481842	94.475273	94.473885	94.475815	94.477036	94.4683	94.501991	94.472275	94.438713	94.490082	94.469528	94.464226	94.537781	94.468903	94.434959	94.493195	94.498901	94.55349	94.471481	94.411781	94.414185	94.437576	94.43438	94.513474	94.488411	94.430428	94.417709	94.331642	94.346527	94.396889	94.325653	94.313721	94.33046	94.266556	94.289642	94.188927	94.238213	94.231926	94.241302	94.299133	94.293892	94.246323	94.317154	94.337669	94.376846	94.303337	94.388199	94.390625	94.371765	94.325073	94.384941	94.413734	94.398842	94.43856	94.387512	94.419914	94.418411	94.378395	94.378975	94.436226	94.433029	94.310822	94.45092	94.398224	94.445236	94.3461	94.403755	94.392921	94.41777	94.406265	94.337563	94.402367	94.19133	94.260483	94.168922	94.216774	94.217224	94.259735	94.239395	94.284409	94.363655	94.354706	94.347176	94.276772	94.260231	94.283127	94.290741	94.329964	94.321877	94.335266	94.337708	94.277542	94.288506	94.252693	94.230362	94.22467	94.249153	94.204849	94.192268	94.277161	94.373886	94.45562	94.399277	94.371613	94.29351	94.18	94.118736	94.031662	94.087341	94.14328	94.132767	94.116051	94.247887	94.10865	93.989944	94.078827	94.050461	94.021965	94.176414	94.180534	94.095345	94.111954	94.044174	94.00473	94.029556	93.889931	93.958855	93.759338	93.754189	93.758957	93.670677	93.667313	93.766296	93.701042	93.815796	93.683083	93.734642	93.757217	93.75235	93.694153	93.756081	93.74501	93.734985	93.718246	93.67321	93.772324	93.640656	93.723228	93.747391	93.67321	93.751747	93.660934	93.696686	93.657715	93.579315	93.58036	93.539612	93.587318	93.466919	93.477364	93.387932	93.398727	93.340874	93.398506	93.395569	93.436424	93.364517	93.36216	93.324905	93.373726	93.38707	93.296989	93.312508	93.143227	93.165092	93.193848	93.197495	93.222382	93.168335	93.160263	93.208435	93.108612	93.184875	93.113121	93.122948	93.155632	93.076859	93.100632	93.150307	93.083382	93.064285	93.070549	93.063255	93.061279	93.092308	93.118271	93.075462	93.056732	93.007248	93.001953	93.046707	93.040298	92.997269	92.927063	92.933029	92.986198	92.953949	93.016884	92.814926	92.907127	92.885223	92.848076	92.890137	92.794388	92.823402	92.848526	92.818443	92.752312	92.835976	92.802971	92.817139	92.864471	92.834602	92.786301	92.834343	92.854279	92.846878	92.791061	92.812202	92.809776	92.777458	92.906761	92.840973	92.848999	92.817627	92.806381	92.934532	92.854553	92.860954	92.857452	92.853889	92.881447	92.838226	92.902061	92.907646	92.776001	92.860504	92.904358	92.871231	92.82589	92.913391	92.810677	92.849556	92.829369	92.93895	92.896767	92.862602	92.852905	92.829475	92.857841	92.822929	92.83593	92.804649	92.842773	92.846443	92.824646	92.81102	92.792908	92.808098	92.825333
93.051689	92.921677	93.001648	92.963608	93.081963	93.042572	93.09407	93.003922	93.097031	93.069649	93.036499	93.025833	93.030334	92.954742	92.994675	93.153847	93.070274	93.119324	93.06147	93.023064	93.06411	92.982506	93.019997	93.077179	93.016479	92.972488	93.038963	93.00032	93.098572	93.088272	93.205307	93.200409	93.061089	93.114342	93.11879	93.059326	93.079369	93.094193	93.119453	93.118187	93.071304	93.168182	93.160095	93.206421	93.131599	93.185905	93.177345	93.151512	93.101898	93.111343	93.059525	93.021667	93.206161	93.154427	93.215408	93.168266	93.172516	93.076515	93.091064	93.232574	93.235687	93.285751	93.22438	93.220451	93.23661	93.178612	93.254272	93.185631	93.211037	93.181145	93.104622	93.192841	93.211098	93.327744	93.192085	93.286285	93.193695	93.262535	93.22213	93.26828	93.192108	93.249489	93.271416	93.283302	93.215561	93.26873	93.257423	93.276375	93.199707	93.279938	93.267319	93.310448	93.217621	93.195969	93.189919	93.248093	93.226334	93.310188	93.241333	93.250748	93.358086	93.305916	93.35218	93.288086	93.219467	93.252014	93.24955	93.188286	93.211868	93.232727	93.216568	93.183334	93.269676	93.264893	93.166382	93.234291	93.225838	93.271866	93.303642	93.298584	93.273537	93.259293	93.216888	93.244919	93.339905	93.331413	93.361664	93.419258	93.390549	93.464897	93.427902	93.531677	93.463036	93.574203	93.63343	93.47374	93.623383	93.583649	93.541092	93.610512	93.576675	93.642525	93.657028	93.655655	93.740761	93.688362	93.650597	93.682327	93.773033	93.77861	93.801163	93.882034	93.823196	93.846992	93.931129	93.872398	93.870773	93.929482	93.916	93.982933	94.004707	94.010162	94.055931	94.034515	94.087471	94.153542	94.257355	94.266754	94.317841	94.310608	94.347755	94.254456	94.272499	94.286407	94.345009	94.354362	94.334946	94.271904	94.276985	94.216881	94.305313	94.288528	94.368286	94.23735	94.237053	94.193512	94.144569	94.358482	94.322433	94.310158	94.274925	94.302071	94.276619	94.211716	94.225464	94.241112	94.19706	94.242783	94.227997	94.237053	94.215363	94.173004	94.243317	94.197166	94.250397	94.277504	94.251106	94.286018	94.275444	94.310677	94.207977	94.308891	94.343399	94.312134	94.298164	94.321594	94.333481	94.360008	94.466499	94.469933	94.392128	94.403824	94.472748	94.451714	94.416031	94.498512	94.464226	94.453194	94.422577	94.474525	94.469894	94.50959	94.426071	94.489441	94.542458	94.534691	94.523727	94.516022	94.509048	94.496559	94.521477	94.487144	94.514091	94.466606	94.517914	94.569923	94.451393	94.470596	94.461693	94.4618	94.514824	94.455902	94.452896	94.498558	94.483536	94.502289	94.509117	94.511559	94.475555	94.452789	94.477661	94.478455	94.408501	94.482826	94.439354	94.511604	94.469353	94.470169	94.429146	94.368332	94.351913	94.386551	94.352966	94.337822	94.315163	94.243813	94.307114	94.2071	94.251686	94.240189	94.219826	94.2631	94.277954	94.275894	94.280334	94.311424	94.381439	94.340157	94.404205	94.456223	94.402725	94.431313	94.407791	94.474846	94.399055	94.353378	94.390495	94.415176	94.396889	94.421333	94.433372	94.473	94.422363	94.410583	94.444054	94.393867	94.389915	94.339256	94.375198	94.399635	94.419189	94.410027	94.352478	94.379364	94.194077	94.169098	94.106438	94.162941	94.170746	94.186005	94.196754	94.272888	94.282051	94.377579	94.318848	94.206451	94.198708	94.187378	94.239136	94.218063	94.216301	94.21122	94.255615	94.257652	94.160065	94.209671	94.203941	94.204163	94.127815	94.213554	94.168129	94.226822	94.3116	94.374382	94.373589	94.287117	94.176842	94.199677	94.029861	94.040199	94.038933	94.083351	94.043762	94.079834	94.161308	94.016319	93.951622	94.0317	93.952164	93.948555	94.100304	94.183434	94.079102	94.002197	93.918404	93.903603	93.859955	93.860153	93.920532	93.645355	93.695183	93.662437	93.616821	93.59388	93.675697	93.617416	93.651192	93.59433	93.609329	93.635918	93.651863	93.626236	93.707367	93.607697	93.703598	93.66098	93.650574	93.618362	93.569527	93.593498	93.611305	93.578629	93.599869	93.585106	93.589119	93.566826	93.460373	93.533287	93.451637	93.504402	93.350616	93.362785	93.275192	93.266434	93.334541	93.381042	93.319527	93.341949	93.22683	93.264832	93.293556	93.279182	93.288712	93.206314	93.209877	93.109795	93.175331	93.143463	93.098831	93.125244	92.997505	93.12587	93.154686	93.061882	93.163979	93.034157	93.072266	93.071236	93.057571	93.079025	93.087929	93.06514	93.011627	93.073616	93.046387	93.02124	93.048965	93.023254	92.993622	93.044586	92.947556	92.95562	92.996368	92.922859	92.959076	92.889236	92.88797	92.937172	92.921394	92.89698	92.84301	92.891571	92.851402	92.82402	92.828377	92.801666	92.779564	92.745506	92.743446	92.727745	92.786575	92.805695	92.81797	92.783745	92.866402	92.745575	92.793533	92.829514	92.824043	92.839363	92.78553	92.771004	92.789413	92.900131	92.789925	92.809967	92.798851	92.769409	92.872925	92.835075	92.836937	92.845055	92.826363	92.885994	92.819839	92.860672	92.84301	92.887749	92.809021	92.88726	92.869537	92.81823	92.795036	92.778687	92.812561	92.804214	92.873566	92.921143	92.795036	92.871468	92.767242	92.782715	92.768616	92.786942	92.795525	92.84256	92.784302	92.837456	92.779137	92.785378	92.743385	92.763664
93.007103	93.02504	92.937599	92.93322	93.072502	93.060143	93.023666	93.046967	93.048874	93.032959	93.051987	93.024956	93.045013	92.966843	93.061409	93.106941	93.040405	93.16172	93.044991	93.0448	93.014977	92.959808	92.981026	93.040298	92.970039	92.994011	92.997101	92.952019	93.048706	93.046005	93.131508	93.099068	93.107841	93.094193	93.033791	93.00206	92.994415	93.103317	93.047333	93.021027	93.03347	93.167992	93.167992	93.109085	93.11055	93.089622	93.115608	93.091064	93.153786	93.13488	93.024246	93.059929	93.16275	93.11203	93.15284	93.091469	93.133446	92.998177	93.040276	93.200798	93.187927	93.228111	93.219162	93.212624	93.159683	93.12252	93.216873	93.151917	93.102478	93.103806	93.057953	93.211098	93.130417	93.298965	93.158852	93.273521	93.222107	93.209641	93.2164	93.272469	93.175758	93.147194	93.20507	93.262703	93.224167	93.204857	93.169342	93.264595	93.211159	93.242599	93.248329	93.283859	93.158379	93.237251	93.20211	93.202797	93.220688	93.269142	93.278198	93.205948	93.311775	93.264832	93.345573	93.25721	93.217941	93.208931	93.289436	93.15052	93.193909	93.231522	93.235863	93.199165	93.197319	93.171097	93.199852	93.159386	93.147774	93.179359	93.179985	93.213654	93.1063	93.172707	93.123573	93.174301	93.320679	93.307892	93.281952	93.361626	93.348061	93.393768	93.42823	93.439598	93.43029	93.465889	93.552338	93.531029	93.516228	93.561241	93.505173	93.584053	93.527039	93.608818	93.691124	93.627052	93.64637	93.652351	93.603409	93.655807	93.727821	93.743675	93.70462	93.797447	93.710289	93.811508	93.863815	93.861778	93.85556	93.864418	93.899094	93.910744	93.892746	93.963257	93.951622	93.99482	94.126762	94.112961	94.167381	94.116226	94.213173	94.22821	94.327759	94.064018	94.151459	94.190681	94.295357	94.291794	94.324432	94.155922	94.239006	94.163071	94.315506	94.254517	94.28495	94.159294	94.221497	94.217438	94.11721	94.286491	94.323959	94.273872	94.22821	94.232651	94.20504	94.183411	94.227783	94.148216	94.215721	94.194763	94.263985	94.240784	94.225983	94.234711	94.224762	94.20916	94.236794	94.185944	94.21682	94.311615	94.283211	94.323891	94.253685	94.287628	94.385544	94.281235	94.321747	94.35112	94.304771	94.398933	94.493706	94.383286	94.385605	94.492744	94.487976	94.432404	94.411743	94.510468	94.465088	94.501259	94.462227	94.477463	94.460449	94.475021	94.499069	94.513153	94.540955	94.544586	94.490532	94.484566	94.574028	94.484978	94.568748	94.515854	94.50972	94.544113	94.494629	94.521751	94.486588	94.443993	94.484138	94.497375	94.551559	94.456696	94.506477	94.450211	94.534416	94.506775	94.517868	94.536835	94.528214	94.400238	94.480408	94.484741	94.490944	94.47699	94.489586	94.465553	94.459892	94.446159	94.399742	94.406631	94.439293	94.395584	94.322823	94.282547	94.295441	94.270676	94.34436	94.285095	94.236664	94.259323	94.270485	94.213516	94.280785	94.242264	94.267891	94.373291	94.36142	94.409081	94.426865	94.468735	94.416931	94.432083	94.372986	94.495125	94.46875	94.389557	94.401764	94.469223	94.427643	94.386978	94.440559	94.495811	94.425621	94.429764	94.43515	94.376099	94.42543	94.349426	94.376144	94.423927	94.39492	94.348053	94.307953	94.344467	94.193062	94.167015	94.169373	94.187508	94.168922	94.183212	94.146202	94.217422	94.199974	94.317924	94.270485	94.165833	94.141457	94.121544	94.177872	94.158798	94.135002	94.143456	94.217804	94.176758	94.130257	94.150475	94.185471	94.169891	94.184738	94.215813	94.147018	94.197678	94.165215	94.307114	94.232872	94.147171	94.085457	94.082794	93.971603	94.042496	93.990997	94.053398	93.876694	93.994385	93.998184	93.977997	93.897423	94.01001	93.924072	93.898453	94.065971	94.114334	94.047325	93.943558	93.850876	93.805283	93.702026	93.816635	93.80442	93.555511	93.624176	93.57901	93.553024	93.537704	93.59742	93.595749	93.597313	93.533501	93.521828	93.555084	93.570923	93.570297	93.64875	93.547729	93.649498	93.519699	93.600189	93.551376	93.506332	93.557915	93.493843	93.514061	93.513283	93.466789	93.477966	93.467903	93.370743	93.417908	93.366753	93.395332	93.298126	93.261269	93.235474	93.22805	93.25592	93.320488	93.328835	93.297531	93.221825	93.195091	93.209854	93.235687	93.203392	93.163849	93.114105	93.036301	93.123314	93.032013	93.057739	93.112244	92.958862	93.075142	93.038811	92.981071	93.091362	93.020493	93.01178	93.038689	93.044136	93.033661	93.009972	93.010147	92.93792	92.998428	92.979828	93.023003	92.961372	93.029396	93.013626	92.989822	92.957573	92.932533	92.933777	92.920197	92.908478	92.938499	92.864944	92.92112	92.940086	92.872475	92.814003	92.804237	92.796921	92.771599	92.83606	92.845993	92.743729	92.772614	92.744911	92.692101	92.745445	92.772118	92.729156	92.769737	92.805138	92.761948	92.784737	92.771988	92.908073	92.756348	92.792953	92.729309	92.764755	92.816452	92.839386	92.797607	92.856255	92.808571	92.790482	92.755318	92.850113	92.805527	92.782928	92.888351	92.76918	92.808403	92.786774	92.845627	92.826256	92.824623	92.829536	92.794174	92.762657	92.824326	92.822197	92.733513	92.844345	92.886032	92.828743	92.873268	92.757736	92.759308	92.781433	92.712807	92.8125	92.810333	92.740448	92.767761	92.767868	92.738281	92.774071	92.81366
92.93322	92.950729	92.908371	92.966026	93.021606	93.030403	92.994781	92.983368	92.99839	92.952637	93.00605	92.967873	92.97403	92.994827	93.018555	93.034912	93.01693	93.094154	92.996948	92.993347	92.932579	92.947037	92.917236	92.9244	92.939034	93.004868	93.001175	92.872322	93.018776	93.023453	93.042076	93.010681	93.063469	93.05735	92.970345	92.94075	93.041367	93.033577	93.022934	93.006004	93.012207	93.121063	93.090271	93.121574	93.052162	93.025963	93.078941	93.061043	93.12748	93.050247	92.989372	93.018791	93.146957	93.086082	93.098297	93.046776	93.104515	92.980278	92.959229	93.13945	93.139473	93.135201	93.156914	93.113747	93.120522	93.083229	93.181145	93.168526	93.121254	93.107864	93.032013	93.150803	93.105331	93.256592	93.15966	93.230301	93.159943	93.161186	93.16011	93.191467	93.147194	93.096642	93.167068	93.211868	93.158379	93.179832	93.114754	93.200714	93.156746	93.183678	93.208633	93.236931	93.157433	93.215004	93.197426	93.186272	93.204468	93.210564	93.28096	93.21035	93.27742	93.259911	93.289635	93.238304	93.170845	93.208992	93.157753	93.185646	93.196632	93.210991	93.204361	93.176468	93.171211	93.254227	93.121513	93.129128	93.103081	93.110268	93.093964	93.100075	93.009651	93.086517	93.06366	93.121658	93.277748	93.279335	93.318947	93.311752	93.299461	93.305939	93.3731	93.410355	93.377525	93.437607	93.473694	93.435417	93.540001	93.556656	93.469086	93.566284	93.532425	93.545197	93.655312	93.606735	93.569893	93.521164	93.531136	93.640381	93.677567	93.703033	93.672928	93.658508	93.602745	93.689629	93.85556	93.830261	93.802811	93.841972	93.853821	93.878693	93.87056	93.964066	93.862099	93.88549	94.028976	94.013397	94.018333	94.114784	94.110733	94.216537	94.206413	93.992027	94.032883	94.049835	94.180214	94.267288	94.291168	94.122192	94.172699	94.115067	94.283531	94.258018	94.343826	94.157936	94.178108	94.254776	94.178757	94.249588	94.321617	94.257484	94.18869	94.140625	94.196007	94.18412	94.214394	94.217438	94.143822	94.264473	94.199867	94.223274	94.214951	94.255745	94.228683	94.199333	94.204285	94.151627	94.259781	94.298187	94.262505	94.35144	94.300056	94.339195	94.364616	94.196884	94.35009	94.378929	94.392365	94.407944	94.414207	94.428459	94.391953	94.475815	94.460388	94.439934	94.487679	94.477982	94.469055	94.549416	94.503365	94.421013	94.459633	94.46064	94.553467	94.552094	94.525742	94.591858	94.434059	94.496902	94.604347	94.460602	94.463005	94.449203	94.459358	94.561577	94.506775	94.523216	94.471756	94.476974	94.509499	94.518257	94.504585	94.459846	94.469765	94.453392	94.51667	94.520813	94.471672	94.468048	94.482185	94.473839	94.430603	94.479568	94.451263	94.482376	94.500061	94.460281	94.445045	94.442101	94.424614	94.448624	94.473969	94.353035	94.379593	94.340027	94.308144	94.371185	94.319283	94.23214	94.250977	94.273018	94.266518	94.260895	94.317459	94.23851	94.31031	94.320869	94.388008	94.40123	94.431717	94.476395	94.413803	94.454567	94.433067	94.439423	94.500214	94.431137	94.494652	94.475021	94.428154	94.354279	94.462875	94.484505	94.456245	94.373848	94.424446	94.4067	94.427788	94.30336	94.36097	94.363205	94.303017	94.291061	94.335777	94.34874	94.172188	94.179184	94.153908	94.234734	94.184715	94.192787	94.172119	94.210297	94.200256	94.273056	94.192467	94.13131	94.138779	94.13517	94.164162	94.191971	94.226669	94.134659	94.147186	94.207336	94.117836	94.169395	94.07872	94.075455	94.106483	94.156158	94.117233	94.098564	94.111313	94.213539	94.112083	94.00145	93.973854	94.046211	93.926971	93.972458	93.963104	93.967033	93.857529	93.930191	93.897339	93.908432	93.853241	93.901413	93.848709	93.821442	93.962997	93.992973	93.948532	93.862724	93.729324	93.699478	93.709427	93.651192	93.665184	93.457024	93.551331	93.453186	93.540344	93.506401	93.57489	93.504807	93.522537	93.447945	93.460503	93.500923	93.511139	93.516785	93.575706	93.488953	93.558907	93.496162	93.566177	93.45417	93.413017	93.430351	93.4543	93.457664	93.47374	93.351112	93.383492	93.341774	93.293152	93.311523	93.214272	93.338577	93.217941	93.150719	93.183952	93.176208	93.161789	93.283112	93.225861	93.245003	93.185242	93.120674	93.137131	93.12426	93.032654	93.058319	93.088272	93.056969	93.048599	92.986458	93.000252	93.053558	92.941353	93.033195	92.988022	92.960518	93.045898	92.954529	92.996414	92.91674	92.917877	92.997055	92.973068	92.997337	92.902985	92.954575	92.937256	92.92054	92.939079	93.003281	92.899467	92.960045	92.910194	92.92704	92.879082	92.928802	92.918266	92.911209	92.83799	92.824989	92.908714	92.77375	92.77639	92.73027	92.752571	92.704094	92.833267	92.783897	92.766197	92.704674	92.674484	92.694244	92.757072	92.745102	92.700577	92.73233	92.787285	92.713577	92.758705	92.756905	92.77478	92.727013	92.763214	92.708817	92.76757	92.830437	92.804581	92.743126	92.759109	92.801666	92.80645	92.739456	92.883141	92.785934	92.774689	92.8013	92.766838	92.790077	92.859428	92.739906	92.822029	92.865479	92.792992	92.813576	92.777977	92.786018	92.817841	92.747269	92.79055	92.839622	92.830437	92.830803	92.716133	92.751282	92.78624	92.728706	92.727013	92.759758	92.708282	92.724525	92.7295	92.750404	92.73703	92.774284
92.921974	92.892708	92.915092	92.931572	92.911034	92.966354	92.949013	92.981331	92.976219	92.898674	92.94854	92.893867	92.90316	92.931549	92.90786	93.01384	92.989609	92.989632	92.981049	92.991669	92.910973	92.946915	92.920929	92.855911	92.913841	92.924706	93.03508	92.91996	92.990341	92.912148	93.094879	92.958023	92.93161	92.992897	92.927429	92.888008	93.000641	93.000923	93.002853	92.986282	93.001007	93.010941	92.991821	93.02594	93.021774	93.003387	93.104843	93.066238	93.086555	93.015381	93.012718	93.034653	93.105057	93.070808	93.052719	93.040169	93.013817	92.968132	92.988541	93.076965	93.114174	93.144577	93.11718	93.10701	93.096619	93.083557	93.079666	93.068062	93.066689	93.083557	93.030426	93.082649	93.092438	93.18438	93.071838	93.128891	93.16243	93.120506	93.125397	93.172112	93.142731	93.027702	93.143524	93.198227	93.179169	93.145546	93.114563	93.160912	93.073639	93.208412	93.224724	93.263565	93.107887	93.157715	93.151062	93.174919	93.197281	93.16951	93.221657	93.158852	93.199364	93.219658	93.233543	93.199127	93.189148	93.208504	93.120438	93.128464	93.218544	93.108017	93.040443	93.153595	93.14222	93.148209	93.095634	93.136406	93.040077	93.110443	93.021431	93.047379	93.048752	93.087418	93.052162	93.085014	93.302681	93.273132	93.292961	93.207153	93.234207	93.178375	93.261673	93.420502	93.322998	93.383705	93.379585	93.357979	93.452049	93.375809	93.396042	93.420029	93.479752	93.445847	93.538498	93.501266	93.527252	93.427345	93.428719	93.613708	93.678299	93.620728	93.530495	93.665848	93.486618	93.686279	93.800865	93.704819	93.69136	93.760674	93.788628	93.828094	93.781509	93.778564	93.873215	93.942184	93.9077	93.922913	94.041809	94.009537	93.971321	94.122467	94.144188	93.834854	93.91774	93.979134	94.127899	94.223495	94.165253	94.04567	94.067474	94.059769	94.18927	94.226196	94.276772	94.155388	94.136375	94.209244	94.207184	94.245979	94.246513	94.19873	94.16124	94.244583	94.175941	94.114334	94.235619	94.264153	94.155319	94.220573	94.219673	94.196541	94.255913	94.250549	94.272606	94.216454	94.223511	94.174309	94.305908	94.281792	94.271515	94.34333	94.384186	94.346748	94.384148	94.200233	94.370201	94.411591	94.411591	94.478455	94.394165	94.441696	94.437401	94.402191	94.391525	94.39698	94.489265	94.469353	94.527763	94.511627	94.539131	94.458366	94.524544	94.525421	94.549049	94.499092	94.538086	94.51609	94.474846	94.531433	94.560402	94.4161	94.406372	94.396057	94.455086	94.487938	94.550919	94.563446	94.552994	94.471519	94.534523	94.523537	94.506409	94.522202	94.452492	94.539566	94.535553	94.449417	94.484032	94.476562	94.490471	94.45575	94.473473	94.469055	94.463837	94.484421	94.499435	94.472206	94.502831	94.454979	94.428345	94.511261	94.446762	94.395432	94.446671	94.416351	94.396072	94.380394	94.305527	94.304047	94.281837	94.276276	94.305801	94.273743	94.373306	94.271835	94.349686	94.340332	94.390259	94.372345	94.416077	94.466003	94.449524	94.47403	94.429314	94.43161	94.480896	94.471481	94.526947	94.470085	94.406654	94.320671	94.40303	94.508537	94.471779	94.465279	94.451912	94.406143	94.399635	94.32402	94.335266	94.36026	94.252914	94.195686	94.306702	94.358826	94.179291	94.168579	94.174438	94.171394	94.147682	94.212051	94.245209	94.226387	94.166969	94.200447	94.219307	94.157166	94.114914	94.151054	94.149681	94.172829	94.203087	94.049469	94.14225	94.152573	94.194908	94.09758	94.103691	94.032951	94.058479	94.110023	94.073265	94.10125	94.03846	93.995293	93.97905	93.912292	93.942528	93.969925	93.831055	93.908089	93.898689	93.870773	93.805885	93.844246	93.841866	93.836136	93.850021	93.772346	93.711166	93.742241	93.932465	93.956772	93.816269	93.757927	93.647095	93.545921	93.619591	93.59993	93.516891	93.37368	93.493393	93.396042	93.458031	93.432152	93.502151	93.418098	93.441101	93.391922	93.433655	93.400589	93.448204	93.423164	93.422134	93.376839	93.447456	93.454407	93.457237	93.317871	93.338707	93.370461	93.406151	93.387115	93.398743	93.275925	93.261864	93.234055	93.182884	93.239914	93.191826	93.210304	93.189171	93.083275	93.12999	93.150993	93.080231	93.202881	93.15863	93.150673	93.122261	93.125893	93.071198	93.012634	92.997765	93.017143	93.070358	92.989738	93.035034	92.972549	92.986282	92.981781	92.946609	92.921738	92.933182	92.911118	92.92646	92.942665	92.914291	92.875565	92.865669	92.952469	92.963882	92.972191	92.857971	92.886955	92.864708	92.860542	92.93824	92.896957	92.908051	92.888885	92.855736	92.89827	92.82988	92.856743	92.853653	92.881554	92.803101	92.80658	92.881271	92.7342	92.763	92.700493	92.71386	92.667984	92.794991	92.736282	92.717682	92.774673	92.690964	92.668365	92.742935	92.707939	92.684868	92.689995	92.701561	92.761734	92.690361	92.788574	92.667747	92.753021	92.765656	92.717102	92.748856	92.839882	92.770958	92.717079	92.732742	92.761002	92.784988	92.707764	92.845779	92.768852	92.748108	92.790527	92.784798	92.783531	92.815224	92.773277	92.804047	92.82975	92.815292	92.789131	92.740318	92.796021	92.743881	92.768837	92.783295	92.828125	92.82003	92.799988	92.68309	92.751343	92.790573	92.708	92.72345	92.752335	92.748726	92.697769	92.721672	92.800507	92.775742	92.820007
92.870926	92.845673	92.907578	92.909081	92.874428	92.933327	92.977036	92.968758	92.931976	92.9105	92.884315	92.898911	92.897217	92.861145	92.905457	93.019096	92.93734	92.922173	92.931396	92.933632	92.895668	92.845589	92.833725	92.863609	92.874146	92.911484	92.894638	92.903114	92.875931	92.889832	93.009117	92.911011	92.907944	92.968048	92.884193	92.801277	92.904037	92.917152	92.966606	92.929062	92.965363	92.9235	92.91301	92.944229	92.970619	92.942986	92.975235	92.985107	92.9618	92.943817	92.911873	92.994759	92.983559	93.018387	93.03862	92.965645	92.993881	92.987297	92.996368	93.061966	92.999977	93.020599	93.028854	93.029266	93.018326	93.073296	93.02652	93.000725	92.991005	92.997704	93.073555	93.089714	93.036972	93.117348	92.968796	93.061279	93.110931	93.060768	93.036324	93.092484	93.087242	92.994118	93.162346	93.178009	93.127754	93.122971	93.1549	93.146187	93.025124	93.160583	93.201958	93.225601	93.110207	93.148529	93.125328	93.181442	93.190498	93.116081	93.137474	93.070381	93.138657	93.164665	93.181747	93.147522	93.052696	93.123528	93.039261	93.085808	93.123207	93.102821	93.072609	93.062866	93.156212	93.158287	93.094086	93.129898	93.007294	93.132881	93.085464	93.068748	93.076965	93.065704	93.005211	93.031326	93.2556	93.171982	93.272789	93.190346	93.092262	93.090034	93.136406	93.377113	93.315834	93.358879	93.272034	93.242729	93.375267	93.275986	93.243477	93.282425	93.464577	93.341583	93.429298	93.381447	93.470306	93.360786	93.380226	93.588005	93.609543	93.511696	93.613213	93.667206	93.412781	93.566803	93.682526	93.649391	93.6577	93.687759	93.78524	93.805328	93.67308	93.691063	93.801674	93.897247	93.836655	93.913216	93.880295	93.897789	93.926842	94.058205	94.030693	93.748207	93.828239	93.903732	94.047905	94.124336	94.033997	94.004883	94.064598	93.986427	94.127296	94.159866	94.251602	94.121437	94.122017	94.226822	94.197357	94.185127	94.173775	94.185509	93.982605	94.175018	94.200317	94.138222	94.224693	94.279991	94.137642	94.20562	94.232437	94.19075	94.220642	94.23793	94.268234	94.213776	94.247696	94.191628	94.37616	94.260139	94.318893	94.334663	94.432793	94.411308	94.410988	94.279495	94.487335	94.42112	94.475105	94.455795	94.33123	94.427879	94.332542	94.366356	94.366936	94.33799	94.456802	94.447166	94.523666	94.478325	94.441521	94.463837	94.53109	94.496925	94.546112	94.41423	94.490211	94.611038	94.506371	94.535637	94.549843	94.377945	94.412125	94.401009	94.419464	94.429703	94.49781	94.5224	94.523491	94.479912	94.55677	94.472061	94.537331	94.538704	94.425537	94.540764	94.473709	94.435066	94.454697	94.463539	94.491028	94.464676	94.443069	94.472183	94.517036	94.484138	94.512505	94.463753	94.491264	94.464355	94.455017	94.517845	94.400688	94.429848	94.478561	94.366936	94.442574	94.316658	94.294472	94.286125	94.23568	94.303894	94.269669	94.243599	94.359642	94.306747	94.316917	94.339836	94.352798	94.389915	94.386505	94.403221	94.41185	94.371101	94.476845	94.447166	94.469162	94.505959	94.466736	94.461632	94.272499	94.277115	94.399422	94.454437	94.437897	94.436806	94.42556	94.392815	94.379852	94.323181	94.340096	94.303375	94.282028	94.210014	94.25042	94.309044	94.144875	94.137558	94.102539	94.104553	94.165535	94.167061	94.254562	94.19854	94.173454	94.15107	94.199631	94.112511	94.057732	94.077301	94.162788	94.099899	94.148865	94.081467	94.031853	94.096825	94.144119	94.089874	94.062042	93.9981	94.015869	94.141327	93.960854	94.04715	93.937508	93.943924	93.91729	93.814125	93.853516	93.876862	93.787109	93.844742	93.815407	93.84893	93.753845	93.753525	93.750626	93.781509	93.725906	93.717003	93.718124	93.742386	93.819511	93.831528	93.767815	93.670616	93.528244	93.497276	93.56691	93.4991	93.416771	93.296288	93.442261	93.361412	93.378532	93.385117	93.398079	93.337013	93.311478	93.350403	93.403984	93.372116	93.322655	93.261414	93.32946	93.243195	93.290665	93.295128	93.253952	93.252808	93.232704	93.302956	93.305855	93.325554	93.365402	93.306671	93.177605	93.215515	93.183929	93.160736	93.182755	93.176529	93.143417	93.106682	93.145477	93.066902	93.072845	93.118507	93.096581	93.041924	92.992615	93.01918	93.046837	92.997292	92.902641	92.915581	92.930367	92.955711	93.000122	92.959976	92.92775	92.932556	92.907127	92.911591	92.914421	92.892128	92.913414	92.898392	92.930214	92.861168	92.873161	92.95356	92.859344	92.856918	92.839218	92.847969	92.86097	92.860649	92.823853	92.851959	92.844666	92.867134	92.810738	92.832649	92.819305	92.855133	92.829964	92.842026	92.82132	92.776749	92.807861	92.712852	92.724869	92.715981	92.653587	92.694977	92.770187	92.68766	92.731499	92.769302	92.683434	92.70414	92.724869	92.743729	92.683731	92.698753	92.696564	92.71064	92.712143	92.741608	92.718384	92.710663	92.760918	92.791473	92.742058	92.805824	92.747742	92.713196	92.704544	92.731949	92.770828	92.710938	92.752159	92.758018	92.753281	92.736389	92.80291	92.823486	92.827888	92.732529	92.82505	92.832436	92.870926	92.775421	92.783981	92.775444	92.746132	92.761429	92.80336	92.736542	92.79158	92.830956	92.717934	92.741112	92.724159	92.755722	92.733925	92.687614	92.74012	92.733963	92.807739	92.796303	92.714806	92.847519
92.871315	92.82711	92.850609	92.926506	92.897797	92.897835	92.999802	92.904915	92.860733	92.855118	92.851234	92.847946	92.848724	92.770676	92.876762	92.919487	92.898888	92.949829	92.861961	92.911011	92.88443	92.773811	92.835075	92.823784	92.79847	92.861771	92.834579	92.835159	92.885391	92.802032	92.889618	92.802696	92.851616	92.916031	92.776665	92.881378	92.780289	92.863594	92.881767	92.869362	92.885117	92.912491	92.860306	92.81868	92.860779	92.845352	92.842949	92.923653	92.925713	92.83078	92.872429	92.95607	92.89962	92.944702	93.007248	92.93129	92.893333	92.939339	93.013062	93.019241	92.964058	93.00573	92.94796	93.01989	92.975258	93.01461	92.982552	92.939575	92.918633	92.935692	92.973907	92.957443	92.988815	93.012123	92.970665	93.012466	93.027679	92.991608	92.982765	93.032974	93.043129	93.034523	93.121941	93.148804	93.113571	93.06102	93.097397	93.115501	93.06012	93.140053	93.207108	93.240494	93.116852	93.123314	93.004677	93.115936	93.140778	93.076859	93.110977	93.009201	93.105247	93.163246	93.118446	93.096878	93.074303	93.120354	93.032524	93.051155	93.050377	93.068855	93.043686	92.998947	93.114365	93.14003	93.065422	93.115288	92.999054	93.099258	93.092308	93.072762	92.999954	93.005768	92.973694	93.04615	93.214188	93.165909	93.24601	93.13636	93.020943	93.127625	93.090721	93.303108	93.375229	93.351624	93.353317	93.170219	93.195366	93.172134	93.233261	93.208954	93.335594	93.295044	93.371475	93.356537	93.384308	93.306862	93.35463	93.576607	93.555	93.535667	93.556114	93.618195	93.410332	93.493309	93.549911	93.547058	93.659973	93.639801	93.683876	93.753098	93.604485	93.635979	93.6548	93.833374	93.781982	93.858971	93.913086	93.863602	93.890472	93.999771	93.930679	93.672607	93.678192	93.857315	94.046188	94.107361	93.920189	93.942741	93.927246	93.903107	94.083351	94.099617	94.189865	94.088135	94.144806	94.196198	94.154846	94.170624	94.143929	94.205276	93.957764	94.032646	94.172142	94.073463	94.141418	94.228043	94.128906	94.118607	94.197205	94.191223	94.21579	94.160645	94.269241	94.184738	94.291817	94.23452	94.265831	94.288315	94.309776	94.393692	94.49781	94.417274	94.399292	94.286469	94.455017	94.478539	94.461906	94.425926	94.274307	94.376358	94.28862	94.30761	94.375946	94.3526	94.397964	94.368805	94.435577	94.458237	94.339577	94.440109	94.513023	94.47757	94.522224	94.414551	94.429123	94.584343	94.479675	94.492226	94.542137	94.43734	94.422318	94.456909	94.474335	94.427101	94.475723	94.554047	94.524139	94.512291	94.557076	94.474228	94.566772	94.499306	94.446419	94.42897	94.437363	94.424294	94.455986	94.383911	94.472725	94.426247	94.374748	94.45369	94.499886	94.520508	94.478432	94.434334	94.508965	94.42543	94.462852	94.43644	94.404617	94.461777	94.423477	94.433067	94.401443	94.31514	94.298531	94.286171	94.220253	94.303978	94.336143	94.268616	94.356483	94.371681	94.369789	94.381592	94.368996	94.367043	94.297264	94.325676	94.314926	94.31366	94.377174	94.344109	94.346748	94.456245	94.372169	94.378586	94.24205	94.270164	94.320847	94.41288	94.361763	94.44416	94.371483	94.329536	94.341034	94.295464	94.262009	94.265572	94.271576	94.229652	94.272026	94.247009	94.191071	94.094124	94.11245	94.088692	94.040092	94.098183	94.281281	94.165382	94.12191	94.101997	94.090111	94.034576	94.031898	94.067085	94.066505	94.064171	94.076096	94.002304	93.995956	94.013725	94.027344	94.015457	93.975014	93.957436	93.956299	94.102234	93.905167	93.993698	93.879288	93.829018	93.80275	93.764297	93.767685	93.791138	93.724197	93.833199	93.771828	93.789101	93.702225	93.697479	93.687393	93.648102	93.672203	93.631477	93.658615	93.633575	93.728615	93.764343	93.681259	93.584785	93.501701	93.456573	93.458076	93.38694	93.376556	93.25631	93.37941	93.308578	93.310272	93.319992	93.391129	93.289803	93.279999	93.241158	93.331108	93.379219	93.271225	93.214592	93.252296	93.152519	93.190582	93.209679	93.124924	93.191917	93.131943	93.214165	93.26944	93.289185	93.285362	93.227943	93.087654	93.209335	93.143295	93.079689	93.121086	93.108612	93.1054	93.088425	93.088448	93.064865	93.028366	93.05246	93.03186	92.941032	92.950813	92.990295	92.983879	92.950729	92.889427	92.869919	92.878868	92.905258	92.942039	92.90979	92.890778	92.893761	92.906273	92.926422	92.921974	92.973259	92.921249	92.92292	92.868721	92.896912	92.866341	92.925606	92.839195	92.848785	92.858696	92.797523	92.755661	92.820183	92.821877	92.762566	92.793335	92.823318	92.776688	92.766342	92.755226	92.790695	92.901573	92.855843	92.81012	92.778427	92.817047	92.718643	92.710815	92.725235	92.607491	92.729225	92.641243	92.701584	92.707123	92.764137	92.635086	92.693413	92.665085	92.677704	92.70047	92.718582	92.657021	92.733147	92.68116	92.718689	92.755875	92.725037	92.754433	92.827309	92.751732	92.749458	92.810051	92.716049	92.674164	92.709801	92.782288	92.72364	92.742203	92.753555	92.815376	92.731308	92.820892	92.774025	92.81031	92.749092	92.730316	92.71032	92.854813	92.785957	92.748558	92.778015	92.768188	92.752266	92.805824	92.765892	92.819023	92.794907	92.755081	92.728706	92.769585	92.765854	92.71656	92.716652	92.720596	92.689247	92.803406	92.774239	92.773338	92.836899
92.81501	92.836876	92.770767	92.84301	92.835419	92.850327	92.889297	92.823318	92.836189	92.849968	92.834557	92.83316	92.82769	92.737679	92.830269	92.860374	92.80941	92.884964	92.855133	92.868225	92.858398	92.770119	92.82531	92.781601	92.790611	92.884918	92.827179	92.738731	92.853012	92.825676	92.780594	92.79718	92.794388	92.819176	92.770638	92.797501	92.887604	92.800293	92.854881	92.818054	92.841492	92.824493	92.803185	92.756516	92.801018	92.83374	92.734413	92.908371	92.812004	92.824257	92.878159	92.892555	92.894875	92.850868	92.897301	92.885887	92.871445	92.888481	93.002831	92.928482	92.928932	92.93412	92.915413	92.984329	92.954895	92.92981	92.913567	92.925842	92.920731	92.893997	92.936913	92.919212	92.894814	92.946442	92.935089	92.895195	92.890732	92.905434	92.963516	92.966095	92.992294	92.957466	93.051064	93.081215	93.020126	93.047249	93.058022	93.090912	93.054802	93.125893	93.140091	93.091904	93.034096	93.089668	92.918976	93.039566	93.080399	93.02755	93.064133	93.084946	93.090698	93.148804	93.038383	92.964874	93.030571	93.069885	92.972466	92.979721	92.995209	93.040573	92.981438	93.018623	93.077141	93.159492	92.970512	93.06411	93.062271	93.115997	93.076836	93.048943	92.947937	92.994911	92.977127	92.988579	93.202347	93.152199	93.240967	93.108833	93.039734	93.10424	93.078018	93.290039	93.305855	93.341606	93.34568	93.140907	93.170265	93.175781	93.153229	93.211288	93.24646	93.177666	93.282463	93.299934	93.367699	93.296005	93.320427	93.500565	93.534912	93.511742	93.627251	93.604225	93.367012	93.438271	93.38855	93.467537	93.635765	93.599113	93.57933	93.660103	93.55481	93.448036	93.542725	93.717239	93.703247	93.811272	93.857918	93.77726	93.908554	93.917976	93.87307	93.633064	93.68943	93.752625	93.944626	94.053375	93.869308	93.803307	93.813133	93.826355	93.977608	93.972885	94.112923	93.988876	94.139847	94.115967	94.152939	94.120644	94.067062	94.176025	93.946945	93.928452	94.075691	94.076012	94.114807	94.202332	94.210426	94.19294	94.178154	94.149269	94.140945	94.145111	94.203278	94.150986	94.263359	94.165024	94.172104	94.226433	94.306473	94.424164	94.462448	94.532249	94.44223	94.273849	94.420326	94.493408	94.482979	94.370689	94.306961	94.303528	94.308701	94.31604	94.390434	94.402489	94.302711	94.36747	94.33773	94.397491	94.370628	94.456696	94.446136	94.447685	94.412445	94.347305	94.420151	94.563683	94.438629	94.499634	94.496689	94.40889	94.365051	94.407425	94.443802	94.389297	94.409378	94.5392	94.541603	94.456459	94.589943	94.431419	94.508881	94.454803	94.430046	94.313805	94.463905	94.431351	94.412643	94.345497	94.390564	94.420563	94.378265	94.364944	94.419853	94.376762	94.409164	94.392151	94.462448	94.432854	94.485466	94.381935	94.377281	94.479973	94.43335	94.409698	94.367004	94.317238	94.301193	94.278015	94.301666	94.328529	94.360863	94.268684	94.410172	94.336037	94.354446	94.340073	94.284431	94.331337	94.236664	94.347626	94.298294	94.290871	94.267822	94.259026	94.237953	94.329254	94.31842	94.301537	94.22345	94.232529	94.264496	94.346382	94.227974	94.252716	94.359833	94.31488	94.251495	94.298553	94.225487	94.178902	94.202744	94.257866	94.268356	94.178665	94.069832	94.068077	94.098778	94.069809	94.068779	94.08007	94.174522	94.128304	94.113197	94.027473	93.952629	94.02417	93.96302	94.048141	94.030739	94.007782	93.994301	93.915985	94.02816	93.922096	93.929413	93.902634	93.942055	93.915512	93.862854	93.978294	93.812538	93.857574	93.834724	93.733978	93.732109	93.734665	93.698425	93.790627	93.687973	93.731682	93.643425	93.695763	93.670204	93.632912	93.671104	93.540688	93.590233	93.578156	93.52301	93.588753	93.680847	93.749474	93.604286	93.496033	93.453613	93.471512	93.371262	93.329094	93.378014	93.298347	93.384949	93.288795	93.234253	93.24807	93.280388	93.22187	93.218025	93.124367	93.238739	93.274933	93.15451	93.104263	93.247574	93.023857	93.176682	93.167542	93.10218	93.090012	93.110291	93.101746	93.203865	93.203461	93.222618	93.17865	93.071236	93.165863	93.078445	93.066795	93.021645	93.048126	93.057823	93.019951	93.013	93.016281	93.011047	92.987167	92.915924	92.928093	92.95665	92.949768	92.933609	92.90361	92.91172	92.877472	92.899788	92.8367	92.879272	92.887512	92.874817	92.892776	92.872108	92.92202	92.887878	92.926872	92.901787	92.924721	92.908203	92.881248	92.847885	92.924362	92.789452	92.915306	92.881699	92.793983	92.80542	92.794006	92.8181	92.735382	92.800011	92.809563	92.784431	92.816704	92.8013	92.8069	92.939125	92.799049	92.816681	92.753166	92.804428	92.758537	92.726387	92.698685	92.712784	92.776962	92.650772	92.698456	92.637642	92.692764	92.694717	92.69043	92.663582	92.652916	92.764198	92.77684	92.658669	92.761856	92.766624	92.705986	92.766754	92.719376	92.771774	92.786171	92.72744	92.795441	92.771278	92.701157	92.735062	92.749458	92.727013	92.759544	92.786171	92.723969	92.82608	92.818489	92.742294	92.851425	92.777031	92.744438	92.701607	92.725746	92.773811	92.758316	92.756989	92.726479	92.801323	92.78405	92.830849	92.771301	92.840782	92.788467	92.808853	92.770378	92.826622	92.789108	92.753899	92.733963	92.749046	92.695	92.874748	92.798683	92.856728	92.782547
92.807243	92.791023	92.757355	92.758728	92.778831	92.772972	92.8069	92.803055	92.851555	92.804321	92.744568	92.73806	92.779945	92.745895	92.712509	92.786385	92.794518	92.863869	92.803917	92.788078	92.8013	92.73703	92.783829	92.810738	92.720551	92.786041	92.818939	92.675217	92.762161	92.80471	92.734718	92.739197	92.748344	92.738106	92.738106	92.717247	92.748253	92.763344	92.776428	92.77581	92.777779	92.80954	92.79763	92.716537	92.74482	92.778297	92.773727	92.839577	92.708519	92.848763	92.859558	92.787354	92.864128	92.851578	92.892601	92.867279	92.866554	92.831894	92.967979	92.861122	92.95826	92.885307	92.867241	92.973946	92.919212	92.932899	92.788811	92.880646	92.817093	92.887985	92.870605	92.867195	92.875717	92.931526	92.867966	92.899406	92.876595	92.892174	92.949959	92.973518	92.974609	92.908287	93.013046	93.014221	92.946075	93.01223	92.958023	93.036736	93.030769	93.018776	93.129494	93.082741	93.041542	93.043022	92.916809	92.937469	93.038811	93.044777	93.018517	93.053986	93.066666	93.011414	93.007484	92.969269	92.943367	93.040062	92.926636	92.944054	92.882019	92.962357	92.959274	92.968925	93.031021	93.145866	93.007637	93.052116	93.033768	93.077934	93.062782	93.026794	92.893822	92.989334	92.969826	92.938629	93.181725	93.184959	93.230499	93.058662	93.010063	93.092606	93.064438	93.291283	93.244293	93.262383	93.375183	93.06366	93.125443	93.131897	93.120827	93.18483	93.223175	93.142479	93.240219	93.271347	93.401085	93.299309	93.318275	93.363792	93.442322	93.451599	93.615105	93.550255	93.358681	93.405548	93.321198	93.37149	93.565041	93.588326	93.59613	93.65699	93.418312	93.468765	93.479942	93.624458	93.690201	93.727135	93.783226	93.787704	93.834396	93.803864	93.839508	93.651817	93.654884	93.703247	93.882637	94.030952	93.752411	93.747307	93.842728	93.755669	93.837189	93.953964	94.097771	93.887039	94.057388	94.017799	94.119896	94.082626	93.987305	94.078674	93.933273	93.883217	93.962677	93.930298	94.026917	94.181244	94.180855	94.164268	94.178902	94.20845	94.184029	94.213043	94.214798	94.138069	94.309433	94.123947	94.11322	94.18399	94.301491	94.417473	94.422707	94.429382	94.343117	94.222656	94.39286	94.424484	94.456612	94.325714	94.278748	94.233337	94.325996	94.340569	94.360672	94.381142	94.337173	94.372215	94.306236	94.338074	94.33329	94.303528	94.356979	94.367905	94.415344	94.375069	94.402237	94.463409	94.405434	94.446396	94.457314	94.399017	94.371765	94.373116	94.392731	94.407257	94.412621	94.430344	94.420151	94.386208	94.553551	94.404297	94.513962	94.432594	94.40567	94.372818	94.483749	94.425797	94.360886	94.277351	94.335648	94.387711	94.349495	94.287521	94.373352	94.320457	94.350304	94.321014	94.347816	94.398285	94.347198	94.345154	94.400627	94.434402	94.375435	94.329453	94.399529	94.384361	94.359856	94.31546	94.322838	94.371826	94.318268	94.343529	94.416801	94.306213	94.357559	94.259094	94.223854	94.301491	94.228813	94.286491	94.299965	94.248962	94.260719	94.234177	94.201111	94.218689	94.238983	94.190941	94.164185	94.172897	94.146782	94.303574	94.117752	94.194565	94.259628	94.320435	94.273682	94.251259	94.193153	94.026299	94.138817	94.217293	94.263786	94.084557	94.028809	94.047302	94.085434	94.005142	93.959694	94.034683	94.094467	94.050262	93.997154	93.969994	93.929611	93.885208	93.833046	93.985138	93.936775	93.972504	93.873367	93.890701	93.916389	93.840561	93.839203	93.819916	93.827103	93.739555	93.70784	93.818932	93.76825	93.755157	93.691727	93.718552	93.605316	93.622803	93.631752	93.707436	93.608025	93.628532	93.673599	93.624245	93.621796	93.577469	93.606689	93.444168	93.550667	93.467155	93.414711	93.511696	93.591415	93.694412	93.52243	93.399796	93.450691	93.337158	93.355247	93.292168	93.325554	93.227638	93.326347	93.230453	93.231888	93.168655	93.211891	93.139343	93.141319	93.052635	93.2005	93.207794	93.109238	93.100937	93.117996	93.085312	93.153313	93.077759	93.00399	93.072289	93.078514	93.047722	93.141556	93.094002	93.141319	93.142715	93.080635	93.047806	93.097931	93.001648	92.954613	93.028709	93.041756	92.99897	92.93811	93.005768	92.991051	92.943092	92.888611	92.871399	92.893051	92.938156	92.959679	92.950668	92.875008	92.871613	92.946739	92.852066	92.859062	92.826706	92.911743	92.914764	92.852562	92.88533	92.831833	92.821381	92.92144	92.924767	92.907471	92.82872	92.820099	92.82132	92.830612	92.927322	92.903564	92.862328	92.820694	92.866806	92.789543	92.749031	92.839989	92.848312	92.772629	92.841492	92.871956	92.790009	92.913269	92.782181	92.762955	92.753578	92.760162	92.733086	92.78186	92.727142	92.687485	92.708626	92.650986	92.667358	92.657318	92.659874	92.675514	92.691803	92.668434	92.688583	92.770142	92.729286	92.716087	92.772179	92.662872	92.789711	92.766304	92.716202	92.774261	92.729935	92.703278	92.842087	92.776733	92.686501	92.79203	92.758514	92.730507	92.811661	92.815742	92.791367	92.816299	92.787827	92.768188	92.811752	92.807755	92.792244	92.722595	92.785591	92.802261	92.834877	92.771729	92.720703	92.809258	92.809471	92.81115	92.765831	92.855843	92.739197	92.78006	92.751945	92.835548	92.79319	92.780418	92.714951	92.804497	92.764389	92.872475	92.750656	92.862434	92.664444
92.797783	92.813812	92.729546	92.723343	92.769371	92.752136	92.786537	92.776024	92.821365	92.776711	92.736473	92.684357	92.774132	92.77388	92.786362	92.743195	92.713409	92.784264	92.754158	92.766365	92.773857	92.718262	92.700386	92.740959	92.750252	92.759262	92.710167	92.677895	92.729652	92.761215	92.765465	92.721817	92.707939	92.745163	92.775291	92.68663	92.724007	92.747826	92.724457	92.668152	92.684227	92.75248	92.708664	92.670319	92.788635	92.804886	92.659424	92.757935	92.707741	92.76757	92.759331	92.69268	92.789284	92.8311	92.789177	92.865158	92.79744	92.757416	92.879814	92.871941	92.878761	92.851059	92.794991	92.891701	92.884811	92.865997	92.771278	92.851059	92.810844	92.802567	92.820099	92.916931	92.829498	92.864059	92.845459	92.850456	92.864685	92.819214	92.877174	92.845848	92.885223	92.822411	92.961868	92.955452	92.904106	92.947189	92.895905	92.985924	92.956848	92.98558	93.007957	93.05851	92.915474	93.075462	92.940475	92.994911	93.036064	92.943886	92.922768	93.024155	93.01268	92.939682	92.969955	92.99324	92.863831	92.98262	92.887215	92.873528	92.901871	92.922279	92.970726	92.968559	93.066391	93.010406	93.002098	92.92485	93.002121	93.064606	92.996201	92.968452	92.865326	92.979248	92.919334	92.955513	93.15136	93.072571	93.185051	93.004463	92.991028	93.062286	93.078896	93.224167	93.282959	93.260727	93.339973	93.166252	93.149727	93.157364	93.068466	93.178802	93.181831	93.156914	93.267014	93.266953	93.455803	93.282059	93.283432	93.339676	93.373444	93.375847	93.544762	93.515221	93.33667	93.377907	93.328018	93.368835	93.564316	93.598877	93.598305	93.579269	93.346069	93.427216	93.43486	93.53112	93.666664	93.66626	93.767067	93.751122	93.769852	93.762108	93.712669	93.580193	93.588516	93.68441	93.817619	93.943619	93.67411	93.693039	93.751701	93.668427	93.863586	93.80687	94.026443	93.91671	93.967758	93.983749	94.061874	94.034752	93.976387	94.004089	93.85202	93.859352	93.900726	93.881866	93.853859	94.132751	94.162468	94.167549	94.129333	94.237183	94.148972	94.209541	94.210342	94.138519	94.24707	94.015419	94.117981	94.093651	94.298462	94.256516	94.374451	94.32312	94.248337	94.154076	94.309448	94.380905	94.378334	94.286514	94.245232	94.261108	94.324944	94.293785	94.365845	94.358269	94.316315	94.387108	94.323097	94.304062	94.348717	94.328186	94.369186	94.338356	94.422729	94.392387	94.401161	94.40361	94.404701	94.508728	94.391182	94.354942	94.368156	94.415108	94.387817	94.371056	94.353958	94.35936	94.349342	94.30323	94.432144	94.402252	94.388542	94.360031	94.362152	94.279221	94.479866	94.418732	94.291557	94.288727	94.362556	94.308617	94.30574	94.292053	94.332947	94.312904	94.32943	94.307755	94.342667	94.35627	94.319641	94.294754	94.30117	94.338142	94.254028	94.298424	94.321831	94.318634	94.244049	94.241219	94.308311	94.307159	94.291016	94.33786	94.315651	94.250038	94.33007	94.203041	94.234627	94.292778	94.235168	94.283463	94.260445	94.258186	94.212227	94.247673	94.215446	94.237244	94.276428	94.139832	94.147278	94.144356	94.152359	94.226456	94.12088	94.104614	94.102341	94.161201	94.246513	94.095047	94.049644	93.903259	94.068207	94.096809	94.144226	94.043999	93.96656	93.958984	94.041428	93.948273	93.926048	93.907356	93.954178	93.963814	93.900429	93.876671	93.879974	93.867378	93.804855	93.795242	93.816422	93.906029	93.834061	93.774963	93.774658	93.744194	93.742714	93.704475	93.740204	93.699112	93.635445	93.681152	93.648338	93.589806	93.58757	93.629951	93.586517	93.600662	93.560066	93.627655	93.561371	93.570641	93.55899	93.536285	93.54129	93.515625	93.516975	93.428017	93.48436	93.38559	93.303391	93.430824	93.444275	93.563217	93.420845	93.356087	93.269058	93.272598	93.291245	93.253716	93.249466	93.116058	93.233223	93.176659	93.247597	93.216248	93.113655	93.159729	93.027977	93.037094	93.173828	93.138611	93.066261	93.029648	93.100655	93.034264	93.055855	93.11441	93.011993	92.967278	93.00914	93.023598	93.057869	93.068039	93.04229	93.038017	92.996201	93.008148	92.986198	93.00489	92.918182	92.934662	92.932495	93.028709	92.936485	92.910133	92.957336	92.923393	92.862434	92.81707	92.862343	92.885651	92.916138	92.896957	92.920135	92.907211	92.918633	92.850632	92.885948	92.877625	92.897987	92.878464	92.849792	92.843353	92.876205	92.83297	92.851379	92.913269	92.874687	92.817154	92.878586	92.883957	92.866745	92.903435	92.897087	92.875374	92.821213	92.859299	92.804947	92.820442	92.836723	92.801598	92.81353	92.839539	92.833595	92.832474	92.811966	92.831596	92.827606	92.767159	92.742439	92.693085	92.70607	92.726883	92.716583	92.727745	92.617432	92.660919	92.600883	92.689224	92.6959	92.697594	92.695816	92.654381	92.669441	92.661522	92.662727	92.743446	92.66127	92.708557	92.770699	92.753189	92.760956	92.775742	92.811981	92.768021	92.811081	92.783745	92.788857	92.784821	92.746063	92.775314	92.886337	92.795204	92.811707	92.906052	92.795784	92.832603	92.766472	92.829025	92.762329	92.766624	92.833977	92.853912	92.797134	92.79229	92.750298	92.821022	92.754089	92.774628	92.860756	92.755745	92.787285	92.760101	92.783127	92.803406	92.809624	92.745918	92.853638	92.738876	92.787804	92.72113	92.870949	92.6847
92.752098	92.768661	92.776405	92.784775	92.720619	92.723663	92.793228	92.723297	92.747269	92.735191	92.722504	92.745682	92.758209	92.755829	92.816216	92.667274	92.705215	92.69976	92.706696	92.639381	92.70266	92.70118	92.710358	92.755058	92.720322	92.692146	92.680962	92.688583	92.679787	92.761192	92.745575	92.677444	92.715576	92.686394	92.742012	92.659637	92.76506	92.69191	92.72364	92.654053	92.667297	92.682961	92.672638	92.660126	92.764221	92.783081	92.649185	92.742203	92.714546	92.724548	92.709633	92.67363	92.791924	92.764008	92.742828	92.815247	92.811836	92.768982	92.884964	92.846016	92.775894	92.851982	92.783638	92.813141	92.822136	92.837029	92.693947	92.814392	92.751366	92.788017	92.771904	92.836365	92.860046	92.831917	92.869102	92.79731	92.748596	92.810204	92.78772	92.855804	92.793404	92.733902	92.889725	92.909149	92.809196	92.922493	92.890991	92.971588	92.916931	92.973259	92.982056	92.950684	92.929291	92.983131	92.994804	92.94133	92.9188	92.881615	92.933517	92.958221	93.026817	92.944183	92.949997	92.977036	92.840263	92.966461	92.89975	92.836426	92.917686	92.908112	92.925323	92.953735	92.958023	92.94268	92.961418	92.974144	93.028259	92.99073	93.0457	92.928864	92.85228	92.904488	92.892967	93.001717	93.057785	93.131508	93.086494	93.045296	92.979828	93.033234	93.086472	93.229507	93.211655	93.257057	93.300385	93.216743	93.162285	93.155632	93.106171	93.194984	93.170395	93.139427	93.222168	93.200928	93.403809	93.210602	93.256157	93.327271	93.374992	93.309074	93.429581	93.475052	93.291824	93.37542	93.298004	93.371239	93.530563	93.596024	93.576889	93.497818	93.36911	93.444534	93.473656	93.485779	93.594887	93.628082	93.703445	93.670486	93.706642	93.742172	93.621132	93.55674	93.554466	93.615189	93.731361	93.821548	93.607101	93.632095	93.69194	93.65377	93.741875	93.665443	93.893196	93.778694	93.867958	93.870277	93.911903	93.923882	93.925575	93.932587	93.866333	93.788307	93.797173	93.821785	93.829613	94.085197	94.135345	94.14122	94.136307	94.24012	94.191994	94.176994	94.191475	94.079552	94.170837	94.057045	94.069901	94.1185	94.219933	94.167786	94.308678	94.179222	94.160599	94.186455	94.236046	94.310394	94.351913	94.219994	94.269691	94.255936	94.275444	94.296814	94.293999	94.369469	94.303528	94.309753	94.339195	94.335289	94.370331	94.332436	94.315971	94.35891	94.353119	94.367584	94.406502	94.373268	94.309837	94.375412	94.397751	94.349792	94.359344	94.385452	94.395302	94.401932	94.362343	94.353592	94.33799	94.282181	94.35981	94.290764	94.294922	94.315414	94.244263	94.286385	94.375671	94.396461	94.259071	94.272156	94.342583	94.350929	94.311424	94.281731	94.33799	94.293785	94.342003	94.352089	94.360519	94.317024	94.300591	94.263382	94.310356	94.377769	94.25898	94.287354	94.242332	94.251686	94.210747	94.215363	94.277222	94.284195	94.240189	94.236435	94.232033	94.200363	94.313225	94.163605	94.233963	94.285805	94.20034	94.338997	94.262634	94.218086	94.181778	94.277779	94.199631	94.21624	94.177315	94.159271	94.1147	94.115257	94.174309	94.159058	94.093376	94.015419	94.038788	94.083199	94.103096	93.945061	93.945297	93.854095	93.977501	93.942612	93.989326	93.924843	93.926949	93.944756	93.899933	93.851242	93.803886	93.782021	93.837944	93.862015	93.87899	93.755432	93.777405	93.66877	93.71962	93.774574	93.778244	93.843582	93.743614	93.646255	93.680359	93.64476	93.641472	93.637894	93.643234	93.611221	93.61216	93.616409	93.541077	93.544571	93.461037	93.534531	93.561462	93.500603	93.509232	93.483093	93.483566	93.420761	93.423225	93.463074	93.44902	93.487946	93.41291	93.36647	93.363686	93.348297	93.257126	93.358902	93.352806	93.492683	93.380226	93.288025	93.188202	93.206055	93.192261	93.227791	93.14711	93.151207	93.195152	93.096603	93.132431	93.104713	93.103828	93.144539	93.044006	92.986115	93.098831	93.077736	93.046326	93.033752	93.027054	92.990509	93.060768	93.152626	92.95343	92.887108	92.953094	93.016968	93.031387	93.032204	92.988777	92.99324	92.956291	92.961182	92.92363	92.999329	92.924057	92.910797	92.911377	92.922104	92.931587	92.909424	92.871788	92.89254	92.870628	92.862518	92.894745	92.854233	92.948883	92.955536	92.886421	92.935814	92.936829	92.885025	92.909767	92.82531	92.812393	92.868996	92.916351	92.854256	92.877434	92.856766	92.864426	92.879044	92.862732	92.83252	92.869896	92.848251	92.872864	92.922729	92.868973	92.897881	92.793144	92.83522	92.822052	92.843269	92.840912	92.777908	92.809921	92.894493	92.799171	92.821487	92.822754	92.72023	92.780807	92.70813	92.749626	92.745743	92.725235	92.675835	92.748123	92.782333	92.738876	92.725639	92.665924	92.724777	92.741882	92.698471	92.694504	92.69043	92.74173	92.615753	92.644936	92.746132	92.700661	92.771797	92.744804	92.691757	92.764305	92.776772	92.830887	92.792564	92.737442	92.800529	92.794693	92.726624	92.791664	92.835548	92.875931	92.868889	92.799904	92.879768	92.793488	92.816704	92.765167	92.835846	92.808983	92.821533	92.817154	92.785057	92.867836	92.80188	92.72229	92.787392	92.761841	92.768661	92.824043	92.698967	92.728859	92.845093	92.818977	92.85273	92.824257	92.816986	92.846962	92.721649	92.759735	92.656181	92.80188	92.749176
92.752052	92.743195	92.718796	92.763382	92.748688	92.725189	92.761345	92.713646	92.737549	92.732872	92.739738	92.692833	92.73806	92.703728	92.755424	92.613762	92.664337	92.661995	92.687401	92.605988	92.692314	92.673409	92.662102	92.670815	92.671867	92.683388	92.636032	92.634209	92.716713	92.689308	92.695168	92.694458	92.732719	92.689911	92.72995	92.549126	92.729782	92.701607	92.674316	92.644661	92.680984	92.652916	92.686501	92.653931	92.653351	92.694031	92.692383	92.724373	92.657104	92.624146	92.636932	92.576447	92.803513	92.769432	92.784988	92.792397	92.792435	92.78392	92.817825	92.782677	92.723793	92.827026	92.703537	92.753166	92.756645	92.806488	92.634018	92.782181	92.723473	92.754349	92.743813	92.771133	92.853096	92.734329	92.833633	92.835373	92.734352	92.783745	92.799797	92.842239	92.815437	92.703041	92.854942	92.802696	92.827499	92.809067	92.841576	92.884598	92.824493	92.924423	92.882195	92.867432	92.90374	92.878761	92.880737	92.934784	92.922447	92.852325	92.89473	92.953651	92.953796	92.927513	92.903114	92.938927	92.880089	92.909599	92.88932	92.81501	92.793335	92.918503	92.831535	92.857666	92.852951	92.963173	92.914291	92.897301	92.934807	92.897751	92.917236	92.916611	92.799622	92.874359	92.861084	92.959396	93.050919	93.064865	93.059799	93.016991	92.911186	92.987961	93.115356	93.221527	93.22715	93.205627	93.279701	93.182663	93.179489	93.184494	93.065826	93.159683	93.17009	93.123161	93.114777	93.177261	93.339867	93.280708	93.276543	93.299545	93.266609	93.230881	93.294632	93.405914	93.249359	93.287766	93.331627	93.348038	93.434151	93.458954	93.539894	93.400566	93.316498	93.368599	93.375679	93.396729	93.555984	93.582939	93.645485	93.639458	93.641907	93.629951	93.577957	93.529251	93.503181	93.565796	93.680054	93.718353	93.535042	93.559181	93.660446	93.646774	93.651947	93.554054	93.720528	93.704903	93.700829	93.719215	93.726234	93.885704	93.858261	93.919868	93.75576	93.777733	93.775925	93.750626	93.747345	94.004234	94.075455	94.102081	94.050003	94.181435	94.168327	94.111954	94.091568	94.008591	94.077217	94.004883	93.958771	94.089058	94.121185	94.121292	94.244095	94.149765	94.108437	94.174355	94.136871	94.19429	94.247673	94.166504	94.251472	94.219414	94.304176	94.294815	94.303421	94.287117	94.32859	94.302048	94.286491	94.272476	94.339066	94.2957	94.338699	94.247635	94.286278	94.310501	94.279732	94.334152	94.291275	94.381699	94.33477	94.337822	94.39035	94.339622	94.390472	94.448326	94.401482	94.292564	94.271965	94.326294	94.304001	94.240784	94.250809	94.26104	94.23748	94.302353	94.310074	94.282478	94.194672	94.340866	94.292305	94.321915	94.300308	94.250229	94.311043	94.285545	94.309578	94.324493	94.349747	94.280846	94.279221	94.342819	94.302971	94.300072	94.247543	94.313896	94.283104	94.346146	94.260139	94.219673	94.231499	94.288078	94.197983	94.23542	94.196114	94.182121	94.316444	94.188774	94.233727	94.282585	94.159851	94.310242	94.226364	94.223663	94.182014	94.204781	94.180252	94.188835	94.190643	94.131416	94.042732	94.055374	94.091461	94.088242	94.060905	93.994621	93.993317	93.975182	93.988853	93.907333	93.867592	93.867188	93.92495	93.905083	93.907097	93.801636	93.914375	93.845001	93.889206	93.773201	93.734604	93.740074	93.778114	93.78846	93.716019	93.678986	93.682648	93.639671	93.638298	93.625298	93.691856	93.731552	93.632225	93.576607	93.596352	93.576523	93.565346	93.534142	93.595085	93.536415	93.507256	93.517189	93.441299	93.521759	93.405396	93.396858	93.532921	93.411835	93.415092	93.406685	93.411812	93.378922	93.334976	93.472366	93.324371	93.408676	93.313705	93.331436	93.343338	93.25721	93.210197	93.274055	93.283348	93.320724	93.27137	93.192513	93.162903	93.156555	93.183739	93.147453	93.097649	93.120033	93.11544	93.048149	93.095612	93.040466	93.065163	93.068703	93.031883	92.938904	93.042313	93.010834	93.02195	92.994743	93.039009	92.93914	92.999588	93.038345	92.911743	92.913116	92.920349	92.964996	92.964569	92.995338	93.016434	92.945969	92.94957	92.997704	92.951759	92.947319	92.927338	92.88842	92.854233	92.928886	92.900436	92.823441	92.849945	92.899017	92.843636	92.932426	92.882622	92.894897	92.936996	92.911461	92.900047	92.90876	92.896423	92.836685	92.865326	92.870262	92.860397	92.855865	92.895714	92.878845	92.879166	92.893501	92.92614	92.8564	92.894318	92.888885	92.841766	92.859558	92.906464	92.870995	92.788383	92.94706	92.840012	92.841148	92.797653	92.788811	92.800804	92.889297	92.787247	92.876419	92.823982	92.812263	92.840843	92.792503	92.801346	92.732269	92.803963	92.756882	92.700386	92.726028	92.718964	92.781364	92.677292	92.781921	92.715599	92.697144	92.732315	92.683815	92.822563	92.730766	92.764389	92.692101	92.69738	92.825439	92.747009	92.744781	92.700104	92.701607	92.730255	92.736046	92.859962	92.857819	92.758018	92.793121	92.764755	92.743706	92.767418	92.91037	92.84108	92.863396	92.771561	92.801811	92.778557	92.792397	92.745613	92.922279	92.869659	92.894165	92.834366	92.825523	92.768082	92.729675	92.724716	92.743042	92.726517	92.778488	92.847069	92.649055	92.680771	92.7892	92.819992	92.856018	92.834755	92.83934	92.846985	92.672707	92.72551	92.681885	92.829903	92.821236
92.724113	92.728882	92.713921	92.721458	92.772118	92.703712	92.691223	92.775955	92.79538	92.722267	92.726219	92.696953	92.658501	92.707832	92.71669	92.676697	92.702446	92.729462	92.664055	92.643112	92.693771	92.667534	92.630257	92.654526	92.697441	92.680023	92.606697	92.680771	92.67363	92.648651	92.675774	92.651222	92.704742	92.590393	92.728989	92.572647	92.672318	92.665321	92.642105	92.577858	92.720406	92.656799	92.685303	92.643631	92.647598	92.691048	92.689011	92.72036	92.556984	92.515503	92.574211	92.511452	92.768082	92.746132	92.724693	92.737099	92.743042	92.691864	92.76976	92.783638	92.724396	92.696648	92.718491	92.728645	92.679077	92.708664	92.617897	92.705124	92.698799	92.697769	92.725426	92.762543	92.831596	92.783875	92.80349	92.798447	92.761986	92.755013	92.80632	92.802261	92.813934	92.667274	92.813339	92.81308	92.776794	92.839989	92.755531	92.842995	92.7995	92.852905	92.867622	92.842628	92.836617	92.840652	92.826767	92.959358	92.8116	92.771217	92.853439	92.905045	92.864281	92.824066	92.841423	92.84153	92.833504	92.868698	92.858612	92.808807	92.754654	92.812927	92.812782	92.828979	92.78244	92.842499	92.80014	92.858505	92.868202	92.886078	92.864403	92.901184	92.777779	92.927429	92.858353	92.871956	92.960686	93.012054	93.05555	92.965218	92.878632	92.984009	93.025551	93.17466	93.138847	93.15799	93.175888	93.054756	93.206444	93.081001	93.076881	93.141769	93.159683	93.11499	93.143272	93.135391	93.350853	93.238304	93.260323	93.285576	93.317032	93.23127	93.256439	93.260689	93.190414	93.21743	93.245087	93.34156	93.354668	93.432243	93.46106	93.312981	93.263565	93.314392	93.23835	93.328537	93.493996	93.436127	93.547943	93.573708	93.645119	93.597939	93.457687	93.422394	93.520691	93.4888	93.542854	93.599564	93.490005	93.549789	93.572937	93.543457	93.550148	93.490433	93.584312	93.575104	93.49292	93.643684	93.638451	93.756294	93.842148	93.867683	93.720459	93.702675	93.652954	93.728165	93.734818	93.959366	94.012329	94.074257	94.038551	94.194077	94.062561	94.028488	94.045181	93.962654	94.015785	93.99424	93.97525	94.063507	94.072517	94.10376	94.15564	94.095215	94.111931	94.114532	94.073715	94.145813	94.139915	94.167809	94.238983	94.214371	94.270592	94.229156	94.282631	94.209991	94.263535	94.312393	94.295502	94.31958	94.336617	94.316704	94.341141	94.233902	94.296234	94.252823	94.243149	94.248215	94.285744	94.291595	94.314026	94.282349	94.330307	94.291473	94.313103	94.285332	94.287712	94.316727	94.22287	94.275139	94.220467	94.202377	94.183708	94.23851	94.20491	94.241364	94.253532	94.151222	94.154762	94.267952	94.201584	94.221756	94.272629	94.245506	94.336639	94.285439	94.299385	94.318184	94.323486	94.244415	94.270828	94.319733	94.287071	94.319405	94.190536	94.32312	94.277695	94.309303	94.231537	94.21302	94.212738	94.235573	94.186562	94.227547	94.216393	94.26207	94.288147	94.216667	94.209778	94.21064	94.059837	94.220528	94.172913	94.145988	94.146263	94.159996	94.183304	94.140495	94.108284	94.017845	94.088951	93.990829	94.033852	94.008766	93.969559	93.952614	93.896797	93.841888	93.953339	93.891823	93.858994	93.842468	93.869186	93.835472	93.834015	93.757156	93.811806	93.799744	93.811287	93.77636	93.688637	93.707993	93.726593	93.659775	93.704842	93.667526	93.598495	93.563538	93.518562	93.547791	93.589569	93.677826	93.582314	93.53627	93.591133	93.528542	93.461853	93.479065	93.482773	93.464104	93.427391	93.435822	93.358902	93.426125	93.309525	93.36866	93.441856	93.348618	93.324455	93.281693	93.314934	93.289673	93.307617	93.398209	93.209854	93.349518	93.264847	93.231094	93.260796	93.186424	93.169365	93.249832	93.216888	93.208778	93.193352	93.176895	93.161186	93.168419	93.160439	93.097717	93.045593	93.062332	93.03669	93.040833	92.968239	93.03521	93.046944	93.03154	92.983925	92.936203	92.928604	92.984291	92.952789	92.971436	92.989761	92.935303	92.957359	92.962708	92.9076	92.974548	92.932106	92.910736	92.93084	92.97998	92.91732	92.931572	92.855202	92.89595	92.933327	92.887238	92.875412	92.914406	92.838333	92.820526	92.839836	92.850845	92.892776	92.877129	92.826965	92.92511	92.844193	92.850182	92.836937	92.904877	92.915237	92.866318	92.918823	92.78096	92.9105	92.839813	92.840012	92.853851	92.922531	92.869087	92.913269	92.928543	92.942017	92.81881	92.877899	92.771622	92.852409	92.904877	92.850632	92.864365	92.827133	92.912254	92.860886	92.897385	92.833397	92.782997	92.785782	92.921013	92.856766	92.840134	92.783363	92.819519	92.887581	92.779282	92.789413	92.80188	92.819176	92.855675	92.703712	92.677444	92.759521	92.860588	92.726585	92.764969	92.772179	92.779068	92.784286	92.673477	92.759995	92.693321	92.69474	92.742805	92.742249	92.779694	92.734955	92.751602	92.732033	92.725014	92.734009	92.718346	92.952965	92.838875	92.788872	92.82679	92.70665	92.753426	92.788101	92.861877	92.831406	92.794495	92.753235	92.758041	92.77066	92.71418	92.743019	92.856506	92.957085	92.903954	92.904343	92.776108	92.747566	92.704033	92.759369	92.722206	92.793961	92.821083	92.919212	92.66468	92.662598	92.754326	92.833763	92.796753	92.828682	92.869064	92.809906	92.683243	92.772354	92.654182	92.802048	92.754929
92.68187	92.70491	92.711861	92.701904	92.768837	92.710472	92.751152	92.69236	92.783211	92.71244	92.764969	92.738129	92.698563	92.726753	92.724442	92.732353	92.725723	92.701996	92.668968	92.674767	92.700172	92.731667	92.695877	92.641632	92.664703	92.704544	92.701218	92.711716	92.653603	92.622147	92.652832	92.655365	92.705902	92.654655	92.71244	92.559875	92.62513	92.667381	92.70343	92.620476	92.635345	92.66333	92.69339	92.682533	92.715057	92.72699	92.664185	92.674141	92.515076	92.534927	92.640579	92.565887	92.711906	92.732719	92.666885	92.69178	92.737289	92.677513	92.661781	92.759262	92.69989	92.68721	92.707726	92.683456	92.678452	92.714699	92.571533	92.633759	92.690987	92.684723	92.74025	92.725937	92.767479	92.697571	92.761665	92.725899	92.675598	92.773209	92.791275	92.774902	92.727547	92.581833	92.731087	92.706284	92.737206	92.800308	92.775871	92.812546	92.759178	92.753166	92.773834	92.802284	92.79911	92.798874	92.819176	92.822929	92.784561	92.752785	92.869385	92.739052	92.735512	92.728409	92.759888	92.762672	92.797096	92.82962	92.803276	92.765701	92.792183	92.846725	92.837067	92.795357	92.718346	92.840012	92.769394	92.804756	92.804543	92.870674	92.839043	92.820007	92.833572	92.873245	92.783875	92.843552	92.945969	92.946953	92.952637	92.866592	92.871834	92.922127	93.04113	93.107544	93.037437	93.114731	93.104492	93.072655	93.186317	93.128723	93.055634	93.137451	93.13662	93.145523	93.138824	93.19696	93.316864	93.236565	93.212082	93.296883	93.292099	93.237595	93.185005	93.2229	93.137474	93.167664	93.188911	93.262039	93.313492	93.310471	93.354095	93.258797	93.263672	93.256287	93.219963	93.32457	93.369156	93.370079	93.502258	93.571327	93.536804	93.416962	93.423294	93.426277	93.479103	93.399063	93.433914	93.518433	93.443031	93.516998	93.475113	93.478073	93.469643	93.437775	93.517151	93.466766	93.439453	93.55262	93.528564	93.664688	93.774231	93.800987	93.621536	93.591927	93.64624	93.696838	93.732239	93.852707	93.913345	93.997437	93.93924	94.162338	94.08548	93.97332	93.942268	93.854851	93.945854	93.969925	93.988892	94.018959	94.007668	93.99733	94.134918	94.073334	94.032501	94.079659	94.049492	94.11927	94.112167	94.100754	94.228195	94.204117	94.235123	94.244949	94.183342	94.228943	94.195107	94.258171	94.23465	94.227654	94.269882	94.248749	94.243919	94.187851	94.250725	94.219269	94.181305	94.194138	94.184479	94.266449	94.266151	94.232201	94.24823	94.206223	94.276062	94.197594	94.206093	94.202316	94.2192	94.169502	94.156906	94.211411	94.175919	94.114037	94.118156	94.150986	94.188644	94.133499	94.12738	94.174545	94.144424	94.147232	94.238167	94.237373	94.208237	94.19912	94.218216	94.209091	94.22628	94.158386	94.218407	94.25248	94.22068	94.282089	94.179352	94.303741	94.232544	94.230377	94.203514	94.140388	94.18573	94.177811	94.120346	94.216064	94.168091	94.239502	94.137856	94.169548	94.142212	94.159828	94.053329	94.084808	94.095734	94.13858	94.108948	94.122276	94.109833	94.031319	93.971535	93.99334	93.997841	93.949005	93.989838	93.92321	93.894051	93.910233	93.913429	93.821098	93.852425	93.852875	93.873886	93.776466	93.782364	93.82457	93.79277	93.645638	93.706039	93.741745	93.831955	93.729797	93.701576	93.60186	93.686813	93.600662	93.58622	93.614113	93.482498	93.508461	93.441917	93.447929	93.502747	93.611473	93.495453	93.458244	93.478935	93.447777	93.423271	93.399643	93.384689	93.335915	93.397331	93.406342	93.322182	93.387825	93.273239	93.377975	93.315018	93.240669	93.207581	93.234016	93.235069	93.188263	93.3283	93.314117	93.145309	93.239983	93.267769	93.264481	93.212234	93.196098	93.180588	93.186188	93.167969	93.151466	93.198441	93.118248	93.062843	93.103851	93.025528	93.073959	93.003365	93.07634	92.988327	93.027397	92.974487	92.948586	92.983948	92.898117	92.92009	92.907303	92.898071	92.965988	92.882149	92.91301	92.955605	92.895844	92.987404	93.036903	92.915092	92.94648	92.901291	92.870949	92.906868	92.891617	92.914917	92.922859	92.870224	92.827026	92.887947	92.859024	92.835564	92.846313	92.822052	92.857689	92.859192	92.880455	92.94429	92.86348	92.878738	92.907043	92.894508	92.831894	92.885391	92.886055	92.835869	92.792114	92.891914	92.810913	92.922318	92.879105	92.833504	92.866661	92.908585	92.819176	92.986092	92.891983	92.844345	92.745598	92.84494	92.859985	92.87915	92.900925	92.893417	92.8843	92.875587	92.900711	92.922195	92.884315	92.846642	92.750038	92.771172	92.867599	92.873505	92.843246	92.726517	92.751129	92.821663	92.824707	92.749992	92.789154	92.896187	92.844833	92.754692	92.691841	92.717789	92.815804	92.822929	92.770676	92.798721	92.79583	92.815201	92.785225	92.774002	92.750786	92.663971	92.745209	92.770378	92.742462	92.665512	92.716499	92.711327	92.747208	92.734055	92.712784	92.925537	92.806152	92.778702	92.83284	92.736328	92.755913	92.80986	92.808548	92.775291	92.765831	92.724998	92.806686	92.811493	92.70993	92.711967	92.858009	92.952126	92.907883	92.912811	92.775314	92.717552	92.82074	92.787758	92.74482	92.759132	92.897728	92.93811	92.727013	92.731972	92.746498	92.829964	92.786835	92.798401	92.80175	92.804756	92.704056	92.778488	92.724823	92.834473	92.724693
92.778961	92.656029	92.781342	92.67028	92.748428	92.700836	92.757179	92.725983	92.741669	92.685188	92.763252	92.747589	92.754715	92.780998	92.769287	92.743965	92.739418	92.679504	92.710236	92.736115	92.59996	92.749802	92.649788	92.616974	92.711433	92.652679	92.680428	92.647255	92.641373	92.637062	92.611504	92.664421	92.677254	92.587624	92.69519	92.495102	92.688515	92.635796	92.647537	92.644875	92.657616	92.698669	92.677185	92.679443	92.702248	92.742355	92.733086	92.692833	92.529816	92.626015	92.58876	92.613869	92.745872	92.71611	92.604637	92.685684	92.692337	92.630692	92.647255	92.733536	92.698219	92.682274	92.722122	92.74263	92.707397	92.693047	92.581268	92.729652	92.718452	92.641228	92.710579	92.707611	92.699356	92.692421	92.706367	92.675575	92.668907	92.701096	92.794647	92.808426	92.682167	92.500954	92.691887	92.641693	92.657639	92.663307	92.719437	92.782654	92.680168	92.685989	92.705574	92.805634	92.678772	92.739952	92.759048	92.762352	92.714478	92.7995	92.84507	92.730042	92.718712	92.695816	92.747528	92.756668	92.733513	92.749672	92.771408	92.752228	92.700729	92.775078	92.777199	92.741348	92.737572	92.765549	92.702553	92.773705	92.768364	92.809921	92.788704	92.734222	92.803703	92.882599	92.766899	92.850906	92.818382	92.837753	92.894058	92.833183	92.865372	92.915024	92.970947	93.030594	93.010063	93.095352	93.106773	92.949081	93.088699	93.037872	93.039627	93.103271	93.175453	93.133316	93.135544	93.127731	93.227066	93.188736	93.212105	93.265236	93.320786	93.214706	93.184494	93.240685	93.12381	93.117798	93.191681	93.303772	93.304695	93.199142	93.20726	93.187325	93.245834	93.262703	93.213524	93.278885	93.339653	93.310814	93.415894	93.479424	93.378166	93.295853	93.41909	93.404388	93.410072	93.381577	93.414261	93.432945	93.408081	93.522171	93.387848	93.432861	93.418724	93.378166	93.501831	93.418785	93.425629	93.444687	93.483292	93.628471	93.675529	93.804573	93.534225	93.610275	93.632957	93.619026	93.626518	93.749084	93.844849	93.961647	93.88002	94.079208	94.013397	93.823669	93.823456	93.816208	93.883644	93.92643	93.92038	93.959412	94.025887	93.932098	94.058975	94.046402	94.006149	94.03215	94.091888	94.09771	94.156204	94.103157	94.168671	94.113327	94.224327	94.199738	94.161911	94.22049	94.19873	94.208046	94.184975	94.204567	94.250206	94.18856	94.150513	94.154892	94.200638	94.127579	94.164742	94.174332	94.186584	94.21682	94.167549	94.170731	94.165237	94.20208	94.180382	94.144638	94.166695	94.106186	94.156952	94.073997	94.065865	94.107903	94.120987	94.112022	94.13253	94.071938	94.156456	94.071999	94.118736	94.109055	94.158691	94.056938	94.137192	94.159653	94.093994	94.146118	94.11554	94.093544	94.169464	94.080093	94.111443	94.188133	94.136757	94.209869	94.179955	94.218468	94.152229	94.205811	94.11657	94.147186	94.169479	94.101593	94.09359	94.12571	94.09597	94.159508	94.130577	94.088203	94.089577	94.019066	93.982483	94.070114	93.963959	94.005417	93.998055	93.989967	93.987396	93.99971	93.961304	93.941986	93.940231	93.871994	93.992096	93.904099	93.883385	93.883728	93.878365	93.808395	93.798416	93.814659	93.800156	93.747841	93.720993	93.731705	93.712242	93.677071	93.641411	93.687714	93.661964	93.678467	93.642097	93.613258	93.555664	93.568947	93.495155	93.511978	93.477623	93.427368	93.502426	93.460716	93.478912	93.548302	93.465477	93.389603	93.344391	93.403572	93.369522	93.32959	93.340935	93.344437	93.350334	93.295769	93.301331	93.276611	93.223244	93.349373	93.231163	93.166702	93.203438	93.191505	93.160927	93.165718	93.264206	93.201378	93.105545	93.175926	93.152756	93.200218	93.1549	93.130608	93.030144	93.081795	93.110847	93.0522	93.136208	93.100723	92.994415	93.058296	92.998604	93.007446	92.982872	93.064095	93.00045	92.933327	92.959358	92.873932	92.907814	92.891937	92.921051	92.93541	92.798706	92.929123	92.862946	92.869751	92.953545	92.836365	92.95208	92.989334	92.866768	92.89846	92.867584	92.871361	92.838058	92.862236	92.857025	92.871742	92.877777	92.814392	92.861099	92.821426	92.872604	92.879257	92.858978	92.849411	92.809799	92.936417	92.948326	92.902023	92.896461	92.844322	92.867798	92.836403	92.925003	92.919533	92.844856	92.833252	92.893845	92.822266	92.907127	92.884445	92.820457	92.911331	92.867004	92.865501	92.984116	92.867905	92.779564	92.797844	92.800293	92.881897	92.860565	92.897003	92.895668	92.937637	92.916466	92.949081	92.918907	92.915924	92.842865	92.687828	92.770699	92.756622	92.909081	92.767914	92.691353	92.72184	92.801796	92.795723	92.735939	92.872902	92.933647	92.819862	92.744499	92.707787	92.667747	92.782135	92.849533	92.806107	92.763191	92.842194	92.817711	92.805031	92.748276	92.709053	92.701973	92.693497	92.733147	92.721222	92.71907	92.762138	92.737289	92.734612	92.787521	92.696671	92.878822	92.766968	92.780182	92.782784	92.770119	92.772095	92.769089	92.797112	92.780746	92.834259	92.795937	92.786278	92.897324	92.765549	92.765915	92.871658	92.997421	92.905495	92.918396	92.836296	92.776924	92.837563	92.816017	92.738403	92.767761	92.868011	92.888824	92.775421	92.788528	92.759499	92.84507	92.772614	92.808403	92.800873	92.798424	92.73349	92.730232	92.708687	92.830742	92.752121
92.737785	92.725357	92.672943	92.724548	92.750748	92.717209	92.761665	92.719223	92.711906	92.680794	92.748985	92.726883	92.726196	92.746925	92.766838	92.745682	92.656998	92.624313	92.742096	92.677811	92.658348	92.759995	92.650192	92.663368	92.682297	92.660362	92.713493	92.628349	92.59314	92.609444	92.625755	92.628288	92.574211	92.533806	92.673088	92.497887	92.674889	92.652679	92.595566	92.634491	92.717636	92.681007	92.683128	92.692444	92.659248	92.748512	92.680664	92.708817	92.537178	92.542458	92.593994	92.59848	92.691711	92.723946	92.649719	92.698753	92.702232	92.539299	92.548485	92.684288	92.656677	92.664917	92.732056	92.699806	92.746559	92.681778	92.557671	92.760529	92.704201	92.680344	92.63015	92.655579	92.640686	92.668823	92.664505	92.644295	92.714653	92.730362	92.719719	92.673645	92.614357	92.440125	92.655106	92.690361	92.599617	92.621742	92.575996	92.69828	92.573524	92.573395	92.743752	92.746819	92.670067	92.744629	92.704956	92.717896	92.6912	92.766754	92.801834	92.750679	92.646721	92.706818	92.710747	92.740875	92.707184	92.681435	92.695473	92.668243	92.641762	92.716431	92.79261	92.731178	92.68174	92.748383	92.653603	92.732422	92.702248	92.71077	92.713127	92.716286	92.677658	92.788467	92.69043	92.711884	92.783081	92.843918	92.855972	92.90226	92.888611	92.862907	92.89415	93.052223	92.894043	93.037376	93.135956	92.940643	93.021324	93.027016	93.00412	93.11692	93.111641	93.095528	93.085251	93.114563	93.197578	93.116127	93.127991	93.241119	93.28978	93.213417	93.219849	93.15464	93.073593	93.084023	93.120056	93.245819	93.224701	93.098679	93.149017	93.090141	93.197708	93.209785	93.238266	93.211632	93.254639	93.21698	93.334648	93.429581	93.32547	93.254143	93.35817	93.345123	93.331924	93.326111	93.33873	93.416359	93.370399	93.438675	93.406731	93.434792	93.340233	93.389862	93.396706	93.429985	93.400764	93.443893	93.480736	93.567764	93.606201	93.692825	93.446808	93.529724	93.635834	93.577339	93.618858	93.712112	93.754944	93.88401	93.810493	94.035355	93.965935	93.818588	93.757492	93.803734	93.80732	93.843071	93.906563	93.89534	93.980331	93.885513	93.982262	94.023872	94.018333	94.08065	94.042992	94.071335	94.087837	94.045242	94.10434	94.11554	94.156029	94.152573	94.045998	94.081375	94.104637	94.181801	94.126587	94.205872	94.182465	94.150856	94.119705	94.067558	94.088074	94.121506	94.027603	94.137039	94.136871	94.131157	94.113777	94.030205	94.110413	94.063698	94.123177	94.02282	94.089272	94.101227	94.100563	94.086594	94.111504	94.041298	94.088181	94.094894	94.097855	94.0802	94.081871	94.026657	94.041298	94.074471	94.134827	94.055626	94.094063	94.085175	94.031105	94.040054	94.007004	94.063522	94.054962	94.070518	94.039062	94.097984	94.093178	94.073868	94.078224	94.067154	94.07782	94.081314	94.034706	94.097961	94.018745	93.984131	93.999176	94.040504	94.062752	94.058098	93.97757	93.911324	93.934219	93.921432	93.912552	93.859573	93.997154	93.943924	93.906822	93.949005	93.872292	93.894417	93.893234	93.891968	93.863945	93.787384	93.844444	93.810928	93.819229	93.812988	93.765732	93.776848	93.710823	93.690849	93.772453	93.689865	93.70649	93.763954	93.70385	93.733421	93.643814	93.637894	93.622955	93.652527	93.542618	93.581627	93.497169	93.598602	93.423767	93.486465	93.394089	93.372566	93.422112	93.442604	93.473892	93.451706	93.439941	93.349976	93.377396	93.332138	93.32946	93.326881	93.311737	93.325851	93.261719	93.214897	93.25206	93.193825	93.228905	93.229057	93.234978	93.151039	93.174446	93.181808	93.11879	93.167435	93.186035	93.187279	93.114365	93.151749	93.068535	93.119301	93.139862	93.019997	93.021393	93.035034	93.051819	92.973862	93.106728	92.997742	93.00811	92.970947	92.91758	92.977661	92.950516	92.953888	92.93	92.856255	92.874084	92.887177	92.925842	92.862473	92.881897	92.854408	92.860588	92.858505	92.859169	92.824219	92.962448	92.848892	92.924706	92.912064	92.810806	92.855927	92.892433	92.921051	92.835632	92.892067	92.875717	92.881721	92.859192	92.764374	92.841728	92.886208	92.826401	92.877174	92.82692	92.862709	92.794624	92.910324	92.921272	92.887024	92.914642	92.841553	92.854538	92.835999	92.855568	92.900497	92.812454	92.820892	92.899643	92.840546	92.95208	92.874794	92.899078	92.901527	92.860268	92.860672	92.881401	92.855949	92.833954	92.758751	92.815308	92.848267	92.83876	92.891418	92.913498	92.954185	92.990044	92.904465	92.918114	92.880974	92.78231	92.746216	92.775017	92.792305	92.846062	92.750122	92.713387	92.712486	92.878822	92.838593	92.723427	92.883461	92.899643	92.812477	92.744438	92.672104	92.734741	92.758896	92.820099	92.836922	92.757698	92.883698	92.853851	92.798294	92.694183	92.667511	92.758705	92.757851	92.730446	92.780334	92.754883	92.752052	92.783958	92.726929	92.832352	92.714546	92.886719	92.766197	92.794006	92.761604	92.884361	92.806152	92.791664	92.816193	92.847023	92.875694	92.908569	92.757118	92.885223	92.764931	92.802116	92.950302	92.941483	92.948738	92.913864	92.842453	92.777542	92.841469	92.812714	92.804474	92.814819	92.871399	92.882538	92.763191	92.840393	92.858826	92.817093	92.807976	92.838097	92.807671	92.798485	92.705727	92.752571	92.703087	92.885071	92.775742
92.7286	92.694977	92.731819	92.686134	92.665962	92.694313	92.668045	92.677597	92.698235	92.641823	92.711044	92.735313	92.766411	92.663452	92.741692	92.714523	92.649231	92.637703	92.691437	92.643974	92.682571	92.672813	92.675751	92.632317	92.658394	92.643585	92.683929	92.656891	92.593674	92.639168	92.637123	92.596764	92.609421	92.570847	92.711906	92.529732	92.647873	92.659317	92.603912	92.655922	92.758774	92.725014	92.71946	92.651291	92.678497	92.721909	92.704399	92.683624	92.567627	92.583847	92.574341	92.613396	92.681908	92.73246	92.71032	92.707314	92.705383	92.507225	92.558502	92.723259	92.689095	92.680962	92.730209	92.695984	92.748535	92.650406	92.614685	92.682724	92.650948	92.711243	92.614807	92.625198	92.576187	92.650734	92.662964	92.616096	92.609917	92.691734	92.70253	92.659187	92.69912	92.474953	92.579124	92.680832	92.579575	92.614578	92.479309	92.620178	92.49102	92.526726	92.724075	92.712509	92.657127	92.626289	92.56044	92.683243	92.669655	92.7257	92.726624	92.722633	92.628075	92.651009	92.665039	92.698112	92.638046	92.636589	92.658844	92.664268	92.630112	92.674614	92.704979	92.667984	92.570396	92.647942	92.662514	92.621422	92.661804	92.668625	92.71032	92.740189	92.732399	92.749626	92.648369	92.731476	92.7995	92.787758	92.784195	92.858551	92.799393	92.840675	92.873093	92.946053	92.935516	92.958626	93.014824	92.939247	92.978172	92.969765	92.955154	93.065247	93.066154	93.094864	93.09819	93.096382	93.113914	93.099991	93.082069	93.176956	93.168549	93.190369	93.115715	93.140289	93.039352	93.045357	93.047737	93.169815	93.13739	93.087563	93.070656	93.033623	93.166359	93.205414	93.20771	93.180328	93.238388	93.181206	93.291969	93.352722	93.182556	93.211014	93.290451	93.326714	93.259445	93.287506	93.317589	93.313126	93.282448	93.414795	93.385956	93.337265	93.306351	93.321968	93.386063	93.371262	93.34626	93.359222	93.425049	93.483849	93.538544	93.550926	93.432541	93.418037	93.542358	93.515091	93.557938	93.675766	93.688553	93.806358	93.731812	93.971153	93.82193	93.708054	93.720779	93.753052	93.753525	93.772949	93.844955	93.889183	93.89888	93.906265	93.900299	93.949646	93.942673	94.02758	93.981018	94.004128	93.990738	94.015694	94.055138	94.09037	94.049858	94.10273	94.000443	94.051125	94.1147	94.102753	94.056725	94.111717	94.098541	94.071014	94.033073	93.988319	94.043571	94.099358	93.954132	94.067879	94.058372	94.018593	94.037521	94.025162	94.022369	93.92276	94.023743	94.091187	93.967758	94.021896	94.01825	94.039795	94.022583	94.006554	93.981689	94.066101	93.98484	93.926582	93.979607	93.967758	94.003059	94.013809	93.967827	93.980438	94.002907	93.950958	93.939926	93.971771	94.002113	93.917847	94.016273	93.981514	93.955017	93.99649	93.989838	93.995438	93.990379	94.01722	93.919479	93.99971	93.919632	93.951622	93.881264	93.899094	93.945724	93.924805	94.030548	93.940254	93.879868	93.844574	93.823883	93.810173	93.804787	93.800262	93.862335	93.792557	93.838692	93.915192	93.73941	93.828842	93.806099	93.790367	93.799103	93.739517	93.790176	93.749725	93.702782	93.717842	93.670403	93.694649	93.618324	93.655357	93.655937	93.683121	93.674049	93.744598	93.721619	93.648338	93.681984	93.632095	93.60025	93.607162	93.527557	93.447411	93.482368	93.471291	93.36525	93.405159	93.342636	93.283646	93.405998	93.433418	93.371407	93.428894	93.400223	93.360504	93.300423	93.296822	93.269615	93.268517	93.287315	93.288818	93.222923	93.219162	93.166122	93.182343	93.186806	93.130119	93.15155	93.130821	93.147522	93.162086	93.092606	93.13707	93.149796	93.15889	93.117996	93.136078	93.081726	93.066711	93.054718	93.022163	92.991478	92.985344	93.03875	92.976074	93.02961	92.959961	93.017746	92.938179	92.889641	92.960602	92.832222	92.909447	92.93174	92.82724	92.823936	92.869659	92.844986	92.846359	92.92247	92.842392	92.856491	92.825829	92.843613	92.833252	92.887863	92.784111	92.865585	92.847458	92.827309	92.867516	92.903526	92.886787	92.855927	92.799393	92.855911	92.856422	92.881744	92.865654	92.82576	92.802887	92.814796	92.883286	92.813126	92.720322	92.764755	92.80896	92.914513	92.977814	92.952293	92.834	92.867455	92.916763	92.742142	92.828896	92.795914	92.806839	92.925629	92.885368	92.957855	92.815872	92.785767	92.884232	92.845161	92.853119	92.806725	92.852158	92.88031	92.82119	92.822281	92.884598	92.844429	92.829384	92.857368	92.873268	93.000832	92.880951	92.922302	92.822433	92.728706	92.752525	92.870522	92.810677	92.804626	92.752502	92.815079	92.788063	92.831512	92.801254	92.774757	92.884621	92.900948	92.878288	92.784538	92.694244	92.778145	92.814133	92.738922	92.832092	92.794022	92.794479	92.888741	92.760147	92.792351	92.717934	92.754433	92.761818	92.705986	92.847733	92.733192	92.755722	92.846039	92.796043	92.862152	92.733704	92.821556	92.777161	92.82383	92.79306	92.878441	92.774261	92.841385	92.841469	92.811295	92.934059	92.931572	92.799133	92.863632	92.755142	92.788834	92.936501	92.927795	92.89608	92.942383	92.862648	92.823936	92.833145	92.835762	92.924828	92.726669	92.887062	92.848419	92.737892	92.821404	92.833633	92.750145	92.831535	92.822777	92.799347	92.748703	92.791367	92.766922	92.81469	92.840462	92.724266
92.664444	92.666267	92.719009	92.623154	92.687592	92.693558	92.63028	92.655968	92.669762	92.624962	92.737488	92.70594	92.759026	92.599236	92.741539	92.694633	92.677963	92.63279	92.623825	92.623138	92.623245	92.684288	92.578804	92.603607	92.736237	92.622406	92.695366	92.556381	92.627495	92.630798	92.619637	92.619637	92.642494	92.631935	92.749199	92.642044	92.662895	92.645584	92.58271	92.719353	92.707916	92.749092	92.768723	92.732315	92.699608	92.714096	92.745789	92.611504	92.543358	92.533119	92.541794	92.639702	92.70639	92.711029	92.747078	92.712677	92.707016	92.57325	92.582069	92.73851	92.702827	92.663795	92.704201	92.695145	92.744263	92.628326	92.615967	92.643822	92.630409	92.604851	92.653862	92.544685	92.569382	92.625648	92.563484	92.585625	92.591637	92.629425	92.611206	92.652229	92.68972	92.500465	92.608696	92.664467	92.595688	92.551704	92.469543	92.515442	92.426559	92.511856	92.640625	92.603096	92.623695	92.525635	92.481621	92.69017	92.634895	92.65451	92.663734	92.589638	92.606377	92.586807	92.592728	92.630905	92.545738	92.680923	92.632988	92.634056	92.580948	92.668411	92.68013	92.629105	92.596657	92.581039	92.664268	92.578072	92.669724	92.618912	92.669464	92.674438	92.67968	92.692505	92.541557	92.707939	92.705704	92.666672	92.726517	92.819412	92.722595	92.812332	92.798508	92.803146	92.880051	92.871162	92.893761	92.851746	92.971909	92.94313	92.989891	92.967918	93.038124	93.021408	93.00103	93.015343	93.091148	93.091064	93.050743	93.13237	93.150627	93.167236	93.133186	93.071602	92.992188	93.086189	93.039177	93.195602	93.108208	93.071899	93.095245	93.113617	93.069946	93.168098	93.106255	93.167175	93.22625	93.164986	93.236656	93.34478	93.16185	93.194191	93.244919	93.237083	93.178848	93.296066	93.207298	93.26989	93.212791	93.332809	93.229813	93.26712	93.226158	93.248154	93.325981	93.275467	93.274979	93.319054	93.367287	93.462303	93.468376	93.414169	93.381233	93.402008	93.408485	93.418594	93.476913	93.686104	93.591629	93.699753	93.656555	93.80127	93.812469	93.664841	93.676903	93.711189	93.729538	93.721428	93.790001	93.847252	93.869888	93.89785	93.825325	93.825623	93.866562	93.906174	93.90802	93.891373	93.927803	93.980164	93.997887	93.995544	94.009407	94.01432	93.954926	93.980721	94.038765	94.062515	94.00679	93.99456	94.053787	94.002754	93.944778	93.970016	93.982376	93.963982	93.930298	93.982483	93.983337	93.964584	93.932373	93.944695	93.947334	93.830582	93.938019	93.936691	93.953041	93.909203	93.917015	93.883278	93.903152	93.933945	93.898819	93.85247	93.824333	93.851715	93.849014	93.873001	93.919373	93.845985	93.916176	93.911453	93.928558	93.892891	93.798691	93.851227	93.88588	93.84436	93.892204	93.889977	93.834274	93.865341	93.868774	93.899437	93.884186	93.890938	93.827896	93.889267	93.847229	93.882187	93.74707	93.747627	93.823776	93.822388	93.81086	93.829361	93.782883	93.800392	93.751488	93.681664	93.652206	93.68042	93.717094	93.67585	93.746597	93.771576	93.691666	93.77861	93.739517	93.693893	93.704193	93.732582	93.716103	93.65815	93.625298	93.65094	93.520645	93.550926	93.602036	93.628365	93.616692	93.597183	93.598106	93.650375	93.667328	93.622696	93.635811	93.616608	93.540237	93.574097	93.480606	93.403381	93.44278	93.411407	93.345169	93.427414	93.361839	93.207581	93.303856	93.358788	93.367996	93.375076	93.352203	93.324478	93.28521	93.319954	93.247017	93.216766	93.231094	93.223396	93.169212	93.242508	93.089584	93.213905	93.177048	93.148331	93.105995	93.106728	93.121193	93.137886	93.109985	93.096725	93.167709	93.116211	93.067825	93.080246	93.062485	93.04995	92.976929	92.998688	92.997017	93.000877	93.036301	92.970818	93.01403	92.968582	92.966179	93.028107	92.875954	92.928589	92.81237	92.901825	92.894707	92.842796	92.774818	92.818275	92.850998	92.830887	92.918976	92.821831	92.825417	92.809364	92.893005	92.7883	92.876015	92.848038	92.805313	92.855759	92.806839	92.880798	92.841255	92.906166	92.806839	92.904015	92.81443	92.895737	92.870544	92.875198	92.849663	92.845116	92.733582	92.886078	92.81366	92.747589	92.738365	92.782692	92.971718	93.03154	92.9953	92.89344	92.865585	92.895561	92.772545	92.795166	92.818123	92.809235	92.894943	92.857216	92.949677	92.786346	92.791687	92.917023	92.858742	92.872284	92.774994	92.823097	92.84153	92.850204	92.841148	92.897278	92.861015	92.784286	92.858315	92.825806	92.834641	92.816727	92.855675	92.809303	92.776901	92.805054	92.888008	92.817223	92.814987	92.766624	92.834084	92.863121	92.873421	92.823639	92.849106	92.905563	92.994911	92.973343	92.768295	92.834068	92.861443	92.843658	92.70845	92.810631	92.780853	92.716774	92.885223	92.747528	92.808769	92.772781	92.794479	92.820572	92.704247	92.831207	92.788811	92.771278	92.851059	92.79435	92.887215	92.831619	92.855354	92.841362	92.845291	92.806427	92.79287	92.818939	92.867149	92.914253	92.857521	92.89518	93.001091	92.867798	92.852776	92.777542	92.779457	92.876808	92.906509	92.928093	92.910088	92.826515	92.876785	92.817116	92.753555	92.876099	92.686714	92.911636	92.871162	92.773407	92.762352	92.793488	92.798874	92.854019	92.767159	92.768959	92.775635	92.764755	92.822502	92.752975	92.717033	92.728195
92.681953	92.709908	92.714806	92.625755	92.636246	92.715233	92.684143	92.617752	92.610794	92.616867	92.73188	92.716537	92.67511	92.632019	92.692314	92.676804	92.656784	92.616356	92.652748	92.658218	92.607666	92.632042	92.578438	92.588821	92.702789	92.614449	92.651779	92.566399	92.561615	92.676521	92.584129	92.633072	92.666992	92.648331	92.676308	92.642876	92.67131	92.631615	92.638481	92.642426	92.624962	92.656418	92.750679	92.675194	92.719849	92.67485	92.737267	92.647491	92.628761	92.57988	92.626503	92.718086	92.69751	92.68985	92.769669	92.714355	92.742996	92.629463	92.532242	92.766556	92.687592	92.63015	92.727875	92.696823	92.716797	92.605949	92.664017	92.616035	92.684723	92.570244	92.658646	92.592903	92.595436	92.575439	92.526321	92.618118	92.528336	92.612061	92.568352	92.550369	92.639488	92.490463	92.611015	92.663345	92.627258	92.590561	92.489243	92.4254	92.371071	92.453918	92.610542	92.558037	92.595222	92.417526	92.428261	92.632706	92.60807	92.609207	92.617149	92.580391	92.561813	92.565933	92.563805	92.579895	92.546341	92.641052	92.579018	92.57711	92.574295	92.596832	92.588203	92.573677	92.595604	92.531403	92.605453	92.566765	92.565475	92.526901	92.629295	92.611847	92.641289	92.577965	92.559235	92.653931	92.628525	92.726196	92.703949	92.792717	92.679718	92.760941	92.792397	92.790077	92.794838	92.846169	92.800888	92.788895	92.944038	92.95195	92.896873	92.96785	92.934593	92.965019	92.963348	93.032631	93.065979	93.027397	93.057053	93.095505	93.064003	93.081406	93.064369	93.00824	93.006905	93.069908	93.044029	93.194038	93.078766	93.02581	93.058105	93.087738	93.059753	93.159195	93.081261	93.135933	93.142456	93.08744	93.163895	93.243996	93.12368	93.164619	93.189079	93.246613	93.178162	93.253731	93.191422	93.202599	93.267685	93.25174	93.180542	93.227257	93.127777	93.242729	93.300125	93.235603	93.179878	93.254074	93.298904	93.345741	93.347679	93.409492	93.34845	93.348366	93.377892	93.337143	93.4375	93.585274	93.581482	93.620399	93.648102	93.722946	93.720871	93.616905	93.639862	93.672974	93.701042	93.708916	93.750458	93.784508	93.839142	93.860085	93.770889	93.730698	93.790947	93.80706	93.817429	93.887619	93.866997	93.870598	93.867401	93.85865	93.986664	93.923126	93.895363	93.898987	93.957481	93.99398	93.896347	93.855812	93.920319	93.841049	93.877037	93.944946	93.947762	93.861504	93.87339	93.917679	93.912247	93.899071	93.854675	93.839165	93.897079	93.856499	93.848221	93.818802	93.881348	93.839462	93.78672	93.79393	93.769966	93.866524	93.864632	93.740051	93.824806	93.792511	93.794594	93.751701	93.810646	93.743889	93.78434	93.790947	93.831436	93.844398	93.758484	93.761253	93.812553	93.785133	93.875687	93.811401	93.738312	93.708206	93.830132	93.804855	93.818718	93.816422	93.743423	93.755478	93.730698	93.671623	93.669693	93.720482	93.682587	93.681473	93.725456	93.760994	93.720634	93.66555	93.621994	93.637115	93.578262	93.620041	93.617996	93.554161	93.661903	93.69207	93.591347	93.626541	93.684624	93.66407	93.588112	93.665016	93.625748	93.58371	93.567513	93.543388	93.460266	93.523117	93.56163	93.564095	93.522018	93.573349	93.566673	93.520599	93.56176	93.627312	93.519806	93.538475	93.444046	93.527252	93.471939	93.359367	93.444023	93.377953	93.317551	93.32914	93.268669	93.202362	93.280624	93.348854	93.325981	93.373878	93.281845	93.258301	93.256119	93.281822	93.221268	93.16835	93.199448	93.180992	93.187576	93.164169	93.081497	93.178719	93.122948	93.123611	93.090958	93.082054	93.102905	93.110374	93.077011	93.018791	93.124344	93.075592	93.038689	93.023239	93.033813	92.974335	92.948952	93.005768	92.965149	92.941757	92.967491	93.033302	92.998283	92.949913	92.943413	93.012444	92.940277	92.932426	92.801704	92.898048	92.880196	92.846443	92.864212	92.834366	92.812927	92.82428	92.821297	92.799622	92.861725	92.845505	92.900452	92.802841	92.855782	92.833183	92.88327	92.875175	92.819969	92.938393	92.844131	92.863228	92.825027	92.838959	92.82724	92.871101	92.90966	92.858589	92.795486	92.832672	92.727356	92.814392	92.864044	92.768814	92.745834	92.79081	92.928223	93.060913	92.92627	92.820312	92.869431	92.883095	92.843788	92.828697	92.810486	92.882599	92.83947	92.838379	92.870438	92.80529	92.828957	92.980537	92.922386	92.838982	92.873268	92.821793	92.933029	92.88681	92.883072	92.881058	92.867386	92.79789	92.882835	92.839066	92.843613	92.875244	92.880562	92.799858	92.82132	92.84269	92.851318	92.798531	92.824409	92.817154	92.838402	92.814087	92.846748	92.823318	92.885628	92.867584	92.938156	92.904663	92.783943	92.811386	92.855225	92.86142	92.815186	92.798035	92.696564	92.723579	92.840263	92.823875	92.872192	92.822411	92.81675	92.804886	92.701286	92.784645	92.739868	92.78849	92.871742	92.727524	92.870071	92.908112	92.820572	92.848076	92.847351	92.826172	92.838913	92.807861	92.874039	92.879021	92.918648	92.887062	92.936523	92.900688	92.832756	92.817825	92.694611	92.886101	92.922173	92.93058	92.940582	92.88031	92.929764	92.836235	92.699829	92.877327	92.723495	92.819862	92.867729	92.781578	92.74263	92.789734	92.824883	92.789543	92.761536	92.754951	92.715401	92.749542	92.788513	92.713387	92.608849	92.710876
92.665085	92.664528	92.716263	92.654335	92.588333	92.71431	92.618736	92.616638	92.632126	92.634361	92.67981	92.671761	92.579811	92.668648	92.703384	92.633759	92.671219	92.657944	92.605774	92.574257	92.640923	92.605865	92.58876	92.6064	92.655647	92.67556	92.577774	92.575439	92.553421	92.674767	92.57634	92.620049	92.612129	92.644333	92.668457	92.60421	92.665855	92.643524	92.643478	92.626015	92.592194	92.694893	92.718597	92.657448	92.725082	92.699738	92.742546	92.657448	92.597343	92.610909	92.626183	92.659187	92.694077	92.716003	92.698128	92.672318	92.724457	92.638588	92.554237	92.668137	92.679352	92.636162	92.737076	92.719437	92.670578	92.631866	92.650215	92.551231	92.622559	92.607727	92.613739	92.556877	92.635559	92.55162	92.49295	92.564301	92.517242	92.561829	92.572067	92.517975	92.620407	92.487885	92.55735	92.642853	92.533463	92.613182	92.52932	92.503723	92.393456	92.449112	92.569038	92.569595	92.559769	92.421432	92.41227	92.556679	92.582283	92.579643	92.56398	92.565826	92.58239	92.553574	92.530762	92.524002	92.511086	92.523552	92.567238	92.59127	92.575523	92.562172	92.555565	92.575798	92.576294	92.501663	92.542885	92.571335	92.529945	92.520073	92.543037	92.562927	92.649246	92.632065	92.600243	92.57357	92.593506	92.707939	92.687813	92.730743	92.72332	92.741089	92.720383	92.745491	92.78611	92.763596	92.762543	92.74128	92.872215	92.946678	92.920113	92.889	92.954292	92.908524	92.903801	92.9161	92.980988	92.866058	93.012596	93.010086	92.999161	93.068466	93.047356	93.05851	92.972122	93.055656	93.011864	93.16597	93.021301	93.015106	93.084541	93.119751	93.044159	93.141937	93.093918	93.105759	93.082909	93.032593	93.115974	93.192535	93.088165	93.127609	93.174042	93.24807	93.124084	93.194878	93.169106	93.190689	93.208115	93.2052	93.185905	93.157646	93.079369	93.215714	93.222023	93.236504	93.225006	93.214233	93.249977	93.261864	93.274246	93.315277	93.27916	93.306625	93.353127	93.330917	93.351944	93.488785	93.500687	93.53775	93.580231	93.656471	93.596008	93.568436	93.597099	93.620766	93.676147	93.592789	93.727608	93.68969	93.729065	93.839378	93.723038	93.675034	93.755005	93.738052	93.745605	93.847466	93.81131	93.820755	93.77211	93.793091	93.857361	93.801399	93.773674	93.770111	93.841393	93.864418	93.806679	93.854462	93.821159	93.830238	93.905296	93.845276	93.858818	93.772728	93.815193	93.853516	93.832916	93.854889	93.777519	93.786224	93.771935	93.776764	93.717865	93.687332	93.71917	93.710114	93.617081	93.7052	93.71209	93.748482	93.754364	93.628792	93.683014	93.72522	93.675224	93.712845	93.664795	93.66478	93.660423	93.715225	93.789574	93.687119	93.68544	93.647781	93.697113	93.702972	93.677589	93.737091	93.621307	93.657204	93.715759	93.680183	93.704109	93.683144	93.706856	93.635506	93.572571	93.584206	93.580833	93.63607	93.610229	93.520729	93.586563	93.676193	93.5709	93.568306	93.549507	93.567963	93.574272	93.524078	93.577187	93.492233	93.566093	93.545494	93.469017	93.544525	93.536118	93.563133	93.528542	93.605316	93.653404	93.471077	93.46479	93.473457	93.3825	93.443268	93.522064	93.498245	93.428207	93.494362	93.517921	93.459381	93.517319	93.59285	93.470352	93.47599	93.420181	93.417152	93.424133	93.338127	93.38134	93.310036	93.324501	93.339691	93.258629	93.105675	93.226227	93.314049	93.339653	93.337616	93.266075	93.293968	93.254295	93.277229	93.232208	93.11042	93.159492	93.156013	93.130997	93.081085	93.084732	93.047867	93.046837	93.107391	93.077049	93.066391	93.051773	93.047249	93.024391	93.036774	93.020447	93.028625	93.016716	92.969849	92.948242	92.925278	92.981697	92.937874	92.943176	92.912216	92.945496	93.000061	92.990128	92.976776	92.905861	92.975494	92.912704	92.910393	92.870308	92.920113	92.877342	92.891296	92.829987	92.838982	92.895988	92.823318	92.857735	92.779625	92.84256	92.89666	92.831619	92.830093	92.836212	92.843163	92.862968	92.908798	92.773254	92.903671	92.874687	92.841637	92.793915	92.80825	92.816917	92.884384	92.844276	92.861641	92.772888	92.825844	92.788811	92.833336	92.817841	92.864876	92.788063	92.859322	92.8246	92.983368	92.884148	92.818184	92.876617	92.839966	92.906868	92.847672	92.862473	92.894379	92.868179	92.875244	92.851189	92.832886	92.898117	92.946503	92.938263	92.863228	92.850563	92.856056	92.89608	92.921288	92.95253	92.944275	92.903137	92.852821	92.877174	92.872108	92.804237	92.866226	92.876381	92.828079	92.838203	92.81945	92.82254	92.759331	92.800095	92.796791	92.834602	92.819626	92.818466	92.850327	92.970985	92.936142	92.956932	92.912727	92.833847	92.795547	92.853912	92.890007	92.798233	92.7901	92.806473	92.745148	92.846786	92.882668	92.901787	92.793427	92.789673	92.777313	92.713562	92.721886	92.768707	92.865265	92.877022	92.733986	92.803314	92.82164	92.865906	92.831322	92.835396	92.832069	92.83316	92.791534	92.865738	92.90593	92.884727	92.923111	92.910004	92.839966	92.81488	92.845886	92.621826	92.810158	92.845116	92.903542	92.85994	92.867516	92.886314	92.860329	92.769478	92.795464	92.68663	92.793121	92.874344	92.8116	92.784775	92.811447	92.79081	92.734329	92.692596	92.71431	92.663971	92.664337	92.756882	92.619186	92.664078	92.647598
92.627602	92.613777	92.58709	92.621056	92.623543	92.703087	92.671585	92.704826	92.628265	92.636871	92.655365	92.621529	92.622559	92.666565	92.669357	92.664871	92.689529	92.685043	92.563057	92.605499	92.615387	92.620453	92.526146	92.654785	92.640282	92.637939	92.610046	92.645836	92.60614	92.637489	92.600433	92.624619	92.5961	92.648499	92.660347	92.615349	92.647491	92.61618	92.630493	92.683861	92.56604	92.546707	92.678795	92.610909	92.61039	92.708473	92.71991	92.662338	92.615669	92.625023	92.725487	92.635773	92.737396	92.650215	92.658455	92.647728	92.680107	92.659637	92.609642	92.618866	92.732399	92.671692	92.689568	92.688431	92.687126	92.679123	92.601097	92.533699	92.61367	92.594254	92.596741	92.580116	92.617302	92.565651	92.485573	92.509842	92.573418	92.556099	92.566765	92.599106	92.628029	92.477699	92.562279	92.516403	92.531944	92.512329	92.534431	92.414009	92.478981	92.458878	92.59185	92.572235	92.56752	92.41478	92.385704	92.532066	92.475853	92.5867	92.456902	92.564171	92.647232	92.498314	92.492569	92.471519	92.473938	92.489433	92.514259	92.484604	92.521126	92.544365	92.468552	92.476562	92.569237	92.567108	92.457802	92.559319	92.46907	92.554169	92.528275	92.492096	92.626373	92.591919	92.569061	92.592903	92.633095	92.705406	92.596893	92.668411	92.667252	92.732292	92.649376	92.713234	92.70504	92.754539	92.750511	92.796753	92.870972	92.802032	92.829926	92.886528	92.876831	92.881165	92.808189	92.890907	92.868057	92.833145	92.974739	93.02047	92.960106	93.038383	93.001221	93.019737	92.974396	93.018257	92.936356	93.008713	92.960258	92.954079	93.022484	93.072205	93.008278	93.049866	93.057312	93.085953	93.052307	93.06514	93.088577	93.113358	93.091339	93.095718	93.112587	93.096962	93.126381	93.162949	93.077156	93.138374	93.191635	93.073448	93.05761	93.1446	93.142693	93.148399	93.104858	93.162949	93.187218	93.111557	93.125824	93.200218	93.232361	93.211311	93.24929	93.268478	93.302528	93.297295	93.316261	93.425049	93.414429	93.47142	93.50412	93.500946	93.569809	93.483612	93.536118	93.542572	93.543388	93.494171	93.591156	93.597763	93.622162	93.711639	93.658127	93.596199	93.650375	93.682716	93.658363	93.714111	93.788094	93.692436	93.681274	93.702438	93.725716	93.729088	93.695976	93.664673	93.749428	93.76104	93.769814	93.810753	93.742752	93.804916	93.844337	93.729561	93.780693	93.674538	93.752945	93.745567	93.714348	93.721878	93.73175	93.716873	93.644562	93.63401	93.611542	93.585579	93.576347	93.601395	93.577141	93.572273	93.599739	93.686302	93.722839	93.637825	93.642334	93.628296	93.577255	93.597977	93.570793	93.542252	93.588089	93.56221	93.648018	93.582809	93.594528	93.553909	93.577789	93.606712	93.563499	93.560089	93.560753	93.595299	93.593582	93.567383	93.596283	93.548843	93.558716	93.531418	93.485329	93.531013	93.467171	93.495453	93.490669	93.46447	93.458481	93.494278	93.459038	93.444405	93.462456	93.4487	93.459557	93.454193	93.506851	93.444984	93.420372	93.432541	93.396126	93.381836	93.408119	93.379433	93.45636	93.513847	93.56646	93.462303	93.418312	93.342461	93.377762	93.366905	93.443359	93.402092	93.348381	93.416405	93.474472	93.434067	93.423119	93.488892	93.401016	93.412521	93.373619	93.393639	93.335808	93.278923	93.321732	93.292854	93.289223	93.236526	93.192169	93.095459	93.206352	93.235176	93.337738	93.265747	93.267319	93.21273	93.181335	93.199402	93.197769	93.126427	93.084244	93.120224	93.179962	93.062889	93.097458	93.034264	93.072975	93.094177	93.079948	93.023361	92.985725	93.022568	92.993279	93.038689	92.993668	92.967163	92.941635	92.968819	92.920174	92.920692	92.939919	92.916313	92.965942	92.885803	92.998413	92.92112	92.921394	92.893784	92.823318	92.887642	92.887642	92.938889	92.873459	92.877327	92.891075	92.891441	92.856941	92.870651	92.893913	92.868721	92.87664	92.818039	92.857452	92.88121	92.870346	92.887108	92.898438	92.833336	92.926781	92.900558	92.817734	92.93689	92.966782	92.813896	92.798058	92.753448	92.740463	92.779495	92.81778	92.84462	92.769371	92.81926	92.808746	92.862434	92.802673	92.843185	92.837219	92.845291	92.918182	92.933006	92.880135	92.823784	92.811386	92.799217	92.843338	92.914749	92.902367	92.956055	92.897926	92.941223	92.92395	92.831192	92.910583	92.948372	92.956635	92.847198	92.873093	92.893997	92.865929	92.904877	92.926674	92.859772	92.92569	92.911224	92.881248	92.887512	92.814728	92.868828	92.867645	92.828354	92.821472	92.841599	92.79203	92.831253	92.806747	92.849792	92.822632	92.842155	92.853958	92.859215	92.894531	92.939034	92.950562	92.907364	92.834534	92.864578	92.833656	92.825462	92.816727	92.768509	92.761002	92.822609	92.912384	92.921074	92.89595	92.783318	92.791275	92.78257	92.699287	92.707253	92.701027	92.780182	92.873528	92.712936	92.769646	92.777031	92.846039	92.836143	92.9217	92.833145	92.826233	92.772354	92.812523	92.849556	92.839989	92.890327	92.867088	92.843849	92.83812	92.850693	92.610603	92.820442	92.804779	92.826576	92.80838	92.833763	92.893692	92.802971	92.760231	92.715469	92.635948	92.787949	92.816254	92.766708	92.78257	92.739822	92.734375	92.753601	92.664612	92.683838	92.640236	92.678993	92.664505	92.594727	92.683113	92.669655
92.635536	92.629509	92.682274	92.622345	92.625732	92.696953	92.66481	92.677361	92.615173	92.606529	92.658173	92.583717	92.690727	92.646011	92.630928	92.690903	92.620758	92.62159	92.620689	92.59404	92.633842	92.568138	92.524559	92.688194	92.606079	92.58567	92.610756	92.598137	92.572456	92.62957	92.482117	92.589447	92.627388	92.621696	92.664375	92.655281	92.62854	92.619339	92.596268	92.597412	92.609596	92.634125	92.652191	92.575287	92.621765	92.654869	92.663757	92.621613	92.601936	92.616852	92.659096	92.620903	92.695274	92.554169	92.651268	92.717575	92.617775	92.655708	92.644424	92.600159	92.69397	92.679657	92.714783	92.627747	92.642296	92.689804	92.559837	92.58226	92.607712	92.584831	92.588028	92.538292	92.619209	92.553955	92.527008	92.513832	92.530029	92.511429	92.5466	92.598289	92.571465	92.508125	92.522568	92.548141	92.564384	92.518982	92.496559	92.510658	92.560951	92.486473	92.605026	92.510849	92.551575	92.475998	92.452461	92.526985	92.537415	92.548676	92.440422	92.553139	92.58786	92.499817	92.483208	92.453362	92.494026	92.469177	92.517479	92.514175	92.456604	92.421089	92.478127	92.414955	92.500824	92.544365	92.423363	92.51078	92.520309	92.508316	92.509949	92.547241	92.616203	92.533554	92.532715	92.563721	92.554512	92.636292	92.59404	92.603027	92.621399	92.716309	92.583786	92.690125	92.673965	92.656418	92.712532	92.737289	92.742722	92.73497	92.739777	92.797073	92.764717	92.767914	92.759201	92.829193	92.826317	92.839516	92.895004	92.896805	92.928497	92.910049	92.960106	92.935539	92.92691	92.990967	92.854195	92.990814	92.958473	92.944893	92.990295	93.131386	92.974937	92.974831	93.012054	92.974762	93.026901	93.003044	93.03933	93.046326	92.991196	93.037933	92.954033	93.031197	93.032379	93.064438	93.028641	93.126854	93.093124	93.008003	92.959503	93.046173	93.106255	93.015297	93.060226	93.060982	93.094345	93.03643	93.080551	93.094086	93.12941	93.087997	93.128204	93.190903	93.231506	93.206657	93.275772	93.312096	93.358963	93.391838	93.388229	93.405418	93.487152	93.404045	93.393188	93.392349	93.491013	93.45327	93.450264	93.447861	93.506981	93.500092	93.586182	93.486267	93.535004	93.530899	93.530602	93.610748	93.635742	93.627808	93.615402	93.63298	93.674606	93.578064	93.605042	93.634605	93.666603	93.689476	93.728874	93.699005	93.647118	93.733315	93.712952	93.65126	93.689629	93.68042	93.648514	93.676537	93.689842	93.633339	93.675613	93.633942	93.615791	93.557167	93.567078	93.449341	93.510086	93.496719	93.463142	93.517082	93.516335	93.579742	93.618774	93.596436	93.498695	93.534447	93.555473	93.488327	93.458694	93.445526	93.508736	93.496765	93.542747	93.571327	93.458374	93.495628	93.432838	93.508049	93.469574	93.480713	93.468033	93.450096	93.47747	93.549767	93.447258	93.459557	93.516808	93.346321	93.371063	93.393875	93.373299	93.426277	93.425461	93.33609	93.361984	93.369476	93.402802	93.346817	93.334587	93.37175	93.364044	93.370506	93.388641	93.33448	93.407867	93.331924	93.328453	93.306732	93.333473	93.285812	93.318321	93.456444	93.50676	93.403419	93.262207	93.252533	93.367653	93.323837	93.46685	93.402458	93.377441	93.363213	93.409409	93.360703	93.420418	93.402756	93.334351	93.344131	93.375572	93.341301	93.319565	93.232681	93.222511	93.228371	93.25219	93.210922	93.133896	93.078636	93.13868	93.141792	93.257614	93.245644	93.180138	93.137604	93.15078	93.165306	93.139236	93.15052	93.123703	93.093529	93.061432	93.105415	93.080788	93.063187	93.093102	93.121704	93.06057	92.978966	92.994308	92.991241	92.971161	92.994698	92.995682	92.962402	92.900864	92.865631	92.836487	92.838188	92.925644	92.934059	92.89743	92.884811	92.84005	92.837158	92.863228	92.750099	92.778595	92.88488	92.836166	92.950279	92.86795	92.88372	92.927536	92.92337	92.881935	92.859169	92.824493	92.789497	92.894836	92.842026	92.903114	92.880585	92.878998	92.893929	92.852005	92.808983	92.932259	92.888397	92.817474	92.916504	92.967964	92.872627	92.803185	92.770081	92.783363	92.778404	92.840485	92.825378	92.817459	92.862259	92.797913	92.904701	92.848892	92.835266	92.832497	92.846786	92.88829	92.819885	92.809669	92.82724	92.809235	92.824989	92.859962	92.916718	92.95665	92.946442	92.886337	92.923416	92.887558	92.917686	92.933113	92.968109	92.996567	92.854599	92.883438	92.916763	92.966202	92.882599	92.806534	92.877197	92.935928	92.89801	92.89151	92.881187	92.815201	92.912064	92.844879	92.804024	92.841385	92.827438	92.806129	92.843079	92.842026	92.763298	92.750748	92.886826	92.837067	92.855415	92.901123	92.849297	92.897476	92.870583	92.837051	92.973366	92.924507	92.870911	92.798897	92.770767	92.73703	92.77433	92.861465	92.858826	92.874878	92.828354	92.841423	92.774239	92.667831	92.718582	92.662788	92.762077	92.834343	92.718987	92.789673	92.750206	92.778229	92.828209	92.863159	92.8255	92.828125	92.78978	92.794624	92.854385	92.800163	92.844383	92.83477	92.8293	92.778488	92.786324	92.513206	92.758041	92.802628	92.773529	92.819069	92.844688	92.826447	92.766327	92.766197	92.752846	92.623268	92.709267	92.7342	92.7342	92.700172	92.758537	92.769005	92.705551	92.66745	92.651093	92.600883	92.650925	92.607666	92.60202	92.642792	92.649719
92.563484	92.62043	92.676521	92.573074	92.606636	92.645775	92.681267	92.592171	92.662064	92.59668	92.623627	92.570671	92.694679	92.645111	92.574982	92.634659	92.632645	92.617363	92.612213	92.578415	92.599319	92.653519	92.508339	92.59166	92.61805	92.621353	92.562714	92.575821	92.564102	92.630112	92.521881	92.537308	92.519836	92.560005	92.667854	92.657341	92.58606	92.543053	92.58297	92.630089	92.558609	92.657982	92.619957	92.565567	92.596848	92.663307	92.692444	92.576874	92.581833	92.605072	92.652618	92.599121	92.668411	92.594727	92.641525	92.643799	92.62146	92.68322	92.618179	92.653992	92.69751	92.661545	92.682831	92.658112	92.61779	92.640068	92.468063	92.595001	92.572151	92.599854	92.567947	92.528854	92.587776	92.569595	92.568008	92.554642	92.538246	92.492477	92.513512	92.608826	92.533058	92.488464	92.526337	92.538933	92.552887	92.558807	92.546509	92.519455	92.532478	92.506836	92.589508	92.431694	92.527603	92.477997	92.455399	92.472443	92.545052	92.535759	92.468513	92.562477	92.553894	92.447701	92.444008	92.450233	92.494194	92.531342	92.482613	92.491432	92.497482	92.450485	92.540375	92.461578	92.434929	92.487076	92.517303	92.481583	92.433968	92.466949	92.468552	92.521706	92.538551	92.532516	92.448494	92.586441	92.559296	92.594193	92.523766	92.546249	92.597084	92.638969	92.594299	92.64193	92.611313	92.588699	92.677658	92.739761	92.705322	92.723175	92.778984	92.757439	92.773941	92.737785	92.772049	92.866402	92.791817	92.798248	92.853828	92.899872	92.942215	92.816216	92.934204	92.867004	92.983665	92.922081	92.889557	92.90535	92.927795	92.911011	92.902924	92.976349	92.925903	92.991844	92.918762	92.94648	92.994911	92.972961	92.991241	93.031281	92.989937	92.976868	92.932297	92.946915	92.992378	92.969505	93.00309	93.053902	93.008408	92.964745	92.953156	93.006416	92.978622	92.984138	92.987488	93.035637	92.991501	92.937302	92.946526	92.935837	93.025276	93.005966	93.037163	93.099709	93.154747	93.151657	93.272507	93.259911	93.235733	93.308151	93.264122	93.328751	93.317528	93.329178	93.285858	93.261482	93.38121	93.342293	93.258179	93.273605	93.430931	93.396881	93.442154	93.35321	93.474983	93.466469	93.437988	93.499123	93.542702	93.503418	93.568237	93.482986	93.524078	93.521957	93.542107	93.542274	93.594093	93.582291	93.634697	93.632614	93.56086	93.650055	93.678337	93.584503	93.659416	93.565018	93.592468	93.634949	93.581009	93.533218	93.614609	93.524612	93.535942	93.49865	93.482796	93.431252	93.421852	93.510323	93.414047	93.423744	93.444771	93.4832	93.578751	93.501762	93.431145	93.453636	93.516182	93.486038	93.375938	93.335556	93.443764	93.449966	93.451935	93.457756	93.3834	93.474213	93.345787	93.385101	93.490196	93.405952	93.280449	93.343513	93.446678	93.470993	93.274826	93.368942	93.395294	93.348083	93.329735	93.329308	93.317268	93.305916	93.235733	93.364113	93.28508	93.312332	93.296219	93.290833	93.264145	93.258369	93.26577	93.300468	93.360054	93.244461	93.360847	93.238693	93.287895	93.228714	93.301949	93.200539	93.277145	93.379387	93.488052	93.333557	93.244659	93.216782	93.277641	93.345467	93.404671	93.394005	93.311974	93.354782	93.343124	93.432198	93.385872	93.344604	93.34008	93.262894	93.32193	93.245819	93.302597	93.233971	93.204811	93.132523	93.208221	93.228821	93.16217	93.060959	93.080978	93.064438	93.201187	93.216805	93.137131	93.116188	93.117371	93.115227	93.095718	93.065849	93.118248	92.975685	93.038124	93.061989	93.060852	93.081688	93.040466	93.110802	93.008537	92.967163	93.011711	92.939743	92.93663	92.965942	92.925629	92.926247	92.843483	92.881012	92.862778	92.848251	92.861534	92.894234	92.807396	92.838547	92.815697	92.799973	92.850204	92.752655	92.765381	92.785095	92.772285	92.863937	92.878952	92.920113	92.919678	92.852043	92.808701	92.854019	92.746239	92.804131	92.807907	92.827415	92.860825	92.860413	92.781708	92.845268	92.798401	92.776367	92.859535	92.854088	92.82428	92.869728	92.947403	92.843185	92.869339	92.81031	92.815636	92.816536	92.787888	92.878868	92.822777	92.89241	92.841042	92.861404	92.913757	92.862022	92.849426	92.865822	92.822479	92.793465	92.843979	92.835907	92.79364	92.844582	92.898651	92.934914	92.875626	92.874664	92.94899	92.973045	92.828766	92.983994	92.93689	92.963303	92.961693	92.940903	92.887733	92.879234	92.918991	92.82917	92.821426	92.855026	92.896378	92.906891	92.890114	92.83947	92.812798	92.749931	92.77124	92.769585	92.882172	92.775681	92.806274	92.819199	92.807289	92.720619	92.709076	92.820206	92.753319	92.843033	92.814369	92.806343	92.774261	92.810379	92.847221	92.856102	92.884834	92.872986	92.757675	92.73439	92.719398	92.751556	92.758385	92.804794	92.876877	92.770317	92.774818	92.739326	92.619446	92.708214	92.670448	92.701691	92.816536	92.724892	92.803276	92.719139	92.728386	92.735809	92.841507	92.831833	92.7948	92.708321	92.774712	92.79023	92.736923	92.811409	92.807503	92.804367	92.787376	92.753616	92.504028	92.715599	92.745659	92.779457	92.741989	92.801147	92.864639	92.718262	92.71727	92.728622	92.607147	92.747719	92.693665	92.753983	92.638008	92.73555	92.696503	92.635628	92.654465	92.67749	92.562325	92.592728	92.602432	92.593292	92.588974	92.605797
92.577347	92.608673	92.668823	92.543999	92.600883	92.649017	92.649506	92.567757	92.658218	92.57151	92.633583	92.534256	92.664337	92.583717	92.57048	92.676117	92.59996	92.628998	92.642235	92.645752	92.570671	92.633224	92.525742	92.594833	92.592003	92.621765	92.566254	92.605759	92.553055	92.644058	92.586914	92.509323	92.491882	92.511299	92.552818	92.594444	92.58445	92.541298	92.631866	92.553352	92.569725	92.617706	92.594597	92.6138	92.602837	92.584511	92.625671	92.6185	92.542542	92.572067	92.644569	92.615585	92.627449	92.633499	92.609253	92.638199	92.647575	92.631012	92.662682	92.554214	92.702484	92.569534	92.618843	92.586784	92.613953	92.62307	92.492996	92.542366	92.543999	92.548981	92.5466	92.516579	92.552711	92.566399	92.522781	92.540245	92.506836	92.524948	92.543381	92.575821	92.609192	92.517006	92.600609	92.552902	92.553444	92.530869	92.526985	92.518898	92.588013	92.459671	92.586273	92.520393	92.523705	92.484734	92.467163	92.496002	92.514069	92.499306	92.441818	92.469238	92.520653	92.465935	92.438538	92.48774	92.522888	92.502266	92.48484	92.523849	92.528442	92.450874	92.50441	92.46888	92.467461	92.455727	92.413475	92.488121	92.419098	92.434158	92.494751	92.4916	92.477997	92.532715	92.425575	92.517395	92.537758	92.531273	92.556252	92.502953	92.530891	92.55632	92.653328	92.546532	92.62043	92.641609	92.643196	92.717789	92.733017	92.673752	92.705086	92.728683	92.818146	92.703262	92.783401	92.782677	92.72995	92.752785	92.79351	92.851082	92.926353	92.811661	92.814667	92.814369	92.892899	92.837349	92.845566	92.941612	92.827972	92.783508	92.793854	92.925903	92.891869	92.971397	92.81546	92.852989	92.868286	92.889168	92.90818	92.967056	92.921524	92.937599	92.887901	92.874962	92.93856	92.930023	92.926422	93.024483	92.885132	92.892342	92.900261	92.971176	92.915886	92.952042	92.948196	92.941528	92.938713	92.903542	92.81662	92.831749	93.023361	92.992935	92.876511	93.03495	93.078018	93.094368	93.138374	93.125847	93.148766	93.230904	93.194984	93.216568	93.227753	93.274551	93.148186	93.165459	93.274803	93.227982	93.219833	93.211159	93.326965	93.353897	93.328087	93.321388	93.356155	93.35862	93.328537	93.409065	93.456253	93.476547	93.449989	93.44265	93.471962	93.46389	93.493118	93.485863	93.4879	93.556091	93.527664	93.634247	93.552704	93.558823	93.599548	93.552383	93.54882	93.566269	93.486618	93.526161	93.474144	93.460197	93.485092	93.467155	93.4431	93.3769	93.436897	93.376579	93.335274	93.421127	93.371986	93.306885	93.359329	93.424835	93.479729	93.373383	93.427155	93.382332	93.469559	93.409065	93.352287	93.307037	93.305344	93.323753	93.401169	93.331863	93.365227	93.333534	93.24305	93.272057	93.362907	93.327652	93.233566	93.202171	93.327141	93.383186	93.271736	93.230904	93.290276	93.232124	93.289093	93.297897	93.238693	93.291626	93.162086	93.240799	93.216057	93.204857	93.255043	93.260796	93.2603	93.201057	93.16507	93.229698	93.297981	93.189812	93.264595	93.202278	93.281929	93.157967	93.200752	93.245323	93.2556	93.316368	93.424942	93.284271	93.174942	93.229248	93.171898	93.244339	93.231781	93.313469	93.287376	93.249489	93.241592	93.326797	93.339287	93.309052	93.208092	93.162086	93.255753	93.290573	93.198822	93.185265	93.162819	93.093338	93.215904	93.189552	93.113594	92.976456	93.000381	93.051842	93.177902	93.156189	93.085052	93.12941	93.053574	93.059647	93.008362	93.015038	93.020576	92.881355	92.965775	93.00296	93.011093	93.064331	92.987701	93.025063	92.987297	92.892174	93.026497	92.933266	92.907127	92.896675	92.897194	92.891762	92.814217	92.888611	92.883377	92.845757	92.860565	92.799736	92.787048	92.839966	92.83902	92.764626	92.852135	92.747978	92.77742	92.784348	92.804794	92.799583	92.854233	92.888435	92.864876	92.859558	92.772545	92.872734	92.742142	92.833656	92.829819	92.810783	92.82505	92.798599	92.801086	92.731262	92.784325	92.771469	92.807564	92.917061	92.839622	92.877686	92.856552	92.860802	92.872368	92.864151	92.793938	92.778618	92.755142	92.873077	92.85788	92.876984	92.88932	92.819901	92.89003	92.863831	92.842712	92.801857	92.854919	92.800888	92.874451	92.760361	92.825417	92.892624	92.913696	92.883614	92.865074	92.878677	92.906464	92.948502	92.888054	92.867043	92.90773	92.891762	92.867599	92.872665	92.852158	92.859001	92.916481	92.779243	92.798744	92.863892	92.844513	92.842369	92.883972	92.826019	92.83593	92.749847	92.769928	92.783081	92.743446	92.761688	92.80806	92.808273	92.83123	92.636375	92.71167	92.806168	92.783943	92.759819	92.82267	92.782455	92.772591	92.753639	92.777458	92.776367	92.771942	92.773529	92.696861	92.634254	92.718727	92.731049	92.725319	92.805824	92.74688	92.698708	92.687233	92.699997	92.547821	92.622772	92.669273	92.577042	92.791405	92.742508	92.730316	92.69268	92.740105	92.695145	92.70858	92.758064	92.795593	92.699974	92.770554	92.743317	92.686867	92.787971	92.738045	92.714699	92.744865	92.692871	92.489479	92.738152	92.710854	92.724442	92.70549	92.772781	92.760422	92.68644	92.675598	92.765076	92.60923	92.732483	92.639015	92.739326	92.678261	92.684937	92.625175	92.624466	92.548225	92.611526	92.509842	92.543526	92.588097	92.528618	92.537239	92.545738
92.592407	92.545525	92.540291	92.501343	92.61013	92.629616	92.658348	92.559982	92.62545	92.598869	92.600563	92.499367	92.634979	92.574188	92.59063	92.598633	92.590454	92.687012	92.659424	92.614449	92.599854	92.581551	92.546165	92.547478	92.52829	92.573761	92.512543	92.565392	92.518059	92.626915	92.509689	92.520248	92.567131	92.516769	92.589508	92.655991	92.550888	92.621269	92.560112	92.495613	92.556854	92.638863	92.547005	92.583008	92.583267	92.523361	92.526062	92.555611	92.5019	92.553741	92.615242	92.630478	92.565498	92.599617	92.551292	92.625435	92.662598	92.614227	92.650749	92.549492	92.64193	92.527328	92.614227	92.525826	92.514816	92.557907	92.479691	92.542946	92.471535	92.523659	92.519257	92.440506	92.56237	92.493729	92.464821	92.573654	92.489243	92.516617	92.561234	92.563332	92.566895	92.506859	92.627922	92.535141	92.543098	92.522285	92.546852	92.460678	92.512604	92.501259	92.558487	92.498833	92.51252	92.544815	92.50563	92.525871	92.523743	92.456688	92.472481	92.562645	92.547562	92.495117	92.505997	92.532433	92.561424	92.49501	92.508705	92.432526	92.495911	92.444458	92.459732	92.521317	92.424225	92.5037	92.398392	92.469757	92.386223	92.432144	92.46714	92.476303	92.456299	92.451454	92.455917	92.465034	92.498146	92.481041	92.543251	92.489693	92.572754	92.562775	92.522369	92.560844	92.565437	92.557068	92.652428	92.654526	92.674118	92.635643	92.658325	92.71637	92.740486	92.649376	92.727249	92.763557	92.738945	92.756859	92.757416	92.806038	92.856125	92.823547	92.8228	92.843872	92.864044	92.813828	92.808746	92.93438	92.8116	92.73864	92.740936	92.780075	92.78997	92.855675	92.732185	92.824966	92.772865	92.884232	92.835052	92.93483	92.940559	92.948219	92.900627	92.862625	92.907066	92.892235	92.840759	92.923569	92.830696	92.868179	92.904533	92.868866	92.820335	92.868698	92.891251	92.908333	92.887627	92.802673	92.671951	92.754539	92.924034	92.9356	92.851768	92.977509	92.93528	92.993347	93.031586	93.028366	93.057693	93.178162	93.092117	93.157066	93.140587	93.144302	93.062912	93.103317	93.157562	93.085159	93.07692	93.118874	93.197388	93.289551	93.267189	93.267746	93.221161	93.210709	93.220177	93.266373	93.376282	93.354286	93.404091	93.292763	93.32373	93.382439	93.410652	93.404839	93.440887	93.422134	93.405632	93.515602	93.457863	93.469536	93.463501	93.501633	93.488029	93.451271	93.415672	93.38385	93.371452	93.389839	93.346603	93.406448	93.375656	93.275795	93.426208	93.344025	93.345741	93.439857	93.309998	93.239357	93.302017	93.374367	93.376793	93.281433	93.344131	93.308861	93.397629	93.308105	93.234253	93.2444	93.236267	93.309135	93.340233	93.247536	93.327744	93.232704	93.192581	93.223305	93.253799	93.311989	93.21788	93.166573	93.245369	93.367737	93.280296	93.197105	93.260902	93.163612	93.229485	93.199341	93.146599	93.171036	93.081108	93.119987	93.16893	93.181763	93.189751	93.15921	93.191208	93.095978	93.104454	93.169403	93.178589	93.144966	93.193436	93.097542	93.187408	93.140549	93.173393	93.196465	93.188049	93.256889	93.34922	93.201874	93.14003	93.153015	93.1511	93.145355	93.299271	93.281822	93.201355	93.18026	93.199959	93.274635	93.262466	93.282249	93.195885	93.058487	93.156914	93.188866	93.162987	93.172256	93.143524	93.140633	93.133766	93.165222	93.108185	92.899185	92.975174	93.009354	93.143654	93.091774	93.067032	93.105865	93.082199	93.034607	93.012253	92.965752	92.914787	92.879494	92.916504	92.992317	92.958458	93.066772	92.977509	93.031799	92.973091	92.889061	92.961456	92.899857	92.869171	92.839111	92.861404	92.858566	92.761971	92.8461	92.828529	92.803833	92.820587	92.757378	92.783058	92.869621	92.820999	92.861771	92.883331	92.808357	92.844429	92.871468	92.791641	92.747978	92.81076	92.850906	92.798424	92.847115	92.780525	92.847282	92.822563	92.882561	92.867004	92.846443	92.885864	92.83239	92.865608	92.744308	92.821365	92.862991	92.854515	92.876938	92.813553	92.886055	92.806427	92.850906	92.819862	92.878609	92.800095	92.84655	92.814964	92.899315	92.89975	92.865669	92.93779	92.83503	92.898613	92.842796	92.784325	92.817047	92.870544	92.802391	92.83754	92.793427	92.828102	92.900391	92.850739	92.877731	92.850655	92.803764	92.819176	92.827713	92.814949	92.888977	92.868416	92.871918	92.7892	92.841705	92.836472	92.80201	92.841942	92.750961	92.786362	92.851768	92.835114	92.849342	92.762093	92.752441	92.744652	92.716972	92.736542	92.782455	92.690216	92.672531	92.686974	92.718109	92.748795	92.639229	92.613091	92.741798	92.722832	92.654831	92.66777	92.670753	92.686798	92.637924	92.676567	92.821381	92.730362	92.734138	92.601868	92.584557	92.651031	92.634682	92.667809	92.725143	92.639206	92.555954	92.541512	92.56694	92.506065	92.532181	92.518661	92.556099	92.685837	92.659271	92.68161	92.663216	92.624405	92.658501	92.645004	92.70266	92.709846	92.677528	92.695511	92.640625	92.615906	92.695236	92.673111	92.711777	92.681801	92.671028	92.475891	92.643845	92.627853	92.671867	92.702484	92.682083	92.663559	92.689888	92.658218	92.71096	92.57093	92.703041	92.653351	92.68837	92.618889	92.692314	92.579811	92.614807	92.543999	92.546661	92.56089	92.504112	92.52018	92.490547	92.524391	92.550072
92.611374	92.480721	92.497459	92.417038	92.620071	92.596634	92.569618	92.588547	92.568634	92.596336	92.532799	92.568954	92.588715	92.540909	92.60891	92.591141	92.553917	92.603096	92.622276	92.56192	92.579018	92.528572	92.507225	92.521126	92.523743	92.511467	92.493507	92.546143	92.521019	92.618698	92.581657	92.485229	92.606163	92.561707	92.556358	92.501923	92.557007	92.548309	92.481834	92.514343	92.506645	92.632919	92.571655	92.58297	92.572647	92.551964	92.479179	92.509048	92.517456	92.531128	92.589172	92.532539	92.527588	92.583328	92.602814	92.645706	92.577278	92.595566	92.630562	92.553551	92.50499	92.528809	92.540543	92.507889	92.458084	92.544754	92.4468	92.42141	92.470123	92.492821	92.49836	92.469437	92.515953	92.512154	92.461021	92.546555	92.499886	92.514214	92.515656	92.487076	92.522331	92.460228	92.568695	92.510635	92.482201	92.509521	92.553421	92.448601	92.501472	92.494713	92.520248	92.554665	92.444328	92.526108	92.542839	92.514626	92.528526	92.538399	92.492416	92.502739	92.467758	92.473106	92.479607	92.473145	92.592834	92.469009	92.578117	92.45253	92.472504	92.436966	92.479523	92.438171	92.406929	92.540054	92.438667	92.486237	92.387596	92.478767	92.529884	92.474823	92.519493	92.386261	92.483383	92.471733	92.469025	92.516708	92.526489	92.530457	92.562927	92.548676	92.568336	92.57061	92.593697	92.562347	92.622581	92.631462	92.656586	92.626228	92.625885	92.650047	92.658051	92.602364	92.709526	92.665512	92.692184	92.780762	92.709785	92.799026	92.824692	92.768295	92.749733	92.780273	92.713966	92.739822	92.758621	92.823654	92.701996	92.625755	92.645691	92.739929	92.675064	92.771385	92.713669	92.768059	92.790741	92.747292	92.821381	92.836876	92.844086	92.913269	92.842346	92.859856	92.823784	92.779152	92.837006	92.816193	92.809814	92.732849	92.809174	92.814987	92.703514	92.80793	92.887604	92.871788	92.849518	92.668991	92.635368	92.631828	92.819733	92.832458	92.871384	92.942558	92.857193	92.966476	92.972466	92.984657	92.939613	93.053902	93.004997	93.081299	93.062355	93.072052	92.9944	93.041794	93.170074	93.0298	93.01429	93.05381	93.120865	93.25135	93.205948	93.20211	93.054565	93.081688	93.097328	93.248238	93.2202	93.235535	93.280365	93.198349	93.290642	93.312912	93.312897	93.331604	93.322052	93.310616	93.329071	93.381325	93.324348	93.363556	93.402351	93.395866	93.471466	93.33886	93.382912	93.345596	93.34774	93.330635	93.235046	93.323044	93.294739	93.212387	93.351799	93.336731	93.321434	93.383621	93.286949	93.170135	93.146233	93.202232	93.312805	93.243088	93.244354	93.293541	93.357376	93.320572	93.262787	93.283371	93.210968	93.269852	93.270752	93.201225	93.236244	93.202171	93.132523	93.16301	93.181808	93.295769	93.116814	93.075912	93.247787	93.284416	93.221848	93.184769	93.191315	93.046967	93.164001	93.0784	93.147346	93.089905	93.103081	93.054649	93.130913	93.090012	93.132996	93.136208	93.13295	93.072571	93.091148	93.138161	93.128616	93.075638	93.150246	93.098297	93.094841	93.239655	93.14769	93.164062	93.151169	93.154404	93.284782	93.192513	93.149384	93.091431	93.080933	93.13958	93.274483	93.135071	93.199745	93.157349	93.084625	93.15844	93.209831	93.209641	93.149002	93.037399	93.033539	93.072655	93.095375	93.066193	93.131126	93.104065	93.115974	93.151489	93.094795	92.85891	92.936485	92.979935	93.044304	93.067329	93.005447	93.044113	93.045357	92.989937	92.99472	92.916374	92.843552	92.898758	92.873932	92.972488	92.845932	93.065033	92.913933	92.986778	92.875648	92.811897	92.899315	92.842216	92.803101	92.835953	92.786469	92.801323	92.80909	92.837265	92.890671	92.816086	92.84166	92.80394	92.818489	92.864662	92.836792	92.853462	92.951653	92.787033	92.839813	92.866722	92.830139	92.777184	92.788872	92.888268	92.826256	92.847176	92.867989	92.843933	92.873505	92.855843	92.827347	92.890671	92.901482	92.862907	92.936378	92.844833	92.857864	92.821022	92.870178	92.823677	92.851578	92.862236	92.814842	92.814606	92.856277	92.837692	92.876122	92.852821	92.84552	92.874344	92.876808	92.897324	92.89859	92.866447	92.83168	92.8246	92.779411	92.772614	92.780312	92.791878	92.786621	92.775719	92.817734	92.821922	92.868225	92.798813	92.732697	92.806877	92.774368	92.778297	92.845886	92.809814	92.810158	92.829605	92.762894	92.786217	92.735336	92.772614	92.783981	92.784821	92.757759	92.809128	92.819	92.791878	92.767181	92.717682	92.714676	92.671028	92.661591	92.671761	92.605736	92.610794	92.67569	92.696564	92.656845	92.618607	92.610542	92.648888	92.622192	92.587303	92.573677	92.575241	92.564941	92.596291	92.614639	92.754288	92.640472	92.640236	92.476128	92.497116	92.579559	92.529045	92.594124	92.605392	92.568695	92.417915	92.445511	92.504219	92.348824	92.492844	92.442032	92.48954	92.6129	92.517265	92.693665	92.641029	92.574448	92.602409	92.594086	92.654915	92.733063	92.700577	92.632599	92.557304	92.546814	92.633583	92.60717	92.699463	92.609169	92.660904	92.52565	92.588417	92.586914	92.667252	92.603226	92.675041	92.708794	92.619598	92.676605	92.678131	92.583565	92.631393	92.613091	92.660774	92.662231	92.629402	92.600044	92.63942	92.568184	92.539299	92.576141	92.413643	92.545715	92.457115	92.492691	92.530586
92.569038	92.426888	92.523079	92.39045	92.619553	92.487801	92.551125	92.566597	92.59005	92.553032	92.557709	92.645042	92.57769	92.552864	92.58889	92.589493	92.497284	92.532906	92.532303	92.527695	92.536407	92.528099	92.478683	92.519707	92.516083	92.537392	92.505417	92.576271	92.530243	92.583908	92.571083	92.523552	92.563011	92.578827	92.50679	92.521835	92.534729	92.499199	92.524406	92.540398	92.499451	92.566292	92.495674	92.485718	92.560692	92.538467	92.485596	92.512955	92.500526	92.531982	92.550011	92.548203	92.538811	92.573051	92.504753	92.583611	92.531059	92.589188	92.534088	92.443237	92.444115	92.481598	92.441994	92.50518	92.458237	92.450897	92.46225	92.454498	92.46965	92.46225	92.446671	92.455849	92.501129	92.46669	92.419502	92.440704	92.451042	92.516533	92.502266	92.420319	92.49881	92.481583	92.503426	92.493683	92.464691	92.528526	92.432915	92.511665	92.516319	92.536873	92.511429	92.546272	92.459244	92.44725	92.461472	92.446259	92.496277	92.521751	92.532867	92.507889	92.438469	92.514969	92.49025	92.467461	92.560242	92.431969	92.546875	92.434181	92.454803	92.41008	92.429199	92.406456	92.462143	92.465271	92.455742	92.437332	92.3871	92.462631	92.505676	92.488037	92.497353	92.445984	92.531494	92.472588	92.477394	92.469925	92.538826	92.533676	92.467911	92.523659	92.60833	92.584816	92.58239	92.581207	92.614594	92.568398	92.590324	92.632553	92.624313	92.616249	92.662621	92.606209	92.675453	92.641159	92.677383	92.736092	92.694183	92.729805	92.809708	92.842239	92.717422	92.70092	92.610283	92.654205	92.725876	92.735336	92.601059	92.594772	92.623116	92.71624	92.555824	92.662621	92.656136	92.659424	92.774094	92.649246	92.763535	92.646652	92.721626	92.82563	92.846748	92.81205	92.798599	92.683067	92.864532	92.809517	92.76712	92.713326	92.759071	92.704308	92.627899	92.742142	92.873955	92.817047	92.717697	92.559578	92.635048	92.569855	92.782677	92.802589	92.859642	92.826187	92.815331	92.899681	92.837456	92.934807	92.897797	92.884918	92.963753	92.957443	93.001137	93.017807	93.032074	92.981155	93.049759	92.94944	92.944397	92.958908	93.038597	93.170158	93.110672	93.073532	92.997681	93.043343	93.085739	93.243652	93.138611	93.199295	93.219398	93.165199	93.26609	93.242294	93.280746	93.247101	93.296394	93.248177	93.216888	93.243523	93.272705	93.248802	93.341171	93.311432	93.349243	93.195305	93.318237	93.335228	93.220108	93.241821	93.157326	93.234268	93.168396	93.160309	93.310875	93.280426	93.276779	93.284523	93.237534	93.171425	93.03154	93.12812	93.220734	93.213669	93.18187	93.191849	93.281326	93.212875	93.205498	93.152557	93.210365	93.231056	93.231979	93.205177	93.166641	93.207794	93.069969	93.050507	93.11145	93.21756	93.119148	93.009827	93.211227	93.185562	93.139969	93.189316	93.088593	93.053856	93.128418	92.981819	93.04274	93.059906	93.003342	93.046967	93.062912	93.066559	93.067307	93.119728	93.088554	93.062141	93.069801	93.004951	93.090355	93.056046	93.122437	93.059883	93.068703	93.12233	93.068558	93.082069	93.038361	93.037552	93.172195	93.050507	93.092369	93.08493	93.060913	93.053535	93.180695	93.099648	93.129173	93.116493	92.982849	93.130264	93.125587	93.239037	93.209167	93.030983	92.994415	93.039482	93.042206	93.123894	93.104927	93.084351	93.122368	93.011108	93.098831	92.893288	92.922554	92.910858	92.955215	93.06057	92.948715	93.005493	92.946999	92.919464	92.904404	92.827324	92.80529	92.924767	92.829277	92.896507	92.8293	92.924591	92.880585	92.893784	92.849945	92.720551	92.822052	92.809563	92.793983	92.814453	92.827477	92.839943	92.798103	92.908585	92.844879	92.854408	92.804993	92.838036	92.820572	92.819946	92.79216	92.87767	92.910217	92.820457	92.894379	92.847115	92.902969	92.867966	92.841446	92.896461	92.864044	92.877213	92.888885	92.881248	92.898499	92.868973	92.861549	92.862259	92.930664	92.896118	92.968391	92.886612	92.878098	92.90947	92.874107	92.757614	92.849152	92.889297	92.792648	92.886078	92.834305	92.814026	92.860519	92.84108	92.895088	92.849579	92.867493	92.883804	92.864578	92.896935	92.759048	92.770676	92.753319	92.772911	92.750893	92.784218	92.770248	92.78875	92.8172	92.829041	92.821274	92.713127	92.677788	92.746498	92.733963	92.683731	92.812309	92.718834	92.774071	92.760399	92.646225	92.711647	92.641136	92.720535	92.742889	92.714828	92.71907	92.712959	92.738342	92.712677	92.70285	92.683151	92.632339	92.596313	92.611702	92.580887	92.563438	92.550224	92.620407	92.57119	92.58625	92.565567	92.513039	92.686737	92.544235	92.474953	92.473663	92.461281	92.458191	92.533569	92.483963	92.688049	92.675018	92.573738	92.408043	92.426476	92.534126	92.421646	92.556641	92.568741	92.525291	92.362701	92.393585	92.433388	92.353088	92.487244	92.412209	92.410728	92.510612	92.549576	92.692894	92.554382	92.56353	92.577621	92.627663	92.649483	92.707291	92.670944	92.486984	92.508682	92.432289	92.486771	92.604851	92.620819	92.555717	92.656929	92.500786	92.548637	92.551788	92.593956	92.626869	92.690903	92.57132	92.608284	92.681137	92.649597	92.551788	92.613457	92.495895	92.513016	92.563332	92.59024	92.616783	92.546486	92.539749	92.547371	92.599403	92.368561	92.501923	92.438385	92.46804	92.473579
92.473724	92.462013	92.453987	92.436172	92.624207	92.462265	92.452438	92.469284	92.513275	92.511276	92.591682	92.628738	92.593483	92.485489	92.60865	92.596527	92.546532	92.461388	92.497612	92.50898	92.503464	92.491173	92.506126	92.486626	92.526878	92.510979	92.4645	92.609985	92.450272	92.543938	92.507713	92.541618	92.533958	92.434891	92.496002	92.498299	92.482544	92.457802	92.584404	92.534927	92.50209	92.539429	92.479416	92.489731	92.509048	92.487694	92.453621	92.519089	92.499649	92.508598	92.460701	92.502846	92.47261	92.48877	92.523018	92.563461	92.476883	92.566597	92.503639	92.401306	92.437035	92.451881	92.403214	92.463623	92.350792	92.357643	92.434006	92.449669	92.426392	92.388412	92.414078	92.424377	92.415466	92.475143	92.435127	92.376976	92.395409	92.471191	92.450592	92.388672	92.432869	92.447914	92.446686	92.399887	92.452095	92.464432	92.379654	92.428925	92.468102	92.463768	92.546036	92.502182	92.481018	92.456841	92.443939	92.444138	92.474586	92.449654	92.529282	92.509262	92.390945	92.439499	92.456795	92.419678	92.526939	92.378197	92.494301	92.428261	92.435921	92.449287	92.451797	92.410919	92.402634	92.435959	92.497269	92.471046	92.396759	92.431671	92.445663	92.459305	92.549561	92.514153	92.526337	92.396477	92.457787	92.504837	92.508575	92.532181	92.519623	92.504456	92.584557	92.610199	92.612816	92.528618	92.613266	92.566383	92.580994	92.617363	92.588936	92.606056	92.628242	92.598099	92.639702	92.66674	92.677292	92.693901	92.690338	92.713409	92.718239	92.800934	92.685364	92.645538	92.601761	92.669205	92.710724	92.67955	92.602539	92.632599	92.538399	92.658882	92.523361	92.689247	92.619553	92.613136	92.657791	92.633842	92.668861	92.648865	92.680298	92.774216	92.682915	92.738945	92.718689	92.663345	92.737572	92.684181	92.656975	92.703751	92.698067	92.657257	92.640388	92.643112	92.806061	92.68618	92.629295	92.618118	92.64502	92.555756	92.673172	92.826637	92.818184	92.773918	92.79055	92.739288	92.825783	92.868698	92.796387	92.842865	92.860863	92.942337	92.972878	92.940323	93.008385	92.983047	92.972122	92.824432	92.823189	92.879234	93.028664	93.001068	93.062035	92.985817	92.923454	92.915306	92.973579	93.160049	93.096001	93.090675	93.092094	93.065102	93.113403	93.198715	93.229935	93.148117	93.196632	93.179428	93.170975	93.134003	93.169876	93.210625	93.229767	93.279823	93.183975	93.154732	93.200798	93.210129	93.14608	93.107521	93.111298	93.128807	93.113441	93.138824	93.192192	93.229614	93.308517	93.196724	93.127716	93.109581	93.016281	93.096878	93.163742	93.089752	93.181229	93.140633	93.16552	93.170715	93.156914	93.101791	93.105675	93.192299	93.186661	93.122818	93.155655	93.15316	92.960922	93.01416	92.980103	93.213928	93.043297	92.966827	93.145119	93.090981	93.109772	93.136276	93.075333	92.981369	93.060509	92.982422	93.014091	92.964096	92.942963	92.999222	92.982468	92.995316	93.069023	93.05954	93.097649	93.043236	93.035126	93.048622	93.031258	93.055977	93.115807	92.986458	93.056557	93.080231	93.022675	93.026688	93.004227	93.004501	93.084244	93.003555	93.041733	93.064133	92.996605	93.033897	93.075226	93.111382	93.040359	93.064156	93.018211	93.04203	93.094109	93.138443	93.147263	92.995255	92.992615	92.982208	93.039093	93.183952	93.071579	93.051773	93.048363	92.989937	93.037506	92.873718	92.969398	92.892578	92.842323	93.013794	92.864044	92.953903	92.908371	92.89698	92.873741	92.831772	92.843231	92.863312	92.818161	92.838097	92.855888	92.855888	92.863808	92.895737	92.817993	92.7286	92.840698	92.7742	92.812546	92.779305	92.848503	92.847603	92.818039	92.881271	92.885132	92.877563	92.846146	92.850563	92.873077	92.829666	92.813766	92.824776	92.844109	92.884232	92.816338	92.901184	92.936096	92.865738	92.914169	92.883614	92.908028	92.854324	92.961243	92.914749	92.950882	92.91243	92.865761	92.862541	92.954399	92.880005	92.922493	92.820076	92.943047	92.846169	92.826065	92.770096	92.84919	92.800636	92.803101	92.845627	92.835739	92.858788	92.827499	92.825157	92.87458	92.82415	92.892647	92.828293	92.770935	92.833267	92.728363	92.742439	92.687744	92.695747	92.722313	92.830269	92.727875	92.778687	92.757866	92.743645	92.781624	92.718925	92.717529	92.655174	92.708755	92.669617	92.692871	92.658669	92.649658	92.69957	92.648994	92.614532	92.561615	92.634056	92.630089	92.667938	92.669762	92.645988	92.610153	92.633759	92.59996	92.60305	92.60408	92.58284	92.597	92.57003	92.487328	92.496941	92.49939	92.462204	92.521622	92.462013	92.456924	92.586937	92.456261	92.365067	92.37796	92.40313	92.410339	92.438278	92.458664	92.605476	92.635986	92.538788	92.37468	92.374207	92.473083	92.337624	92.510544	92.493042	92.502396	92.36676	92.418282	92.459648	92.37011	92.466026	92.354851	92.421242	92.487091	92.435852	92.617966	92.645493	92.547173	92.569534	92.613289	92.619766	92.621567	92.627213	92.505699	92.436111	92.429718	92.48465	92.540611	92.591698	92.508598	92.628113	92.495377	92.542908	92.518143	92.623413	92.57151	92.71212	92.611252	92.593674	92.694244	92.600113	92.529518	92.623154	92.441795	92.464905	92.542587	92.633972	92.59462	92.537582	92.59996	92.522346	92.454262	92.33007	92.390556	92.327126	92.445786	92.517159
92.527351	92.411629	92.494392	92.460205	92.609169	92.489479	92.410812	92.437012	92.523743	92.514214	92.562881	92.590584	92.532303	92.475548	92.51664	92.586914	92.414993	92.518593	92.568527	92.612	92.512268	92.532928	92.51059	92.530785	92.56192	92.484131	92.472763	92.471924	92.512993	92.449631	92.479713	92.482285	92.551018	92.405128	92.490746	92.462051	92.516273	92.501236	92.547516	92.539856	92.539238	92.497269	92.450081	92.49353	92.525612	92.516708	92.493233	92.4739	92.447441	92.486557	92.482117	92.494003	92.490181	92.526985	92.50441	92.540718	92.426842	92.512566	92.424675	92.415962	92.447762	92.435722	92.424698	92.400429	92.409912	92.408218	92.403	92.427353	92.355583	92.361588	92.356522	92.410919	92.404953	92.44577	92.386459	92.359421	92.388649	92.395874	92.380943	92.361633	92.424866	92.39077	92.335434	92.342705	92.372765	92.425468	92.348389	92.426735	92.444756	92.44474	92.51973	92.534729	92.450081	92.440491	92.453903	92.453041	92.435638	92.390732	92.518318	92.442657	92.41304	92.395317	92.426903	92.345062	92.436646	92.428581	92.48658	92.412766	92.358475	92.427895	92.45787	92.390213	92.40918	92.417442	92.443901	92.435448	92.365623	92.399117	92.486816	92.463852	92.503876	92.525291	92.397316	92.413345	92.49102	92.553032	92.531036	92.537071	92.480659	92.551018	92.598053	92.622345	92.523613	92.567368	92.538528	92.547478	92.560265	92.599663	92.62925	92.617447	92.684677	92.559921	92.592453	92.694336	92.677681	92.70472	92.641571	92.674271	92.710251	92.772438	92.675232	92.718239	92.61824	92.655281	92.699226	92.643219	92.683815	92.643158	92.569771	92.60717	92.637169	92.656288	92.604874	92.638718	92.580521	92.608627	92.610283	92.646912	92.640991	92.65657	92.641693	92.645149	92.669701	92.629013	92.615753	92.579102	92.662468	92.656464	92.627365	92.610687	92.610603	92.640991	92.739265	92.644188	92.6306	92.632645	92.603287	92.599319	92.658051	92.750443	92.749588	92.769524	92.663757	92.700638	92.735146	92.775032	92.761971	92.725487	92.7995	92.859962	92.866638	92.855179	92.936569	92.903633	92.870438	92.750038	92.781601	92.823013	92.937988	92.93811	92.971481	92.795959	92.902107	92.864426	92.915649	93.126663	92.995171	92.938629	93.013557	92.941292	93.058556	93.157028	93.169769	93.077377	93.157944	93.101624	93.078766	93.14537	93.091774	93.052994	93.117241	93.142822	93.142113	93.090744	93.068214	93.105865	93.070122	92.996521	93.011673	93.101532	93.026154	93.073486	93.12709	93.091148	93.184296	93.165031	93.062843	93.035492	92.92672	93.032784	93.090401	93.024841	93.113167	93.11145	93.14756	93.135803	93.1175	93.138718	93.094002	93.148422	93.120163	93.122238	93.108208	93.140907	92.921013	92.986282	92.886742	93.181061	93.013771	92.971565	93.034912	93.056793	93.071884	93.077141	92.997894	92.970146	93.038063	92.933067	92.962341	92.874832	92.983994	92.994629	92.944443	92.967422	93.030464	93.005852	93.020058	92.96489	93.025894	93.053917	92.961693	93.074539	93.083099	92.96328	93.035126	93.05426	93.013535	93.002037	92.998734	92.972038	93.012123	92.910988	93.046669	93.021408	93.015984	93.04454	92.932579	93.012314	93.040276	93.069649	93.001755	93.001648	93.00901	93.077606	93.02697	92.998795	92.970024	92.969337	93.010361	93.088249	93.0056	92.945366	92.922409	92.903503	93.047676	92.866463	92.941803	92.932129	92.903587	92.941887	92.861618	92.899467	92.859642	92.980644	92.922684	92.935883	92.898071	92.864899	92.845352	92.921524	92.938156	92.874489	92.862495	92.859406	92.841362	92.824455	92.793037	92.85376	92.813957	92.826492	92.838722	92.869019	92.80574	92.888351	92.8284	92.833076	92.890671	92.846336	92.90136	92.865608	92.822067	92.772141	92.803787	92.867538	92.792068	92.842178	92.880562	92.858376	92.953072	92.945473	92.934189	92.851746	92.94635	92.935776	92.947815	92.908348	92.898735	92.886955	92.878227	92.906166	92.893547	92.831512	92.924919	92.766647	92.810226	92.815849	92.779022	92.850372	92.833786	92.87606	92.816643	92.857262	92.780357	92.859451	92.823616	92.836685	92.853096	92.746819	92.729286	92.71682	92.692055	92.706474	92.6903	92.605606	92.653091	92.849709	92.722679	92.705383	92.758171	92.672485	92.719612	92.707161	92.608826	92.613632	92.652512	92.605392	92.616486	92.568184	92.601761	92.598183	92.571655	92.555351	92.539902	92.592728	92.605156	92.62178	92.584816	92.607964	92.575005	92.577515	92.540031	92.557564	92.545868	92.501556	92.559708	92.475014	92.408234	92.423622	92.477585	92.421051	92.39463	92.398643	92.343628	92.485489	92.420616	92.292686	92.415466	92.340454	92.290329	92.347084	92.380684	92.540436	92.622299	92.496773	92.299469	92.377403	92.368263	92.331078	92.398392	92.461433	92.451668	92.371994	92.427635	92.450768	92.34288	92.461044	92.3759	92.363777	92.41021	92.397209	92.591209	92.549042	92.491577	92.59816	92.575371	92.538124	92.537476	92.558144	92.46463	92.371544	92.422699	92.378944	92.538826	92.554169	92.544174	92.659744	92.45639	92.514412	92.559235	92.639832	92.571808	92.690575	92.585739	92.57608	92.611717	92.629791	92.573975	92.586227	92.451065	92.396889	92.586441	92.633118	92.62796	92.545654	92.569946	92.460701	92.446472	92.342194	92.422485	92.41465	92.428429	92.48877
92.491447	92.424736	92.530373	92.446175	92.672791	92.477676	92.465721	92.41787	92.473297	92.507927	92.627167	92.609619	92.513962	92.450699	92.425125	92.599983	92.408707	92.492973	92.607239	92.601746	92.575798	92.540756	92.533379	92.512733	92.575691	92.484261	92.403839	92.547134	92.45755	92.470383	92.482544	92.5252	92.452141	92.372658	92.498421	92.463554	92.500099	92.494736	92.569405	92.563934	92.524132	92.519386	92.474091	92.483574	92.543762	92.466667	92.462395	92.472397	92.40686	92.490417	92.506065	92.506317	92.441948	92.465271	92.500313	92.459671	92.470978	92.435249	92.393021	92.425064	92.435013	92.436821	92.411369	92.391991	92.419006	92.426132	92.40081	92.389481	92.326889	92.278481	92.334984	92.322212	92.375	92.326912	92.445099	92.339104	92.394913	92.321289	92.346909	92.336975	92.342621	92.332924	92.316399	92.304878	92.348846	92.378647	92.303032	92.408752	92.380211	92.439049	92.508553	92.475464	92.438599	92.41935	92.416908	92.432144	92.435791	92.40815	92.492096	92.399979	92.448746	92.374077	92.458382	92.293396	92.37191	92.392555	92.423729	92.428085	92.367256	92.399872	92.373024	92.362488	92.382271	92.453102	92.389122	92.368866	92.390793	92.385574	92.449799	92.385124	92.432999	92.476234	92.403282	92.433861	92.478683	92.511688	92.48838	92.576721	92.48278	92.522736	92.621162	92.608482	92.589104	92.550697	92.482826	92.545799	92.553894	92.623695	92.656998	92.642044	92.658112	92.59417	92.632599	92.601166	92.616867	92.723213	92.651955	92.67189	92.744263	92.768791	92.643066	92.748108	92.576462	92.672035	92.682167	92.646912	92.604599	92.646271	92.583443	92.640366	92.637344	92.608376	92.679207	92.608414	92.604256	92.571083	92.593826	92.646202	92.550461	92.550117	92.599106	92.61277	92.57267	92.582367	92.59816	92.59346	92.671501	92.645859	92.574402	92.60466	92.628845	92.633308	92.701416	92.650154	92.554771	92.667725	92.594086	92.585007	92.610992	92.717484	92.626717	92.643394	92.567924	92.620842	92.610153	92.651764	92.695793	92.722893	92.733086	92.746796	92.798187	92.741585	92.820137	92.769325	92.773079	92.701454	92.795097	92.749588	92.882347	92.842651	92.866341	92.756065	92.834602	92.79261	92.825287	93.050102	92.924423	92.879982	92.889793	92.851898	92.963394	92.981674	93.115654	92.995514	93.101555	93.053703	93.03199	93.093231	93.021179	92.96077	93.04731	93.06926	93.095482	93.018707	93.010773	93.093277	93.01635	92.998863	92.999931	93.045425	93.02034	93.031349	93.072678	92.982162	93.091835	93.059929	93.001694	92.996048	92.923134	92.979309	93.138229	92.990944	93.080078	93.006927	93.156792	93.090591	93.011475	93.094925	93.014977	93.097115	93.067307	93.068787	93.080719	93.061409	92.861015	92.906677	92.923927	93.081688	92.911484	92.951843	93.036179	92.960602	92.993835	92.963821	92.959808	92.905777	93.027313	92.932816	92.934639	92.92498	92.954613	92.977898	92.910172	92.985512	92.966499	92.985596	92.973022	92.956352	92.947639	92.972336	92.979721	92.975639	93.105957	92.888954	93.044632	93.006737	93.035492	92.998215	92.991348	92.958092	92.94545	92.935883	93.029846	93.017593	92.970665	93.054413	92.954849	93.016861	92.984528	93.031647	92.964592	92.96077	92.954269	92.955879	93.003387	92.997597	92.95253	92.938972	92.940384	93.001282	92.910408	92.919724	92.918373	92.960426	93.000168	92.907043	92.987572	92.925949	92.949059	92.92878	92.901123	92.888138	92.89415	92.867325	92.907211	92.971115	92.943283	92.865929	92.862793	92.888611	92.901848	92.863052	92.913605	92.913628	92.80986	92.882278	92.883781	92.831985	92.787094	92.857414	92.879662	92.867645	92.785957	92.888351	92.861336	92.761002	92.87812	92.846252	92.890175	92.838959	92.845612	92.760574	92.826019	92.800766	92.768387	92.804283	92.915024	92.831512	92.82724	92.857712	92.919189	92.882584	92.936142	92.886017	92.929573	92.830055	92.931007	92.832497	92.832581	92.863419	92.853745	92.780807	92.863678	92.7463	92.789795	92.804214	92.696175	92.722206	92.851982	92.845909	92.79467	92.843765	92.725212	92.82621	92.809021	92.816299	92.847328	92.70652	92.668755	92.615799	92.633003	92.598053	92.63472	92.574532	92.669914	92.7145	92.719612	92.651978	92.689438	92.645325	92.667679	92.664742	92.597427	92.516212	92.59655	92.544838	92.50943	92.491943	92.477287	92.527328	92.513382	92.492783	92.487289	92.554855	92.536362	92.503143	92.509857	92.573593	92.494156	92.507866	92.537651	92.569382	92.550285	92.5093	92.514626	92.480423	92.376312	92.480461	92.396225	92.387962	92.339355	92.399529	92.382164	92.442802	92.331802	92.309471	92.35601	92.326271	92.324188	92.366821	92.352791	92.411217	92.60144	92.458687	92.327919	92.36187	92.359291	92.360085	92.411201	92.433319	92.447266	92.359207	92.416245	92.370255	92.392677	92.379356	92.302689	92.388947	92.401115	92.374916	92.564453	92.460876	92.455963	92.543961	92.624596	92.475334	92.499023	92.412529	92.467308	92.436951	92.433769	92.361763	92.575867	92.602196	92.591293	92.557709	92.414886	92.507629	92.510933	92.584061	92.562431	92.636375	92.651566	92.570457	92.618477	92.676437	92.539215	92.570694	92.483383	92.47731	92.635498	92.576233	92.582474	92.618523	92.539818	92.468773	92.494736	92.357681	92.422653	92.392593	92.420509	92.450188
92.491776	92.451988	92.519173	92.448494	92.591248	92.437531	92.405685	92.386543	92.407852	92.419182	92.620796	92.508484	92.501968	92.45388	92.437698	92.601761	92.433426	92.5187	92.466492	92.554985	92.541809	92.577644	92.522522	92.520592	92.558807	92.546379	92.469498	92.486404	92.453575	92.466217	92.48922	92.421066	92.48452	92.467163	92.390297	92.455849	92.454544	92.522346	92.535263	92.574364	92.560997	92.48291	92.483856	92.532028	92.507782	92.518013	92.486923	92.453194	92.398499	92.473381	92.397682	92.567604	92.495872	92.470314	92.47506	92.430428	92.435425	92.480568	92.481148	92.439865	92.446175	92.44313	92.462845	92.383629	92.464821	92.428688	92.378067	92.370361	92.35318	92.353348	92.417511	92.325005	92.299019	92.37899	92.472908	92.366119	92.400917	92.350792	92.307686	92.337296	92.303566	92.328247	92.302025	92.328781	92.346527	92.44165	92.285309	92.368156	92.351501	92.330322	92.436157	92.432999	92.389977	92.350685	92.335777	92.403755	92.411049	92.4198	92.332642	92.37101	92.388367	92.361374	92.401283	92.352448	92.360283	92.341888	92.392143	92.396347	92.348412	92.414673	92.341629	92.378929	92.319191	92.398643	92.394119	92.377876	92.368668	92.377167	92.433365	92.389397	92.433174	92.493423	92.450356	92.48259	92.34996	92.432976	92.444885	92.480446	92.455551	92.554642	92.589508	92.618286	92.536407	92.506729	92.549667	92.592606	92.583847	92.638565	92.596252	92.645195	92.626503	92.558159	92.636436	92.645126	92.69191	92.67968	92.753448	92.640862	92.747116	92.680557	92.6894	92.712914	92.62146	92.616486	92.715279	92.699997	92.553314	92.601227	92.63015	92.62854	92.591293	92.606377	92.635643	92.640556	92.572067	92.584381	92.600754	92.651764	92.552887	92.60955	92.628502	92.563934	92.57267	92.591461	92.577065	92.604507	92.63839	92.604492	92.61554	92.643196	92.626076	92.606377	92.694717	92.631508	92.621719	92.62867	92.566383	92.609253	92.54705	92.611267	92.534775	92.563141	92.546898	92.630623	92.579445	92.689201	92.649292	92.735146	92.678177	92.665367	92.746819	92.691353	92.821709	92.727722	92.66938	92.634163	92.722031	92.734161	92.791451	92.814003	92.79911	92.735466	92.801323	92.714287	92.811943	92.923866	92.877777	92.764137	92.844147	92.841446	92.927406	92.95459	93.024956	92.986137	93.063423	93.011925	92.938629	93.045937	92.964531	92.880157	92.940796	92.92981	93.037247	92.945259	92.911781	93.087181	92.995361	92.985001	92.955261	92.983177	92.966202	92.93689	93.031044	92.884575	93.005638	92.962036	92.954247	92.919083	92.892174	92.945412	93.116768	92.932365	93.03405	92.988281	93.098595	93.011795	92.977684	93.025276	93.009544	93.120697	93.095955	93.070786	93.00528	92.996498	92.857735	92.917473	92.900436	93.035683	92.88282	92.888779	92.98764	92.915543	92.979271	92.927902	92.968864	92.938393	92.880135	92.887794	92.931915	92.931183	92.926872	92.91983	92.896484	92.974678	93.008644	92.950325	92.91391	92.987335	92.912407	93.060745	92.986969	93.028748	92.973022	92.925301	92.98764	92.991325	93.042419	92.967873	92.940643	92.989052	92.90477	92.970001	92.959442	93.05233	92.987785	92.958862	92.937767	92.953415	92.942062	92.991028	92.972443	92.937279	93.002548	92.935989	92.958305	92.959633	92.988518	92.925278	92.898117	92.994743	92.875824	92.904106	92.914856	92.924019	92.887558	92.868164	92.964638	92.964806	92.882599	92.91629	92.912003	92.802177	92.886337	92.870972	92.870224	92.883392	92.881699	92.892494	92.92054	92.935539	92.894875	92.860504	92.873314	92.922516	92.887047	92.842476	92.854988	92.835243	92.825264	92.896698	92.837326	92.935646	92.827309	92.892174	92.880524	92.849411	92.835503	92.804131	92.801857	92.743301	92.788445	92.795052	92.803596	92.753471	92.844666	92.803658	92.838997	92.848831	92.774178	92.821594	92.880974	92.838745	92.896873	92.903091	92.909706	92.789993	92.851921	92.843185	92.804214	92.824471	92.847176	92.74733	92.778214	92.796471	92.732895	92.838806	92.732269	92.68959	92.81559	92.791214	92.782181	92.785118	92.729523	92.747162	92.763229	92.768684	92.811836	92.654037	92.613892	92.513657	92.557625	92.591339	92.544281	92.568825	92.599899	92.627708	92.681503	92.617752	92.643394	92.58252	92.640755	92.555992	92.55677	92.486176	92.57666	92.494522	92.444138	92.493042	92.448105	92.45195	92.512909	92.431259	92.44165	92.515289	92.527519	92.468895	92.517868	92.493599	92.496109	92.405838	92.454224	92.483467	92.449524	92.466301	92.473404	92.38092	92.37043	92.45903	92.378906	92.334549	92.390167	92.350304	92.359467	92.361458	92.281532	92.319099	92.26239	92.341164	92.355598	92.38105	92.411903	92.300201	92.611847	92.391029	92.330452	92.324959	92.302368	92.392464	92.409592	92.326118	92.432701	92.298286	92.345497	92.400383	92.405151	92.423492	92.403687	92.380447	92.287384	92.40963	92.4524	92.4739	92.453278	92.502136	92.563766	92.419823	92.374657	92.392982	92.462761	92.412056	92.451645	92.399094	92.557838	92.538849	92.532455	92.516792	92.338287	92.498749	92.494949	92.560051	92.552864	92.611893	92.61541	92.608284	92.674675	92.614059	92.527908	92.603806	92.513443	92.511726	92.577133	92.576248	92.51162	92.559967	92.463058	92.305923	92.401199	92.318352	92.412849	92.387726	92.418579	92.403862
92.484344	92.441559	92.538315	92.488747	92.582901	92.520096	92.379166	92.450897	92.421906	92.454651	92.539665	92.598076	92.471191	92.459846	92.36779	92.524841	92.455292	92.436386	92.423859	92.456367	92.488251	92.558182	92.535721	92.60762	92.558846	92.53035	92.458252	92.480011	92.399376	92.430679	92.472801	92.398003	92.492241	92.428131	92.354012	92.404373	92.364487	92.510056	92.562691	92.552887	92.509346	92.523033	92.503464	92.533424	92.505013	92.595177	92.484001	92.443214	92.352386	92.418175	92.409142	92.531258	92.47905	92.548782	92.508102	92.476257	92.465378	92.435684	92.423836	92.460533	92.481407	92.482613	92.407852	92.419975	92.469116	92.408112	92.322769	92.456535	92.374466	92.31498	92.398582	92.343567	92.378387	92.39212	92.384636	92.37281	92.384659	92.393326	92.317261	92.304169	92.388283	92.316353	92.313545	92.321335	92.41259	92.384315	92.334427	92.414505	92.279877	92.278351	92.328972	92.332062	92.345177	92.255348	92.331505	92.329704	92.343239	92.311096	92.333588	92.379204	92.389503	92.380836	92.364525	92.327339	92.31073	92.320457	92.318329	92.317368	92.305672	92.342644	92.334488	92.371613	92.382339	92.363304	92.327881	92.320114	92.352043	92.338051	92.371758	92.343155	92.38221	92.442612	92.439117	92.437721	92.379204	92.386612	92.443062	92.443748	92.456451	92.531685	92.630646	92.539085	92.554604	92.547218	92.55162	92.565735	92.542068	92.588051	92.683884	92.572968	92.610756	92.565178	92.604317	92.655968	92.720444	92.693214	92.680382	92.687935	92.673859	92.682877	92.644638	92.764992	92.563293	92.643158	92.695381	92.683647	92.527565	92.652596	92.622467	92.570068	92.584686	92.577751	92.617432	92.619232	92.600433	92.597519	92.603592	92.652191	92.600327	92.679634	92.673561	92.570267	92.628777	92.568375	92.583977	92.565697	92.693321	92.596725	92.620285	92.61676	92.628563	92.555885	92.689293	92.718513	92.630241	92.653969	92.579536	92.580971	92.558914	92.612282	92.512909	92.525223	92.527672	92.590668	92.583588	92.633263	92.621094	92.694458	92.609619	92.60923	92.727913	92.660881	92.676498	92.640175	92.676994	92.587517	92.706543	92.72686	92.79641	92.770744	92.686005	92.719353	92.819733	92.648499	92.806686	92.878548	92.804863	92.741196	92.786964	92.766663	92.891869	92.8349	92.961136	92.935776	92.946526	92.941757	92.906357	92.950348	92.921333	92.839577	92.894661	92.969826	92.979935	92.984932	92.903908	93.017914	92.997787	92.945877	92.937447	92.941292	92.89402	92.883247	92.996864	92.838249	92.942215	92.889084	92.90696	92.82975	92.861015	92.945236	93.039436	92.94545	93.037033	92.925819	92.975426	92.917816	92.875519	92.876915	93.045914	93.032097	93.020424	92.995682	92.911804	93.003235	92.868637	92.890717	92.851578	92.999718	92.878052	92.848396	93.018791	92.913628	92.892883	92.93116	92.933067	92.937492	92.843719	92.858292	92.869492	92.939697	92.949532	92.862022	92.902283	92.93322	92.964188	92.964783	92.897583	92.919403	92.921036	92.976219	92.994247	92.97049	92.94899	92.952705	93.000015	93.023453	93.021194	93.007896	92.962936	93.01622	92.94352	92.91526	92.954117	93.016884	93.015701	92.967728	92.894661	92.922409	92.922363	92.962128	92.940773	92.940948	92.93734	92.915154	92.973259	92.99588	92.983711	92.925629	92.917557	92.964958	92.859253	92.95607	92.851898	92.868118	92.921738	92.834579	92.892235	92.916504	92.942902	92.913734	92.885712	92.887062	92.930237	92.836853	92.882278	92.878357	92.906525	92.899406	92.864624	92.842346	92.870583	92.881035	92.868805	92.901825	92.882942	92.755081	92.877647	92.804474	92.876938	92.910973	92.820999	92.91288	92.819069	92.787781	92.79351	92.812996	92.80761	92.852325	92.744949	92.715446	92.78289	92.768402	92.798485	92.762672	92.804092	92.769714	92.843567	92.814003	92.765656	92.731178	92.854668	92.801834	92.848289	92.883072	92.819817	92.829948	92.836815	92.761299	92.803528	92.741623	92.804428	92.730659	92.752525	92.701111	92.698944	92.859344	92.761581	92.730659	92.778641	92.685577	92.694267	92.773766	92.752357	92.675385	92.759132	92.758339	92.678818	92.568268	92.596596	92.529083	92.459068	92.523827	92.488235	92.565285	92.496002	92.556572	92.654419	92.552925	92.614746	92.562027	92.501556	92.554817	92.5522	92.412376	92.585739	92.414673	92.375839	92.463081	92.457764	92.350449	92.48877	92.380363	92.391777	92.448189	92.436455	92.465446	92.477821	92.447548	92.453171	92.3041	92.440079	92.392792	92.446434	92.459969	92.419548	92.363991	92.329529	92.347122	92.380386	92.37925	92.317238	92.346802	92.354034	92.336761	92.313995	92.304298	92.309639	92.352684	92.345345	92.326416	92.425041	92.30777	92.564323	92.351952	92.268051	92.396927	92.323891	92.395897	92.399567	92.344124	92.354614	92.334404	92.318481	92.358223	92.387207	92.393089	92.405556	92.334534	92.330109	92.368301	92.400772	92.431648	92.35955	92.456924	92.475548	92.357124	92.374207	92.4198	92.400452	92.403946	92.463837	92.350967	92.561058	92.462372	92.516212	92.419693	92.341629	92.461388	92.442528	92.538483	92.55162	92.558502	92.543396	92.617386	92.639252	92.570694	92.482376	92.663666	92.464088	92.468658	92.562645	92.597641	92.41066	92.471405	92.425941	92.339035	92.314445	92.352791	92.430428	92.380493	92.388	92.411522
92.433731	92.45388	92.511833	92.439934	92.521683	92.525185	92.447868	92.422806	92.428986	92.47905	92.503487	92.573311	92.489197	92.439117	92.385429	92.534813	92.447525	92.411049	92.378174	92.400986	92.432701	92.502075	92.45916	92.577408	92.540268	92.502541	92.403259	92.436279	92.455185	92.378906	92.45195	92.419525	92.517288	92.448875	92.421219	92.40551	92.425659	92.465057	92.504089	92.431816	92.529236	92.542068	92.527519	92.507393	92.572815	92.598099	92.560867	92.465958	92.355453	92.388283	92.416824	92.433815	92.47834	92.542931	92.508659	92.491127	92.479088	92.449692	92.445442	92.50209	92.487221	92.535545	92.437057	92.422638	92.485252	92.389549	92.429504	92.538933	92.346077	92.365578	92.420082	92.386261	92.356308	92.412399	92.439201	92.394867	92.405235	92.384567	92.310432	92.328285	92.387466	92.325455	92.355942	92.337448	92.422119	92.3927	92.341675	92.339401	92.304298	92.340218	92.338844	92.344254	92.329636	92.344978	92.294106	92.28936	92.267776	92.301208	92.351524	92.31543	92.362579	92.325539	92.35878	92.324959	92.357536	92.292259	92.347214	92.317581	92.348267	92.350258	92.351227	92.422226	92.420746	92.356033	92.332275	92.367256	92.371284	92.335045	92.372078	92.350365	92.354401	92.451797	92.383347	92.449928	92.385429	92.426819	92.448639	92.436172	92.391304	92.461388	92.527458	92.493683	92.539154	92.499451	92.51458	92.551941	92.549622	92.542603	92.57988	92.563118	92.562393	92.542839	92.616959	92.647339	92.675278	92.72261	92.636185	92.669701	92.614853	92.63485	92.664162	92.708817	92.60202	92.655258	92.699738	92.624039	92.510399	92.640022	92.585434	92.556511	92.565414	92.581505	92.590088	92.592171	92.626373	92.59108	92.603928	92.590088	92.647919	92.675064	92.621246	92.631523	92.608353	92.593292	92.609299	92.672745	92.6017	92.676414	92.634636	92.552544	92.591698	92.644333	92.626396	92.682785	92.629402	92.625862	92.579445	92.602921	92.616852	92.63015	92.537201	92.561852	92.504585	92.525421	92.53595	92.613007	92.659698	92.656548	92.567368	92.594299	92.641335	92.57486	92.601227	92.636803	92.671074	92.622726	92.640472	92.726326	92.745872	92.76963	92.636314	92.699051	92.762291	92.709267	92.772842	92.867775	92.718796	92.754845	92.698753	92.775017	92.836594	92.781021	92.899445	92.880287	92.95562	92.841492	92.938438	92.878975	92.872795	92.790184	92.846962	92.877602	92.906761	92.929703	92.918007	92.93232	92.936951	92.907883	92.965385	92.886078	92.897926	92.856873	92.902107	92.855804	92.867386	92.83548	92.906914	92.829041	92.833893	92.90773	92.975922	92.879387	92.879044	92.840782	92.927856	92.904465	92.90136	92.778572	92.907387	92.960602	92.902367	92.883652	92.83297	92.911827	92.832436	92.852303	92.894058	92.918396	92.871597	92.886253	92.94725	92.881805	92.848976	92.873184	92.903351	92.920731	92.819969	92.936287	92.815529	92.921181	92.930496	92.850784	92.935432	92.909081	92.964592	92.959869	92.940086	92.918266	92.91114	92.903801	92.926292	92.963966	92.913589	92.997147	92.969292	93.01963	92.944359	93.003922	92.92234	92.957214	92.91494	92.982941	92.952469	92.990021	92.936783	92.959099	92.897278	92.958969	92.951935	93.019783	92.897453	92.947617	92.985298	92.869858	92.985451	93.008408	92.976204	92.935173	92.948372	92.91642	92.864044	92.948608	92.873848	92.91848	92.919785	92.875587	92.904274	92.874535	92.829086	92.831444	92.775871	92.80941	92.882217	92.800484	92.795959	92.876274	92.829834	92.854218	92.881874	92.849861	92.866913	92.884727	92.790871	92.802116	92.788918	92.813271	92.777634	92.823318	92.839729	92.843353	92.807541	92.863701	92.802971	92.792824	92.814987	92.759972	92.758362	92.78096	92.735229	92.749268	92.69886	92.821579	92.770355	92.710342	92.7995	92.734848	92.791191	92.77581	92.718002	92.749756	92.80574	92.72242	92.815826	92.858635	92.773727	92.796425	92.751923	92.705681	92.67234	92.683754	92.750183	92.678543	92.741623	92.621742	92.694351	92.78817	92.761642	92.75042	92.74437	92.652298	92.680962	92.692657	92.680038	92.626358	92.670197	92.7192	92.67453	92.56282	92.494987	92.47699	92.417015	92.474609	92.457504	92.402359	92.471237	92.595177	92.579704	92.497047	92.574814	92.6147	92.485916	92.492416	92.473129	92.360771	92.464027	92.374825	92.389122	92.459518	92.417847	92.279167	92.399422	92.335068	92.359016	92.384331	92.352638	92.411453	92.439201	92.393776	92.450745	92.321266	92.392937	92.352402	92.404373	92.333649	92.434029	92.406883	92.311462	92.345879	92.311699	92.36618	92.369354	92.311485	92.38131	92.290588	92.264961	92.305649	92.370171	92.341522	92.337601	92.283356	92.334831	92.278374	92.537796	92.373497	92.327988	92.384552	92.314705	92.319878	92.303413	92.30719	92.263893	92.34642	92.314209	92.333801	92.314919	92.35994	92.259918	92.286682	92.275589	92.269363	92.363823	92.392441	92.371071	92.429161	92.396866	92.338799	92.366478	92.398346	92.365601	92.377014	92.418282	92.346031	92.558594	92.430145	92.550461	92.417961	92.314636	92.423004	92.496239	92.515182	92.544235	92.541489	92.467033	92.535141	92.550201	92.626358	92.437485	92.641464	92.470848	92.429199	92.460915	92.59108	92.36586	92.514046	92.373436	92.379311	92.373627	92.404999	92.449112	92.406029	92.404137	92.413605
92.490334	92.419373	92.552132	92.436157	92.596443	92.517181	92.446152	92.46225	92.430382	92.476089	92.537369	92.546021	92.500893	92.397957	92.41433	92.484863	92.449562	92.415085	92.396561	92.38755	92.375603	92.470032	92.375389	92.498207	92.464867	92.517715	92.478706	92.428299	92.407082	92.423218	92.476151	92.448639	92.505615	92.481728	92.385689	92.428261	92.482613	92.424416	92.471024	92.457977	92.423149	92.494797	92.489258	92.564575	92.567665	92.610474	92.513405	92.406265	92.39444	92.397957	92.420273	92.428238	92.4198	92.504692	92.457245	92.443298	92.36779	92.457443	92.408585	92.446175	92.493317	92.506126	92.426651	92.365837	92.438431	92.423836	92.465958	92.447098	92.369804	92.436905	92.343201	92.348175	92.427139	92.408966	92.456863	92.366737	92.404976	92.390152	92.417961	92.318741	92.397423	92.33007	92.439629	92.375946	92.379356	92.416908	92.34391	92.338654	92.292862	92.314339	92.349228	92.320671	92.308784	92.278053	92.328094	92.323135	92.311592	92.318932	92.319962	92.287796	92.278763	92.337212	92.326546	92.323761	92.361115	92.309937	92.341866	92.332428	92.351952	92.323799	92.376778	92.414848	92.388306	92.376419	92.358459	92.413429	92.405617	92.365044	92.363068	92.362381	92.370583	92.398689	92.310043	92.455612	92.376373	92.361076	92.448105	92.383987	92.359787	92.434525	92.445679	92.49559	92.496941	92.565971	92.514473	92.49044	92.595734	92.556534	92.517136	92.508018	92.58773	92.521172	92.61393	92.620735	92.574402	92.68856	92.57608	92.658669	92.639595	92.738083	92.591011	92.639854	92.544708	92.662811	92.656502	92.604385	92.553802	92.609123	92.551102	92.545372	92.56765	92.652168	92.586121	92.608459	92.594337	92.645111	92.597771	92.555779	92.597298	92.593414	92.631805	92.585823	92.577217	92.588737	92.540848	92.628479	92.585693	92.695663	92.60601	92.586876	92.602921	92.580971	92.680855	92.589104	92.533615	92.611763	92.641312	92.610474	92.596504	92.59198	92.58194	92.536552	92.528809	92.521881	92.519455	92.690491	92.727783	92.697144	92.486794	92.579681	92.639183	92.532394	92.517799	92.564278	92.649376	92.612389	92.658066	92.640282	92.735405	92.752121	92.662766	92.670685	92.692123	92.782822	92.765182	92.841232	92.673111	92.747353	92.729202	92.766945	92.816406	92.803574	92.817497	92.885178	92.914856	92.836876	92.868416	92.80619	92.798813	92.845825	92.853783	92.90258	92.88578	92.886185	92.900002	92.884041	92.903717	92.853722	92.932709	92.834389	92.832756	92.827263	92.921051	92.848442	92.79808	92.778877	92.906143	92.789391	92.846062	92.872391	92.906525	92.888885	92.79203	92.775978	92.919098	92.830803	92.805313	92.773575	92.92202	92.95015	92.823082	92.765572	92.862541	92.892601	92.832802	92.82325	92.855476	92.834366	92.863052	92.825027	92.892174	92.85743	92.858162	92.889343	92.901398	92.906738	92.882515	92.91597	92.822006	92.902451	92.915543	92.849602	92.911896	92.942215	92.889938	92.893417	93.014458	92.854904	92.89975	92.893654	92.914833	92.945816	92.964439	92.928864	92.993645	92.980408	92.925346	92.95266	92.965645	92.946243	92.920601	92.995773	92.946007	92.968002	92.939659	92.908951	92.926544	92.931053	92.943886	92.913071	92.895645	92.924339	92.911011	92.885818	92.903503	92.954895	92.898071	92.926544	92.898781	92.866577	92.861313	92.891098	92.925064	92.89492	92.907196	92.872002	92.865135	92.801041	92.834045	92.811859	92.8013	92.757164	92.763809	92.788185	92.839836	92.854774	92.784111	92.786041	92.826447	92.815079	92.75499	92.845741	92.775269	92.782455	92.728729	92.830803	92.744286	92.806213	92.822113	92.809776	92.771858	92.788895	92.719009	92.788811	92.778	92.722916	92.643265	92.725899	92.698799	92.763016	92.666542	92.743752	92.732292	92.678322	92.711823	92.636116	92.785805	92.708496	92.688515	92.66674	92.733582	92.628777	92.761002	92.834366	92.799644	92.769089	92.757271	92.67305	92.60704	92.628822	92.71727	92.55471	92.563698	92.608284	92.610283	92.693901	92.698349	92.687874	92.749718	92.642128	92.633095	92.615456	92.528633	92.562218	92.603523	92.710831	92.68129	92.582558	92.545738	92.415665	92.440277	92.313072	92.412918	92.346184	92.403992	92.480316	92.531639	92.493469	92.522926	92.522995	92.50737	92.441154	92.428581	92.316292	92.443321	92.417183	92.321144	92.37532	92.339447	92.264496	92.385468	92.399117	92.364998	92.280632	92.288635	92.320198	92.350281	92.35968	92.385323	92.349915	92.395103	92.333054	92.323288	92.348648	92.340561	92.346588	92.335342	92.298157	92.327194	92.269707	92.335945	92.296875	92.332642	92.277496	92.339447	92.236	92.37281	92.314232	92.383286	92.293007	92.316292	92.266853	92.452332	92.408455	92.380318	92.350151	92.33007	92.337708	92.334702	92.303307	92.2976	92.294022	92.312172	92.281036	92.288094	92.274811	92.296402	92.332146	92.281082	92.29599	92.304726	92.290932	92.335342	92.420128	92.393127	92.274574	92.346481	92.391373	92.39283	92.394035	92.322968	92.349747	92.462738	92.355942	92.563507	92.36129	92.25441	92.425362	92.478188	92.42347	92.435272	92.46611	92.410492	92.517006	92.466797	92.600845	92.40506	92.687271	92.451111	92.383286	92.457245	92.542389	92.396736	92.455421	92.320282	92.378967	92.405212	92.38652	92.381737	92.377464	92.417336	92.354568
92.493446	92.395813	92.541985	92.412056	92.580261	92.539368	92.49044	92.428146	92.418449	92.44416	92.508148	92.516296	92.513855	92.424484	92.390381	92.517632	92.444977	92.459068	92.411949	92.38633	92.370598	92.419716	92.351593	92.462334	92.524536	92.537239	92.476021	92.426178	92.416885	92.390495	92.421562	92.527649	92.440254	92.513443	92.453835	92.465874	92.550781	92.450577	92.48484	92.444397	92.378929	92.489494	92.496727	92.587173	92.589256	92.574471	92.502869	92.47049	92.449478	92.412231	92.40802	92.446709	92.477013	92.507286	92.49308	92.428085	92.365685	92.441971	92.406303	92.474648	92.492439	92.51947	92.456024	92.428322	92.475273	92.502991	92.446198	92.457481	92.408516	92.470055	92.36676	92.307297	92.424713	92.420662	92.448212	92.341438	92.438408	92.443985	92.455765	92.382256	92.443451	92.427139	92.432358	92.349182	92.384163	92.339684	92.343948	92.349785	92.293655	92.339828	92.366997	92.301247	92.366806	92.331375	92.28949	92.330971	92.315689	92.336121	92.35408	92.321503	92.328781	92.329384	92.295715	92.303352	92.382317	92.322235	92.306488	92.290306	92.341377	92.344681	92.349205	92.402252	92.374763	92.296165	92.39019	92.418282	92.386627	92.325111	92.356163	92.438988	92.386543	92.382233	92.277107	92.400681	92.328285	92.37339	92.404099	92.381004	92.353539	92.41523	92.390854	92.477608	92.483917	92.493317	92.50679	92.492569	92.579681	92.509666	92.519386	92.53389	92.524818	92.536873	92.585648	92.529305	92.523743	92.63324	92.574127	92.600517	92.628311	92.646614	92.545074	92.68264	92.536301	92.587044	92.58606	92.661522	92.459114	92.598267	92.523079	92.513313	92.625305	92.675385	92.48233	92.561127	92.625214	92.578506	92.593933	92.586098	92.559814	92.633392	92.68412	92.554108	92.578758	92.600372	92.541275	92.638947	92.574173	92.646675	92.561249	92.645454	92.597237	92.595993	92.657639	92.535843	92.537308	92.575668	92.585175	92.616653	92.590691	92.60009	92.578758	92.538589	92.517349	92.505737	92.592087	92.688454	92.713127	92.703217	92.524132	92.530914	92.632515	92.59269	92.523293	92.568008	92.622902	92.616974	92.645348	92.641182	92.71064	92.67614	92.671417	92.661415	92.664055	92.682785	92.690598	92.753731	92.698349	92.653931	92.774178	92.81308	92.719955	92.746643	92.738152	92.824043	92.840714	92.822632	92.805336	92.807266	92.718002	92.795036	92.79879	92.954399	92.847351	92.841019	92.847198	92.875305	92.864189	92.770531	92.911743	92.802284	92.844879	92.831383	92.812202	92.793404	92.743965	92.838997	92.883377	92.821724	92.813187	92.921509	92.931763	92.852432	92.8078	92.806946	92.880821	92.899277	92.867279	92.821037	92.916656	92.922516	92.81926	92.763641	92.841812	92.796837	92.838402	92.760399	92.804779	92.843697	92.872047	92.822739	92.859581	92.833916	92.794601	92.854553	92.853142	92.876099	92.872604	92.889252	92.864578	92.837349	92.820717	92.87413	92.867928	92.893005	92.867966	92.83754	92.948029	92.838272	92.879944	92.909683	92.887321	92.910408	92.964272	92.930817	92.936676	92.910431	92.943024	92.891747	92.973923	92.949699	92.897942	92.91095	92.961006	92.96991	92.894981	92.874939	92.965149	92.817673	92.907471	92.88385	92.904793	92.877495	92.853096	92.871895	92.870995	92.917236	92.891182	92.868248	92.867409	92.849426	92.821899	92.814819	92.882088	92.784904	92.875954	92.847839	92.803078	92.785805	92.787521	92.770721	92.741753	92.72171	92.762955	92.760017	92.746643	92.759331	92.70266	92.710106	92.700211	92.713966	92.679634	92.751106	92.717873	92.69165	92.732552	92.750572	92.703842	92.688454	92.748085	92.658798	92.743515	92.685791	92.628433	92.752098	92.732529	92.715942	92.612495	92.602234	92.644318	92.654892	92.562111	92.708534	92.609985	92.624039	92.651886	92.687553	92.766884	92.652962	92.594917	92.610367	92.653198	92.684547	92.678177	92.760635	92.725464	92.675491	92.669289	92.628586	92.596336	92.601273	92.597641	92.547752	92.516022	92.487762	92.5196	92.625412	92.619186	92.640862	92.657234	92.588737	92.570114	92.509407	92.449265	92.437531	92.508636	92.586784	92.656914	92.59301	92.486259	92.363602	92.372917	92.318565	92.276894	92.352402	92.403412	92.45948	92.444695	92.385468	92.473015	92.435081	92.354141	92.355621	92.354767	92.302277	92.383049	92.382103	92.321846	92.298676	92.306038	92.304703	92.333672	92.368134	92.372551	92.257858	92.336594	92.361183	92.297729	92.325821	92.397789	92.36425	92.329659	92.323135	92.299171	92.326675	92.258057	92.260284	92.272499	92.283249	92.277649	92.298462	92.273911	92.255974	92.225029	92.290756	92.303589	92.208939	92.292686	92.212219	92.346893	92.234924	92.299637	92.274231	92.336487	92.297195	92.271957	92.286232	92.339104	92.259491	92.343971	92.317642	92.284729	92.301079	92.332451	92.278526	92.264473	92.266212	92.298355	92.255608	92.243958	92.209862	92.370041	92.285904	92.324234	92.373566	92.345497	92.304901	92.248314	92.334724	92.344208	92.365021	92.299385	92.340111	92.476967	92.328583	92.470917	92.35762	92.228554	92.375366	92.405472	92.347748	92.433578	92.413582	92.393021	92.480423	92.436714	92.598114	92.337578	92.599106	92.459068	92.384247	92.429588	92.538658	92.458817	92.416367	92.317795	92.396797	92.359612	92.373047	92.361504	92.376671	92.387421	92.34082
92.424652	92.364807	92.47049	92.40712	92.531555	92.469498	92.53344	92.429291	92.414398	92.40667	92.563034	92.521317	92.524902	92.41433	92.470123	92.544212	92.469154	92.496559	92.428024	92.3741	92.368988	92.494324	92.375427	92.517242	92.512932	92.49366	92.502884	92.441322	92.466927	92.418282	92.484154	92.533661	92.521019	92.476173	92.540306	92.548248	92.526405	92.422874	92.47506	92.424393	92.42128	92.515846	92.543915	92.630371	92.58226	92.542801	92.462395	92.495117	92.513977	92.42804	92.441071	92.44223	92.464798	92.444328	92.535866	92.519646	92.42598	92.495506	92.379059	92.350304	92.516235	92.500122	92.449158	92.51458	92.49102	92.461517	92.473381	92.45697	92.357811	92.435921	92.352554	92.448967	92.505165	92.478554	92.430962	92.430489	92.495422	92.493835	92.466194	92.452202	92.454971	92.437653	92.472458	92.385963	92.332558	92.329834	92.387489	92.425278	92.325821	92.385574	92.412704	92.34964	92.443428	92.286812	92.329956	92.356567	92.350449	92.328369	92.365578	92.3759	92.383324	92.313438	92.306679	92.35704	92.317665	92.28756	92.388885	92.325516	92.318954	92.297668	92.331955	92.328499	92.336205	92.341866	92.327362	92.37661	92.335838	92.364868	92.36676	92.370148	92.368927	92.3582	92.286034	92.371269	92.347771	92.372253	92.369034	92.362144	92.293442	92.329422	92.382507	92.379227	92.451195	92.506363	92.45491	92.467613	92.536964	92.512627	92.525505	92.554039	92.565933	92.465187	92.535034	92.435379	92.49984	92.631096	92.525093	92.558975	92.630859	92.599701	92.553009	92.600494	92.477585	92.57338	92.605537	92.592194	92.405426	92.578377	92.436478	92.461517	92.617599	92.592026	92.495979	92.554131	92.51329	92.566978	92.534004	92.510269	92.542992	92.614914	92.678993	92.518013	92.550781	92.599342	92.571724	92.609596	92.583458	92.611145	92.583328	92.547302	92.561081	92.508469	92.668587	92.499107	92.604897	92.612282	92.542175	92.556015	92.655777	92.575027	92.605759	92.56192	92.475464	92.464478	92.558395	92.682144	92.668564	92.676201	92.519928	92.509155	92.640839	92.510139	92.550072	92.533424	92.641441	92.68631	92.613075	92.581291	92.631912	92.60775	92.645149	92.630066	92.601677	92.628761	92.706993	92.685768	92.714333	92.681351	92.695473	92.688881	92.729652	92.703773	92.763878	92.764969	92.799881	92.809883	92.766899	92.797264	92.741516	92.848656	92.766129	92.869431	92.872177	92.809517	92.811363	92.845161	92.825935	92.821449	92.873009	92.838722	92.835289	92.83329	92.820267	92.743088	92.767418	92.809494	92.791901	92.79023	92.783829	92.886597	92.849983	92.872345	92.875778	92.849792	92.804756	92.876038	92.833504	92.818016	92.910881	92.982574	92.823425	92.766624	92.838531	92.82151	92.832863	92.801727	92.799927	92.837349	92.867149	92.804604	92.87458	92.866745	92.812737	92.849022	92.833145	92.873207	92.860756	92.837967	92.873184	92.853249	92.874489	92.847069	92.78495	92.8311	92.831833	92.846786	92.962982	92.797844	92.935196	92.933456	92.950195	92.929169	92.928543	92.861961	92.92099	92.857262	92.929337	92.860397	92.926117	92.935112	92.866875	92.867714	92.894661	92.959595	92.88488	92.913155	92.878181	92.826836	92.849426	92.850456	92.843231	92.872238	92.830032	92.839088	92.871979	92.906784	92.842522	92.83522	92.806381	92.783722	92.846405	92.803596	92.757614	92.805611	92.815353	92.809494	92.786362	92.691093	92.730621	92.718773	92.691048	92.63324	92.749306	92.601761	92.651588	92.616165	92.678085	92.632683	92.606804	92.699974	92.606117	92.639206	92.681908	92.60228	92.647316	92.624016	92.599121	92.588997	92.610413	92.618675	92.655258	92.58535	92.581184	92.711113	92.720169	92.716133	92.625069	92.570412	92.62159	92.588821	92.593697	92.574707	92.584511	92.536423	92.646286	92.643608	92.670044	92.64296	92.562798	92.595909	92.624207	92.589981	92.58567	92.701736	92.68837	92.692055	92.593979	92.536896	92.529472	92.490059	92.520721	92.543121	92.55941	92.455849	92.497414	92.535156	92.551659	92.533936	92.585968	92.629913	92.590881	92.477158	92.384956	92.357315	92.445999	92.549942	92.59288	92.542221	92.428619	92.2537	92.325821	92.290199	92.30069	92.356071	92.298264	92.380516	92.342667	92.306145	92.455963	92.37989	92.30925	92.222778	92.286316	92.24514	92.285095	92.34861	92.262093	92.276253	92.307755	92.281639	92.303375	92.303528	92.347168	92.287064	92.255394	92.320007	92.317642	92.254196	92.333435	92.371735	92.308395	92.287193	92.263893	92.238251	92.244797	92.211365	92.215759	92.251144	92.223808	92.199562	92.287277	92.239151	92.1978	92.282043	92.248482	92.234734	92.224968	92.17868	92.309959	92.191772	92.224022	92.218941	92.321503	92.229324	92.253357	92.243011	92.29464	92.284172	92.301743	92.266678	92.256187	92.255348	92.26889	92.274811	92.296913	92.222305	92.298248	92.221191	92.262543	92.209496	92.302322	92.249748	92.295692	92.328094	92.353394	92.31041	92.263351	92.296295	92.322517	92.346786	92.275391	92.283501	92.467484	92.283501	92.461731	92.276939	92.238358	92.368797	92.401222	92.341225	92.396652	92.398949	92.351395	92.462868	92.436928	92.532715	92.343689	92.502563	92.466927	92.445465	92.348732	92.480804	92.473427	92.410751	92.372253	92.390259	92.409805	92.357445	92.359657	92.331589	92.373093	92.295799
92.402596	92.337173	92.483749	92.429718	92.442352	92.428833	92.455528	92.393562	92.368088	92.367035	92.526428	92.487183	92.485397	92.42083	92.49263	92.516151	92.471367	92.40519	92.437851	92.385002	92.446991	92.448387	92.371887	92.486748	92.523872	92.464951	92.482567	92.483231	92.465553	92.436798	92.470055	92.509171	92.554474	92.505417	92.563187	92.51812	92.450874	92.476471	92.513145	92.475075	92.423363	92.429993	92.500443	92.620407	92.530182	92.438576	92.415215	92.48703	92.508484	92.510895	92.467651	92.48555	92.499908	92.477867	92.497826	92.485939	92.480766	92.505829	92.471321	92.374077	92.502159	92.463531	92.555199	92.502075	92.497437	92.44416	92.452202	92.438599	92.370583	92.404694	92.388046	92.38768	92.533379	92.533188	92.47049	92.443771	92.464844	92.573891	92.509499	92.506775	92.496254	92.451927	92.478271	92.3815	92.373672	92.373108	92.458359	92.526665	92.372063	92.383842	92.436859	92.361031	92.400986	92.357407	92.299965	92.434456	92.348114	92.355797	92.329575	92.373779	92.341057	92.212029	92.379143	92.366264	92.392899	92.359291	92.362015	92.352081	92.38961	92.323395	92.333389	92.308609	92.370064	92.35247	92.319061	92.366333	92.359268	92.307968	92.36541	92.364075	92.342575	92.345367	92.255287	92.386909	92.354012	92.331223	92.377106	92.421112	92.243141	92.36187	92.343582	92.332237	92.391586	92.443878	92.438515	92.452759	92.492096	92.482567	92.532951	92.514412	92.496704	92.405579	92.475807	92.397636	92.39753	92.540634	92.459625	92.516945	92.538361	92.588501	92.463448	92.572754	92.413727	92.537994	92.594086	92.553482	92.379631	92.518448	92.411797	92.376823	92.521126	92.566422	92.475914	92.575653	92.466476	92.533699	92.47802	92.402054	92.50602	92.623993	92.635284	92.566513	92.512909	92.513382	92.501816	92.555435	92.602966	92.58445	92.497887	92.521812	92.51297	92.48317	92.547928	92.48098	92.511124	92.58149	92.547134	92.530136	92.599358	92.638138	92.583893	92.573486	92.531319	92.48645	92.582321	92.71875	92.656891	92.645088	92.516724	92.561813	92.645493	92.578636	92.575714	92.50956	92.625671	92.632385	92.634941	92.544151	92.667099	92.477913	92.641396	92.635406	92.580475	92.627815	92.667404	92.607712	92.634956	92.648674	92.682831	92.673645	92.732719	92.699417	92.724846	92.715042	92.750938	92.769394	92.773575	92.797607	92.738838	92.780014	92.79892	92.818054	92.809883	92.835114	92.794815	92.80497	92.828423	92.802414	92.814476	92.815933	92.786926	92.785439	92.807632	92.740425	92.745956	92.78791	92.78038	92.770569	92.829216	92.844727	92.868416	92.840652	92.824409	92.766556	92.817604	92.846939	92.759224	92.818123	92.875244	92.936844	92.867599	92.781387	92.770164	92.790764	92.822609	92.827888	92.804794	92.829727	92.814514	92.824646	92.858932	92.776604	92.881638	92.809387	92.845612	92.811729	92.789024	92.785698	92.837029	92.881683	92.875755	92.905861	92.789131	92.848892	92.884811	92.892128	92.880867	92.853889	92.876488	92.870781	92.900391	92.914146	92.936806	92.832245	92.872948	92.886017	92.872238	92.837952	92.864708	92.934853	92.843872	92.915558	92.793488	92.930496	92.818207	92.886681	92.824966	92.815933	92.789902	92.806793	92.80529	92.80999	92.801346	92.835159	92.860542	92.846016	92.868805	92.806023	92.775139	92.764824	92.747894	92.742439	92.777138	92.776192	92.746925	92.720596	92.687187	92.646851	92.710724	92.639549	92.620346	92.66069	92.694313	92.616997	92.561127	92.514732	92.64193	92.556534	92.603012	92.629463	92.564728	92.592773	92.653862	92.513855	92.516876	92.534241	92.568825	92.50293	92.492569	92.555008	92.581291	92.62056	92.539734	92.63221	92.609444	92.635132	92.568222	92.471664	92.573181	92.456665	92.513962	92.526146	92.537842	92.496147	92.569366	92.629272	92.60685	92.5737	92.513359	92.529434	92.477371	92.514023	92.493507	92.502953	92.642471	92.602516	92.522346	92.441772	92.474434	92.418427	92.411629	92.4468	92.51664	92.383347	92.502609	92.481277	92.49295	92.513725	92.528526	92.559174	92.521919	92.37648	92.344872	92.292664	92.359123	92.490181	92.517029	92.4972	92.332558	92.266083	92.277901	92.305565	92.236641	92.27359	92.228935	92.289726	92.248245	92.229256	92.387703	92.389656	92.189415	92.165291	92.249619	92.150894	92.226601	92.269386	92.226852	92.234001	92.329384	92.294792	92.238594	92.264297	92.27198	92.232925	92.225075	92.310844	92.25602	92.235199	92.236343	92.324615	92.272537	92.217346	92.217201	92.207413	92.168747	92.126007	92.204735	92.220657	92.141174	92.171989	92.226212	92.210075	92.1595	92.286591	92.202133	92.190399	92.214798	92.128342	92.306847	92.167374	92.185463	92.196556	92.277451	92.224884	92.168106	92.202568	92.247971	92.162743	92.238548	92.201103	92.231895	92.222244	92.203125	92.279449	92.246231	92.217133	92.205933	92.232628	92.255463	92.206039	92.246918	92.182396	92.348564	92.208229	92.33374	92.26181	92.190292	92.24926	92.230568	92.251106	92.252541	92.254539	92.38015	92.242157	92.370705	92.300903	92.185013	92.329163	92.332726	92.260414	92.389359	92.389076	92.355278	92.382103	92.417229	92.424805	92.285782	92.415146	92.498703	92.512543	92.386803	92.498573	92.463875	92.395706	92.363281	92.347359	92.386353	92.406799	92.37159	92.395065	92.379097	92.297493
92.419586	92.334702	92.446579	92.453728	92.428383	92.386139	92.409698	92.367165	92.349831	92.421906	92.450356	92.465591	92.422531	92.380516	92.479538	92.457268	92.467827	92.485077	92.393623	92.440445	92.453323	92.423386	92.367058	92.50016	92.4533	92.412613	92.487419	92.504715	92.445488	92.46064	92.468987	92.455315	92.508255	92.533806	92.487846	92.536621	92.488144	92.499969	92.460938	92.443237	92.457336	92.521019	92.498871	92.631569	92.475075	92.484024	92.466454	92.532715	92.510117	92.547287	92.512268	92.484436	92.51812	92.473015	92.537346	92.48278	92.480293	92.526558	92.507477	92.399612	92.489479	92.458511	92.523529	92.537994	92.47538	92.390495	92.399956	92.510483	92.375496	92.333824	92.395683	92.431351	92.534256	92.540955	92.477806	92.430382	92.442635	92.522903	92.49482	92.446152	92.516472	92.429649	92.437744	92.323006	92.39283	92.348328	92.462547	92.484344	92.403816	92.396477	92.421242	92.339661	92.322685	92.33007	92.198982	92.443619	92.396545	92.34964	92.267281	92.424782	92.328606	92.182976	92.418968	92.34816	92.407166	92.382164	92.331787	92.350647	92.382874	92.328369	92.347145	92.393562	92.307983	92.329834	92.255737	92.324577	92.28537	92.343201	92.373131	92.412636	92.373543	92.334618	92.188942	92.290909	92.354225	92.270927	92.358734	92.381226	92.200356	92.349892	92.35305	92.322212	92.421303	92.487419	92.414696	92.349533	92.518272	92.446671	92.469994	92.477394	92.426048	92.309792	92.409676	92.341652	92.405273	92.50647	92.436241	92.434563	92.432358	92.515396	92.479645	92.473984	92.413986	92.445358	92.495293	92.531128	92.34642	92.487587	92.396782	92.418556	92.465103	92.533333	92.44371	92.546936	92.508469	92.524406	92.426712	92.353691	92.434502	92.567345	92.566467	92.530159	92.551575	92.450165	92.464073	92.5755	92.512154	92.530334	92.49926	92.513313	92.41922	92.402962	92.545242	92.411415	92.481621	92.548935	92.527176	92.470917	92.548508	92.584404	92.541962	92.529495	92.481384	92.43605	92.472328	92.643951	92.680298	92.63678	92.511063	92.503189	92.650772	92.615028	92.559647	92.59803	92.626976	92.637344	92.592583	92.489731	92.612923	92.485466	92.7136	92.598183	92.570137	92.558975	92.617065	92.561897	92.653175	92.599663	92.597878	92.600479	92.640945	92.66777	92.68618	92.69268	92.644592	92.765274	92.677917	92.743813	92.701782	92.730919	92.732849	92.737717	92.775291	92.780548	92.685341	92.779045	92.758316	92.799454	92.759674	92.774567	92.759239	92.755531	92.823402	92.760338	92.760681	92.829216	92.81707	92.795937	92.850632	92.795868	92.768448	92.80162	92.790031	92.72879	92.759239	92.773254	92.812004	92.829453	92.941139	92.971458	92.875931	92.776321	92.757957	92.80143	92.771362	92.782738	92.795311	92.793724	92.779945	92.804131	92.846062	92.813248	92.910538	92.859062	92.890694	92.820221	92.821922	92.797821	92.81778	92.826042	92.868675	92.864815	92.833549	92.893929	92.834106	92.772888	92.852409	92.84153	92.808403	92.867302	92.87619	92.873222	92.84552	92.785164	92.82679	92.868141	92.85537	92.821236	92.846207	92.830544	92.804306	92.82383	92.746216	92.83799	92.748901	92.824089	92.725662	92.735809	92.783813	92.718536	92.821854	92.781769	92.783852	92.773102	92.792526	92.750404	92.794991	92.758102	92.68232	92.733276	92.708755	92.638802	92.674294	92.721672	92.707504	92.620819	92.606293	92.572067	92.665512	92.585388	92.499863	92.58934	92.543869	92.544281	92.449158	92.538551	92.507347	92.544022	92.446564	92.602966	92.507629	92.553162	92.555138	92.515396	92.443619	92.466003	92.458817	92.4674	92.40358	92.490074	92.532974	92.535591	92.516296	92.522972	92.566917	92.545784	92.525635	92.351074	92.524925	92.420662	92.47332	92.4813	92.50029	92.450233	92.520096	92.612534	92.628113	92.468018	92.407082	92.424606	92.436951	92.390274	92.334724	92.455788	92.501579	92.493919	92.450401	92.367744	92.406975	92.374954	92.382141	92.386757	92.376633	92.346291	92.430382	92.411606	92.476967	92.423065	92.435577	92.446922	92.440834	92.30513	92.37616	92.294662	92.31292	92.377876	92.426773	92.388649	92.295303	92.324463	92.194366	92.265564	92.164993	92.264473	92.25647	92.224518	92.190315	92.210358	92.290352	92.291939	92.120964	92.137077	92.172417	92.139648	92.206039	92.184456	92.256813	92.188858	92.219391	92.188385	92.198471	92.249924	92.222733	92.250351	92.217049	92.248573	92.215355	92.206146	92.211624	92.242455	92.214882	92.189415	92.190552	92.203278	92.138641	92.086479	92.198807	92.153709	92.160446	92.153084	92.169647	92.155296	92.139885	92.248268	92.148468	92.147247	92.150597	92.098	92.255783	92.190765	92.192116	92.146713	92.232002	92.208534	92.159584	92.257004	92.203613	92.127594	92.242348	92.184608	92.248055	92.140961	92.200615	92.241188	92.225204	92.207504	92.133965	92.206322	92.148514	92.1716	92.195488	92.114311	92.230354	92.206818	92.26741	92.213379	92.189903	92.200531	92.215591	92.198425	92.158554	92.235909	92.327255	92.239021	92.269493	92.282364	92.112358	92.28743	92.337257	92.242973	92.365517	92.365234	92.380386	92.359978	92.411499	92.444008	92.199196	92.433083	92.447395	92.458145	92.390533	92.47583	92.373215	92.367767	92.352081	92.380363	92.326401	92.389122	92.303436	92.365387	92.4039	92.29998
92.269043	92.262863	92.40197	92.357643	92.421135	92.334335	92.407982	92.312233	92.339554	92.38781	92.406609	92.420815	92.372528	92.443321	92.444267	92.443489	92.403427	92.504303	92.436989	92.420403	92.407379	92.433578	92.345772	92.390259	92.358673	92.414543	92.467461	92.456367	92.420059	92.444374	92.456177	92.447868	92.519775	92.462395	92.484283	92.527885	92.476967	92.535156	92.477806	92.398026	92.427162	92.499908	92.509216	92.587112	92.494972	92.500137	92.490807	92.542046	92.502159	92.618736	92.518486	92.515808	92.526665	92.480141	92.546532	92.471428	92.425278	92.478149	92.531685	92.488319	92.49263	92.484756	92.394547	92.495331	92.455528	92.436752	92.47628	92.48027	92.453514	92.433578	92.445724	92.469238	92.518082	92.506897	92.452271	92.429054	92.418175	92.499626	92.543053	92.403969	92.465828	92.365753	92.392792	92.398262	92.319984	92.370819	92.392807	92.464523	92.393539	92.340965	92.447075	92.282562	92.261208	92.269081	92.231941	92.450012	92.401993	92.383156	92.229301	92.429008	92.307449	92.236382	92.417076	92.363625	92.422722	92.395409	92.346588	92.387253	92.373306	92.37088	92.35704	92.390617	92.252327	92.262199	92.243118	92.385239	92.267006	92.367188	92.354828	92.433105	92.390083	92.398735	92.173447	92.287735	92.319656	92.201302	92.365303	92.373581	92.221664	92.372894	92.327919	92.380661	92.368195	92.408386	92.393753	92.283997	92.408363	92.419739	92.410645	92.4189	92.327194	92.345535	92.410683	92.306633	92.416328	92.497116	92.346222	92.355835	92.399872	92.506577	92.420471	92.500031	92.377617	92.380386	92.445831	92.449799	92.376007	92.48999	92.364914	92.397919	92.423218	92.432014	92.409523	92.501984	92.519218	92.521317	92.409073	92.395386	92.400986	92.439781	92.488487	92.468361	92.548378	92.406265	92.4589	92.498444	92.449585	92.48819	92.456451	92.419113	92.299316	92.382957	92.471283	92.333778	92.447098	92.477501	92.495895	92.534813	92.531662	92.512779	92.525589	92.470161	92.449326	92.341309	92.465912	92.679634	92.612534	92.648094	92.444397	92.481194	92.627815	92.595093	92.562065	92.523338	92.515572	92.598564	92.512718	92.442184	92.684593	92.480186	92.598137	92.600822	92.603996	92.515526	92.566963	92.549515	92.575073	92.577538	92.613892	92.607025	92.58046	92.619019	92.650406	92.627899	92.625732	92.705551	92.647644	92.732483	92.722099	92.674675	92.666847	92.682404	92.724243	92.622749	92.725533	92.712509	92.713882	92.735207	92.723129	92.744003	92.747673	92.693626	92.800201	92.727654	92.709846	92.779564	92.804604	92.805786	92.810486	92.786926	92.808121	92.752136	92.7742	92.759995	92.762848	92.765724	92.765076	92.833954	92.928497	92.992249	92.88694	92.772095	92.759735	92.79628	92.777267	92.750786	92.738579	92.756729	92.756111	92.780418	92.842049	92.788681	92.808296	92.822693	92.834427	92.806343	92.795593	92.815094	92.768555	92.809883	92.841682	92.722015	92.801231	92.750725	92.812843	92.781837	92.811493	92.754738	92.780182	92.827774	92.787735	92.844406	92.786705	92.730576	92.77935	92.844559	92.777802	92.67691	92.738365	92.786987	92.780975	92.805397	92.751579	92.765594	92.665901	92.730789	92.763794	92.662079	92.778961	92.673775	92.646805	92.669312	92.632896	92.645409	92.743645	92.698883	92.739632	92.643906	92.650192	92.598953	92.663132	92.541618	92.618889	92.606743	92.626587	92.586655	92.581078	92.534019	92.586464	92.551468	92.466431	92.496384	92.452637	92.482483	92.428513	92.49424	92.440491	92.51606	92.409866	92.516838	92.417122	92.52932	92.458038	92.457672	92.430573	92.366928	92.429459	92.437141	92.398064	92.433662	92.431496	92.433426	92.501495	92.50164	92.51181	92.450897	92.440681	92.378006	92.485764	92.323479	92.411026	92.431152	92.436028	92.374809	92.506729	92.572647	92.553848	92.487633	92.330322	92.390022	92.410622	92.330666	92.374031	92.422203	92.438194	92.349747	92.394974	92.353561	92.36451	92.366676	92.327362	92.312042	92.379829	92.273399	92.382362	92.338417	92.373924	92.323311	92.382553	92.399529	92.376587	92.30249	92.332596	92.27932	92.330452	92.27565	92.371696	92.308006	92.247795	92.243034	92.217415	92.245354	92.138321	92.156067	92.198341	92.14489	92.114334	92.1362	92.247047	92.261871	92.092957	92.108345	92.120811	92.137314	92.139526	92.116089	92.202866	92.213486	92.213211	92.221191	92.155441	92.222931	92.126045	92.219559	92.197243	92.1698	92.182053	92.231812	92.216988	92.199028	92.224174	92.175575	92.194908	92.1203	92.098412	92.121155	92.135941	92.119118	92.198013	92.121819	92.108772	92.116844	92.121948	92.127464	92.103027	92.091354	92.07489	92.118599	92.223076	92.138367	92.146286	92.124184	92.318161	92.157158	92.134094	92.188965	92.173492	92.127289	92.198639	92.205078	92.195122	92.133469	92.196083	92.214386	92.145874	92.127808	92.054893	92.142975	92.092209	92.130188	92.133774	92.102638	92.163902	92.201668	92.197891	92.175034	92.13298	92.131645	92.185509	92.121758	92.118835	92.169693	92.236061	92.281891	92.185402	92.247818	92.067337	92.245522	92.251213	92.161301	92.246063	92.375191	92.351501	92.313545	92.392105	92.432831	92.221725	92.352791	92.439972	92.37719	92.320221	92.463852	92.361847	92.374916	92.392914	92.417526	92.340584	92.288353	92.303482	92.355026	92.306313	92.315178
92.260628	92.230438	92.266273	92.318436	92.319962	92.262238	92.361717	92.22937	92.26915	92.341354	92.327728	92.334206	92.317261	92.337341	92.362701	92.405296	92.397812	92.359657	92.411629	92.435059	92.364288	92.388542	92.267494	92.311058	92.314102	92.385536	92.426178	92.388947	92.422638	92.435814	92.437057	92.333374	92.431992	92.441086	92.522202	92.452545	92.460419	92.467484	92.500893	92.440254	92.470055	92.540779	92.525826	92.579895	92.464371	92.514946	92.470657	92.567863	92.478188	92.51413	92.541298	92.508957	92.538719	92.487717	92.528831	92.483513	92.513641	92.563484	92.514069	92.470833	92.499092	92.540031	92.462311	92.445984	92.467865	92.457634	92.512718	92.553978	92.526299	92.474136	92.467033	92.47596	92.505486	92.494667	92.455467	92.456215	92.364311	92.444992	92.46418	92.411133	92.394379	92.38015	92.445488	92.463104	92.36219	92.340561	92.349998	92.415298	92.390556	92.325218	92.435616	92.269104	92.29586	92.278847	92.284424	92.432251	92.505699	92.411819	92.267647	92.398109	92.316978	92.222153	92.346458	92.372124	92.383324	92.40416	92.346764	92.368477	92.382378	92.396584	92.405472	92.404976	92.309792	92.302109	92.242218	92.425125	92.261208	92.343925	92.38736	92.406822	92.362556	92.364868	92.230095	92.276123	92.330757	92.205444	92.29438	92.362808	92.194092	92.391502	92.327812	92.391991	92.339935	92.396454	92.38839	92.221451	92.475914	92.400085	92.383133	92.338478	92.292282	92.308739	92.346977	92.332428	92.323395	92.519241	92.344376	92.344788	92.323181	92.515228	92.389931	92.488663	92.349937	92.439995	92.431114	92.516815	92.321716	92.459801	92.310371	92.364487	92.327599	92.443474	92.365433	92.50486	92.479927	92.491989	92.375191	92.314079	92.335472	92.377747	92.421326	92.421738	92.552994	92.382317	92.477333	92.461945	92.460358	92.421844	92.409828	92.385361	92.238937	92.354698	92.388733	92.309166	92.315819	92.350685	92.456772	92.491776	92.538124	92.458405	92.424843	92.387421	92.399956	92.346161	92.421066	92.537521	92.592476	92.640862	92.441002	92.48735	92.583931	92.537628	92.526985	92.490868	92.496361	92.515572	92.474693	92.478851	92.594917	92.481216	92.567688	92.57177	92.561188	92.519943	92.512032	92.517265	92.556664	92.486259	92.619682	92.597237	92.574318	92.62809	92.613327	92.618462	92.584084	92.601852	92.638435	92.671631	92.633522	92.625992	92.613029	92.580803	92.640839	92.589684	92.707054	92.68856	92.707809	92.70948	92.675453	92.667725	92.70433	92.679443	92.753532	92.747551	92.746368	92.78965	92.775978	92.762527	92.798897	92.815399	92.817802	92.790527	92.78083	92.798897	92.834152	92.772308	92.82048	92.792503	92.893288	92.957039	92.837715	92.754417	92.766472	92.732895	92.753616	92.7174	92.716454	92.766151	92.787155	92.789688	92.789436	92.79113	92.755463	92.785011	92.752266	92.794518	92.726837	92.750832	92.789154	92.73774	92.737373	92.752373	92.806686	92.812782	92.708923	92.803978	92.770676	92.735893	92.797607	92.721046	92.79467	92.819305	92.768082	92.692253	92.742035	92.744713	92.724373	92.695488	92.646309	92.724998	92.707848	92.743362	92.737488	92.647987	92.608482	92.640968	92.672897	92.631439	92.67762	92.60743	92.598869	92.608757	92.624855	92.65451	92.687187	92.562859	92.667534	92.604942	92.496834	92.503357	92.553764	92.481705	92.595886	92.529045	92.557564	92.489716	92.571678	92.559578	92.466133	92.521683	92.444435	92.421539	92.46888	92.461563	92.46328	92.390579	92.409035	92.479156	92.434975	92.47551	92.336739	92.432419	92.409393	92.381546	92.408409	92.243248	92.282387	92.361092	92.396675	92.379959	92.414093	92.321442	92.467995	92.44989	92.39901	92.448257	92.394012	92.303055	92.39579	92.198578	92.354446	92.3564	92.376221	92.259834	92.452637	92.494453	92.586876	92.374184	92.294617	92.352043	92.35273	92.269753	92.292389	92.381348	92.395966	92.309959	92.322815	92.337532	92.28479	92.324875	92.344398	92.365044	92.322685	92.322258	92.298737	92.321266	92.24662	92.255028	92.281639	92.307152	92.319191	92.270737	92.353798	92.284683	92.318954	92.271721	92.351181	92.287735	92.227905	92.242668	92.176582	92.195358	92.125465	92.130272	92.193878	92.138878	92.116585	92.092041	92.145744	92.170013	92.072128	92.065712	92.090065	92.132614	92.087593	92.189369	92.170143	92.177612	92.229729	92.160446	92.175697	92.215889	92.100258	92.169991	92.194733	92.132011	92.143234	92.098091	92.203186	92.138084	92.134781	92.098862	92.113663	92.080986	92.050621	92.063179	92.106689	92.096436	92.168213	92.022705	92.127701	92.089012	92.096779	92.140106	92.093521	92.095581	92.041695	92.130508	92.178986	92.197784	92.054657	92.072342	92.255264	92.103134	92.166603	92.114716	92.106178	92.037064	92.124352	92.129608	92.198723	92.1548	92.14534	92.121475	92.143066	92.125664	91.991615	92.027084	92.048073	92.116669	92.078842	92.136154	92.1315	92.205765	92.107529	92.147743	92.052277	92.096069	92.106842	92.16787	92.099266	92.162033	92.194885	92.219925	92.20031	92.230782	92.018135	92.185532	92.25705	92.198593	92.254341	92.326225	92.266273	92.269791	92.330475	92.394287	92.273094	92.346031	92.394852	92.376671	92.3358	92.423882	92.310196	92.319511	92.340752	92.321762	92.295135	92.264366	92.263466	92.324081	92.339211	92.270439
92.199348	92.267624	92.206856	92.24308	92.272026	92.168213	92.281319	92.238655	92.238144	92.291183	92.326508	92.330841	92.222542	92.329681	92.269814	92.382362	92.330025	92.336784	92.300323	92.371521	92.345924	92.326271	92.275261	92.2864	92.260887	92.311783	92.37545	92.311462	92.366653	92.365517	92.396072	92.342834	92.352127	92.432808	92.464973	92.431282	92.499992	92.468491	92.519218	92.449265	92.517326	92.558289	92.569038	92.565865	92.463814	92.444328	92.501167	92.486	92.471558	92.470207	92.484543	92.485313	92.517563	92.505959	92.568954	92.518875	92.511192	92.546959	92.4804	92.46817	92.524261	92.483383	92.543633	92.513573	92.432976	92.436279	92.503792	92.493874	92.49752	92.535889	92.428642	92.495377	92.522308	92.47551	92.463966	92.460938	92.387939	92.486496	92.464951	92.336609	92.368843	92.409035	92.49855	92.442291	92.380577	92.426155	92.370857	92.403862	92.389999	92.371094	92.444756	92.370239	92.31041	92.340622	92.345177	92.432159	92.50705	92.53299	92.306976	92.445274	92.331741	92.276939	92.296082	92.370705	92.333755	92.414528	92.37841	92.28009	92.417526	92.421562	92.393044	92.301422	92.25383	92.261017	92.257538	92.431473	92.263397	92.316742	92.380859	92.414093	92.346611	92.341293	92.274811	92.323868	92.343353	92.321098	92.320648	92.393562	92.188057	92.357124	92.364441	92.382851	92.339806	92.347832	92.391716	92.253487	92.400856	92.446709	92.432846	92.311096	92.314232	92.328804	92.290131	92.36322	92.282387	92.472031	92.367081	92.348587	92.301186	92.461472	92.432419	92.450592	92.359596	92.440552	92.407036	92.483986	92.342896	92.433472	92.36618	92.354614	92.311485	92.36026	92.334358	92.470528	92.466904	92.467957	92.319984	92.311295	92.284622	92.329941	92.407982	92.371201	92.447891	92.327408	92.37468	92.357445	92.417526	92.38942	92.380814	92.345901	92.173622	92.309166	92.418083	92.211624	92.209885	92.276596	92.445251	92.458687	92.490593	92.424698	92.363823	92.445084	92.347511	92.301659	92.411156	92.422531	92.586853	92.538101	92.394615	92.492287	92.558273	92.468987	92.514839	92.427895	92.435165	92.472137	92.353775	92.496811	92.555176	92.543869	92.50145	92.506126	92.547157	92.450317	92.50853	92.439354	92.494736	92.476128	92.511383	92.569191	92.617661	92.714653	92.596893	92.497437	92.531746	92.584557	92.598007	92.60099	92.583397	92.575218	92.579323	92.608376	92.61039	92.533554	92.61348	92.659164	92.692574	92.71682	92.662361	92.689911	92.706352	92.638824	92.744415	92.738258	92.730316	92.741478	92.736115	92.755981	92.712227	92.754135	92.805443	92.848251	92.738083	92.762871	92.830093	92.725014	92.783852	92.702744	92.858788	92.87252	92.782928	92.742569	92.670944	92.751091	92.701218	92.727615	92.686371	92.739113	92.765228	92.756561	92.727783	92.738235	92.703239	92.743645	92.693924	92.760941	92.707977	92.736389	92.770355	92.670387	92.713104	92.717529	92.795807	92.716415	92.675148	92.767288	92.734993	92.6576	92.721542	92.681633	92.812782	92.666908	92.701347	92.66745	92.712486	92.689072	92.674057	92.714973	92.609085	92.699097	92.727913	92.770447	92.772331	92.647873	92.620178	92.585243	92.540161	92.537949	92.56649	92.512482	92.569473	92.532799	92.544342	92.584381	92.625473	92.507133	92.620026	92.624748	92.446579	92.454353	92.502159	92.374481	92.421562	92.513275	92.50692	92.417488	92.541702	92.540672	92.451561	92.492004	92.352058	92.421799	92.450165	92.454628	92.454475	92.375343	92.37706	92.443428	92.42907	92.432266	92.352058	92.421585	92.347145	92.40345	92.343651	92.194923	92.245049	92.346138	92.392487	92.368866	92.412354	92.441925	92.4795	92.378731	92.338951	92.339569	92.350449	92.235138	92.453514	92.196472	92.329849	92.276291	92.37133	92.220871	92.424568	92.440231	92.488876	92.29966	92.224152	92.317368	92.334404	92.265633	92.250694	92.303909	92.296165	92.261513	92.260674	92.259361	92.317169	92.278008	92.296486	92.305733	92.277321	92.342918	92.248077	92.314919	92.248314	92.255157	92.268631	92.231857	92.276169	92.296059	92.258659	92.239754	92.236343	92.267494	92.346481	92.230568	92.206429	92.136047	92.144562	92.194519	92.134949	92.077019	92.169395	92.140511	92.095581	92.077789	92.12487	92.116608	92.055878	92.061607	92.106651	92.075432	92.115494	92.137932	92.137291	92.205742	92.249405	92.193466	92.171043	92.163193	92.137421	92.094116	92.138641	92.077637	92.103882	92.087463	92.238014	92.082748	92.079079	92.067986	92.043327	92.061142	92.077293	92.035301	92.051247	92.112961	92.083389	91.949303	92.107147	92.024185	92.103859	92.110321	92.085236	92.04554	92.082787	92.121071	92.173767	92.128708	92.03241	92.044037	92.236641	92.170097	92.127655	92.08931	92.056183	92.021744	92.172607	92.129074	92.157288	92.153793	92.098793	92.095451	92.098389	92.077919	91.980888	91.966187	92.011612	92.086716	92.06144	92.089867	92.079269	92.07238	92.042618	92.123856	91.996185	92.06073	92.095383	92.147057	92.032768	92.101135	92.121735	92.166756	92.208466	92.159798	92.085922	92.105598	92.16716	92.174843	92.26754	92.257324	92.230911	92.230247	92.221001	92.351807	92.248596	92.37191	92.297775	92.340256	92.334381	92.402596	92.318993	92.345734	92.243828	92.25988	92.254837	92.228249	92.257736	92.237862	92.355453	92.312408
92.16581	92.266212	92.128754	92.205421	92.203491	92.126305	92.300545	92.14888	92.139931	92.189453	92.163406	92.260376	92.156174	92.223251	92.25621	92.295288	92.210464	92.290283	92.295052	92.297668	92.252068	92.290024	92.272087	92.24366	92.27153	92.171562	92.373344	92.285263	92.302193	92.310585	92.25956	92.347618	92.332924	92.354507	92.382446	92.41922	92.460274	92.447144	92.490463	92.450272	92.456192	92.500244	92.544579	92.542908	92.520332	92.550522	92.588867	92.479309	92.427399	92.488319	92.435852	92.460037	92.458984	92.487289	92.565155	92.510933	92.511581	92.523705	92.505096	92.424995	92.49765	92.4533	92.57357	92.501793	92.401222	92.470337	92.496597	92.50827	92.49778	92.494263	92.488213	92.477013	92.496857	92.447334	92.493187	92.465485	92.410126	92.46521	92.484886	92.404114	92.396912	92.434441	92.449074	92.507027	92.452179	92.409035	92.412979	92.392807	92.383064	92.359871	92.376434	92.354294	92.301682	92.364273	92.310242	92.439026	92.534409	92.486626	92.347832	92.449654	92.4133	92.328735	92.308266	92.23439	92.3041	92.273827	92.25518	92.290482	92.492867	92.440575	92.349533	92.259598	92.27655	92.236938	92.227905	92.409248	92.227112	92.293076	92.39817	92.328712	92.236687	92.284424	92.245392	92.354958	92.305328	92.308052	92.29361	92.352165	92.223442	92.385086	92.364853	92.345985	92.332748	92.267883	92.271767	92.35582	92.398796	92.40493	92.406563	92.25853	92.318436	92.318718	92.37603	92.379593	92.337128	92.526772	92.317642	92.288399	92.281532	92.4524	92.341225	92.423126	92.370598	92.359612	92.413879	92.404373	92.385704	92.401733	92.351654	92.362984	92.303566	92.361053	92.304596	92.466278	92.390793	92.438362	92.300926	92.241295	92.244537	92.287949	92.327194	92.346054	92.403473	92.330109	92.291962	92.333221	92.29586	92.36927	92.363518	92.350281	92.228615	92.280411	92.338051	92.177956	92.218636	92.304085	92.417915	92.402786	92.462074	92.431671	92.285202	92.362663	92.276039	92.197243	92.252197	92.319656	92.474586	92.430962	92.374954	92.442314	92.572838	92.502655	92.474861	92.451988	92.386566	92.480553	92.367058	92.466454	92.52166	92.578056	92.495674	92.485077	92.515312	92.376869	92.424461	92.460655	92.478958	92.441414	92.461861	92.51078	92.593674	92.587814	92.585884	92.475594	92.492332	92.579788	92.640472	92.541916	92.565201	92.538292	92.550201	92.583717	92.548141	92.48246	92.608093	92.618134	92.654594	92.682678	92.651459	92.656136	92.668007	92.624725	92.679184	92.659187	92.678474	92.674698	92.674782	92.739052	92.770119	92.741539	92.757614	92.801407	92.778687	92.737396	92.792458	92.679161	92.741219	92.729225	92.7742	92.840027	92.804306	92.746025	92.664917	92.763512	92.706886	92.703964	92.61734	92.691414	92.715187	92.735939	92.68985	92.689034	92.673004	92.653755	92.696289	92.693626	92.717682	92.688026	92.643715	92.642982	92.708557	92.636139	92.755119	92.675468	92.710403	92.699631	92.663734	92.635818	92.652596	92.624985	92.660797	92.627556	92.676308	92.646591	92.59404	92.618073	92.649742	92.614342	92.569901	92.687447	92.689888	92.724609	92.640579	92.512009	92.535782	92.524155	92.453217	92.509026	92.46624	92.459114	92.456108	92.434311	92.450958	92.573395	92.549255	92.426109	92.535286	92.553398	92.437012	92.370857	92.382378	92.322708	92.435341	92.455254	92.438904	92.375191	92.448425	92.508766	92.478424	92.484581	92.3367	92.376717	92.403519	92.372406	92.315308	92.310112	92.29966	92.381119	92.375839	92.36515	92.27803	92.404526	92.336075	92.351952	92.26284	92.153427	92.17347	92.214111	92.410149	92.294022	92.445915	92.410316	92.326012	92.350342	92.29818	92.332855	92.347191	92.136757	92.33625	92.247795	92.278893	92.316788	92.298889	92.260094	92.319939	92.389053	92.414116	92.30217	92.281097	92.229691	92.230759	92.266037	92.301872	92.38369	92.301163	92.305351	92.251595	92.275932	92.274254	92.248764	92.219818	92.280869	92.247627	92.28125	92.209946	92.255096	92.162743	92.264153	92.193855	92.162247	92.253998	92.217949	92.22525	92.259537	92.239922	92.204498	92.242477	92.186447	92.185143	92.130981	92.160019	92.205223	92.125702	92.042168	92.123535	92.126091	92.094246	92.123024	92.16497	92.110855	92.08712	92.079117	92.127464	92.081009	92.111671	92.124199	92.106712	92.133171	92.204865	92.2369	92.192032	92.102211	92.103943	92.104591	92.101074	92.110558	92.072464	92.083389	92.180161	92.110191	92.055321	92.03389	92.057686	92.068306	92.025154	92.008438	91.935486	92.110809	92.038094	91.924263	92.066139	92.019791	92.048866	92.074463	92.07283	92.03344	92.074654	92.073433	92.110405	92.084656	92.060516	92.05925	92.147202	92.166451	92.148598	92.04734	92.03936	91.966362	92.089058	92.126259	92.095146	92.120834	92.145981	92.071053	92.006462	92.019104	91.955177	91.95121	91.984322	91.974663	92.04837	92.053604	92.020454	92.037643	92.016205	92.079788	92.032448	92.030327	92.055176	92.089439	92.017517	92.047638	92.073112	92.106888	92.171814	92.054253	92.070107	92.080147	92.141258	92.109566	92.172974	92.159821	92.126373	92.199669	92.222374	92.306725	92.207802	92.380684	92.23896	92.260391	92.213425	92.352318	92.310265	92.269646	92.230202	92.30481	92.262817	92.194862	92.194649	92.232567	92.302002	92.320564
92.119591	92.177055	92.158661	92.194733	92.140335	92.106331	92.211555	92.167183	92.143768	92.131409	92.167908	92.221687	92.157036	92.166603	92.171234	92.215416	92.1763	92.246254	92.137444	92.182564	92.23735	92.153618	92.220505	92.230888	92.184929	92.135338	92.262131	92.268723	92.242607	92.249405	92.282692	92.303246	92.290733	92.285477	92.35704	92.360001	92.441261	92.37397	92.375237	92.403648	92.339211	92.426476	92.46347	92.459328	92.465141	92.505333	92.493851	92.473	92.456261	92.442314	92.389206	92.460831	92.490852	92.480507	92.583611	92.516533	92.558807	92.451279	92.480446	92.429779	92.49778	92.445465	92.609039	92.489517	92.490784	92.479691	92.491127	92.439308	92.441345	92.432739	92.427483	92.523033	92.486664	92.482224	92.438385	92.464478	92.480911	92.467743	92.508835	92.424179	92.394379	92.440468	92.434502	92.48407	92.436821	92.408218	92.411369	92.394287	92.285629	92.306335	92.378006	92.38369	92.401329	92.351204	92.368904	92.426369	92.497589	92.455254	92.316162	92.513382	92.466194	92.362213	92.287132	92.282707	92.230225	92.20076	92.256508	92.290115	92.411415	92.414268	92.339684	92.326401	92.274193	92.271423	92.229088	92.383514	92.25769	92.230225	92.392593	92.27977	92.190613	92.30365	92.300606	92.325241	92.280777	92.261406	92.312302	92.368301	92.18737	92.32515	92.313026	92.263931	92.256638	92.297668	92.303268	92.302963	92.369591	92.333649	92.365341	92.260307	92.351547	92.315262	92.352257	92.394203	92.419098	92.526855	92.312065	92.305695	92.303589	92.38015	92.327492	92.393456	92.328461	92.352921	92.365967	92.428818	92.337746	92.387833	92.322365	92.293098	92.27198	92.331245	92.267944	92.370903	92.392426	92.407211	92.208771	92.26387	92.225998	92.296547	92.267349	92.29483	92.370705	92.274513	92.256447	92.258698	92.235481	92.269409	92.311188	92.294601	92.200058	92.32515	92.27636	92.160957	92.191818	92.234947	92.271034	92.290886	92.353302	92.330757	92.28717	92.30983	92.265694	92.140572	92.226128	92.244087	92.40461	92.352043	92.260521	92.427696	92.506042	92.447227	92.455917	92.384827	92.375771	92.423752	92.445335	92.47049	92.481216	92.508812	92.544731	92.505249	92.464928	92.353539	92.452827	92.359314	92.459564	92.417831	92.471321	92.471214	92.569664	92.514885	92.513786	92.462715	92.424934	92.574081	92.565262	92.528763	92.522583	92.447975	92.511108	92.542007	92.539513	92.504906	92.635155	92.585861	92.604897	92.609833	92.601074	92.566292	92.581657	92.598053	92.611549	92.587624	92.548958	92.596573	92.62178	92.646072	92.669228	92.700874	92.669395	92.703644	92.696289	92.70594	92.73819	92.641914	92.633499	92.610687	92.731972	92.852432	92.789322	92.758682	92.629486	92.669273	92.663666	92.691696	92.655342	92.675278	92.636978	92.600113	92.658195	92.644402	92.666634	92.67363	92.652771	92.660278	92.683968	92.62133	92.544731	92.586723	92.644768	92.591118	92.687103	92.632919	92.705681	92.668259	92.710297	92.587234	92.606461	92.60981	92.606056	92.569664	92.600883	92.513725	92.57486	92.610687	92.547348	92.553551	92.481323	92.65062	92.656631	92.690063	92.636909	92.611893	92.522675	92.552216	92.432892	92.47216	92.463127	92.440941	92.359764	92.38504	92.339684	92.46566	92.505486	92.351738	92.480293	92.46508	92.335258	92.270866	92.267731	92.232819	92.386459	92.428474	92.414307	92.387619	92.35112	92.394287	92.394226	92.368134	92.260567	92.266144	92.338478	92.329681	92.250374	92.25248	92.214066	92.346222	92.330498	92.378967	92.274002	92.343864	92.278915	92.321526	92.28968	92.160637	92.090363	92.168427	92.252777	92.267693	92.401047	92.337402	92.283867	92.334618	92.264084	92.258675	92.297859	92.180016	92.25428	92.257645	92.250351	92.246941	92.26297	92.276527	92.204819	92.340988	92.385689	92.278397	92.251534	92.290588	92.293678	92.279213	92.223549	92.363838	92.25666	92.286575	92.230461	92.222839	92.245308	92.250481	92.258186	92.266449	92.308525	92.244278	92.25724	92.245781	92.247261	92.234627	92.18203	92.200058	92.212479	92.183342	92.230164	92.241814	92.233017	92.201172	92.146667	92.16362	92.163574	92.124504	92.163124	92.201408	92.115685	92.120445	92.138557	92.112312	92.022278	92.090446	92.174904	92.077019	92.105316	92.090469	92.087273	92.089569	92.174217	92.120857	92.080429	92.132767	92.164627	92.250031	92.173836	92.137245	92.046547	92.105064	92.060577	92.115616	92.07959	92.084206	92.085556	92.150337	92.052551	92.04393	92.038116	92.031723	92.026459	91.994446	91.941986	92.027924	92.055023	91.942001	92.072357	92.025391	91.986832	92.076523	92.073967	91.963417	92.037903	92.013054	92.061546	91.990196	91.943123	91.933487	92.02951	92.076157	92.049683	91.995995	92.015411	91.861969	92.065369	92.102486	92.02803	92.137421	92.049248	92.011017	92.029533	91.992882	91.94722	91.951057	91.970222	91.937973	91.976059	91.962303	91.996613	91.980522	91.963249	91.94194	92.011078	91.979469	92.072487	92.021271	92.020065	91.998764	92.018951	92.080086	92.07888	92.03743	92.007217	92.090195	92.135277	92.108047	92.114227	92.128128	92.045517	92.136414	92.192055	92.233208	92.122444	92.240913	92.210464	92.18782	92.097252	92.245461	92.253204	92.211945	92.176773	92.225525	92.216858	92.206711	92.137718	92.215935	92.203293	92.3367
92.075279	92.057449	92.155807	92.109848	92.058113	92.040604	92.066544	92.134995	92.07869	92.115898	92.120987	92.131844	92.147484	92.064102	92.055298	92.126045	92.130035	92.143234	92.063995	92.21048	92.16143	92.159264	92.19722	92.117851	92.142937	92.181282	92.212479	92.212479	92.302368	92.293442	92.25351	92.273872	92.258873	92.258011	92.292259	92.283615	92.312576	92.317001	92.30687	92.304337	92.36335	92.324898	92.402618	92.409607	92.425491	92.473854	92.446968	92.449974	92.434929	92.427055	92.420662	92.365662	92.423515	92.464157	92.528419	92.493294	92.478149	92.436325	92.427696	92.449326	92.443428	92.460678	92.560585	92.498016	92.479713	92.440056	92.443985	92.425125	92.445549	92.435638	92.389137	92.493233	92.535736	92.478294	92.494713	92.520439	92.473961	92.524216	92.531639	92.450165	92.437355	92.512779	92.430511	92.469391	92.434525	92.397552	92.36927	92.382919	92.256149	92.292427	92.417999	92.327965	92.365364	92.345192	92.400963	92.393021	92.441925	92.458237	92.299706	92.438492	92.491898	92.292686	92.280136	92.274879	92.310608	92.231682	92.335602	92.358154	92.320694	92.358757	92.294128	92.325989	92.240845	92.277885	92.265266	92.331116	92.266571	92.298462	92.366478	92.272217	92.18235	92.277435	92.303093	92.215012	92.212112	92.25647	92.275482	92.26722	92.247627	92.277214	92.319252	92.241127	92.253998	92.255844	92.259796	92.308075	92.381477	92.266983	92.282043	92.350388	92.349358	92.314529	92.263954	92.361847	92.353218	92.517242	92.307129	92.315521	92.356827	92.334534	92.349182	92.36335	92.347725	92.344597	92.3032	92.448944	92.249237	92.348114	92.301682	92.339081	92.236595	92.302238	92.270546	92.385323	92.345749	92.362534	92.247307	92.331245	92.295349	92.294601	92.222504	92.238617	92.226402	92.235718	92.237373	92.207588	92.178665	92.277863	92.265869	92.265373	92.159309	92.297684	92.292793	92.181557	92.12706	92.167679	92.282387	92.196236	92.239044	92.322601	92.226471	92.247093	92.182312	92.180527	92.273888	92.150574	92.377121	92.258316	92.186623	92.308655	92.36219	92.35112	92.485397	92.404526	92.247795	92.396347	92.340408	92.439072	92.4786	92.396347	92.525848	92.500763	92.472397	92.375061	92.323547	92.296082	92.371506	92.427292	92.489372	92.494926	92.489586	92.517242	92.574364	92.437309	92.431931	92.490936	92.500549	92.477974	92.455399	92.443344	92.420578	92.550652	92.529922	92.491089	92.560265	92.511536	92.59893	92.601547	92.545525	92.554581	92.588806	92.547112	92.582687	92.550034	92.543167	92.56514	92.583008	92.597984	92.528183	92.610413	92.580132	92.620865	92.636719	92.665855	92.682617	92.610458	92.589172	92.601677	92.628693	92.814537	92.724327	92.719093	92.590073	92.656799	92.636078	92.664932	92.619507	92.603676	92.562752	92.612259	92.624619	92.634705	92.632126	92.631523	92.702141	92.635391	92.605759	92.577324	92.600029	92.540672	92.537758	92.583504	92.628349	92.574364	92.594551	92.575287	92.6353	92.475807	92.515182	92.526123	92.517715	92.47422	92.532326	92.473663	92.51709	92.538467	92.468941	92.505226	92.450401	92.603607	92.627319	92.700745	92.600456	92.559296	92.509109	92.478447	92.419502	92.466858	92.378387	92.337944	92.362015	92.339592	92.251877	92.386177	92.431648	92.351395	92.467506	92.414673	92.315262	92.25975	92.272171	92.231644	92.333649	92.393349	92.339806	92.364204	92.230225	92.329399	92.269279	92.30616	92.248718	92.169281	92.2743	92.178444	92.200569	92.169266	92.151215	92.2257	92.298012	92.340027	92.195206	92.288292	92.278053	92.279961	92.272049	92.140511	92.077316	92.125275	92.226837	92.26297	92.29213	92.306847	92.223915	92.227715	92.218529	92.170334	92.203423	92.101669	92.194283	92.242432	92.19471	92.206322	92.219109	92.211685	92.200638	92.298866	92.38768	92.242157	92.286232	92.244431	92.220909	92.309166	92.204926	92.28775	92.250671	92.265327	92.200096	92.235008	92.255226	92.271317	92.231987	92.258247	92.26683	92.171196	92.178467	92.162636	92.164352	92.214584	92.23838	92.17205	92.240784	92.181023	92.178169	92.13652	92.108856	92.166023	92.162994	92.094528	92.150017	92.07663	92.109543	92.121628	92.094078	92.158875	92.175636	92.218788	92.04464	92.104736	92.080109	92.095169	92.05011	92.095428	92.127678	92.070518	92.048607	92.074295	92.112572	92.102448	92.121094	92.147118	92.110039	92.051414	92.062683	92.00563	92.024147	92.086113	91.991661	92.077553	92.075066	92.097656	92.003571	92.030151	92.022942	92.056999	92.021057	92.058067	91.904198	91.993591	92.027473	91.997879	91.990608	91.999428	91.9496	92.022339	92.030281	91.92746	92.020454	91.974876	92.004471	91.904259	91.917328	91.92231	91.959877	92.084976	91.966019	91.999466	91.976768	91.897804	92.022621	92.07238	92.009941	92.083908	92.023331	91.940094	91.933617	91.940804	91.929581	91.92173	91.896797	91.926468	92.000137	91.904671	91.986145	91.960976	91.93924	91.914024	91.93737	91.901878	91.960526	91.955887	92.004379	91.930351	92.028519	92.077576	91.959	91.988548	91.994812	92.006271	92.041916	92.060257	92.04599	92.093155	92.04084	92.056244	92.022514	92.134308	92.11676	92.192009	92.14592	92.139374	92.118217	92.228355	92.157036	92.204628	92.137375	92.212219	92.148346	92.186089	92.120171	92.183578	92.183472	92.231102
91.976318	92.021439	92.059227	92.044617	92.055389	92.027878	92.031464	92.037491	92.022324	92.005478	92.01741	92.10257	92.068436	92.088776	91.948036	92.104416	92.026588	92.05146	92.060539	92.063416	92.129585	92.104652	92.184799	92.078133	92.212395	92.120644	92.171494	92.140533	92.197868	92.224434	92.23542	92.204048	92.135986	92.231018	92.206772	92.198982	92.242287	92.270027	92.327728	92.204605	92.203362	92.306526	92.366585	92.354698	92.433685	92.360168	92.391907	92.347939	92.382721	92.429932	92.436028	92.383751	92.363564	92.422958	92.51059	92.436752	92.524818	92.349335	92.416458	92.489609	92.440277	92.456001	92.576057	92.517303	92.511169	92.430428	92.468575	92.460983	92.46804	92.447418	92.375626	92.445488	92.482307	92.45034	92.496346	92.524475	92.394829	92.585091	92.469154	92.441559	92.430275	92.436989	92.379784	92.403046	92.418533	92.369293	92.408585	92.369698	92.299362	92.319382	92.382942	92.335304	92.303612	92.333412	92.256744	92.401802	92.45504	92.433258	92.363281	92.448174	92.476067	92.34127	92.319641	92.282364	92.307022	92.285561	92.293762	92.303307	92.246101	92.392357	92.284409	92.362556	92.283264	92.238998	92.222176	92.332108	92.264038	92.233681	92.298309	92.220741	92.185936	92.282883	92.210373	92.17482	92.181	92.235977	92.191582	92.306488	92.262627	92.257843	92.231148	92.230377	92.212654	92.253273	92.253632	92.291359	92.376244	92.227844	92.303291	92.304535	92.355301	92.270607	92.31485	92.354507	92.316612	92.48748	92.259857	92.291916	92.298569	92.344551	92.352837	92.290176	92.258141	92.270844	92.318932	92.370491	92.241272	92.351265	92.311485	92.342598	92.239944	92.297668	92.294724	92.31498	92.31601	92.304039	92.279556	92.283142	92.325241	92.291145	92.281532	92.243439	92.235886	92.262688	92.263657	92.228355	92.169586	92.212326	92.182678	92.266724	92.201103	92.306252	92.323502	92.17141	92.079979	92.215652	92.188187	92.193512	92.130508	92.314362	92.146538	92.226837	92.166817	92.167953	92.09948	92.053154	92.262665	92.179092	92.123512	92.235695	92.268738	92.247818	92.40049	92.304771	92.278374	92.369118	92.383133	92.362083	92.435509	92.418793	92.461235	92.467636	92.378258	92.252388	92.2826	92.333199	92.299744	92.40313	92.438774	92.494881	92.469025	92.411583	92.497414	92.401909	92.421173	92.473984	92.413986	92.427933	92.428772	92.365257	92.420616	92.486084	92.445984	92.403214	92.50705	92.457336	92.562691	92.485657	92.514107	92.51973	92.597984	92.546364	92.525932	92.500679	92.530998	92.588463	92.528526	92.568787	92.512863	92.583893	92.480507	92.514	92.586639	92.535912	92.606895	92.567993	92.531769	92.563187	92.658646	92.706757	92.653778	92.713646	92.613632	92.598907	92.608398	92.611313	92.589622	92.652725	92.600586	92.547905	92.606529	92.556877	92.622986	92.570068	92.596832	92.589172	92.572517	92.547066	92.656158	92.484367	92.424049	92.492439	92.494537	92.478165	92.505142	92.510078	92.539772	92.49823	92.449692	92.489517	92.435379	92.489372	92.45871	92.501129	92.547028	92.486923	92.461647	92.406647	92.400703	92.511703	92.53756	92.637123	92.637016	92.566315	92.471878	92.442696	92.381653	92.43605	92.342575	92.306313	92.29071	92.307945	92.214455	92.39167	92.406479	92.392982	92.394119	92.382957	92.271141	92.26284	92.221169	92.182739	92.313736	92.422852	92.322754	92.290436	92.15995	92.284447	92.180573	92.280952	92.163147	92.07933	92.125664	92.155273	92.186111	92.099205	92.148148	92.200546	92.203186	92.308266	92.162651	92.214348	92.231491	92.166557	92.166176	92.154739	92.134377	92.123497	92.155937	92.165207	92.201431	92.26104	92.127144	92.140938	92.188255	92.146858	92.123344	92.134224	92.244904	92.192055	92.180054	92.153236	92.199608	92.20694	92.187737	92.236641	92.37191	92.17952	92.273483	92.271294	92.243675	92.235779	92.166901	92.29792	92.203316	92.260567	92.158531	92.244598	92.206253	92.198212	92.229645	92.244728	92.252518	92.124527	92.191299	92.226448	92.14592	92.221085	92.235504	92.230568	92.189606	92.244041	92.168236	92.145851	92.099075	92.141945	92.119652	92.067963	92.201447	92.098793	92.139977	92.106461	92.017555	92.168617	92.167137	92.197845	92.081032	92.111153	92.079567	92.087357	91.993141	92.0355	92.04496	92.072296	92.032173	92.026764	92.046829	92.003029	91.977043	92.068542	92.013824	91.985458	91.987541	92.012642	91.968658	92.023865	91.957199	92.030258	92.020515	92.016785	91.955956	92.022644	92.073502	91.994751	92.038994	91.996445	91.920845	92.02655	91.995003	91.96093	91.940247	92.016396	91.851944	91.992798	91.989449	91.907333	91.996742	92.030365	91.974876	91.893021	91.871605	91.93795	91.87439	92.028091	91.928726	91.894882	92.004555	91.882545	91.867462	92.040154	91.923897	91.9767	91.985458	91.917351	91.863983	91.891815	91.903191	91.880699	91.835167	91.883018	91.947952	91.876839	91.890915	91.965309	91.911903	91.934235	91.847122	91.850533	91.954239	91.925011	91.855873	91.83918	91.906815	91.953423	91.975372	92.016182	91.952606	91.969727	91.97348	91.965179	91.993271	92.054359	91.972198	92.030563	92.001526	92.080299	92.116478	92.095879	92.118645	92.106567	92.028397	92.179474	92.167633	92.172829	92.052727	92.137161	92.115318	92.143898	92.086349	92.167137	92.115875	92.141495
92.001595	91.967003	91.961449	91.934303	92.046249	92.035431	91.998993	92.015495	91.962029	91.942154	92.010994	92.014809	92.072342	92.077164	91.935074	91.982986	91.953506	91.986893	92.058952	92.008331	92.065727	92.032837	92.046394	92.096954	92.125961	92.120857	92.138748	92.112679	92.083733	92.199516	92.152336	92.171341	92.082123	92.149223	92.123749	92.1353	92.219109	92.170914	92.237198	92.188637	92.17572	92.217758	92.264084	92.282692	92.322388	92.324211	92.301636	92.277	92.336655	92.390167	92.334358	92.303352	92.328522	92.386353	92.441132	92.406883	92.511879	92.377876	92.321785	92.448532	92.402145	92.451241	92.550911	92.533554	92.422935	92.45388	92.479691	92.438148	92.48027	92.532738	92.422356	92.499237	92.480789	92.485229	92.497887	92.510315	92.477356	92.578224	92.51207	92.457977	92.47731	92.381096	92.384422	92.408943	92.388885	92.311653	92.433083	92.400322	92.252602	92.351974	92.343971	92.300995	92.347061	92.255264	92.240356	92.364784	92.430428	92.39624	92.388542	92.378822	92.463188	92.341721	92.302086	92.295624	92.231789	92.209198	92.277306	92.302582	92.207176	92.367531	92.271423	92.355515	92.260674	92.242775	92.253204	92.310562	92.245697	92.236725	92.293228	92.225418	92.213448	92.235161	92.160507	92.169197	92.162888	92.23349	92.221191	92.268761	92.248337	92.249474	92.195679	92.249321	92.238182	92.264618	92.264038	92.329872	92.323845	92.260994	92.211639	92.29174	92.300735	92.247452	92.283264	92.339378	92.318504	92.413963	92.219841	92.339035	92.251358	92.362381	92.283806	92.242416	92.219925	92.259041	92.277199	92.268913	92.272713	92.332191	92.326118	92.296509	92.236488	92.297279	92.330177	92.280136	92.245483	92.263206	92.304489	92.315071	92.335968	92.251572	92.2929	92.208748	92.27211	92.218361	92.211639	92.185852	92.175919	92.19973	92.214386	92.219391	92.183296	92.250092	92.279922	92.164497	92.191147	92.173424	92.156906	92.194435	92.153191	92.187263	92.161713	92.174889	92.17733	92.139221	92.084053	92.101028	92.166756	92.18177	92.190826	92.235435	92.231232	92.201622	92.321526	92.167206	92.288422	92.283699	92.258461	92.346909	92.368195	92.310371	92.379074	92.380173	92.358521	92.26696	92.296997	92.338562	92.245956	92.397125	92.424591	92.514648	92.429977	92.375511	92.506447	92.344872	92.342232	92.382767	92.36425	92.367424	92.435425	92.358002	92.437187	92.422676	92.39431	92.353218	92.424934	92.450165	92.50679	92.46418	92.462502	92.489006	92.538315	92.498299	92.456734	92.485825	92.518829	92.532394	92.492226	92.535049	92.482826	92.500122	92.531685	92.521301	92.543167	92.488899	92.551102	92.533318	92.479004	92.545738	92.588181	92.614105	92.63575	92.686607	92.582878	92.539948	92.588249	92.615067	92.568695	92.570114	92.588783	92.493423	92.591118	92.566849	92.604317	92.572128	92.558571	92.502953	92.583008	92.463127	92.620522	92.455421	92.469757	92.385941	92.465401	92.459824	92.410965	92.472717	92.450012	92.460533	92.460594	92.389786	92.412849	92.435104	92.425468	92.47081	92.499779	92.433319	92.45047	92.392273	92.369034	92.483513	92.517372	92.656097	92.607452	92.499557	92.507393	92.308456	92.359291	92.355583	92.309486	92.306099	92.302536	92.288635	92.210159	92.394569	92.358261	92.296722	92.364037	92.357658	92.223297	92.247795	92.238525	92.152336	92.206024	92.388626	92.345985	92.297325	92.132744	92.207375	92.117317	92.105255	92.156708	92.025993	92.163322	92.106972	92.103348	92.097252	92.184563	92.204865	92.203362	92.224434	92.132591	92.15699	92.199669	92.122444	92.101669	92.109138	92.115944	92.142975	92.123856	92.120422	92.101845	92.131882	92.104782	92.101868	92.177742	92.127548	92.111862	92.197739	92.258614	92.12635	92.176003	92.132568	92.235802	92.206024	92.285217	92.231384	92.328629	92.169518	92.216576	92.24585	92.232452	92.186623	92.170547	92.291229	92.220978	92.229477	92.148361	92.2528	92.137444	92.16008	92.198616	92.210701	92.19838	92.118561	92.178772	92.214775	92.15094	92.191238	92.25621	92.218033	92.133537	92.198486	92.134071	92.121498	92.102486	92.131798	92.153488	92.032623	92.173065	92.111542	92.082878	92.118469	91.998055	92.080452	92.18705	92.192032	92.072723	92.064575	92.098885	92.041206	91.988098	92.02758	92.124695	92.04483	92.065239	92.031075	92.04232	91.939346	91.996704	92.019768	91.907333	91.910248	91.93795	91.952194	91.943268	91.995415	91.93924	91.981941	92.057617	92.007324	91.92469	91.996292	92.001511	91.921921	91.954903	91.939713	91.941231	91.932434	91.959282	91.875633	91.864052	91.958977	91.820938	91.903511	91.894287	91.872185	91.895355	91.877029	91.915115	91.929176	91.887009	91.944412	91.906769	91.996574	91.915291	91.875511	91.937309	91.886215	91.901321	91.978546	91.940651	91.931404	91.902847	91.865677	91.846176	91.884819	91.888252	91.867203	91.845573	91.841644	91.892311	91.891319	91.855659	91.916901	91.825043	91.846603	91.869545	91.800812	91.854782	91.869888	91.80545	91.759483	91.883598	91.930824	91.947823	91.94072	91.919968	91.971725	91.920807	91.914452	91.96048	91.959641	91.999466	91.971489	92.004166	92.035194	92.061119	92.023544	92.022705	92.02037	92.042	92.130165	92.107529	92.07901	91.987305	92.07489	91.99144	92.053589	92.117958	92.085663	92.054291	92.07972
91.978073	91.972107	91.940651	91.925377	92.009979	92.064011	91.953552	92.012039	92.014915	91.958954	92.004021	92.002991	92.027367	91.978722	91.944984	91.913254	91.941101	91.91156	91.975883	91.962837	91.962776	91.96312	92.051117	92.076118	92.050491	92.0317	92.09639	92.127914	92.068436	92.095383	92.122314	92.07708	92.060837	92.101418	92.129288	92.150681	92.19278	92.085449	92.157249	92.169991	92.154526	92.159348	92.224258	92.255867	92.230911	92.276619	92.277863	92.283806	92.257668	92.265762	92.277664	92.304428	92.285393	92.328354	92.338455	92.388557	92.461067	92.37294	92.290733	92.430809	92.283249	92.403496	92.488449	92.42746	92.473938	92.436501	92.408989	92.425621	92.412506	92.53756	92.392769	92.501152	92.418922	92.486153	92.492119	92.512955	92.45195	92.456535	92.441971	92.399803	92.471344	92.335709	92.281143	92.376846	92.313736	92.381821	92.38105	92.326614	92.272171	92.30938	92.271141	92.270287	92.263702	92.318352	92.227348	92.354141	92.411652	92.335434	92.342667	92.392853	92.440872	92.346397	92.378624	92.310089	92.253738	92.237907	92.291656	92.24398	92.203636	92.36676	92.268417	92.323006	92.243248	92.202499	92.218941	92.307732	92.219002	92.2649	92.257347	92.222801	92.210915	92.27494	92.143967	92.202286	92.169327	92.238228	92.251343	92.199623	92.237221	92.25499	92.219154	92.294144	92.272194	92.294403	92.26973	92.297562	92.300392	92.289513	92.238525	92.253273	92.259834	92.246941	92.264664	92.379013	92.26207	92.415573	92.26992	92.311699	92.251274	92.267067	92.221924	92.223724	92.199196	92.233528	92.335304	92.241791	92.254128	92.259216	92.34198	92.261337	92.225052	92.293457	92.310951	92.280952	92.284019	92.294579	92.26799	92.301804	92.256943	92.282753	92.309296	92.22364	92.267021	92.217285	92.26812	92.262093	92.199753	92.140724	92.20591	92.238785	92.191109	92.246811	92.273315	92.114052	92.212288	92.202736	92.122337	92.162827	92.109764	92.161903	92.113045	92.123856	92.179092	92.137871	92.112289	92.123024	92.189949	92.150055	92.224968	92.179115	92.188232	92.179581	92.226189	92.214584	92.228638	92.253288	92.216339	92.27372	92.329422	92.258247	92.38195	92.344612	92.326118	92.238655	92.290497	92.292473	92.303909	92.320007	92.477547	92.390343	92.369896	92.359894	92.469391	92.342537	92.35305	92.360817	92.290817	92.325539	92.348175	92.305176	92.364761	92.426346	92.356956	92.302559	92.354141	92.426544	92.469414	92.446281	92.382103	92.432159	92.428749	92.461967	92.476753	92.523125	92.497757	92.469673	92.478638	92.441711	92.502289	92.534241	92.502716	92.487267	92.420296	92.487328	92.48864	92.495613	92.507393	92.544876	92.506409	92.570953	92.60273	92.628952	92.607903	92.515121	92.583031	92.52932	92.50267	92.515076	92.584473	92.526382	92.624657	92.534172	92.56842	92.533676	92.46965	92.453773	92.541939	92.400429	92.599297	92.464287	92.430679	92.390404	92.417633	92.405838	92.389053	92.400833	92.415428	92.453491	92.353844	92.351074	92.42804	92.449928	92.408707	92.489716	92.348541	92.431175	92.385643	92.395081	92.375237	92.436737	92.417313	92.567665	92.550972	92.460938	92.421951	92.289322	92.276764	92.345322	92.281487	92.276917	92.34848	92.215202	92.247238	92.361908	92.29644	92.225136	92.315323	92.306252	92.199387	92.260826	92.226402	92.231277	92.19368	92.280884	92.310669	92.25634	92.183662	92.105492	92.125298	92.144608	92.179863	92.058006	92.136154	92.096161	92.110809	92.094139	92.1465	92.165016	92.174629	92.123474	92.160378	92.125916	92.1604	92.181213	92.102379	92.112976	92.12899	92.118172	92.107918	92.207413	92.017815	92.129997	92.111732	92.149048	92.168922	92.094528	92.116974	92.163193	92.199539	92.094315	92.230072	92.146172	92.251877	92.188171	92.244728	92.221985	92.282089	92.200676	92.265762	92.227501	92.206215	92.165077	92.181946	92.276894	92.185616	92.214279	92.143684	92.197029	92.165466	92.049873	92.192886	92.159798	92.162224	92.113945	92.091118	92.174454	92.132851	92.165207	92.218811	92.186707	92.145874	92.14682	92.157913	92.122765	92.075104	92.103539	92.077209	92.039337	92.124504	92.098946	92.124008	92.043327	92.017128	92.086525	92.107422	92.194778	92.113106	92.001335	91.987778	91.971466	91.912781	91.999596	92.01638	92.010391	91.981941	91.975006	91.996231	91.932861	91.926643	91.968353	91.962006	91.911575	91.9263	91.973206	91.964989	91.982262	91.861626	91.905144	92.0597	91.948723	91.92939	91.923744	91.906021	91.879372	91.902977	91.877823	91.916878	91.91954	91.900055	91.845016	91.872543	91.887978	91.816132	91.886841	91.884689	91.874756	91.880058	91.82103	91.914841	91.93531	91.908897	91.957672	91.911301	92.019234	91.874458	91.847504	91.883301	91.866241	91.861282	91.829247	91.914948	91.877029	91.864006	91.903725	91.860512	91.851044	91.817207	91.859932	91.799889	91.806824	91.767723	91.84034	91.816154	91.830574	91.843903	91.803215	91.836494	91.818535	91.861664	91.854477	91.827911	91.819565	91.821716	91.834778	91.878471	91.940117	91.924149	91.84433	91.953636	91.856796	91.876389	91.913422	91.876282	91.975288	91.947609	91.919258	91.991272	91.928253	91.948677	92.039124	91.914886	92.062103	92.048431	92.096611	91.979858	92.024422	91.960762	92.018204	92.001289	91.993889	91.993286	92.077385
91.970779	91.870529	91.962563	92.0205	92.026268	91.986488	91.943375	91.940163	92.010201	91.976898	91.934326	91.933914	92.010902	91.865356	91.956619	91.955673	91.987411	91.931923	91.946831	91.923698	91.892715	91.96241	92.001099	92.044441	92.020279	91.973465	92.041679	92.070946	92.026398	92.084503	92.088799	92.056221	92.020134	92.109184	92.079697	92.137955	92.167953	92.08757	92.140358	92.156219	92.065926	92.134781	92.133621	92.14772	92.203598	92.218399	92.180077	92.285049	92.148232	92.175125	92.218269	92.24321	92.242088	92.273399	92.348564	92.378197	92.40358	92.325005	92.254257	92.379509	92.323906	92.40049	92.475891	92.447441	92.374374	92.385429	92.422379	92.402512	92.407616	92.469757	92.432312	92.484261	92.373863	92.47319	92.435402	92.545372	92.433662	92.426773	92.463768	92.391396	92.438683	92.315453	92.317085	92.351288	92.253075	92.358818	92.348991	92.272842	92.227348	92.349167	92.287064	92.27198	92.299789	92.266251	92.202652	92.321915	92.39695	92.311142	92.359741	92.421265	92.393562	92.35717	92.350624	92.281319	92.209579	92.243057	92.281532	92.229347	92.274689	92.423813	92.222115	92.344917	92.236618	92.237068	92.261147	92.270004	92.190247	92.27726	92.260483	92.194115	92.224884	92.292877	92.127808	92.200294	92.206474	92.212135	92.210358	92.242973	92.243103	92.165703	92.095253	92.326294	92.277885	92.282455	92.237801	92.292427	92.298264	92.269753	92.231812	92.22879	92.24707	92.27951	92.223999	92.272667	92.242607	92.319939	92.301483	92.214218	92.288803	92.25737	92.190613	92.217865	92.23291	92.239105	92.268311	92.200653	92.178535	92.28299	92.327774	92.255974	92.271942	92.268181	92.352684	92.303246	92.329147	92.354446	92.262436	92.265907	92.313095	92.263611	92.300713	92.221725	92.278809	92.207886	92.240807	92.293633	92.224922	92.234665	92.241058	92.198013	92.229927	92.176987	92.270523	92.127014	92.236534	92.169197	92.128944	92.184174	92.099594	92.185745	92.079163	92.134415	92.132423	92.110939	92.123734	92.150078	92.188423	92.147095	92.142654	92.1875	92.153	92.167908	92.189583	92.163231	92.168831	92.23909	92.254814	92.217392	92.284874	92.2864	92.359123	92.292992	92.305588	92.273438	92.267136	92.25383	92.314812	92.267624	92.410294	92.358864	92.330902	92.357315	92.414223	92.284065	92.315994	92.323906	92.303696	92.283951	92.320885	92.267929	92.317299	92.431969	92.36528	92.369118	92.296638	92.335686	92.396523	92.292473	92.368286	92.327728	92.411217	92.417274	92.480011	92.422676	92.510529	92.442917	92.396545	92.450768	92.481598	92.409698	92.490547	92.477699	92.419266	92.456535	92.462143	92.44371	92.466835	92.470871	92.424202	92.551857	92.584129	92.530998	92.61013	92.486191	92.5793	92.59462	92.4757	92.514626	92.62088	92.540825	92.601463	92.511879	92.574257	92.500954	92.488594	92.433861	92.453087	92.407875	92.56765	92.408882	92.426758	92.354698	92.388756	92.412933	92.398407	92.368645	92.416367	92.347809	92.311401	92.390686	92.456367	92.423363	92.405403	92.491707	92.397789	92.390747	92.395042	92.334961	92.408943	92.321014	92.36837	92.411346	92.450684	92.41935	92.312515	92.267517	92.216042	92.342705	92.204453	92.267494	92.244194	92.222305	92.292862	92.309982	92.308632	92.259384	92.372894	92.315948	92.231445	92.320625	92.19149	92.160812	92.158363	92.234947	92.280457	92.169174	92.142418	92.093559	92.099373	92.174202	92.19104	92.132874	92.108284	92.168488	92.113625	92.164841	92.112701	92.089745	92.160355	92.045433	92.12088	92.090622	92.148682	92.118858	92.083221	92.122185	92.153854	92.150017	92.100769	92.108665	92.077255	92.103172	92.118469	92.116455	92.069313	92.100082	92.149094	92.175575	92.233017	92.105919	92.211792	92.117271	92.204178	92.171539	92.201065	92.145706	92.313332	92.196152	92.223404	92.185272	92.193832	92.161369	92.16993	92.275177	92.146454	92.200935	92.148193	92.08667	92.131927	92.127396	92.177994	92.158363	92.127632	92.098022	92.11721	92.132355	92.123367	92.086029	92.191925	92.157738	92.073219	92.036057	92.117699	92.109032	92.033714	92.101654	92.066055	92.09034	92.125229	91.996597	92.061714	92.018394	91.996231	92.028755	92.070213	92.140808	92.015198	91.960419	91.978394	91.928833	91.872078	91.932373	91.968292	91.944046	91.911232	91.980522	91.912605	91.993759	91.935287	91.884972	91.964386	91.938446	91.884819	91.845169	91.899971	91.952179	91.806953	91.836823	91.964386	91.837982	91.883492	91.90184	91.887291	91.839996	91.843109	91.873253	91.894157	91.833176	91.839996	91.871689	91.881752	91.858665	91.827446	91.842911	91.784058	91.811974	91.884903	91.787918	91.834564	91.918442	91.925354	91.880959	91.871277	91.960312	91.882698	91.906128	91.847847	91.843689	91.790604	91.822418	91.796028	91.833473	91.773323	91.88044	91.802208	91.792488	91.762123	91.76474	91.784332	91.789116	91.780624	91.752922	91.777321	91.819633	91.768173	91.776588	91.817184	91.804611	91.790405	91.830406	91.793129	91.793091	91.740707	91.859695	91.882378	91.860039	91.845062	91.876968	91.885811	91.82225	91.854073	91.881691	91.861923	91.864525	91.859138	91.932518	91.969902	91.9655	91.877289	91.95649	91.906754	92.017471	91.990158	92.016975	91.941231	91.913597	91.906731	91.897888	91.948486	91.9534	91.957069	92.044807
91.948059	91.923851	91.926727	91.99968	91.986298	92.016289	92.005928	91.985046	91.933014	91.995071	91.870552	91.900482	91.974983	91.875275	91.981468	91.931015	91.954041	91.909302	91.950523	91.896347	91.895462	91.906448	91.909752	91.977242	91.993118	91.954025	92.004379	92.041443	91.984901	92.017235	91.98185	92.025795	92.006767	92.010712	92.055153	92.077835	92.096329	91.995842	92.140427	92.106522	92.095215	92.104286	92.168488	92.073349	92.155251	92.155334	92.136841	92.204109	92.172546	92.203018	92.168816	92.199348	92.218529	92.195831	92.298393	92.315346	92.312561	92.301765	92.244492	92.24707	92.23967	92.325386	92.378174	92.411438	92.336136	92.398582	92.361504	92.328476	92.367317	92.434631	92.401604	92.370773	92.303482	92.399979	92.420876	92.464668	92.376564	92.423798	92.377533	92.34803	92.396996	92.24559	92.272263	92.305817	92.25293	92.386826	92.374825	92.208443	92.18988	92.334549	92.278572	92.26606	92.296486	92.256767	92.1875	92.31601	92.355515	92.309509	92.298759	92.356201	92.290817	92.361931	92.318848	92.329956	92.210739	92.272606	92.26683	92.245758	92.333801	92.327255	92.23497	92.34848	92.203232	92.278351	92.256683	92.256256	92.193314	92.212242	92.246681	92.213509	92.222778	92.238144	92.156517	92.148491	92.183083	92.166451	92.207375	92.230072	92.148964	92.162933	92.170227	92.332878	92.269989	92.159973	92.211815	92.232071	92.270737	92.268738	92.212929	92.257217	92.213791	92.222839	92.220551	92.166756	92.238098	92.336159	92.332474	92.217606	92.268616	92.229256	92.221275	92.23999	92.227348	92.227135	92.208405	92.290306	92.174179	92.263229	92.291252	92.292305	92.304123	92.25885	92.253677	92.348541	92.354485	92.342575	92.281616	92.244926	92.330284	92.264603	92.307083	92.224564	92.252045	92.226639	92.279297	92.256149	92.230507	92.222389	92.173576	92.18441	92.198448	92.150513	92.232048	92.123024	92.1745	92.211189	92.131866	92.156128	92.08712	92.167267	92.04541	92.128304	92.154991	92.123558	92.192909	92.090256	92.217949	92.115959	92.104935	92.156815	92.063889	92.194412	92.175034	92.160851	92.191559	92.228683	92.243141	92.195503	92.219643	92.198578	92.285759	92.277519	92.281662	92.343819	92.306572	92.267456	92.306595	92.249947	92.452995	92.355324	92.298569	92.308372	92.309471	92.284187	92.30011	92.260994	92.322319	92.341331	92.31292	92.302879	92.320862	92.406174	92.317429	92.359146	92.268097	92.30217	92.288422	92.281403	92.352127	92.340797	92.36824	92.365685	92.434906	92.423859	92.424026	92.418411	92.39193	92.423813	92.511917	92.40699	92.439049	92.500999	92.456711	92.367508	92.421715	92.415085	92.494263	92.479668	92.450981	92.523895	92.475189	92.493813	92.49733	92.461731	92.49334	92.509949	92.4683	92.438881	92.535866	92.480659	92.564339	92.508575	92.538979	92.449219	92.455574	92.423622	92.429672	92.420425	92.530182	92.406693	92.352791	92.352982	92.357422	92.345238	92.313713	92.347	92.418793	92.335114	92.320709	92.390167	92.395874	92.350838	92.440727	92.456413	92.38369	92.345261	92.327881	92.309105	92.264877	92.341782	92.318863	92.327232	92.278503	92.331612	92.230957	92.264389	92.230957	92.1875	92.259361	92.224815	92.221725	92.260887	92.245438	92.271446	92.261124	92.309898	92.351158	92.262604	92.195419	92.262047	92.174927	92.200401	92.168274	92.22821	92.274323	92.155037	92.141602	92.1203	92.143318	92.124847	92.170036	92.154823	92.137077	92.122055	92.142937	92.147873	92.146774	92.103363	92.107704	92.045128	92.078178	92.112511	92.116844	92.141327	92.04631	92.142853	92.120171	92.102379	92.08783	92.097252	92.058823	92.064354	92.085533	92.073586	92.12487	92.174774	92.144241	92.141434	92.253143	92.215096	92.242737	92.172867	92.179626	92.118774	92.142357	92.164864	92.27449	92.152466	92.227478	92.16201	92.1577	92.102211	92.126968	92.270241	92.189972	92.153473	92.06498	92.051613	92.103821	92.027382	92.09845	92.185638	92.081032	92.029747	92.082382	92.111389	92.003586	91.983292	92.133362	92.19323	92.128578	92.036484	92.072189	92.073112	91.978119	92.068695	92.043411	92.051353	92.08094	91.945351	92.02597	91.988548	91.900352	92.022064	92.020584	91.994576	91.990456	91.947754	91.95887	91.86055	91.85778	91.887672	91.957436	91.916489	91.853127	91.885635	91.864563	91.944946	91.895638	91.843239	91.909431	91.891792	91.924728	91.791565	91.830338	91.86821	91.763969	91.832054	91.876106	91.816757	91.814354	91.88353	91.872543	91.807487	91.766243	91.802078	91.857292	91.814804	91.775406	91.768158	91.841606	91.817337	91.856796	91.74678	91.766006	91.801132	91.83976	91.805817	91.872116	91.858856	91.856583	91.888618	91.890678	91.908684	91.826073	91.854927	91.789589	91.790512	91.760109	91.750732	91.756721	91.75515	91.735817	91.792511	91.754013	91.725372	91.738716	91.724213	91.763115	91.7117	91.767365	91.719101	91.730606	91.778801	91.764618	91.72522	91.745644	91.765259	91.789719	91.706253	91.717598	91.760689	91.741852	91.746849	91.80558	91.816261	91.822403	91.806992	91.844414	91.836151	91.873085	91.857422	91.790321	91.860855	91.891212	91.842873	91.864777	91.916145	91.878922	91.969559	91.927711	91.975159	91.989922	91.956856	92.003311	91.904861	91.909348	91.93988	91.973015	91.956726	91.970566	92.010887
92.010757	92.025414	91.990265	91.966576	91.979858	92.027687	92.020515	91.947174	91.912865	91.940399	91.947067	91.910484	91.934814	91.888557	92.036057	91.940201	92.016289	91.923897	91.964211	91.899261	91.934235	91.971596	91.95694	91.994064	92.003677	91.909775	91.978615	91.993164	91.963783	92.044334	91.862244	92.010391	91.995224	91.986183	92.019363	92.006271	92.030067	92.030457	92.095856	92.104973	92.047638	92.091927	92.136452	92.080559	92.081161	92.121864	92.07663	92.116135	92.119141	92.118347	92.145401	92.127396	92.124847	92.184265	92.232346	92.255005	92.228958	92.26709	92.277817	92.248871	92.184929	92.250137	92.273056	92.315453	92.291252	92.385147	92.327621	92.299728	92.3517	92.394852	92.330536	92.311417	92.319206	92.291916	92.383926	92.413666	92.36277	92.38504	92.344597	92.330498	92.307816	92.258095	92.27417	92.263504	92.280434	92.359612	92.310608	92.23381	92.257645	92.272797	92.254707	92.253654	92.234299	92.190338	92.218872	92.22261	92.332878	92.341743	92.231682	92.406136	92.277367	92.300369	92.322754	92.322731	92.226624	92.290245	92.322151	92.192909	92.326118	92.324554	92.274689	92.307068	92.163216	92.283096	92.251678	92.24707	92.193573	92.284081	92.251228	92.235397	92.158859	92.26445	92.122787	92.176003	92.156387	92.233765	92.232002	92.219131	92.115234	92.205788	92.183937	92.281891	92.224495	92.198792	92.270676	92.188873	92.28138	92.24102	92.229584	92.213509	92.187546	92.266251	92.243332	92.123154	92.23143	92.303268	92.228531	92.226257	92.224411	92.180183	92.201965	92.240356	92.241425	92.174652	92.239044	92.252907	92.205505	92.215012	92.280411	92.231361	92.271446	92.332237	92.293716	92.386391	92.351654	92.290306	92.2826	92.267456	92.262924	92.227646	92.293137	92.229515	92.264	92.153	92.263313	92.240288	92.227196	92.16922	92.224388	92.188171	92.127098	92.116524	92.19104	92.106026	92.191383	92.189072	92.07457	92.174454	92.096848	92.141243	92.095169	92.170227	92.191002	92.152466	92.205399	92.125748	92.269173	92.152916	92.118645	92.230888	92.188789	92.240715	92.18454	92.198662	92.17392	92.244728	92.240524	92.112854	92.218788	92.141151	92.189667	92.263916	92.262367	92.313568	92.16066	92.193207	92.253914	92.267967	92.390854	92.295906	92.299385	92.160057	92.260033	92.301575	92.266594	92.259727	92.323692	92.321014	92.308891	92.296661	92.272881	92.288567	92.305389	92.322495	92.254234	92.248032	92.200058	92.256721	92.261681	92.343262	92.358627	92.341698	92.388496	92.388367	92.369827	92.38298	92.422745	92.407425	92.467697	92.357643	92.426369	92.495697	92.51046	92.320473	92.459244	92.400597	92.443558	92.402657	92.442787	92.475746	92.495422	92.47995	92.481621	92.465874	92.477676	92.447334	92.492523	92.461174	92.453018	92.464027	92.554001	92.419609	92.435982	92.39991	92.445312	92.371071	92.320023	92.360817	92.387856	92.432014	92.333824	92.29644	92.381134	92.357941	92.326096	92.371048	92.392487	92.315712	92.35318	92.347473	92.384766	92.308929	92.430702	92.341568	92.335686	92.389587	92.312469	92.282303	92.235909	92.335991	92.277603	92.317818	92.244797	92.255463	92.253853	92.269836	92.192505	92.144821	92.246208	92.257881	92.296722	92.197525	92.170914	92.24572	92.249474	92.213318	92.25061	92.283463	92.205101	92.269211	92.195808	92.185036	92.206299	92.209259	92.194283	92.167076	92.141174	92.160721	92.129997	92.164497	92.157158	92.14682	92.144737	92.134483	92.1203	92.15757	92.093864	92.081093	92.065453	92.095215	92.109825	92.037216	92.073929	92.095963	92.039764	92.117294	92.047638	92.108261	92.089226	92.108192	92.088196	92.098152	92.028351	92.146477	92.168747	92.119377	92.190933	92.187523	92.245392	92.202866	92.247345	92.102402	92.131264	92.101776	92.126389	92.107613	92.239388	92.165596	92.100166	92.138084	92.105919	92.116371	92.088905	92.171814	92.174545	92.117805	91.996246	92.067551	92.109695	92.041054	92.077744	92.176582	92.097786	92.102425	91.952072	92.069717	91.919731	91.963806	92.107101	92.140335	92.095474	92.002754	92.021889	92.022667	91.966385	91.963463	92.003479	91.968933	92.010452	91.940781	91.913338	91.9142	91.837593	91.967865	91.951424	91.940331	91.904648	91.895294	91.860832	91.786865	91.86454	91.833389	91.885811	91.855553	91.835533	91.808456	91.846603	91.902328	91.80957	91.800812	91.828598	91.837463	91.828819	91.720581	91.833946	91.808601	91.762383	91.802872	91.849434	91.809654	91.74279	91.86879	91.797699	91.726997	91.763023	91.805038	91.863403	91.784981	91.725601	91.761375	91.807381	91.846542	91.824356	91.701012	91.70681	91.801224	91.758438	91.791481	91.85347	91.835236	91.805595	91.839653	91.80648	91.815552	91.767487	91.834976	91.750778	91.74575	91.811157	91.687477	91.715523	91.699615	91.836929	91.799377	91.712364	91.73597	91.734894	91.703354	91.730949	91.709274	91.698135	91.699059	91.697281	91.780708	91.716293	91.736694	91.671959	91.689125	91.718971	91.721397	91.632477	91.710327	91.65992	91.787575	91.763885	91.763222	91.739746	91.777855	91.807098	91.838791	91.850212	91.847359	91.789139	91.828041	91.888809	91.858276	91.8498	91.855148	91.878143	91.9272	91.930099	91.93486	91.975586	91.95842	91.937798	91.887222	91.909645	91.938248	91.977516	91.953033	92.015862	92.058693
91.991592	92.025322	92.04631	92.009514	92.013077	92.004402	91.969002	91.961533	91.92083	91.979858	91.951836	91.97979	91.987259	91.939323	92.017944	91.939217	91.990776	91.97876	92.020088	91.891342	92.017235	91.963615	91.950439	92.042381	91.965546	91.972092	91.910637	92.025215	91.970047	91.984016	91.989876	91.992004	91.989235	91.978394	92.054253	92.026917	92.045174	92.036308	92.086563	92.104652	92.037621	92.023804	92.127937	92.053368	92.063416	92.081436	92.040604	92.07077	92.013542	92.08223	92.094315	92.07148	92.080902	92.203529	92.176384	92.229858	92.15023	92.25235	92.224495	92.190552	92.200958	92.17495	92.236771	92.239319	92.247673	92.285156	92.281876	92.216812	92.254578	92.360558	92.27095	92.341782	92.279579	92.254196	92.332726	92.332878	92.316422	92.327919	92.317558	92.27803	92.366478	92.285889	92.293289	92.248291	92.29174	92.326653	92.285072	92.287262	92.218636	92.276382	92.259918	92.241364	92.260521	92.167656	92.296638	92.189926	92.309792	92.323761	92.259773	92.359528	92.263206	92.298676	92.260651	92.244171	92.181602	92.223785	92.214584	92.234924	92.266403	92.342918	92.278503	92.270348	92.136093	92.257133	92.247971	92.263573	92.144714	92.25338	92.207886	92.23143	92.191002	92.256851	92.120766	92.232925	92.204453	92.202049	92.286591	92.17746	92.166389	92.244453	92.225182	92.239365	92.200546	92.229584	92.236702	92.177185	92.194839	92.201836	92.209923	92.185875	92.265053	92.195122	92.215866	92.124504	92.120468	92.288887	92.143539	92.237885	92.193336	92.207588	92.220871	92.262993	92.17585	92.139183	92.268356	92.205223	92.217026	92.180161	92.258507	92.212006	92.243225	92.291916	92.30056	92.344849	92.291313	92.286232	92.231209	92.203964	92.264107	92.235931	92.158661	92.218315	92.271141	92.21209	92.226189	92.225761	92.238441	92.17495	92.224602	92.209106	92.14122	92.120964	92.123085	92.132423	92.128433	92.165764	92.134048	92.227287	92.138512	92.203575	92.037621	92.130318	92.13208	92.181107	92.18222	92.184586	92.223808	92.173187	92.175125	92.208359	92.219627	92.222008	92.173149	92.215889	92.219627	92.227325	92.211082	92.156776	92.247604	92.224106	92.145142	92.282387	92.244797	92.308205	92.249214	92.244362	92.260887	92.202011	92.305153	92.255028	92.302132	92.195099	92.174263	92.238464	92.209969	92.243011	92.299683	92.272949	92.226273	92.244797	92.308243	92.284424	92.262329	92.294724	92.183319	92.23027	92.216599	92.309982	92.329468	92.335022	92.40564	92.314209	92.348541	92.381264	92.412445	92.376778	92.36985	92.366226	92.424156	92.405983	92.420212	92.404846	92.464737	92.373711	92.459457	92.336502	92.455208	92.387314	92.461105	92.367813	92.507713	92.429611	92.440941	92.376312	92.505547	92.410385	92.395752	92.386307	92.417336	92.403023	92.456367	92.432999	92.437035	92.348221	92.376823	92.339355	92.253571	92.312042	92.310066	92.407982	92.315239	92.38208	92.393005	92.304665	92.326851	92.381584	92.363411	92.351547	92.364288	92.349617	92.344269	92.328094	92.403969	92.319321	92.329315	92.332382	92.322258	92.27951	92.225372	92.376289	92.26104	92.266853	92.210014	92.250885	92.270348	92.242989	92.265717	92.134674	92.223076	92.236595	92.310715	92.201126	92.197762	92.264259	92.201859	92.240242	92.254341	92.211296	92.209969	92.224541	92.230309	92.177673	92.228912	92.236168	92.154907	92.226837	92.173317	92.145081	92.122742	92.162849	92.114502	92.098175	92.124458	92.073387	92.0718	92.079079	92.090149	92.159927	92.061462	92.039207	92.006508	92.055428	92.169174	92.088882	92.056671	92.06485	92.004318	92.091393	92.063286	92.081993	92.108238	92.114609	91.99968	92.129913	92.078735	92.079224	92.156799	92.135658	92.251381	92.183723	92.190742	92.099014	92.129547	92.095924	92.058884	92.077339	92.186729	92.147118	92.016525	92.090919	92.082535	92.103477	91.997261	92.145638	92.107529	92.002647	92.036636	92.06279	92.121452	92.033676	92.015045	92.067787	92.066757	92.001076	92.014404	91.971832	91.938034	91.947563	91.968552	92.067039	92.000198	92.013931	92.028008	91.926125	91.878708	91.995888	91.974426	91.90744	91.917412	91.835747	91.889931	91.872459	91.777428	91.876045	91.956573	91.917503	91.838707	91.891708	91.879562	91.860573	91.852051	91.815254	91.814308	91.777939	91.816414	91.783752	91.816948	91.785576	91.83107	91.803368	91.793884	91.81826	91.774101	91.677864	91.791626	91.816223	91.729614	91.748779	91.835358	91.734596	91.701828	91.820511	91.7397	91.772659	91.738716	91.737167	91.772018	91.733864	91.765175	91.685478	91.712814	91.815918	91.74794	91.743347	91.695374	91.744102	91.691551	91.825531	91.780685	91.786331	91.802292	91.781761	91.766098	91.738182	91.74852	91.739143	91.708931	91.716316	91.786026	91.680717	91.653145	91.70816	91.771332	91.742409	91.719833	91.71981	91.724556	91.686554	91.724854	91.73661	91.670395	91.677643	91.670563	91.724617	91.701401	91.727921	91.671013	91.661621	91.676422	91.756096	91.69696	91.709167	91.655396	91.731506	91.739807	91.76236	91.696915	91.726013	91.804848	91.829628	91.872849	91.803757	91.81852	91.793755	91.919472	91.813026	91.841736	91.826477	91.869003	91.903511	91.95417	91.915588	91.891426	91.987068	91.913551	91.930977	91.918297	91.974899	92.025543	91.965134	92.030647	91.982002
92.005737	92.010948	92.115295	92.035622	92.027924	92.029572	92.004166	91.996162	91.910187	91.959663	91.946686	91.974876	91.93866	91.921127	91.95314	91.955376	91.976036	91.976212	92.014252	91.967735	92.01947	91.955696	91.980415	91.987045	91.978287	91.975006	91.94651	91.974403	91.918251	91.994682	92.025665	92.022232	92.013031	92.049507	92.039185	92.058281	92.027618	91.979103	92.056076	91.98996	91.997452	92.070862	92.081413	92.011505	92.06041	92.044876	91.955864	92.078972	92.079895	92.028931	92.075386	92.045456	92.126694	92.176132	92.096199	92.140488	92.104782	92.15834	92.205803	92.165939	92.138298	92.157806	92.143875	92.192566	92.179756	92.203575	92.258911	92.235954	92.204842	92.234451	92.190804	92.232735	92.245178	92.232605	92.250587	92.237968	92.302818	92.273956	92.284447	92.322281	92.324829	92.225952	92.258507	92.234512	92.28389	92.331161	92.285522	92.268379	92.225914	92.310928	92.191132	92.306099	92.19722	92.144028	92.212112	92.172028	92.20636	92.297882	92.279556	92.346054	92.27475	92.311333	92.276703	92.237411	92.216881	92.262543	92.223984	92.184113	92.274338	92.268379	92.300606	92.24012	92.182693	92.284065	92.261513	92.350906	92.126411	92.221405	92.237114	92.245735	92.22718	92.192329	92.059204	92.216171	92.151344	92.159477	92.275673	92.196152	92.163254	92.257477	92.172142	92.300179	92.215118	92.221344	92.23941	92.129822	92.182098	92.198875	92.154091	92.155983	92.260048	92.166901	92.19207	92.161156	92.127548	92.292709	92.230698	92.190506	92.226601	92.188766	92.203278	92.227715	92.201683	92.115685	92.186668	92.185936	92.153488	92.183533	92.137161	92.146774	92.206512	92.302856	92.230179	92.186234	92.271019	92.23748	92.216988	92.185379	92.217545	92.177414	92.160957	92.187698	92.268013	92.131065	92.245285	92.171471	92.193619	92.203491	92.176193	92.152184	92.110405	92.192757	92.1147	92.127274	92.129692	92.134949	92.164436	92.241707	92.18203	92.212524	92.05397	92.134377	92.12854	92.150963	92.213982	92.191216	92.251106	92.187805	92.20842	92.213982	92.235031	92.213959	92.22776	92.182762	92.248016	92.146172	92.183533	92.17572	92.250977	92.189903	92.190979	92.243568	92.310715	92.263893	92.320732	92.284233	92.267067	92.212502	92.292305	92.221878	92.246407	92.218681	92.172264	92.209564	92.184387	92.207909	92.270821	92.262779	92.204651	92.184845	92.292923	92.29187	92.235352	92.211853	92.211021	92.227074	92.208961	92.277542	92.327019	92.289749	92.392441	92.262024	92.269836	92.387444	92.417381	92.351097	92.351524	92.400108	92.406693	92.406395	92.403625	92.35807	92.418449	92.404442	92.419785	92.421112	92.428665	92.349548	92.467163	92.352966	92.439697	92.357552	92.355431	92.323456	92.416779	92.360924	92.349121	92.367767	92.40345	92.456604	92.500786	92.437164	92.392296	92.352531	92.326332	92.317711	92.293915	92.285347	92.335884	92.390923	92.360367	92.321205	92.290588	92.266273	92.301445	92.283249	92.377914	92.361313	92.370644	92.343994	92.355598	92.351974	92.416969	92.302452	92.304787	92.279854	92.34436	92.29393	92.228317	92.341141	92.27063	92.240692	92.280396	92.24308	92.232178	92.317001	92.206558	92.215851	92.116478	92.252907	92.236237	92.235847	92.2761	92.295517	92.17971	92.213356	92.16581	92.161156	92.232452	92.167053	92.248207	92.165466	92.195953	92.195724	92.105042	92.204086	92.165443	92.130295	92.156433	92.085899	92.123047	92.032043	92.03511	92.055496	92.081696	92.038948	92.080002	92.117531	92.02314	92.064079	91.990669	92.135384	92.16291	92.165962	92.079483	92.025665	91.993416	92.065987	92.027855	92.073349	92.101028	92.150681	91.993271	92.078415	92.066521	92.0467	92.169502	92.126968	92.127274	92.157463	92.08403	92.07225	92.017342	91.989296	91.97374	92.06427	92.105942	92.06974	91.995224	92.061333	92.006721	91.978806	92.036545	92.062363	92.0532	91.960823	91.999855	91.990395	92.086479	91.984749	91.894409	92.010132	91.988914	91.96949	92.000839	91.958679	91.901154	91.932388	91.977173	92.021873	92.008156	91.979576	91.91967	91.84671	91.887329	91.894051	91.877373	91.84716	91.969704	91.860062	91.851944	91.832764	91.798843	91.796524	91.903214	91.84478	91.785431	91.8554	91.79953	91.791565	91.883766	91.802147	91.782471	91.763931	91.774033	91.75309	91.756355	91.736336	91.7668	91.752365	91.776031	91.712105	91.811394	91.657692	91.787788	91.746994	91.652603	91.725021	91.696465	91.705154	91.62162	91.741737	91.667259	91.713478	91.678566	91.660782	91.694534	91.660995	91.725258	91.686638	91.730301	91.796181	91.749763	91.681206	91.726166	91.755585	91.634155	91.7341	91.719727	91.723846	91.725883	91.750412	91.723419	91.715584	91.695801	91.717819	91.695435	91.667366	91.7435	91.753845	91.659561	91.656296	91.70797	91.712494	91.689812	91.733284	91.776802	91.681725	91.715134	91.712212	91.675415	91.684212	91.700394	91.699577	91.777962	91.744316	91.703033	91.681015	91.685051	91.752899	91.672302	91.762619	91.63855	91.791756	91.737732	91.7994	91.730881	91.770363	91.830597	91.878471	91.886581	91.820534	91.791954	91.784035	91.927132	91.843582	91.846626	91.849762	91.861412	91.938637	91.888535	91.912605	91.952538	91.961555	91.930099	91.968933	91.921173	91.999451	92.012619	91.982452	92.034401	92.006912
92.112099	92.016525	92.049484	92.044167	92.076286	92.043396	92.070496	92.07	92.020927	91.986443	92.037254	92.006096	91.994148	91.962303	91.980179	91.954346	91.987411	92.036095	92.025543	91.948273	92.051567	91.957024	91.906494	92.02108	92.019791	91.932587	91.94754	92.002792	91.992302	92.006874	91.98391	92.016441	92.014832	92.012619	91.962952	92.002861	92.001999	91.950783	92.006317	91.977173	92.0485	91.97683	91.967049	91.979362	92.041267	92.050514	92.032104	92.011055	92.089249	92.012878	92.009293	92.045433	92.000175	92.046844	92.101349	92.07431	92.115364	92.1353	92.111565	92.137337	92.051804	92.069633	92.141388	92.155678	92.113602	92.162743	92.200653	92.146133	92.124718	92.166451	92.147507	92.218491	92.176666	92.208336	92.277153	92.166084	92.24675	92.250778	92.276527	92.2752	92.281189	92.161713	92.229988	92.160164	92.245071	92.246254	92.233185	92.247818	92.231987	92.282364	92.24913	92.212631	92.193298	92.120552	92.161407	92.173859	92.165314	92.27404	92.268829	92.287643	92.27404	92.29541	92.232002	92.256256	92.176537	92.242241	92.27269	92.257607	92.276634	92.285309	92.327492	92.24765	92.209648	92.26548	92.241852	92.292732	92.137718	92.19381	92.213081	92.180016	92.187737	92.210052	92.100319	92.211235	92.180077	92.128517	92.226837	92.248184	92.146645	92.248421	92.142738	92.238831	92.225784	92.254471	92.176132	92.101585	92.201408	92.20031	92.144241	92.218872	92.182739	92.112549	92.181259	92.15641	92.140556	92.259941	92.173172	92.184624	92.204369	92.208748	92.204002	92.223526	92.204285	92.118927	92.214432	92.167892	92.187012	92.200981	92.110428	92.128128	92.204239	92.181236	92.180977	92.103645	92.184669	92.189606	92.217461	92.155769	92.189606	92.136238	92.15345	92.14386	92.278229	92.14212	92.165787	92.170746	92.183403	92.185402	92.095963	92.060623	92.089508	92.168877	92.110428	92.128319	92.166473	92.097641	92.14212	92.18911	92.17025	92.154778	92.070839	92.143753	92.160141	92.131538	92.180786	92.259644	92.216087	92.192863	92.226662	92.19149	92.244324	92.287277	92.288055	92.161026	92.255028	92.210228	92.304985	92.18512	92.206383	92.244774	92.245674	92.257538	92.260391	92.264153	92.349724	92.291359	92.254684	92.251251	92.245544	92.208061	92.231491	92.213104	92.205376	92.215546	92.202461	92.245499	92.241577	92.256577	92.258659	92.167549	92.271019	92.305473	92.202759	92.248528	92.240784	92.212418	92.230568	92.237671	92.309898	92.250633	92.35923	92.248077	92.325562	92.34848	92.360733	92.373817	92.374809	92.325241	92.422485	92.293785	92.394226	92.370132	92.442917	92.428947	92.369675	92.375732	92.409569	92.365791	92.416824	92.346741	92.330193	92.380432	92.372078	92.347687	92.34816	92.291466	92.370537	92.369507	92.368973	92.320259	92.484688	92.403389	92.380966	92.351372	92.338585	92.305237	92.279297	92.230782	92.340302	92.356544	92.295563	92.278786	92.25473	92.250801	92.321785	92.311699	92.316444	92.300415	92.290367	92.286812	92.307281	92.302856	92.377876	92.290932	92.338455	92.317818	92.341438	92.298782	92.264961	92.285606	92.268723	92.284256	92.310799	92.243912	92.251663	92.291443	92.207611	92.220459	92.154694	92.211212	92.246254	92.273399	92.249924	92.279037	92.218147	92.243958	92.172073	92.221169	92.18898	92.181389	92.206238	92.180122	92.167931	92.132118	92.155594	92.106155	92.112228	92.133774	92.085876	92.06736	92.132271	92.008736	92.015259	92.002213	92.037987	92.036461	92.061607	92.082573	92.01078	92.015541	92.001915	92.110382	92.127747	92.1418	92.036011	91.947006	92.077896	92.042938	92.108299	92.056633	92.057022	92.142738	91.958206	92.066284	92.018677	91.967842	92.040176	92.042511	92.068306	92.002754	92.046371	92.073456	91.985199	91.955177	91.941895	91.998566	92.053474	92.028481	92.02964	92.028519	91.983849	91.958572	91.999832	92.038605	91.999573	91.972626	91.933617	91.947884	91.967499	91.92083	91.846558	91.908577	91.902695	91.893982	91.893898	91.938446	91.873215	91.887634	91.913017	91.916023	91.915291	91.970352	91.810364	91.85939	91.894005	91.82901	91.862633	91.827332	91.951401	91.863274	91.820816	91.806374	91.768066	91.711975	91.767769	91.781265	91.792938	91.813431	91.815727	91.748329	91.891388	91.769272	91.756935	91.748459	91.705887	91.713737	91.760948	91.768135	91.794632	91.732941	91.680283	91.720284	91.81916	91.604065	91.703865	91.75927	91.675522	91.745049	91.686829	91.637199	91.620293	91.726746	91.569885	91.690712	91.702728	91.603256	91.59993	91.635849	91.656128	91.654022	91.61261	91.756721	91.712921	91.689812	91.722855	91.758606	91.669235	91.708763	91.720047	91.742256	91.697044	91.608658	91.630569	91.721184	91.651192	91.719597	91.721977	91.725693	91.774055	91.752235	91.682968	91.72966	91.710518	91.793236	91.734444	91.754852	91.716507	91.643097	91.666641	91.665199	91.683052	91.676018	91.674469	91.709381	91.734444	91.734856	91.768692	91.707001	91.774422	91.745644	91.757576	91.785797	91.72213	91.787872	91.747986	91.796432	91.779503	91.807205	91.82618	91.863274	91.842789	91.929192	91.861885	91.833344	91.927261	91.869545	91.787231	91.924774	91.893707	91.935631	91.889778	91.945717	91.910271	91.926598	91.911728	91.989944	91.977432	92.005646	92.000198	91.964989	91.952286	91.960632
92.140297	92.045708	92.100166	92.124825	92.106346	92.101906	92.077896	92.079659	92.038025	92.010071	92.118019	92.055237	92.072144	91.997368	92.002579	92.014061	91.987518	91.982346	92.04303	91.963974	92.058113	92.007904	91.934174	91.969818	92.010071	91.9776	91.995392	92.024658	91.943611	91.953636	92.024551	92.012688	92.030754	91.952133	91.962494	92.043503	91.967712	91.977386	92.024467	92.004959	92.061714	91.950569	91.909027	91.976318	92.023544	92.046974	91.965523	91.999344	92.122444	92.054077	92.012474	91.991768	91.97303	91.990479	92.054314	92.009407	92.042404	92.043716	92.030197	92.145294	92.028587	92.060341	92.063156	92.13118	92.088715	92.122871	92.136688	92.05159	92.079567	92.120361	92.133537	92.17868	92.140724	92.15197	92.264107	92.135941	92.214111	92.238441	92.285545	92.221191	92.250824	92.112938	92.202026	92.187653	92.164932	92.303009	92.172073	92.258095	92.215508	92.260437	92.255974	92.208534	92.172653	92.153603	92.113708	92.150597	92.172523	92.227074	92.163467	92.274338	92.192543	92.198471	92.150658	92.230759	92.206169	92.222542	92.165382	92.157249	92.233955	92.247391	92.257133	92.202011	92.208534	92.177742	92.171066	92.185356	92.153641	92.157463	92.153664	92.217781	92.118515	92.213684	92.138817	92.181366	92.170036	92.156151	92.145317	92.211365	92.075386	92.185806	92.117592	92.174477	92.160339	92.2519	92.198509	92.120964	92.094765	92.220291	92.119286	92.16993	92.185059	92.106628	92.172142	92.150124	92.146622	92.202026	92.143364	92.169739	92.190117	92.18454	92.228981	92.256744	92.113686	92.154091	92.180359	92.150101	92.209793	92.128754	92.098221	92.086952	92.117294	92.105301	92.10154	92.101196	92.08094	92.141434	92.17289	92.213165	92.144264	92.140213	92.100792	92.157486	92.266769	92.177032	92.182869	92.158424	92.125664	92.182243	92.079208	92.068283	92.111198	92.139374	92.092232	92.114868	92.063774	92.111412	92.114098	92.156326	92.181686	92.086433	92.102936	92.148041	92.123238	92.069611	92.153473	92.24572	92.176643	92.181412	92.198105	92.181664	92.280777	92.271255	92.243507	92.187248	92.223251	92.212433	92.304916	92.233269	92.234108	92.253868	92.271919	92.272774	92.261551	92.200165	92.282753	92.345642	92.216362	92.210594	92.18074	92.146927	92.180145	92.197586	92.240677	92.210915	92.200378	92.238274	92.237305	92.264641	92.19574	92.179863	92.208206	92.262344	92.253632	92.280289	92.278313	92.223808	92.254944	92.269066	92.304665	92.236343	92.333305	92.280029	92.303978	92.287582	92.347382	92.348045	92.307861	92.320198	92.35556	92.386932	92.36805	92.316116	92.409355	92.385925	92.36837	92.301292	92.417618	92.314873	92.37822	92.377106	92.222435	92.365105	92.399849	92.336891	92.357643	92.296593	92.341034	92.35479	92.351715	92.347122	92.475761	92.393967	92.393814	92.309296	92.341805	92.36245	92.329811	92.258354	92.309082	92.25563	92.278717	92.293442	92.251678	92.239861	92.283867	92.264168	92.317429	92.242287	92.302383	92.266785	92.267563	92.319962	92.311615	92.266876	92.263336	92.316483	92.292236	92.269943	92.287537	92.271339	92.287369	92.261292	92.282799	92.194458	92.190681	92.288437	92.226509	92.142723	92.135857	92.235764	92.197823	92.215057	92.253807	92.262215	92.167717	92.214645	92.168617	92.214409	92.177612	92.150055	92.112572	92.203728	92.120857	92.106689	92.107765	92.066269	92.043518	92.123367	92.110901	92.084938	91.983849	92.02256	91.997238	91.916748	92.032516	91.996849	91.977776	92.068909	91.963417	92.024635	92.073753	92.064575	92.192612	92.084465	92.031418	91.918015	92.0476	92.04406	92.092018	92.051353	92.016632	92.089355	91.874588	92.000412	91.982864	91.931595	92.006676	91.994919	92.015259	91.956963	91.994942	91.953934	91.923141	91.973785	91.827446	92.009254	91.958702	91.949684	91.972153	91.954926	91.86499	91.897697	91.898384	92.008995	91.962029	91.929283	91.961464	91.891541	91.938919	91.9561	91.847786	91.904564	91.858276	91.879456	91.815681	91.895203	91.836197	91.861755	91.818474	91.85463	91.902802	91.859436	91.81736	91.848343	91.863152	91.887589	91.859932	91.829849	91.855057	91.861519	91.82663	91.753586	91.791176	91.755455	91.67868	91.701187	91.776199	91.810234	91.811028	91.714447	91.804245	91.744576	91.705521	91.692772	91.669579	91.637497	91.680283	91.698593	91.760475	91.735214	91.663742	91.693932	91.765709	91.641724	91.654411	91.741501	91.672646	91.684662	91.687347	91.668549	91.668159	91.679382	91.552765	91.667068	91.589478	91.553963	91.652672	91.619133	91.610481	91.677368	91.61866	91.666321	91.66404	91.651985	91.694809	91.676941	91.702835	91.71286	91.755112	91.62072	91.667839	91.653595	91.672112	91.664276	91.612801	91.717857	91.677773	91.691444	91.745796	91.685997	91.679146	91.75309	91.730133	91.705887	91.739296	91.716896	91.725113	91.701912	91.741379	91.724228	91.752815	91.709724	91.706657	91.655762	91.732239	91.774979	91.772362	91.685074	91.76384	91.736824	91.765991	91.835106	91.740944	91.845406	91.783157	91.786049	91.826775	91.807335	91.764526	91.804115	91.958397	91.898682	91.874588	91.83345	91.910545	91.887436	91.736244	91.935013	91.882248	91.902092	91.881454	91.938896	91.96151	91.936638	91.947647	91.965675	91.994278	91.992516	91.982216	91.954727	91.930161	91.95282
92.153511	92.124931	92.089462	92.122894	92.065193	92.112076	92.057854	92.077187	92.062553	92.014511	92.036911	92.112511	91.987198	91.992302	92.082314	92.084206	91.992302	91.978203	92.03054	91.978912	92.0355	92.005905	92.003609	91.981377	91.988205	91.993973	91.954407	92.046936	91.957817	92.006424	92.015839	92.022644	92.014038	92.006897	92.050278	92.042747	92.003693	91.970459	91.998306	92.028587	91.98436	91.964989	91.854996	91.948204	92.019424	92.014214	91.997604	92.013763	92.127617	92.041161	92.073692	92.000496	92.019707	91.982643	92.029015	92.01123	92.000801	92.084335	92.022575	92.078712	92.084373	91.993675	92.059807	92.092186	92.042084	92.073563	92.084785	92.067085	92.071053	92.065834	92.105965	92.140663	92.076714	92.155296	92.209755	92.129288	92.168129	92.211258	92.243034	92.230568	92.216553	92.1595	92.124977	92.130035	92.136215	92.265846	92.093002	92.224106	92.148941	92.236572	92.178513	92.120857	92.16819	92.041054	92.118134	92.051544	92.144867	92.18428	92.119438	92.288956	92.164154	92.218361	92.077385	92.153641	92.17823	92.193382	92.125061	92.069893	92.131157	92.164841	92.199478	92.115257	92.121971	92.133408	92.132439	92.177307	92.076118	92.150253	92.115707	92.109871	92.11676	92.16613	92.042603	92.15435	92.141006	92.117317	92.167206	92.197243	92.085747	92.134911	92.116501	92.097595	92.125984	92.185547	92.138924	92.16246	92.089462	92.153038	92.094482	92.1922	92.117958	92.194153	92.194946	92.146431	92.093948	92.188599	92.101326	92.143387	92.185547	92.126541	92.197823	92.169327	92.157913	92.158493	92.133217	92.093216	92.110832	92.168816	92.050583	92.07489	92.129784	92.040794	92.013588	92.027618	92.012512	92.097549	92.110535	92.106476	92.136414	92.14444	92.105301	92.081718	92.174477	92.088455	92.13723	92.184929	92.097382	92.141815	92.149368	92.087921	92.031677	92.078217	92.074509	92.122765	92.084976	92.087685	92.057144	92.072937	92.121216	92.113495	92.064339	92.064636	92.126022	92.093582	92.107956	92.13092	92.170036	92.161797	92.110901	92.181664	92.28389	92.232307	92.191879	92.190804	92.22879	92.239151	92.255974	92.287003	92.233528	92.29998	92.291939	92.322212	92.208145	92.203552	92.275307	92.322792	92.242027	92.236832	92.183487	92.153366	92.18795	92.249428	92.222954	92.163559	92.23542	92.246941	92.202972	92.148277	92.25177	92.204865	92.197784	92.193573	92.253418	92.29174	92.260971	92.254684	92.219734	92.242973	92.198578	92.234985	92.227669	92.286934	92.282669	92.256744	92.3461	92.285095	92.218742	92.273094	92.325798	92.360901	92.375984	92.303543	92.360321	92.363411	92.400574	92.329659	92.348694	92.352165	92.373199	92.399292	92.279602	92.399185	92.414909	92.29599	92.322754	92.235802	92.336998	92.397636	92.353287	92.343239	92.398476	92.36013	92.429092	92.315971	92.316933	92.329269	92.283249	92.278137	92.314079	92.267471	92.334167	92.316101	92.252541	92.251915	92.257904	92.247925	92.236061	92.27977	92.208405	92.262665	92.265648	92.277901	92.253593	92.234772	92.217072	92.207672	92.225891	92.224777	92.295006	92.246017	92.287842	92.240097	92.249062	92.264153	92.220871	92.271469	92.202354	92.214775	92.220398	92.211151	92.205849	92.202995	92.254318	92.194649	92.161324	92.157936	92.17347	92.127441	92.108368	92.084251	92.061264	92.170616	92.081284	92.036781	92.000458	92.055817	92.044014	92.067429	92.123192	92.043861	91.933487	91.897911	91.972603	91.865273	91.959213	91.968224	91.96402	91.979538	91.957924	92.022125	92.018692	91.975433	92.180618	92.108627	92.012024	91.920097	92.037537	91.995201	92.063202	92.023827	92.000389	91.994659	91.86274	91.93679	91.955627	91.899841	91.956146	91.968292	91.971146	91.891945	91.984688	91.94915	91.834671	91.903748	91.855507	91.91716	91.907997	91.908722	91.910995	91.862465	91.870895	91.836029	91.894737	91.866776	91.920158	91.898125	91.94072	91.857742	91.87587	91.92514	91.747124	91.874481	91.865555	91.821243	91.817848	91.831001	91.805473	91.759659	91.85939	91.807487	91.871712	91.782127	91.858963	91.775345	91.838554	91.840919	91.802017	91.816437	91.80191	91.853645	91.847656	91.776695	91.766785	91.714722	91.72393	91.692108	91.785599	91.814613	91.817101	91.696037	91.716698	91.737022	91.72541	91.635033	91.673828	91.624863	91.637199	91.698608	91.705025	91.707062	91.658592	91.644814	91.690331	91.573555	91.662178	91.666641	91.671593	91.644348	91.636017	91.686188	91.725067	91.667046	91.602715	91.692772	91.647781	91.61409	91.645782	91.611168	91.603271	91.638702	91.639648	91.615036	91.635033	91.673782	91.726723	91.71756	91.651016	91.713074	91.70752	91.654861	91.696548	91.681206	91.66243	91.718285	91.666336	91.653503	91.657089	91.736122	91.745453	91.703484	91.682861	91.723633	91.742126	91.69252	91.693565	91.696274	91.794525	91.713158	91.794334	91.701355	91.746696	91.721588	91.733139	91.731316	91.746979	91.800385	91.775299	91.758202	91.821434	91.738373	91.820831	91.865356	91.656403	91.855576	91.799995	91.866669	91.79586	91.870743	91.691765	91.788689	91.878296	91.87838	91.900246	91.888191	91.84877	91.833473	91.793388	91.912262	91.909004	91.957329	91.918228	91.998611	91.908272	91.933205	91.93602	92.012062	92.004875	91.969597	92.005928	91.884415	91.898254	91.895096
92.203598	92.120148	92.055771	92.053925	92.082855	92.059357	92.023392	92.075211	92.147873	92.080452	92.093346	92.028267	92.006721	91.952797	92.083366	92.070625	92.027496	92.051804	91.96756	92.002235	92.020134	92.001228	91.962753	91.941467	91.964859	92.016159	92.024361	92.079895	92.04715	92.020027	92.093063	92.064743	92.023651	92.003952	92.0644	92.095726	91.992348	91.971016	92.01741	91.999039	91.970009	91.85984	91.876411	92.013138	92.018654	91.967216	91.946899	92.002899	92.05938	92.041916	92.084549	92.097229	92.043373	92.004684	92.087616	92.05809	92.025391	92.064896	92.041374	92.088242	92.058029	92.050476	92.030579	92.092941	92.046867	92.051826	92.084595	92.024834	92.044273	92.103432	92.112915	92.107849	92.054573	92.131065	92.152573	92.10006	92.122505	92.14637	92.197906	92.13723	92.230743	92.099594	92.069786	92.105362	92.135406	92.108498	92.031288	92.168854	92.146515	92.198769	92.111671	92.06987	92.070404	92.034142	92.065239	92.028374	92.108665	92.176582	92.103584	92.099632	92.084229	92.179306	92.07502	92.078178	92.197502	92.223167	92.106949	92.097229	92.145363	92.112144	92.153343	92.163254	92.124092	92.062103	92.101631	92.127274	92.042404	92.15641	92.082512	92.077599	92.059532	92.078499	92.037537	92.098709	92.108711	92.072578	92.110619	92.101761	92.116821	92.093414	92.068459	92.017838	92.121628	92.131195	92.109589	92.136322	92.172203	92.048393	92.089439	92.162186	92.056908	92.151756	92.148682	92.127251	92.078842	92.114914	92.125748	92.144096	92.123001	92.14489	92.128387	92.108521	92.117332	92.097534	92.085106	92.088303	92.06395	92.144783	92.040237	92.059418	91.999405	91.978119	91.985374	91.945717	92.021889	92.04007	92.075493	92.113602	92.036827	92.088371	92.04071	91.984001	92.121994	92.069832	92.148987	92.184822	92.115318	92.133041	92.096436	92.024445	92.002213	92.066414	92.056206	92.072319	92.0355	92.021271	91.996872	92.014404	92.046524	92.088043	92.038544	92.019379	92.036308	92.104286	92.003799	92.076073	92.191605	92.104309	92.080345	92.14386	92.250092	92.129333	92.146881	92.209	92.17823	92.204193	92.20636	92.24939	92.270973	92.27829	92.252777	92.279129	92.175232	92.18177	92.278458	92.296593	92.223656	92.220551	92.199242	92.186859	92.221535	92.267151	92.212524	92.194115	92.183815	92.140831	92.290627	92.141045	92.203941	92.212006	92.16465	92.168259	92.168724	92.219368	92.209282	92.2425	92.195953	92.203316	92.135895	92.242455	92.250885	92.252365	92.257607	92.216469	92.290047	92.251404	92.286232	92.321831	92.344505	92.367508	92.383263	92.367256	92.410362	92.321251	92.335327	92.362663	92.395813	92.292557	92.402489	92.420769	92.315323	92.412827	92.331223	92.382423	92.381973	92.30262	92.358093	92.360519	92.285675	92.349983	92.390236	92.289467	92.35556	92.316032	92.337837	92.328758	92.281807	92.286247	92.280289	92.244881	92.288612	92.25518	92.233101	92.313499	92.170166	92.237244	92.219048	92.215508	92.177521	92.243637	92.214455	92.238617	92.186646	92.24501	92.109032	92.197823	92.166733	92.121437	92.240242	92.176857	92.161156	92.18145	92.169395	92.191605	92.203163	92.225975	92.194473	92.173126	92.219452	92.138618	92.195335	92.16922	92.182526	92.135063	92.128601	92.110794	92.152184	92.134842	92.05159	92.019211	92.019852	92.065964	92.042603	92.006783	92.014275	91.939026	92.015945	91.960396	92.102592	91.988075	91.971619	91.853279	91.950607	91.91832	91.980583	91.97657	91.945763	91.922073	91.945549	91.930031	91.973892	91.970482	92.12989	92.007042	92.012001	91.894173	91.93544	91.9823	91.987198	91.9814	91.934624	91.964211	91.909195	91.869179	91.855469	91.921471	91.923058	91.891968	91.87883	91.851967	91.954361	91.878922	91.779099	91.858124	91.847916	91.845146	91.897263	91.841972	91.833748	91.831947	91.795471	91.738586	91.865227	91.788559	91.868553	91.855614	91.897804	91.761909	91.753502	91.842567	91.749512	91.815598	91.869736	91.774231	91.800301	91.812637	91.782379	91.746292	91.766571	91.814247	91.797806	91.774933	91.816132	91.792206	91.777512	91.807617	91.799545	91.85778	91.781586	91.820145	91.791977	91.740021	91.708954	91.705025	91.754829	91.733971	91.705582	91.794312	91.760406	91.73539	91.732086	91.664261	91.708801	91.679642	91.619171	91.627693	91.716805	91.711761	91.70623	91.626472	91.652153	91.646446	91.627434	91.592972	91.602005	91.643997	91.595703	91.646294	91.650246	91.600037	91.698334	91.675392	91.639236	91.684105	91.70636	91.638763	91.576515	91.638275	91.664024	91.662796	91.673073	91.660072	91.706032	91.654648	91.691528	91.696869	91.658722	91.7202	91.701744	91.678894	91.725113	91.674255	91.647202	91.671013	91.664429	91.677429	91.742149	91.70269	91.75071	91.717323	91.657158	91.715797	91.69104	91.654686	91.693398	91.719597	91.767082	91.705498	91.783051	91.741272	91.732124	91.69252	91.795105	91.807205	91.784569	91.84819	91.843643	91.860146	91.842377	91.807655	91.781998	91.921982	91.711098	91.844353	91.867332	91.909454	91.729683	91.859497	91.715263	91.788605	91.874825	91.897392	91.8713	91.863747	91.86834	91.860146	91.785194	91.968376	91.912498	91.96183	91.913895	91.971405	91.85289	91.884109	91.946342	91.993546	91.944153	91.951874	91.932953	91.751419	91.883858	91.841324
92.187096	92.091545	92.067299	92.043091	92.060966	92.04142	91.996399	92.093819	92.142052	92.091652	92.070023	91.972969	92.056931	91.982216	92.07663	92.014679	92.004745	92.068542	91.888901	91.924538	92.033455	92.046288	91.970909	91.93499	91.897369	92.076523	92.061714	92.081032	92.043411	92.056587	92.131348	92.064034	92.04155	91.969749	92.051781	91.999702	91.995155	92.018738	91.967522	91.990692	91.934364	91.899666	91.891258	92.031723	91.968826	91.874092	91.873299	92.080475	92.040237	92.126823	92.084488	92.062294	91.973312	91.962479	92.006699	92.085472	92.036377	92.019272	92.05101	92.084999	92.065323	92.009766	92.084335	92.06118	92.062622	92.014381	92.103065	92.055733	92.025284	92.1427	92.159111	92.102463	92.062317	92.098602	92.110489	92.114029	92.14695	92.114075	92.177635	92.11264	92.140083	92.046631	92.074852	92.105042	92.129097	92.084488	92.074982	92.124741	92.097313	92.181862	92.151237	92.082748	92.051117	92.051849	92.041718	91.954407	92.045151	92.136452	92.084099	92.070045	92.088943	92.156456	92.042938	92.047981	92.09787	92.124908	92.096672	92.044441	92.095123	92.072296	92.051636	92.152657	92.078453	92.017197	92.044205	92.052681	92.086029	92.07412	92.110901	92.072815	91.998306	92.021423	91.978165	92.039314	92.073196	92.051636	92.099785	92.09343	92.089417	92.111031	92.018112	92.147308	92.113541	92.1521	92.095215	92.182716	92.130875	92.055901	92.096436	92.103477	91.990303	92.069397	92.113281	92.083672	92.096825	92.077164	92.036507	92.056313	92.131737	92.133469	92.07373	92.048523	92.096588	92.06813	92.059036	91.992943	92.076653	92.106415	92.012619	92.053818	91.998764	91.962692	91.943871	91.981956	91.911125	91.939621	92.007645	92.046974	91.971039	91.988808	91.977303	92.018372	92.076332	91.991486	92.092232	92.110832	92.055626	92.067429	92.052444	91.942734	91.981705	92.070862	92.058197	92.088432	91.978783	91.947563	91.966614	91.917992	92.021935	92.077507	91.989708	92.027344	91.980568	91.997284	91.977562	92.034378	92.197182	92.0494	92.034271	92.132614	92.176239	92.114807	92.119591	92.154991	92.161041	92.129135	92.114441	92.216728	92.237328	92.160744	92.247368	92.281532	92.226021	92.217178	92.278572	92.264618	92.191193	92.240891	92.183983	92.20649	92.251984	92.245224	92.204262	92.217392	92.159561	92.174286	92.153641	92.128235	92.127525	92.20591	92.14888	92.136887	92.15062	92.179176	92.200226	92.251663	92.163338	92.193169	92.143623	92.147636	92.186409	92.19381	92.150856	92.210938	92.267799	92.223877	92.284363	92.27533	92.320923	92.303223	92.370941	92.331932	92.330864	92.321075	92.315262	92.367401	92.339035	92.30584	92.409935	92.352768	92.334122	92.336182	92.356628	92.407166	92.410187	92.292557	92.334274	92.319359	92.228554	92.307297	92.3927	92.240822	92.326035	92.280411	92.219177	92.278442	92.200249	92.245461	92.242157	92.25338	92.307945	92.173401	92.235115	92.215889	92.188919	92.124031	92.15551	92.193314	92.17347	92.191643	92.153366	92.137825	92.167267	92.176064	92.080963	92.191475	92.119568	92.085281	92.074959	92.091286	92.101265	92.127785	92.043503	92.116432	92.128021	92.203896	92.068886	92.116394	92.183983	92.049767	92.16021	92.143318	92.073196	92.102486	92.066071	92.076714	92.026718	92.074722	92.037537	92.003548	92.015709	91.983353	91.998779	91.991638	91.990929	91.915909	92.050819	91.978653	91.990646	91.969582	91.9478	91.785324	91.868233	91.865295	91.920784	91.947823	91.973465	91.877586	91.933853	91.950592	91.867722	91.916061	92.081779	91.968353	91.895294	91.861092	91.867096	91.869202	91.927116	91.876198	91.949409	91.908401	91.85508	91.84465	91.836113	91.845619	91.896126	91.857437	91.810684	91.763222	91.874947	91.808105	91.709641	91.711639	91.82045	91.790024	91.818451	91.862289	91.798454	91.817291	91.721657	91.808563	91.793472	91.79734	91.785149	91.821861	91.805428	91.762428	91.799698	91.845833	91.741074	91.775238	91.782486	91.777061	91.811203	91.803024	91.722626	91.706421	91.711914	91.745476	91.779381	91.777382	91.793221	91.748543	91.773026	91.783455	91.787056	91.811157	91.696098	91.739769	91.780365	91.725197	91.730949	91.73069	91.754662	91.773842	91.713348	91.775368	91.749382	91.741035	91.769783	91.684875	91.781799	91.674812	91.635094	91.661018	91.657066	91.691612	91.63237	91.60347	91.630074	91.588531	91.673225	91.643982	91.609451	91.672859	91.617676	91.635223	91.602547	91.669624	91.628487	91.615288	91.704491	91.729294	91.657196	91.696442	91.561729	91.70018	91.732018	91.663696	91.719833	91.689148	91.701424	91.622177	91.71627	91.697647	91.713547	91.755775	91.747017	91.723373	91.701378	91.687965	91.671356	91.738068	91.685135	91.66037	91.766869	91.699387	91.724464	91.734703	91.70359	91.744873	91.721786	91.687775	91.722534	91.733154	91.742081	91.744614	91.838089	91.788582	91.731316	91.696724	91.812592	91.842056	91.81311	91.87117	91.826111	91.833389	91.802124	91.798538	91.881088	91.889801	91.707001	91.891556	91.895058	91.946724	91.74865	91.84845	91.729362	91.83165	91.846092	91.918724	91.840576	91.95385	91.85424	91.893829	91.679794	91.999191	91.934624	91.911255	91.849136	91.969406	91.75515	91.82579	91.879051	91.918831	91.9319	91.870506	91.882439	91.740067	91.899582	91.823433
92.136543	92.125229	92.143898	92.080238	92.024063	92.051933	91.959045	92.096588	92.083435	92.098068	92.027321	92.000626	92.010498	92.046631	92.056587	92.032303	92.025902	92.149803	91.858986	91.916107	91.979919	91.931061	91.919861	91.89325	91.819656	92.118904	92.16021	92.163467	92.024422	92.06929	92.138687	92.069122	92.024445	91.987106	92.033676	91.953163	92.005371	91.996399	91.936279	91.928185	91.96994	91.938354	91.935356	92.085213	91.947281	91.918488	91.915009	92.053886	92.044083	92.148682	92.126068	92.016594	91.958504	92.029533	92.008911	92.040283	92.012299	91.998375	92.024529	92.054726	92.052299	92.079895	92.113861	92.077957	91.992325	92.01651	92.123001	92.069206	92.072212	92.096542	92.07444	92.125641	92.091133	92.129158	92.134544	92.064316	92.132378	92.071548	92.164116	92.093475	92.040497	92.006546	92.098793	92.06543	92.124504	92.090897	92.032303	92.155533	92.117355	92.183487	92.152504	92.120491	92.06691	91.974922	92.011017	91.96273	92.059059	92.016357	92.04213	92.035927	92.098862	92.11676	92.030708	92.03138	92.07753	92.027946	92.038757	91.967628	92.041916	92.04425	92.088112	92.066116	91.97477	92.107018	92.03537	92.041138	92.048309	92.09021	92.030113	92.074913	92.052856	92.042404	92.002281	92.001572	92.071312	91.954987	92.037682	92.107292	92.042427	92.142227	91.983658	92.099419	92.05526	92.133362	92.120529	92.058266	92.129158	92.109291	92.045967	92.07991	92.018547	92.07637	92.140274	92.128708	92.011246	92.023712	92.053696	92.021873	92.037445	92.112656	92.111496	91.998566	92.072662	92.026375	92.021614	91.957306	91.976166	92.008461	91.996246	92.002472	91.966019	91.960327	91.941147	91.951874	91.94091	91.866455	91.973679	91.969063	91.966957	91.969299	91.927696	91.94593	91.988693	91.970718	92.061737	92.079872	91.934151	92.03672	91.977859	91.939133	91.925415	91.982193	91.910484	91.960091	91.950439	91.877678	91.946922	91.853729	91.933784	92.020157	91.947266	91.970955	91.915077	91.881645	91.895721	91.96769	92.138512	91.896965	92.014099	92.075256	92.128647	92.07618	92.004318	92.117592	92.096031	92.075813	92.131584	92.160141	92.188446	92.17347	92.281357	92.195038	92.233849	92.250763	92.263077	92.245956	92.164047	92.181259	92.138321	92.174797	92.28627	92.184502	92.155014	92.221191	92.167908	92.158081	92.120766	92.171494	92.093414	92.118599	92.122765	92.135185	92.155807	92.162415	92.08268	92.226707	92.129204	92.130272	92.122704	92.146156	92.136024	92.167786	92.120941	92.164604	92.241615	92.221794	92.239258	92.158684	92.26503	92.316246	92.332687	92.231209	92.303162	92.311226	92.296936	92.258163	92.267517	92.24102	92.375061	92.337021	92.298203	92.342194	92.301231	92.374313	92.356888	92.318932	92.309166	92.302238	92.205872	92.254944	92.3255	92.283417	92.365707	92.242218	92.205551	92.189583	92.243874	92.19194	92.203491	92.261208	92.132484	92.107742	92.127396	92.15519	92.114159	92.085861	92.094635	92.045349	92.168816	92.151283	92.077705	92.033203	92.111244	92.063179	91.982323	92.210503	92.074829	91.990372	91.934731	91.986313	92.066696	92.002968	92.042961	92.079956	92.026161	92.049873	92.031952	92.002625	92.072556	92.038284	92.05764	92.002541	91.986443	91.994232	91.987198	91.987518	91.991676	91.9758	91.976723	91.930931	91.926323	91.902588	91.912651	91.938766	91.930481	91.889153	91.993958	91.956314	91.950844	91.966789	91.936401	91.852379	91.830894	91.860207	91.917221	91.868729	91.890526	91.870483	91.845253	91.914215	91.807747	91.866821	92.019188	91.863838	91.780426	91.796715	91.776138	91.909668	91.817314	91.83976	91.859047	91.836777	91.806175	91.776779	91.771484	91.804588	91.843925	91.794975	91.703522	91.737	91.781715	91.757042	91.727898	91.674858	91.753479	91.831863	91.75869	91.753632	91.759918	91.752296	91.679878	91.755775	91.651382	91.737343	91.775192	91.743889	91.792831	91.71962	91.728996	91.694832	91.631897	91.766266	91.715843	91.741653	91.809914	91.715523	91.679924	91.648918	91.677238	91.683846	91.767471	91.80043	91.706032	91.706161	91.758308	91.800125	91.765198	91.799057	91.758972	91.69342	91.735237	91.635979	91.809395	91.782768	91.74015	91.720329	91.691811	91.704315	91.678329	91.705841	91.802635	91.644684	91.683418	91.69754	91.668999	91.660355	91.678741	91.707428	91.682755	91.632866	91.644562	91.632027	91.664345	91.627266	91.638168	91.683029	91.695732	91.628891	91.604538	91.679939	91.664001	91.625526	91.671318	91.671768	91.725304	91.720581	91.663162	91.723526	91.716896	91.633377	91.705093	91.748009	91.694016	91.713135	91.760323	91.651726	91.749489	91.725067	91.746269	91.760498	91.775452	91.735992	91.729126	91.774445	91.723976	91.724617	91.788109	91.754318	91.746719	91.701225	91.752129	91.802055	91.786415	91.745537	91.731979	91.747124	91.790512	91.755669	91.848404	91.783691	91.776978	91.761223	91.824524	91.906021	91.880875	91.876282	91.817291	91.818665	91.833176	91.743332	91.902412	91.901001	91.737152	91.885635	91.810638	91.889259	91.787422	91.884926	91.810837	91.886452	91.808624	91.897285	91.880829	91.955719	91.82579	91.903877	91.734573	91.956017	91.962494	91.887459	91.818817	91.915504	91.809677	91.785797	91.873489	91.989166	91.909157	91.832375	91.793991	91.713867	91.839584	91.796585
92.128769	92.124138	92.087593	92.111282	92.010559	92.047173	91.976723	92.110321	92.082191	92.076523	92.043884	92.016075	91.963524	91.95829	92.044189	92.103409	92.018135	92.079208	91.897179	91.872246	91.945206	91.896645	91.897545	91.901321	91.809525	92.116112	92.135635	92.121155	92.011375	92.059464	92.168793	91.988075	91.982628	91.988205	91.990929	91.987862	91.973869	91.932175	91.942154	91.939148	91.941406	91.924515	91.987991	92.112015	91.94838	92.010071	91.905678	92.015709	92.043289	92.145554	92.038414	91.949173	91.918594	92.045731	91.971191	91.97657	91.988609	91.962692	92.045708	91.919754	92.116371	92.082298	92.090103	92.110085	91.955887	92.006638	92.044464	92.099594	92.092445	92.137077	92.062553	92.106735	92.105896	92.111519	92.141884	92.092056	92.119888	92.087807	92.101501	92.078178	91.948959	91.947716	92.017471	92.015152	92.106583	92.110489	92.049294	92.128433	92.141243	92.147118	92.119118	92.195145	92.059143	91.977562	91.976402	91.922867	92.027748	92.022408	92.022705	92.114975	92.05191	92.054337	92.057877	92.01445	92.013588	92.011375	91.993675	91.980202	92.035217	91.957993	92.115471	92.077126	91.961014	92.097961	92.062965	92.040001	92.048523	91.986549	91.999451	92.031677	91.979813	92.049744	91.955048	91.942368	91.985695	92.021461	92.003159	92.029533	92.02861	92.080833	92.084892	92.024101	91.973267	92.095833	92.055878	92.172157	92.074379	92.037811	92.019875	92.08712	92.025795	92.013992	92.14463	92.103134	92.006081	92.025604	92.057877	92.066696	92.012924	92.09034	92.07991	92.04142	92.010544	92.011612	92.011703	91.922546	91.990524	92.011635	91.953079	91.995262	91.988739	92.021767	91.92482	91.952286	91.959946	91.812225	91.845016	91.94278	91.92321	91.823669	91.843857	91.932266	91.980286	91.962173	92.001015	91.964516	91.901535	91.915718	91.93177	91.985283	91.91877	91.962906	91.932411	91.999489	91.895851	91.810982	91.826607	91.822525	91.914452	91.995865	91.910851	91.92868	91.832375	91.873276	91.812874	91.901604	91.989899	91.915161	91.971077	92.030602	92.106911	91.994858	91.904175	92.023201	91.977837	92.042168	92.033905	92.113899	92.06073	92.054916	92.168259	92.062279	92.098389	92.155617	92.218384	92.243484	92.146904	92.08783	92.133942	92.170509	92.12706	92.235764	92.224579	92.109695	92.150124	92.179932	92.160294	92.105019	92.162674	92.126198	92.072533	92.070793	92.093414	92.144203	92.070755	92.174545	92.094116	92.06337	92.090988	92.174004	92.098602	92.109932	92.131844	92.125748	92.180489	92.199753	92.169693	92.153275	92.193016	92.243637	92.241364	92.227394	92.23027	92.240135	92.285797	92.255653	92.236359	92.246872	92.398369	92.238205	92.271828	92.281616	92.338326	92.279709	92.276016	92.254883	92.276657	92.278786	92.29567	92.210228	92.282364	92.23645	92.251793	92.234085	92.27121	92.192116	92.175659	92.18782	92.151558	92.166649	92.113861	92.034485	92.104889	92.078949	92.073883	92.017708	92.01123	91.947456	92.05938	91.993225	91.989532	91.94445	92.042473	91.948311	91.881149	92.078262	91.977562	91.901108	91.85495	91.886429	91.925201	91.868965	91.991226	91.978394	91.939644	91.931252	91.942116	91.864433	91.970154	91.935654	91.948463	91.912354	91.897156	91.933998	91.887802	91.919388	91.894371	91.896362	91.890335	91.819183	91.868576	91.816864	91.868446	91.941574	91.880119	91.84066	91.90847	91.91349	91.907524	91.923424	91.924263	91.836113	91.773819	91.833923	91.82534	91.871498	91.835571	91.857033	91.783348	91.889244	91.704681	91.910675	91.906837	91.911453	91.773544	91.760513	91.695778	91.821693	91.842224	91.773888	91.802101	91.832054	91.753929	91.666939	91.721252	91.722748	91.735794	91.732063	91.655525	91.647545	91.693184	91.625443	91.715073	91.681961	91.733093	91.797356	91.62336	91.72818	91.715988	91.665802	91.677994	91.647156	91.671509	91.705109	91.729599	91.705307	91.693161	91.710373	91.671188	91.711655	91.686356	91.783562	91.735924	91.771652	91.780624	91.712387	91.682732	91.677773	91.714211	91.679428	91.737839	91.732193	91.734184	91.70713	91.779785	91.808601	91.69561	91.72316	91.774078	91.707085	91.733826	91.631409	91.699684	91.746742	91.721268	91.7341	91.674385	91.666786	91.684174	91.673508	91.74852	91.698677	91.655136	91.708565	91.665634	91.59053	91.631149	91.65239	91.712662	91.698547	91.692818	91.674599	91.661018	91.6828	91.655739	91.648743	91.695305	91.657539	91.611839	91.727921	91.705757	91.668739	91.728004	91.735321	91.717148	91.688141	91.714149	91.692177	91.730003	91.660141	91.655029	91.787148	91.736679	91.727196	91.805237	91.708801	91.708611	91.713135	91.737061	91.776054	91.705238	91.670906	91.735023	91.769936	91.64595	91.715881	91.766479	91.756783	91.700157	91.70578	91.756378	91.822357	91.784569	91.809547	91.832741	91.768478	91.734299	91.783737	91.784203	91.810982	91.830124	91.794594	91.863838	91.839973	91.878944	91.8339	91.809975	91.771027	91.80706	91.693672	91.911644	91.882034	91.766586	91.866821	91.834801	91.85463	91.801781	91.891045	91.842484	91.887825	91.849823	91.897263	91.899498	91.868042	91.806114	91.874542	91.737274	91.889198	91.899994	91.848236	91.811005	91.852402	91.81234	91.763283	91.876923	91.986893	91.877335	91.798904	91.766953	91.71743	91.820534	91.794678
[truncated: 2,192,346 more chars]
