# Supplementary material for: Long-distance electron transport in multicellular freshwater cable bacteria
Source: eLife. 2024 Aug 29;12:RP91097. doi: 10.7554/eLife.91097 (PMC11361709; doi:10.7554/eLife.91097)
Supplement: Figure 4—source data 3. [file elife-91097-fig4-data3.zip › Figure 4Cable10V50nmPhase.txt]

72.868042	72.618538	72.142044	70.776779	70.729164	72.835754	75.046257	76.773773	76.617775	76.443428	75.415779	73.664299	72.920143	74.312553	73.460815	74.787071	75.377388	74.757179	75.29435	75.350891	75.574455	76.501213	77.605301	78.706848	77.235344	75.215645	74.751022	76.922516	76.841064	79.017921	80.154167	80.374321	80.396706	79.235504	78.789848	80.837639	81.843079	81.412918	80.651169	81.78463	80.228455	80.608795	79.622337	78.311661	76.91507	78.427597	78.155754	77.401146	80.943619	77.846291	80.019135	80.905228	79.027039	80.538948	79.760956	79.127419	78.832695	80.151573	79.094162	77.343323	76.849968	77.823395	73.611168	75.918617	79.595001	79.86895	80.990654	82.677528	89.246147	89.326897	89.318207	89.550652	87.972099	80.906967	89.147812	84.863724	85.748268	89.393883	88.555107	89.600311	89.593163	89.514565	89.99305	88.989319	87.159798	85.460823	89.153839	87.546486	86.255356	85.843369	83.484375	83.723801	90.316803	90.573303	90.621155	91.064964	91.302757	78.606598	91.61544	91.250168	91.243111	80.976791	70.772575	71.001953	74.288116	78.961678	85.911324	87.027428	82.728874	62.665974	71.536507	62.83004	61.4655	59.813046	59.186375	59.320507	63.218723	63.566551	77.665016	88.748329	91.701035	91.489891	88.046432	75.640999	61.226334	61.134583	59.369301	59.010185	59.371407	60.78727	61.692245	61.080357	60.812115	86.276604	89.934273	80.068596	59.884243	59.903599	60.158901	59.725349	59.621513	59.389965	58.808762	59.305573	59.596516	60.422615	60.297195	60.484093	59.919174	58.658215	56.6922	55.873226	56.857037	56.47934	56.822514	57.245186	56.346302	56.426918	56.455158	58.249382	57.542072	57.089016	56.71722	55.745251	55.272881	55.932449	56.764576	56.2962	56.352203	57.020973	58.814598	58.807861	57.661057	58.608242	57.03492	56.641945	57.714764	57.294346	57.551537	57.789074	58.221832	57.30312	57.068825	56.701019	55.93084	56.077782	56.959778	57.991955	57.487358	57.824993	57.735256	58.370964	57.816303	58.371906	57.889496	57.883743	57.153069	57.05949	57.581684	57.334106	58.001076	58.080467	58.013821	57.4091	58.059612	57.581192	57.639729	57.372623	56.706577	56.595081	57.108307	57.10865	56.988682	57.714249	58.065941	58.1978	58.31189	58.376518	58.132866	57.520336	57.217697	56.626667	57.373459	57.851578	58.430229	58.442696	58.033947	57.515209	57.497593	57.95462	57.403759	56.742928	56.607292	57.269562	57.590031	57.996098	58.003822	56.832405	57.355648	57.721523	58.04884	58.011269	57.981033	57.506325	57.242481	57.385048	57.790424	58.860218	58.535908	58.215782	57.050995	56.603214	56.840836	57.949425	57.699314	57.492851	57.360069	57.23233	57.342796	56.78994	55.855694	56.122391	55.580326	55.807262	56.301025	56.750843	56.503651	57.114079	57.049339	57.271729	57.33876	56.949497	57.089275	58.167114	58.671757	59.078979	57.975433	57.376419	56.923965	56.955227	58.256035	59.98782	60.90374	60.675152	60.454479	59.199764	58.873993	58.026844	57.113777	57.309578	57.191948	57.444504	56.959564	57.151501	56.726105	57.438091	58.195889	59.504848	60.208897	59.495922	58.773163	57.959339	58.643925	58.517948	57.577713	57.434399	56.45121	56.839207	57.265526	57.568619	57.936768	59.361771	58.738682	58.883587	57.964016	56.824936	57.622219	58.182457	59.054195	59.600636	60.830635	59.133846	57.765018	55.808357	55.67165	55.718513	55.812477	55.635838	55.38652	54.985779	55.877731	55.704998	55.815502	55.431755	55.506042	55.698624	55.562302	56.394154	57.115688	57.9296	59.690674	58.257	58.342381	58.542065	59.325165	59.292011	61.175716	59.775841	60.784737	59.458309	60.930325	59.379559	60.624855	58.490826	57.731159	59.445583	58.167759	57.966549	57.105881	57.8139	57.389145	56.920361	57.370457	56.890339	56.739086	56.523243	56.45919	56.246651	55.930046	56.751553	57.698006	58.268246	57.326168	57.329666	58.134865	58.333241	58.40963	58.272709	58.719437	58.771664	59.575768	58.32309	57.865826	58.119263	57.357281	58.369308	61.82378	60.678455	60.105106	59.719921	58.031887	57.05814	56.945808	56.508823	56.969303	58.203465	58.665596	58.33897	57.768967	57.399918	58.402893	60.265289	60.096718	60.439953	59.415241	58.639591	59.205299	58.85434	59.182041	95.035362	59.507339	60.498039	59.544567	61.486122	62.826668	63.16993	62.356682	60.922279	61.6898	61.833092	63.940578	63.774521	64.861885	65.750557	66.258499	64.478973	63.295818	61.226955	60.613632	67.540085	63.042557	62.090908	61.98085	63.279297	61.490845	60.56076	60.322086	60.354618	62.977131	62.884499	61.88504	62.497208	65.00898	94.192703	93.946777	93.80101	63.625217	60.596401	59.768757	62.783562	66.615898	79.428429	80.863495	63.962189	63.82209	63.831188	67.756805	82.404221	90.526291	88.151573	73.276039	84.733925	83.258858	91.986633	92.15036	92.209602	91.228577	68.916611	91.477318	91.622696	91.811562	91.753395	91.522766	91.61409	91.417877	91.378571	91.724449	86.875336	66.430183	92.009789	91.211884	90.403984	83.070587	81.338135	70.996956	87.363625	90.862984	91.714127	69.248283	91.706055	91.768608	91.944366	80.547935	75.258469	85.657463	90.816338	90.008842	89.732315	91.136459	90.893967	90.471725	88.876541	90.727844	91.199463	91.412064	90.61058	77.658386	90.333557	90.445915	90.563782	90.583862	89.579857
69.754539	70.510277	72.051712	71.284187	71.655731	73.704338	75.761292	75.870956	74.607491	73.918289	72.828415	71.082764	70.585548	72.460541	71.596008	72.553345	72.302872	71.667084	72.447044	72.474144	73.797935	75.426468	76.657555	78.455406	77.106453	75.825127	74.582466	75.62394	75.840385	77.335831	77.876587	78.075653	77.956711	76.957878	77.966003	80.395996	80.90686	79.804794	78.684982	79.248589	78.036491	79.005646	77.924438	78.160149	77.47554	79.062767	77.721703	77.662521	80.419426	77.638237	79.446388	79.686523	78.300697	79.993469	80.095245	78.243599	76.741951	78.705666	79.616028	78.196091	78.475174	79.316353	75.759293	77.098167	79.067039	79.646072	79.944633	82.020576	88.634415	89.223274	89.349251	89.819565	86.464401	80.482689	87.244812	81.900391	82.649628	89.009773	87.787758	89.384361	89.504562	89.085861	89.546448	85.709496	85.381989	83.132797	86.198578	84.500717	82.527451	82.955856	81.999161	83.310699	89.946098	89.941696	90.280777	90.676971	88.664734	84.731262	91.060631	90.855515	91.544098	90.785568	87.537582	86.000847	88.337074	89.446671	90.659569	90.993187	90.062637	66.694374	89.599426	84.183556	70.043831	64.154945	60.695663	60.432293	71.594383	74.178871	89.519516	91.761887	91.707428	91.37632	90.701042	90.805626	64.271156	64.618752	62.672089	62.027737	62.814224	63.465271	66.611717	64.733635	64.323532	92.039978	92.405708	91.937157	61.324203	60.929855	60.746326	60.946999	60.519756	60.341507	59.452751	59.783394	60.603569	61.1628	61.396816	61.642914	59.835876	59.279202	57.566536	56.777924	57.81538	57.282394	57.450535	57.608421	55.892624	55.443943	56.186977	57.638824	57.165619	57.105904	55.924789	55.440983	55.236382	55.952381	56.814163	57.085541	57.124763	57.874001	59.083763	58.932465	58.104908	58.46394	57.387234	56.624138	57.759739	57.220722	57.520035	57.386806	57.499695	57.550785	57.301662	56.830494	56.383553	56.158226	57.791603	58.708771	58.439972	59.065182	58.374352	58.453705	57.465214	58.136795	58.775547	58.8526	58.579361	58.289402	58.44952	57.939278	58.10952	58.260326	58.338516	58.081562	59.000809	58.107635	58.298801	58.052658	57.296791	56.872658	57.776497	57.356056	56.667179	57.58868	57.936035	58.534729	58.283436	58.041779	58.618324	57.917152	57.39983	56.73415	56.693832	57.903721	58.464752	58.851551	58.93972	59.077606	58.252045	58.415894	57.48521	57.369534	56.811398	57.29385	57.10936	57.907497	57.492805	56.47876	56.98896	57.744568	58.125378	58.366112	58.521294	57.719528	57.405323	57.646786	58.149132	58.708168	58.468788	58.65414	57.154419	56.90094	56.865299	57.643955	57.925545	58.209858	57.846191	57.620373	57.480339	57.32795	55.987831	56.177818	56.197472	56.045464	56.917313	57.097515	56.60004	57.359554	56.940422	57.16457	57.029064	56.813416	56.964626	58.160507	58.986389	59.239826	58.04826	58.038174	57.24173	57.16354	58.312511	59.52927	60.490723	59.883965	59.23	58.507713	58.00721	57.259155	57.310181	57.483536	57.767746	58.403236	57.386784	57.473236	56.95171	57.308292	57.066357	57.890633	58.980232	58.311459	58.25642	57.438347	57.816345	57.512505	56.875664	57.062325	56.234467	56.200882	56.488243	57.216755	57.262352	58.713791	58.965725	58.90646	58.6786	57.613827	58.41581	58.778721	59.155926	59.610443	60.334232	58.743618	58.301159	56.297249	56.254097	56.272316	56.205173	56.051174	55.991951	55.723213	56.530537	56.311478	56.393787	56.202148	56.210434	56.524742	56.037678	56.495434	57.714466	57.809288	59.652542	58.241188	58.256657	58.67963	59.248989	59.266647	61.363064	59.444359	60.089764	58.8311	59.642456	58.480652	60.053932	58.873672	57.856834	59.290359	57.956463	57.612305	57.29488	57.714722	56.931755	56.825214	57.186176	56.238777	56.45797	56.826866	56.866993	56.160801	56.129173	57.009151	57.643761	58.224148	57.431759	57.148262	58.272858	58.791767	58.836807	58.525673	58.73246	58.342831	58.962635	58.977699	58.567257	58.539341	57.55632	58.518806	62.016235	60.706181	60.015865	59.266693	57.701248	56.758976	57.044685	56.653641	56.906647	58.138275	58.27335	58.583328	58.236809	57.677773	58.007618	60.308395	59.72728	60.359425	59.520985	58.820049	59.076492	58.511662	59.142365	94.821968	60.142807	61.324612	61.031498	63.50885	64.564247	65.408669	65.409248	63.096027	63.080364	63.329399	64.851501	65.332863	65.571129	63.422527	64.385094	64.121811	65.563873	65.844475	63.990685	87.561272	64.67675	62.646896	63.476257	64.91188	64.238647	62.578445	62.210148	62.387604	72.25663	71.429176	64.443268	67.871864	85.613106	93.820625	93.009758	92.843979	86.706078	65.326103	62.563126	78.221672	87.527779	91.345055	91.499313	77.121109	78.187767	80.647049	87.956757	91.240425	91.786354	91.659706	90.3041	91.396339	90.563202	91.578316	91.507484	91.303207	90.838112	72.095161	91.304367	91.196655	91.349754	91.402191	91.1717	90.627785	90.757866	90.474518	91.580612	89.198769	69.255798	91.63945	91.069557	90.652397	86.178284	85.020599	66.103706	90.65641	90.242386	90.877365	81.930908	90.925766	90.969734	91.140152	89.942085	88.145844	90.810524	91.050591	90.444664	90.880669	90.727242	90.502861	90.807091	90.409004	90.335037	90.407227	90.65699	90.016541	82.485008	90.069481	89.989059	89.682831	89.923843	89.051804
66.981064	69.91304	71.361977	72.559914	73.090965	74.235519	75.095909	74.867172	72.596649	71.810097	71.787712	70.390564	71.337555	72.098511	70.64003	69.444923	69.47464	70.049408	71.268715	70.535919	71.80793	73.99691	74.767159	75.890312	75.755859	75.261925	74.883865	75.219696	75.914001	76.029594	76.736603	76.622238	77.112755	77.511337	77.595596	79.563828	79.477783	78.441246	76.478516	76.864426	75.751762	76.880798	75.265167	76.852692	77.065941	78.404083	77.341499	76.466774	79.462158	77.806358	79.838913	80.126427	79.455742	81.038139	80.821716	78.663651	76.487846	78.316063	79.187134	77.925507	78.160599	79.576828	78.016663	78.443115	79.359116	79.397354	79.192177	80.611778	86.824799	89.022346	89.110046	89.453857	85.456146	81.628998	85.994003	82.080101	82.511917	88.818237	87.375404	89.600693	89.595993	89.124657	89.578613	84.49585	84.333992	81.869858	83.606667	82.42894	79.857925	80.776443	80.559608	81.327171	89.598442	89.382965	89.649361	89.772591	88.043808	84.19104	89.914513	90.474686	91.041687	90.804253	90.921158	90.037956	90.531296	90.975571	90.778206	90.738167	90.734131	72.307487	91.267464	91.023636	89.184135	86.509888	63.262432	62.508644	87.480377	89.519135	91.391335	91.740601	91.227722	90.667076	90.153702	91.726074	70.438095	69.238739	66.241508	66.179474	67.095802	65.132576	66.721794	67.171524	68.048759	91.685692	91.720413	92.071869	63.351288	64.17627	62.505726	63.635365	63.592686	62.30471	60.896103	61.153999	62.111572	62.291599	61.042271	61.715206	60.37455	60.733494	59.000572	58.840565	59.672028	58.57127	58.092205	57.919407	56.243671	55.890327	56.202408	57.631615	57.321445	57.016319	56.056923	55.406242	55.37397	55.884621	57.008034	57.673931	57.321659	57.554798	58.376434	58.529556	58.244102	58.306976	57.736954	56.898342	57.434204	57.016319	57.286793	56.858646	56.83633	56.982544	57.787891	57.39925	57.272995	57.120388	58.488636	59.378399	59.16906	59.518154	58.944656	58.330322	57.196861	57.658546	59.222317	60.060497	59.640354	59.531521	58.984737	58.073086	58.633175	58.610214	59.039539	58.028519	59.600552	59.125542	58.873478	58.267323	57.912605	57.087708	57.9767	56.799015	55.914551	56.222256	57.517269	58.927704	58.758293	58.270821	58.38184	57.874947	57.993286	57.137749	56.769299	57.484802	58.741665	59.838604	59.705803	59.9216	59.598965	59.013062	58.27702	57.872051	57.640842	56.985825	57.159248	57.499268	56.986794	56.198952	56.759941	57.929428	58.378624	58.380039	58.009914	57.463089	57.688671	57.362236	57.775856	58.419823	58.362186	58.375298	57.078243	56.916306	57.175663	57.310051	58.354031	58.539448	58.672527	58.317017	58.224449	57.90799	56.686813	56.761829	56.642204	56.276176	57.476864	57.487076	57.467552	57.81184	56.84605	56.72591	56.944908	56.71574	57.043911	58.00013	59.055439	59.200966	58.584553	58.37785	57.996742	57.920502	59.009651	58.971069	60.21381	58.893501	58.558586	57.840229	57.669533	57.157722	56.982544	57.517097	58.44426	58.608307	58.337425	57.92902	56.943363	56.979668	56.967266	57.301296	58.091434	57.44384	57.653095	57.204586	57.428711	57.075432	56.296906	56.492085	55.911869	56.421532	56.888367	57.483192	57.393005	58.465183	59.497963	60.229774	59.484959	58.385769	59.620892	59.347198	59.795624	60.015457	60.084293	58.360706	58.14922	56.762775	56.941879	57.125065	56.746552	56.716835	56.550793	56.622505	57.345135	57.349255	57.417168	57.179161	56.788307	57.38213	56.92231	57.02829	57.920414	57.908421	59.592247	58.066154	57.903828	58.119026	57.67305	57.640652	59.07267	58.089096	59.17041	59.111187	59.163738	58.075382	59.417496	58.9692	57.732681	58.983494	57.648762	57.852074	57.082001	57.235893	56.672157	56.689304	57.176071	56.298603	57.036766	57.582714	57.206455	56.425503	56.272636	56.933533	57.883465	58.720337	57.853039	57.516239	58.255692	58.626331	58.837086	58.903992	58.018456	58.398384	57.905052	58.255821	58.175526	58.397507	57.286083	58.145828	61.385681	60.150532	59.356236	59.287205	57.753689	56.814037	57.03857	56.897873	56.957802	57.884068	58.175503	58.583481	57.958912	57.631401	57.949211	60.363113	61.396172	58.90498	57.955349	58.046005	59.083443	58.773617	60.183472	94.435127	60.866211	62.143265	62.722298	64.27195	63.160572	63.353046	65.499268	65.26561	66.504944	65.790535	64.283516	62.058937	61.903431	61.711319	62.030312	67.124062	67.611862	74.779556	68.637726	90.229233	66.117203	63.546917	63.423386	71.683838	68.327278	66.448982	66.00116	69.837769	89.477226	88.650909	79.271698	87.61219	91.074554	92.816086	91.845963	91.810852	91.767235	86.814781	69.506874	91.098442	91.665504	91.600166	92.16787	90.407806	90.902229	90.678017	91.396271	91.124771	91.361191	91.052818	90.804832	91.030205	90.846573	91.022392	91.217896	91.084663	90.641068	79.421371	91.216454	90.53524	90.812325	90.551437	90.376755	90.106621	90.063599	90.049568	90.580772	89.256943	73.221344	91.102493	90.351196	90.503441	86.968094	90.154472	73.991226	90.160545	89.454224	90.311455	86.271385	90.511917	90.318451	90.378792	90.083405	89.913223	90.73941	90.557495	89.902992	90.461983	90.401001	90.194839	90.492607	90.088448	89.975815	89.992836	89.960838	89.060905	85.880966	89.477982	89.308548	89.18261	89.381462	88.657265
66.168335	69.532104	69.401428	71.155075	71.561745	72.16552	72.286545	73.681702	72.123825	71.490288	72.130394	72.218414	73.30175	72.594803	71.471344	69.569717	70.056038	70.279152	71.568115	70.306404	69.85009	72.089172	72.754616	74.08152	74.949028	74.788246	74.550323	75.521454	76.831512	75.84478	76.706993	76.84359	76.301956	78.41861	76.818298	77.78447	77.596863	77.611435	76.363884	75.555122	73.500809	74.309784	72.830795	74.071823	75.721786	77.950768	77.535454	75.691635	78.86293	76.992424	79.828911	79.998192	79.231186	79.786362	79.881485	78.923485	76.44725	77.268646	78.180061	77.213226	77.196274	78.70462	78.298447	78.487984	78.620522	79.467949	79.983711	80.910706	86.237419	89.075218	88.930977	89.279152	83.693291	81.811623	85.097183	83.029221	83.240364	86.441284	86.022797	89.157806	89.241966	88.593254	89.221283	83.649277	82.886757	81.853874	81.850571	81.027046	79.120125	79.776299	79.580605	80.664261	89.350266	89.181648	89.606956	87.38588	87.344894	84.041458	87.600044	89.967407	90.753418	90.567123	90.982483	90.561249	90.698257	89.271042	90.028023	90.467049	90.444389	75.705711	91.385262	91.104706	90.879807	90.64888	70.828796	67.690224	90.614014	91.250122	90.543633	91.260834	90.733315	90.654434	89.893936	90.981155	78.991638	74.553032	69.271866	66.760315	68.337318	67.038765	66.841034	67.673615	71.619316	90.777176	91.045654	91.721359	65.089828	69.600365	64.141724	66.794533	64.932869	64.288239	62.361637	60.165512	61.891373	62.587761	61.902637	61.819275	60.897625	62.371017	61.144066	60.84499	61.260925	60.070194	59.09428	58.729778	56.685097	56.257038	56.395569	58.083473	57.49371	57.057281	56.357353	55.883591	55.459713	55.741581	56.915768	57.509693	57.739441	58.104908	59.000767	58.606266	58.283306	58.301033	58.265907	57.021511	57.970627	57.03091	57.39893	56.870235	56.484253	56.769276	57.35844	57.738499	57.521561	57.616554	57.996288	58.962166	59.370911	59.039948	58.357723	57.567478	57.340263	57.900181	58.914742	60.928719	60.767483	60.530312	59.434982	58.651478	58.180374	57.814373	58.645771	58.522411	59.710907	59.377048	59.098183	58.964653	58.155636	57.740921	57.665455	56.146511	55.136818	55.446968	56.438248	58.01865	58.610065	58.227905	58.506981	58.419693	58.475548	57.876942	57.296082	57.641445	58.597664	60.306744	60.063202	60.847973	60.221493	59.8368	59.463696	58.742287	58.438038	57.913979	57.27486	57.375263	56.699966	56.317978	56.646408	57.878529	58.217754	58.107483	57.854153	57.444592	57.400776	56.988464	57.310265	57.946808	57.848061	58.238052	57.086548	56.949112	56.736404	57.120987	58.125271	58.193935	58.858589	59.014328	58.993877	58.65974	57.277885	57.137424	57.158066	56.856823	57.474655	57.98037	58.010345	58.064354	56.785885	56.924606	57.077709	56.840515	57.231194	58.189514	58.960899	59.470795	58.836788	58.761448	58.61747	58.828396	59.531178	58.875305	59.109406	58.494171	58.471493	58.446774	57.500919	56.910938	56.764149	57.475105	58.747993	58.842625	58.647659	58.237923	57.031574	57.062946	56.856911	57.052109	57.607475	56.997498	57.60117	57.268425	57.210209	57.369598	57.055737	57.079491	56.600124	57.240723	57.51083	57.889988	57.939125	58.625084	59.869072	60.154781	59.601795	59.037521	60.155983	59.725498	60.355194	60.058716	59.562183	57.824738	57.908741	57.477444	57.31868	58.017662	57.572285	57.338074	57.593895	57.402641	58.722225	58.4772	58.790718	58.331867	58.312382	57.988285	57.665154	57.587326	58.132011	57.925953	59.26564	57.506325	57.596706	57.373672	57.142574	56.913277	58.269295	57.116009	59.048618	58.743187	58.527752	58.327724	59.271324	58.588306	57.691872	58.686111	57.749805	58.08152	57.486156	57.79287	56.950184	56.565235	57.287544	56.733826	57.412064	57.914127	57.649319	56.963253	56.635635	57.494995	57.995689	58.347874	58.069717	57.801304	58.592491	58.632145	58.610752	58.336651	56.624931	57.153389	57.841129	57.721802	57.615158	58.002403	57.327927	58.180096	60.052727	59.751312	59.381126	59.412861	58.06974	57.633957	57.682041	57.403931	57.176243	58.518719	58.244427	58.359634	57.911705	57.011768	58.686646	65.317581	69.949005	60.690601	57.149548	57.151737	58.258266	58.955833	62.768906	94.315376	60.392509	60.935711	60.463684	61.435696	61.378941	61.631756	64.635658	64.294586	64.640419	62.059235	59.340099	60.685452	61.182026	61.994541	63.199196	82.517021	78.480896	86.271454	78.369148	90.692009	75.2024	66.056717	65.635674	87.19426	84.6091	82.606804	83.073891	87.942787	91.950928	91.631836	90.671837	90.784363	90.836937	91.645523	91.483131	91.350693	91.203629	91.007843	83.367775	91.477257	91.271584	91.144058	91.761765	91.121056	91.176971	90.20649	91.000832	90.468895	90.766594	90.698105	90.511681	90.410591	90.47123	90.44529	90.740913	90.757156	90.111969	87.735313	90.031052	89.653114	89.829285	89.806084	89.638222	89.50441	89.605652	89.820015	89.525375	88.948273	80.825775	89.582886	89.625931	89.750191	86.591194	90.013603	85.152412	87.845261	88.721619	89.662338	88.245514	89.725082	89.298187	89.688431	89.908287	89.722229	90.195847	90.192261	89.523857	90.256721	90.261078	89.864342	89.935608	89.951935	89.664597	89.293144	88.865425	86.556129	85.302872	88.622162	88.735031	88.689644	89.000526	88.046211
68.073738	69.751144	70.134552	69.965553	69.787857	70.547935	70.457642	72.075523	71.288284	71.06633	71.254707	71.266296	72.4496	72.227684	72.646149	70.763924	71.773186	70.876793	71.700104	70.852951	69.040443	70.444855	72.12516	73.052109	74.22728	72.944023	72.878448	74.51342	76.023224	75.695671	75.950676	75.795387	74.557129	79.287598	74.728271	76.308609	75.746956	76.707787	78.765297	73.939575	70.941208	71.271767	69.927399	69.861908	72.228905	76.007584	76.943863	75.641426	80.219078	76.479713	80.550232	78.576385	77.762474	77.590942	76.952194	76.863762	74.789902	74.20546	75.044945	73.686272	74.480629	77.031387	77.35553	76.967339	76.663712	77.753571	79.516617	81.910477	85.557381	88.70829	89.0252	89.033356	81.259262	80.727516	83.674515	82.051781	82.080727	83.734421	84.249664	88.892181	89.085472	88.431984	89.191925	83.509422	81.304726	81.429031	80.841805	80.607483	80.256523	80.861824	81.244179	82.512238	87.693169	87.196259	88.992477	83.82341	84.289986	81.972107	84.475548	89.446114	90.212814	90.144966	90.644737	90.433807	90.648491	87.352448	87.951904	90.396301	90.136322	81.638657	90.537796	90.571121	90.802406	90.541931	75.453049	74.480202	90.10141	90.558327	89.982536	90.277084	90.287987	90.1493	89.314789	90.340515	81.925201	78.704163	72.89431	69.411339	73.439957	69.912102	69.384865	69.654633	77.441406	90.219208	90.42321	90.498352	69.128853	85.32972	71.680466	82.717545	72.850533	68.943954	64.777344	63.004467	64.742691	65.429718	64.472603	64.670631	63.510269	64.239288	62.231647	62.692753	62.92308	60.633587	59.108612	59.008835	57.250893	56.959713	56.656174	57.872715	57.549133	57.131031	57.010761	56.455414	55.681458	56.022678	56.336731	56.955143	57.672581	58.436043	58.962914	58.797691	58.274467	58.928989	58.715359	57.708714	58.077915	57.186264	57.028915	56.854935	56.594933	56.723377	57.404102	57.690861	57.535595	57.324493	57.628376	57.736717	58.775677	58.208786	57.180298	57.116074	56.956085	58.317146	59.150307	60.342728	61.611458	60.994099	59.948296	58.50209	58.021629	57.380646	57.40451	58.000389	58.872105	59.230385	59.707111	59.448246	58.018326	57.228168	56.980507	56.026924	55.241856	55.636353	56.173119	57.373222	58.08815	58.100403	58.446793	58.874725	59.201008	58.788956	58.075939	58.656586	59.532829	60.434223	60.79641	60.282242	60.28915	60.249989	60.044189	59.506802	59.096596	58.645748	57.914345	58.063194	56.814873	56.521591	57.036293	58.751686	59.053017	58.358967	57.847954	57.778858	57.625156	57.431633	57.543598	58.214409	58.147266	58.062336	56.772087	56.396233	55.890411	56.357288	57.518021	57.942623	58.865349	59.733269	59.837143	59.091274	57.776455	57.444443	57.33773	57.413841	57.918633	58.396004	58.450958	58.207928	56.796013	57.370197	57.133564	57.078995	57.201733	58.19619	58.817539	59.189678	59.341343	59.248924	59.826866	59.103012	59.193928	58.410702	58.490009	58.228977	58.189301	58.740292	57.91312	56.824142	56.502129	57.423927	58.330109	58.58247	58.451	58.451344	57.247524	56.78228	57.355114	57.106956	57.341103	56.651279	57.586876	57.478432	57.592178	57.78817	57.464634	57.738518	57.848938	58.461815	58.427311	58.790974	58.360619	59.503262	60.029663	60.032043	60.476883	59.380333	59.934067	60.154415	60.51907	59.519314	59.926727	57.816948	57.939899	57.766716	58.035816	58.565842	58.200932	57.801884	58.277191	58.569016	59.49395	59.129578	59.80616	59.41449	59.136379	58.940536	57.932541	57.410454	57.612797	56.873451	58.26228	57.014965	57.238533	57.333935	57.155258	56.889652	58.480202	57.485489	59.040634	59.306324	59.192596	58.42347	59.563236	58.290581	57.516109	59.074215	58.258545	58.468487	58.322769	58.062939	57.279518	56.832211	57.257996	57.184803	57.966057	58.062187	58.036736	57.28484	56.955315	57.953739	58.375813	58.614613	57.574001	57.55587	58.173637	58.101238	57.610287	57.430428	55.949398	56.555428	57.077538	57.238792	57.631554	57.935135	57.388481	57.999638	59.727924	59.931236	59.955696	59.809719	58.691154	58.24638	58.188442	58.011246	58.13306	59.599823	59.185326	58.767006	58.123985	58.050533	64.397331	90.114906	92.220207	70.336685	58.013477	57.848682	58.902084	59.210106	83.219543	93.88047	63.307041	61.28603	59.13213	64.801186	63.527691	63.138062	64.706192	65.235039	61.777412	59.360741	60.691288	62.543728	65.382729	66.279747	67.732643	90.116684	88.828522	90.94751	88.276802	90.790115	86.00898	75.244461	69.398491	90.768654	90.632164	90.584572	90.774513	91.216782	91.339561	90.968124	90.452438	90.138985	90.253288	90.864853	91.051727	90.870087	90.861824	90.883759	87.76606	91.091599	90.935684	90.500954	90.366562	90.221489	90.602425	89.977127	90.247147	90.039543	90.09845	89.929794	89.786949	89.683754	89.516449	89.727791	89.589577	89.257004	88.747581	88.556068	88.771957	88.534546	88.845299	88.819229	89.237076	88.935783	88.668533	89.02417	89.097061	88.756203	87.109245	88.517365	89.017494	89.244797	86.07093	88.548134	85.736275	85.315552	87.894226	88.801285	87.108986	88.841972	86.642242	88.530411	89.081482	88.778305	89.723709	89.724716	89.003998	89.833916	89.768921	89.419052	89.470833	89.081184	89.163498	88.802338	87.265991	84.391563	84.271942	88.228325	88.149834	87.846207	88.181396	87.746002
73.599815	70.974533	69.858818	70.353294	69.177452	70.196068	69.229874	70.427299	69.642525	70.915138	70.444633	70.214699	71.999329	72.658897	72.436592	71.528809	72.238434	71.780678	70.794678	71.213356	69.304825	70.108093	71.290131	72.662865	72.760971	70.554153	70.642174	72.342545	74.052979	74.117393	74.167068	74.086754	73.294884	82.153999	73.571854	74.319893	73.847115	74.521271	83.256714	73.901276	69.607765	69.581993	67.963676	67.496971	69.709221	72.398483	74.717827	72.966492	82.77462	74.766296	83.487747	77.846802	75.766914	75.889221	74.635361	74.252129	72.611305	71.864792	72.215256	71.627144	73.400986	76.182762	76.440063	74.687744	73.891464	75.380692	77.675636	81.251366	85.391945	88.077911	89.194504	89.14624	80.204849	79.631012	82.233742	80.673897	80.81723	82.34613	84.207115	88.037483	89.225014	88.604675	88.878731	84.706223	80.980614	81.328506	81.193253	80.851288	81.213402	81.563057	82.260239	82.528244	85.454689	85.032654	89.001556	80.533775	80.355957	78.631874	81.948524	89.24482	89.459053	89.31945	89.620026	89.724396	90.134216	86.185707	85.602806	90.155525	89.138794	86.276947	90.51033	90.623817	90.72879	90.53138	77.45417	79.31987	89.601425	89.808746	89.424652	89.737442	89.664169	89.961418	88.954926	89.920029	83.435799	81.871277	76.844086	74.11821	79.908325	73.576385	72.80938	73.200592	79.113815	89.89016	89.943527	90.144798	76.228981	89.006271	81.421547	85.44471	79.720917	78.286278	72.834229	70.613533	70.182274	68.432961	67.895958	67.735199	64.614311	64.979988	62.64222	62.200493	62.643208	59.601303	60.092575	59.550941	58.016373	58.201275	57.840034	58.347099	58.161942	57.649124	57.311962	56.252918	55.779671	55.993324	56.123249	56.052139	56.490349	57.345737	57.946186	58.557365	58.02058	58.726879	58.787392	57.910503	58.86129	57.400604	57.398048	57.030823	57.216133	57.32724	57.350414	57.62299	57.465683	56.842468	57.051292	57.114594	57.336422	57.04417	57.447208	57.432789	57.162422	57.669769	57.726372	58.378174	60.519539	60.49939	60.814499	59.205364	58.63665	57.739529	57.735943	57.760769	57.771156	59.293148	59.199635	59.125671	57.80167	56.766273	56.503479	56.205753	55.552647	55.740875	56.319328	57.113995	57.517956	57.937389	57.904301	58.713726	59.271454	58.95697	58.982056	59.383442	59.741291	60.7262	60.350174	59.94001	60.00507	59.837059	60.192097	59.96106	59.439682	59.308857	58.480484	58.716709	58.098301	57.810165	58.388794	59.815063	59.862957	58.707504	58.217648	57.774376	58.249233	57.989468	58.045685	58.195351	58.656521	58.411022	56.744064	56.158482	55.993965	56.22646	57.395538	57.589882	58.966328	60.196388	60.730492	59.444275	58.353966	58.289764	57.954491	57.630222	57.918957	58.402267	58.132504	58.257107	57.090412	57.674232	57.806774	57.813599	57.344063	58.1451	58.413319	58.913776	59.458546	59.731552	60.830933	59.48938	59.487167	57.730236	57.846409	58.448509	58.576271	59.034756	58.346951	57.279667	56.639648	57.020565	58.3041	58.13982	57.986355	58.146835	57.346508	57.188366	57.504181	57.922218	58.074696	56.914009	57.283596	57.338978	57.732918	57.779289	57.49815	58.501404	58.138298	58.804363	58.901245	59.191162	58.081348	59.311432	59.291412	59.002052	58.955448	58.20237	58.266293	59.688526	59.929153	59.398571	59.709278	58.267731	58.404499	58.351929	58.559231	59.704964	59.426102	58.949589	59.612267	59.208885	60.022388	59.941792	60.288677	59.774231	59.089344	59.287418	57.823471	57.084381	56.824078	56.201935	57.863358	56.463009	57.209671	57.930714	57.229523	57.421825	59.075504	58.22226	59.627975	59.168671	58.997185	58.884293	60.04406	57.777229	57.132618	58.851143	58.550411	58.607231	58.423149	58.636585	57.405926	57.253082	57.594536	57.606617	58.555607	58.654266	58.511833	57.82111	57.94593	58.828484	58.935257	58.764347	57.698521	56.721298	57.424465	58.114479	57.770363	56.886391	55.964397	56.320381	56.3536	56.287037	61.283371	61.47842	56.692863	57.990925	60.369507	60.238766	60.842777	61.196186	59.94928	59.477577	59.117561	59.052071	59.582226	59.912094	60.141541	59.955441	58.845757	62.343784	89.576447	92.900108	93.367264	91.430435	62.937561	62.804588	63.225525	64.498116	92.894554	93.079086	80.788094	64.13488	60.527824	86.785896	78.403328	67.329689	69.525818	68.5849	61.880878	60.715919	63.038113	64.815948	70.019005	77.229233	72.207558	90.887146	90.591438	90.931541	90.24324	90.837471	88.931816	84.927299	77.451958	90.958748	90.430977	90.536789	91.007866	91.049881	90.653641	90.308968	90.057938	89.635948	89.751587	90.35997	90.452332	90.406494	90.377312	89.537865	88.828583	90.382484	89.876961	89.666031	89.58477	89.684914	90.091606	89.579941	89.938309	89.305397	89.116074	89.163277	88.865768	88.879181	88.646469	88.732407	88.503242	88.262978	88.103142	88.211739	88.346687	88.177856	88.020081	88.207001	88.206291	88.426445	88.378014	88.624969	88.518387	88.050659	87.577965	87.851036	88.238991	88.513695	85.758781	87.192474	83.787018	83.09906	87.655045	88.463654	86.363029	88.649887	85.479553	86.488327	88.87796	87.149048	89.124634	88.88002	88.651108	89.271812	89.333717	88.869011	88.986038	88.82785	88.538239	88.287567	85.643517	83.607887	83.95726	87.916656	87.452072	87.534645	87.172394	87.17083
83.243561	76.205444	69.524979	72.497749	68.128708	74.098259	68.567451	69.260796	68.333221	70.985153	71.727783	70.728798	71.302856	71.507393	70.353333	69.762543	70.463989	71.598541	70.541046	71.121414	72.468544	70.471161	71.652061	71.971115	70.401978	69.793892	68.868637	70.572823	71.206902	71.264641	71.697701	73.68689	71.924911	87.497543	76.432961	73.513298	72.093788	72.099602	87.694801	76.562408	72.516655	73.132614	73.001511	68.654854	71.485786	71.71611	72.819183	69.286331	87.348068	73.463234	88.072884	80.945976	74.533569	74.464622	72.542938	71.072098	71.078171	71.059402	72.2267	72.630081	74.000023	75.475685	74.853455	73.01387	72.240921	73.541321	75.651169	81.652061	86.657364	88.765129	89.204117	89.179161	80.427711	78.762062	80.279243	78.616768	80.183434	81.974274	84.755035	86.575401	89.016487	88.224678	88.964729	85.166183	80.540298	80.67585	80.769791	80.107475	80.767426	80.749168	81.721436	80.653404	83.970306	84.529816	88.704536	80.298752	79.256226	78.024025	81.120857	89.38311	89.553123	89.35923	89.288246	89.276512	89.63623	84.621529	84.204559	89.451736	87.125076	87.254021	90.162842	89.7612	90.08712	90.184555	80.466675	80.894241	89.485039	89.851448	89.158493	89.216644	88.846283	89.138756	88.405998	89.297714	83.355698	82.479797	79.987869	78.823189	83.744469	78.913315	78.390602	77.685295	80.211655	89.846275	89.735039	90.030556	81.20536	89.602753	82.169777	84.338501	78.2845	76.309959	72.397369	70.810318	71.822777	69.016884	69.223091	69.302742	65.88353	65.967064	64.120308	62.359493	61.970142	60.822308	60.309128	61.208374	59.114857	60.149353	59.402069	59.801308	59.00568	58.497948	58.537346	57.303722	56.418938	56.262726	56.408421	55.971157	55.870136	56.141167	57.722191	58.971905	57.666183	58.613605	58.881546	58.114201	58.870861	57.500168	57.716568	57.557178	57.547245	57.436329	57.476669	57.37904	56.92128	57.032883	56.953682	56.834358	56.784554	57.127918	57.388222	57.725796	57.889065	58.254017	57.915375	57.688072	59.476505	59.402668	60.725063	60.351269	59.881348	58.764004	58.669117	58.011505	57.986591	58.132225	57.266495	57.468109	57.049858	56.886585	57.105347	56.577614	55.956223	56.039413	56.136295	56.719837	56.675011	57.178001	57.383438	58.065533	58.73877	58.758553	59.505085	60.143066	60.20454	60.840652	59.791824	58.870323	58.105122	58.885559	59.123653	59.96722	59.773605	59.547142	58.918453	59.766525	59.327438	59.760025	59.601925	60.717873	60.119633	58.025749	58.480762	58.66856	58.690765	58.716282	58.673065	58.726471	58.668449	58.375317	56.986729	56.637871	56.480133	56.876972	57.415131	57.710236	58.366005	60.056847	60.190723	60.081459	59.506073	59.354473	58.877941	58.425316	58.367893	58.196747	58.028263	58.250027	58.047401	58.469902	58.623627	58.361286	57.963139	58.850349	58.567688	59.272141	59.790516	60.182159	60.430149	59.398998	59.135777	57.936531	57.973179	58.789925	59.472	59.799892	58.47617	57.241665	56.766464	57.250679	58.036392	58.121536	57.698799	58.04092	57.590267	57.896942	57.945179	57.784267	58.392849	57.096504	56.813351	57.108242	57.645092	57.889431	57.925652	58.611202	58.41143	59.079472	58.835415	58.608368	57.254883	58.710831	58.589638	58.085037	58.048111	56.592316	56.400459	57.773003	59.467728	60.567024	60.404076	58.74295	58.630943	57.93005	58.757309	59.382393	58.522495	58.736752	59.417732	58.820091	59.414364	59.391018	60.57563	60.431931	59.81839	59.253796	57.585377	56.819443	56.344414	56.645424	58.301826	56.670162	57.411201	57.364017	56.94997	57.172401	58.258224	57.521751	58.970726	58.737503	58.793312	58.847775	60.58123	58.231422	56.92952	59.027416	58.289379	59.283558	59.010551	58.897789	57.47049	57.248856	57.390068	57.570141	58.130573	58.325901	59.191868	58.848694	58.380123	59.230343	59.653595	59.105072	57.631554	56.304008	57.245895	59.68428	58.261143	57.158581	56.466766	57.969425	57.256989	56.956966	77.285858	77.678856	57.109596	57.864109	61.186722	60.627987	60.137444	61.86071	59.8992	59.825966	59.473179	59.810406	60.079979	60.169243	60.608742	60.217331	59.334045	76.652191	93.297104	92.979378	93.169769	91.861198	85.000191	81.081032	85.825836	87.993988	92.492569	92.560394	91.144554	82.154388	65.812202	91.31424	90.715439	83.766182	83.219116	82.521057	65.490662	62.898167	67.127991	68.143921	73.045219	84.779175	79.612297	90.224899	90.044846	90.165825	90.274788	90.34304	90.166084	88.556137	84.88488	90.475395	90.160759	90.116066	90.504768	90.58313	90.061501	89.614639	89.891426	89.406586	89.148857	89.772079	89.833252	89.90464	89.970192	89.307541	88.973358	89.15583	88.61853	88.834595	88.673874	88.723633	89.011253	88.630249	88.480301	88.193352	88.263107	88.476593	88.230812	88.059196	87.935127	87.890579	87.839981	87.596611	87.481514	87.888847	87.871529	87.694412	88.052071	87.991669	87.935471	87.913048	88.101791	88.204765	87.918671	87.188034	87.564491	87.755997	87.883865	87.667442	86.107643	86.537529	83.188736	82.708168	87.392937	88.293427	85.986298	88.427902	85.161766	84.791771	87.875069	85.629028	88.343079	88.044518	87.883911	88.357521	88.536331	88.50631	88.517555	88.195198	87.148148	87.274254	84.423775	83.241264	83.471977	87.688644	86.658287	86.711487	85.533844	87.362076
90.94339	87.387955	79.816597	81.694122	67.095909	83.606537	68.323807	69.044655	69.344376	71.087891	72.014137	70.10247	71.547562	69.076042	67.553604	65.850204	68.052902	69.951027	71.237022	70.576775	79.332214	70.217247	72.452538	70.83654	70.077042	69.740715	68.971542	70.497185	70.259109	68.966248	69.973381	75.63456	71.559105	90.776016	84.018372	74.55294	70.779053	69.654716	90.445526	82.028328	79.135765	81.04258	84.279747	71.82608	74.04985	74.262192	73.8825	72.031578	89.69043	75.611534	90.139221	86.197983	77.409645	73.7715	71.206192	69.445824	69.858307	70.983932	74.164062	73.472847	71.70182	73.157745	71.336609	71.698105	72.070053	73.252953	75.029602	84.471581	88.831009	89.496841	89.58683	89.463303	80.992561	77.411919	77.806145	76.237305	78.601967	81.394745	83.803734	84.156647	89.317558	88.374428	89.195381	85.195778	78.430603	78.411484	78.727859	77.981773	78.468452	79.168427	80.456741	79.798058	83.599716	84.266251	87.047531	80.642822	79.687119	79.296486	82.619164	89.418198	89.511879	89.278358	89.079399	89.014214	89.359489	83.493988	83.614174	88.329926	85.863884	86.747681	89.294449	89.417336	89.755081	89.948891	82.331413	81.422577	89.414505	89.710625	89.026184	88.962288	88.605423	88.557762	88.091728	88.720329	81.622429	80.962631	79.947105	80.762108	85.289612	80.874054	80.962952	80.92939	81.305008	89.722404	89.50441	90.042122	83.143028	89.683693	80.664238	82.889252	77.639977	75.353142	70.877632	71.609276	72.023216	69.911606	71.241936	72.970055	72.269203	68.212372	65.317047	63.281853	62.648312	62.110756	61.01944	60.802483	61.008347	62.427643	61.10759	61.300663	60.56913	59.325764	59.376469	57.977428	56.858025	56.70739	56.724644	56.46608	56.197556	56.335938	57.504673	61.524254	57.402962	58.751385	58.214363	57.661808	58.728661	58.042015	57.808514	57.628162	57.902241	57.803452	57.684208	57.889561	57.333549	57.543724	57.273232	57.272308	57.203213	58.234406	58.756405	59.557915	59.311386	59.637436	58.248974	57.529049	58.41394	58.381413	60.148514	60.263294	61.120293	59.934155	60.00312	58.825264	58.104694	57.324665	55.95676	56.23217	56.123314	56.671062	57.198257	56.84734	56.499016	56.153763	56.40926	57.006599	56.365162	56.180347	56.582142	56.842297	57.598122	58.065083	58.169712	59.45908	58.930687	59.705265	59.017441	58.19767	57.161652	56.751122	57.443649	59.191353	59.639862	59.414833	59.721016	60.639404	60.019642	60.634254	60.24173	60.816944	57.896877	56.265751	57.473881	58.345963	58.554039	59.269932	59.493198	59.670265	58.90588	58.114609	57.180576	56.735931	57.380413	57.374874	57.496628	57.685089	58.029205	59.290615	60.068993	60.110729	59.671448	59.55566	59.553173	58.458229	57.778408	57.962429	57.755062	58.501854	58.622147	59.290382	59.5951	59.242142	59.024734	59.087242	59.829803	59.152943	59.714664	60.164867	60.481476	59.669773	60.202503	59.034264	59.351772	60.462334	60.379402	60.661739	59.070911	57.837418	57.201839	57.601898	57.836002	57.841301	57.566944	57.983887	57.734871	58.409908	58.484428	58.240391	58.331993	57.513622	56.726295	57.033035	57.274002	58.049805	57.939255	58.463486	58.285538	59.148182	57.690498	56.77668	56.785648	58.066437	58.421345	57.791241	57.267757	56.465221	56.67643	57.771606	59.666321	61.754471	60.145599	59.174725	59.491913	58.89043	59.600079	59.307846	59.380932	59.057522	58.605602	58.029701	58.421883	58.095963	59.539913	58.774818	59.409298	58.436214	57.324127	56.780025	56.757751	56.941601	58.392677	56.555794	57.618118	56.471359	55.723663	55.474434	56.576416	56.136574	58.124714	58.352657	58.175869	58.699738	60.287689	58.269573	57.19371	58.672787	58.403599	58.923733	58.890411	58.679825	57.210918	57.381828	57.682064	57.563702	58.531528	58.080513	58.715099	59.600037	59.085995	59.894714	60.800293	59.207596	57.687233	57.088074	57.671505	65.20697	59.473072	58.151321	57.28027	64.349754	62.617672	61.635788	93.767967	93.180992	58.088451	58.471962	59.788864	58.819061	59.373959	60.747463	60.421543	60.249516	60.447742	60.236984	61.250301	62.046017	62.9967	60.633118	60.585114	91.770172	93.031944	92.494133	92.335114	91.711853	91.649345	91.548409	91.886368	92.075729	91.657715	91.47245	91.414253	90.536423	67.120499	91.177986	91.232208	90.083664	89.810226	89.915695	74.154022	69.507454	75.880272	75.000122	80.82618	88.731529	86.761566	89.873611	89.616913	89.862457	90.020432	89.983002	89.831429	89.787117	89.297112	89.620392	89.556984	89.721649	89.68174	89.719872	89.522224	88.973297	89.243706	88.704514	88.744919	89.30883	89.130577	88.588448	88.692757	88.286499	88.096405	88.05407	87.980423	88.16996	88.126335	88.209511	88.320061	87.997612	87.837646	87.988815	88.248001	88.146225	87.660103	87.540352	87.434029	87.596054	87.638603	87.692719	87.324295	87.731842	87.824234	87.707336	87.931198	88.030785	88.007378	87.749367	87.661308	87.92498	87.840027	87.604271	87.770508	87.70343	87.519753	87.468208	86.31546	85.947029	83.766098	83.872528	87.002258	87.940811	85.247017	88.278984	85.100098	84.317795	86.651466	84.968178	87.471237	86.387451	87.591888	87.432289	87.370316	88.064735	87.796272	87.594681	85.660446	85.891373	83.569931	82.775887	83.154961	86.82991	85.324135	85.96772	84.497757	87.068947
91.476585	91.099663	89.647812	89.781601	67.858772	90.455292	70.053337	70.012329	69.668922	71.128319	71.937386	71.538246	76.387833	70.150795	66.132179	64.862167	65.855873	67.290276	69.358665	69.551781	88.083206	74.34948	75.822639	71.89183	70.396271	69.985031	69.340683	70.340355	70.823364	68.808083	70.279518	81.127831	74.33403	91.288895	88.778503	72.954086	69.778931	68.486237	91.780533	88.990524	86.832336	88.471138	90.260086	68.00737	69.751213	76.540565	74.971367	76.996948	90.791512	81.521149	90.908279	89.025246	82.458336	74.853653	71.573418	70.062515	69.357483	73.831108	78.913811	72.853752	69.789215	72.484489	71.638931	72.533348	73.412018	76.441841	76.942749	87.948219	90.079414	89.807739	89.754677	90.037209	81.651764	76.017731	77.087006	75.708374	77.167389	80.571327	82.22728	82.172112	89.610176	88.941879	89.614189	85.905472	74.453209	74.539894	74.794388	74.278885	75.191246	77.581284	78.910202	79.464279	83.511757	83.960007	85.86792	80.2686	80.310745	81.386055	84.589172	89.541191	89.493942	89.458427	88.251053	89.141632	89.237823	83.131783	83.531326	87.388733	85.81234	87.161385	89.177979	89.147247	89.342278	89.397598	83.988251	82.634415	89.02829	89.09024	88.560387	88.685928	88.304733	88.486206	88.202881	88.90976	79.987999	78.497055	76.570374	78.452057	85.432625	78.632523	79.858803	81.784653	82.438744	88.611435	87.738487	89.980324	82.921219	89.489693	80.008102	81.550911	77.88839	76.088066	73.78669	75.233948	74.932121	71.772995	74.708015	77.028214	78.53019	74.793205	70.16217	65.485703	63.785507	63.335732	62.389683	61.253822	61.368664	62.841991	62.698608	63.749115	62.991829	60.726929	61.040749	59.588619	57.75766	56.886112	57.053654	56.860493	56.754921	56.57431	56.893944	75.197319	56.89637	58.340233	57.284237	56.834377	58.381069	57.773796	57.833298	57.726139	57.786411	57.846172	57.689747	58.016953	57.384315	57.947731	58.309078	58.282211	58.726879	59.987991	60.611744	60.569	59.262592	59.125263	58.244148	57.472187	58.144562	58.273117	60.438515	59.530277	60.687748	60.387596	60.914875	60.065044	59.069153	57.424828	55.96706	56.2085	56.091042	56.184917	57.366787	57.026745	56.753483	56.507622	56.708294	56.861115	56.827896	56.043083	56.229294	56.289783	56.636902	56.591801	56.175758	57.456242	57.838791	59.294994	58.773102	58.456493	57.171627	56.688915	57.100605	58.828312	59.363144	59.472385	60.231064	61.279808	61.23616	61.247211	60.144394	58.06105	56.335423	55.549599	56.807343	57.955414	58.064289	58.762928	58.754089	58.39225	58.339935	57.920952	57.250183	57.25555	57.460491	57.888657	58.008713	57.79755	58.056286	58.752243	59.41713	59.86961	59.060097	59.522167	59.583469	58.44426	57.453197	57.686569	57.918335	58.912682	59.195194	59.868237	60.94788	60.378284	60.12635	59.793049	60.351482	59.896858	60.631786	60.497849	61.143509	60.963135	62.036663	60.85368	61.582767	62.59808	62.281666	61.140118	59.533646	58.810436	57.996162	58.396496	58.581161	58.140892	57.545959	57.725044	57.979382	58.622704	59.066578	59.16198	59.133503	58.258953	57.216927	57.49435	57.811024	57.847374	57.793259	57.887047	57.169052	56.873859	56.517189	56.366879	56.40192	57.858017	58.501812	58.13229	57.961185	56.83588	57.239433	58.136002	60.482975	61.898884	59.942135	58.312706	58.794838	58.500587	59.924156	59.760967	59.938316	59.248108	58.691345	57.99041	58.96579	58.692184	58.887489	58.09993	58.389114	58.624805	57.445148	57.218342	57.383049	56.842255	58.375813	57.050457	58.011868	55.968391	55.155209	54.699276	55.964207	56.047161	57.252869	57.928913	58.418941	58.370964	60.603676	59.015099	57.612003	59.082714	58.092808	58.581654	58.463551	58.819794	57.14238	57.347237	57.743839	57.682472	58.36208	58.064911	59.130436	61.109711	59.470089	62.326576	61.699734	60.264473	59.022846	58.081692	59.563793	89.74736	62.482918	61.887981	58.66124	91.188301	87.554916	81.920052	94.152573	93.359627	61.979885	61.855389	60.814304	59.495064	60.333481	61.312122	60.33374	61.334717	62.282784	63.17926	65.838486	68.311035	74.531982	62.435818	64.790779	92.248123	92.128082	91.618484	91.449318	91.221519	91.663338	91.329498	91.521523	91.835106	91.110825	90.423553	90.587189	90.442177	69.262665	91.180511	90.640556	90.34684	89.783989	89.937149	80.60804	78.713867	80.757019	82.996239	86.179871	89.281555	89.305519	89.209625	89.177101	89.380066	89.547333	89.295349	89.604919	89.384232	89.109787	89.24823	89.320847	89.242371	88.892937	88.983765	89.056267	88.647972	88.534698	88.35244	88.387093	88.860336	88.024071	87.747269	87.605797	87.868759	87.935623	87.913925	87.878159	87.829254	87.672638	87.565582	87.810028	87.74379	87.428917	87.70768	87.660492	87.685722	87.216339	87.335022	87.337936	87.371025	87.507713	86.826668	87.399994	87.740532	87.782372	87.828247	87.85466	87.77681	87.822281	87.28672	87.112656	87.365471	87.442268	87.061028	86.97509	87.516144	87.082527	86.763779	86.199478	85.662827	84.774178	83.797447	86.761841	86.822723	84.470917	88.034538	85.10289	84.099571	85.944283	84.226921	85.496483	84.520119	87.566078	85.561394	85.218307	87.559364	87.689117	86.311043	84.432098	84.751495	82.659653	82.327362	82.390335	85.934692	84.4021	84.993172	83.827011	87.173103
91.256859	91.248062	90.99855	90.943817	69.478867	91.842209	70.379875	69.278931	67.847549	69.836914	72.734451	74.32682	80.975502	77.464149	68.649185	65.996033	66.362335	66.535133	67.127304	67.827827	91.49691	85.012978	84.339378	78.938507	74.371048	69.96714	69.158401	70.53746	72.322845	72.810127	76.587883	88.115158	81.673927	91.487617	90.29895	72.667824	68.4636	68.405495	91.905807	91.462601	91.333832	91.532509	91.581734	66.276917	70.16687	82.345108	79.379486	83.861626	91.395584	87.853119	91.297073	90.541183	86.810104	78.055435	74.044029	74.275024	72.086128	82.107567	86.193985	77.968491	70.201454	72.367821	73.066162	73.696587	75.561859	77.344994	79.260651	89.732742	90.311607	90.271179	90.317062	89.695557	84.946655	76.550674	78.556473	77.164345	76.48098	79.612686	80.586823	81.355392	89.947517	89.398415	90.010132	88.384926	71.71521	70.964066	70.822441	70.895203	72.765388	78.097107	77.852852	79.538658	82.481255	83.282654	84.469498	79.956009	80.91201	82.854401	86.273293	89.052193	89.65863	89.493149	87.153229	89.108437	89.301254	82.554016	83.117622	85.67868	85.821121	87.445808	89.23954	88.860878	89.137917	88.942757	83.892715	82.253113	88.532425	88.430954	88.302765	88.175903	88.143204	88.140411	87.822945	87.34697	81.611191	79.040771	74.575043	74.614227	87.602638	76.324165	79.421303	81.996292	84.175575	86.168388	85.103813	89.026634	83.008636	89.218704	80.140564	81.058029	78.149467	77.282661	77.474579	78.703934	77.777687	75.474808	77.228584	77.543327	78.778709	77.909225	74.63279	69.773613	67.796112	67.085785	65.131332	63.510052	61.577919	63.139179	61.243416	62.435154	61.600491	61.097694	60.950775	59.444233	58.245651	57.786907	57.759956	57.469334	57.388351	57.042366	57.426632	93.702477	56.484169	57.766048	56.989902	57.057838	57.496628	56.981472	58.076561	58.002213	57.636982	58.017166	57.611877	58.05545	58.253868	59.032715	59.591133	59.702133	59.569973	60.95792	61.372742	60.191216	58.567299	58.522648	58.413017	58.056198	58.927254	58.293716	59.415287	59.1894	60.151093	60.627514	61.056862	60.228294	59.165604	58.017574	56.413895	56.553841	56.744644	56.842297	57.396763	57.53714	57.300652	56.764103	57.071442	57.434914	57.173668	56.339157	56.177967	56.216934	56.234829	56.009758	56.051968	56.573151	57.50362	58.983601	58.687462	58.896309	57.438904	57.16444	57.517418	58.666046	58.906223	59.662369	60.347107	59.679623	59.511459	60.074829	57.175339	56.14106	56.030724	55.607536	56.641193	57.49107	57.484631	58.411366	56.543392	55.748878	56.212578	57.696526	57.453239	57.803085	57.641338	58.266872	57.939384	57.503258	56.972221	57.126846	58.09169	59.734703	59.274181	59.42432	58.530544	57.142982	57.013184	57.485939	57.360779	58.713963	59.413483	60.717186	61.190006	61.582748	60.767506	60.038483	60.942299	60.435448	59.708977	59.551048	60.897987	61.295021	62.895721	62.003551	62.870098	63.71096	62.891987	62.178089	60.25782	59.69754	59.426357	59.511116	59.124084	58.622963	58.147007	57.847221	58.033195	59.146099	59.587742	59.711658	60.012966	59.177662	57.92078	58.303154	58.124435	57.88707	57.984444	57.607628	56.914867	56.198093	55.988194	56.41415	56.491634	58.003391	59.27652	59.658638	59.197575	57.830208	57.873489	58.802433	60.588032	58.155399	58.374268	56.669582	57.298336	57.612453	58.970448	59.178028	59.80661	59.842251	59.249352	59.032482	59.86903	58.989651	59.596752	58.338947	58.2817	59.009842	57.825851	57.759182	58.071735	57.601982	59.029026	56.924393	57.279198	55.674911	54.828217	55.02496	56.453674	55.884811	57.159462	57.943634	58.835136	58.25861	61.052139	59.801437	58.593628	59.525642	58.74791	58.997353	58.794258	59.282291	57.629898	57.440472	58.044956	57.198902	57.842934	57.880138	59.529354	65.163773	60.276684	72.088722	65.281258	63.249706	62.219311	60.839455	63.981693	93.126427	74.464409	73.65052	63.548504	93.476189	92.792648	92.795723	93.179771	92.879707	77.00238	71.445404	64.028259	62.294369	63.661911	65.003441	63.645409	65.387711	67.004303	76.824883	84.048691	86.273552	89.338699	67.91787	81.469269	92.284317	91.744507	90.838928	90.046989	90.260284	91.233368	91.450089	90.733681	90.492302	90.334206	89.639191	89.908974	89.874176	77.263672	90.324844	90.061348	89.605675	89.412338	89.35099	82.432137	80.322762	81.943184	85.700958	87.555244	88.772278	89.204994	88.648445	88.620529	88.697266	89.160423	89.026184	89.020889	88.654152	88.847466	88.658379	88.807877	88.677391	88.362373	88.588539	88.677048	88.151443	88.06115	87.871613	87.931778	88.200562	87.849449	87.61515	87.892944	87.675186	87.985985	87.986023	88.089111	87.790611	87.945557	87.560974	87.677231	87.491493	87.05442	86.994873	87.192696	87.401672	87.706085	87.364548	87.550049	87.747307	87.844215	87.874702	87.564552	87.605644	87.501251	87.434242	87.418472	87.124954	87.14006	86.500465	86.445297	86.311577	86.499008	86.658653	85.696106	87.063988	86.292564	85.925575	85.096687	84.843742	85.319847	83.651962	85.787323	85.691002	83.817444	87.310776	85.405716	84.789154	85.845604	84.031013	84.07856	83.251244	87.217758	83.607544	83.350479	87.605133	87.547882	85.530045	83.961899	84.409958	82.490265	82.552193	82.30146	85.403984	84.079338	84.824112	83.489723	86.574562
91.047241	90.9189	90.911026	90.915001	68.862968	91.643875	67.786758	69.24633	67.72213	70.700562	74.734238	74.286415	78.964104	79.634766	74.668236	71.653389	71.06588	69.021217	69.493805	67.131058	91.938461	90.704025	90.381927	86.710732	82.020447	70.962517	68.885887	71.933006	78.467705	80.93145	86.283058	90.842468	88.443398	91.517082	90.889977	79.438919	69.389175	69.882469	91.407471	91.182701	91.107368	91.497231	91.726273	73.661377	80.044456	88.81543	86.393417	88.831825	91.460091	90.677223	91.250084	90.954933	90.223549	83.72625	80.894585	81.190834	79.329811	87.954765	89.020737	85.058533	71.795311	72.82206	72.969475	74.124413	74.385941	75.645615	81.264969	90.572495	90.214684	90.322426	90.566719	89.671913	88.183868	80.208862	82.123596	79.946182	77.009804	79.184258	80.824142	82.546059	89.980133	89.532913	90.058754	89.623955	72.906517	70.574738	70.301796	70.957283	75.225082	82.176765	78.107086	79.247986	81.231583	81.981613	83.877739	79.417702	81.148109	83.870613	87.649849	89.03891	89.105431	89.412209	87.114136	89.246559	89.518021	81.785126	82.081284	84.664917	85.676025	87.274254	89.420792	89.03569	89.11554	88.451447	82.814774	81.250916	88.05291	86.755989	86.531433	87.682808	88.077927	88.287636	87.774536	85.346687	82.63903	81.589966	76.846703	74.154068	88.71299	76.967834	80.969452	81.933914	83.431656	83.563553	82.630661	87.266121	83.041252	87.425034	81.177872	82.102501	79.890518	79.163765	79.568481	80.140396	79.183144	78.648293	78.627731	76.324661	75.780624	75.118034	74.212257	72.130417	74.023193	73.513107	70.694405	67.123871	63.242733	64.347565	62.390991	62.346855	61.463676	60.868271	61.649845	59.965416	58.41729	58.496574	58.293564	58.331696	58.419373	58.007084	58.063751	94.907135	56.199703	57.90181	57.599773	57.139164	57.087193	56.817879	56.911068	57.45858	57.52319	57.672256	57.378395	57.997169	58.533417	59.272743	59.526909	60.212502	60.026917	60.880695	60.821041	59.843838	58.7201	58.746773	58.021759	57.574734	58.583523	58.065083	58.158833	58.122398	59.847809	59.816887	60.723709	60.772568	60.018116	59.113869	57.627346	57.43309	57.500122	57.401077	58.20842	58.359055	58.435978	57.338055	57.635864	57.945671	57.390862	57.097061	56.457687	56.502384	56.108829	55.891335	56.01873	56.566284	58.076542	58.468079	58.589828	58.777756	57.966141	57.852608	57.902969	58.531403	58.669224	59.310959	59.10915	57.393845	56.024738	56.492001	56.246418	55.844387	56.024029	55.843506	56.436447	57.588875	57.347176	57.209457	55.980232	55.404869	55.580177	57.585632	57.71629	58.185612	57.989788	58.393772	57.74942	57.105862	56.486355	56.738354	57.127876	58.767456	58.53756	58.913071	57.584236	56.734943	56.729042	57.044277	57.042004	58.379417	59.664368	60.366848	60.562412	60.259796	58.842003	57.99189	59.014648	57.737511	58.025837	57.936893	59.317459	60.193985	63.328499	63.661823	64.541183	65.1129	63.327469	62.956402	60.699013	60.169739	60.355217	60.344574	60.226105	59.187618	58.693214	57.757767	57.92889	58.669952	59.667156	59.71627	60.433365	59.550167	58.587986	58.473423	58.419262	58.35532	58.339634	57.824348	56.18037	56.009823	56.053661	56.623405	56.753162	58.265282	59.782963	60.2216	60.198082	59.762619	58.961884	58.234489	57.879711	56.16288	56.888622	56.517941	56.064884	55.98592	56.857811	57.283253	58.483185	59.781525	60.290092	59.662651	60.454502	59.583385	60.368305	59.116638	58.693493	59.302288	58.410423	58.105232	58.267513	57.658546	58.087635	56.606262	56.856178	55.571121	55.881248	56.196228	57.194286	56.609543	57.972042	58.266399	58.821423	58.640236	61.484341	60.730598	59.362694	60.66687	59.013771	59.419254	59.19545	60.51083	59.341923	59.139683	59.883686	58.411839	59.427517	58.862621	59.651535	86.35202	59.773201	90.887039	86.280975	75.648033	74.507065	67.47934	86.126846	93.06881	90.8638	91.235573	85.638298	93.197411	92.480293	92.193169	91.778152	91.970436	91.110199	89.727249	74.626526	66.072121	71.856079	78.566063	72.146896	73.177338	76.509262	88.592506	90.981689	91.249481	91.479614	68.69455	89.737465	91.060677	90.853607	89.682037	89.463577	90.044846	90.672523	91.109299	90.586929	89.958847	89.410324	89.079185	89.470062	89.790657	81.053978	89.731071	89.602386	89.336487	89.104614	89.066635	85.690529	82.984459	85.310234	88.091042	88.452385	88.325897	88.608276	88.466507	88.436165	88.510605	88.517128	88.710434	88.633743	88.132408	88.207687	88.002487	88.129105	87.997551	87.970619	88.005234	88.124344	87.930428	87.878456	87.591995	87.215286	87.902687	87.703857	87.655792	87.613968	87.473854	87.155334	87.511208	87.425705	87.687485	87.52668	87.462181	87.277473	87.083191	86.890137	86.821236	87.080788	87.308327	87.378708	87.146774	87.084099	87.503677	87.438766	86.289413	86.997795	85.810196	86.559479	86.365028	86.386162	86.710754	86.782318	86.85804	86.582245	85.326843	85.652267	86.616875	85.026497	85.798866	84.978302	84.500099	84.004982	83.93911	85.682053	82.732071	84.515953	84.673172	83.461678	85.781296	84.657425	84.232437	84.690193	83.422455	82.728508	82.294037	85.477409	81.910652	82.328629	86.118225	86.038574	84.929512	84.068092	84.279724	82.86869	82.850113	82.710831	84.175423	83.269974	84.083115	82.911758	84.946953
90.60041	90.570518	90.208351	90.488571	67.93042	91.457108	67.866928	71.82943	70.601532	71.624741	73.700493	70.698929	74.023582	77.673058	75.570534	75.033234	74.288414	73.449654	75.212639	71.149971	91.902954	91.738029	91.461502	91.092949	89.400772	76.195419	67.563408	76.728279	86.700195	88.423615	90.366219	91.393593	90.098274	91.550056	91.096016	86.242676	72.061775	73.109375	91.078316	90.977913	91.085632	91.227875	91.36338	78.667213	83.792831	90.195503	90.005104	90.764626	90.928772	90.985657	90.402718	90.613045	91.103973	88.993317	87.641159	86.605591	86.282669	89.713821	90.103149	88.15741	74.113037	76.311806	74.114349	73.221176	73.003983	75.72953	84.47094	90.924095	90.72924	90.612617	90.502541	90.02607	89.885284	85.300171	86.276299	84.269302	78.899643	80.727257	83.722168	85.297226	90.20359	89.585503	90.340942	90.008972	80.080612	75.301109	75.011108	77.176292	82.208229	87.730743	80.04158	79.482307	79.965149	80.29184	83.667458	79.248116	81.518387	86.130089	88.960052	89.141396	89.165428	89.272583	87.224983	89.33503	89.318695	81.510056	81.021614	84.014679	86.221367	87.737549	89.635887	89.404526	89.373482	87.30687	82.299507	81.678757	86.888916	84.748489	84.663689	85.6754	87.586143	88.047844	87.526123	84.501816	82.241333	82.795456	80.47599	78.951851	88.374367	78.877693	81.749847	81.119034	81.927902	81.868935	81.241066	84.895523	82.857063	85.149796	81.297951	81.737762	80.002396	79.272858	79.778358	79.948219	78.476181	78.715836	78.639923	76.282562	74.999306	71.951355	71.40905	71.052185	73.68895	76.134201	74.314247	70.821457	65.212227	64.535149	64.14048	64.645355	64.192238	61.587811	62.442879	61.266548	59.775925	59.979065	59.203648	59.165604	59.618233	59.25341	59.161182	94.920052	56.560642	57.992214	58.351349	57.605522	57.853596	57.451309	57.219521	56.434105	57.437469	57.400196	57.621296	58.098965	58.571827	59.602009	60.108089	60.847286	60.028526	59.28656	60.350368	59.976746	59.506611	58.048927	57.538277	55.903439	56.713013	56.627205	58.213936	58.781834	59.357929	59.51796	60.796043	60.525764	59.974087	58.842857	58.164753	58.285583	58.545906	58.542194	59.523003	59.365353	59.171997	58.618904	58.511639	58.551422	58.081413	57.70071	57.143024	56.765587	56.872936	56.608665	56.590149	57.060757	57.957752	58.529747	58.270134	58.605858	58.500824	58.835884	58.768658	58.691776	58.147072	58.888134	57.43502	56.00433	54.973976	55.494732	55.937317	55.921204	56.03933	56.225647	56.956837	58.094845	57.732361	56.861137	56.394455	55.61232	55.618671	57.267094	57.676014	57.948204	57.758347	57.931915	57.376205	57.204224	56.710182	56.820408	57.197163	58.941544	59.221092	58.674522	57.159378	56.685356	56.925724	57.142704	56.688274	57.751392	58.52346	58.64019	58.939312	57.334534	56.816566	56.777557	57.342045	56.384068	56.836418	57.241386	57.702534	59.361275	61.596737	63.236404	64.188713	64.25869	62.868984	62.14983	61.756126	60.664101	60.675045	61.155354	60.656761	59.544331	58.895451	58.485245	58.460804	58.632919	59.324196	60.169331	60.760315	59.527359	59.102947	58.991669	59.040054	58.696175	58.216125	56.509468	55.868935	55.519279	55.977722	56.565815	57.022842	58.565735	59.695244	60.248337	61.466316	59.986595	58.495094	56.761574	56.222275	55.872902	56.377438	55.815845	55.370323	55.032192	55.216469	56.420826	57.097404	59.186161	59.995674	60.55999	61.023411	60.258831	60.637257	59.76112	58.661564	59.185818	58.666412	58.570518	58.362015	57.196156	58.392956	56.667053	57.004795	56.346107	56.672138	56.739235	58.931114	58.147202	58.731773	59.295338	60.427681	59.671188	63.083775	61.906029	60.679699	61.326412	59.939388	59.70874	60.077168	61.979435	61.102997	60.880886	59.97044	58.863457	59.46891	59.06636	59.833797	92.638885	61.927723	92.874985	91.987495	90.941818	90.789215	89.708649	91.830208	91.828773	91.389191	91.696404	91.200424	91.754662	91.269264	91.254135	91.128288	91.297592	91.008469	90.786766	86.361359	76.475014	86.259323	87.813293	85.69207	83.52832	88.159958	91.362221	91.43013	91.357925	91.005402	69.399239	90.807945	90.542603	89.836411	89.184456	89.256302	89.896683	90.36525	90.752174	90.100121	89.361702	89.042648	88.645569	89.240036	89.516129	85.551414	89.126305	88.917114	88.353897	88.502365	88.530281	88.222382	86.451843	87.059784	88.024673	88.2006	88.457878	88.710503	88.497749	88.361084	88.479935	88.450089	88.321777	88.413826	87.879639	87.81546	87.864899	87.855888	87.686844	87.74707	87.663261	87.632187	87.531227	87.360146	87.352615	87.123039	87.473785	87.300026	87.21582	87.641312	87.468056	87.366501	87.715553	87.226921	87.513466	87.116432	86.96833	85.799126	86.885544	86.604752	86.236107	87.00116	86.533897	86.515533	86.768257	86.574905	86.718353	86.66198	85.191895	86.464485	84.108902	85.983574	85.807449	85.976196	86.378181	86.43676	86.256966	85.771805	84.448082	84.644463	86.198898	84.536964	85.05632	83.90081	83.349304	83.028084	83.402367	85.610878	82.475784	83.850769	83.551773	82.439499	83.940033	83.175133	82.94603	83.135498	82.142075	81.521042	81.363586	83.815514	81.220314	81.597519	84.450317	83.552101	83.421402	83.152985	83.438889	81.720192	81.888138	81.823257	82.406906	81.838852	82.234962	81.80941	83.804787
89.741005	89.787376	89.555183	90.386688	70.806625	91.238663	72.441444	77.12413	72.419235	73.05513	72.996384	70.396507	73.546898	79.60936	73.993889	73.845268	73.039322	73.989273	77.00489	78.474571	91.735001	91.483734	91.345245	91.387947	91.513451	86.832054	66.341309	84.976891	91.149467	91.319923	91.241478	91.277824	90.738274	90.779984	90.957352	88.759422	79.400703	79.93187	91.603745	91.108826	91.216049	91.095177	90.74147	76.46978	80.71769	90.501404	90.958855	90.933105	90.722755	90.567688	90.293282	90.3395	90.588928	90.293175	90.384949	90.310707	90.364777	90.757217	90.854271	89.963997	76.786835	80.187538	74.627357	72.237297	74.152306	79.27977	88.389282	90.810844	90.515839	90.548607	90.674133	90.477158	90.507324	88.556221	89.063522	87.652168	82.654457	85.000938	86.066399	87.255089	90.264786	89.649315	90.134499	90.124863	86.113777	82.131668	82.375893	85.463524	87.537689	89.720215	83.482018	80.25116	79.282814	79.07476	83.056473	78.460297	81.403328	87.962334	89.792717	89.524071	89.788795	89.330261	87.044914	89.498558	89.682877	82.068512	80.844421	83.868942	86.79834	87.855286	89.557304	89.246536	89.205032	86.136543	81.612709	81.508339	84.198448	81.89209	82.827362	83.709427	87.007385	87.547623	87.41375	83.307549	81.554794	82.209023	81.602173	81.455597	87.354271	79.31781	82.131386	82.343773	82.842468	82.641159	80.71537	83.243385	82.428856	83.441246	80.37413	80.148224	78.199074	76.764481	76.946526	78.07975	75.318832	75.326942	78.261475	78.787361	77.789337	73.42981	73.269966	70.928055	73.691742	75.789932	76.439011	74.8246	65.642685	62.867973	62.638744	64.254997	65.961205	63.448963	64.427132	62.794804	60.806343	60.895393	60.975838	60.483921	60.57428	60.810036	60.976589	94.270981	57.375092	58.300175	59.25296	58.53112	58.599487	57.244221	59.573792	56.629288	57.269947	57.328979	57.671207	58.57539	58.76469	60.107639	60.337128	60.892883	59.285938	58.310989	58.959995	60.1106	59.152771	57.295204	56.509979	55.351051	55.941246	56.278839	59.166977	59.442581	60.237221	59.888577	60.986694	60.211815	59.270981	58.362335	57.453239	58.173466	58.864445	59.513542	61.407459	60.924725	59.891541	59.956707	59.424339	59.077843	58.564552	58.061798	57.812912	57.095089	57.422512	57.419292	57.37981	57.547676	58.43364	58.709522	57.992363	57.456501	57.442017	57.703842	58.446987	58.980446	58.538052	58.632553	56.640617	55.350128	54.758606	55.566422	55.819965	56.356838	56.198738	56.867554	57.213215	57.893444	58.074417	57.242161	56.358574	56.072094	56.076473	57.032303	57.426739	57.891384	57.741951	58.102226	57.657196	57.206303	57.141632	57.153839	57.868187	58.570602	59.22884	59.132023	58.02412	57.37569	56.717285	57.054169	56.402863	56.864807	56.716019	57.313442	57.302368	56.400398	56.163761	56.298279	56.90609	56.067974	56.46833	56.214615	57.256042	57.785748	59.334305	59.389408	59.610401	60.046291	61.086086	61.542965	60.522331	61.065983	61.206402	61.419151	61.075638	60.435188	59.563751	59.355484	59.244911	58.956608	59.27523	59.817101	60.795658	59.028316	58.104435	58.45718	58.217411	57.704594	57.273403	56.000446	55.295734	55.030109	55.55299	56.257702	57.226517	58.500889	59.250233	60.910049	61.339268	58.505074	57.564003	56.057674	56.078423	56.047955	56.185627	55.278675	55.339874	55.134266	54.874908	55.624146	56.601089	57.592178	58.419155	59.788605	60.884064	60.33625	60.205399	59.817039	59.698055	59.618446	58.420509	58.915771	58.261829	56.886669	58.585152	56.427475	57.396503	56.946175	57.325417	57.95932	60.071697	59.168907	59.984192	60.029942	61.431	59.568321	66.707695	63.431496	61.785049	62.67522	60.618698	60.735317	61.583755	63.468384	63.194473	62.295635	62.214931	61.012058	61.793953	61.13295	65.712425	92.131905	64.651604	91.895187	91.974449	91.062347	90.741837	90.929054	91.353722	91.122688	90.793053	90.766701	90.711731	90.454712	90.703278	90.491768	90.751511	90.811958	90.502815	90.306526	89.398735	88.124146	90.021523	89.719612	90.12941	89.422508	90.696899	90.916031	90.753746	90.654373	90.471664	76.706734	90.481575	89.68985	89.12339	88.654564	88.72921	89.371803	89.719009	89.633591	88.946747	88.532211	88.381729	88.178612	88.354393	88.72818	87.419052	88.050896	87.943756	87.739159	87.721176	87.964592	88.130928	86.2006	86.674896	87.8255	87.961502	87.942642	88.288345	88.262146	88.176483	88.261307	88.26841	88.364799	88.064262	87.758041	87.605621	87.460953	87.413513	87.543335	87.560005	87.532196	87.389565	87.143509	87.233376	87.017746	86.957756	87.016075	87.459671	87.590645	87.607407	87.768272	87.204323	87.298798	86.64164	86.632881	86.293594	86.269669	84.589554	86.423286	85.780174	85.640656	85.266998	85.015274	86.387131	86.249023	86.567307	86.415192	86.069618	84.200592	84.924942	83.078163	84.223251	83.950073	84.090492	84.603935	85.643044	84.37886	83.886925	83.485794	83.642693	84.824409	83.702026	84.275719	82.881844	82.320168	82.021736	82.56588	84.689095	81.98558	82.694374	82.181229	81.187569	81.837891	81.819351	81.798492	82.057182	80.747238	80.605942	80.251396	82.973404	81.46328	80.993401	82.583801	82.234322	81.184479	81.047813	81.741951	79.610794	80.051025	79.876442	80.331001	80.090935	80.191788	80.600166	82.310966
89.602585	89.67157	89.374596	89.746071	78.449699	90.145439	79.294792	83.19532	74.430634	76.804626	76.552818	74.56736	76.986031	84.671844	74.676971	73.113564	70.443459	70.861649	75.323486	82.779495	91.152023	90.828804	90.927612	91.178925	91.598511	90.749649	68.155663	90.680061	91.641022	91.31662	91.126015	91.065224	90.850388	90.611885	90.536011	89.549431	86.12159	86.986717	90.86972	90.780159	90.969139	90.617485	90.452782	75.117966	80.055183	90.434906	90.460869	90.923454	90.460526	90.274208	90.1996	90.387115	90.373619	90.545067	90.618645	90.714005	91.047218	90.883904	90.716797	90.737114	80.982178	84.549324	78.694878	75.205406	79.928566	86.337029	90.054245	90.467773	90.337189	90.128983	90.53698	90.507301	90.33255	90.034485	90.389282	89.98584	86.52774	88.281586	88.177429	88.997345	90.106491	89.403625	90.119133	90.209366	89.118263	86.6726	86.750793	89.201027	89.757118	90.375725	85.678062	80.866287	78.014969	79.39521	83.717667	77.735374	83.114838	89.431458	90.021202	89.820976	89.731133	89.599281	86.35537	89.253677	89.380241	82.995979	80.449402	83.366531	85.640167	86.550743	89.302818	89.322884	89.343719	85.593277	80.05014	79.867455	82.088387	79.39933	81.24456	82.24157	84.385017	84.703751	85.311066	81.979012	81.009232	82.756943	82.171638	82.750847	86.403633	80.558495	83.282715	84.810524	84.676201	83.761093	79.674141	80.81279	81.264862	81.631401	79.925003	79.860413	78.008614	75.887634	76.712555	78.477142	74.767586	73.22345	77.147415	79.705574	79.023712	76.863205	77.143784	74.383232	75.997131	75.42247	76.564125	77.68576	67.854263	64.1726	65.182915	65.98616	66.812622	64.880508	64.988617	63.83709	62.40509	62.711742	63.99049	63.344658	62.885742	62.721783	62.514526	93.962692	62.117321	60.857006	62.454571	58.932487	59.515858	57.899193	68.982788	57.382065	57.824394	58.151966	58.331306	58.891609	59.827915	60.276917	60.584557	59.566284	57.972366	56.834076	56.890942	57.059875	57.44474	57.390068	56.341946	55.639229	55.908524	56.584824	59.366898	60.453686	59.898727	60.772957	59.794849	59.084152	59.01424	59.153416	58.133728	58.545135	58.278801	58.6409	60.814369	62.128864	60.759117	60.4795	59.427086	59.012138	57.97805	58.149048	57.886768	57.511238	57.902111	58.167522	57.775124	58.025406	58.449734	58.551056	57.665733	56.848198	56.250515	56.670078	57.791435	58.741192	58.473595	58.139282	56.600166	55.346161	54.72612	55.627621	56.008793	56.818779	56.792793	57.131847	57.049965	57.761734	58.424992	57.523922	56.817085	56.616798	56.309566	56.960205	57.608894	57.878765	57.783752	57.900459	57.673203	57.265465	57.375969	57.556473	58.060577	58.94706	59.389107	59.980503	57.65535	57.279732	56.553326	56.89167	56.388725	56.46962	56.346214	57.145256	56.648964	55.960793	56.17627	55.984138	57.198967	56.710052	56.730415	56.991341	56.957417	57.67318	58.184902	58.410164	58.425678	58.973042	59.703957	60.664764	60.238464	59.471291	59.699234	59.599522	59.589695	60.467915	60.009899	59.945312	59.654968	59.274567	59.519806	60.227974	60.661095	58.683064	57.554928	57.671463	57.165428	56.63673	56.495861	55.933197	55.353157	55.13538	55.429375	55.864128	56.371796	58.253803	59.276905	60.23336	59.756847	57.767403	57.164268	56.216396	55.98534	55.940926	55.774261	55.210377	55.584789	54.40168	55.014854	55.617298	56.179939	56.668854	57.272007	58.399223	60.098843	60.247673	59.16069	58.811447	59.675266	59.974537	59.055763	59.26886	59.190193	57.857437	59.108269	56.913513	57.486626	57.39983	57.538406	58.878929	61.339008	60.16785	61.132351	61.722713	63.215183	60.527393	83.036194	63.258999	62.301727	63.276787	62.048077	64.374107	68.021721	68.763023	67.242805	66.28228	66.979073	66.232643	67.544006	68.95517	74.041931	91.10775	78.235275	90.878502	91.250679	90.795113	90.363129	90.433899	90.423943	90.540672	90.21299	90.12323	90.12574	89.774391	89.871552	89.978073	90.134178	90.321907	90.080147	89.726974	88.986465	89.773964	90.212433	90.026176	90.620773	90.147263	90.407631	89.988647	90.104889	90.089027	89.757225	84.585541	88.656235	88.715225	88.785194	88.322525	88.327934	88.703896	88.991364	88.950615	88.382347	88.318382	88.28965	88.23584	88.144447	88.477425	87.217628	87.251122	87.466835	87.891098	87.978363	87.681732	87.052811	85.198914	85.291222	87.368134	87.568222	87.952507	87.947853	88.262184	88.063446	87.948471	87.878006	87.568871	87.715187	87.406006	87.349205	87.094032	87.166557	86.889023	87.025192	87.006783	86.855637	87.395447	87.476471	87.206322	86.767166	86.89518	86.975243	87.091499	86.622261	87.272903	85.809807	85.473114	85.360146	86.091141	84.779198	84.476257	83.82547	84.679611	84.306831	84.546982	83.821693	83.70256	85.699455	86.216667	86.107727	85.871201	84.73465	83.146011	83.021812	82.224724	82.795135	82.443489	82.399582	82.384354	83.653999	83.226868	82.477692	82.167282	82.52076	83.310867	82.098106	83.484573	82.176529	81.544304	81.631851	81.866318	83.542915	81.004234	81.566856	80.572487	79.959442	80.042656	80.090973	80.421936	80.417709	79.377853	79.781189	79.979355	82.256096	82.258652	81.621162	82.057053	81.09333	79.632965	79.374115	80.309395	78.914497	78.627113	78.049362	79.023201	78.576859	79.050468	79.161407	80.731743
89.236923	89.369377	89.069145	89.615761	81.978973	90.163612	81.86808	85.768936	77.569336	79.510674	79.64431	78.599579	78.314369	87.272583	76.071526	72.981041	70.500511	70.832352	76.748558	86.879257	91.014046	90.650421	90.52282	90.967377	91.639603	91.186783	81.708282	91.321747	91.300209	91.007843	90.713593	90.666603	90.529449	90.329872	90.394539	90.072739	89.570114	89.411949	89.960434	89.865204	90.181122	89.700882	90.314011	76.024406	81.64299	90.153076	89.334473	90.522926	90.165611	90.10025	90.142883	90.219536	90.391258	90.456573	90.647552	90.804535	91.114899	90.958366	90.639565	90.383408	88.274307	88.880898	87.04245	84.172333	87.456299	89.809433	90.261932	90.361671	90.140701	90.079353	90.265106	90.200096	90.482605	90.719627	90.838203	90.522064	89.705833	90.015923	89.882866	90.104004	90.003967	89.802765	90.448036	90.538589	90.951668	89.799545	90.065315	91.051811	90.560539	90.730354	87.115486	81.936012	77.784149	79.838501	83.31282	79.294464	84.34861	89.699783	89.991913	89.667381	89.682816	89.70208	84.808167	89.501968	89.451004	83.37149	79.424095	82.338562	83.177086	84.335884	89.294281	89.021614	89.415833	86.4291	79.946136	78.417191	81.327499	78.405258	80.007484	81.268402	82.315834	82.203377	83.16423	80.48764	80.983231	82.849251	83.852982	84.26915	85.362289	82.529083	83.926102	85.113464	84.689461	83.413177	78.8713	79.499969	80.062439	80.34993	79.8116	80.307076	79.44175	77.251076	78.624496	79.938881	77.237473	74.39444	76.908997	79.462135	79.050858	77.749641	77.39267	76.179909	77.515755	76.042236	75.869415	78.215919	73.393822	68.156006	67.492874	67.527443	66.027275	65.635628	64.481224	63.570263	65.403885	66.362251	68.727592	66.539726	66.714432	65.315094	66.009895	92.630882	74.641068	65.063202	75.131981	60.166885	60.321808	59.043037	92.634895	59.362587	59.116745	59.409683	60.217308	60.374313	60.626701	60.044746	59.976124	58.939892	57.037796	56.457668	56.486633	55.945023	55.863739	56.359821	56.435158	56.723957	56.809937	57.507721	60.31406	61.268028	60.56353	59.444939	58.50988	59.108891	59.492725	59.315228	58.584229	58.829254	59.034584	58.406494	60.183491	61.546978	61.175201	60.707573	59.511543	58.419048	57.024063	57.163967	56.657265	57.300419	58.333969	58.159111	58.058819	58.253246	58.276527	58.7981	57.306339	56.652115	56.160587	56.559612	57.520744	58.104996	58.313671	58.130421	56.800388	56.045788	55.291916	56.250622	56.023834	57.152382	57.388607	57.312389	56.983402	57.679726	58.600193	57.965435	57.771866	57.070305	57.033333	57.722363	57.551235	58.212925	58.388107	57.635372	57.771564	57.175812	57.653698	57.655628	58.385876	59.184036	58.228439	57.795959	56.797043	56.851974	56.724773	56.850471	57.13723	57.062065	56.623062	56.993744	56.403595	55.917019	56.415203	56.747498	58.009979	57.585976	57.642944	57.711033	57.987556	58.413361	58.585709	57.86512	58.42688	59.565552	60.343395	61.082245	59.822575	59.281967	58.825714	58.503593	59.112282	60.088669	60.359722	60.918354	60.289452	59.465946	59.94471	60.180099	60.454845	58.036629	56.673981	56.94334	56.732582	56.554268	56.853905	56.461079	55.808422	55.999115	55.830482	56.380722	56.805046	58.530842	58.607338	59.20792	58.744026	57.721718	57.5042	56.316284	56.652569	55.81958	56.07555	55.454887	55.849148	54.746891	55.1292	55.103001	55.628437	55.974205	56.902184	57.669533	58.416859	59.230019	59.164852	57.843361	58.288048	59.87289	60.584599	60.864086	60.652191	58.724735	60.437656	57.644382	57.87104	57.195339	56.630142	58.497841	62.432835	60.275375	62.134315	62.392067	63.725189	62.215492	91.205147	62.812828	61.967159	64.509102	63.860973	82.39991	86.8722	85.04763	79.550499	69.749748	69.891739	68.597923	72.356773	73.784348	79.490891	90.396561	85.57399	89.534927	90.200691	90.087265	90.342033	89.885544	89.877388	89.629578	89.443901	89.88353	89.499458	89.59288	89.539001	89.660713	89.595352	89.758385	89.683647	89.522675	88.519875	89.449501	90.045212	89.794479	90.539444	89.767334	89.424637	89.171989	89.293312	89.557884	89.293915	86.531944	87.912315	88.995071	88.746635	88.333061	88.171181	88.561264	88.969513	88.69059	88.543472	88.194916	88.133484	87.932724	87.802673	87.674393	86.555893	87.074486	87.208038	87.835693	87.793808	86.63681	86.134575	84.067467	84.249626	86.214096	87.197266	87.803871	87.762222	87.804474	88.065437	88.001411	88.031235	87.945389	88.08226	88.173393	87.765015	87.488617	87.375618	86.855141	87.138016	86.952194	86.844238	87.006355	87.110191	86.972839	86.841492	86.601921	86.857994	86.319153	85.450157	85.509102	84.174454	84.072212	83.922562	84.497375	83.847267	83.389107	82.889313	83.174294	83.175064	83.39537	82.062141	82.330688	84.282967	85.072266	85.085075	84.447617	83.667519	82.354805	82.211098	81.508469	81.380562	81.339638	81.501389	81.22274	83.099258	83.176613	81.847626	81.333076	81.188126	80.939003	80.534401	81.833275	81.148537	81.243767	81.943565	81.929665	82.432869	80.03772	80.69252	79.541763	78.546906	78.426033	78.585594	78.916451	79.006523	78.332581	78.437515	78.756607	81.13652	81.167122	80.663704	80.893898	79.056412	78.494072	78.609734	79.680687	78.977966	77.784233	77.179428	78.185875	77.507668	77.496979	77.633965	79.71772
89.037369	89.122147	89.170532	89.503578	83.616776	89.691757	82.125443	87.230698	78.564522	78.367836	78.333374	76.88179	77.397499	88.79541	77.195305	73.300095	72.041428	75.795685	81.998177	88.996895	90.721062	90.217239	90.120956	90.481277	90.715721	90.746017	89.560051	90.784149	90.687546	90.417458	90.188438	89.948349	90.288757	90.178871	90.30687	90.036911	90.274361	89.893097	89.998047	89.334061	89.032967	87.054787	89.727722	80.630852	85.129967	89.067833	89.315804	90.18486	89.665474	89.709976	89.678543	89.693413	89.999527	90.202042	90.599144	90.66703	91.064926	90.788635	90.053749	90.070915	89.961205	90.025276	89.819153	89.150703	89.872345	90.090744	90.489601	90.44754	90.22438	90.083427	90.050278	90.283241	90.030922	90.679588	90.68499	90.43705	90.302101	90.220581	90.102119	90.187241	90.205994	89.820335	90.46904	90.718399	90.75576	90.610641	90.884422	91.055267	90.906906	90.476013	88.442879	83.609131	77.834442	78.957153	81.399101	78.645798	83.75206	89.759933	89.675644	89.462166	89.913422	89.519775	83.973572	89.471283	89.671829	83.965652	78.693504	80.964539	81.259521	83.17897	89.332283	88.892784	89.26207	87.280586	81.116119	78.512703	81.523361	78.933395	79.43055	79.747139	80.180389	80.107132	81.650948	79.137352	80.13707	81.641762	82.737694	82.511612	83.720673	82.054932	83.07505	84.081352	83.70166	82.348557	79.578911	80.141663	79.472504	79.726151	79.174629	79.969887	79.248352	78.810425	79.27179	79.059143	78.275978	76.279968	77.388062	80.146294	79.7295	78.626984	77.393707	76.571335	78.096031	77.130501	75.642738	77.27562	75.531349	72.304848	69.671967	68.657944	65.96846	64.497215	64.439194	62.649513	63.835415	64.751785	70.074791	67.840057	73.485252	71.849602	72.184555	91.896667	91.191956	86.953293	90.975082	61.313065	61.671452	60.981094	93.597466	64.294289	60.408066	60.536705	60.984959	60.15287	60.177204	59.935978	59.962841	59.205536	57.594772	56.530128	56.482471	56.350056	55.949722	57.072773	56.98381	57.759182	58.389095	58.979202	61.855537	63.142761	60.67775	59.22002	58.543095	58.097721	58.805393	59.326385	59.281433	59.256241	58.839405	57.8722	59.375118	60.495506	59.998913	59.705952	58.146515	58.32238	56.860451	56.656429	56.35392	56.637074	57.422768	57.48122	57.722427	58.425808	58.877533	58.524555	57.272179	56.704021	56.203823	56.558197	57.476112	58.330276	58.29734	58.640923	57.086636	57.059685	56.458462	56.6698	56.754406	57.768387	57.434807	57.430237	56.846458	57.008423	58.656628	58.5938	57.919708	57.538597	57.11985	58.030685	57.785618	58.347595	58.016697	57.798344	57.267651	57.252117	57.508018	57.796024	57.70927	57.791111	56.938126	57.33213	57.16753	56.814423	57.042175	57.614494	57.840099	57.62608	57.412125	57.477272	56.489574	56.032269	56.733658	57.611469	58.401089	58.73008	57.911877	57.997128	58.446472	59.180519	59.621559	58.899185	58.401863	59.26918	60.616444	61.073021	60.006035	59.486504	59.261841	59.234806	58.574272	59.223602	59.064754	60.45768	59.906647	59.370869	59.474873	59.435757	59.884113	57.99762	56.713463	57.004601	57.111805	56.772408	56.845062	56.931454	56.528175	56.608215	56.320553	56.712864	57.024021	58.534813	58.735573	59.005272	58.750893	57.771992	57.845959	56.770542	56.734856	56.160801	56.218952	55.575756	55.782566	55.009724	55.086971	55.212906	55.560738	55.306915	55.976372	57.127361	59.011452	58.990662	59.386745	58.605579	58.388557	60.370731	61.142971	61.860474	63.792885	61.073643	64.283798	58.540821	58.36504	57.627754	56.574226	57.606297	60.393219	59.018063	62.639236	63.125404	65.064278	62.227165	91.968422	64.161446	63.516426	65.727768	69.249786	90.468658	90.968536	90.741043	88.439018	72.134087	69.330429	66.81089	71.864532	76.676414	83.181442	88.491501	86.12011	87.183853	89.275162	89.487999	89.709015	89.636505	89.334343	89.316978	89.086121	89.44384	89.084122	89.162979	89.260567	89.438881	89.103264	89.258766	88.875511	89.06131	88.472061	89.206215	89.670753	89.390732	89.823639	89.336678	88.858734	88.45919	88.453613	88.327393	88.706123	87.952255	88.642029	88.639175	88.560959	87.947533	87.815842	87.865845	88.162834	88.018623	87.72467	87.650795	87.650749	87.670212	87.356438	86.846153	85.850662	86.965393	87.053307	87.399376	87.502243	85.455696	85.014977	83.764977	83.870636	85.511978	85.634521	87.394417	87.258354	87.571724	87.717674	87.666412	87.986328	87.567001	87.438599	87.677719	87.732246	87.413643	87.174431	86.950203	86.929024	86.522057	86.768539	87.195679	87.156662	86.835831	86.768478	85.868538	86.610138	85.444389	84.210373	83.237785	82.366516	82.18911	82.06678	82.686043	82.562088	82.090446	81.750687	82.229065	82.091431	82.312508	81.257004	81.42543	82.971947	83.403351	83.545319	83.383957	82.764969	82.340065	81.78405	80.743332	80.318192	80.581779	80.804276	80.883537	82.219276	82.763466	81.474136	80.314156	79.403793	79.106537	78.852592	79.911354	79.217155	80.427238	80.976341	81.11702	81.217331	78.828682	80.370293	79.260757	78.022217	77.918533	78.071465	78.610397	78.191307	77.965637	77.241829	77.117241	79.654099	79.190674	78.828217	79.128494	77.931412	77.244591	78.086594	79.248672	78.514931	77.137115	77.409882	77.697136	76.629532	76.623718	76.676865	78.943314
88.7267	88.688896	88.607117	88.713394	83.034668	89.354034	79.85582	89.23452	77.788544	77.535004	78.216133	76.63382	79.615341	89.8778	78.573318	74.519234	75.451523	80.702881	85.01017	89.713646	90.293541	89.873505	89.743599	89.840179	90.091751	89.882263	89.954491	89.847069	89.754028	89.857712	89.99762	89.913506	89.856171	89.856468	89.922066	89.700066	90.028709	89.664337	89.677338	89.329086	88.952347	84.131538	89.210915	83.7547	85.602249	87.867943	88.578346	89.519005	89.039536	89.036247	88.860451	89.032921	89.424805	89.548248	89.825638	89.99736	90.277451	90.094971	89.745193	90.168274	90.192001	90.283867	90.774902	90.356178	90.34716	90.055595	89.862518	90.360703	90.109779	89.987793	90.023865	90.19632	90.000168	90.133896	90.211807	90.13295	90.147049	90.146385	90.135437	90.337509	89.883896	89.623909	90.085403	90.251465	90.262466	90.286736	90.631088	90.507133	90.360832	90.381134	89.648781	86.287369	78.92868	79.055664	80.248817	76.24913	84.078537	89.966873	89.704338	89.624382	89.811882	89.744415	83.866432	89.475105	89.58683	86.158302	80.649628	81.948204	82.233505	85.267899	89.627411	89.0476	89.176453	87.775246	81.907135	78.879585	81.462059	78.627731	78.854347	79.275024	79.145531	78.758865	80.366066	78.425926	78.859238	80.301285	80.904068	80.881477	82.494255	82.209709	82.368919	82.553543	81.531555	80.296585	79.90715	80.812401	79.654099	78.3964	77.115486	77.865067	76.964592	77.416252	77.857811	77.374695	77.450912	75.109253	76.345428	79.825417	80.181702	79.698174	76.961929	75.391426	77.096642	77.036263	75.127777	76.881081	74.399414	73.817459	70.87825	70.185837	68.28981	65.546173	64.905746	64.714493	65.030289	67.497894	77.435242	72.447151	75.777275	72.669327	78.260635	91.134468	91.362022	90.920403	91.241798	64.532364	65.145126	64.832359	92.608803	87.48452	62.044022	61.376194	61.192924	61.227753	60.591553	60.155296	60.168236	59.865189	58.180183	57.768665	57.3661	57.070026	56.811546	57.480598	57.992813	58.87923	59.334435	60.357193	63.211769	63.178638	61.921326	59.80899	59.167686	58.669331	58.784946	59.097153	59.240211	59.783863	58.704266	58.139454	59.2509	60.741348	59.447666	58.913155	57.464935	57.642345	57.216839	57.349213	56.715073	56.519638	56.892742	57.065842	57.344193	58.524792	58.849876	58.876678	58.13055	57.610695	56.692093	57.458195	58.459045	58.725636	58.976734	58.811508	57.929363	58.116859	57.477119	57.57383	57.576771	58.245071	57.840981	57.557716	57.158562	56.934887	58.779175	58.313435	58.491814	58.36446	57.295311	58.069633	57.535572	58.239342	58.228462	57.60722	57.363159	57.059147	57.647282	57.482765	57.688606	56.715782	56.467709	57.30061	57.234028	56.824699	57.652065	58.185783	58.297855	58.959373	57.876278	57.869026	56.772366	56.195435	57.579582	57.748131	59.095417	59.086231	58.042381	58.086174	58.373878	59.129189	60.143883	59.124664	58.378258	59.44389	59.396553	60.952171	59.724106	58.548996	58.472866	57.025181	57.267887	56.873539	56.746872	58.106518	58.746944	58.237347	58.930622	59.268364	59.8895	57.630585	57.226711	56.745266	56.534508	56.834549	57.21064	57.357174	57.007412	57.154163	57.369102	57.65715	57.909538	58.487198	58.712269	58.212799	58.275154	57.340221	57.47197	56.970829	56.784855	56.031517	56.229637	55.748577	56.040981	55.363068	55.463299	55.710747	55.661396	55.424095	55.866314	56.763332	58.348366	59.631535	60.133324	59.791309	59.18322	61.282619	63.091671	66.343536	75.265877	67.286842	83.608574	59.457924	60.186172	59.732151	58.804707	58.208336	60.989204	60.363609	64.949158	65.819931	72.763885	65.317627	91.559158	66.970039	65.172592	65.603767	79.079399	91.139206	91.215706	90.839874	89.37455	80.187065	73.57711	70.510513	75.836693	80.323257	83.321579	86.510384	84.467377	84.961525	88.585915	88.728828	88.920074	88.989342	88.744446	88.448181	88.262161	88.841759	88.774124	88.899696	88.997307	88.873711	88.287613	88.342392	88.760582	88.785667	88.216225	88.877289	89.002151	88.905914	89.131653	88.609711	88.461418	88.116402	88.281776	88.12664	88.167389	88.020958	88.255173	88.136017	88.201073	87.71817	87.402054	87.179176	87.162888	87.085983	87.105553	87.150398	87.238098	87.343086	87.134674	86.902092	85.15741	87.319656	87.013649	87.408897	87.528526	84.915909	83.846344	82.94017	82.582771	84.326057	83.762169	86.815468	85.987869	87.310326	87.393326	86.60218	87.484474	85.993576	86.074814	87.27874	86.742683	87.435745	86.873062	86.782722	86.791023	85.555603	86.182297	87.197159	87.348198	85.67675	85.049225	84.40551	84.973366	84.557365	83.196457	82.325684	81.42395	81.017242	81.137939	80.980164	80.733673	80.638916	80.714554	81.514267	81.074661	80.984024	80.058105	80.094406	81.147598	82.054779	82.22007	82.275002	81.653976	81.410324	80.910507	80.372116	79.364075	79.625534	79.895111	80.143288	81.238235	81.47673	80.309776	79.036331	78.337456	78.158585	77.651131	78.714958	77.52301	79.22316	78.915077	79.064781	79.51767	78.063187	80.284843	79.17263	78.221046	77.97448	77.791809	78.161697	78.136909	77.889099	76.792007	76.440895	78.137039	77.085869	76.881805	77.552963	77.273796	76.690254	77.0224	77.557381	76.605949	76.340797	77.073494	77.178078	76.321487	76.370941	75.749702	77.591499
88.199677	88.253624	88.307549	88.593124	80.920677	89.346939	76.450058	89.309708	78.22242	78.575188	79.974678	78.787872	83.666939	90.013023	79.799477	75.138008	77.951714	83.288811	85.131577	89.792397	89.531105	89.628738	89.605133	89.443649	89.576103	89.66423	89.667831	89.065926	89.281425	89.365623	89.459953	89.431091	89.455299	89.290031	89.671616	89.626785	90.015793	89.889168	89.615906	89.22364	89.022385	82.589745	88.68222	83.941406	85.176956	86.885139	87.312637	88.743828	88.402473	88.399475	88.788368	88.805084	88.780815	88.969795	88.872269	89.01619	89.398109	89.42305	89.523277	90.173569	90.204575	90.14222	90.376068	89.996269	89.979767	89.653328	89.777229	89.967102	90.093407	89.980194	90.1381	90.128464	89.804863	89.839279	89.650902	89.862198	89.811386	89.852417	90.148788	90.271866	90.074501	89.413498	89.861427	89.933052	89.892601	89.882904	90.357117	90.244164	90.112846	89.980278	89.734871	87.787437	81.218643	80.857269	81.023766	75.594116	85.642227	89.805893	89.673607	89.618698	89.971565	89.833298	84.313545	89.44854	89.526558	87.50602	84.746971	85.284546	85.204231	87.480888	89.173149	88.930954	89.193924	88.843048	82.016159	77.246483	79.93927	78.211136	79.16433	79.382317	79.584106	78.407127	80.393852	77.288261	76.71257	77.582916	79.114777	80.05722	81.57209	82.521187	81.493195	80.747971	78.774803	77.217903	78.523239	80.195389	79.738747	78.457016	75.103722	75.553772	74.880905	75.621941	77.361946	77.809341	78.783112	76.183319	76.176605	79.763168	79.70871	79.86187	78.046898	76.44062	78.527138	79.797905	77.982033	78.94561	75.631577	77.27034	74.089287	73.948997	74.303474	73.844086	70.576302	70.632072	69.97023	77.488098	80.000229	75.230408	77.145805	73.119377	81.635025	90.711922	90.825455	90.482925	90.916779	67.346275	68.411263	69.688103	91.495087	91.42466	65.798645	64.734901	63.525288	65.507957	61.909119	60.690796	61.679241	59.396637	58.464024	59.026428	58.993687	58.875626	58.969933	59.355331	59.59523	59.567871	60.097641	60.29945	62.752167	62.368893	62.082218	60.179821	59.543472	59.147385	59.070503	59.474251	59.561607	59.786934	58.420273	58.579575	58.994629	60.738407	59.678444	58.662766	57.53894	57.387558	57.674938	57.836281	57.188087	56.905941	56.81749	57.147724	57.701248	58.125252	58.248268	59.215599	58.815392	58.785072	57.623013	58.069031	57.965027	58.747974	58.675919	59.33823	58.706474	58.859489	58.288372	58.20874	58.885067	59.265362	58.701733	57.858467	57.49229	57.142296	58.283501	58.981647	59.333015	58.933731	58.063236	58.657593	58.228012	58.72834	58.509407	58.399651	57.518406	57.362217	57.418114	57.479332	57.932583	57.294926	56.905273	57.634171	57.680134	57.625114	58.310795	59.197727	59.429897	59.700436	58.835327	57.920307	57.035374	56.869698	57.419441	57.684662	59.54974	59.608318	58.373646	58.07785	57.910309	58.914955	59.52766	58.948257	59.062241	59.168179	58.94944	60.410557	59.867634	58.497734	57.694702	56.217384	56.358448	56.989647	56.640961	56.920876	57.396271	57.548145	58.76516	59.100266	59.1791	57.925694	56.571609	56.596134	56.338856	56.859657	56.947952	57.33857	57.04213	57.717575	57.467915	57.83939	57.586876	58.468636	58.595558	57.665478	62.338379	58.151665	56.745693	56.032185	56.238628	55.664742	56.544655	55.721733	56.058685	55.69577	55.939144	56.141232	55.997379	56.052246	56.150394	57.025051	58.942982	60.043995	61.165653	60.967018	61.392525	64.705757	70.950371	85.02684	90.088234	88.572723	91.023315	61.661388	63.428513	62.699532	61.461555	61.125313	64.268906	63.937233	72.974754	71.774887	85.153954	81.208832	90.720695	78.181694	68.55574	75.313255	88.799164	91.176392	90.898903	90.523827	88.510712	85.497711	78.572632	75.220879	79.913757	81.400604	82.610191	85.297874	82.684349	83.796501	88.5998	88.701744	88.482491	88.443459	88.076363	87.673149	87.993729	88.421013	88.378937	88.611542	88.332527	88.280769	87.868736	87.668091	88.34639	88.200066	87.811317	88.563667	88.543434	88.142151	88.497963	88.092178	87.87249	87.929764	87.951569	88.157196	88.121788	87.857986	87.909248	87.730827	87.524559	87.27758	87.250435	87.022102	87.402229	87.308563	87.313263	87.024719	87.125984	87.029251	86.648544	85.951691	84.824623	87.067078	86.6007	87.126709	87.815498	85.206375	83.278984	82.131683	82.070702	83.458565	82.596245	85.229958	84.526512	86.803772	86.56778	84.976265	85.617203	84.258896	84.436028	85.332466	84.590347	86.584862	85.371986	85.573242	86.000397	84.157806	84.656227	86.552742	86.480965	84.038284	83.276924	82.618263	83.316109	83.602119	82.287018	81.945992	81.122337	80.180885	80.097046	79.706779	79.761726	80.058296	79.753426	80.930786	80.255493	79.805267	78.581879	78.65657	79.235245	80.37632	80.429367	80.353722	79.645622	79.689484	79.331245	79.539276	78.512421	79.017189	79.555138	79.923393	80.556374	79.923027	79.037422	77.691299	77.200844	77.914268	77.278328	77.737801	76.889854	78.326126	77.633469	77.383278	78.137917	77.26931	79.514473	77.973923	77.814575	77.129906	76.743042	77.066734	76.758102	76.4468	75.768867	74.993233	77.118828	75.003105	75.226974	76.314339	77.102051	76.580864	76.454712	76.18293	75.050636	75.140823	76.419441	76.429329	76.13826	76.068909	74.750954	75.593964
87.94146	87.785484	87.903008	88.00592	82.42141	89.393433	75.285271	88.213974	78.274437	79.046181	80.746719	78.822845	85.172432	89.782524	80.089905	74.868439	79.16967	84.417313	84.924599	89.357254	88.895378	89.255974	89.440834	89.299408	89.084358	89.475555	89.194481	89.104485	89.099762	88.945122	88.205734	88.788628	88.938042	88.989708	89.183495	89.371185	89.982811	89.494286	88.838326	89.184631	88.950996	81.230377	87.131195	83.548325	84.219048	86.283424	86.5569	88.031281	88.175842	88.202362	88.429619	88.293922	88.040611	88.1735	87.777519	87.924484	87.526146	88.870422	88.801308	89.285889	89.485443	89.477295	89.501663	89.31076	89.513618	89.36689	89.329666	89.509842	89.871193	89.631638	89.82235	89.77002	89.604385	89.574669	89.366936	89.302284	89.413651	89.508621	89.911743	89.859924	89.891556	89.167183	89.780083	89.738434	89.4907	89.538383	89.995255	89.96286	89.960388	89.868851	89.338783	88.691536	84.289276	83.98333	83.573189	79.444695	87.197517	90.016113	89.799866	89.466736	89.717468	89.563339	85.674606	89.60743	89.498383	88.374687	87.267151	86.922394	86.975716	88.230797	89.774376	89.357132	89.402641	89.47036	84.406181	75.548691	77.044266	76.374054	77.933411	78.258789	78.843964	78.652435	80.032158	76.462334	75.808197	77.192215	79.0877	79.426193	80.997887	81.726692	80.915291	79.497803	76.862778	75.318466	76.056808	77.889137	78.772812	78.740555	75.329948	74.990211	73.893959	75.242485	78.189056	79.383194	80.935402	79.026588	77.541077	80.548088	78.949188	79.856979	79.846573	79.275948	80.607185	81.274498	80.740028	81.45491	79.492714	79.456711	77.26899	77.942764	79.163445	80.596794	79.839172	78.515984	79.245049	81.543106	80.72226	77.812668	79.341072	77.57399	82.84449	89.748238	90.337936	89.810852	90.457733	74.766449	71.399719	74.245476	90.906418	91.082993	73.282822	71.806557	64.477539	80.760475	64.590294	61.513741	60.639702	59.621063	59.366962	60.080193	61.057892	61.719368	61.696045	61.981731	60.720383	61.231163	61.485695	61.265175	63.026333	61.500477	60.758064	60.74403	60.555244	59.680416	59.326557	59.540535	59.869049	59.708935	58.936157	59.229206	59.121918	60.454758	59.065205	58.844597	57.733154	58.030193	57.304794	57.638462	57.69363	57.021362	57.22892	57.875374	57.539906	58.012535	58.747414	59.171074	59.298019	59.725327	58.555649	58.311459	58.543762	58.487175	58.689114	59.101467	58.865711	59.395351	59.402538	58.81694	60.202225	60.044231	59.070675	56.973724	56.648468	57.313744	58.946007	59.456551	59.907394	59.680096	58.852516	59.255939	58.701023	59.381832	59.20573	59.27774	58.642853	57.971119	57.584282	58.409435	58.703751	57.282372	56.89019	57.707321	58.330471	58.183464	58.877022	59.832081	59.350826	60.205357	59.483757	58.507412	57.183601	56.583195	56.498028	57.418304	60.092533	59.998913	58.345062	58.251595	58.180355	58.7631	58.935127	58.888176	58.575691	58.425488	58.548439	60.218616	60.110924	59.050507	58.464905	56.742023	55.743793	56.649563	57.148262	57.092236	57.96994	57.710236	58.691132	58.647915	59.631535	56.94656	56.448074	56.176079	56.43681	56.869247	57.562824	57.845913	57.48592	57.755322	57.814972	57.563103	57.271065	57.946766	58.553051	57.240166	88.06488	63.561188	57.483559	56.80024	56.405075	55.938522	56.616089	55.928715	56.338963	56.214661	56.348877	57.195381	57.075047	57.024578	56.94836	57.594109	60.660347	61.453678	62.096722	62.900913	63.186859	78.487892	86.687454	90.919373	92.278458	92.397079	91.506454	66.441429	69.929138	69.622551	65.969185	65.794823	73.876511	72.605042	83.373375	82.6642	87.411644	86.54306	89.965538	83.729599	79.550949	87.977295	89.737679	89.943863	90.218399	89.885201	88.224228	87.005386	81.195984	77.209641	82.160721	83.042412	83.115845	85.09787	82.717934	85.487648	88.335632	88.208008	88.287483	88.028595	87.931992	87.681648	87.748726	88.123184	88.337799	88.186272	88.171143	88.130547	87.777588	87.518547	87.947639	87.866875	87.259125	87.587837	87.443726	87.509598	87.97377	87.902428	87.727051	87.732994	87.674995	87.720833	87.675789	87.735703	87.64212	87.398407	87.11821	86.880829	87.076714	86.902153	87.350235	87.218353	86.879967	86.017845	87.095917	86.906876	85.037079	84.446754	83.399338	86.857956	85.737946	87.010452	87.245544	85.248413	82.804276	81.976631	82.36216	83.374191	82.700165	84.060921	83.622284	85.046303	84.492073	83.161888	83.5895	82.4711	82.810349	84.048325	83.335846	84.61908	82.780136	83.450493	84.036613	82.234428	82.76651	85.397652	84.88945	83.06971	81.804482	80.955978	82.310776	83.074257	82.105896	81.820099	80.653168	79.564529	79.505226	78.731613	79.168488	79.76973	79.290092	80.655609	79.717186	78.418694	77.373878	76.626183	77.363449	78.030952	78.610161	78.312477	76.996246	77.187408	77.674904	77.969391	77.325684	78.021835	78.288979	78.438499	79.256554	78.897629	78.511604	77.284996	76.299149	77.277428	76.493294	76.404701	76.483322	77.178223	76.700363	76.28421	76.93354	76.312241	77.891289	75.93454	75.984451	75.838219	75.211479	75.950417	75.70649	74.882469	74.581718	74.132355	76.370819	74.058792	74.867317	76.204994	76.579063	76.226837	75.981705	74.711281	74.071991	73.859993	75.432816	75.36808	75.406273	75.134529	73.455643	73.313721
87.75705	86.907501	87.779884	86.24559	84.325455	87.761749	77.715675	86.607582	78.154076	78.977943	80.044029	77.969177	84.600624	89.828125	80.296669	76.137398	80.356194	83.61898	83.212357	88.644714	86.945137	89.003288	89.074448	88.933296	89.114311	89.032707	88.700287	88.744873	88.52562	88.192749	85.493629	88.203674	88.489853	88.590897	88.387863	88.752258	88.859718	88.268234	86.825035	89.027191	88.941063	81.041893	85.382332	83.413162	83.601898	85.420464	85.223267	86.993629	88.253387	88.496872	88.567078	88.362114	87.366287	87.415764	85.359009	85.107201	85.522446	88.462601	88.576973	88.702667	88.594414	88.576843	88.205605	87.158234	88.80114	88.763885	87.536102	88.350525	89.02211	88.72522	88.882675	89.258591	89.258614	89.223251	89.154549	89.012085	89.145256	89.161797	89.421219	89.753067	89.699852	89.139008	89.54557	89.344704	89.272415	89.535507	90.137459	90.165504	89.473602	89.606873	89.401306	89.316231	86.431694	86.474953	86.108826	84.042168	88.167747	89.901512	89.463196	89.390366	89.670433	89.597046	87.20887	89.461327	89.348053	88.90905	88.287979	87.961647	87.812973	88.815086	89.629745	89.769821	89.480507	89.472702	88.041298	75.938873	75.345741	72.861732	74.40873	75.201202	76.294792	76.618736	78.768196	75.940636	78.23452	79.232285	79.94416	79.340469	80.113487	79.718513	79.399612	78.838638	76.456665	74.988235	74.855431	75.28894	76.02739	77.208008	76.143883	75.710518	74.40789	75.871216	80.218796	80.26339	80.903259	79.348068	78.714638	80.714195	78.223557	78.9552	79.666008	79.866783	80.300835	79.936951	79.534279	80.364883	79.452484	79.73175	78.779335	79.442421	80.384109	80.966896	80.7061	80.81189	80.334221	81.570869	81.502571	80.682411	80.725502	80.86882	82.209129	87.249016	89.57859	89.206085	89.471733	81.189568	78.909752	78.349319	90.747734	90.637657	77.76947	84.152657	65.691078	90.641136	78.597801	64.42823	62.080242	60.189285	61.017853	61.718895	61.965786	62.220467	61.442951	62.113804	61.39497	61.363514	62.53244	61.845108	63.097164	61.408401	61.27219	60.905308	60.43092	60.235031	60.172569	59.296967	58.83651	59.568687	59.414211	59.32085	60.003483	59.524849	59.173008	58.878479	58.491898	58.726772	57.664448	57.185596	57.518555	57.201496	58.176704	58.075726	58.098148	58.704094	58.820736	59.351814	59.706657	60.579258	59.181503	59.118656	58.838333	59.299541	58.703812	59.34203	58.889915	59.539398	59.80674	60.307968	60.27063	59.556133	58.473961	56.617764	56.465027	56.967503	58.246357	58.841187	59.637779	60.256447	59.593964	60.602623	60.323376	60.579277	60.304771	60.360626	59.809937	58.879295	58.708984	58.811337	58.18145	56.881821	55.974655	56.514896	57.050823	57.016148	57.323055	58.802177	58.423576	60.104401	59.530964	58.92487	56.805004	56.238026	56.627228	57.521366	59.535191	59.283642	57.853832	57.365604	57.476887	58.021523	58.821209	58.297726	58.32811	58.453873	59.232853	60.633759	61.228245	60.20306	59.006882	57.317242	56.141125	56.67392	57.626553	58.017509	57.935371	58.321804	59.318253	58.866096	59.294308	57.101292	55.978947	56.666428	57.120193	58.275864	58.59174	58.630795	58.327362	59.220642	59.473007	58.611115	58.572536	58.579918	60.000671	58.98315	94.091248	91.650269	63.687572	60.850288	57.55265	56.792534	57.61224	57.127983	56.83041	56.903728	57.541729	58.403923	58.696304	58.35931	58.106949	59.488842	62.810898	63.649334	65.472763	66.487259	67.134018	90.682892	91.920631	92.317947	92.269302	92.221832	91.06559	70.717018	70.916252	71.614441	71.940704	75.456528	80.041641	81.619492	87.691452	87.795547	87.807281	87.004486	89.74324	84.322021	82.547386	88.361427	89.070473	88.982521	89.705818	89.556793	87.991264	87.045967	83.973526	81.36058	84.021805	84.372101	83.365417	84.58239	83.342346	86.644043	87.972313	88.148933	88.032867	87.923607	87.900665	87.454628	87.373985	87.839767	87.893089	88.24614	87.82621	88.198906	87.771194	87.538269	87.821854	87.591293	86.848213	87.303604	87.60955	87.404076	88.01416	87.76606	87.697868	87.657852	87.906441	87.695511	87.878563	87.741882	87.472717	87.209839	87.014984	86.591537	86.772186	86.904541	87.160141	86.761803	86.477509	85.062485	86.945396	86.033676	83.802277	83.107391	82.074974	85.543198	84.085861	85.117783	85.777214	84.260391	82.004181	81.633331	81.934639	82.930962	82.558395	82.941116	82.615067	83.110992	82.622787	81.706635	82.081558	81.355087	81.414162	82.60878	82.028069	83.187729	81.13826	81.770706	82.439713	80.558472	81.331978	83.598511	83.16275	82.065254	80.880577	79.769753	81.274002	81.989273	81.171951	81.06543	79.85247	78.637993	79.018585	77.627853	78.136078	79.185356	78.543213	79.655556	78.862091	77.766747	76.513512	75.18084	75.989731	76.615303	77.373466	76.991158	74.810631	75.708206	76.060005	75.738846	75.69001	76.695816	76.018074	76.323799	77.281456	77.45816	77.237106	76.560226	75.774956	76.598289	75.405067	74.999649	75.383224	75.231972	74.822021	75.102928	76.284172	75.920677	76.852325	74.379372	73.468384	74.487755	74.478081	74.796143	75.023148	73.518257	73.65638	72.914757	75.378204	73.560204	73.962067	75.973335	74.466187	75.195152	74.766365	73.781044	73.981201	73.241539	73.311188	73.116051	73.537506	73.167336	70.835876	70.997383
85.759621	85.186295	86.711914	84.264259	83.183479	85.11216	79.544342	85.302681	77.837189	78.751183	78.62812	76.799538	84.074059	89.605179	78.814972	76.157097	79.947899	81.065666	80.664345	87.375557	84.445724	88.894905	88.69001	88.540688	88.447624	88.419403	87.718445	88.183525	87.837151	85.945702	84.345924	86.212402	87.37294	87.774216	87.285477	88.176483	88.122215	86.956123	85.541847	87.715614	88.410843	82.954613	85.361191	83.082565	82.77713	83.895462	83.519249	84.739052	87.916115	88.045311	88.251053	88.349602	85.676086	86.010376	84.504608	83.005096	84.128258	88.746483	88.802834	88.450974	87.475952	87.231209	85.056816	85.37233	88.857162	88.702644	86.826172	86.364983	88.467018	88.311302	88.526802	88.744514	88.961128	88.757019	88.992455	88.813026	88.95192	88.923447	88.930504	88.986214	89.176971	88.757195	89.333908	89.592239	89.36425	89.515167	89.723091	89.558617	89.652191	89.547997	89.382729	89.339836	88.592545	88.780907	88.076172	87.308136	88.849266	89.270248	89.217758	89.265656	89.59848	89.443474	87.741364	89.32415	89.246536	89.257797	89.098137	88.911407	88.816116	88.948212	89.268295	89.261108	89.573334	89.498726	89.374893	79.380814	77.305878	70.433586	73.084251	72.911087	75.451309	74.653107	78.028442	76.846939	80.224892	80.636452	80.468781	78.922951	79.339012	78.029305	78.068222	78.771118	77.180199	74.955429	74.115982	72.950119	73.175102	73.9841	75.845749	77.003563	76.093582	78.466156	80.888687	79.284981	79.100212	77.836205	78.735191	80.311371	77.753975	78.212379	78.533188	78.765793	79.924164	79.027275	77.809982	77.946281	76.581635	76.932259	76.571793	79.104782	79.642853	80.26796	79.764709	80.749748	79.968391	80.993874	80.887054	81.004021	80.35907	81.215981	81.858055	86.813599	88.370399	88.533882	87.118835	82.372528	81.941826	82.142029	90.586655	90.579315	83.72728	88.56311	71.93811	91.30201	90.387527	82.947037	71.318954	62.506413	63.079182	62.431549	62.144722	61.99353	61.6689	61.377441	60.365433	59.397175	60.897217	60.874664	62.871346	61.929653	61.149986	61.370724	60.790916	59.703075	59.812962	59.722237	59.221115	59.889759	59.634735	60.042107	59.509892	59.742966	59.177429	59.314991	58.934204	59.201462	58.032898	57.619148	57.670906	57.850056	58.366283	58.108944	58.15662	58.168404	58.222347	58.844727	59.49099	60.292992	58.812645	58.395424	57.855869	58.71452	58.138145	59.76955	58.619808	58.210224	58.400017	59.389965	59.414726	59.326408	58.330513	56.807426	56.600361	57.123756	57.437061	58.629505	58.922619	59.00452	59.589417	60.353931	60.754353	61.091064	60.211193	60.704205	60.427467	59.958851	59.991081	59.726723	58.730873	57.047752	56.465435	56.49966	56.218006	56.179489	56.902206	58.03017	58.21666	59.478542	59.633789	57.862179	56.803242	55.811813	56.290298	56.783825	57.737144	56.861588	55.744545	55.946075	56.672565	58.698944	58.668686	58.041138	58.281868	58.445484	59.166935	61.020168	61.20977	61.569786	59.900356	57.679874	56.297379	56.897591	58.390812	58.505394	59.193626	59.038383	60.08305	58.388752	59.464508	57.614281	56.312099	58.264641	59.190643	60.73283	60.815933	60.466324	60.038631	61.197945	61.423038	60.97794	59.69561	59.330227	60.773815	61.153271	93.446335	94.030891	91.039795	77.414345	63.12862	62.444786	63.190205	61.567596	58.41832	59.055206	61.276051	62.552353	64.523415	62.510963	61.761211	61.756596	65.728691	66.284531	72.221542	71.549881	72.880081	92.106155	91.892609	91.91053	91.211411	90.670898	90.188461	83.368721	73.384399	69.78273	71.999481	79.083107	83.075844	87.311417	88.972519	89.236557	88.858513	88.751656	89.321808	85.619095	81.946526	88.063721	88.872955	88.401985	88.879654	88.82457	87.00322	85.945488	84.276512	82.858261	83.557953	84.198364	83.173477	84.444977	83.64312	87.030388	87.737892	87.949036	87.731476	87.82814	87.754044	87.59301	87.352249	87.478119	87.600815	87.811363	87.859406	88.108162	87.899185	87.711258	87.938843	87.639915	86.631081	87.253418	87.566719	87.271896	87.990189	87.696861	87.546555	87.534492	87.767075	87.477631	87.642487	87.657875	87.461662	87.327408	87.228012	86.864258	86.995369	87.086929	87.286011	86.534653	85.477837	84.112274	86.436783	85.80159	83.351509	82.626778	81.505531	84.234627	82.508247	83.427666	84.533829	83.211479	81.391502	81.1586	81.308014	82.146172	81.481369	82.353836	81.697815	82.072807	81.047218	80.525726	80.667542	80.251755	80.343788	81.371094	81.33033	82.495735	80.608597	81.151779	81.227821	79.640518	80.360138	81.047775	80.866692	80.776054	80.18116	78.795258	79.702187	80.079063	79.209282	78.973099	78.048744	77.068428	77.920105	76.205505	76.854362	77.799789	76.974503	77.191055	77.802689	77.216438	76.18718	74.556229	75.018982	75.637695	76.109764	75.907692	74.016907	74.706406	74.622185	73.523987	73.656677	74.676987	73.33786	73.308998	74.065079	75.075371	74.86277	74.538437	73.831512	74.576546	73.738602	73.267761	73.264793	73.520248	73.343483	74.451103	75.166954	74.696968	75.548172	72.634415	71.841682	72.647888	73.190361	73.249863	73.079445	72.078018	71.795738	71.979118	74.339546	73.820206	72.60611	73.234131	69.795975	70.978439	71.802818	72.702583	72.916862	72.441872	71.685234	70.606041	71.139221	70.676506	67.795303	69.131317
83.665825	83.327156	84.995705	82.366135	82.12587	83.364128	79.223999	83.486694	79.174393	79.741623	79.338089	78.13472	84.859131	88.784271	79.925598	76.083778	78.773865	79.797653	80.465393	85.663597	83.588509	88.599434	86.898186	86.549072	87.535736	86.21405	84.992577	87.526184	85.805817	83.649879	83.30278	84.429993	84.402855	84.36676	84.279259	87.175873	87.316528	85.648537	84.61541	85.801933	86.946938	83.661102	84.079742	82.043129	81.812698	82.257492	81.648849	83.054321	85.92186	87.067978	87.976715	88.131317	84.435745	85.547638	84.7957	83.274803	85.169296	88.647591	88.452324	85.767174	84.031631	84.270737	82.617851	84.317261	88.703461	88.695091	86.227379	85.441101	88.24176	88.305382	88.149788	88.27523	88.603531	88.027206	88.49614	87.474564	88.609604	88.454407	88.5774	87.417336	88.751595	88.167923	89.044876	89.271019	89.177979	88.980286	88.879692	89.279449	89.678413	89.510765	89.338226	89.793922	89.322517	89.395432	89.218658	89.47802	89.136719	89.23941	89.116455	89.03878	89.118515	89.513702	88.326172	89.283401	89.407402	89.186729	89.305779	89.333435	89.507439	89.538597	89.397919	89.23819	89.482117	89.353928	89.639748	85.187584	83.223068	73.723068	75.856239	73.375175	78.564453	76.074509	80.164726	77.722717	78.457596	80.338982	80.084343	78.503067	79.29361	77.399368	77.195221	78.055138	78.040268	75.41114	73.537994	71.731499	71.794708	72.242271	74.88298	76.873505	77.204102	79.039207	78.624084	77.203438	77.844421	77.894226	78.861191	78.873512	78.068481	77.776619	78.54248	77.621452	79.272369	77.515259	75.729599	76.075363	73.948845	74.859856	73.63224	76.636246	77.639412	78.520164	79.096092	80.901306	80.442604	81.136803	80.455971	80.929199	80.839226	81.287689	82.203438	86.509354	86.522118	86.385262	85.09613	81.828873	81.407768	84.47377	90.144966	90.164215	87.052124	88.875938	78.192917	90.497627	90.711731	90.914635	88.065079	63.896034	63.086628	62.234482	63.168877	62.960865	62.371918	62.003426	61.596844	60.246063	61.551613	61.755589	64.416855	64.071022	62.585701	62.856045	61.505886	59.854374	59.800217	59.885166	59.90274	60.161861	59.996658	60.197548	59.459103	59.302868	58.956799	60.409332	59.260704	59.026108	58.874786	58.669247	57.927925	58.194817	58.795158	58.393623	58.516853	58.764175	58.343819	59.111057	58.955704	60.328396	59.038597	59.162277	58.821747	59.231071	58.408772	59.448673	58.720421	57.76796	57.155579	58.075104	57.913849	58.450207	57.999489	57.237396	56.862358	57.233063	57.398071	58.079544	57.950821	57.51918	57.815937	59.488434	59.86491	60.642773	60.162933	60.495056	60.150211	60.19244	59.582249	60.553143	60.078651	58.591354	57.717083	57.476585	56.7337	56.500431	56.989197	58.179089	58.309616	59.173222	58.76366	57.345436	56.527061	55.91571	55.958347	55.818165	56.738632	55.882023	55.619617	55.05513	55.460274	57.012691	58.73278	58.726192	58.501705	58.845562	59.735283	61.351669	61.54361	62.079235	61.179771	58.796509	57.431007	57.199051	58.614204	58.954826	60.052193	58.975616	60.864708	59.22781	60.679058	59.281475	58.144089	60.777912	61.251377	63.579899	63.367573	63.623951	63.491341	65.35833	65.175835	64.459167	62.038506	61.583649	63.98019	63.150444	93.083679	92.745293	92.868744	92.982681	89.105301	87.020241	90.268562	79.821083	63.832561	65.100922	74.554359	76.858269	87.892403	77.128403	70.109573	66.485764	82.642059	77.660294	87.394501	84.858589	86.73391	91.736656	91.394257	90.836441	90.163826	89.849106	89.184547	89.420921	83.446487	70.706467	71.740982	81.245293	84.94648	88.91703	89.04567	89.440903	89.447334	89.504883	88.82766	88.290489	83.22049	87.253975	88.485321	88.224503	88.376343	88.167	85.280945	83.74054	83.645973	82.541847	83.667458	84.716263	83.575806	84.642082	83.794914	87.222023	87.697594	87.718384	87.84597	87.772308	87.579681	87.442978	87.50042	87.441322	87.467712	87.797607	87.671867	87.891052	87.812607	87.563118	87.772049	87.380531	86.887779	87.033348	87.285454	87.28112	87.860672	87.247284	87.236336	87.232758	87.240005	87.193619	87.387375	87.609055	87.254601	87.292664	87.099396	86.801888	86.834068	87.082077	87.120445	85.827194	85.278412	84.611786	86.072258	85.205414	83.263321	82.811356	81.807655	83.085266	81.903595	82.66729	83.018982	82.059998	81.100945	80.970695	80.781845	81.203621	81.069809	81.826622	80.820793	81.698265	80.101852	79.408409	79.445961	79.271423	79.811317	80.242935	80.422325	80.993118	80.134254	80.677048	79.713173	79.29747	79.181854	78.355263	78.427299	79.488914	79.272964	77.448402	78.133438	78.007568	76.721352	76.325989	75.328079	75.087372	76.180527	75.049004	75.16256	75.619286	74.381668	73.872604	75.354019	74.88073	75.401749	74.187645	74.654396	74.846809	75.165688	75.213753	74.303688	74.282516	73.608696	71.989456	71.199646	72.04422	71.334465	71.375557	72.242615	73.12262	72.689728	71.861359	70.727837	72.60257	71.669632	71.564514	72.022636	72.632523	72.598236	73.196671	72.479446	72.180733	73.226089	70.661148	70.549332	71.193405	71.477333	71.341049	70.952431	70.841385	70.09462	71.088669	73.055328	72.748245	70.13163	69.780182	67.413078	67.24427	68.49894	69.871155	70.371811	71.037621	69.788162	68.204628	68.1203	67.84053	66.350273	67.362434
82.182068	82.025406	83.393524	81.522781	81.294945	82.234192	77.961777	81.477806	78.84156	79.524834	81.294426	80.894287	85.25946	86.462807	81.910461	77.953918	79.023094	80.249695	81.073135	84.195358	83.252998	87.103088	84.561211	83.985069	85.058769	84.424484	83.043381	85.314034	83.124901	81.740448	81.832031	82.724174	81.924789	81.810379	82.071022	84.941246	84.622643	82.976433	82.587555	83.338638	83.998329	82.918106	82.139542	79.559036	80.008018	80.412842	78.926964	81.041397	83.404343	85.150482	87.805779	87.639481	83.632973	84.938217	84.933113	83.753136	85.658623	88.258965	88.228111	84.228165	82.120804	83.552422	81.945801	84.271599	88.378059	88.419151	86.020485	85.293365	87.265388	88.217766	87.934074	88.145157	88.056557	86.229675	88.344437	85.748444	88.429535	88.421555	88.366409	86.091782	88.476395	87.903503	88.514679	88.700394	88.83075	88.787575	88.393509	88.695007	88.922806	89.370285	89.292603	89.405899	89.340797	89.517548	89.170013	89.599297	89.508728	89.484718	89.241425	89.13607	89.24572	88.571693	87.294083	89.211388	89.383606	89.298637	89.195465	89.082794	89.333656	89.358376	89.628006	89.581917	89.511108	89.632797	89.641724	88.359947	87.734093	81.749313	83.262077	78.687195	85.268158	81.595802	84.074615	78.785301	75.324326	78.668846	78.906212	78.014084	78.272591	75.677177	75.306755	76.188042	77.256096	75.995262	73.887627	73.107338	72.404709	72.741875	74.034309	74.710999	75.105499	77.056435	76.279152	76.106224	77.9198	79.16922	80.057182	77.52552	77.702698	77.073471	78.270935	77.059563	78.807419	75.592117	74.678833	74.394112	72.44194	74.011673	72.912766	76.009644	76.730186	77.76561	78.845596	80.347588	80.663658	81.315948	80.609589	80.274673	81.323715	81.374641	81.540337	85.940079	85.312057	84.904793	83.771973	82.219917	82.660316	86.543381	89.672638	89.809196	86.928268	87.298973	78.952431	90.386642	90.519875	90.544014	90.583412	67.932846	65.907303	64.237961	66.010147	65.807976	65.259537	65.586151	64.360031	62.636833	64.908707	65.146332	67.168304	67.165131	65.465729	64.296326	62.831261	61.672138	61.112072	60.34333	59.606045	59.885166	59.315849	59.252186	59.079128	59.068893	59.141144	63.230438	58.951458	58.824429	58.85408	59.160389	58.89822	58.879768	60.155788	59.721531	59.787811	59.784271	59.122044	59.929863	59.812275	60.245461	59.401402	59.623489	59.520641	60.132488	59.049194	59.645741	58.593372	57.32872	57.143368	57.298016	57.074512	59.552055	60.574642	58.479839	57.660221	57.306084	57.763367	57.561321	57.48489	56.67321	57.155769	58.009251	57.710003	58.240349	58.539577	60.051334	60.166348	59.901237	59.349258	60.700516	60.32449	59.914261	58.822044	58.624592	57.91415	57.550205	58.36105	59.278366	58.64167	58.690361	58.224022	57.264797	56.820152	56.534958	56.604481	55.839729	56.722755	56.663681	56.274868	55.835781	55.946739	56.660442	58.056263	58.116432	58.695618	58.935513	59.704384	61.779835	61.293304	61.968189	62.127342	61.153206	59.730991	58.135399	58.888584	58.418705	58.830887	57.918228	59.652264	60.48143	63.11742	61.144001	61.126942	62.757599	63.054314	66.146683	64.608322	65.019989	65.615891	67.965828	67.375847	67.786049	65.322906	65.261536	70.602203	68.210075	92.102852	91.872932	92.782417	92.962402	91.639557	91.728394	92.349464	91.508217	86.080498	87.795502	90.379906	90.302765	91.04351	90.557449	89.344788	87.513138	89.125343	88.78009	90.615662	90.130119	90.401817	90.683128	90.683876	90.259148	89.19828	88.987907	88.325531	89.306534	87.075966	77.194916	77.493996	84.58889	86.971832	88.745155	89.002304	89.462936	89.431778	89.02198	88.174637	88.583321	85.327461	87.271317	88.725288	88.572937	88.926086	88.402283	84.455704	82.052681	83.08226	83.349236	84.175232	84.509949	83.027969	84.095558	83.919991	87.547066	87.49984	87.729973	87.778763	87.96965	87.832237	87.58947	87.392487	87.469368	87.462242	87.674759	87.641006	87.75164	87.690231	87.191017	87.273674	87.300217	86.840248	87.37822	87.300964	87.161064	87.349632	86.984039	87.027122	87.124222	87.070297	87.202217	87.206703	87.152161	87.093948	86.768585	86.705368	86.977516	86.596039	86.405045	86.197357	84.817154	84.572647	84.099678	84.523705	83.559929	82.620323	82.387115	81.501022	82.110809	82.109154	82.480011	82.461769	81.387985	80.079559	80.267082	79.570457	79.326889	79.75737	80.236588	79.503876	80.982025	79.313095	78.67601	78.055351	78.247528	78.843193	78.636513	78.729721	79.135445	78.52948	79.091347	77.927933	78.045891	77.798546	76.850784	76.147896	78.068031	78.267609	75.920288	76.760811	76.06646	75.040398	74.388832	74.037384	73.148949	74.956497	73.4468	72.985138	73.211906	71.262733	71.007065	72.168007	71.70266	72.163094	71.733856	72.970207	73.567604	74.307297	74.297981	73.89537	73.150108	72.748528	71.007301	69.645401	70.628014	70.943504	71.025536	71.595688	72.68293	72.390099	69.670097	69.484451	70.698479	69.470627	69.42733	70.249588	71.928947	71.750275	71.789452	70.913269	70.820702	71.887001	69.233612	68.777267	69.202713	69.836807	69.244293	69.839981	69.56292	68.70723	69.389839	71.596916	70.313553	68.785637	68.371094	66.827171	66.2929	67.354004	67.189789	67.116249	68.36869	66.685616	66.463379	66.544022	65.921272	65.308014	64.694733
80.897118	80.78112	81.684509	80.033554	79.744972	80.792381	77.423744	79.866913	78.000122	79.695145	80.668831	81.086098	83.757423	83.852936	81.605263	79.62326	80.033791	80.009048	79.980125	81.755638	82.325447	84.688629	82.5037	82.473099	83.171974	82.590942	81.469612	83.486076	82.050278	80.771721	80.71524	81.528381	80.742218	80.849075	80.925827	83.307434	82.055145	80.974365	80.631386	81.305069	81.452744	81.47731	80.638596	78.418846	79.551018	79.029594	77.597855	79.415985	82.221184	83.783302	85.494835	85.811142	83.169594	83.872955	84.52372	83.646492	84.826149	87.633987	87.914139	83.417732	81.44725	83.686554	82.5597	84.532089	86.565826	86.879715	84.957771	84.510422	85.921753	87.31028	88.319862	88.29583	87.830841	84.970665	86.846603	84.806854	87.017509	87.811531	87.59333	85.102737	88.326279	87.94326	88.169342	88.40052	88.423866	88.222725	88.131104	87.92627	88.275513	88.452835	88.925957	89.176994	89.244843	89.403351	88.959579	89.259453	89.383759	89.412895	89.244347	89.407555	89.59301	88.277443	86.780273	89.387794	89.504761	89.285736	89.098114	88.869568	89.104698	89.478493	89.510551	89.502182	89.537567	89.688202	89.823235	88.690804	88.832748	86.90033	87.033539	83.571884	89.074982	85.847595	87.434113	83.634453	75.118416	79.260155	80.148956	78.4897	79.514557	76.601654	75.79438	75.062866	76.00061	75.697777	74.669052	74.38826	73.659019	74.093727	73.673393	73.937195	74.422394	78.125923	76.173706	79.457779	79.84494	82.98774	83.523582	76.883591	76.500656	76.432632	77.287727	76.415596	80.532341	76.027046	74.955383	74.059975	72.983032	76.075386	74.625381	76.587921	77.387413	77.314331	79.560738	80.226181	80.237877	81.0317	81.114098	80.058403	80.562531	80.533859	80.391724	86.442207	85.627014	84.579453	83.876022	81.911423	82.905899	87.034721	89.289238	89.11824	85.640961	86.731201	84.503166	90.35952	90.193588	90.302704	90.21447	76.209816	69.123489	69.529724	70.268684	69.35051	68.262024	68.137039	68.025818	65.046211	65.229263	64.33783	67.223022	67.722534	65.776237	64.437241	62.334	62.023766	61.990398	60.262714	59.120888	58.726086	58.278221	58.816189	59.843258	59.768566	59.292183	85.000084	58.767651	59.771397	58.769302	59.90435	60.009514	60.112465	62.014561	63.494602	62.157063	60.077103	58.648968	59.292183	59.479336	59.904842	59.192833	58.257645	59.478844	60.082512	59.179722	61.80685	59.247124	58.066093	57.830399	57.061573	56.704453	65.577911	73.11541	64.026215	60.616894	57.129227	57.470341	57.13105	56.808887	55.991264	56.785561	57.152229	56.971729	58.08506	59.126209	59.472919	59.837208	60.196217	59.892612	61.475521	60.500294	59.12685	58.607574	59.189766	59.092175	58.646393	59.109451	59.751869	59.061897	58.899422	58.426258	58.297749	57.905525	57.233597	56.348061	56.659218	57.427147	57.60413	57.152016	56.570107	56.494961	56.654305	57.820679	57.946079	57.775341	58.591461	59.511501	61.350273	61.326092	61.96096	63.669464	62.425968	61.594032	59.92836	59.526222	59.345032	58.875069	57.825058	59.134106	61.4846	67.171524	66.877129	64.270988	65.413521	66.179901	67.137856	65.063866	64.809204	65.238342	66.231293	66.801384	66.532837	67.455002	70.029968	72.491852	73.243507	91.373055	91.532852	91.793259	92.080238	90.983574	90.777992	90.996986	90.996063	90.902893	90.777519	90.606758	90.228394	90.306007	90.648819	90.498184	89.868378	89.698044	89.65168	89.808365	89.792801	90.070274	89.990128	89.882477	89.342346	88.837662	88.800346	88.414795	89.084404	87.939545	84.03891	84.003464	86.871582	87.373901	87.938629	88.335632	88.895935	88.956001	88.439751	87.618797	88.453865	86.57724	88.475815	88.694923	88.525665	88.631172	88.630424	83.557678	81.160751	82.463272	83.034988	83.712906	84.215828	82.205482	83.881584	84.137825	87.639656	87.269661	87.719971	87.870544	87.911354	87.611099	87.578484	87.523872	87.682289	87.7089	87.775101	87.8013	87.80619	87.679955	87.365944	87.382164	87.343521	86.995026	87.308113	87.174667	87.047943	87.187782	87.024338	86.748047	87.039162	86.96685	86.765579	86.786652	86.593849	86.607605	86.43895	86.639473	86.610779	86.734467	84.789902	84.352402	82.939629	82.892937	82.560692	82.725037	82.320129	82.038048	81.925949	81.09082	81.561104	81.540634	82.038406	81.423737	80.088852	78.245575	78.289024	77.284653	77.212494	77.429344	77.666496	77.670959	79.507996	78.545959	78.083099	77.203842	77.626091	77.674072	77.225624	77.307358	77.587036	76.758041	77.229424	76.802956	76.656158	76.311035	75.673035	75.401939	76.797928	76.822845	74.769455	76.331787	75.426353	74.258522	73.694145	74.165718	73.116547	73.868507	72.892036	71.695145	71.184692	69.761856	68.872025	70.320549	69.672073	69.085014	68.902519	70.059044	70.95932	72.452003	72.484489	72.661774	73.076012	72.249054	70.940178	69.528069	70.407539	70.574539	69.994064	70.41539	72.728165	71.604507	69.393532	68.631485	69.482391	68.485939	68.036766	68.713112	70.082687	69.195625	68.985191	68.50016	69.353859	71.000839	68.649384	68.577065	67.642738	67.926666	67.668678	68.468193	68.219215	68.360947	67.769684	69.059418	68.009338	68.28936	68.707443	66.52166	66.189491	66.159836	64.808159	65.203796	65.769844	65.25737	65.268318	66.120934	64.430908	62.158218	61.699432
79.977936	79.796082	80.826569	78.604218	77.889374	78.854263	77.184212	78.827805	78.139999	78.926575	78.906403	79.22464	81.161545	81.155212	79.467117	78.995583	79.029938	78.82341	78.582718	80.353767	82.031242	83.364342	81.106049	81.351181	81.240181	80.88903	80.347244	82.398041	81.74781	80.303169	80.050056	80.468117	80.378662	80.46653	80.368317	82.331825	80.225067	79.58773	79.293327	80.088211	80.165131	79.786301	79.736839	79.022598	79.812714	78.86132	78.394363	79.543373	81.362495	82.171188	82.813934	82.724411	81.523125	81.862503	82.819725	82.786957	83.427986	86.894455	87.294228	83.096748	81.523041	83.285637	82.127419	82.868546	83.883423	84.26664	83.152817	83.247421	85.023857	86.286903	88.091682	87.157524	86.169441	83.992455	85.194229	84.256401	85.346283	85.832382	85.705566	84.800804	88.411682	87.875732	88.00238	87.844124	88.231865	88.383141	88.226265	86.722809	88.550858	88.271713	88.927223	88.526199	89.345108	89.303162	88.914246	88.968056	89.247719	89.086502	89.177872	89.011635	89.047386	88.042221	86.767853	89.183578	89.263809	89.291191	88.939415	88.85096	89.027473	89.288719	89.320389	89.319038	89.185722	89.364983	89.559601	88.72245	89.212158	89.335388	89.05558	86.570915	90.115097	89.141029	89.124695	88.215408	76.761177	80.841583	80.100288	81.051399	84.317154	80.928986	78.451698	75.056343	74.292854	73.406479	73.059319	74.235115	74.917061	76.386993	76.634277	76.805763	76.723991	82.330193	79.288956	83.827744	81.990326	86.904839	86.75959	77.888199	77.268089	76.821533	76.757935	76.038483	82.75338	78.293037	76.644661	75.817657	76.936569	79.244667	77.127625	77.894073	78.792618	78.299927	80.686127	80.185242	80.03199	80.229355	80.604309	79.916672	80.008835	79.681755	79.568352	87.38073	86.50843	84.234665	83.466225	81.229904	83.070114	87.673347	88.782059	88.609177	84.009659	85.157623	85.905472	89.422447	89.570999	89.528702	89.56456	81.586983	74.477264	70.612267	74.184792	67.500366	65.202782	64.893127	64.42778	62.95005	65.426933	64.497665	67.389839	65.855614	65.187225	64.029884	62.448563	61.228672	61.354671	60.247822	59.991039	59.373508	58.418106	58.850178	59.639969	60.937408	59.700714	92.890434	60.68605	61.873775	61.703724	61.872448	63.991905	61.345295	65.969856	84.089462	72.685158	60.8172	58.471748	58.725399	59.794079	60.474888	60.266212	59.07975	59.334026	59.81884	59.148224	69.436554	62.220448	59.461891	60.066055	58.332531	57.600075	92.713707	93.831543	92.079697	70.696892	58.209538	57.915653	57.645691	56.879677	56.216549	57.218277	58.252045	57.436737	58.600128	59.607761	60.249645	60.046871	60.1465	60.261791	61.923195	59.616322	58.321632	58.367786	59.644218	58.990894	58.423512	58.730034	59.833111	58.750935	58.994545	59.177662	58.867085	58.578716	58.015667	57.04007	57.242783	58.097958	58.390232	58.148167	57.327755	56.765778	56.938168	57.864796	57.185146	57.564175	57.924343	59.067951	60.837395	61.185501	63.188766	66.693474	65.086609	63.885757	61.569164	61.989819	60.664337	60.140297	59.786804	61.204662	63.256596	75.04068	80.584351	66.583244	67.452408	70.116997	69.58429	66.855408	66.294746	66.308861	65.947021	66.333519	66.882835	66.796234	68.306358	70.535492	72.624519	90.679672	90.709755	90.900253	91.505447	90.588539	90.155396	90.254105	90.349785	90.479126	90.080872	89.704636	89.398453	89.693588	90.204102	90.026588	89.479118	89.101334	89.17025	89.31797	89.414314	89.701286	89.534584	89.329964	88.910934	88.388443	88.801994	88.312653	88.838837	87.675018	86.642624	86.792831	87.617622	87.256058	87.229515	88.311882	88.441849	88.463158	88.145775	87.642914	88.349625	88.083206	88.137878	88.207573	88.374023	88.519424	88.174507	83.156158	80.726532	82.400467	82.817368	83.863365	85.498543	82.075745	83.65638	84.511192	87.467247	86.426956	87.812988	87.657722	87.837563	87.742844	87.645279	87.549919	87.655769	87.431839	87.482094	87.490524	87.42321	87.322853	86.785126	87.029289	87.27681	86.89048	87.260437	87.197266	87.077232	86.492249	85.872253	86.521904	86.711678	86.677299	86.411888	86.458839	86.464119	86.56295	85.777214	86.434486	86.558685	85.864166	84.288528	83.273682	81.565201	81.930588	81.171646	81.284904	81.127487	81.289368	80.619499	80.484489	80.825623	80.213821	80.537277	79.36644	78.091011	76.255051	76.391693	74.86644	75.187515	74.682251	74.976089	75.460258	77.443375	77.164429	76.921959	76.025391	76.662254	76.491753	76.312576	76.441734	76.222092	75.226524	75.910202	75.976379	75.296043	74.833656	75.293427	74.88723	75.511673	74.962852	73.400879	75.409988	75.32428	74.682526	73.696289	74.31131	72.645676	71.316315	71.345901	70.09288	69.4142	69.098465	69.469215	69.530624	68.860565	68.307945	67.18792	68.092964	68.387169	70.080521	70.018875	70.314369	71.257172	70.489288	69.448746	68.722382	68.305244	67.908104	67.1408	68.461929	70.539413	69.964951	68.70697	67.774254	67.824677	67.467323	65.928719	66.630966	66.799171	66.198166	65.686523	66.228722	67.262703	69.497108	67.29538	67.599846	66.959114	65.99897	66.607658	66.782974	67.351189	67.499481	66.256142	67.298363	66.515953	68.02417	68.427338	65.923676	65.384491	65.061058	63.622471	64.374199	64.766312	65.260506	63.498917	63.428856	60.877174	60.035736	61.506786
79.666222	79.019852	79.653496	77.645638	76.728966	76.981247	76.096565	77.771317	77.319267	76.647514	76.730705	76.863052	78.367134	78.961678	77.290596	77.5261	77.191528	77.587677	77.959389	79.681519	80.990784	82.528564	80.911842	80.696083	80.389305	80.584328	79.672554	81.704636	81.23233	79.802002	79.235954	79.664162	79.74115	80.29422	79.826363	81.356873	79.340233	79.080467	78.791969	78.931297	78.571365	78.213104	78.094276	78.405151	79.167076	79.515633	79.459137	79.720634	80.174164	80.151505	80.677132	80.582916	79.661049	80.103317	80.685783	81.02243	81.812119	83.849564	84.41787	82.66555	80.889931	81.826233	80.413895	80.416359	81.637215	82.00676	81.315994	81.629509	83.610718	84.314552	86.016922	84.447418	83.964539	83.140862	84.064659	83.542976	84.040627	84.671349	84.660217	83.979942	87.385704	87.593933	87.356949	86.206818	87.924484	87.923752	88.030533	86.114853	88.808754	87.324699	87.659698	87.069916	88.92334	88.918617	88.993744	89.111977	89.088417	88.771011	88.71125	88.450478	88.482468	87.155312	85.83429	88.751228	88.845917	89.05822	88.648621	88.60862	88.672195	89.165428	89.191177	89.060455	88.861778	88.881622	88.40432	87.525032	89.046936	89.434441	89.45118	89.513191	89.984077	90.226204	89.312859	89.983688	77.473312	80.025055	77.238754	82.665619	87.307709	85.222023	82.732826	73.753151	71.428513	71.679314	69.501999	75.142105	78.22905	82.02446	82.51123	82.514061	81.166542	86.245338	82.366882	86.710579	83.031921	89.095856	88.925484	79.791405	77.454987	77.267319	76.327797	75.435989	84.728905	80.971344	77.702843	78.469208	78.419144	79.579941	77.989601	78.669426	81.619324	82.317062	82.177345	79.503571	79.65049	80.08297	79.703468	78.811241	79.001396	78.523361	79.259018	88.500389	87.684608	84.622902	83.07119	80.675804	84.247154	88.163391	88.693359	88.681854	84.069099	84.457741	84.802948	88.450562	88.216949	88.682648	88.856689	82.713295	76.40358	69.963982	83.078659	69.039139	64.812302	67.611839	65.269966	65.203468	70.776283	70.996338	71.626892	67.54126	66.039803	65.304497	63.111927	61.948555	61.394112	60.861938	62.681957	61.279293	60.718967	61.568798	60.516277	62.643959	61.790436	92.80748	62.079727	63.73214	62.825596	64.162582	79.057404	64.097694	87.039444	92.620026	92.18454	68.931763	61.000149	60.654572	61.518826	62.749249	63.572647	60.141285	60.284302	60.984505	61.218266	90.389732	70.673592	61.961433	65.130104	61.174084	59.579628	93.980293	94.162636	94.190254	93.057137	63.948929	59.524464	57.671143	57.091911	57.109531	57.999893	59.182343	58.658901	59.855659	60.309555	62.498558	59.81073	59.382198	60.115494	61.92062	58.924549	58.03886	59.56963	60.03389	59.668205	58.087486	58.848824	59.380074	58.753315	58.732975	60.337471	60.637493	59.674236	58.503506	58.371071	57.924728	59.160885	59.324669	58.270412	57.575954	56.908173	57.159355	58.121773	57.599342	57.760857	58.103836	58.873436	60.453064	61.074135	64.05645	74.854576	72.094406	68.518448	65.07608	64.74958	62.974983	62.934151	61.696407	64.794121	67.347031	84.519279	88.934326	68.594063	69.562813	71.797562	70.971146	69.653061	69.190201	68.309166	66.8237	67.253555	67.789917	64.864052	67.010483	70.958588	72.503883	90.51149	90.017448	90.066605	90.269554	90.258926	89.698326	89.792679	89.808556	89.684807	89.787613	89.269775	88.820023	88.922394	89.477013	89.181564	89.129097	89.129379	88.749619	88.913322	88.924133	89.162231	88.916924	88.753693	88.493073	88.26384	88.724449	88.227921	88.872681	87.822128	87.534645	87.844833	87.405403	87.307297	87.796944	88.256905	88.299698	88.020554	87.953842	87.813034	88.301865	88.580597	87.624397	87.677444	87.521729	88.311516	87.960617	82.832275	80.951408	82.303795	83.356705	85.187431	86.043076	81.78476	83.024216	84.61618	87.383942	85.192368	87.586052	87.559792	87.539429	87.617554	87.642212	87.459351	87.463127	87.301353	87.337036	87.161575	87.429283	87.119522	86.936684	86.753624	86.699814	86.181114	87.000687	86.950203	86.727531	85.677399	84.657684	84.985855	85.732651	85.237343	85.966515	85.763115	85.424515	85.652718	84.290199	84.822861	85.29184	84.36393	83.118462	82.035301	81.160645	81.519501	80.496719	80.349045	79.789818	79.459221	78.402107	78.922501	79.801277	78.550591	79.155098	77.847794	77.321434	75.690155	75.331383	73.289085	73.546303	72.594391	73.73468	73.804482	75.762939	74.957893	74.665939	73.704376	74.382484	74.618622	74.596954	74.520393	74.9757	73.856087	74.019547	73.682449	72.870728	73.237007	73.898567	73.933228	74.413467	73.801262	71.327408	73.706909	73.588036	73.837456	73.758324	73.859001	70.231194	68.052795	68.399635	68.16227	68.509308	69.648811	70.259438	70.284088	69.26442	67.974686	66.756729	68.155014	67.756958	68.959251	68.537262	68.795204	69.071106	67.957153	65.996719	66.128403	66.574806	65.893913	65.887802	67.328255	68.565506	67.998695	67.773026	67.07737	65.46257	65.344276	63.344101	64.575409	64.859894	64.559891	64.405182	65.270981	65.422234	67.850685	65.685387	66.014359	65.425812	66.081886	66.690872	65.96067	65.950737	66.336868	65.649811	67.10009	65.676674	65.978264	66.466881	64.303474	63.132568	63.628651	62.318272	63.267044	62.668312	62.535789	60.654015	59.813175	59.700821	59.755817	62.600292
79.412292	77.787727	78.387001	76.451279	75.858582	75.726013	75.375137	76.569382	76.31395	75.048012	75.433243	75.379921	77.853409	78.155663	76.451065	77.0886	76.734459	76.892517	77.766678	78.927544	79.536163	80.879585	80.031799	80.315422	79.863335	80.023705	79.067513	80.932396	80.550232	79.571701	78.586769	78.604042	78.857224	79.217949	78.617073	80.556068	79.001869	78.709122	77.483719	77.296501	76.886978	76.607086	76.295372	77.003563	78.108246	78.669342	78.660797	78.793884	78.671402	78.458519	78.89003	79.005348	78.226173	78.575119	78.358765	78.600227	80.185387	81.370583	81.924919	80.732178	79.49025	79.758553	78.63932	78.637306	79.807732	80.125908	79.695488	80.282379	82.442757	82.001503	83.132706	81.991783	82.009659	82.12207	83.364754	82.725441	83.313553	83.991982	83.734787	83.519012	85.69677	87.170204	84.992401	83.685974	85.790909	85.485756	86.417381	85.385765	88.386681	85.290466	85.313797	85.324799	87.991516	88.102692	88.386902	88.517899	88.514488	88.298149	87.974716	88.186012	87.898369	86.536026	85.655037	88.368103	88.427284	88.450348	88.374474	88.232918	88.267616	88.579308	88.817123	88.684128	87.750252	87.479881	87.053757	85.370354	88.278389	88.176933	88.787323	89.286362	89.540787	89.756073	88.939323	90.168747	78.459549	80.619736	74.603668	84.865822	89.683052	89.116547	87.704262	73.011574	70.932091	71.104843	68.573334	81.668159	85.756874	88.649284	88.255623	88.054413	85.769493	88.428505	84.495354	88.627289	83.694855	89.524559	89.297089	80.330399	77.984688	78.298103	75.075394	72.560577	87.214363	84.281532	79.628906	80.601624	77.504318	79.102463	76.320496	78.788239	84.534241	86.197205	84.392723	78.899971	79.067314	79.787926	79.335686	77.25058	77.242966	76.869408	78.747299	88.906113	88.694168	85.458893	81.815445	79.580544	85.207642	88.380371	88.352417	88.401276	84.377876	84.185677	83.906731	87.783249	86.648293	85.858994	86.017624	83.938057	81.121353	73.90464	88.401489	80.059113	70.505081	82.337425	73.519821	72.062157	73.776108	73.754654	73.902565	70.794418	68.705467	67.592056	66.9683	63.92292	63.864449	63.251122	65.909042	63.795246	62.842182	65.542564	64.48391	63.375813	63.729759	92.358498	64.14801	66.214989	66.024918	69.705162	90.451752	77.926582	91.467812	92.826637	93.364372	91.498199	68.831795	67.998955	69.946365	68.411285	79.013626	61.602379	61.658665	62.146976	66.042252	92.663437	90.037636	67.94593	87.569878	67.713394	65.386459	93.161659	93.072693	93.359604	93.425377	89.274643	64.703659	59.214828	58.074909	59.193886	59.497597	60.248596	60.351269	60.950539	60.72472	73.960564	59.844849	58.531765	61.225327	62.098824	60.980686	61.673019	63.472523	63.201534	62.981873	60.746712	60.704227	60.777161	59.67091	58.827518	61.625576	62.784828	60.557049	59.675503	59.779572	59.576584	60.138409	59.151894	57.776028	56.920853	56.609951	56.989452	58.283672	57.859497	58.087723	58.45879	59.523991	61.375401	61.707458	68.100426	88.270126	84.735512	85.437088	77.191811	75.998741	68.38369	65.88868	64.01371	68.448212	68.209351	89.333633	91.037476	76.459328	70.786926	71.993195	70.908401	69.58532	69.960167	69.336174	68.808144	68.640434	68.817589	65.242973	67.466782	72.003754	75.186806	90.31813	89.927345	89.339104	89.656975	89.632019	89.33168	87.39566	87.341095	88.845581	88.980392	88.810257	88.264786	88.375076	88.674774	88.498589	88.922287	88.493668	88.308792	88.438614	88.485924	88.535301	88.376747	88.187897	88.093445	88.184464	88.293816	87.687271	88.263924	88.165649	87.882881	87.717354	87.410469	87.310539	87.453468	87.599655	87.499474	87.570091	87.874939	87.628349	88.073189	88.371857	87.488831	87.25737	87.447006	87.979225	87.882645	82.973061	80.536758	82.443619	83.997299	85.603966	86.416931	82.042465	83.899994	84.538361	86.386612	84.218811	86.694748	86.779442	87.16993	87.204819	87.364952	87.193466	87.377167	87.130554	86.83918	87.101265	87.018738	86.907326	86.808388	86.573578	86.64254	86.194458	86.707451	86.445213	85.49646	84.022987	83.478477	83.125755	84.218575	83.701637	84.011703	84.477394	84.825417	84.715172	83.314537	83.355484	83.655975	82.919098	81.872543	80.462646	80.153893	80.711189	79.685921	79.609764	78.550056	77.54599	75.902527	76.504303	77.32682	76.312729	77.110336	76.90406	76.733604	75.944496	74.791679	73.432083	73.318802	73.069534	73.535187	72.96804	74.12291	73.047348	71.745468	70.665886	71.415573	71.689308	71.770981	72.339668	73.390411	72.417023	72.08812	70.867096	69.969498	70.591797	71.280006	71.892517	73.087624	72.14003	69.743378	71.453751	71.106346	71.436256	72.202858	72.12574	67.340851	66.005127	64.602592	66.133789	66.714134	68.171349	68.959488	70.257507	68.862778	68.487206	67.466545	68.067535	67.840172	67.992645	67.310806	67.082329	67.042053	66.229172	64.078445	64.71711	66.778831	65.847977	65.483688	66.881851	67.498306	66.431213	65.239304	65.371849	63.775398	63.245567	62.311813	62.933228	63.525589	63.600327	64.314995	64.807686	65.464828	66.558159	65.253448	64.570602	65.361099	64.797966	64.555145	62.901405	63.437675	63.030411	62.844887	65.067024	62.973911	63.742676	63.621567	62.170921	61.505436	61.948814	60.556297	59.705284	58.602146	60.155617	59.333038	59.378658	60.215294	60.760509	64.443245
78.62529	76.770935	77.696815	75.677841	74.94236	74.953476	74.804344	76.113754	75.983894	76.008591	75.827248	76.199028	78.56456	78.386955	75.849312	76.241043	76.219452	75.884949	76.902924	77.213455	77.487579	78.453735	77.703423	78.652901	78.518753	78.072128	77.42308	79.38858	78.99247	78.047775	77.04068	77.183502	77.090767	77.235603	76.967186	79.452652	77.941582	77.597725	75.713226	75.518494	75.377586	75.07724	75.493301	75.969406	76.837563	77.584442	77.261871	77.174316	77.315895	77.41806	77.504486	78.236603	76.805229	76.774803	76.871078	76.618523	78.038353	78.987	79.986931	78.948761	77.920486	78.301018	77.645081	77.786469	78.440926	78.824417	78.629318	79.008522	81.412682	80.547424	81.437424	80.659859	80.755348	81.294601	82.656754	81.921486	82.719688	83.157341	82.895905	83.348251	84.166451	85.22818	83.110199	82.219513	82.779427	82.826248	84.166557	84.171432	87.552734	84.329208	84.03344	83.59742	87.502266	87.252899	88.052544	88.138443	87.977547	88.042351	87.643196	86.554459	85.792046	85.533394	85.365723	87.607468	87.720963	87.615021	87.998276	88.111664	88.138245	88.134682	88.328537	88.388939	86.896255	86.490837	85.110229	83.417282	87.084526	85.024246	86.64222	87.978752	88.793114	89.081825	88.39473	89.693069	81.235443	82.951927	74.685577	87.407997	90.206726	90.616714	90.12394	74.597618	71.610603	69.808907	68.589104	88.886215	90.337891	90.582039	90.144516	89.912712	88.738785	89.386978	87.056953	89.789696	84.18589	90.040108	89.930908	79.458275	78.444466	80.391273	75.071831	71.431602	88.919006	88.14975	84.246277	84.732376	76.948608	78.76757	75.217445	78.879112	87.463402	88.676041	86.491051	78.512466	78.233665	79.085037	79.025925	76.273438	76.183601	75.608147	77.570343	89.280655	89.220917	86.243988	81.146866	78.046791	86.859329	88.79026	88.208565	88.347008	84.600197	83.780495	82.659698	85.518478	83.403999	82.946373	82.95948	83.054947	83.550941	79.503914	89.149612	86.77066	82.639481	87.649979	81.720261	74.301376	74.217087	70.604584	70.358482	69.23365	69.035965	67.954475	70.295975	69.915939	69.600639	73.374619	82.524406	68.553894	64.361816	66.672203	65.500015	65.570763	67.135887	91.389793	71.296745	70.062691	69.015404	79.872902	91.188301	89.837074	91.841667	92.207932	92.623756	92.876526	90.962891	89.555267	90.046394	88.664452	92.13163	64.514359	64.813072	65.782806	86.618591	92.061829	91.187614	82.82196	91.20787	87.272385	87.075188	91.950867	91.843323	91.545593	92.28627	92.222153	88.522209	63.123943	62.150002	65.427254	62.013187	63.447567	61.84127	63.065903	59.367455	91.092926	62.585701	62.444786	80.69722	87.643929	72.304955	79.361435	87.480484	83.343704	74.33371	66.537689	62.915741	63.75523	61.355293	58.564144	61.631348	66.765312	62.444206	59.533562	60.927513	61.094307	61.116428	57.855549	56.483974	55.718578	56.395996	57.053055	58.953152	58.347443	59.157558	59.27639	59.581818	63.015476	66.031891	84.912598	92.61071	91.05658	91.489723	90.259613	89.681442	85.604202	78.807846	66.805176	74.599762	76.844963	90.406624	91.169937	86.316597	76.752182	78.365089	74.12027	68.661613	67.852249	66.963943	68.870247	70.226883	71.52758	67.9272	71.467285	75.61351	80.191551	90.088837	89.616615	89.271812	89.350952	89.555679	88.272827	85.929459	85.723015	88.422348	88.508453	88.652954	88.258797	88.24337	88.697197	87.646027	88.57373	87.766624	87.791809	87.841103	88.102112	88.423866	87.993431	88.14389	87.992531	87.716385	87.658134	86.75399	87.309784	87.792389	87.702095	87.865646	87.554108	87.392525	87.344185	87.446129	87.405273	87.592453	87.339699	87.243034	87.932533	87.994308	87.170288	87.268951	87.27198	87.901291	87.510201	82.634033	80.475197	82.663986	83.906898	85.510002	86.158775	83.318726	83.981575	83.485191	85.386406	83.288986	85.562508	84.980621	86.820595	86.501564	86.712769	86.983864	87.023911	86.418068	86.064339	87.034935	86.769806	86.632004	86.650993	86.340523	85.94931	86.301384	86.523643	86.046509	84.448814	82.627983	82.369843	81.609253	82.658989	82.362228	82.595474	83.245422	83.885056	83.255379	81.991501	81.619278	82.061134	81.596359	80.819595	79.339508	78.830017	79.308586	78.672241	78.369858	77.278816	75.935333	74.088409	74.714417	74.995079	73.964447	74.944847	75.535385	75.38475	74.592575	73.849541	73.48304	73.214325	73.86171	72.737259	71.962357	72.038666	71.655922	70.158264	69.37645	69.502792	69.158981	69.566849	70.748779	71.478424	70.85643	70.047157	67.775795	66.158295	66.319031	67.019646	68.056099	70.183113	68.960197	67.449814	68.9841	69.178482	69.806938	71.121323	70.4235	65.914146	65.048096	63.614594	64.074821	65.756477	65.475235	66.768661	68.02771	66.632378	66.619484	66.695122	65.586853	66.341202	66.087402	65.274559	65.293938	65.579948	65.664444	64.520149	64.784317	67.031189	67.061279	65.772957	66.148727	65.084679	63.91114	61.599335	61.536785	61.706688	61.632229	61.555195	61.790543	62.408501	62.333595	62.556732	64.121208	63.906055	65.591385	63.307426	62.135323	63.375923	61.756618	61.475544	60.556274	60.698391	60.437336	60.448879	62.353397	60.30859	61.258778	61.898174	61.977333	61.595619	62.701206	59.964088	58.924698	58.18911	58.344246	58.509987	60.143665	62.156395	60.802246	68.323524
77.103127	75.879089	77.872704	75.5009	73.959145	74.491959	74.965813	75.712044	75.606255	76.492714	76.959702	77.32972	78.980194	78.166977	74.67836	74.959633	75.451309	74.619591	75.40593	75.898209	75.072197	76.270264	76.011055	76.617538	76.830399	76.700623	75.891754	77.026947	76.762871	75.66301	75.190041	75.540382	74.934654	74.346092	74.685211	79.130104	76.58342	75.805428	74.140701	73.772034	74.019531	74.269829	74.374054	74.173744	74.81752	74.825821	74.191765	74.597641	75.227226	76.198769	76.93206	77.675697	75.372131	75.485855	75.877029	76.453918	76.58239	78.199265	78.422516	77.206139	76.508873	77.087692	76.904793	76.923584	77.247574	78.106979	79.217865	78.430901	80.313148	79.691048	80.378441	80.301003	80.101555	80.569504	81.647346	81.132446	82.040688	82.126236	82.307899	82.249443	82.530823	83.695114	81.695282	80.98542	81.384811	81.891426	83.568214	84.618118	85.909546	84.261871	83.985268	83.171829	85.705421	85.100464	88.026604	87.615646	87.349396	87.359505	85.983788	84.52623	83.378418	83.413979	83.921295	86.330612	86.509781	86.326042	87.948929	88.201866	87.886566	87.992638	87.828461	87.353386	85.432838	85.323708	83.53392	81.924919	84.999802	82.111046	84.102638	85.666237	88.801285	88.740219	88.140114	89.195702	81.414207	83.499397	76.960388	88.893517	89.994339	90.225479	90.238525	75.509911	72.908539	70.225189	67.803177	90.746964	90.576393	90.474472	90.245262	90.066391	89.637497	89.832329	89.736267	90.10643	86.239456	90.228867	90.333878	79.397896	79.53138	82.95858	75.943398	71.783127	89.847824	89.657883	88.492661	88.469101	77.702522	78.551773	75.313316	79.217323	89.374634	89.297516	87.577881	78.724937	77.603622	78.202103	78.60733	77.081406	76.298332	75.71125	77.516251	89.110474	89.192741	87.150375	81.234688	78.035828	87.624039	88.489548	88.250687	88.368698	84.194519	82.893112	80.7314	83.813263	80.480583	80.224205	80.56028	81.284065	83.066513	81.931335	88.855644	88.603256	87.03672	88.639473	85.09465	73.856018	74.742455	69.728294	68.157913	65.641983	66.7183	65.260719	66.795586	69.63858	72.814766	87.126732	89.425491	80.837807	66.317703	68.059166	67.705048	68.931076	79.376175	90.837067	78.241882	73.142059	70.608978	86.778648	91.08548	91.178131	91.385971	91.625443	91.550941	91.989128	91.935204	91.894135	91.96994	91.939964	92.288933	87.662056	84.516472	83.70977	90.833267	91.535706	90.781036	87.378044	90.931778	90.518028	90.960808	91.514458	91.024239	90.816292	91.119339	91.514587	91.366508	82.320946	78.345909	87.293457	66.267044	66.192436	62.216221	66.803139	61.763592	92.072296	64.638916	66.417717	92.493057	91.818001	91.094452	91.803558	91.948997	91.615616	90.237686	88.139488	79.759453	84.900803	81.148926	61.898647	75.147537	88.343575	70.780685	62.876602	65.867134	64.156441	64.778091	59.303406	57.26366	56.217148	57.000652	58.360832	59.919884	59.341515	59.772232	61.146942	61.628044	77.78067	85.897034	91.903229	91.853447	91.002693	91.62516	91.194611	90.660851	90.371902	88.713699	76.371758	86.546364	88.08535	89.932922	90.646179	89.178856	83.057991	86.698288	81.955215	70.42556	67.547913	65.575272	68.748215	75.08477	78.277008	76.090881	77.492363	80.07428	83.284241	89.697212	89.855637	89.041183	88.933037	88.782791	87.710831	86.425476	86.046745	88.05027	87.898842	87.853012	87.887596	87.972572	88.243156	87.746666	88.373184	87.260689	87.413216	87.346863	87.664909	87.569916	87.363564	87.455917	87.096497	87.199089	87.103233	86.762703	87.150787	87.192329	87.663391	87.84436	87.600044	87.199577	87.52668	87.589661	87.737762	87.940964	87.888008	87.451279	87.802902	88.07666	87.478806	87.507179	87.388214	87.579361	87.221298	82.958153	80.645081	83.06031	83.621452	83.952156	84.779648	83.042862	82.840302	82.373535	84.141373	82.617531	84.494972	83.598618	85.434494	85.405785	86.221344	86.643997	86.631317	85.12104	84.548424	86.22834	85.225388	85.23082	86.340523	85.440804	84.536407	86.406631	86.382065	84.770569	83.537575	81.747551	80.989815	80.162964	81.282326	81.228043	81.255356	82.345665	82.551079	81.675797	80.127281	80.000252	80.102646	80.021004	79.292969	78.075905	77.807861	77.475777	77.545906	77.214081	76.494431	74.971924	73.271919	73.234543	73.434288	73.061874	72.917656	73.771843	73.722229	72.699799	73.194756	73.227394	72.488541	72.5606	71.847519	70.133438	69.841911	70.014557	69.877769	68.499046	68.238617	67.221115	68.535011	69.15696	70.333527	68.410881	67.776161	64.783737	62.490536	63.030258	63.416733	65.755554	67.468605	66.814384	66.163635	66.800392	67.85173	69.195671	70.838303	68.784737	65.534088	65.483665	64.463913	63.654678	63.672596	63.045837	64.486122	64.443657	64.347954	64.841476	63.291077	62.804054	64.412651	64.918106	64.65332	65.095154	65.204521	66.129951	64.349197	64.516075	66.042038	64.942505	63.348736	63.123772	62.085587	61.681732	59.787296	59.820297	59.537552	59.826134	60.287197	61.761059	61.91386	62.105068	62.450836	62.505791	61.009956	63.825909	60.081139	58.913799	59.731121	58.773743	59.861927	58.69714	59.006645	60.703777	59.965588	61.227558	59.918209	61.173508	62.998695	62.857998	62.829071	62.778431	60.689377	59.947735	59.341663	59.846542	61.280857	62.066124	65.980644	63.09491	84.758209
75.988869	75.609802	77.650291	75.879219	73.758797	73.97805	73.226517	73.041573	73.122551	75.314217	75.995094	77.691452	78.367371	76.506195	74.015282	74.127052	74.593948	73.503387	74.651886	74.206551	73.7854	75.406189	76.15094	76.003677	75.968567	76.429741	74.435143	75.96859	75.435608	72.903084	72.896301	73.208618	73.343307	72.340485	73.242203	80.154236	75.63076	74.320946	73.438881	72.403679	72.500496	72.667053	71.765228	70.839325	71.694695	70.868149	70.321236	70.735069	71.809303	74.285088	76.424271	77.303284	74.43132	74.772522	75.149635	76.338287	76.76062	78.131203	77.391922	75.64209	75.270363	75.385994	75.441292	75.288322	76.847305	77.619118	80.897484	77.211418	78.565506	78.431267	79.596443	79.199112	79.223015	78.91806	79.613281	79.068665	80.425415	81.099655	81.048592	81.022629	81.73674	82.853821	81.767746	80.92424	81.440491	81.839348	82.870499	83.823456	83.456505	82.919937	82.800285	81.937859	83.28669	82.87809	87.507668	87.254211	85.369415	85.541931	84.260353	83.493797	82.474686	82.103966	83.361961	85.165009	84.727592	84.686287	87.286354	87.946976	87.537216	87.641373	87.435593	86.625076	83.690155	84.03537	82.202156	80.935143	83.183517	80.100113	83.300896	84.90155	88.92791	88.905617	88.38855	89.134766	79.539513	82.675598	79.343216	89.277367	89.288803	89.689034	89.807976	78.047562	77.544571	75.610397	71.921394	90.248802	90.214836	90.071564	89.810677	89.710983	89.654144	89.504974	89.906059	89.760834	87.061714	90.048599	89.980385	81.795189	80.681252	84.985794	78.232849	74.945534	89.974312	89.513489	89.767487	89.565979	79.709183	78.728691	75.871796	80.062805	89.64814	89.38266	88.770775	80.618729	77.884308	77.663536	78.136009	78.199974	77.666191	76.982185	79.749969	89.242844	89.178513	88.288582	82.084114	78.815338	88.357948	88.738693	88.755669	88.616989	84.907341	83.472641	79.888863	84.036186	79.652298	78.677299	78.778992	79.984756	81.942131	80.26564	88.702866	88.549805	87.975601	88.58976	86.750259	74.808289	78.765083	73.293571	74.64888	65.893913	69.261978	66.088684	67.534393	69.846657	73.291916	88.953957	89.682106	86.121162	70.882202	75.63797	72.351021	75.755325	86.688263	90.346733	82.487564	76.308807	73.890221	90.273094	90.631454	90.460571	91.034668	90.930084	90.271889	91.059105	91.440536	91.138756	91.250191	91.248711	91.19558	90.512535	90.204254	89.486687	91.006706	91.197792	90.916504	89.900803	90.400101	90.44651	90.705338	90.668236	90.225502	90.442863	90.706619	90.682915	91.007225	89.626572	88.101471	90.150314	77.018127	74.349075	70.41848	87.853203	69.287979	91.783821	70.078461	76.976349	90.822815	91.455368	90.714088	91.381699	91.665863	91.380501	91.129593	91.338898	90.893433	91.39415	91.57637	87.4375	91.581841	92.028992	90.12812	77.751274	87.049484	84.576958	83.581238	63.144951	61.375015	59.897438	59.810322	61.301243	62.886086	61.908752	62.876106	68.935883	78.362885	91.190666	91.555084	91.220749	90.646736	90.439949	91.138992	90.786491	90.52449	90.582039	90.646431	89.297821	89.971313	89.711823	89.049164	89.906723	89.668114	86.344704	89.461906	88.612007	77.397842	72.859528	67.554352	75.871498	83.402817	85.106682	81.743538	81.097237	81.426483	85.5877	89.509155	89.774803	88.910378	87.972122	87.754044	86.960991	86.408134	85.884377	87.882668	87.76915	87.923157	87.840096	87.746277	87.903175	87.692444	87.764671	87.151169	87.473312	87.280838	87.23642	87.192932	86.854523	86.825508	86.73996	87.04895	87.090919	86.629646	86.939041	86.835098	86.755211	87.049332	87.232559	87.261574	87.499817	87.518295	87.570625	87.641289	87.558479	87.423447	87.512222	87.797028	87.284683	87.342384	87.275154	87.384399	87.11467	83.089081	80.847168	82.103058	82.383018	82.639549	83.666855	82.229149	81.852867	81.818062	83.375992	82.152458	83.282677	83.007698	83.842827	84.252563	84.387787	84.677467	85.16082	83.678139	83.179871	84.991241	83.786461	83.277634	85.584999	84.114784	82.907448	85.997246	85.592056	83.565849	82.327614	80.524315	79.684502	79.079422	80.078957	80.267082	80.243286	81.435966	80.869179	80.305832	78.889	79.055275	78.587051	78.417473	77.629974	76.061462	75.597977	74.63279	74.794556	74.709625	73.792503	73.302132	72.565987	72.091644	72.417603	71.810204	70.995346	72.04673	72.476959	71.608627	72.229897	72.109451	71.844574	70.19455	69.823326	69.42765	69.087204	68.878914	69.368423	67.15419	67.470947	66.069092	67.588387	67.931534	68.936058	66.97403	66.11338	63.381607	62.573467	62.85321	63.630817	65.287926	67.274971	66.400078	66.275024	65.973267	67.698357	68.742981	67.589905	66.342255	63.72937	64.571503	63.521896	62.775341	62.565506	61.608498	62.230404	61.763893	61.214512	61.617313	60.192783	60.551662	62.695606	63.598995	63.369289	64.371452	64.190521	65.730644	64.140762	63.411861	63.891186	62.152832	61.279293	61.723679	60.858658	61.085594	59.336792	60.617493	61.501293	60.85046	59.51088	60.909962	61.834766	63.031269	63.421112	61.255646	59.934456	62.88364	58.529469	57.608894	58.001461	58.038498	59.575916	58.547901	60.673927	64.17131	61.844852	62.531971	60.528145	61.041004	65.501709	65.623184	61.671539	62.02705	60.495678	62.116783	62.092281	63.625431	68.196709	67.2827	82.476532	67.989639	90.79406
75.337029	73.91449	74.926392	74.07238	72.286926	73.23851	70.842957	70.948334	72.122093	74.901459	75.242935	77.456642	77.408012	74.619957	73.307587	72.921967	73.097107	72.258171	74.665466	73.111526	72.865105	74.267601	74.928413	74.851807	75.031174	75.631622	73.784027	76.388435	75.876778	71.377426	71.520355	71.72229	71.659912	71.554878	72.569443	82.176231	71.287796	71.057938	70.555466	69.892441	69.87989	69.748741	68.695793	67.712387	68.876617	68.065948	67.79026	67.145218	69.144325	72.941536	76.837006	77.573753	72.710655	72.914604	72.783203	74.025276	76.058754	76.861404	76.356117	73.79435	73.161972	73.550613	73.207932	72.417236	75.238991	76.106995	82.963776	75.94529	77.774727	76.768173	78.588577	77.940636	77.463097	76.385384	76.844841	76.80143	78.461395	79.436798	78.995369	79.260414	79.999222	82.042984	80.84079	80.400528	80.715416	80.565361	81.038849	81.863121	81.324577	80.809013	81.046059	80.062675	80.933533	80.895317	85.193115	85.339073	84.16787	83.951729	83.281151	82.716385	82.148056	82.061325	82.83638	83.581665	83.61113	83.250679	85.480736	87.541206	85.395439	85.762428	85.286118	85.518219	82.582726	83.232483	81.987579	81.759651	83.205109	80.303024	84.091286	85.596565	88.869392	88.588127	88.202255	87.830261	79.962425	83.274696	80.45681	89.267136	89.326744	89.363091	89.447571	80.611237	80.742645	79.539688	77.250839	89.086243	89.183296	89.642044	89.442467	89.530975	89.714012	89.415169	89.466194	89.174629	86.040482	88.628616	89.048073	85.556458	84.338287	87.278183	81.844994	79.162437	89.611526	89.569862	89.750725	89.481369	80.47644	77.679047	76.048782	82.755592	89.415131	89.252197	89.175964	84.589981	79.80323	79.091797	78.486435	78.264091	78.54789	77.841164	83.184746	88.955482	88.988075	88.796715	84.384697	80.061256	88.853798	88.731468	88.470177	88.542099	86.538902	85.01783	81.146049	85.326477	81.485962	80.322586	79.984695	80.996834	82.477158	78.238365	88.741188	88.963295	88.731873	88.751617	87.952377	77.76458	82.494171	79.409676	82.219856	73.870995	80.173134	74.57663	75.093872	77.964798	75.813065	89.652946	89.90715	89.162552	77.134041	83.349754	75.809204	82.559509	88.816093	89.795227	87.55687	85.829613	85.142303	90.426941	90.190758	90.223892	90.629974	90.403793	90.077202	90.419838	90.450203	90.464043	90.70433	90.640617	90.710724	90.489082	90.431343	90.132652	90.482903	90.540604	90.484879	90.253525	90.02858	89.721672	89.963394	90.067741	89.937233	89.960457	90.365341	90.406258	90.488594	89.995987	89.910072	90.111946	86.53714	86.906555	87.849815	89.898872	86.916794	90.333862	84.863525	87.177284	90.546204	90.506828	89.78624	90.403748	90.894745	91.015953	90.82254	91.136185	90.744026	90.956627	91.020653	91.380455	91.255829	91.131248	91.10125	90	90.6483	90.996819	91.37014	85.182022	86.493645	74.426712	69.655617	76.4636	82.509644	74.766792	85.689987	90.043777	90.879677	90.711769	91.123993	90.267769	89.799393	89.750916	90.469948	90.215393	89.892456	90.303886	89.996094	90.243698	89.348114	89.246216	88.621582	89.364403	89.638657	89.122063	89.721268	89.638824	85.559036	82.991539	76.548958	85.111534	87.706284	88.015488	84.721565	83.876625	84.661522	87.465981	88.645996	89.137337	88.102585	87.540009	87.507004	86.933014	86.718971	86.274178	87.48336	87.810806	87.670212	87.431648	87.720528	88.01918	87.51651	87.647598	87.099777	87.229965	87.126221	87.357552	87.375275	87.466171	87.004333	87.153641	87.11203	86.719254	86.408585	87.021286	87.032341	87.225136	87.69062	87.461578	87.172134	87.335449	87.775208	87.623024	87.727333	87.505356	87.3032	87.040428	87.0821	87.290108	87.227715	87.399414	87.375534	87.221405	83.361664	80.350166	80.836906	81.293701	82.082741	82.389954	81.453346	81.000587	81.450966	82.259636	81.300804	81.584709	82.182114	82.311928	82.921539	83.131981	83.07299	83.243965	82.178658	81.886147	82.870964	82.550797	82.234787	83.977066	82.658882	81.491005	84.296982	83.851929	82.341003	81.00441	78.993546	78.053871	78.104317	78.577286	78.680496	78.759094	79.949463	78.660439	78.336723	77.498436	78.218491	77.673897	77.855598	76.760681	74.64109	73.381439	72.427498	72.090485	71.498039	71.245438	71.458145	71.286247	70.979385	71.335945	70.237595	70.229248	70.164467	71.304962	70.714081	70.2201	69.469856	69.174896	68.03846	67.302719	67.349411	67.804657	66.690849	68.378845	67.407822	67.191956	67.74736	67.646042	66.995255	67.655159	65.855888	65.125153	63.476322	63.138321	63.548656	64.501137	66.239059	69.206291	68.206558	67.93679	66.85273	66.707092	66.552383	64.350143	62.96048	60.664017	61.633064	60.98354	60.806602	61.467239	61.302876	61.229103	60.194435	59.225105	59.492535	59.063595	58.862835	60.235184	62.732685	62.331856	62.111572	63.096329	64.24646	63.171257	63.042213	63.482136	61.745975	61.250645	61.481873	61.249596	61.179794	59.172771	64.504356	72.964844	64.869293	60.008312	61.298412	62.134079	63.50473	63.195976	61.528286	61.213009	71.616806	57.85881	57.7356	58.234257	59.20118	62.371185	60.960194	66.675705	85.406685	71.486168	65.448174	60.169006	60.626637	79.841187	83.262009	61.361691	62.504868	60.796967	62.211006	64.577896	67.098656	84.192673	75.627266	89.914902	75.961426	91.127663
75.871796	72.854378	71.893028	70.177895	70.227913	74.148186	69.595192	70.461334	72.88839	73.84568	74.644096	75.670975	75.835297	74.917206	72.484039	71.321716	71.566551	70.986145	74.61998	72.857765	73.049751	72.204597	73.563141	73.966248	74.248741	73.892029	74.181038	75.762016	76.176689	71.878998	71.442741	72.386383	70.781219	71.884079	72.158485	85.980827	68.127594	67.94072	66.805779	66.340088	66.708641	66.373344	66.008072	65.963692	67.316559	66.658813	66.960663	65.824135	70.29229	75.034134	80.712646	80.334328	69.760521	70.479828	70.106224	71.722977	74.236656	74.810608	74.909782	72.194382	71.334312	71.444092	71.137527	70.516006	73.509712	73.976143	86.6567	75.547424	77.311195	75.785278	76.854576	75.992386	75.951294	74.700897	75.198906	76.795204	76.92215	78.598618	77.228111	77.780479	78.139404	81.614258	79.197777	78.738754	78.852867	78.671188	79.165916	79.74778	79.735466	79.144691	79.604401	79.331055	79.945061	80.186333	82.966949	83.142601	82.459816	82.173553	81.854607	81.306145	81.336098	81.758537	81.535851	82.339737	82.167717	81.933311	83.439163	86.204567	83.559204	83.441658	83.568298	83.860786	81.617966	82.382637	82.275154	82.554512	83.646492	81.745384	85.13591	86.167122	88.362648	87.977699	87.866425	86.362816	81.77523	83.691635	82.191101	87.965874	88.910683	89.002457	88.879822	81.473045	81.174782	81.484161	79.941566	87.013458	87.864746	89.103157	89.207092	89.324921	89.25544	88.965523	89.046745	88.645653	84.610115	88.421745	87.317299	86.420494	86.699768	88.457558	84.262451	81.212547	89.404205	89.271149	89.513855	88.808517	80.304031	75.750389	75.100349	85.887726	89.451263	89.289474	89.012238	87.317558	80.824059	80.104988	79.412445	78.107597	79.733513	79.354958	86.066292	89.076225	88.849243	88.841072	86.461655	82.594917	88.7817	88.642029	88.687393	88.543411	87.937469	87.215805	84.232048	86.9758	84.232971	83.166008	82.955643	82.955658	82.78215	79.530823	88.993271	89.167618	88.947052	88.772087	88.876732	80.159767	82.128273	80.751381	83.073868	80.110504	83.308296	82.951988	82.628883	85.585426	82.029823	89.592178	90.000816	90.050873	82.877556	86.76976	76.9991	86.210403	89.846794	89.454033	88.941856	88.567444	88.768654	89.987061	90.10817	90.199837	90.273285	89.843163	90.028473	89.781815	89.901146	90.032806	90.216011	90.300537	89.944809	89.899513	89.757164	89.508766	90.128593	89.869347	90.237862	89.941078	89.720108	89.665413	89.706825	89.947083	89.648247	89.575737	89.932022	89.71064	89.57531	89.437103	89.658653	89.621162	89.017883	88.929131	89.280739	89.244217	88.82682	89.081657	87.974655	89.151436	89.592392	89.461151	89.162315	89.560844	90.109909	90.321304	90.11834	90.614441	90.282791	90.360657	90.325172	90.46904	90.252602	90.134392	90.246635	90.234146	90.454605	90.626694	90.74102	90.619293	91.22847	91.027351	90.936455	90.928299	90.626541	90.18898	90.120483	89.981483	90.283089	89.847282	90.318604	89.247627	89.033226	88.727386	89.224045	89.058548	89.082062	89.394806	89.222313	89.672279	88.783997	89.041145	88.503716	88.880447	89.218445	89.501389	89.266144	89.362877	88.416855	88.214592	84.954697	88.339172	88.645744	88.810791	87.527176	86.875076	86.721802	87.84256	88.212875	88.680222	88.080399	87.898132	87.552299	87.369827	87.622879	86.820038	87.289749	87.934311	87.721626	87.427078	87.508934	87.574722	86.864243	87.294914	86.802933	87.252022	87.149712	87.074631	87.042511	86.803131	85.58075	86.725342	86.873642	86.239304	86.95282	86.951828	87.568871	87.424927	87.68457	87.390213	87.316116	87.252235	87.202629	87.150208	86.814522	86.511414	86.659897	86.115517	86.922989	87.14257	87.041481	86.821114	87.020065	86.350479	83.499931	80.824638	80.342178	80.850105	81.958527	81.060562	80.524895	80.35881	80.808197	81.313744	80.303902	80.755714	81.25808	80.894135	81.474976	81.402916	81.070412	80.945465	80.648705	80.388184	81.067406	81.221558	81.530075	82.411926	81.246857	80.518692	83.334129	82.125809	81.107788	79.882774	78.150902	76.503128	76.51104	77.299072	77.390251	77.450607	78.195084	77.240837	76.921829	75.846672	76.673882	75.93055	76.133324	75.328613	73.03421	72.257706	71.628006	70.717087	70.080605	70.023849	70.192619	70.195488	70.384552	70.387024	69.389458	70.007072	69.739647	69.418297	68.268723	67.513885	67.059921	66.827278	66.416367	65.602242	65.302902	66.093941	65.739891	67.118073	66.274124	66.648727	66.820007	66.22168	66.368279	65.949127	63.836124	63.421261	62.706486	64.128654	64.079239	64.338341	65.175255	68.205055	67.60231	66.468895	66.343582	64.514145	63.031803	61.859077	60.373821	58.946327	59.398762	58.744347	58.953968	59.465775	59.841114	60.664124	60.097488	59.686939	59.632374	58.974609	57.613014	60.080795	61.865108	58.913261	58.848438	60.077469	61.610321	61.033001	63.65485	70.146629	65.129547	63.740143	59.850277	59.966404	60.329556	59.601944	85.488098	92.051743	87.863716	61.653172	63.501598	64.368019	65.757034	67.386833	72.842209	79.351669	90.353561	58.460377	59.210106	59.851154	61.679329	79.703598	66.534554	89.657471	92.663498	90.557129	83.608315	59.971725	61.805885	91.551796	91.863495	65.249329	66.069054	63.717312	65.250053	67.195663	69.450073	90.511398	84.603737	91.532188	83.504097	90.935211
77.921219	74.589592	73.781044	69.859253	70.66597	75.776306	69.792305	70.214973	71.612602	72.627678	74.348885	73.588013	75.455475	75.535683	72.497467	70.385948	72.311195	72.310081	75.388611	75.085609	73.820015	71.608521	73.745491	74.113724	73.502312	71.512802	71.911781	73.571602	75.172104	73.479889	72.748657	75.852913	71.824577	73.931061	71.985703	89.847824	68.454674	66.772865	64.708832	64.624092	63.386047	64.794914	64.013298	65.519196	65.618011	65.489311	65.785164	66.214302	79.778656	83.31456	87.815887	87.733192	68.250114	69.560364	70.007309	71.465591	72.252792	73.132103	74.270157	70.659103	69.635513	69.293304	69.518501	69.539528	72.377373	72.092415	90.203827	73.040138	75.024544	72.735863	73.8116	72.827423	73.582436	73.605675	75.231049	77.0186	76.64743	78.131828	77.01474	77.000038	76.909874	81.718666	77.79689	77.813805	77.376083	77.141533	77.549576	77.454773	77.474045	77.53241	78.565659	79.975578	80.509552	80.816803	81.207291	80.427132	79.927986	80.663635	80.045074	79.354202	79.263481	80.36145	79.996475	81.396912	80.498802	80.344002	81.623352	84.090256	81.911682	81.380348	82.262688	82.162048	80.282166	81.290482	81.221687	81.049103	82.330254	81.876381	84.238358	84.825592	88.057266	87.51786	87.808334	85.483162	82.193741	83.394363	82.492798	85.869057	88.288406	88.703781	88.043686	81.609428	81.677856	82.43145	80.914757	85.442261	85.471573	89.224861	89.130257	89.096077	89.102982	88.750778	88.838242	88.402153	83.293961	86.040459	84.980705	85.459839	86.272141	87.699715	85.354324	82.176811	89.539948	89.299255	89.42099	87.776939	82.238136	78.672127	77.881004	88.432625	88.984581	88.893127	88.841095	87.500549	81.014191	80.340439	79.777328	77.982544	80.144043	81.535248	88.175064	88.855171	88.950974	88.391769	86.851791	85.258774	88.474121	88.325356	88.18689	88.503281	88.205193	88.047821	86.561813	87.769966	86.409401	85.722862	84.691154	81.971611	81.333977	80.618683	88.806671	89.16375	88.971939	88.932396	89.089058	80.459084	80.927399	80.187431	82.531189	80.038918	81.019814	84.259064	84.958542	87.443787	86.450447	89.272713	89.48999	89.373177	87.160034	88.866867	82.990593	88.788803	89.696785	89.240204	89.381996	89.329964	89.246063	89.582367	89.668266	89.534134	89.732742	89.13369	89.536903	89.263573	89.27095	89.629684	89.663757	89.906166	90.144302	89.819778	89.638802	89.483299	89.433731	89.388458	89.189392	89.411545	89.47493	89.631592	89.48954	89.696289	89.318588	89.278229	89.123093	88.713379	88.732841	89.044983	88.977051	88.943085	89.01902	89.272949	89.151306	89.098305	89.288269	89.309235	89.178688	89.376266	89.121841	88.966644	88.847893	88.942482	89.172874	89.759438	90.00779	90.449539	89.714638	89.765335	90.006783	90.166794	89.811363	89.39032	89.394356	89.879364	90.079567	90.293625	90.007103	89.663353	89.877861	89.908829	90.225243	89.909683	89.697357	89.48613	89.306892	89.266533	89.364616	88.691772	89.221298	88.514832	88.488136	88.234764	88.642242	88.476051	88.534378	88.623337	88.589996	88.866714	87.959396	88.390671	88.292313	88.535774	88.692238	88.78846	88.353706	88.346153	88.730927	88.898407	88.350868	88.331047	88.539978	88.806778	89.16156	88.834633	88.06765	88.098892	87.964996	88.229439	88.169449	87.997055	87.640388	87.6241	87.811684	87.479904	87.606293	88.149338	87.869019	87.299614	87.072746	87.221878	85.540924	85.688835	86.575981	87.003868	87.098862	87.149025	87.135895	87.323067	84.312469	86.290222	86.199867	85.357269	87.136665	87.101799	87.619591	87.151985	87.023865	86.826263	86.235146	86.572243	86.391312	86.571236	85.44735	85.850212	86.33535	84.504608	85.246185	86.454056	85.999557	86.346878	85.514595	85.185158	82.893799	80.685333	80.202705	80.721016	81.53875	80.088898	79.393044	79.59623	79.949379	80.067413	79.301743	79.821487	79.877815	79.76162	79.888138	79.525246	79.373428	79.178276	79.370728	79.182137	80.133308	80.016258	79.984978	80.631668	80.002571	80.063446	82.403214	80.606087	79.859062	78.972664	76.912003	75.322693	75.348785	76.106224	76.236252	76.483444	76.907173	76.6026	75.615997	74.754646	74.459579	73.390305	72.348961	71.850739	69.917786	70.248451	70.330757	70.9263	69.91008	70.387772	70.275894	69.445267	69.635811	69.623878	69.43293	68.865845	68.45414	67.013123	65.743454	65.985428	66.637207	66.084694	65.57119	63.797436	64.618126	67.069626	66.868477	67.209953	64.151573	64.82663	63.549812	63.12714	63.867153	64.163589	62.956402	63.145035	62.18811	73.278358	70.745003	66.078018	64.735008	65.741112	64.814552	65.479179	64.019608	61.470394	60.158836	59.958488	59.532059	58.912727	59.903381	59.65752	60.275158	59.526867	58.874809	60.114635	60.288933	60.298141	60.766861	60.009384	59.011711	61.783119	65.14534	57.980991	57.562328	58.855862	62.746655	63.053562	79.053581	87.791641	86.203751	84.866661	60.639576	61.470009	61.798203	61.983727	93.389236	93.575317	93.400101	64.197639	66.900131	70.123756	81.289383	87.972916	92.076569	93.096878	92.279274	61.84425	62.50798	63.539986	63.675922	91.381897	87.41819	92.789345	93.12278	92.830269	91.654045	61.734024	63.011097	92.349144	92.028717	68.205765	74.317123	73.82933	72.82946	73.175041	74.488785	91.07917	88.290535	91.243126	87.338715	90.230606
79.827629	78.031319	79.451599	74.837662	74.526596	77.771294	73.788879	74.052231	74.009033	75.520622	75.446892	75.425072	76.565933	75.182236	72.304504	69.732048	74.733727	72.340271	73.344147	73.246796	72.198975	71.386993	73.098862	73.446869	72.335075	69.6716	70.142365	73.136223	74.436966	74.991646	74.438316	79.558571	75.874413	77.892357	74.988342	90.628883	72.362526	69.041779	65.430367	64.956856	63.072937	65.298225	64.033661	67.08297	68.164909	69.219467	67.244286	67.700867	89.643867	90.501419	91.521088	91.445389	68.416092	69.511078	71.240547	71.339485	70.239777	74.288025	77.517319	68.838188	68.983734	67.7173	68.720703	68.355026	70.269882	71.000687	91.40863	70.593964	73.588806	71.687355	72.181503	70.844948	72.348122	72.815987	74.690506	76.009407	76.577667	77.545906	76.824837	76.206818	75.983658	83.510216	76.535309	76.646591	76.029083	76.026184	76.336678	75.983742	76.187607	76.715187	78.324562	80.497643	80.529762	80.275536	79.656906	78.107132	78.122063	80.075439	79.192009	78.677277	78.006126	79.261848	78.817184	80.831741	80.112198	79.40036	80.822212	83.259544	81.023544	80.163521	81.097191	80.993698	79.559746	80.808029	80.215195	79.578224	81.59726	80.412262	82.112671	82.641479	87.005089	84.980835	87.53286	84.463211	81.739098	82.353798	80.589584	84.239899	87.885498	88.112045	86.379723	81.449226	81.953369	82.153725	80.8936	84.524193	84.760658	88.432648	88.787834	88.562698	87.968605	87.491295	87.820351	86.407104	82.218719	83.312889	82.866524	83.488693	84.013527	84.949402	83.766243	84.348068	89.394463	89.2472	89.086655	87.552406	84.476791	83.00898	83.858345	88.730911	88.602722	88.670784	88.676682	88.223022	80.878082	79.844063	79.764236	77.959862	81.09127	83.62748	88.967453	88.79084	88.705048	88.292633	87.550797	86.931595	88.141312	88.526054	88.339584	88.37838	87.926674	87.882126	87.784042	87.816872	87.534554	87.84919	86.977814	80.99707	79.779305	80.518501	88.603683	88.876694	88.640526	88.562721	88.564011	82.175674	81.074814	79.430359	82.292923	78.385155	78.581879	83.257057	85.426361	87.980255	87.702545	89.102898	89.043159	89.424828	88.060059	88.939453	86.621918	89.044487	89.447441	89.362984	89.573036	89.319489	89.425941	89.374748	89.098564	88.934563	88.786995	88.668983	89.069786	89.016853	89.086357	89.161819	89.191048	89.202782	89.834564	89.383583	89.131203	88.935097	88.797729	88.796181	89.014816	89.085281	88.851906	89.203064	89.234222	89.153969	88.41597	88.781502	88.634972	88.425911	88.319153	88.592957	88.578239	88.523239	88.573685	88.706703	88.695221	89.009232	89.241447	88.95533	88.613617	88.625076	88.37812	88.424149	88.487404	88.569221	88.470673	88.854286	88.979347	89.451454	88.963333	89.126198	89.283249	89.274048	88.920639	88.52002	88.820473	89.128258	89.392509	89.417915	89.140083	88.492065	88.799423	88.743652	88.764809	88.631065	88.502403	88.414017	88.594437	88.446312	88.338425	87.813698	88.258324	88.014374	87.848907	87.781746	87.997292	88.030548	88.079453	87.944824	87.815826	87.719307	87.407959	87.8255	87.695358	88.142387	88.183693	87.778015	88.061539	88.090271	88.434746	88.480476	88.186119	88.182495	88.241974	88.381744	88.796829	88.346642	88.191437	88.486008	88.333725	88.398682	88.437729	87.974052	87.760269	87.555519	87.820717	87.821228	87.604507	87.937233	87.491638	87.254837	87.265564	87.209412	84.868652	84.490074	86.919838	87.176453	87.253029	86.920784	87.037979	87.018112	84.313202	85.495239	85.9086	85.199272	86.925156	86.906815	86.831429	85.817558	85.58094	86.153366	86.130516	86.219933	85.827774	86.203018	84.116371	84.304749	85.44812	83.553345	83.890999	85.099258	84.650902	85.282982	84.591034	84.048889	81.747849	79.875778	79.537819	79.794304	81.018158	79.606094	78.461655	78.672279	78.933525	78.776886	77.962631	78.043938	78.203987	78.799225	79.176109	78.787163	78.406158	78.222939	78.579308	78.167488	78.498497	78.351227	77.83567	78.64769	78.450562	79.05468	80.532234	79.412766	78.441956	77.52301	75.354668	73.922966	73.597496	73.921677	74.106476	74.322212	74.204216	74.053604	73.689613	73.412361	71.911613	71.206192	69.491463	69.366348	67.416252	68.180099	68.620735	69.615448	68.240097	68.953712	69.365082	67.065186	68.072365	67.682564	67.113953	65.45285	66.021996	65.461006	64.760002	64.176788	65.762184	64.732971	65.292992	61.802494	63.696369	77.577896	78.704445	76.095345	62.120026	63.567108	61.353256	61.628902	62.326298	64.361084	63.193768	63.607277	63.205162	89.712814	87.224319	77.601883	64.841972	70.54229	69.532753	75.100418	71.353432	62.85186	60.603504	58.881397	59.00935	60.118217	62.710907	64.815735	65.390343	62.272438	59.388615	59.203327	59.557251	60.77684	61.669415	59.966125	61.373489	79.384567	87.816917	61.074265	60.57769	61.568478	80.107048	80.953575	92.148407	91.530251	92.380943	92.586441	64.723595	72.765648	77.912529	83.940758	93.192818	92.965363	93.01757	84.559753	82.011864	86.687859	91.806374	92.802353	92.708664	93.069473	92.018799	64.117775	65.31012	65.469353	66.732887	92.094788	91.922905	92.043907	91.998138	92.600861	91.955139	63.125465	64.25515	91.839241	91.236435	74.122223	79.79409	77.948425	77.184471	77.844704	79.517326	90.009743	86.425346	90.123207	86.536949	89.012024
78.566452	79.755913	81.96138	78.58812	75.639107	75.256264	71.538803	74.104713	74.963387	77.31337	76.805161	77.138252	78.171799	75.706505	72.396751	70.213341	75.028275	70.190857	70.702171	70.651337	68.748642	68.871361	73.829475	74.206894	72.812965	71.649979	71.69133	75.554306	75.095009	74.941818	74.826912	79.621567	77.282768	79.122223	73.598381	90.815735	72.886452	71.364723	69.688339	68.165314	65.996696	69.243179	69.043427	69.33847	73.240013	75.551544	71.336655	70.990479	91.771675	91.943184	91.877457	91.766396	70.233429	67.7882	68.66436	67.667091	68.255569	81.430962	85.876053	68.158646	67.620399	65.755447	66.63118	64.866562	67.492874	71.299232	91.712517	68.738861	73.942345	73.537201	73.269585	73.237419	73.991074	74.221916	74.448318	75.83371	76.365562	75.925186	75.928894	76.380836	76.125923	86.779572	75.744255	75.551392	75.484291	74.86895	76.360664	75.384109	76.539284	77.387886	77.87719	77.99791	78.259308	77.381218	77.988792	76.687149	77.652008	79.490807	78.842957	78.18206	77.52198	78.463799	78.271858	79.270607	78.733498	78.692238	79.750595	81.701073	79.921631	79.450142	80.268669	80.364929	79.358925	80.461205	79.876808	79.342896	81.361847	79.22168	80.450607	81.120857	84.097534	82.821465	85.623001	83.779228	81.150574	82.531464	79.640495	83.31694	86.458801	86.364166	84.964294	82.365128	82.075485	80.988571	80.276222	83.892136	83.521217	85.820045	88.027893	87.870285	85.349716	85.268929	86.199677	84.275719	80.631798	80.839828	81.074638	81.35144	81.794739	82.137802	81.040909	83.867676	88.345955	88.513672	88.595291	86.114662	84.940987	84.831169	86.564949	88.366066	88.637695	88.381683	88.457344	88.714729	82.686348	80.494507	80.655571	78.299194	82.476982	86.257782	88.773605	88.426163	88.573448	88.309845	87.999779	88.124023	88.386299	88.38887	88.479317	88.072266	88.014389	87.861252	87.423767	87.938263	87.853889	87.866188	88.157196	83.008621	80.450302	81.834412	88.211716	88.49762	88.435951	88.177299	88.453201	83.867355	82.391472	79.154755	82.154343	76.953865	77.908882	84.785805	86.761139	88.416145	88.391167	88.844116	88.919693	89.083733	88.798218	88.967026	88.476334	89.21727	89.14444	88.787445	89.17083	88.752151	88.842033	88.663918	88.637825	88.618362	88.578773	88.753136	88.846115	89.134766	88.983467	89.07663	88.985397	88.691147	88.888557	88.290878	88.252876	88.464874	88.856155	88.837082	89.153107	88.854179	88.964455	88.957649	89.020523	88.741379	88.300682	88.008064	87.918243	87.905563	88.032761	88.039261	88.041748	88.079063	88.450668	88.48719	88.625633	88.758156	88.917137	88.536095	88.70121	88.45327	88.332291	88.566391	88.375504	88.497643	88.156891	88.09153	88.033531	88.085953	88.110199	88.107712	88.094536	88.062347	87.868179	87.821167	88.227081	88.575188	88.695457	88.614326	88.357567	87.851852	88.14241	88.056747	88.075974	87.875305	87.669464	87.722763	87.854599	88.176613	88.0905	87.6297	87.805504	87.548828	87.664848	87.194153	87.658302	87.561852	87.756538	87.60511	87.446106	87.472069	87.069115	87.51619	87.532906	87.857384	88.173759	88.199783	88.223648	88.04203	87.821037	87.959312	88.228951	88.111511	88.271927	88.272141	88.263283	88.313705	88.06076	88.253258	88.089989	88.115417	87.892426	87.664886	87.710915	87.419907	87.784241	87.573822	87.503807	87.644058	87.699203	87.218246	87.360878	87.730164	85.193527	84.503059	86.471329	86.555206	86.744316	86.457466	86.849136	86.634041	83.862183	84.468834	84.968285	84.278999	85.94313	85.541893	85.572037	84.670387	84.478233	86.037842	84.704529	85.591545	84.196365	84.9953	83.491394	83.304626	84.407356	82.862816	82.898842	83.38932	83.044304	83.769356	83.41983	82.499344	80.457626	79.09491	78.362106	78.701889	80.056389	80.000168	78.823387	78.932007	78.425049	77.946259	76.760979	76.494072	76.481041	77.580238	78.488518	77.871696	77.444	76.990967	77.779922	76.603996	76.641869	76.326569	75.757126	76.909103	76.543358	76.535614	78.475967	77.72879	76.875114	76.16349	74.403961	73.485748	72.539139	71.594986	71.563416	71.205742	70.575356	70.957733	71.157631	71.336395	70.101936	70.686768	69.04744	68.188019	67.432022	66.868416	67.15181	67.540169	65.291809	66.002663	66.957359	63.76366	64.774895	64.919159	63.84713	62.980972	64.623039	65.784676	65.248276	64.172646	66.966949	63.9562	64.887871	62.558426	72.980057	91.120773	91.59227	90.413574	62.38007	63.813377	61.851933	61.668812	62.035782	64.260063	63.894489	65.23278	68.219666	92.168213	91.8451	89.689827	66.048195	84.63839	84.74115	89.489655	88.959328	82.144066	65.184135	59.950481	59.990395	62.409813	84.495552	89.751991	89.856728	75.183586	60.843445	60.387169	60.937923	61.23436	62.671207	62.472275	76.51368	91.930008	92.239365	80.240768	72.45752	77.153656	91.160454	92.118706	92.550095	91.334602	92.100792	92.305328	82.106537	89.88192	90.99765	91.460945	91.97226	91.942543	91.685776	91.672501	91.489166	91.854797	91.906982	92.004814	92.06337	92.327728	90.774597	67.125481	66.792221	67.515495	74.877708	91.003143	90.970703	91.214012	91.180771	91.796715	91.015656	69.188995	70.922646	90.946945	90.311821	80.364967	82.06266	75.531883	77.493782	78.183128	79.810265	87.907814	84.085793	88.804504	85.424728	87.337769
78.279411	80.25399	81.417168	78.649857	74.626305	72.987114	69.255302	71.369308	73.639984	75.457405	76.172569	75.742645	77.987717	75.210297	72.531586	70.692085	74.179047	68.637108	70.868362	70.687325	68.070305	70.373375	75.842079	76.627342	76.539772	76.641937	76.647789	79.072784	77.60714	73.844284	73.677193	76.598656	74.225067	80.016815	70.172379	90.815094	71.418854	73.005333	70.41449	68.59256	68.698563	69.00444	69.054092	69.289528	72.793633	73.518967	70.645226	73.363052	91.503113	91.284866	91.340973	91.271454	72.299011	66.137222	65.926743	67.969643	67.514572	89.526688	90.982185	72.162773	68.368973	66.229233	65.062149	63.968433	67.446121	77.631195	91.522186	69.535049	74.16452	74.960381	74.829964	76.875862	76.096306	75.941322	74.71463	75.911514	75.567871	74.73735	75.602463	76.726006	76.661934	89.528534	75.709251	74.754364	74.812454	74.32901	78.687065	76.043869	78.500534	78.970802	74.617249	73.266365	74.257149	74.37178	76.78154	76.048393	78.030266	78.222137	77.292465	76.45787	76.401756	76.893463	76.139008	77.294479	77.241379	77.860107	78.048744	79.887169	78.451714	78.392708	79.384743	79.879448	78.939148	79.415726	79.212669	78.826408	80.033554	77.615402	77.791016	78.892349	81.249023	80.745201	83.907372	82.852684	81.31591	82.694839	80.519081	82.769066	84.610435	83.410713	82.446167	81.327477	80.992027	79.536148	80.647888	84.664894	83.367775	84.706482	86.75322	85.969887	82.945663	82.868027	84.2425	82.025795	78.323936	79.032852	79.780785	80.507896	81.463791	81.66758	81.310905	84.65303	88.051819	88.074173	88.597572	85.409691	85.739212	86.161331	87.734497	88.054947	88.482704	87.623604	88.38089	88.297073	85.617035	84.161407	84.023415	80.787682	85.675293	87.975746	88.18766	88.378532	88.189125	88.108337	88.059906	88.058769	88.322655	88.101341	88.153244	88.141487	88.398224	88.652328	87.105835	88.638748	88.234573	88.287552	88.59008	85.151764	81.574905	82.652122	87.952164	88.272186	88.147598	88.238327	88.466316	85.391068	83.619713	79.610451	82.676773	77.446014	79.92672	87.139221	87.721863	88.123055	88.245918	88.338638	88.766396	88.566757	88.542313	88.360184	88.492874	88.829102	88.619202	88.763458	88.986984	88.785454	88.971771	88.510109	88.267464	88.427002	88.379837	88.354774	88.765022	88.875443	88.902824	88.735733	88.58577	88.379837	88.474854	88.063705	88.153549	88.44091	88.643982	88.652519	88.855919	88.521736	88.48024	88.400589	88.536758	88.596733	88.176292	88.066238	87.945854	87.966324	88.054199	88.069672	88.203499	88.195389	88.377716	88.301758	88.275787	88.397415	88.420822	88.565231	88.538605	88.57946	88.210602	88.574677	88.123917	88.15966	87.760101	87.856316	87.603157	87.824387	87.930878	87.886482	87.782417	87.824409	87.554794	87.497711	87.661133	88.200241	88.154449	87.996048	87.821381	87.701752	87.982353	87.754517	87.91629	87.693085	87.594574	87.53994	87.275909	87.298607	87.61515	87.136086	87.113365	87.26767	87.310669	87.30661	87.638367	87.331352	87.360641	87.379593	87.590324	87.793747	87.324188	87.57711	87.420296	87.770958	88.022377	87.784134	87.65403	87.548889	87.69886	87.653236	88.086212	87.9842	87.839661	87.829254	88.210258	87.93914	87.738708	87.832306	87.776878	88.098289	87.535736	86.698265	87.256744	87.519554	87.686844	87.240799	87.344208	87.297127	87.519897	87.312622	87.254959	87.459457	85.878456	85.215195	84.681305	85.377396	86.118652	85.217796	85.415054	85.201637	83.554504	84.016869	84.217651	83.853577	84.799133	84.191216	84.223877	83.110069	82.955231	84.227112	83.432755	83.789078	82.50589	83.710518	82.519104	82.162003	83.611343	82.314896	81.948586	81.551453	81.211861	82.006393	81.969398	81.386505	79.939034	78.98391	77.612526	77.416367	78.290916	78.456848	78.258621	78.18309	77.338341	76.838097	74.801186	74.828972	75.439384	75.19313	76.844925	75.589584	75.904968	75.032158	76.114738	75.373741	75.164467	74.411026	74.29966	75.544846	75.124062	74.884186	76.447868	75.690025	74.899658	74.525543	72.797424	72.599419	71.014297	69.817924	69.177879	68.142853	68.586441	68.889252	69.42643	69.662781	68.059784	71.653198	72.058533	69.167046	67.40226	66.896072	67.073807	67.70546	65.995064	64.814232	69.800781	63.49765	65.26619	63.701756	62.287933	61.95433	64.483612	66.852661	68.058395	65.393288	73.940819	66.567924	70.472702	71.620728	90.038261	92.704979	92.857452	93.162773	78.295998	81.742355	65.775787	63.011421	63.516941	64.255432	64.334328	73.15126	82.519943	92.264259	92.353951	92.250053	72.525276	90.77018	90.88221	92.26812	92.197029	91.791435	86.128952	63.032063	61.120163	82.425827	92.228294	92.925735	92.851486	91.185883	65.783577	62.496693	62.297264	62.852505	63.957939	75.291924	91.493324	91.630737	91.541779	91.93325	90.929657	91.146591	91.683937	92.096863	92.176796	91.285164	91.514549	91.299088	84.121178	91.017548	91.245079	91.335266	91.554825	91.246368	91.122986	91.064171	91.301277	91.675758	91.241974	90.955444	91.029198	91.512077	90.170525	70.219162	69.577385	71.74984	77.992737	90.481682	90.698486	90.829514	90.767715	90.470032	90.183121	80.477753	81.559921	89.861923	87.218552	81.969833	82.762711	78.427406	78.235855	77.753464	79.555115	86.492165	83.794701	86.960693	85.100784	85.659775
79.760223	79.963326	79.709137	77.904892	74.624977	75.636833	73.940048	73.862778	73.947411	75.111229	74.645233	74.707718	76.947746	75.560661	72.921707	72.362305	75.369324	73.290504	76.989357	77.286026	72.188095	72.754578	74.758766	75.847809	76.681824	76.566383	77.751534	80.001755	78.823448	75.042755	73.677666	75.239952	74.478249	83.308578	76.613846	90.369545	77.045555	79.667076	72.704666	67.290596	67.941124	68.968605	68.760704	69.826294	73.850395	72.67926	70.393524	74.81842	90.840477	90.762283	91.010849	90.812798	74.633087	72.2957	69.986214	75.460754	70.801651	91.062393	91.199379	77.366493	70.26609	70.7332	67.193542	67.8545	74.77861	83.904755	90.532646	74.867363	76.03923	75.96048	73.763687	77.051865	74.786682	74.947762	75.305916	77.349777	75.322502	74.261696	75.457939	75.994789	76.079659	90.347443	76.14399	74.295601	74.780312	73.409187	83.193001	79.390724	82.163704	82.916756	71.244965	70.950546	72.126854	75.929794	78.841774	75.894302	77.215752	76.478706	75.384796	75.101334	74.722717	75.359772	74.432693	76.613396	76.931358	77.179321	76.544662	78.254669	77.118828	76.715492	77.87146	78.576859	77.612289	77.792603	77.592705	76.957535	77.988808	75.410522	75.090118	77.405739	79.911072	79.925346	83.29821	81.191734	80.11499	80.281952	79.899055	80.407715	82.18853	80.984062	80.833496	80.040939	80.402023	79.940598	81.32621	84.218788	83.516159	83.593231	84.289688	83.63604	82.241356	82.082031	83.236115	82.161301	78.530746	79.578804	80.476677	80.169556	81.051933	81.548744	81.732849	83.693398	87.806854	87.747414	88.236778	83.972908	85.219681	86.856728	87.605797	87.875458	88.406769	85.35553	86.879883	86.474869	85.296715	85.287979	85.439796	82.7033	87.696114	88.414452	88.400757	88.245644	88.050659	87.787689	87.622597	87.565475	88.182404	88.208115	87.953049	87.995964	88.431679	88.674858	87.240997	88.521675	88.514488	88.243042	88.069519	86.052086	82.86599	83.772575	87.328842	87.406624	87.692245	87.851768	87.85601	85.824982	85.090508	81.098373	84.60537	78.849541	82.590942	88.351517	87.995102	87.786255	87.712418	87.892494	88.385399	88.221634	88.17556	88.060074	87.823975	88.022934	88.002266	88.303596	89.081955	88.650681	88.670868	88.337975	88.035591	88.145889	88.203629	88.389984	88.676704	88.386917	88.222015	88.310616	88.103699	88.126228	88.204254	87.876266	88.076408	87.981415	88.074387	88.065742	88.151291	88.27626	88.233002	88.215538	88.412842	88.237335	88.004219	87.830009	87.989075	88.201439	88.316971	88.211929	88.408142	87.973923	88.337204	88.116058	88.159149	88.311478	88.433952	88.145607	88.373123	87.980019	87.809769	87.683174	87.295517	87.732979	87.558716	87.416924	87.243248	87.506744	87.501404	87.474518	87.568718	87.494492	87.439308	87.254837	87.547775	87.533806	87.561531	87.349464	87.569962	87.384178	87.517563	87.451668	87.249664	87.180763	87.064911	87.093216	87.007835	87.044868	86.881363	86.610222	86.814934	87.103989	87.039551	87.349014	87.735397	87.3759	87.574982	87.6185	87.581009	87.98111	87.121452	87.596115	87.056091	87.538033	87.551018	87.484863	87.27018	87.220375	87.527344	87.411194	87.530289	87.612061	87.797989	87.804108	88.018509	87.387466	86.976997	86.622627	86.959084	87.318695	87.147522	85.450996	86.855637	87.134308	87.108086	86.388611	86.902946	86.974747	87.251808	87.265541	87.219475	86.540596	85.472214	84.481819	83.2071	83.699921	83.716187	83.073616	83.835854	83.567116	83.020248	83.108398	83.615593	83.124146	83.467964	82.380058	82.869377	81.768341	81.381699	82.569916	82.161469	82.580605	81.649727	82.17321	80.9534	80.439552	82.19915	81.146866	80.471184	79.260414	78.972969	80.094734	80.69735	79.721558	78.696701	78.183601	76.821274	76.153343	76.411995	76.198082	76.471214	76.502266	75.910095	75.261368	73.477013	73.370865	74.330597	72.794533	74.583282	73.499779	74.060402	72.976128	73.633972	73.907005	73.312241	72.927803	73.936745	74.347786	73.881058	73.709702	75.316727	73.885033	73.036018	72.782837	70.302368	69.720375	68.022408	67.553879	65.727745	65.223297	66.558502	67.937737	68.568016	67.713593	68.709267	76.609146	81.120537	73.086266	66.421173	65.55529	67.839996	68.316681	66.580002	64.55983	83.752258	74.396729	80.388489	68.488319	61.830025	61.936047	64.084671	75.504395	78.751457	68.45536	87.887535	80.093315	86.599388	89.080582	92.293159	92.249535	92.60569	92.872864	91.096977	91.014694	85.527489	69.586952	67.481354	68.154564	68.183662	86.250526	89.444504	91.630615	92.35466	92.188232	83.402794	91.258339	91.027222	91.795105	91.806564	91.632393	91.464142	72.08194	64.527016	90.835007	91.751053	91.459274	92.111176	92.009834	86.896729	72.929733	72.118896	74.547516	66.582382	90.077484	91.714104	90.957161	91.015205	91.654648	91.281128	91.238792	91.443375	91.629967	91.112152	90.760849	90.551117	90.451622	84.04657	90.36364	90.136063	90.374565	90.500374	90.79863	90.667313	90.637917	90.727158	90.783936	88.971359	90.044395	88.380013	90.484711	89.202095	76.487267	75.280663	77.591003	78.683739	88.489723	90.29882	90.516983	89.989853	88.745605	89.304726	83.86319	84.112076	87.079933	83.800217	80.971107	81.12011	80.012314	79.597557	78.97496	80.542465	85.099541	83.749573	85.033363	83.663681	84.572128
81.340996	79.120163	78.00853	76.726883	76.066437	78.323357	77.950851	76.961006	76.833809	76.132896	74.128128	75.11097	76.92601	76.642365	73.448837	73.764671	76.460724	77.252365	80.884781	81.329445	78.187508	76.331009	74.325211	74.05043	74.447136	73.819283	76.041847	78.160881	78.082733	77.672523	76.324104	78.893913	79.440933	84.007729	83.141335	87.812752	81.491943	84.425148	79.268654	68.860199	68.361679	70.560722	69.300171	71.520699	75.193581	73.629257	72.212151	75.717857	90.759026	90.617615	90.790222	90.562622	79.308716	80.353661	77.430267	79.94133	74.54966	90.32412	90.719543	79.308411	71.39798	77.148575	72.748268	74.083214	78.138756	82.391174	89.134438	79.265671	79.266335	78.341423	75.720863	77.843094	74.103043	73.734116	76.977379	79.864082	76.617729	76.06498	75.230705	74.594872	75.109535	90.709412	76.915199	74.463486	76.601891	72.456398	87.939804	84.903397	87.459778	88.59272	71.677055	73.327477	73.688026	82.881973	83.570335	75.854843	75.130562	74.575066	75.143288	74.917061	74.597878	74.251335	73.701462	75.916168	74.602257	75.20015	74.750847	76.092491	75.746506	75.206093	76.507629	76.927795	76.003288	76.356354	76.064812	75.735672	77.020622	75.092972	75.854156	77.693985	79.855652	79.703583	82.278069	79.294296	77.740395	78.135025	77.795609	78.281662	80.067284	79.386391	79.636826	79.31601	79.761818	78.747536	80.46891	82.497948	82.793335	82.164345	82.64521	81.60788	80.799484	81.131203	81.916527	81.93483	81.084961	82.33429	82.149414	80.420586	80.648186	81.545975	82.10405	83.107903	87.595497	87.356522	88.156914	82.012619	83.300461	86.10408	86.43399	88.199936	88.438828	83.017975	85.34864	84.48175	83.372414	83.819588	84.537201	82.250862	87.876785	88.318985	88.489746	88.462662	88.184464	87.711647	87.76825	87.659462	87.773125	88.249245	87.953987	87.742737	88.087349	87.944916	86.251732	88.029175	87.830368	87.633072	87.296738	85.874802	83.194847	83.749146	87.386993	87.505585	87.441025	87.358864	87.461258	84.385086	85.090202	83.194183	85.991447	80.929413	85.236588	88.403145	87.915512	87.709541	87.755745	87.787628	88.208542	88.321793	88.382843	87.92556	87.62545	87.233978	87.30275	87.63324	88.013344	88.137924	88.455475	88.099899	88.012077	87.848656	87.864487	87.924934	88.168007	87.895386	87.921524	87.936264	87.713837	87.474495	87.362427	87.346199	87.597984	87.677597	87.913925	87.85273	87.899895	87.995705	87.90451	87.847664	87.972488	88.018402	87.814194	87.582962	88.06205	87.801041	88.006714	87.57756	87.79306	87.569916	87.936226	87.83149	87.762848	87.742226	87.580025	87.511681	87.517929	87.405449	87.226875	87.130081	86.927177	87.331863	87.340706	87.575989	87.451668	87.721901	87.8293	87.36972	87.582382	87.300987	87.425682	87.081261	87.277618	87.211922	87.196365	86.937393	86.697922	86.852287	86.827957	86.849564	86.809456	87.084396	87.176384	87.170418	86.978912	86.879715	87.050362	86.814819	87.184128	87.174156	86.934105	87.04895	87.100792	87.395615	87.502625	87.462349	87.289124	87.635384	87.249687	87.350044	87.015923	87.565544	87.210442	87.727524	87.46405	87.304512	87.05809	87.227219	87.287361	87.386795	87.501427	87.530113	87.828308	86.049019	85.624886	85.434731	84.8349	85.466377	85.849167	84.876144	84.842087	86.431335	86.334343	85.274567	86.757057	86.628311	86.591019	87.066246	86.039772	85.135284	84.034142	83.168304	81.74839	82.391281	82.518051	81.969872	82.930466	82.719215	81.753647	81.883934	82.526016	82.143166	82.601395	80.890274	81.2127	80.286392	79.916824	81.608459	81.175278	81.610435	80.742882	80.445045	79.435677	78.466652	80.630379	79.444221	79.07991	77.86869	77.462303	78.341896	79.018646	77.585709	76.668327	76.384315	75.739578	74.870087	74.691368	74.533051	74.679848	74.159645	73.650925	72.786507	71.733215	71.087914	71.650879	70.408691	71.857605	72.11338	72.275253	70.536972	70.882248	71.25885	70.222954	71.126541	72.224121	71.906075	71.604553	72.130264	73.767509	71.853546	71.876511	71.400772	67.964989	67.625099	64.57515	64.66729	63.601204	64.21434	65.742424	71.411415	73.937134	65.685799	76.533424	85.99334	89.079102	82.562729	66.243721	65.656487	65.219757	68.959229	65.194244	63.91629	91.877075	90.560326	91.943146	88.088806	64.791374	68.995346	70.866989	89.408409	90.73111	84.167679	91.874329	90.496231	91.052711	91.677948	92.232346	91.878708	91.809914	91.53566	91.000786	91.065155	90.609398	84.873375	81.717552	82.21904	82.844833	90.183441	90.652336	91.065353	91.571129	91.673073	89.486153	90.886292	90.510414	91.309837	91.102905	90.759773	90.663986	84.899208	71.038025	89.629639	90.928062	91.083359	90.811333	90.845543	90.681709	87.93618	87.193123	89.150017	76.569618	91.197189	90.561615	90.672356	90.864082	90.622101	90.476189	90.725655	89.897606	89.854195	89.807159	89.787613	87.912041	89.812263	84.699486	90.081688	89.924065	89.960945	90.081108	90.332359	90.344223	89.991608	89.815918	89.909302	86.064362	87.836334	84.150169	89.307236	88.57341	78.71492	78.699234	80.104752	79.974159	85.562363	89.689682	90.00946	89.862007	86.286789	88.788307	83.154099	82.924889	86.420601	82.52977	79.320625	79.17939	79.249535	79.897552	80.305786	81.369125	83.5457	82.43956	83.254677	82.479256	83.842102
80.024818	77.423271	76.666779	76.064209	76.683456	77.559746	77.030037	75.97683	76.037277	75.073402	74.563889	75.572548	76.303093	76.454414	72.937225	72.781975	75.059624	75.962006	79.342789	80.564354	78.532867	77.13707	75.470131	74.949585	73.943268	73.218338	74.619186	77.064438	77.12162	78.722816	79.42952	81.280098	80.631172	82.672615	82.371712	83.597633	81.635887	83.463051	83.155922	76.71418	73.826256	77.635254	75.550598	74.751663	77.086449	77.090271	74.803375	76.61393	90.113037	90.196663	90.2285	88.317612	81.528984	82.545387	79.302536	80.323318	75.061081	89.526817	90.185844	80.616989	69.611244	80.038338	76.19265	73.79995	76.303696	80.748611	85.907013	79.54805	80.249313	79.770805	79.769302	77.872574	74.384865	75.248497	79.713577	81.882843	77.774513	76.898849	76.555313	74.886246	77.528412	90.451897	81.087021	76.939362	80.921494	73.805313	89.617241	89.355263	90.00341	90.342957	75.221436	78.257011	77.445351	87.715553	87.786705	75.843132	73.312347	71.765274	74.296227	72.442322	72.557701	73.177162	72.178329	73.583382	72.385933	73.08007	72.288277	74.001678	73.789825	73.22673	75.007591	75.614258	75.052391	75.621902	75.84948	76.081978	77.852745	76.034851	77.699585	77.631409	79.321823	79.074333	80.667648	77.396858	75.860786	76.363884	76.416672	77.311821	79.191643	78.41217	78.834648	78.364082	78.957306	77.804985	79.174324	80.766701	81.163452	80.835045	81.54409	80.709061	79.64579	79.681328	80.374863	80.258667	80.454231	81.543404	81.548317	80.547272	81.272583	82.239723	82.482239	82.356544	84.951012	84.471756	86.569649	80.865555	82.466621	85.477539	86.081123	87.343323	87.936676	82.043045	84.615433	83.250664	81.81868	82.037338	82.741364	80.832191	87.233055	87.407852	88.358963	88.429642	88.25547	87.899124	87.874725	88.054863	88.038422	87.996071	87.493698	87.096909	87.48259	87.654121	85.278221	87.587318	87.63517	87.345985	86.385559	84.732162	82.864227	83.291924	87.288139	87.215782	87.416412	87.306915	86.956596	83.376663	85.004715	83.825386	86.144569	83.404251	85.502365	88.095886	87.732529	87.779518	87.577019	87.575348	87.863113	88.154854	88.127022	87.917854	87.620964	87.091476	87.228508	87.306931	87.565414	87.681648	88.108765	88.053467	87.676331	87.43261	87.271423	87.435547	87.439262	87.593178	87.707458	87.807602	87.90625	87.522583	87.652336	87.747993	87.679398	87.804237	87.828697	87.848549	87.710594	88.006584	87.752655	87.788704	87.940773	87.888283	87.828461	87.605042	87.979332	87.869255	87.426605	87.233589	87.235542	87.191788	87.420959	87.094933	87.109848	87.218102	87.095192	86.990753	87.244064	87.139282	87.201576	87.175011	86.993889	87.20005	87.547691	87.680168	87.766838	87.828979	87.776276	87.572342	87.737953	87.447266	87.167992	87.184517	87.39296	87.162781	87.233009	87.179153	86.830963	86.718971	86.896362	86.709724	86.609001	86.834221	86.812248	86.715065	86.744827	86.798111	86.848831	86.966568	87.180115	87.043602	86.989899	86.791283	87.158142	87.164154	87.092377	87.472328	87.321312	87.50486	87.087891	87.399719	86.811882	86.832848	86.290291	87.389633	87.321976	87.303116	87.415016	87.269402	87.293884	87.458855	87.334999	87.026993	86.429726	84.474457	84.614807	84.13324	83.660049	84.350624	84.434929	83.139595	82.818909	84.30526	84.379417	84.025604	86.223686	85.181183	85.735184	86.96312	84.800163	83.991035	82.883904	82.159134	80.762794	81.435684	81.583359	81.46463	81.820076	81.471436	80.094666	80.108589	80.846802	80.512535	81.753174	79.890045	80.060074	79.565628	78.914948	80.998444	80.569138	80.596413	80.034264	79.335258	78.347496	76.696671	78.220573	77.326195	77.233803	76.780464	76.229454	77.220993	77.596481	76.180962	75.095413	74.227882	73.860458	73.245743	73.520142	73.320244	73.256493	71.130013	71.314209	70.074493	68.831833	68.583122	68.827545	68.7724	69.564102	70.483971	70.807335	68.218857	68.786819	68.14817	68.337212	68.548248	69.430611	68.165916	67.754852	68.98719	73.873207	69.922913	70.475319	69.755974	68.402809	65.928673	63.605045	63.474842	63.607212	64.397865	67.61834	83.584694	86.665092	68.647469	88.557915	91.276306	91.589714	89.612022	67.613274	64.788094	68.843231	80.889183	76.727013	68.682465	92.429718	92.344467	91.716377	90.963966	84.690384	88.198952	88.034088	91.600075	91.903252	90.407097	91.838043	91.389297	90.655319	91.115326	91.213562	91.09977	90.698166	90.630188	90.632568	90.703552	90.723679	90.138123	89.496773	89.506065	90.057915	90.338303	90.467178	90.475655	90.952957	90.729004	90.404327	90.187393	90.106216	90.597191	90.23571	90.029678	88.540474	86.142487	78.876862	87.799194	90.184731	90.21994	90.3657	90.238739	90.419456	89.961052	89.561661	90.125999	83.777466	89.572609	90.160889	90.397865	90.091476	89.780914	89.629837	89.234688	88.720779	89.01548	88.219505	88.765259	84.970879	87.091026	85.240799	89.564026	89.269623	89.412148	89.396805	89.801537	89.711288	89.613121	89.535461	87.975143	85.029633	86.330864	83.228325	89.156631	88.392067	79.867111	80.25296	82.179321	81.624702	85.270622	88.82959	89.456818	89.357468	85.896156	88.299179	82.481857	82.530304	86.008614	83.409622	79.221703	79.20121	79.870499	80.318428	80.699707	81.041962	82.596138	81.189522	81.994141	82.054802	82.650467
78.079445	76.454544	76.023247	75.564651	75.425369	75.684517	74.134521	72.91362	74.362251	73.359062	74.65274	74.719391	75.661232	76.640091	73.628334	72.393936	74.281525	74.696281	77.339798	77.855431	76.007538	76.510315	76.863525	76.723709	75.426506	74.826462	73.901382	76.410835	76.054466	77.633385	79.524368	81.862328	80.340225	80.943428	79.734947	80.449364	79.060753	80.358253	81.169655	80.215942	78.717941	80.05928	78.154701	77.881523	78.950974	79.960495	77.2509	79.587791	88.923874	89.231667	89.421204	85.541504	79.887215	79.557663	76.211151	79.475952	74.306847	86.576172	89.857758	83.51828	70.566536	80.716164	76.839645	73.52523	76.0373	80.37529	83.700325	80.478546	79.506943	80.379669	81.141136	77.446747	74.124626	77.654587	81.613716	82.043129	79.910515	78.928467	80.198029	78.055283	80.606262	89.707443	84.186234	79.726151	83.013252	75.62336	89.042259	90.348106	90.374283	90.45089	76.16433	77.648903	75.666382	90.53125	90.703575	76.55574	73.643478	69.848671	75.410629	69.003922	70.39286	71.996475	71.754433	72.807343	72.259163	72.785751	71.81443	72.652802	72.022308	71.543228	73.810226	74.733253	74.173592	75.35173	75.345528	74.151688	76.870911	75.093033	76.528297	75.85508	77.163033	77.277206	78.740517	76.251083	74.540176	75.396255	75.364258	76.885925	78.606964	77.518219	78.189651	77.327698	78.813751	78.414337	78.007782	79.045044	78.813004	79.377571	80.124367	79.705513	78.788475	79.226791	79.968643	79.295967	79.465721	80.843285	81.218727	81.330353	81.819626	82.388748	82.268669	81.752312	83.663139	83.333679	84.921227	81.728325	82.750763	84.513657	85.150414	85.441444	86.453522	82.767433	84.511581	83.4785	81.919769	81.841621	82.141472	80.608559	85.99115	85.902657	87.528442	87.993492	87.935043	87.703987	87.98098	87.676094	87.66214	87.366371	86.882973	86.176285	86.572098	86.114937	84.082512	86.699188	86.579521	86.208046	85.085548	83.95153	82.862152	82.915901	86.659943	87.052467	87.061798	87.130188	86.389511	84.140686	84.725449	84.219948	84.838875	84.026352	84.208618	87.610306	87.682594	87.827797	87.624527	87.495071	87.539688	87.491447	87.827736	87.681458	87.482094	87.301529	87.230591	87.217949	87.44471	87.507538	87.710556	87.530907	87.539619	87.597366	87.479004	87.324379	87.423706	87.312515	87.654915	87.417931	87.758919	87.458359	87.682404	87.698921	87.744537	87.707397	87.514877	87.121796	87.280365	87.556763	87.807304	87.870346	88.098465	87.404976	87.557922	87.30957	87.648216	87.244705	87.203873	87.096413	87.137634	87.066307	87.51252	86.88681	86.665543	87.245026	87.306137	87.437996	87.445808	87.280716	87.292946	87.326653	87.064529	87.269958	87.610687	87.865067	87.615921	87.838203	87.849899	87.676781	87.683342	87.609055	86.96917	86.851669	87.27256	87.314919	87.049484	87.133835	86.914062	86.90284	86.720879	86.885353	86.811844	86.784157	86.829132	86.797012	86.781006	86.957344	86.681145	86.785789	86.742317	86.786453	86.985367	86.55555	87.05616	87.205544	87.159691	87.20314	87.317856	87.317444	86.921425	87.023926	86.832527	85.765907	85.172279	87.29541	87.327446	87.324829	87.370537	87.301376	86.830742	87.180588	87.196793	85.940636	84.781471	83.145264	83.320122	83.12674	82.781235	82.884033	82.761856	81.937195	81.688393	82.993317	83.40387	82.924057	85.103554	83.910095	85.040764	86.113007	84.350815	83.206696	81.819283	80.8368	79.946846	80.106644	80.403252	80.58287	80.372734	80.529526	78.657135	78.255119	78.913445	78.92617	80.807709	78.749466	79.418427	79.064423	78.550056	80.292313	80.210541	79.93811	79.028328	78.063141	77.325836	75.031258	75.648613	75.141159	75.705048	76.091805	75.138351	75.834114	76.788551	75.632156	73.850655	73.221153	72.003082	71.833572	72.289116	71.569962	71.404976	69.329483	69.398102	68.796043	67.190643	66.315559	65.651955	66.825417	68.458534	68.244026	68.921165	66.298416	67.112541	66.6707	67.173691	65.147125	66.628006	65.277069	64.924225	65.431824	79.048882	68.027969	68.061546	67.454163	73.893272	66.729973	65.404526	65.731094	66.02195	66.349808	77.639458	90.716232	91.948181	82.099007	91.651276	91.694298	91.393158	90.618515	77.43087	66.795242	84.74276	89.538918	88.865662	84.526985	91.554802	91.973999	90.953278	90.834724	90.829704	90.905624	90.631798	91.311813	91.53553	90.428726	91.528877	90.563072	89.85997	90.041908	90.501144	90.136215	90.404625	90.415825	90.259811	90.294807	90.101044	90.224815	90.135117	90.34259	90.498459	89.88443	90.059929	90.165436	90.12484	89.567116	89.575592	89.158798	89.275543	89.773903	89.506134	89.560226	87.024872	85.903214	81.830078	86.73745	89.438904	89.637619	89.683067	89.821411	90.063004	89.7966	89.600006	89.916336	86.975174	88.225212	87.907982	89.714203	89.573357	89.550613	89.356567	89.216751	88.496162	88.485283	86.716698	88.923019	83.49987	86.405113	85.294205	88.560188	88.588837	87.655167	87.349831	88.731827	88.982224	88.047371	87.975555	85.796783	84.135643	85.376968	84.496346	88.136208	87.951263	82.42321	83.51564	83.450729	83.013535	84.947556	85.66703	87.227928	87.523697	85.137581	88.022034	82.412178	82.56279	85.037033	83.579369	80.706146	81.00975	80.919823	81.331253	80.973526	80.765755	81.780533	80.517342	81.556747	81.85424	81.628441
76.506149	75.477852	74.877129	74.205376	73.345543	74.199173	72.045059	72.340912	74.642616	73.922195	75.081467	73.174995	73.98848	74.92794	72.367714	72.751205	74.824257	74.254036	75.805817	75.451485	74.239616	76.030281	76.965576	76.2201	75.044281	73.602821	72.403854	74.499817	74.890533	76.523918	80.190605	81.685753	80.495262	80.386726	77.811035	79.537735	77.611626	78.002563	78.611343	78.988785	78.43026	78.644554	77.864746	78.054535	79.361671	80.655571	78.649231	81.585678	85.940422	86.371185	86.401184	84.093498	78.797699	77.390739	74.527237	78.748993	75.220451	84.776474	87.752632	83.64666	75.857506	81.435555	77.591286	76.462357	78.65966	81.418304	83.380783	81.855377	79.872025	81.247353	82.484688	78.012177	76.065903	79.510864	82.420311	81.566879	80.800453	79.249107	81.836105	79.678795	80.73391	88.936707	83.210388	79.730446	82.18087	77.461487	86.154526	89.878937	89.557739	90.241615	80.078918	76.658798	72.524551	91.167923	90.934868	75.641792	75.222916	71.207329	82.355293	67.546738	69.717072	71.942535	72.216995	72.819099	72.347115	74.260735	73.563362	74.233292	73.063721	71.249214	73.52079	74.183853	73.056145	74.735466	74.796249	72.055374	75.931747	73.863724	74.506378	73.649017	74.233849	74.905815	78.094444	75.662285	74.51207	75.62059	75.527054	76.640884	78.121887	76.623245	76.929405	76.187286	77.674156	78.131355	77.293991	77.779816	77.238091	77.941109	78.863358	78.327217	78.250961	78.918381	79.074722	78.926788	79.252151	80.268044	80.568863	81.178452	81.493668	81.940544	82.278931	81.934021	83.208817	82.452347	83.037132	81.616699	82.056412	82.953987	83.556541	83.632713	84.498894	82.781937	83.428864	83.224869	82.480865	81.961441	82.705421	81.924301	84.957191	84.69886	86.772057	87.526512	87.569107	87.083794	87.267944	85.538696	86.618484	86.089836	85.257362	84.283867	84.395683	84.282906	82.588066	84.928886	84.582901	84.213341	83.841286	83.144272	82.396965	82.774025	84.993263	85.833458	86.071892	86.937859	85.833069	84.120918	83.84671	83.520493	83.689102	83.992065	83.958054	87.330109	87.321228	87.556229	87.365921	87.213356	87.230392	87.404503	87.251015	87.131729	87.241875	87.121086	86.968437	86.980927	87.125984	87.018646	86.659752	87.360191	87.268677	87.215912	87.319763	87.405746	87.461258	87.291786	87.489685	87.497818	87.559128	87.464882	87.611679	87.46759	87.538765	87.454025	87.277168	87.031609	87.00914	87.532196	87.587021	87.594467	87.805397	86.658913	87.371567	86.97966	86.891945	86.6614	87.020538	86.889946	87.123451	87.030731	87.166901	85.389343	84.984741	87.718964	87.682808	87.463982	87.228485	86.908531	87.407997	87.221275	86.942535	87.123169	87.015022	87.363838	87.256058	87.118446	87.463402	87.269875	87.176964	87.341248	87.089027	86.983612	87.063087	86.800636	87.223526	87.134926	87.117165	87.038261	86.83622	87.052704	86.904556	86.789886	86.888641	87.036499	86.968544	87.143852	86.873405	86.735924	87.172562	86.976982	86.892563	87.043518	87.403	87.188957	87.197739	87.351265	87.218056	87.237282	87.142845	87.486023	87.057678	85.123741	84.559212	86.532379	87.512497	87.593544	87.494087	87.237106	85.743935	86.769249	86.733543	84.570198	83.416573	82.082184	82.427567	82.098686	82.036201	81.807182	81.719696	81.33593	81.033569	81.822441	82.347916	82.149841	83.385117	83.228348	84.162331	85.267105	83.700027	82.284683	80.664024	79.587257	79.023071	79.321953	79.554642	79.421089	79.418816	80.070442	78.1903	77.355293	77.068039	77.108208	78.900055	77.496338	78.562866	78.251541	78.023872	79.434563	79.387291	79.088905	78.427124	77.187492	76.687401	74.502861	74.994675	74.784088	74.773849	75.509552	73.294472	73.335541	75.060135	74.375061	73.288658	73.159332	71.504967	75.222076	73.091743	70.421722	70.834976	68.478424	67.090805	67.766914	65.377556	65.530418	64.855644	65.334816	68.729263	68.523491	68.635414	65.593102	66.381111	66.489967	65.776672	64.308174	64.859398	65.1185	65.141586	65.314018	87.809235	66.680809	66.22496	64.793976	86.28289	78.434509	73.219696	75.620422	74.939285	76.512093	89.394272	91.673073	92.262199	90.32373	91.270592	90.970291	90.856636	90.809982	87.51091	80.399132	89.764114	89.97715	90.027809	89.29808	90.784645	90.946434	90.813995	90.478676	90.702957	90.442886	90.335983	90.629051	90.532211	90.192734	90.131409	89.898872	89.366974	89.36657	89.748878	89.741608	89.863831	90.024483	89.970993	89.985191	89.801949	89.885353	89.980728	89.916763	90.183594	89.481644	89.431694	89.307068	88.760262	88.998505	88.976601	88.563301	88.621109	89.054771	88.972305	88.982109	86.912605	86.28714	84.598053	86.116379	88.99501	88.968681	88.866974	89.037491	89.343307	89.101418	89.06955	89.288765	87.30584	86.962883	86.591919	88.534828	87.988213	88.953506	88.891411	88.494576	88.18026	86.379578	84.943947	88.501717	83.841583	86.075218	85.425568	85.973511	85.961105	84.699501	84.922882	87.733902	86.95668	86.392105	86.54615	83.724983	82.790588	84.519409	84.196426	86.610802	87.358109	83.09404	83.649948	82.847878	82.488617	83.553238	83.148117	84.04071	84.282326	83.71447	87.369934	82.493874	81.910461	83.465538	82.499619	81.626167	81.820053	81.439461	82.08416	80.395973	80.276695	81.088821	80.724167	80.921883	80.504036	80.689713
75.348061	74.308479	73.845695	73.226456	72.158051	72.956406	71.387527	71.15448	73.521362	74.171295	74.205933	71.440399	72.34581	72.133766	70.271088	71.00161	74.02916	73.742683	74.621201	74.234322	74.042641	75.221481	75.615143	75.098099	73.898376	72.317078	72.107651	73.801216	75.052475	75.623619	78.907089	79.074738	79.381775	79.351074	76.90406	78.864929	76.507782	75.955162	76.832436	77.381599	76.804626	77.112137	76.756302	76.438347	78.547867	79.745056	78.812035	81.273552	83.474724	83.092087	83.157532	81.759048	78.905098	78.814949	77.811333	80.011581	78.028183	83.320953	83.874519	82.064804	79.461517	81.203148	77.914223	78.454353	80.841003	82.44883	83.023125	82.684288	80.997795	80.797554	80.902313	76.783127	77.386879	78.897652	81.683647	80.87886	81.280457	79.702057	82.589958	80.286667	80.096344	85.984711	81.202377	79.035172	80.185692	77.72718	82.596115	88.423805	85.670403	87.665878	84.658478	81.248184	74.165314	90.758766	90.703621	71.371307	74.129066	74.567795	87.603325	69.13372	72.622162	77.01152	74.260864	73.865952	72.175583	74.823372	75.645653	76.924492	75.680634	71.739906	74.84024	76.181946	73.261902	74.771965	75.164528	72.956429	77.210495	73.467079	74.72802	73.470833	72.942871	74.663132	79.356331	75.795235	74.797264	75.948486	75.817635	76.82003	77.549141	75.8424	76.101326	75.465385	77.011368	77.46994	76.210655	76.396225	75.908379	76.652466	77.438293	76.672958	76.537392	77.338623	77.812645	77.757965	78.536476	78.688721	78.546005	79.743858	79.731194	80.388634	81.072601	80.678894	81.516945	81.154976	81.343613	80.154144	81.854218	82.324722	82.741837	82.400978	82.860817	81.470039	82.355103	81.923546	82.142929	81.857948	82.633774	81.680969	83.383766	83.548431	84.876961	86.374809	86.127792	85.288368	85.841888	83.53624	84.235092	83.961403	83.714943	82.961754	82.967224	83.108932	81.930328	83.714577	82.995293	83.213455	83.962219	83.330635	81.741028	82.215393	83.488281	84.411499	84.541039	86.255035	85.033859	83.950203	83.242249	82.581505	82.834724	83.817444	84.60247	87.193359	86.961166	86.798538	86.746223	86.563423	86.652412	86.651894	86.64151	86.587311	86.764244	86.683693	86.657799	86.449509	86.564217	86.34494	85.668877	86.816025	87.249214	87.283821	87.20887	87.293053	87.270882	87.220741	87.452202	87.649849	87.502625	87.696495	87.363838	87.284706	87.391281	87.303825	87.31105	87.142242	87.235504	87.333115	87.774734	87.435379	87.716904	86.307114	87.203682	86.826172	87.237457	87.114052	87.063087	87.16407	87.585732	87.597725	87.419327	84.961372	84.3423	87.288673	87.03054	87.069565	86.827332	86.626511	87.383301	87.233116	87.059204	87.358665	87.191299	87.200287	86.526863	86.32254	86.902046	87.084076	86.773903	86.653053	87.101837	86.934814	87.033432	86.756073	87.171494	86.87336	86.966446	87.036034	87.050339	87.195801	87.165138	87.160225	87.159866	87.173874	87.266785	87.175079	87.258972	87.149605	87.19593	87.119118	87.458893	87.349869	87.307213	87.744453	87.631119	87.630814	87.569572	87.528076	87.364075	87.328094	87.10154	84.272736	83.707901	85.937416	87.52726	87.48439	87.211426	86.59864	84.120987	85.249077	86.013832	83.466164	82.245499	81.126541	81.521706	81.330048	81.783432	81.334831	80.689323	80.45417	80.230003	80.456314	81.033569	81.352882	81.716972	82.390572	82.920967	84.463387	83.1912	80.899155	79.585709	78.859673	78.822548	79.194969	78.74041	78.506432	79.042961	79.229172	78.133003	77.620575	75.805	75.691849	77.668617	76.17411	77.406754	77.119133	77.408554	78.003555	77.797882	78.027481	77.338493	76.799667	76.512863	76.058289	77.266998	75.815834	74.41832	77.082588	72.045273	73.456696	76.012581	74.965614	75.028488	76.69088	72.76503	83.906647	80.705048	73.512222	73.842972	69.037872	64.59034	64.303619	63.627361	64.063873	65.399704	63.852905	74.403641	73.674423	72.912827	66.401047	64.443352	65.422127	66.421196	64.715157	68.065453	72.192451	74.040703	72.658768	90.791466	69.067375	66.213722	65.86673	92.139885	90.941002	88.642998	88.953766	88.771996	89.140854	91.216003	91.363396	91.435493	91.221176	90.570885	90.471443	90.151489	90.180756	89.381096	86.751419	89.547974	89.118195	89.564583	89.541191	89.654015	90.433357	90.357956	90.238907	89.988564	89.986786	89.79435	90.009781	90.046303	89.945305	89.546066	89.560417	89.229179	89.003143	89.321747	89.205399	89.182701	89.255547	89.608635	89.410538	89.365799	89.510612	89.612778	89.444481	89.673584	89.066422	88.91555	89.203644	88.173759	88.742905	87.900688	88.185005	88.030167	88.166336	88.185753	87.216553	85.706512	85.888756	85.45565	85.704262	88.405052	87.532692	87.538078	87.502518	88.727325	88.631989	86.872673	87.773788	85.292015	85.11718	84.820465	87.153336	87.598221	88.493996	88.549866	88.1549	87.903801	85.064072	82.765785	87.934486	82.706131	85.306496	85.123146	84.934532	84.961418	84.067337	83.981491	86.173386	85.2435	85.515434	85.869034	82.205757	81.655693	83.662201	83.359604	85.184708	87.483467	82.177094	82.666992	81.450043	80.873276	81.713371	81.271515	82.016586	81.915756	82.764816	86.742851	81.138451	80.017609	81.119209	80.377647	80.635246	81.099358	80.883492	80.866974	78.919792	79.19593	79.822861	79.674614	79.008545	78.675308	79.341911
74.353943	72.463417	72.947548	73.354294	71.493446	71.848869	70.884048	70.224777	72.131554	71.510376	71.703453	69.242233	69.631973	70.382133	68.650841	69.744041	73.503922	73.205399	73.833748	72.845146	72.430824	72.77211	73.596298	73.940994	73.300735	72.641518	72.572083	74.322853	75.476807	74.601181	76.468323	75.861923	76.944679	77.037033	76.151344	77.153267	75.72715	74.288803	75.542618	75.196609	75.059731	75.573624	75.265556	74.420418	76.562157	77.565132	78.140411	79.673752	80.659668	80.615936	80.119621	78.8339	77.980766	79.282127	79.432503	80.375694	79.297882	81.199371	80.193306	80.264526	79.250565	80.028275	77.573151	78.606491	80.839333	82.112335	82.150764	82.098404	81.629425	80.213287	79.130615	76.695274	77.226334	77.779236	81.057838	80.589371	81.215874	80.569092	82.293152	80.378296	79.449478	82.499237	78.995667	77.359825	77.111687	75.30838	78.677879	83.740906	82.407822	84.811707	84.858765	85.309227	81.492889	90.401062	90.396904	72.944885	73.513252	76.833145	86.918251	74.314804	78.534393	83.402306	78.504784	76.003975	73.675194	74.571953	73.788086	74.693001	75.389168	72.476379	75.509529	80.498886	73.918159	76.308693	76.51207	74.973854	80.655289	75.059814	76.414886	74.604118	74.798721	75.325806	80.093788	75.850876	74.467094	75.164055	73.790749	75.522377	76.13652	75.373894	75.462837	74.706085	77.01545	76.675407	74.632469	75.092606	75.006111	75.513283	76.174156	75.332779	74.938148	75.625954	76.848251	76.44635	77.205841	76.525871	75.72213	77.368942	77.470612	78.470474	79.273483	79.469604	80.082779	80.125458	79.991714	79.545219	81.494415	81.599495	81.727081	81.32885	81.532478	79.992332	81.436478	80.069305	80.646454	80.599159	81.37101	80.312035	81.082001	81.490463	83.284927	84.939056	84.063545	83.094452	83.232788	81.886124	82.127159	82.602402	82.607941	82.07856	81.729309	81.85482	80.898361	82.155678	81.168427	82.196877	84.34024	84.388603	80.841049	81.392258	82.24453	82.969048	83.089767	84.413345	84.058693	83.4953	82.861526	82.183228	82.752754	83.019608	83.644409	85.897186	86.433411	86.4571	86.602737	86.201759	86.231857	86.249588	85.694023	85.826096	86.528793	87.106071	86.88353	86.774826	87.118645	86.986206	84.221901	86.186821	87.379227	87.530304	87.425186	87.230438	87.265755	87.240974	87.381927	87.462326	87.516037	87.456299	87.565651	87.146301	87.309769	87.375557	87.585693	87.330063	87.195442	87.247559	87.183678	87.40345	87.566032	85.915466	87.523788	87.459198	87.446579	87.463364	87.436409	87.528137	87.68103	87.658882	86.902885	85.042572	84.694588	86.943115	86.422516	86.665115	85.641777	85.174774	87.132484	87.51207	87.195953	87.157806	86.918655	86.810104	86.908165	85.653488	87.133789	87.204475	85.76297	86.112381	87.08004	87.115448	86.889648	85.780396	87.203827	87.149796	87.163445	87.238632	87.576035	87.807457	87.733231	87.472244	87.354462	87.124847	87.251656	87.206146	87.324036	87.278503	87.499298	87.376175	87.703644	87.514427	86.922623	87.880562	87.945343	88.022591	87.81604	87.890755	87.590797	87.714111	87.059036	83.298233	82.624031	85.112846	87.413811	87.755165	86.237762	85.452065	82.960533	84.572586	85.020729	82.888008	81.43367	80.417755	80.588943	80.565125	81.470619	81.401031	80.002121	79.237862	79.599358	79.748703	80.279587	80.365997	80.576714	81.248512	81.899834	83.920158	83.390457	80.381531	78.677345	78.298378	78.533768	79.185738	77.758934	77.628471	78.007759	77.590279	77.576889	79.075211	75.829544	75.017052	77.81852	75.42421	76.608032	75.531029	76.274361	76.193665	75.142448	76.021721	75.395996	74.993942	75.936234	78.110199	80.996536	77.355957	73.904129	81.87001	73.082947	80.139404	83.462494	82.602745	82.104546	84.758987	77.897873	90.377785	89.395691	82.30307	81.930519	74.729523	68.211105	62.993523	64.511635	69.398148	75.658249	71.876099	87.90097	86.304581	84.760765	80.558792	73.084145	74.996796	76.232475	76.689568	84.670898	86.862953	88.074409	84.718369	90.650681	73.833557	69.105766	76.658607	92.302986	91.687302	90.989052	90.785202	91.37458	91.512383	91.062073	91.014114	90.674393	90.648216	90.246078	89.500549	89.681999	89.829712	89.704247	88.158501	89.478127	89.069099	89.088562	88.966988	88.653206	89.264153	89.769226	89.711395	89.800507	89.899384	89.500832	89.396805	89.615524	89.564987	89.171478	89.181221	89.101654	88.756676	88.834808	88.775108	88.889503	88.943039	89.175621	89.101585	89.148392	88.913467	89.37455	88.972733	89.178108	88.427002	88.709747	88.854012	87.766426	87.874168	86.588402	88.035011	87.809319	86.384682	87.005005	86.601791	84.699615	85.343689	84.706757	84.912277	87.112595	85.717995	85.571091	85.897552	88.638405	88.072906	85.163551	86.556862	83.31456	83.18734	83.785904	86.069794	86.711029	87.810585	88.029068	87.622726	87.476898	85.699173	82.464905	86.247765	82.746124	84.764481	85.216873	85.2397	84.739204	84.03344	83.726486	84.758316	84.181198	84.62204	85.740181	81.983566	81.588829	83.082649	82.554039	83.582825	87.703812	80.746315	81.822845	80.195709	79.815956	80.759575	79.950577	80.746231	80.050316	80.999084	84.692101	79.761063	78.272415	78.455322	77.656754	77.942551	79.262405	78.759331	78.733025	77.083939	77.251396	78.358894	77.665955	76.999077	77.229813	77.818863
73.810486	72.504913	73.201134	73.793449	71.245674	71.040497	71.430748	71.183449	72.888321	71.536957	71.01442	69.781319	69.393684	70.999466	69.134773	69.719627	72.034561	70.771698	71.708061	69.820259	69.502426	70.536606	71.375084	72.763657	72.39653	71.888184	72.349411	73.702103	74.354614	73.730385	75.238472	75.046921	74.98452	75.120758	74.175613	75.628532	74.681648	73.712746	73.862434	72.713181	72.531029	73.34185	73.03743	72.786957	74.609268	75.617783	75.662003	77.359627	78.054901	78.096916	77.800156	77.015556	76.544731	77.700546	77.826653	78.892456	78.257523	79.015541	78.238045	79.298691	78.286919	79.042747	77.199837	77.675316	79.50267	80.546051	80.943146	80.377975	80.403038	79.483017	78.740044	78.181374	78.190361	78.414314	80.682846	80.101982	80.290916	79.695618	80.452324	78.853233	77.86451	79.360817	77.652115	75.678398	74.920059	74.075813	77.417458	81.007561	80.650589	83.747086	84.82338	85.744171	84.816406	87.441666	88.375458	78.915092	76.313393	78.197571	84.748108	76.835785	80.614738	84.382256	81.048248	78.743111	76.365257	74.786255	71.77877	71.374657	71.961586	69.510155	73.184692	82.514236	73.913246	77.013535	77.085655	76.264664	80.456718	76.159119	77.413017	75.692772	76.520912	74.87719	80.970161	75.508217	73.204674	73.677856	70.132645	72.779594	73.488083	73.958435	74.874893	74.709991	78.362793	77.182129	73.288719	73.427277	74.459198	74.916847	75.222015	74.223206	73.438263	74.416534	74.905365	74.828613	75.284691	74.705292	73.773857	75.432755	76.57962	77.739731	78.264587	77.898987	79.174431	79.040855	79.290817	79.588478	80.641388	80.647072	81.236732	80.663765	81.318008	79.288628	81.371376	79.418388	80.17305	79.793678	79.665512	79.035927	79.611801	80.372139	81.995255	83.879974	82.754944	82.262085	81.357025	80.59465	80.406769	81.840569	81.720924	81.298828	81.105301	80.798286	79.925018	81.042862	79.926414	81.764893	85.12645	85.620743	80.565918	81.017456	81.628418	81.374748	82.198891	82.7472	82.544807	81.74897	82.107544	82.042702	82.71875	82.608154	82.969246	84.689079	85.534103	85.703445	86.166862	86.29982	86.691208	86.609474	84.830566	85.582405	85.519661	87.006699	87.194756	86.926422	87.173248	87.009789	83.840767	85.297401	87.378365	87.947403	87.765137	87.612251	87.324486	87.183533	87.040169	87.122566	87.328758	87.226448	87.381821	87.053947	87.100189	87.259514	87.601013	87.299873	87.446045	87.260948	87.672806	87.954933	87.587753	86.060631	87.570068	87.461151	87.474602	87.603218	87.627899	87.601891	87.726776	87.556465	86.350327	84.83168	84.327042	85.800003	84.570648	85.653595	83.948654	83.483994	86.55851	86.913765	87.133446	86.927216	86.53212	86.505707	86.023849	84.632469	87.704842	87.605064	84.804321	84.82132	87.538658	87.493355	85.574547	85.258324	87.710251	87.569427	87.810394	87.88485	88.046661	87.986671	87.682678	87.570007	87.440315	87.502502	87.679993	87.359505	87.331779	87.431282	87.752441	87.890732	87.950897	87.998276	87.149582	88.349823	88.160347	88.103569	88.071838	88.062607	87.665039	88.149406	86.459122	82.52179	81.650948	84.209816	87.461258	88.082695	85.896111	84.681526	82.253929	83.536217	83.678696	82.361176	81.356873	79.699631	79.552582	79.393944	80.840942	81.981804	79.440269	78.182098	78.595268	78.668869	79.327103	79.654915	79.710213	80.920425	81.113823	84.478279	85.301262	81.728149	78.613998	77.708878	77.880363	77.838989	75.693634	76.414421	76.355774	76.655991	77.75872	81.948761	76.978264	75.365356	79.124779	75.037247	75.791306	74.026566	75.28907	75.937927	74.063324	75.593124	74.8423	74.881935	77.059738	81.435684	84.102661	79.712959	74.874977	87.465057	76.542931	87.189278	89.77813	89.48793	89.937561	90.833435	86.630417	92.057472	91.998611	90.900856	90.927742	87.358879	82.926697	75.251221	77.311218	86.092583	89.365669	88.144447	92.247414	91.832031	91.518921	91.383331	89.267906	89.924965	89.398331	89.751953	90.934311	90.980698	90.922852	90.239342	90.322556	84.170143	80.219978	86.45369	91.421402	91.172104	90.486099	90.291847	90.940765	90.935532	90.817497	90.251053	89.997879	89.871918	89.631035	89.174973	89.264496	89.35434	89.665756	89.501175	89.495705	89.069336	89.005051	88.956818	88.675438	88.611885	88.485817	88.828629	89.308502	89.312279	88.62471	88.56768	88.383659	88.358765	88.137497	88.386574	88.58223	88.524551	88.349709	88.475174	88.229202	88.207771	88.302849	88.145844	88.147324	88.168053	88.376961	88.236778	88.212212	87.830307	88.407455	88.243454	86.896126	86.759201	86.365692	87.845222	87.924744	85.115593	85.147003	85.737022	84.492393	85.073471	84.671227	84.367851	86.412361	84.163773	84.1259	84.972961	88.533882	88.255257	84.98056	86.632858	83.008018	83.27787	83.81086	85.327248	85.069138	86.274544	87.940941	86.784393	86.797401	85.79805	82.347466	84.336716	82.343964	83.331619	84.323074	84.477119	83.656403	82.868561	82.72789	83.476738	83.319092	84.047188	85.240173	82.259743	81.356339	82.416451	81.530334	82.929054	87.966652	80.294136	81.925713	80.310104	79.835503	81.083435	80.146057	80.730995	79.17392	79.502174	82.470528	78.472809	76.626633	76.135681	75.070526	75.953506	77.488571	76.584473	76.997704	75.630524	76.159309	77.118591	76.453339	75.952995	75.887329	75.701447
72.663361	74.89032	74.404625	74.889549	69.347466	71.06292	70.433136	71.775101	73.746887	72.573257	72.911133	72.880722	72.405029	72.882141	70.878357	70.685516	71.172997	68.298203	69.744583	68.056717	67.442024	69.119171	71.241638	71.309357	70.858833	70.596367	70.816368	72.965614	72.757927	73.649834	74.444214	74.813141	73.96035	73.709122	72.722153	74.037811	73.447891	73.603401	73.003723	71.839622	71.037148	71.404373	71.545456	70.580811	72.898277	73.63578	73.795555	75.238518	76.012581	76.372124	76.224022	76.100624	75.458267	76.251831	76.567093	78.156075	77.133469	77.778526	77.98439	78.935158	77.996429	78.959923	76.957123	76.795761	78.202614	78.994919	79.476105	78.042625	78.627991	78.245483	77.847107	78.244545	78.232697	78.614685	79.498787	78.385948	79.18293	77.668083	78.538513	76.668091	76.464607	77.68557	77.109901	75.471031	75.129532	75.729057	78.475235	79.951569	78.713692	82.158272	83.55201	83.808434	83.248856	83.194031	84.4757	80.387817	77.957352	78.575745	83.150993	77.149536	79.665131	82.498505	80.403893	80.235878	77.648338	75.209015	71.195442	71.50145	69.921631	68.578979	73.601189	82.970871	73.349106	76.997101	75.31572	74.210823	77.061905	75.567894	76.694443	75.46936	77.205521	74.610985	82.554146	77.535645	75.438889	75.371017	70.269798	70.87915	70.918785	71.855003	73.757011	74.833801	78.041275	77.53035	74.04882	74.677292	74.550346	74.276527	74.432762	73.33857	72.706642	73.110641	72.741592	73.417725	74.043022	73.724808	73.507095	74.535538	76.299919	77.196747	78.044731	76.918716	79.499474	77.982117	77.736664	77.923447	80.098915	81.232056	81.895866	80.857635	81.875977	79.321243	82.179153	80.663895	80.16938	79.678902	78.952156	78.566711	79.102081	79.334015	80.217064	82.292664	81.419159	81.508469	80.273193	79.793205	79.462799	81.5802	81.48645	81.674507	81.759613	80.234314	79.555733	80.484062	79.467674	82.330124	86.43605	87.216942	79.918564	80.054604	80.423592	79.851357	80.822014	81.299255	81.00518	80.551994	81.143173	81.061531	82.169495	82.321396	83.110588	83.581581	84.956993	85.196831	85.424927	85.827194	86.129807	86.280632	84.478058	83.968399	83.869911	86.378288	86.968781	86.957001	87.00058	85.999306	83.692795	84.033905	86.468109	87.802261	87.587387	87.513268	87.378197	87.032341	86.98011	86.764893	87.262062	87.061478	87.256187	87.098175	87.253975	87.261978	87.322342	87.240799	87.638046	87.520912	87.713989	87.819023	87.820992	86.501373	88.032951	87.741043	86.122124	87.231979	87.106903	87.552429	87.679741	87.470566	86.013634	83.7435	83.442749	84.726349	83.307182	83.84343	82.725998	82.500435	85.270302	86.304733	86.679192	85.606583	85.150955	84.953178	85.11731	84.028976	87.669571	87.674225	84.803703	84.244926	87.895599	87.671738	84.394958	85.732498	87.708603	87.683754	87.57196	87.96991	88.096771	88.150261	87.844749	87.421127	87.655319	87.745445	87.71701	87.68045	87.351631	87.745804	88.112129	88.066086	88.104774	88.303276	87.454651	88.161911	88.192688	88.181442	87.820091	88.437988	88.006821	88.157539	86.607712	82.08255	80.684517	84.291313	87.277924	88.553947	86.519135	84.964462	81.728134	82.407204	82.528954	81.809822	82.336243	79.255371	78.928337	77.493828	79.504539	82.984932	79.126625	77.340363	76.789261	77.03186	78.464272	79.232689	79.965233	81.021637	80.412216	85.43119	87.27037	84.404121	79.302452	77.997307	76.284302	75.7099	73.492592	75.258858	74.965294	77.984001	78.988327	86.071487	80.032913	77.936409	82.419861	74.890862	76.578674	74.850197	75.991531	79.356911	76.018585	78.267632	77.767838	78.780258	83.734512	87.882988	88.967285	86.451248	79.16729	90.183975	83.044754	90.176872	90.625687	90.895729	91.219719	91.42234	90.598587	91.634537	91.577271	91.619301	91.728264	91.355827	90.920235	88.829552	88.969772	90.794319	91.093887	91.195297	92.046913	91.629044	91.359856	91.423264	91.429123	91.374855	91.055717	91.043831	90.810028	91.138199	91.199463	90.746788	89.913246	89.489372	88.289627	89.053993	90.480354	90.058685	89.533211	89.502823	90.133423	90.138809	89.912086	89.775917	89.704506	89.511238	89.401329	88.888771	88.800453	88.988014	89.101784	89.324623	89.05423	88.990608	88.927162	88.948853	88.440346	88.49086	88.414749	88.314819	88.546349	88.000298	87.773811	87.803764	86.930756	87.507111	87.410789	87.774132	87.678879	87.876549	88.148438	88.156982	88.048424	88.188347	88.382759	88.271629	88.245018	88.281029	88.09977	88.083466	87.904099	87.747505	87.857277	87.991066	86.364128	86.155022	86.222572	87.653542	87.703384	84.242287	84.245285	85.403099	84.533913	85.598068	85.099518	84.244904	85.591049	83.191162	82.906654	84.119522	87.975235	87.986198	85.055511	86.861473	83.363808	83.05928	83.412582	85.393425	84.514091	85.768806	87.647079	86.496475	86.891579	86.757874	81.628998	83.40657	81.390366	82.359543	83.555191	83.8162	83.073273	82.149773	81.261772	81.836319	82.585884	83.771957	85.308777	82.919846	81.529114	82.588264	81.768341	83.196671	88.188675	80.303146	82.029678	80.467621	80.370956	81.344643	80.63044	81.490448	80.052757	78.829224	81.602715	77.737282	76.34996	75.282417	74.565926	75.267395	75.92495	75.487015	76.156326	75.250214	76.040649	77.282852	76.385147	75.346771	74.87616	74.472328
72.157196	81.638763	80.357735	81.57827	67.537399	71.173897	67.019455	70.373352	71.678497	72.310295	72.534058	73.143173	71.80368	71.617599	70.636169	70.763474	71.519882	68.538124	70.391205	69.329163	68.790657	69.55957	71.181389	70.358658	70.168755	69.668083	69.259636	71.707031	71.605713	73.460106	73.199203	73.754463	72.276909	72.258751	70.781349	72.283195	72.342415	72.306816	73.42305	72.809509	71.978668	71.318138	70.796158	70.82663	71.820396	72.320297	72.828865	73.805595	74.758591	74.9533	75.403053	75.549606	75.104042	75.634773	75.263451	76.499413	75.542397	76.88372	77.35025	77.5485	76.725212	78.0131	76.173622	75.244614	77.218628	77.429642	77.575516	76.386353	76.974571	76.584946	76.036438	76.849625	76.709335	77.835472	78.697319	77.184578	78.551819	76.883095	77.437653	76.098778	75.823112	77.301117	77.199257	76.070625	76.495934	76.437271	79.172501	79.110039	77.919868	79.767715	81.399719	80.968208	80.258003	79.824623	81.566429	80.685524	79.373642	79.685081	81.531197	77.197731	77.35881	79.597153	78.370346	79.852409	77.175888	76.480659	72.852921	76.767204	71.042297	69.751038	76.351013	82.471214	74.602638	75.534142	71.076782	70.448906	74.94854	73.2136	74.550285	73.462379	75.793564	74.946648	82.082031	78.474121	78.095673	77.843521	73.617538	72.265106	70.871986	70.161415	71.873398	73.643631	75.781845	76.409866	76.482071	76.346207	75.202492	74.792816	73.941849	72.27536	72.712563	72.341515	72.039116	73.410408	75.588707	73.853081	74.014465	74.37944	76.062424	76.323952	78.042328	76.578011	81.523422	79.030151	75.970505	76.026787	82.455246	84.091011	84.39122	82.199646	83.139679	79.80851	83.673439	82.499107	80.047844	80.125267	78.823753	78.677193	78.96801	78.596359	78.778496	80.640381	79.676689	80.747536	79.578842	80.110031	78.860016	81.677879	81.216431	81.587158	82.564056	79.711586	78.355995	79.456642	79.016312	83.448524	87.644615	88.117241	80.082199	79.446342	79.637749	78.916275	79.653473	80.041389	79.398964	79.065125	80.045509	80.185905	81.467079	81.21714	82.22406	82.502472	82.893776	83.226631	83.571259	85.751854	86.779633	86.545189	83.334885	82.118706	82.456085	85.078812	87.04895	86.957901	86.876747	84.543037	83.081421	83.305916	85.670853	86.911621	86.973717	86.595268	87.009315	87.233894	87.360748	87.180466	87.283287	87.111603	87.2743	86.98455	87.0877	87.010239	87.457115	87.564079	87.743942	87.782074	87.689629	87.633003	87.566139	86.855743	87.953156	87.654587	84.820465	86.042221	85.311752	86.85379	86.868103	87.510353	86.732468	83.035164	82.95993	84.501472	82.540329	82.508568	81.930733	81.688049	83.989578	84.606659	85.377373	83.871902	83.838623	83.880768	84.93676	83.897911	88.172256	88.118744	85.740868	83.682922	88.071022	88.047974	83.488823	86.129272	86.581108	86.647263	87.643494	88.329544	87.952553	88.241821	87.790741	87.949524	87.962318	88.135757	87.954437	88.060722	86.939171	88.195755	88.322159	88.264442	88.426956	88.310852	87.90966	88.578217	88.489059	88.547508	87.810524	88.723396	88.279587	88.347542	87.401672	83.568665	81.481865	85.755219	87.534988	88.663528	87.433662	85.436813	81.135536	81.962296	81.902969	82.031715	84.904961	80.836632	79.710449	77.23127	79.046524	86.338806	81.293037	78.11515	75.998695	76.338478	78.206924	79.569214	80.63295	80.733932	79.515823	87.260201	88.803925	87.155205	80.624626	79.157585	76.343933	74.300797	72.691254	76.727982	75.075203	83.084709	84.564125	89.531578	85.383873	82.202667	85.751617	74.449707	78.686829	76.937256	79.824318	84.984848	81.403091	83.639687	84.387253	86.683502	89.774567	91.035675	90.476814	90.271393	85.715202	90.794662	87.881332	90.578888	90.920151	91.025375	91.107277	90.868546	90.882896	91.124489	90.646606	90.76992	90.869446	91.577995	91.398979	90.989738	91.076813	90.764023	90.714516	90.989883	91.05677	90.597595	90.156746	90.814552	91.169037	91.134102	90.998642	90.795654	90.32682	90.283302	90.122757	89.787399	89.029297	89.674316	89.628159	89.215553	89.583183	89.570244	89.411156	89.351074	89.571014	89.467659	89.635796	89.629944	89.601341	89.677963	88.959473	88.427048	88.042564	88.328728	88.599976	88.782387	88.920425	88.796997	88.867165	88.813713	88.498993	88.231949	87.985786	87.700424	87.587067	87.924438	87.942444	87.996178	86.935547	87.148361	87.497345	87.864899	87.838974	87.947014	87.997955	87.887215	88.197403	88.364906	88.114426	88.246155	88.377197	88.455284	88.039581	87.999481	87.90921	87.555244	87.854858	87.926376	86.273529	85.595772	85.586433	87.224365	87.133553	83.690735	84.475014	85.328346	84.983582	85.708549	85.303749	84.120705	84.963974	82.269722	82.07122	83.559219	87.93528	88.000656	85.15889	87.508446	82.794624	82.531853	83.228775	86.810486	85.883324	86.697578	88.164619	86.94471	87.494476	87.780357	82.254723	83.164764	80.868256	81.953392	83.261345	83.578857	83.382561	82.553757	80.738419	80.481529	82.574059	83.928703	85.952805	83.842316	81.280807	83.008408	81.634171	82.748276	88.443138	79.898415	81.529671	79.929161	79.731003	80.958878	80.750717	81.564003	80.803841	79.162415	81.955048	77.410187	77.658791	76.463753	75.786308	75.122063	75.345078	74.921417	74.75209	73.865891	74.210091	78.048164	76.79467	76.316917	74.741302	75.395546
75.620438	88.565254	88.025833	88.747948	68.920647	77.938812	69.624329	73.755341	70.980156	73.396057	70.555275	70.750412	67.654259	69.060486	67.944519	68.678001	72.019203	70.66906	71.9132	71.166023	72.020531	71.763962	70.999146	69.999863	69.655273	68.942581	68.302948	70.123093	71.013626	72.657761	72.254417	72.530472	71.641052	72.418549	69.622208	71.426407	70.33091	70.710434	71.646759	71.871788	71.172523	71.652573	70.984337	70.660179	71.714912	71.844017	72.060059	72.804962	73.641724	73.854965	74.815262	74.384026	73.639816	74.442436	73.43811	73.988754	73.651871	74.812645	75.572037	75.134407	74.646309	75.491913	73.687469	72.976624	75.440971	75.626556	75.609886	74.634613	74.96051	75.200623	74.717377	75.357582	74.829315	76.29805	77.256142	76.020905	77.527252	76.78495	76.959465	76.537094	76.252586	77.811508	76.858055	76.40107	76.648346	76.366356	78.480255	78.345627	78.242996	78.253105	79.087769	78.613876	78.120407	77.807297	79.75042	80.259995	80.263603	80.103638	80.268669	75.943962	75.101295	77.613304	76.847801	79.565453	78.319305	78.664619	77.088982	81.32428	77.855927	75.07383	79.232605	81.618309	77.410332	74.760483	71.522842	71.4981	77.827126	73.151245	74.342766	72.399948	74.085617	74.731277	79.25119	77.384712	77.367035	77.923882	76.634659	75.486351	75.47496	71.404716	71.429092	72.905464	74.841141	76.511772	76.691414	76.827202	75.726593	75.035782	73.272911	71.457634	71.930641	73.887779	74.302193	76.406609	78.877052	74.93045	75.624817	74.10186	75.074432	75.456566	78.128395	75.987671	85.472214	83.139297	76.525978	77.488823	87.484192	88.310616	87.922234	85.983856	86.817055	82.337463	87.065407	86.326897	81.711548	82.02639	79.665192	81.123238	80.310959	78.743866	78.536819	79.510506	78.107925	81.205963	79.201492	81.312065	79.048973	82.555885	82.326569	82.684975	84.447784	80.095505	76.391243	79.287582	79.905151	85.617615	88.875534	89.216705	81.632149	79.26091	79.392487	78.56926	78.982513	78.98307	78.473259	78.102089	79.428902	79.625641	80.856262	79.968925	80.750931	81.193146	81.121521	81.069191	81.906509	84.942322	86.476845	86.433395	82.871613	81.257545	81.925415	84.239449	87.100235	86.989487	87.18737	82.975677	82.844231	82.951881	85.254761	86.783585	86.347969	85.120529	85.674713	87.351585	87.391518	87.274078	87.293541	87.357635	87.484665	86.943848	87.261375	87.209068	87.401215	87.367142	87.581589	87.742699	87.480141	87.518524	87.43512	86.607239	87.495033	87.745613	83.93615	85.650314	83.948982	85.263329	85.573799	87.849365	87.735809	82.888069	81.922363	83.505753	80.681702	80.518906	80.298729	80.401642	83.041252	83.574112	83.909111	82.290924	82.617485	82.934227	84.672256	83.74839	88.342415	88.413078	86.952065	83.063911	88.160736	88.438049	83.33297	86.003784	85.042374	84.906631	86.866646	88.191353	88.331711	88.162582	88.014542	88.216995	88.251968	88.189362	87.961929	88.47612	87.169693	88.395973	88.44239	88.345314	88.395996	88.097008	88.263557	88.658829	88.376511	88.735519	88.361557	89.124466	88.539375	88.578857	87.744133	86.145302	83.554649	86.920242	88.002594	89.001404	88.343513	86.664108	81.527115	82.647507	82.212303	83.118416	86.977325	83.736702	81.697876	79.092659	79.628929	88.975716	85.202194	80.903923	76.155296	75.859566	78.218857	80.441162	81.507568	81.676613	79.794258	88.937225	89.200058	89.129395	84.763748	83.381851	80.365143	76.36219	77.396667	82.443405	79.773102	88.737663	89.979164	90.262688	89.356934	87.367119	88.82695	76.848961	83.184616	81.802185	85.689026	89.086052	87.471191	88.566345	88.636086	89.850998	90.311394	90.86515	90.184319	90.524765	88.926514	90.57251	89.430023	90.303558	90.581459	90.722305	90.703018	90.586159	90.379417	89.977554	89.871658	89.887474	90.251419	90.737198	90.376091	90.414902	90.612701	90.480263	90.62674	90.461082	90.106087	89.445358	89.356422	90.001999	90.648453	90.927917	90.474258	89.924683	89.395172	89.052132	89.040886	89.362106	88.624672	88.985527	88.868469	88.475365	89.090195	89.186302	89.188324	89.165916	89.305031	89.046204	89.020973	89.220871	89.144936	88.942802	88.287613	87.703041	87.508957	87.774689	87.983749	87.674675	88.485046	88.368446	88.318619	88.170753	87.911415	87.938324	87.851936	87.751602	87.799454	87.948563	88.012894	88.117455	86.738907	87.17057	87.702827	87.690529	87.7127	87.823357	87.881332	88.200066	87.899384	87.851593	87.875648	87.935043	87.949356	87.927551	87.68148	87.662186	87.53331	87.344376	87.790482	88.042007	86.944344	85.7976	85.435738	87.304184	86.813232	82.81945	85.103165	85.43679	85.600578	86.367218	85.966705	84.567451	84.980064	81.514389	81.321037	83.454338	88.405869	88.249786	86.233086	88.095055	83.665031	82.928772	83.719986	88.153374	87.415634	87.977226	88.774658	87.191856	88.293404	88.315742	83.84201	83.31707	80.800369	81.832306	82.94931	83.130585	83.018593	81.86673	80.710632	79.743637	84.389442	85.872963	88.001457	85.760368	81.198875	82.821548	81.580612	82.134995	88.459015	79.779091	80.944	79.288307	78.43232	80.000099	79.130211	79.53994	79.582748	78.48204	81.79364	77.535088	80.204636	80.163864	77.032959	75.552917	75.021042	74.226143	73.274452	71.373795	71.851334	81.983475	80.653915	80.903603	74.436104	74.779793
83.519699	90.814896	90.602875	90.869293	67.992027	87.122162	77.886009	81.655968	75.198372	80.121552	70.81015	71.134201	70.159462	74.079224	66.475121	67.201439	70.360565	68.36245	69.843689	69.053429	69.862511	69.235901	68.311897	67.481224	67.262978	68.024513	67.646576	69.65197	68.950043	70.495407	70.958466	71.356415	70.571556	76.326958	70.592438	71.617966	69.435333	69.503571	69.912338	70.351807	68.595695	70.394104	69.655678	68.364784	69.450134	70.166649	70.310829	70.21212	71.725082	72.042526	73.206795	72.137886	70.890701	72.107262	72.145218	72.878471	72.959625	73.486458	74.293884	73.301102	72.207748	71.892944	69.274445	69.531265	72.275406	72.929153	73.591171	72.397156	73.223251	73.676613	73.415321	73.307648	73.083199	74.048584	75.175087	73.873528	75.302483	75.279884	75.068489	75.522575	74.839149	75.680908	74.909424	74.936974	75.211418	75.51429	77.261612	77.410912	77.800583	76.680298	77.293457	76.65966	75.992432	76.759155	78.433289	78.576019	79.601097	78.817612	78.947281	75.690285	75.083679	77.861847	76.699524	80.181313	79.641312	80.339867	79.685318	82.284981	81.421738	78.373482	79.743408	80.918556	79.268608	76.664055	76.567413	75.864075	80.786072	76.001785	76.103111	73.563614	74.512733	73.803253	76.189133	74.659203	74.978882	76.284729	77.217537	77.290771	79.694138	74.982567	73.807571	74.769112	75.546928	77.137779	77.082268	77.737839	75.122643	73.487808	71.53653	70.741867	72.169144	77.0159	77.957588	79.663391	80.353188	77.367973	77.376602	74.829315	74.536186	74.623344	79.997116	74.881805	89.415619	88.365486	78.973953	81.24752	90.006119	90.359695	90.155243	89.272095	89.932991	86.459137	89.719505	89.835159	85.991882	86.047005	83.453201	85.346519	83.243576	80.26506	79.615044	80.37278	78.950417	83.681961	79.918861	84.642105	81.597237	85.448677	85.943085	85.777519	87.280067	82.781746	75.430435	81.806686	83.576454	88.392845	89.804245	90.018257	84.422699	79.102356	79.346291	78.776176	78.738136	78.693779	78.164421	78.306213	79.240372	79.680145	80.629112	79.155571	79.136414	80.181465	79.976006	79.718277	80.681816	85.250732	86.252525	86.441757	82.157654	81.562653	82.102631	84.533424	87.466171	87.424629	87.585587	81.9711	83.4991	84.201431	85.610168	86.799355	85.663895	83.792336	84.5728	87.779434	87.56041	87.476685	87.713753	87.594574	87.942291	87.682526	87.682312	87.695572	87.623131	87.453384	87.59153	87.235222	87.601463	87.590775	87.689735	86.921021	87.854576	87.794754	83.884781	85.466576	83.379303	84.147591	85.048172	87.572472	88.281479	83.775452	81.396179	83.442772	79.013153	79.945343	79.527069	80.354286	82.772629	82.827492	82.6418	81.032692	81.461861	81.8554	83.680519	83.141701	88.305962	88.363335	87.401001	81.675346	88.163391	88.69825	83.232208	86.723091	85.458763	84.895134	86.589455	88.567596	88.432259	88.410202	88.537964	88.618835	88.50798	88.355591	88.3881	88.612526	87.930878	88.467834	88.311707	88.319115	88.540749	88.303558	88.800751	89.02906	88.879456	88.856331	88.873772	89.253593	88.365631	88.48629	87.976776	87.870323	85.740585	88.282059	88.869156	89.454933	89.177055	88.337822	83.001686	84.224884	84.11779	85.56324	88.826714	86.151184	83.285103	80.914154	79.787628	89.521454	87.566315	83.376724	76.236534	74.997589	79.311012	82.239212	82.676865	84.14296	81.901573	89.206001	89.136734	89.816277	89.031487	87.993431	86.378136	83.467918	84.958603	87.704567	85.988213	89.837738	90.269402	90.068001	89.962494	90.023369	89.817245	83.998375	89.035629	88.19075	89.588272	89.882179	89.673584	90.027939	89.435966	90.008842	90.199257	90.293587	89.694382	90.061218	89.935242	90.068344	89.3452	89.811432	89.811646	90.107246	90.007057	89.975922	89.743324	89.843849	89.214348	89.258591	89.584129	89.623161	89.752762	89.516663	89.942688	89.950432	89.981628	89.848228	89.342323	88.830925	89.043419	89.386223	89.575821	89.673096	89.328804	88.930397	88.523544	88.581841	88.925636	89.310265	88.214981	88.468155	88.262741	87.965103	88.460091	88.616325	89.059402	88.643921	88.840424	88.27079	88.250511	88.237427	88.170258	87.844254	87.4478	87.159927	87.263054	87.431389	87.688919	86.150581	87.764839	87.987465	88.039284	87.896118	87.732651	88.069733	87.813766	87.5158	87.156555	87.722443	87.80117	87.805824	86.829155	87.536636	87.702614	87.785782	87.628197	87.682808	87.837021	87.895264	87.681328	87.984993	87.872833	87.849274	88.031258	88.117134	88.036148	87.978195	87.83046	87.447906	87.61541	87.908432	87.30751	86.833923	86.177612	87.706024	87.109283	83.294502	86.782852	86.908554	87.40435	87.806618	87.170166	86.018936	86.215057	81.260506	80.11795	83.329025	88.796761	88.7967	87.025841	88.527145	84.188042	83.57579	83.795601	88.818024	88.856239	88.957993	89.16452	87.168404	88.533585	88.651642	86.050476	83.947952	81.082817	81.136047	82.196274	81.667961	81.724052	80.635338	80.280701	79.567856	86.927994	89.011833	89.638954	88.70153	81.434158	81.853897	81.071205	81.143517	88.231117	80.485924	80.098183	78.328316	76.348969	77.392799	76.337257	76.432526	77.356987	77.379646	81.501259	76.419029	83.507484	84.396286	77.089455	75.483261	74.341049	72.161316	71.365295	70.249779	73.216476	88.250038	86.945053	86.006317	74.275414	75.00042
89.013443	91.239288	91.283257	91.552742	65.65181	90.758423	86.934235	88.383575	83.475258	87.334015	73.616699	73.222206	77.498077	85.692841	73.725258	67.402779	73.840355	66.072441	67.043594	65.67292	65.128494	64.722565	65.380844	66.502174	65.166824	66.224747	67.207275	68.336098	66.079544	68.473022	69.09169	69.823997	69.056541	84.244003	71.734138	73.856171	66.25071	67.543198	67.439125	67.915573	66.411385	67.067459	65.523277	64.545174	65.438393	66.027466	65.851425	66.883415	68.319145	68.338348	69.512238	68.327774	68.564194	69.364609	70.156204	71.155617	71.420403	72.361732	72.305664	69.922379	69.59433	68.607323	66.00824	65.820145	68.748878	70.00235	71.366241	70.597755	71.191536	71.534561	71.679955	69.90229	71.137634	71.129547	72.46743	70.996742	73.164009	72.707458	72.781723	73.152763	72.281906	73.445236	72.505943	72.736061	72.424431	73.537048	75.132812	75.235725	75.372154	74.586418	76.072533	74.794922	74.719757	75.775131	76.287857	76.697212	77.394821	76.979935	77.393852	76.644913	77.347137	79.085236	77.180649	79.616501	78.957558	79.227692	79.180504	80.440369	80.702003	79.153168	78.994293	80.150307	79.166344	77.957848	77.80217	76.783638	79.510994	77.629845	77.238884	75.961487	76.980453	73.950455	76.747482	72.377457	73.935989	75.789444	76.655579	77.046387	79.857559	77.526802	75.722176	76.546127	76.989288	78.256943	79.102295	80.765457	75.158928	75.506119	72.922913	72.861992	73.950584	78.759331	77.907959	78.573593	78.584351	76.946182	77.553116	75.971786	76.9879	75.492851	85.045464	73.766609	90.355362	90.451019	79.967445	82.280067	90.412201	90.583328	90.621712	90.354523	90.438019	89.894753	90.438293	90.432114	89.893013	89.696869	87.942856	88.774857	86.695457	83.824867	83.63784	84.849709	84.617493	87.664635	83.665695	88.083855	86.204826	89.025307	89.27636	89.343826	89.637169	87.450508	76.354126	86.663307	88.636215	90.223892	90.1175	90.237534	87.252197	78.508942	79.564018	80.161911	79.866699	79.731499	79.385445	79.015884	79.056564	79.000458	80.232574	77.499512	77.003174	79.245285	79.366653	79.553078	81.293808	87.043198	86.949471	87.042664	82.050041	82.432053	82.660553	86.116737	88.018707	88.06263	87.84037	81.4739	84.575478	85.605232	86.033295	87.305435	85.521378	83.172234	83.798859	87.676201	87.676003	87.459152	87.582001	87.566681	87.694931	87.335861	87.591461	87.407806	87.626762	87.613007	87.718559	87.657333	87.629509	87.570435	88.037567	87.907852	88.209358	88.115311	84.07283	85.676003	83.104172	83.541908	85.892166	87.898094	88.383575	85.304802	81.693565	84.431351	79.473381	81.093758	79.566185	80.524101	81.737297	81.99781	81.258377	79.96965	79.990341	80.190926	82.188354	81.789116	88.705994	88.68737	87.960144	80.763542	87.704628	88.538712	83.412605	88.049133	86.885567	85.649048	87.062294	88.708702	88.628983	88.854759	89.002495	88.947395	88.675163	88.748413	88.707024	88.661232	88.385757	88.315765	88.550514	88.329239	88.391342	88.699623	89.090752	89.13221	88.593193	89.409637	88.92289	88.896454	88.531654	88.414131	88.254227	88.731934	88.171379	89.020584	89.232224	89.362061	89.250504	89.101547	86.067024	86.706696	86.763107	87.971092	89.55452	88.84034	86.581856	83.004883	81.35421	89.507141	88.495239	86.138458	79.298759	75.926453	82.480461	85.832771	85.861267	87.978043	85.263672	88.91935	89.124443	89.638931	89.767632	89.150902	88.361061	87.515564	88.012077	89.21199	88.691208	89.660965	89.697357	89.728088	89.76931	90.134415	89.23838	89.15242	89.660324	89.671379	89.314384	89.332771	89.506905	89.554497	89.20607	89.647278	89.810722	89.861702	89.160446	89.567802	89.43335	89.568939	89.217865	89.459267	89.343719	89.490791	89.009834	89.327148	89.056976	89.072968	88.392517	88.581024	88.941963	89.160255	89.590759	89.26046	89.405365	89.266945	89.362946	89.034294	88.717087	88.185326	88.216675	88.778137	88.906387	88.962906	88.603065	88.314117	88.362434	88.123245	88.255066	88.636368	87.883095	88.387802	88.561821	88.125221	88.633858	88.683723	88.861259	88.634178	88.363831	87.862968	87.759346	87.823868	87.960144	87.542412	87.651047	87.178978	87.430725	87.58567	87.75988	84.804924	87.860222	87.512367	87.38311	87.556229	87.36721	87.562019	87.565262	87.509491	86.174225	87.458359	87.110466	87.297943	86.323181	87.668282	87.571289	87.592468	87.623993	87.706085	87.560951	87.915154	87.980148	88.196869	88.049088	87.80117	88.330811	88.212555	88.321106	88.103035	88.45462	87.9347	87.900627	87.823334	87.978195	88.081039	87.59687	88.132454	87.846313	84.347	88.242897	88.200241	88.672653	88.648811	88.299095	88.011047	88.209381	82.554146	79.209213	84.14843	89.461243	89.149376	88.671577	89.161285	85.192451	84.596291	85.275146	88.731812	89.314491	89.422813	89.368523	86.41951	88.951599	89.001724	87.58741	84.217026	81.551811	80.35231	81.339813	79.820183	79.372467	78.733498	79.84938	79.987633	88.968231	89.924301	89.778511	89.809608	81.957794	81.451843	79.570755	79.50769	87.133575	80.832314	79.985535	78.204376	75.743584	75.201012	73.857819	74.367012	76.652321	77.419518	80.657372	75.201584	87.812904	88.424644	75.037247	74.150909	73.300568	69.590576	69.210884	72.549438	79.756622	91.007652	89.774376	89.48008	76.826729	78.570396
90.670616	90.649376	90.782562	91.267548	71.478706	91.164162	90.679863	90.939651	89.650581	90.499512	76.486877	75.437149	82.387695	89.833679	85.143188	67.942223	85.156212	70.41507	66.98201	65.680199	64.96656	64.122047	65.793602	66.582359	65.430389	65.042969	69.161873	65.536217	64.082672	65.750107	66.42823	68.853271	71.18634	90.74765	80.459595	83.087479	64.529228	65.547096	64.834312	64.900787	64.664604	63.427464	63.145252	63.476795	64.255043	64.378876	63.770977	70.707039	65.272392	63.477654	65.320648	65.45871	65.563766	66.649437	67.089195	68.579277	67.897141	68.728088	68.216232	66.063988	67.240494	67.411552	66.43544	65.420921	67.570618	67.344109	68.58387	67.82914	66.97731	67.124771	67.754318	66.1213	67.930244	68.279404	69.171959	68.025177	70.155777	69.605042	70.733971	69.435074	68.884254	69.448959	68.362259	68.600693	69.294075	71.047981	72.757278	73.520012	73.156609	72.873558	74.498825	73.104935	73.638008	74.748856	74.797134	74.935234	75.577057	75.398163	76.088196	76.932388	77.625298	78.338142	77.046089	77.440651	76.261299	76.67704	76.647491	77.908066	78.480789	77.583069	77.406281	78.626831	77.577766	77.255539	76.264366	75.167236	77.702461	76.460724	77.221291	76.797333	77.928558	75.898705	79.847885	74.756256	75.731247	76.434845	75.630356	76.12751	78.111076	77.210838	76.790337	78.310181	78.94902	79.429199	79.772652	81.354897	78.453239	79.784492	78.565422	78.221733	77.436317	76.550034	73.379356	73.748734	75.727791	74.740807	76.58741	76.411285	78.6511	78.04155	87.194969	76.455292	90.368622	90.174622	82.913651	83.707191	90.429688	90.51091	90.371132	90.352165	90.261528	90.212219	89.865784	90.102356	90.227966	90.135696	89.350838	89.935844	89.379639	87.888756	88.17691	88.708122	89.054321	89.603935	87.880966	89.824562	89.495872	89.69912	89.871315	89.974892	89.798553	89.81411	80.143143	89.452293	90.02993	90.220093	89.925095	90.1222	89.223015	80.237701	80.982841	82.736961	82.919052	82.707008	82.204323	79.909294	79.426605	79.121346	81.245659	78.130585	76.647491	80.095993	78.786453	80.883125	83.920677	88.438614	87.533569	87.776581	82.638626	83.555252	84.320755	87.821274	88.456207	88.43988	88.239441	81.59256	86.202354	87.219856	86.959618	87.780807	86.082947	83.332909	82.925278	87.893417	87.797882	87.626907	87.754478	87.725937	87.942513	87.525307	87.831657	87.878822	87.671974	87.696091	87.70755	87.85215	87.990936	87.878098	88.264397	88.28392	88.285492	87.964973	85.119904	86.585915	83.281799	83.745239	87.178101	88.181824	88.610291	86.757919	81.527977	85.598923	80.141876	81.542526	78.779655	80.032677	80.486717	81.3759	79.83651	78.42942	78.745346	79.038048	81.144417	80.131378	89.003143	88.776527	88.796715	80.072975	87.877045	88.663872	83.949387	88.645531	87.918861	86.768173	87.855217	88.619629	88.744255	89.000801	89.041161	88.8974	88.887207	88.962502	88.874542	88.731659	87.486214	88.204575	88.554611	88.689064	88.756012	88.680717	89.205055	89.021637	88.922653	88.987244	88.68158	88.903191	88.494209	88.798607	88.603897	88.776932	88.923019	88.945206	89.353523	89.440063	89.106827	89.283722	88.220947	88.15155	88.363594	88.60218	89.375687	89.097122	87.982376	85.825005	84.434906	89.219048	89.07045	88.382736	83.838669	79.399269	86.606941	88.375313	88.455025	89.191902	87.391884	88.749359	88.924667	89.576172	89.940735	88.827019	88.925743	88.629349	88.689644	88.682732	89.102211	89.098801	89.478622	89.185211	89.133347	89.702232	88.893921	89.449524	89.664383	89.677109	88.964775	88.91452	88.904137	88.852119	88.996124	89.146347	89.536514	89.072105	88.389755	88.433525	88.536026	88.768112	88.866219	88.757561	88.933594	88.891434	88.513046	88.478226	88.505577	88.766182	88.342522	88.332077	88.348228	88.463501	88.777489	88.528366	88.538025	88.779488	88.779488	88.454529	88.25058	87.896141	87.835846	88.031448	88.299477	88.380783	87.995789	87.984352	87.896568	87.463745	87.804962	87.790245	86.945587	88.182495	88.271973	88.100098	88.531288	88.223007	88.390205	88.239357	88.403809	87.827065	87.863396	87.639267	87.722054	87.238632	87.507881	87.317299	87.431793	87.372253	87.386627	84.878914	86.724297	86.63192	86.561279	86.56308	86.631615	86.962151	87.377548	87.107162	85.251396	87.516083	87.670921	87.760422	86.553574	88.086105	87.903954	87.703453	87.93792	88.09256	87.453682	88.385437	88.123825	88.48835	88.037399	87.789711	87.921928	87.995056	88.208755	88.406898	88.495842	88.209656	88.091278	88.195282	88.526138	88.657974	88.592117	88.656944	88.693504	86.048698	89.22924	89.092964	89.348953	89.1436	88.835152	89.192398	89.396782	85.640984	78.063095	86.046165	89.522522	89.66404	89.110947	89.42099	86.718971	85.765976	86.853294	88.927116	89.487076	89.569283	89.770256	86.778969	89.426819	89.401184	88.814827	85.566071	83.052307	80.758247	82.208466	78.490021	77.707909	78.567307	80.893341	82.638626	89.66037	89.849174	89.717552	89.872925	82.427048	80.438866	77.340958	78.145622	87.014381	81.014961	81.922539	79.749992	76.517349	75.544098	73.412643	73.557419	74.85968	75.893661	78.331917	71.784859	89.613228	90.343216	73.714012	73.216385	75.120003	69.600616	71.139626	79.90979	87.788338	91.193237	90.812515	90.681	83.423096	83.077736
90.43222	90.08152	89.792313	90.432053	78.333725	90.868179	90.745483	90.726791	90.763397	90.737305	81.029381	76.537735	85.546478	90.99398	90.96347	70.016388	90.609222	84.226341	71.339638	68.681267	66.876869	66.43248	67.667221	67.810883	65.842842	64.367134	83.610268	71.069466	65.756905	70.033424	65.88192	76.019531	82.469795	92.544022	90.732307	91.311432	68.806343	64.990204	63.951157	63.592514	64.562378	62.655994	62.733284	63.703732	64.372719	63.98238	64.506912	84.925064	67.19899	62.746845	63.773876	62.998032	62.99054	64.714989	64.44915	66.296608	64.861481	65.398651	63.739437	62.440536	64.306259	65.431114	66.219147	65.134827	64.75975	64.308449	64.862297	63.336933	62.792381	62.778709	63.915497	63.996243	64.766144	65.132965	66.19072	65.388718	66.927399	65.578598	66.456345	64.743568	63.590435	65.700798	64.766853	64.24131	65.104897	66.446045	70.219521	71.517883	71.555626	71.185486	72.67527	72.552101	72.961792	73.870094	73.772293	73.264519	74.052254	74.32515	74.756836	74.932617	75.633636	76.17527	74.931564	74.900169	73.794182	74.198143	74.141899	75.413567	75.301689	73.443047	74.57206	76.242844	75.306023	75.911194	75.614838	74.530197	77.042419	75.895782	76.975388	77.102501	77.456406	76.880478	79.966156	78.350349	77.782433	77.996193	76.543098	76.584343	77.387177	76.712959	77.644348	79.561913	80.152794	79.813744	79.200806	81.055199	79.529579	80.153526	80.148033	80.317329	78.206093	77.165611	75.593208	77.540108	79.645966	77.768311	79.504517	76.293915	77.835327	80.091469	87.700363	82.283882	89.918396	89.461197	85.452583	85.283951	89.976524	89.910416	90.019272	89.918442	89.699272	89.76313	89.32769	89.719482	89.731926	89.760422	89.697472	89.775764	89.679077	89.435104	89.285568	89.492699	89.299622	89.552307	89.731888	89.803276	89.759995	89.676483	89.549194	89.872948	89.82486	89.89183	80.988762	89.834801	89.853699	90.042976	89.967407	89.791107	89.985603	84.983948	85.064072	86.450233	86.938332	86.649811	85.695702	81.003273	80.473907	81.801064	83.892334	80.903854	78.392303	83.79734	80.309204	83.85347	87.018929	88.934517	88.587997	88.824631	84.02739	84.945213	85.876137	88.705048	88.697838	88.41597	88.58139	82.046906	87.995598	88.339798	87.994804	88.305595	87.751045	85.114685	83.662903	88.168076	87.98053	88.023941	88.316086	88.087242	88.229012	87.919853	88.036148	87.958389	88.062004	88.205627	88.180862	88.243477	88.257721	88.541031	88.633293	88.581261	88.415115	88.709259	85.851524	87.795074	84.044853	84.825272	88.35965	88.700462	88.886902	87.842262	80.762749	86.206131	79.826744	82.192322	78.405457	80.005234	80.315315	82.027359	78.969406	76.963242	77.997154	77.888176	80.232361	79.035362	89.484909	89.118217	89.168427	79.731323	88.665184	88.932114	86.349686	89.178108	89.03466	88.089706	88.560471	88.873047	88.884628	89.013397	88.899826	88.736229	88.921196	89.14534	88.750244	88.710289	87.169006	88.754425	89.063477	88.926346	88.962608	88.857422	88.838028	88.657028	88.788605	89.061996	88.863792	89.095581	88.677437	88.826004	88.563431	88.830063	89.146736	88.936256	89.269577	89.239113	88.855835	88.944046	89.236557	89.175964	88.766502	88.760368	88.970566	88.792725	88.844185	87.890755	87.39534	88.453438	89.063911	88.986809	86.928009	83.661835	88.07074	88.321281	88.429832	89.102875	88.384193	88.380142	88.659027	89.401764	89.500999	89.041039	88.755882	88.439941	88.361664	88.304268	88.631577	88.620811	88.90538	88.653748	88.469299	88.509872	88.299393	89.092659	88.93969	89.148453	88.504616	88.355591	88.114342	88.335892	88.359924	88.671082	88.832123	88.335701	87.71476	88.253563	88.289177	88.277443	88.298065	87.987206	88.131142	88.083313	88.203415	88.490623	88.352074	88.603127	88.422821	88.251198	88.026863	87.886139	87.991089	87.860565	87.212067	88.092026	88.368362	88.000252	88.186012	87.958435	87.73349	87.922363	87.640129	87.769005	87.416321	87.526123	87.62822	87.871506	87.803467	87.821571	87.060684	87.895729	88.094856	87.786858	88.185387	87.91275	87.904961	88.011497	87.344315	87.472649	86.393051	87.068924	87.407616	87.637123	87.719566	87.688408	87.43821	87.419846	87.231979	83.973419	84.859367	84.738022	84.455704	85.499146	86.158859	86.105179	87.04837	87.51696	85.060402	87.78688	87.863892	88.074989	87.440483	88.285339	88.070526	87.958366	87.934036	88.342957	87.456451	88.081917	88.071899	88.1464	88.344368	88.239487	88.165474	88.254288	88.214401	88.464531	88.38887	88.374771	88.663681	88.730049	88.769661	88.764618	88.922699	88.592484	88.705544	88.225708	89.263596	89.350517	89.608849	89.292221	89.304474	89.59391	89.580978	88.471268	77.394669	87.72216	89.804413	89.7015	89.192955	89.274666	88.354858	88.043297	89.075409	89.733002	89.814438	89.809586	89.771179	88.429214	89.400879	89.410561	89.501732	87.359421	85.362564	82.108772	84.386047	79.016869	78.241455	81.786087	84.576126	86.669708	89.982643	89.969254	89.769783	89.676674	83.79071	81.503044	77.063576	79.922318	87.774559	83.078568	83.744186	81.475014	77.956947	77.147202	74.533844	73.005356	72.933685	73.586212	78.975067	68.806282	90.442047	90.844513	73.143669	71.628906	81.434868	74.96566	78.78669	88.090393	90.390076	90.862946	90.603195	90.840302	88.233902	86.601364
89.60524	89.544777	89.170403	89.924385	81.315201	90.667397	90.500008	90.695786	90.448662	90.703918	84.70652	80.092674	87.887344	91.10479	90.963066	72.23539	90.997589	89.843491	82.026611	77.394928	73.849648	70.483498	70.462143	68.78791	66.619057	65.044426	91.275291	87.590042	83.211456	86.606644	78.916275	88.885742	91.2183	92.618698	92.623505	92.615669	85.924698	75.399513	68.297836	64.803734	64.704834	62.963741	61.973255	62.483131	61.537365	61.966003	62.776417	91.910721	82.225693	71.832237	73.753342	64.380806	63.368347	63.832626	63.87685	64.704987	63.494774	69.290276	62.72451	61.079823	62.320354	63.763016	63.159908	61.659714	60.679634	60.544197	61.513481	59.884285	60.341228	60.084206	60.75214	62.152985	61.554615	62.342754	63.644142	63.09341	64.263283	63.145359	62.698589	61.962482	60.577518	62.524075	62.482189	61.471745	61.256676	62.963032	66.336952	69.392113	69.515495	70.855446	71.448318	72.304543	72.710953	73.258316	73.066978	72.443207	73.225227	73.134354	73.377106	72.410156	73.014511	73.44146	72.57431	73.030159	72.002205	72.093872	71.389824	72.552361	71.279167	69.045425	70.982964	72.678871	73.170837	73.469482	73.892502	73.129639	75.150734	74.237022	75.566521	75.175537	75.938232	75.417519	78.898766	77.878456	77.772774	78.607285	77.760948	77.43042	77.311714	76.837738	77.714455	79.033752	79.933434	79.086479	79.561913	80.867531	79.839149	78.654083	78.066338	80.173286	79.477478	81.787315	81.611938	82.680168	82.581482	79.937164	80.083572	76.865265	76.382637	81.405045	87.498787	84.58316	89.731606	87.260582	85.904739	85.750931	89.574432	89.310631	89.469139	89.357536	89.323502	89.56411	89.162979	89.495209	89.404419	89.625969	89.621422	89.662811	89.490402	89.643005	89.551834	89.562088	89.425667	89.352448	89.460938	89.832054	89.449203	89.6017	89.333977	89.698479	89.780594	89.837738	81.555504	89.965477	89.950844	90.172264	89.743668	89.482933	89.840378	89.471581	88.890915	89.377258	89.475922	89.162445	88.941238	83.810081	82.366776	86.174179	86.9673	84.337555	80.461617	86.809006	83.135086	86.06134	87.865433	88.760086	88.455307	89.105515	85.141319	86.243813	87.15995	89.268745	89.116737	88.851089	88.847015	82.855003	88.557724	88.338318	88.303795	88.660248	88.603043	87.011032	84.817993	87.8284	87.362572	88.216354	87.921242	87.923195	87.882858	87.944229	88.214012	88.17717	88.261459	88.491074	88.751015	88.723717	88.861969	88.784744	88.785622	88.897995	88.845726	88.824402	87.459541	88.749084	86.038055	86.620049	88.883904	89.063286	89.154823	88.720261	80.790047	87.302361	81.026039	84.896271	80.066254	82.119179	82.767265	84.305565	79.659485	77.03817	78.134827	78.141006	81.234497	80.514183	89.863808	89.593033	89.516922	81.348976	89.510468	89.016533	88.174507	89.084869	88.982346	88.575294	89.013786	89.310631	89.307198	89.139893	88.987068	88.903343	88.91877	88.839142	88.878601	88.897354	87.191963	88.995499	89.466972	89.22538	89.100067	88.760155	88.948959	88.428658	88.834915	89.137077	89.151695	89.344208	88.639755	88.886581	88.334671	88.74305	88.702263	88.716164	88.779572	88.734299	88.673355	88.914116	89.071228	88.695953	88.321449	88.349068	88.741295	88.887917	88.756615	88.611755	88.416382	88.203201	88.46711	88.663467	87.968063	86.335075	87.570694	88.160736	88.108101	88.719109	88.36956	87.670128	88.046257	88.589394	88.853172	88.58699	87.864342	88.018257	87.932617	88.034302	88.049286	87.937981	88.193375	87.852089	87.829575	88.437622	87.904297	88.724167	88.568047	88.501587	87.678749	87.852303	87.881699	88.024864	88.112152	88.259033	88.261024	88.085464	87.689095	88.022675	88.013474	87.945534	87.745911	87.647766	88.015915	88.076683	87.918991	88.251411	88.314438	88.566971	88.508476	88.225304	88.327332	88.136162	88.333229	87.979736	87.06781	87.886612	88.055504	86.906876	87.83374	87.683022	87.631912	87.668129	87.314636	87.234383	87.505463	87.83548	87.808701	87.781708	87.825928	87.571808	86.712021	87.703171	87.688301	87.365318	87.65596	87.434975	87.518486	87.649696	85.756554	86.148544	85.06514	87.126411	87.625603	87.552536	87.605148	87.500092	87.426109	87.538849	86.912544	82.890305	83.795532	83.809937	83.271858	84.526016	85.323044	85.099861	86.568748	87.97023	84.683113	87.981003	88.111191	88.175453	87.969849	88.290016	88.069557	88.447105	88.242081	88.341347	88.061539	88.355164	88.541199	88.532234	88.872032	88.653015	88.334068	88.382324	88.17627	88.277504	88.658508	88.550705	88.799034	88.941597	89.123474	88.926384	88.910248	88.88929	88.87944	89.191971	89.103951	89.258827	89.493813	89.476006	89.498039	89.500122	89.489433	89.352898	77.283844	88.944496	89.81752	89.459671	88.962479	88.886627	88.993118	89.562263	89.788643	89.637772	89.59919	89.713989	89.540268	88.93705	88.925552	89.170486	89.389015	88.585487	88.28154	86.122124	87.552689	82.238159	81.714401	86.374664	88.30909	89.381462	89.983391	90.283195	89.733131	89.594818	85.818283	85.485283	79.253075	84.663498	88.116661	84.634506	84.523834	82.120224	78.749031	78.163666	77.013863	74.382721	73.834259	74.401863	83.410454	71.065857	90.264191	90.622955	77.179016	72.147499	86.076447	82.495285	86.457207	90.410378	90.30584	90.521317	90.473038	90.179405	88.959839	88.518433
89.019493	89.167847	89.060005	89.915947	81.935883	89.888657	90.200478	90.278114	89.949402	90.21312	86.954681	85.228889	89.257889	90.618408	90.850754	76.572861	90.472542	90.609871	88.560707	86.025887	83.568382	78.492958	77.83773	74.001205	74.01519	70.746742	90.883797	91.120689	90.774002	91.356422	90.399567	91.709595	91.985153	92.108734	92.224968	92.199585	91.847633	89.587799	84.666328	74.755142	71.552475	62.772251	61.080593	62.591343	62.19146	62.661293	62.471436	93.006905	91.865639	89.035179	89.3853	75.909607	63.844727	62.467533	63.347748	67.577141	67.16925	85.810135	65.391609	60.942558	61.228672	62.748283	61.56395	60.179714	60.09837	59.709835	60.199284	59.026386	59.343765	58.545948	58.899635	61.241783	57.837223	58.62159	58.435333	60.785553	61.302895	62.397839	60.736607	61.060318	60.262886	61.599804	60.751434	61.232685	60.484501	61.863132	62.589153	65.63797	65.237671	66.692055	67.358055	68.166237	68.66539	69.815392	70.457703	69.917656	70.336876	70.178627	70.009537	69.119987	70.123009	70.559219	70.805122	71.169151	70.39196	69.383492	68.769264	68.839279	69.446106	67.546524	68.539864	70.035118	71.527817	70.626877	71.362404	70.157616	71.632233	71.020302	73.87014	74.026306	75.475067	74.732498	78.416847	76.613312	76.16021	77.839355	76.849861	76.754669	76.757507	75.382324	76.088089	77.374245	78.11908	77.45443	78.520706	79.563568	79.499947	78.251411	76.937149	80.508652	81.035866	83.314667	82.862473	82.689819	81.471367	79.84668	81.646805	78.505959	75.747299	82.209579	86.889259	84.507889	89.040092	84.799393	84.807869	85.457756	89.321571	87.738831	89.139267	88.924088	88.815666	89.104485	88.770279	88.952477	88.950615	89.289429	89.384232	89.353699	89.233727	89.513275	89.658112	89.620499	89.520081	89.259537	89.298653	89.419655	89.169243	89.409317	89.313759	89.513771	89.449463	89.416672	83.80957	89.478447	89.65876	89.840034	89.123863	89.22744	89.473366	89.741478	89.493896	89.831581	89.50441	89.607666	89.78508	88.163956	86.45639	89.341743	88.350075	86.730194	82.417137	88.35862	85.700333	88.360954	89.035561	89.072639	88.907379	89.307152	86.567741	87.571594	88.777924	89.47435	89.43882	88.999855	89.089912	83.751503	88.849571	88.621948	88.390335	88.36216	88.853386	88.255211	85.169449	86.893036	86.201523	88.36422	88.222214	88.129105	88.222939	88.226631	88.175842	88.28566	88.183762	88.58036	88.749321	88.543991	88.81266	88.620079	88.83139	88.88459	88.900467	88.84639	88.626625	88.949646	87.733406	87.999588	89.12249	89.25428	89.606895	89.444847	81.956184	88.039223	84.052536	87.709007	83.125114	85.657631	86.669403	87.286461	81.3228	79.030388	80.145416	80.721878	84.365105	83.441444	89.832649	88.814445	89.447037	84.287048	89.353928	89.174156	88.620934	88.890678	88.843262	88.869736	88.890465	89.261902	89.448944	89.428108	89.183685	88.949265	88.684326	88.600357	88.955246	89.146477	87.666824	89.09848	89.320755	89.172958	88.844009	88.434639	88.70932	88.459915	88.947075	88.936302	89.015846	88.848091	88.374023	88.421852	88.369301	88.578964	88.419876	88.486313	88.630829	88.603424	88.498672	88.585854	88.395592	87.986565	88.188866	88.035339	88.374557	88.703804	88.265594	88.431892	88.193649	88.217316	88.19899	87.989586	87.881294	87.357101	87.336693	88.085075	88.305618	88.648727	88.3769	87.781281	87.401344	87.854362	87.929207	87.837799	87.289787	87.672424	87.815224	87.62339	87.62204	87.712868	87.83709	87.373878	87.447998	87.768082	87.371025	87.789581	87.684006	87.307259	86.944832	87.387375	87.522583	87.44516	87.520004	87.870628	87.994026	87.921844	87.686028	87.947098	88.187302	88.013962	87.834557	87.714928	87.967079	88.289612	88.167709	88.173889	88.188225	88.041901	87.858505	87.822388	87.802948	87.834038	87.585495	87.415894	86.770042	87.617172	87.187309	85.039116	87.227966	87.443832	87.436859	87.622536	87.330948	87.355408	87.676346	87.811058	87.957466	87.847733	87.668709	86.33683	86.053696	86.96254	87.1586	87.079163	87.608047	87.275818	87.569855	87.43853	84.557816	84.93792	84.532585	86.629662	87.520782	87.745338	87.546097	87.340775	87.341286	87.729431	86.35376	81.902992	83.069	83.150322	82.503075	83.697495	85.217514	85.188141	86.169739	88.221268	84.686523	87.555946	88.697372	88.693764	88.450584	88.280533	87.529793	88.326965	88.371834	88.507767	88.41127	88.882355	88.807724	88.425461	89.133774	88.533821	88.686493	88.457085	88.422493	88.561821	88.550514	88.644112	88.814163	88.892075	88.958984	88.88768	88.859375	88.762131	88.884369	89.351227	89.440193	89.210487	89.722252	89.434502	89.163712	89.393539	89.224823	89.557091	77.914505	89.314621	89.609108	89.237076	89.066696	89.154587	89.487717	89.623093	89.180145	89.305244	89.331833	89.257629	89.107704	89.175293	88.832809	88.850296	88.835793	88.599976	88.697968	88.59446	88.92347	86.035675	85.361839	89.031227	89.351868	89.385818	89.448814	89.718216	89.288979	89.238701	84.838379	87.774239	82.179626	87.934273	88.049904	83.650482	84.088989	82.630173	80.439812	80.330872	80.738693	79.596848	79.071884	79.555435	85.625084	78.859604	90.002579	90.226616	84.449905	77.413528	88.285812	86.345093	88.879585	90.35244	90.190544	90.399414	90.127563	89.759674	88.686531	89.248917
88.7164	88.985779	88.823822	89.335327	83.026451	89.40451	89.781349	90.033539	89.620522	89.802887	87.184837	87.441025	88.679062	90.08165	90.036026	83.873535	90.36673	90.64772	90.354332	89.785057	88.752106	86.607628	85.841805	78.65271	81.54615	77.265152	90.267166	90.789429	90.946945	91.079468	91.195473	91.347221	91.051659	91.411209	91.589561	91.936897	92.424606	92.432335	91.705605	88.885872	86.691208	62.986015	61.885643	63.169025	63.609489	63.952812	63.758617	92.839149	92.699593	93.010361	92.952789	90.511574	78.488365	62.961937	76.662918	83.082901	85.182816	92.869896	85.545708	62.599045	60.950409	60.498512	59.923424	58.570152	59.264439	59.152836	61.333385	59.485302	59.519077	58.227066	57.858746	75.602501	57.409164	56.371407	56.900791	57.578167	58.191769	59.427837	59.518238	59.975437	59.222317	61.057655	60.452354	60.911659	61.410057	62.175301	62.265659	62.354816	61.750675	60.066635	61.345104	61.508202	61.795609	64.32386	65.422493	64.438011	66.135422	66.294891	65.845703	65.807159	66.978104	68.027969	69.023323	70.141869	68.036011	67.665871	67.499504	67.421638	68.792786	68.068863	68.830376	69.499809	70.923569	69.014397	69.314308	68.048843	69.22348	68.394981	72.290085	73.919106	74.682373	74.273819	78.956207	74.948708	74.896072	75.83403	75.41758	75.212555	75.335976	72.971924	73.937599	75.034691	75.932411	76.134048	76.469971	78.033485	78.460403	78.116783	78.050179	80.415504	81.022453	81.984467	81.266792	81.782379	80.956642	80.937698	82.443298	81.075882	77.75576	82.306503	84.882172	82.669052	88.639626	83.724464	83.54628	84.450233	88.798111	86.628654	88.763634	88.712349	88.377068	88.917137	88.773972	89.052193	88.868431	88.915703	88.840942	88.976875	88.682373	89.03157	89.158539	89.262932	89.27681	88.451096	88.636726	88.842705	88.836197	88.885574	88.845917	88.867676	88.893875	88.986404	84.527031	88.877419	89.125061	89.382988	88.9972	89.084465	88.997025	89.089897	89.361526	89.723671	89.492012	89.909599	89.936462	88.058533	86.965286	89.178833	88.992973	88.299095	84.910477	89.596298	89.04084	89.347839	89.359573	89.092125	89.077705	89.132721	87.538269	88.377518	89.06189	89.325325	88.937805	88.786827	88.982368	84.323349	89.20491	88.96151	88.878601	88.296219	88.418892	88.607719	86.087753	86.964638	86.514397	88.6698	88.420883	88.067757	88.401253	88.284676	88.182236	88.362648	88.284592	88.373871	88.66774	88.709732	88.989601	88.425629	88.571625	88.451508	88.838493	88.672775	89.086739	89.33947	88.769875	88.975288	89.147079	88.988014	89.622345	89.82737	83.329262	88.873154	86.309624	89.544586	86.797165	88.958015	89.569862	89.564926	82.075577	80.188805	83.189209	85.087677	87.914467	85.974564	89.919556	88.766891	89.616699	84.95195	88.975952	89.136803	89.264236	89.108864	89.153427	89.037407	88.612419	88.979477	89.299728	89.347603	89.22757	88.777145	88.438484	88.510925	88.435654	88.916214	88.491226	89.020004	89.152054	89.045906	88.442429	88.205215	88.650742	88.49942	88.647202	88.915955	88.894844	88.502617	87.654846	88.135498	87.923454	88.2724	88.199486	88.492683	88.479828	88.339218	88.321213	88.209785	88.449707	88.062607	87.830841	87.58284	87.894104	88.182838	88.047371	88.121681	88.09108	87.820328	88.088402	87.965729	87.628067	87.391304	87.20108	87.957146	88.058983	88.334328	87.995491	87.226013	86.912262	87.511749	87.475975	87.711174	86.986122	87.664116	87.808853	87.668495	87.668282	87.385788	87.118553	86.912781	86.77652	87.06208	86.724144	87.53215	87.420166	87.634445	86.945282	87.30661	87.132332	87.333458	87.224342	87.60994	87.794601	87.647766	87.437378	87.845261	87.931267	87.921051	87.680916	87.291954	87.284019	87.724586	87.74469	87.807823	87.545906	87.727333	87.381607	87.217499	87.27005	87.446838	87.571442	87.636864	87.158661	87.391624	86.649689	84.57975	87.00264	87.273499	87.305367	87.200439	86.829803	87.043839	87.360794	87.634033	87.577171	87.875473	87.992653	85.144409	84.69532	85.834915	85.846199	87.015518	87.647705	87.507454	87.344826	87.298676	83.758583	84.070152	84.297539	85.86895	87.168915	87.712654	87.715469	87.261139	87.457932	87.810158	86.56237	81.640457	82.60247	83.071449	82.279312	82.880302	85.47348	85.819168	86.193367	88.272552	85.086578	87.640533	88.628922	88.361343	88.607353	88.699432	86.729591	88.705971	88.658531	88.714752	88.563965	88.750824	88.845108	88.726227	89.148842	88.758499	88.663399	88.459274	88.543457	88.548454	88.717972	88.464447	88.613617	88.730797	88.770432	88.81221	88.812981	88.689644	88.678917	89.033974	89.313522	89.278938	89.414612	88.974236	88.760864	89.323372	88.906044	89.398842	79.259323	89.223213	89.601791	89.298332	89.148323	89.31546	89.139465	89.254471	89.027176	89.00396	88.874672	88.897934	88.797661	88.999023	88.744553	89.038673	89.05571	88.605484	88.610229	88.782875	89.07663	86.706955	86.093544	88.906151	89.035393	89.216019	88.98851	89.195419	88.778847	88.938019	83.728416	88.029823	81.748924	88.94754	88.284805	82.147583	82.406044	82.309013	80.099792	80.589417	80.83017	80.973877	80.381966	80.272659	87.159027	79.361778	89.993561	90.101105	87.800507	82.356476	89.454399	89.37571	89.827011	90.149002	89.936012	90.300835	89.340775	89.064575	87.409241	89.33477
88.27478	88.501289	88.341583	88.73423	84.551872	88.783691	89.27507	89.416695	88.79155	88.516327	85.47567	85.956902	86.805405	89.242996	89.069252	84.315544	89.598846	90.11422	90.235603	89.780571	89.988953	89.555786	89.538742	77.368317	82.747414	79.269447	88.306091	90.900665	91.013725	90.949692	91.008362	91.021492	90.997055	91.122452	91.069427	91.15303	91.883362	91.977753	92.012154	92.009315	92.062103	65.626404	61.147434	61.557621	63.877045	65.849777	69.165543	92.527458	92.155533	93.222237	92.752716	92.835289	91.829697	79.52578	91.891068	92.281914	92.546684	93.397179	93.050766	64.288406	58.960556	59.060074	57.545143	58.14259	57.778816	59.400028	66.249214	61.47784	62.002308	59.430004	60.79776	93.420349	58.278416	56.783951	57.758389	57.132748	57.913872	57.908485	58.343796	58.966541	59.071941	60.73753	59.950741	61.252472	61.694885	61.193245	61.438377	60.298439	60.197052	59.256092	59.989773	60.325199	59.916237	61.116707	61.447563	60.623524	60.789608	61.745483	62.425388	63.323112	65.121376	66.557816	67.226181	68.654572	66.66008	67.092499	66.713898	66.942787	67.918381	68.55394	70.110222	70.126869	70.519676	69.59079	69.379219	67.289459	68.902176	68.319962	71.019341	72.971428	71.818954	71.953903	81.299217	73.581192	72.446442	72.978897	73.09462	73.933266	74.754326	72.064301	72.806137	73.636269	74.575218	75.120392	75.539413	76.692703	76.730339	77.597313	77.920662	78.87986	78.901619	79.482498	78.850464	82.029396	80.590446	80.072182	80.410568	80.35553	79.672958	80.912117	82.842018	80.655701	88.698074	83.434814	82.573647	84.148941	88.516182	85.629654	88.293152	88.343941	86.052521	88.235687	88.335289	88.364151	88.493286	88.494812	88.546844	89.002151	88.658463	88.691833	88.610619	88.720482	88.746292	87.916054	88.01815	88.086533	88.242233	88.264351	88.319138	88.139488	88.49678	88.415779	84.611977	88.524422	88.761314	88.858627	88.821907	89.046295	88.887894	88.894096	88.774185	89.24276	89.129097	89.374382	89.609726	86.422043	85.26577	87.337234	88.993164	89.417618	87.446884	89.327904	89.231476	89.16568	89.180832	89.168686	88.895081	88.971855	88.300919	88.779831	88.624367	88.5989	88.864052	88.574974	88.834763	86.293724	89.42865	89.180206	88.392433	88.205154	88.233322	88.338577	87.203377	87.800072	87.499557	88.749039	88.284676	88.409409	88.626663	88.574287	88.619904	88.579048	88.455307	88.463867	88.82682	88.479103	88.71505	88.527534	88.624115	88.915016	89.074425	88.69754	89.112061	89.504501	89.121933	89.1595	88.999924	89.12944	89.450729	89.898674	86.310844	89.674126	88.847977	89.503426	89.029984	89.696785	90.00798	89.982964	81.954407	80.2323	85.778267	88.475113	89.193108	87.497437	90.046692	89.783646	89.844391	86.140579	88.530769	89.435966	89.581512	89.213577	89.322906	89.010544	88.690399	88.766205	88.997902	89.206345	89.245399	88.748611	88.351471	88.291908	88.045937	88.189163	88.393311	88.047607	88.327415	88.343079	87.946823	88.183693	88.646278	88.284866	88.524635	88.598686	88.507896	88.186806	87.637337	88.095055	87.594528	88.0186	87.885757	88.342735	88.177666	88.037521	87.804604	87.971886	88.09108	87.700615	87.300301	87.200119	87.384071	87.460892	87.725037	87.867493	87.814575	88.002716	87.876289	87.761452	87.652893	87.226059	87.193893	87.672874	87.647209	87.680107	87.52681	86.875229	86.640694	87.160225	87.173721	87.113731	86.626534	86.85006	87.253822	87.244324	87.172928	86.931984	87.020729	87.076996	86.716225	86.84343	86.443947	86.819862	86.873207	87.306351	86.960197	87.017296	87.118599	86.951447	86.902412	87.37957	87.618004	87.594765	87.546898	87.761215	87.731514	87.680061	87.49572	87.297882	87.463013	87.549255	87.525627	87.681435	87.592323	87.550888	87.186424	87.20797	86.045738	86.935585	87.379372	87.260094	87.234665	87.378754	86.426483	84.50576	85.611282	86.661507	87.142761	87.2985	87.169907	87.304146	87.227859	87.535583	87.424225	87.361588	87.640167	84.889961	83.860229	84.341545	85.229958	86.277649	87.516853	87.531319	87.866226	87.458572	83.86731	83.470497	83.505707	84.855804	86.58091	88.065979	88.079773	87.94989	87.813202	87.757935	87.051842	82.628777	83.038956	83.404686	82.437569	82.378448	85.452393	86.394257	86.800018	88.165367	85.796272	87.697868	88.671898	88.721748	88.992523	88.987862	87.268761	89.129974	88.787231	88.842316	88.689857	88.793396	88.653854	88.708893	88.886795	88.743736	88.669067	88.555275	88.623512	88.626472	88.739403	88.179298	88.437927	88.734383	88.713654	88.627289	88.644798	88.441765	88.473633	88.839333	88.935997	88.699539	88.863792	88.560364	88.554802	88.804337	88.634819	88.734039	82.779968	88.542336	89.135109	88.102066	89.088799	89.126976	89.074791	89.048286	88.937012	88.820984	88.788734	88.652847	88.369667	88.741615	88.48423	89.109505	89.060326	88.843155	88.574547	89.172981	88.751312	87.52565	86.753006	88.522362	88.731873	88.993164	88.634865	88.851433	88.943748	88.970551	84.113968	88.234978	81.130386	88.912651	88.525238	80.738525	80.694	82.922035	79.60717	81.489349	80.854271	81.446007	81.292412	80.215904	88.668404	79.979889	89.408859	89.396461	88.066238	84.213959	89.486	89.821045	89.732269	89.809845	89.818878	89.646851	88.608063	88.549744	87.756966	88.954948
87.675728	88.156059	87.385422	88.28907	83.890915	86.889366	88.076363	88.436958	87.868973	86.396461	83.458519	83.482491	84.683731	88.638168	85.720779	81.695663	89.16066	89.91288	89.452637	89.337151	89.373909	89.67852	89.710388	77.065681	82.208481	80.30336	87.521919	90.475075	90.829185	90.410011	90.600754	90.706154	90.849014	91.000122	90.679497	90.559898	91.039192	90.958153	91.499161	91.240295	91.579781	84.486519	62.997814	62.83905	72.2164	81.37854	86.849648	91.44603	91.550491	92.122467	91.776329	92.190483	92.565544	91.019989	92.845612	92.807243	92.770912	92.942963	93.153076	83.80571	58.980854	59.088722	57.544304	58.001846	58.628025	62.932476	88.724876	69.235413	72.695908	63.532368	75.844757	94.467293	59.196888	58.429047	58.673431	58.106369	58.877834	58.040428	58.264339	59.072948	58.925686	60.767162	60.064056	60.216492	60.24173	61.607357	59.84433	59.411552	59.964386	59.635204	60.002197	60.112316	60.516838	61.11145	62.015141	60.787975	60.652428	61.119797	62.365868	62.216347	63.572754	66.577316	64.351044	65.984528	65.074425	66.905922	67.134895	67.605293	68.048477	68.165512	70.504784	70.144745	69.971581	70.160904	69.272293	67.668396	71.053108	70.60128	71.061653	71.507797	70.130905	71.240761	85.740715	72.278603	70.871452	71.237518	71.101738	71.889168	75.327095	71.928757	72.52916	72.738609	74.033112	74.468575	75.270363	76.196922	75.893295	76.575798	76.652962	76.635521	76.013115	78.634361	78.076271	83.802856	79.703491	78.132729	79.373413	79.045662	79.172005	79.510612	82.943817	80.560852	88.984985	83.836174	81.647453	83.425346	88.597183	84.794861	88.2668	88.144966	84.603134	85.972542	87.718941	87.598114	88.013687	87.813377	87.692337	88.761765	88.437798	87.422272	87.426064	87.835396	87.520737	87.277878	87.663841	87.706902	87.70092	87.73658	87.900284	87.067276	88.151253	88.134682	85.165848	88.15683	88.149017	88.131485	88.060287	88.396576	88.642586	88.563087	88.595062	88.907761	88.65744	88.366859	88.740974	84.000732	82.530884	85.324371	88.695999	89.290695	87.69281	88.661644	88.72374	88.654991	88.860619	88.838112	88.779549	88.650955	88.463608	88.245834	87.385941	87.984993	88.447754	88.355247	88.393723	87.29483	89.023117	88.889008	88.573318	88.3657	88.334908	88.444855	87.947212	88.086769	87.998108	88.370781	88.386551	88.479248	88.804764	88.706596	88.734215	88.0457	88.749336	88.355911	88.533539	88.077522	88.319221	88.367111	88.702194	89.209862	89.048012	88.731956	88.584869	88.92231	88.968681	88.938019	89.197525	89.404099	89.237541	89.363953	88.81221	89.301743	89.469437	89.2351	89.873444	89.862755	90.078987	89.860268	80.687607	78.315636	86.261063	89.261986	89.164223	89.147789	89.661636	89.687576	89.665237	87.779602	88.743935	89.208618	89.487846	89.210678	89.039146	88.993782	88.436661	88.422043	88.745178	88.933167	89.098045	88.720154	88.316238	88.243881	88.193153	88.018875	87.997505	87.559509	88.041557	87.843376	87.737335	87.962769	88.47406	88.239311	88.13546	88.364258	88.020401	87.735634	87.452332	87.342018	87.237328	87.441559	87.552856	87.803635	87.868202	87.715813	87.351868	87.876701	87.906181	86.993652	86.781288	86.703651	87.335213	87.442093	87.299362	87.693214	87.6026	87.696068	87.939095	87.675682	87.518509	87.062485	86.867462	87.255997	87.605453	87.312424	87.442162	86.78862	87.018417	86.96801	86.964874	86.579002	86.495468	86.642242	86.824478	86.976295	86.932388	86.736076	86.996956	86.802849	86.920372	86.835297	86.307739	86.441696	86.150131	86.423866	86.63353	86.845978	87.234001	87.084419	86.794266	86.822762	86.857224	87.191811	87.224899	87.303177	87.615494	87.676476	87.49173	87.37088	86.967064	87.349251	86.96756	86.142593	86.772163	87.137077	86.629425	86.427856	84.614723	85.628235	87.310966	87.152527	86.924385	86.340332	86.040009	84.500954	84.2752	85.283928	86.752594	87.342705	87.411064	87.477669	87.617447	87.642014	87.562668	87.499878	87.673454	85.451614	83.757858	83.892479	84.751884	84.891144	87.265068	87.767799	87.831764	87.61451	84.737595	82.804855	81.995644	84.226166	86.339127	88.616455	88.737991	88.632011	88.541374	87.790527	87.343925	83.162537	83.236069	83.890808	81.848099	82.148613	85.941628	87.370018	87.733017	88.257828	87.435829	88.423828	88.652519	88.953102	89.074448	89.142426	87.84037	89.231964	89.000458	89.006531	88.802444	88.839973	88.855042	89.119034	89.130859	88.735802	88.487259	88.47316	88.542747	88.558197	88.496246	88.206589	88.175026	88.178413	88.194962	88.486801	88.544571	88.439659	88.40097	88.4496	88.802643	88.621902	88.575851	88.274483	88.176117	88.477104	88.335617	88.252319	84.242218	88.249847	88.468887	87.740334	89.095772	88.971191	88.880295	89.051682	88.882462	89.110664	88.933556	88.772255	88.647179	88.495537	88.613876	89.014	89.310242	88.559845	87.569832	88.844589	88.531113	87.642616	87.035385	88.39415	88.867722	88.634712	88.785042	88.916153	88.675507	88.858429	85.015381	88.219421	80.695419	88.993164	88.455093	80.717049	81.375153	85.849251	81.349274	83.462852	82.921776	82.148682	82.532104	80.673721	88.723099	81.590935	89.176132	88.733376	87.814194	85.7052	88.883987	89.027023	89.309898	89.219368	89.074661	88.816071	88.491119	88.436958	88.228752	88.591774
87.398041	87.618774	86.149872	87.710808	83.43174	84.956398	87.907104	88.245598	84.323441	83.771957	81.887451	82.387161	83.301109	87.340385	83.445671	79.966522	86.897003	89.189415	88.07209	89.123711	89.115578	89.347794	89.614273	77.343063	82.226295	80.218521	86.874733	89.911057	90.132568	89.85218	90.073235	89.973053	90.216721	90.491875	90.225967	90.207344	90.548347	90.492111	90.406555	90.276375	90.587166	90.75396	80.992027	70.730515	88.274223	90.12175	90.643517	90.763123	90.992828	91.026939	91.180817	91.337303	92.084015	91.653419	92.193985	92.801918	92.406456	92.218719	92.660194	92.695213	62.429489	62.195343	58.65094	59.539913	60.596081	82.8535	93.16095	91.380585	91.745369	88.103722	92.856834	94.360542	62.015549	61.572918	61.626114	60.469822	60.448471	59.185173	59.638145	59.857079	59.696659	62.448627	60.375496	61.77829	61.487816	66.563477	58.757137	59.203884	61.36731	61.309975	60.855309	62.146095	62.542011	63.069077	65.064789	62.724766	62.943893	62.382065	65.835526	62.001129	67.374451	74.143356	61.981495	63.230179	62.321468	65.205292	67.105782	67.609024	67.657738	66.324295	68.359871	67.049751	70.30735	67.756592	67.948616	67.351128	71.040901	69.253929	69.76593	70.749466	70.401917	71.376091	89.069595	74.258499	70.351791	72.789597	70.469315	69.937805	80.082886	70.922844	71.39978	71.066757	73.250549	73.895439	74.885559	76.021164	75.578018	75.58493	75.40432	74.80368	75.665565	80.425842	79.333282	85.979736	79.355103	77.876434	80.726334	80.272079	79.361198	79.493355	83.681381	81.839325	88.746292	84.080322	81.064186	82.495132	88.537552	84.632195	88.409279	88.238731	83.400841	83.69799	87.350578	85.969559	87.221336	86.444016	86.444031	87.901031	87.294769	85.36718	85.124191	86.593941	86.0093	86.389938	86.63282	86.577332	87.005989	86.294647	86.32518	85.256889	87.658539	87.918884	84.609985	88.091621	87.883888	87.553436	87.683792	87.941048	88.083832	87.667809	87.823677	88.126465	88.303925	88.448807	88.291176	82.351349	80.208115	83.606857	88.393852	88.663956	86.461136	88.400482	88.535492	88.407883	88.63443	88.599586	88.519981	88.233559	87.896675	88.001923	85.257896	87.239876	88.239143	88.134064	88.2677	87.924553	88.636963	88.6045	88.447281	88.446724	88.378662	88.376923	88.430626	88.432388	88.267616	88.406532	88.447792	88.326363	88.635162	88.271263	88.274979	87.973648	88.25528	88.199982	88.152557	87.879448	88.104233	88.042076	88.383423	88.917786	88.765755	88.431465	88.66864	88.62484	88.896278	88.95842	88.964409	89.19976	88.928085	89.075798	88.899071	89.099464	89.022797	89.181908	89.934814	90.056389	90.264191	89.908157	81.025711	77.156593	85.061111	89.096268	89.029984	89.474434	89.320648	89.102257	89.409935	88.980461	88.937653	88.85302	89.005219	89.050797	88.933556	88.866821	88.339005	88.318726	88.560295	88.533134	88.676254	88.44593	88.134407	88.341469	88.038315	87.998596	88.18631	87.272644	87.582817	87.606056	87.352486	87.687546	87.800995	87.817841	87.933281	87.72364	87.421387	87.406303	87.225433	87.5019	87.276848	87.71862	87.779236	87.918907	87.645256	87.417587	87.177483	87.480309	87.300774	86.861771	86.608955	86.529396	87.126434	87.472115	87.253677	87.368835	86.920441	87.477631	87.50428	87.237495	86.932884	86.651398	86.752663	86.943031	87.247643	87.326416	87.166771	86.824928	86.871643	87.213036	87.202133	86.6838	86.738586	86.648079	86.853661	86.700005	86.480301	86.44075	86.376549	86.361038	86.369019	86.534241	86.657707	86.416695	85.518181	85.563431	86.591042	86.87072	86.812485	87.148575	86.455643	86.794548	87.193207	86.901276	86.864326	86.658012	86.52253	86.251434	86.653442	86.963158	86.224564	87.130165	85.851654	84.573288	85.74649	86.459419	85.052612	84.420532	83.652931	84.982162	87.491745	86.555977	86.23407	85.682693	86.089767	84.468987	83.572159	84.330025	85.788956	87.362228	87.5308	87.608047	87.666588	87.566681	87.62249	87.441818	87.704498	85.865967	83.875313	84.012085	84.350433	83.807381	86.236237	88.164536	88.116188	88.034218	85.528671	82.473831	80.841972	83.696877	86.158195	88.884827	88.924629	88.787834	88.681122	87.55423	88.220901	84.643028	84.352058	85.748657	82.086433	82.364029	87.298569	88.221352	88.215004	88.105415	88.442001	88.45063	88.822853	88.872246	89.150917	89.285721	88.787834	89.515617	88.907143	89.014641	88.958511	89.072258	88.944626	89.00325	89.006897	88.691063	88.460693	88.508545	88.606476	88.306091	88.253197	87.948021	88.128464	88.183136	88.021515	88.489426	88.496483	88.214333	88.195305	88.384842	88.979797	88.780174	88.755753	88.550682	88.060059	88.527641	88.603706	88.492493	83.950996	88.168396	88.476913	88.034821	88.61042	88.639923	88.678146	88.837723	88.872551	88.514488	88.387436	88.542061	88.609482	88.509232	88.371468	88.694626	88.685463	88.380569	87.05938	88.466675	88.136147	87.470245	86.996399	87.429863	88.424751	88.451614	88.328537	87.854599	87.797287	88.118591	84.111778	88.022675	80.54985	88.554955	88.151443	83.367714	83.873833	86.97348	83.078445	83.636337	82.55751	80.767365	80.468033	79.065689	88.496803	81.786049	88.584717	88.224998	85.732864	84.706818	86.12281	86.043396	87.988045	88.110779	88.517532	88.281067	88.076515	88.221588	86.633896	88.218735
87.125443	87.075279	85.263046	86.826385	83.563492	84.724335	86.074295	87.2976	83.283295	82.447868	80.435585	81.416672	83.139771	85.98336	83.466568	80.575577	84.924446	86.515594	85.743378	87.951096	86.685196	87.424072	88.546158	81.762482	84.193596	82.925468	86.542908	89.188255	89.012558	88.962219	89.113564	89.04567	89.076401	89.701759	89.46759	89.56321	89.623055	89.826019	89.885498	89.996628	89.947388	89.88636	89.181305	79.204643	89.821602	90.684883	90.525734	90.700226	90.591286	90.308861	90.410828	90.66935	91.136162	91.061317	91.613144	91.53257	91.63887	91.906319	91.720993	92.581291	82.329094	78.333763	63.43388	64.248627	67.997841	92.557602	93.091835	92.723427	92.409035	92.640495	92.531235	92.999313	72.848969	70.62767	73.580933	66.338219	64.643723	61.796829	62.185558	62.179356	62.64254	64.999603	63.776062	71.074844	75.806374	89.106415	62.10215	61.554638	65.527328	66.688126	63.542885	66.756729	66.737221	69.544357	76.251167	64.991531	64.325851	63.715511	81.695023	61.74926	84.976334	89.176323	60.786968	61.338688	61.422371	63.568073	65.985107	66.819725	66.479004	64.860237	65.241684	64.672333	77.458656	67.050056	68.596703	65.43959	69.639221	66.555115	68.325714	70.319885	71.893761	72.936409	90.200867	80.594566	70.665413	80.487663	71.735725	68.884064	87.074951	68.385345	68.425148	68.660149	72.132088	73.520897	74.548607	78.16011	75.578384	74.71154	74.720917	74.439026	78.620331	84.604019	82.825134	88.982796	80.282425	78.29126	84.267967	83.682777	81.222672	79.797089	83.90493	81.876404	89.000908	84.227585	81.306786	81.629448	88.621323	84.103821	88.332184	88.452255	83.863602	82.757797	85.838371	84.087448	84.61071	84.190826	85.097885	87.884872	85.701233	83.705544	83.262054	84.233681	83.679749	84.853165	85.397331	84.57093	85.351967	84.945068	85.222794	84.132721	87.649979	87.487732	84.776405	87.734818	87.576569	86.165726	87.345665	87.885902	87.812866	85.817665	87.191704	87.715424	88.025764	88.12516	87.65049	83.033447	80.167023	83.207275	88.134468	88.346062	84.989655	88.618896	88.265297	88.187469	88.326859	88.168396	87.988472	87.755272	87.651138	88.026947	83.95578	85.182861	87.828636	88.036514	87.795418	87.665749	87.916611	87.988213	88.169342	88.129425	88.463631	88.211761	88.042717	88.170372	88.401466	88.219009	88.465134	88.075676	88.524422	87.965836	88.001114	87.800957	88.077225	87.977142	88.300362	88.06739	88.116295	88.000298	88.288689	88.331108	88.403015	88.15889	88.619888	88.485863	88.790176	88.88974	88.894798	89.03447	89.010071	89.105942	89.30619	89.117554	89.069763	88.9272	89.347519	89.81205	90.026482	89.960625	83.367393	78.435303	84.988434	89.363136	88.861351	89.092064	89.086357	88.69471	88.838326	89.035477	88.922653	88.825279	88.602737	88.952698	88.817596	88.377373	88.152534	87.81559	88.171333	88.45533	88.335831	88.193932	88.207809	88.336426	88.043983	87.721413	87.670769	87.012039	87.316872	87.25943	86.8675	87.153038	87.557899	87.55983	87.593826	87.620667	87.105507	87.376328	87.308754	87.240906	87.357079	87.579208	87.431091	87.234726	86.978699	86.752083	86.652451	87.162521	87.150375	87.060555	86.999809	86.772682	87.377098	87.283546	87.230461	86.231842	85.77179	86.845612	86.002243	86.916832	86.946831	86.598122	86.808708	87.062897	87.074097	86.748001	86.478859	86.476265	86.448822	86.652321	86.486542	85.602638	86.074425	85.709671	86.324966	86.382004	86.424355	86.758667	86.509262	86.806129	86.755196	85.960312	86.339447	85.823975	85.164665	84.93927	85.992264	86.755707	86.41011	86.591728	86.01207	86.037735	86.120583	85.767387	85.787621	84.944656	84.623093	84.567131	85.253136	86.720535	85.260963	87.245781	85.574974	84.648758	85.279015	86.304344	83.92025	83.088509	82.611633	85.090271	87.836487	86.681892	85.942848	85.978165	86.595459	84.99472	83.316772	84.198128	84.537758	87.514473	87.680573	87.913071	87.996628	87.946976	87.886078	87.739861	87.784218	86.577133	84.268288	85.015083	84.847908	83.600655	86.719254	88.476501	88.348038	88.194122	87.129974	84.141647	80.991318	83.92083	86.51442	88.841309	88.745842	88.622719	88.724319	88.327309	89.055458	87.348305	86.677711	87.886978	83.574715	83.319458	88.644478	88.662155	88.747475	88.55957	89.023933	88.940422	88.932457	88.751762	89.051186	88.993767	89.129723	88.984474	88.549377	88.554611	88.807037	88.893021	88.883774	88.736633	88.541351	88.492409	88.665245	88.724342	88.865494	88.500084	88.217857	88.22348	88.401123	88.434875	88.496826	88.664818	88.443054	88.123375	88.036003	87.729652	88.771957	88.444252	88.126678	88.441254	87.381134	88.263901	88.564224	88.668747	83.583015	88.103981	88.27961	87.549622	88.252769	88.15033	87.609383	87.718254	87.634567	87.671432	87.675552	87.788979	88.002609	88.146103	88.086578	87.927315	88.15683	88.215927	87.094269	87.898605	87.080063	86.931831	86.379105	86.550484	87.684998	87.705635	87.054504	87.426392	87.388451	87.296722	85.43029	87.867561	81.370132	88.326408	87.813805	83.685631	83.896431	85.46286	82.471169	82.015877	81.75309	79.80381	79.718857	78.049217	88.327118	83.686234	87.306458	85.400375	83.154785	81.768326	83.451805	84.176857	88.05349	87.226807	87.193314	87.460724	86.487228	86.891533	85.47245	87.665169
85.073982	84.936417	83.907867	84.255737	83.275787	83.618294	83.93512	85.374924	83.83551	82.749794	80.722687	81.419525	83.067818	84.545395	82.410934	81.32589	83.305847	83.214592	82.761337	84.845589	83.547653	84.308334	85.945145	83.996826	84.838142	84.398773	85.903	88.149277	87.836678	87.488724	87.578842	87.753815	88.044495	88.976295	88.922134	89.139206	89.068283	89.639061	89.683624	89.514969	89.685387	89.616638	89.702705	80.220947	89.96286	90.080551	90.420616	89.974892	90.205521	90.304611	90.250496	90.397522	90.851074	90.678574	90.773117	90.77597	91.118652	91.374237	91.304543	91.713097	90.801292	90.275368	83.41835	85.67907	89.416992	92.344528	92.156349	92.48111	92.310478	92.723495	92.25531	91.960609	90.458122	90.043602	90.0989	88.848366	85.8647	68.922043	67.974411	67.074814	68.80555	78.594322	74.244751	90.239532	91.463669	92.803314	77.510071	71.128281	83.627502	85.947586	66.103813	82.97802	79.668564	84.100235	88.532829	65.269432	66.850822	67.433525	91.503586	64.379799	92.288887	92.818466	62.685112	61.190094	61.663406	62.932777	64.509918	65.546555	64.861565	63.604359	64.68602	64.208069	87.806984	72.961105	76.801384	64.805305	73.713585	65.400345	69.241959	71.6073	73.324173	74.383514	90.370209	87.288414	72.377693	87.652763	73.662903	68.675926	90.645508	67.169357	67.47052	66.708344	70.495255	72.7882	72.393723	81.644341	74.562492	73.243057	74.522385	77.136276	83.280571	88.647804	88.155907	90.206444	83.63694	77.570496	88.357712	87.92485	83.708565	80.197449	84.658371	82.441322	89.321785	85.120865	81.419014	81.178726	89.180702	83.670891	87.992035	88.545128	84.585632	82.722305	85.44838	82.142799	82.341133	82.558418	84.162033	87.887131	85.254059	82.938942	81.921013	81.98539	80.830383	83.10376	83.08947	82.586288	83.523155	83.891792	84.524841	84.189369	87.353264	86.263939	84.729996	87.367638	86.935783	85.412949	85.873413	86.960197	86.440926	84.194283	85.716385	87.023415	87.320343	87.365448	86.356209	84.16568	81.412041	84.14167	87.834167	87.78093	85.204315	88.566437	87.738106	87.853378	87.903221	87.608841	87.441238	87.704521	86.827827	87.629677	82.171059	83.077133	87.730576	87.835396	87.7351	87.671989	87.568954	87.587296	87.835823	87.957397	88.041626	87.881546	87.472435	87.508591	87.283783	87.648735	87.827156	87.705704	87.818314	87.426582	87.585068	87.527603	87.728981	87.688469	87.951027	87.804047	87.808678	87.873413	88.02742	88.231155	88.249077	88.086922	88.176315	88.105179	88.373016	88.627846	88.693504	88.826866	88.980888	89.046982	89.090042	89.03035	88.954178	88.85257	88.829269	89.046379	89.442291	89.471687	84.972321	81.195015	84.924614	88.989517	88.741592	88.758568	88.447861	88.291389	88.606712	88.949371	88.838242	88.593727	88.576752	88.659561	88.374496	88.269157	87.906631	87.983688	88.158806	88.08799	88.017334	87.765823	87.958321	87.923607	87.894058	87.482285	87.502563	87.045944	87.170616	87.251724	87.21048	87.327255	87.910492	87.428856	87.284058	87.075638	86.813881	87.148643	86.987022	87.081329	86.797012	86.740387	86.557716	86.401978	86.717537	86.585289	86.278641	86.745644	86.495079	86.723328	86.853256	86.828491	86.857742	86.605164	86.224823	85.210587	84.355728	86.032967	85.180435	86.220963	86.57692	86.138458	86.482811	86.738327	86.592262	86.465042	86.16571	85.794685	86.319	85.937332	85.182327	83.939003	85.714066	84.776535	85.943939	85.64991	85.68351	85.937889	85.451721	85.499123	86.058525	84.483086	85.191551	84.24778	84.724846	84.13826	84.941887	86.487015	85.651192	86.833382	85.689819	86.138351	85.70842	84.578201	83.9048	83.277115	83.439957	83.744209	84.330086	86.856728	84.564323	87.498833	85.047012	84.784073	84.982361	86.736397	83.754532	82.754364	82.408165	85.897186	88.237381	87.608307	86.935242	86.953934	87.546555	86.198921	83.789894	85.002617	84.735405	87.843185	88.325104	88.356453	88.314285	87.975815	88.152901	88.269012	87.754776	87.111908	84.696373	86.277267	86.141441	84.711739	87.113495	88.451591	88.880981	88.664154	88.532188	86.917244	82.866699	85.646797	87.907745	88.924866	88.943039	88.63604	88.566948	88.605469	88.937996	88.054581	87.979912	88.852081	84.353134	83.393761	89.339447	88.925636	89.103241	88.798904	89.160294	89.206665	88.927116	88.812019	88.755196	88.798927	88.771248	88.977005	88.664261	88.762726	88.82991	88.797531	88.695892	88.579437	88.59671	88.664818	88.892868	88.82959	88.760475	88.347267	88.522423	88.542274	88.534485	88.913383	88.886841	88.710976	88.749619	88.040031	87.896355	87.026245	88.155006	87.966629	87.984566	88.135674	86.32325	87.731857	88.364197	88.434814	83.462494	86.49575	87.965172	86.381439	87.671394	87.944122	86.476868	87.269768	87.422379	87.341309	87.491898	87.646713	87.498146	87.135338	87.479622	87.126648	87.546097	87.320107	85.942398	86.463989	85.501869	85.299355	85.121902	85.36808	86.012627	86.906898	86.818604	86.97065	86.668694	86.365692	85.179878	85.997711	83.822357	86.267761	86.478691	83.078423	82.699028	83.525192	81.745598	80.001884	81.016212	80.47509	80.904243	80.452644	87.730247	83.338852	85.377693	84.384674	83.255058	80.762558	83.065247	84.820801	86.946098	85.632202	84.887024	85.091042	84.425873	85.226868	84.342041	86.43927
82.36377	82.197815	81.781929	81.836174	81.96962	82.347786	82.037422	84.054443	82.740204	81.579773	81.264732	81.055603	82.525864	83.650482	80.886688	81.082535	81.822479	81.46862	80.534935	82.063469	81.219521	82.248245	84.161819	82.975426	83.730087	82.906181	83.4888	84.947144	84.808662	86.295395	86.058594	86.218254	87.030861	86.393631	87.600197	88.401299	87.49675	88.767174	89.163818	89.207611	89.300735	88.633835	88.767769	82.5923	89.518509	89.455101	89.710625	89.349358	89.756927	89.707466	89.875053	90.070702	90.192307	89.80246	90.171341	89.975258	90.296585	90.836853	91.001045	91.444099	91.052628	90.980186	91.198692	91.35321	91.660202	91.339561	91.356407	91.778992	91.68222	92.100967	91.621964	91.821091	91.704788	91.636902	91.463478	91.408417	91.142578	87.515289	86.558365	84.078712	84.871658	89.322388	89.35331	92.51915	92.559662	92.398926	91.341103	88.563385	91.014542	91.911682	80.782471	91.428741	90.969734	91.456398	91.851669	68.330025	69.365959	69.291931	92.16787	67.000679	92.161087	92.379356	66.093987	63.102337	62.93338	63.544495	64.636131	71.449287	66.216141	64.368271	68.341507	69.451279	90.493614	86.421356	87.935776	66.330475	84.934143	67.155861	71.375488	73.023529	74.645966	74.550949	90.297363	90.524597	74.315727	90.777473	77.073059	69.193481	90.931137	68.416267	69.165482	67.212402	70.685867	72.691963	69.202835	87.383926	72.531631	71.92878	74.359871	80.886108	87.885414	90.179298	90.365402	90.555519	86.732552	76.721458	89.515358	89.752403	86.620827	81.017906	84.292664	82.773788	89.179756	85.53833	81.560036	81.506966	89.4757	82.769791	87.366997	89.008011	85.67791	84.495377	86.606041	81.06646	81.667297	81.731476	83.489098	88.223022	85.681984	83.169914	80.767754	81.025841	78.802612	82.02253	81.892906	81.504974	81.933136	82.565819	83.288361	83.670609	87.348755	84.970924	83.81163	86.920349	86.080437	84.476707	84.369568	84.60511	84.351868	82.778465	84.601913	86.164566	87.421539	87.547729	85.607399	83.367714	82.056694	83.821564	87.015045	86.961571	84.594856	87.548157	86.342972	87.292961	87.608803	87.05204	87.031075	87.349785	85.763161	87.469879	81.657494	83.285919	87.52314	88.200089	87.769112	87.652939	87.736191	87.687981	87.749023	87.970276	88.291672	87.717873	87.681389	87.585693	87.413689	87.567322	87.744286	87.869492	87.604576	87.464348	87.692139	87.287323	87.516724	87.53833	87.775116	87.676758	87.72776	87.469925	87.909058	88.126442	88.233841	88.123032	88.570793	88.354584	88.379562	88.272079	88.373764	88.574417	88.898125	88.817123	88.756783	88.977798	88.716812	88.663315	88.780022	88.81382	88.864243	88.850166	84.851036	82.087181	83.735214	88.254097	88.542877	88.499916	88.325745	88.162193	88.329369	88.329712	88.509956	88.378311	88.200729	88.484055	88.181633	87.779221	87.597168	87.738686	88.048943	87.869728	87.783806	87.375511	87.287643	87.251122	87.440826	87.257217	87.481148	87.062637	87.532257	87.316307	87.490158	87.317062	87.826721	87.527946	87.062698	87.103897	87.145447	87.030731	86.56424	86.907799	86.375198	86.754097	86.792702	85.844612	86.668716	85.90416	86.532036	86.591232	86.07505	86.453796	86.781647	86.721657	86.645111	86.803001	86.436394	84.105339	83.728523	86.113327	84.092186	84.583336	86.38372	85.816162	86.264023	86.612778	86.223579	86.352455	85.552597	85.667183	85.736725	85.13958	83.788757	82.8535	84.70182	83.752472	84.153297	83.660011	83.83918	84.740356	83.550446	83.879646	84.499542	82.914871	83.359985	82.472992	83.7547	83.15419	83.819977	86.399834	84.797974	86.440475	84.707977	85.228371	84.020195	83.357925	83.041107	81.977921	82.775612	83.307076	83.762192	87.001869	83.879326	87.907059	84.830978	85.336838	84.717896	87.215714	84.218552	83.124168	82.488724	86.493752	88.629646	88.555084	88.370956	88.519142	88.488068	87.621544	85.075485	86.663933	86.174759	88.065186	88.294327	88.556648	88.669342	88.347076	88.692459	88.696251	88.381744	88.080612	85.896904	87.511444	87.335838	85.819099	88.020935	88.885338	89.131691	88.868706	89.03936	88.547165	85.252853	88.062157	89.007133	88.959732	89.151909	88.640396	88.633339	88.88459	89.416245	89.122101	88.983421	89.209137	84.866188	83.938766	89.393326	89.056076	89.266708	89.086891	89.246109	89.239326	88.932785	88.749832	88.231697	88.35804	88.321213	88.56575	88.482086	88.528709	88.728462	88.47393	88.442986	88.252487	88.151382	88.250832	88.542641	88.32132	88.539207	88.358185	88.625099	88.491913	88.684235	88.601219	88.787231	88.618896	88.27562	87.798462	87.561661	85.737473	88.195129	87.855888	88.13636	88.366684	85.594872	86.682449	88.393417	88.161446	81.946999	85.255066	86.57988	85.512878	86.953743	87.556145	85.288239	85.746788	85.990356	86.233192	86.394402	87.065941	86.818405	86.941574	86.905136	86.124123	85.982758	86.322281	85.16185	85.292419	83.839584	83.231819	83.628807	83.604286	83.584908	85.193459	84.449348	85.121941	84.880478	83.844826	82.826874	82.750633	82.19548	83.559433	84.58606	81.314255	81.27063	82.112007	81.198257	79.287582	81.44236	81.084015	81.861237	81.558334	87.668068	81.568398	84.027603	83.075203	83.36808	81.510719	83.034149	84.101952	84.711884	84.000046	83.470001	83.98243	82.633408	83.270813	82.309288	83.926857
80.813431	80.748505	80.365868	80.283707	80.458313	80.851395	80.803047	83.107132	81.625801	80.900017	81.099724	81.117493	82.068726	83.190559	80.936043	80.73024	80.7808	80.83062	79.616501	80.664261	80.586517	82.119736	83.567245	83.062431	83.342026	81.975838	81.404526	83.131401	81.949768	83.900658	84.141281	84.14933	85.186745	83.425758	85.000343	86.782486	85.282661	87.094566	88.453651	88.466011	88.981255	86.270782	86.007263	82.440887	88.56929	88.765816	88.622932	88.490494	88.970032	88.917503	89.259666	89.520203	89.49263	89.452507	89.501259	89.460403	89.66378	89.733795	89.956184	90.807899	90.609634	90.522385	91.206841	91.125648	90.734558	90.51297	90.354568	91.033119	90.933304	91.415115	90.601028	91.008278	91.099022	91.374146	91.546387	91.475281	91.644905	91.459526	91.193451	90.5653	91.183517	91.365677	92.365494	92.686073	92.40847	92.219688	92.08828	91.699554	90.886055	91.71563	88.895744	91.584282	91.60231	91.746292	91.851364	69.636688	67.582008	68.491776	91.741486	69.256226	91.643784	91.819374	84.259514	69.585022	66.234344	67.903725	73.586769	85.63652	70.576515	68.13871	79.042831	82.714775	90.851845	90.42701	90.791077	70.631554	89.27179	75.086082	74.735374	74.929871	77.850212	77.505669	89.899345	90.957031	77.557487	91.047218	83.752792	70.690544	90.73864	69.941322	71.426369	71.229729	77.715851	78.827934	71.372681	90.992569	71.342964	72.792511	76.574646	86.266769	89.98893	90.295425	90.55024	90.401772	88.974838	74.603241	89.917923	90.195694	88.210213	81.632645	84.712662	83.832611	89.675064	86.044426	82.243996	81.120728	89.979446	83.516693	88.078636	89.332413	87.895691	87.711647	88.168587	80.572937	81.929451	81.234413	84.533875	88.728462	86.684273	85.1063	81.478752	81.515785	78.45446	82.653709	82.029182	82.027573	81.215576	81.798943	82.750458	83.32003	87.755676	83.771271	82.968491	87.339783	86.02578	83.650291	81.600929	82.136879	82.768829	82.44426	84.314186	85.409668	87.206856	87.151627	85.627892	83.458755	82.11454	83.578491	86.261902	85.538887	83.127861	87.419304	84.46463	87.113533	87.613564	86.742531	86.827095	86.828278	85.221184	86.691551	82.990356	84.778595	86.33593	87.780807	87.54554	87.489021	87.531403	87.807861	87.874893	88.099106	88.085587	87.832321	87.620193	87.844704	87.900497	88.00695	87.851318	87.593628	87.824211	87.248314	87.572083	87.503296	87.68148	87.649162	88.08638	88.270386	88.182945	87.760895	87.792778	87.606934	87.769493	87.605385	88.006989	88.056854	87.860413	87.934441	87.92498	88.263107	88.481613	88.543922	88.550858	88.619926	88.618622	88.525665	88.557655	88.333809	88.264847	88.200363	85.551849	83.162445	83.474251	88.443802	88.325912	88.208519	88.197319	87.868484	87.880348	87.946396	88.052376	87.751213	88.283752	88.144661	87.930298	87.54348	87.381538	87.343323	87.41465	87.72596	87.537521	87.135918	87.124588	87.153641	87.082726	87.032211	87.257774	87.168983	87.312874	87.348755	87.370895	87.442398	87.478294	87.375191	87.220757	87.218826	87.122353	86.852631	86.525742	86.984489	86.732231	86.825554	86.069641	85.049889	85.812317	85.172928	86.695755	87.024574	85.915665	87.06105	86.77195	86.688332	87.073349	87.245239	86.765083	84.554619	83.875313	85.637115	83.312592	83.525299	86.239975	86.261131	86.739594	87.09433	85.152542	85.935249	84.090088	84.276657	84.049873	82.824318	82.009613	81.852821	83.174911	82.826141	82.466232	82.086967	81.846939	83.068443	82.336243	82.395805	82.885345	81.527718	82.553802	81.306015	83.184547	82.746231	83.091942	87.136086	85.584824	85.785202	83.649429	84.767632	82.720634	82.201469	82.600769	81.181602	82.342163	82.943214	83.173714	86.788582	83.092087	88.540359	84.946716	86.127876	85.34317	88.119774	84.546082	83.204659	82.005089	87.050453	89.011787	89.183968	89.180595	89.354744	89.236618	88.885597	86.990929	88.246155	88.085571	88.427643	88.544395	88.712067	88.791847	88.662369	88.934372	88.792358	89.099869	89.050049	87.445053	88.534615	88.439384	87.794579	88.873711	88.890144	89.083565	88.809418	89.236877	89.125557	86.064209	88.39666	88.941597	88.920723	88.951538	88.462883	88.310699	88.367371	89.042473	89.423218	89.447121	89.205612	85.510773	84.564171	89.172546	89.163345	89.058029	89.120644	89.308502	89.291168	89.179993	88.347092	86.074875	88.195045	88.082756	88.24453	88.136848	88.151871	88.229187	88.295914	88.302658	87.75325	86.642174	87.895111	88.19294	88.056854	88.338982	88.380806	88.488243	88.463242	88.37059	87.376389	87.07489	87.809685	87.71315	87.635109	86.887627	84.567581	87.672592	87.70195	87.418365	88.308853	85.513565	86.107384	88.16069	87.227005	81.211884	84.791603	84.842087	84.605927	85.636711	86.96376	83.858772	84.18338	84.261917	84.60202	84.603249	86.307503	85.103722	86.096481	86.90799	85.467949	84.577324	84.545311	83.438072	83.418137	83.171074	82.454407	83.424126	82.955467	83.007072	84.342667	82.631714	83.612244	82.959419	81.553764	80.683571	80.386383	79.31723	81.49334	83.770538	79.983002	79.539146	81.756538	80.908173	80.404472	81.665108	81.830956	82.182304	81.004684	86.57164	80.914757	83.635185	81.754761	82.982162	81.078735	82.514816	83.036232	83.799118	82.996086	82.617233	83.198174	80.709343	81.208534	80.090164	81.935738
79.60041	79.560585	79.480011	79.225372	79.592171	79.805435	79.898567	81.097275	80.577827	80.343872	81.138283	80.79541	81.421822	81.704918	80.230576	80.218391	79.94339	80.308838	79.984825	80.726105	80.944839	81.718925	82.338707	82.472885	82.557854	82.400146	81.274773	82.724709	80.790237	82.328064	82.884506	82.722351	83.615334	82.228157	83.72123	84.519798	84.186279	85.871674	87.313522	88.229439	87.532242	85.523354	85.701408	82.645599	87.445465	88.033279	87.883133	88.040482	88.472618	88.258324	88.542145	88.691643	89.079575	89.22924	89.691223	89.481346	89.333374	89.156174	89.368805	89.974937	90.375893	90.388275	90.708015	90.31292	90.417999	90.083641	89.774544	90.031372	89.760147	89.846901	89.547653	90.064804	90.170654	90.675186	91.112282	91.191498	91.206329	91.396355	90.637634	90.87468	91.228691	90.789833	92.187393	91.694664	91.619537	91.6334	91.143951	90.818054	90.239212	90.760246	90.394798	91.229462	91.228409	91.264282	91.546669	73.918182	69.04422	71.376755	91.410004	81.377472	90.493271	90.722908	90.41201	86.793945	82.11731	82.94519	86.550163	89.481155	76.433968	73.246925	86.697838	88.472107	90.725868	90.979797	91.064598	75.127197	89.924316	83.709961	77.095741	77.578194	82.96225	83.010078	89.53566	90.697739	83.151611	90.515457	87.249832	75.71936	90.478462	73.077301	73.711586	78.518791	87.765526	88.520706	81.456566	91.142296	76.813576	79.130379	82.955917	89.879707	90.485565	90.119415	90.391411	90.502472	90.245628	76.013222	90.09697	90.040344	89.409935	84.376869	87.231491	86.774658	89.87664	87.016716	84.07811	81.882431	89.865013	86.356255	88.906776	89.343353	89.154716	89.290199	88.879051	80.917679	82.635574	82.110397	86.935715	89.273247	88.044601	87.285973	83.669838	82.923347	79.72995	83.697754	82.701454	82.98053	81.094269	81.040604	81.968353	82.41993	88.625443	81.795807	81.648865	88.210152	87.017731	84.512138	80.058319	80.486847	81.33696	81.796196	83.223709	84.188103	86.885033	86.95578	86.046829	83.998245	81.650993	83.586967	85.725311	84.220673	82.362961	87.349831	82.700424	85.561844	87.389694	84.680389	85.567169	85.608063	83.723801	84.881355	82.926994	84.205482	84.860054	87.879745	88.040741	87.931351	87.645813	87.660683	87.302406	86.870766	86.681702	85.828156	86.12764	87.655792	87.543182	87.826683	87.897537	87.91906	87.937637	87.85215	87.945724	87.818871	88.000748	87.761688	88.271927	88.030075	87.961975	88.136253	88.220947	87.96624	88.075996	87.629745	87.847755	87.896523	87.654373	87.392357	87.417999	87.49308	87.791344	87.960274	88.073792	88.305229	88.548027	88.420654	87.960022	87.425766	87.562706	87.390015	85.761124	84.429245	84.335495	87.487587	87.866783	87.74231	87.796082	88.141914	88.284805	88.283386	88.062241	87.751068	88.454079	88.116768	87.844902	87.600945	87.517754	87.522453	87.521317	87.359825	87.313782	87.320709	87.252342	87.192261	87.30056	87.001419	87.246147	87.129951	87.289467	87.515846	87.282471	87.239082	87.445251	87.095985	87.244209	87.152222	87.345108	87.440376	86.832825	86.77227	86.672173	85.998444	85.235413	83.813965	84.850441	84.975838	86.12764	86.323059	85.426407	86.577026	86.487747	86.936768	87.340919	87.254272	86.226257	84.369507	83.429916	86.247269	82.844528	83.050758	85.503349	86.153694	86.60231	86.806816	84.30584	84.345993	82.949287	82.771385	82.704796	80.809593	80.587463	80.988617	81.899834	81.934128	81.305138	81.065414	80.445969	82.62146	82.515564	81.882668	82.222885	80.789833	82.771706	81.022133	83.103119	82.603775	83.073914	88.055977	86.74588	86.254135	83.117813	84.594231	82.023689	80.757042	81.512459	80.187103	81.378632	82.494682	82.70536	87.062508	82.517303	89.277023	85.513519	87.057556	86.319748	89.063332	85.461189	83.820343	81.406975	87.803017	89.675774	89.342598	89.202415	89.470078	89.475082	89.265335	87.908737	88.859909	88.884178	88.646126	88.730583	88.62941	88.84317	88.95385	89.087296	88.846352	89.299881	89.453262	88.745216	89.148239	88.977905	88.699341	89.154655	88.750023	89.259712	89.054253	89.088989	89.061401	86.375046	88.431854	89.123734	88.814461	89.0308	88.853256	88.674278	88.649628	88.956963	88.778755	89.216003	89.317863	87.391495	85.387054	89.207138	89.093887	88.913429	89.153107	88.979988	89.155899	88.973145	86.921745	84.785316	88.056839	87.915321	88.179703	88.147324	88.189613	88.343918	88.395699	88.081169	86.610695	84.065109	86.655113	87.891846	87.839127	88.371407	88.221306	87.745445	87.928368	87.913521	85.492065	85.384476	87.192116	86.192398	86.210236	85.108528	83.160667	86.386932	86.781586	85.332184	86.823341	84.629555	85.835129	87.283417	86.201454	81.559128	84.411224	84.484779	84.859665	85.483353	86.554092	83.365051	82.855644	82.444649	83.110176	83.010918	84.543205	83.542488	84.068352	85.755844	84.847176	83.599304	82.63826	81.557755	81.861382	82.172501	81.745811	82.147026	82.177994	81.915497	83.130562	81.389229	82.585197	81.725494	80.599884	80.239616	80.071838	78.410583	81.091011	83.62838	80.417839	80.193825	81.829178	81.131477	80.656647	81.14798	81.36129	81.967834	80.745331	84.08371	81.682922	84.040924	82.329529	82.941132	80.823029	81.922195	82.124565	83.489677	82.156471	82.349869	82.95742	80.215515	80.215088	79.103127	81.434311
78.205231	77.843224	77.920235	77.704391	78.113647	78.141228	78.350372	79.036484	79.490051	79.154305	79.858589	79.145897	79.643219	80.260429	79.111092	79.12886	79.369011	79.411476	79.835716	79.878418	79.92067	79.582047	79.439178	79.550911	79.611397	80.560966	80.661919	81.659126	80.470627	81.465683	81.8395	82.024849	83.206757	82.266464	83.565422	83.676292	83.598663	84.582108	85.571655	87.11319	85.349007	84.932838	84.640068	82.286522	84.541428	85.362869	85.215088	87.557022	87.767952	87.749908	87.920517	87.733147	87.977203	88.331856	88.561867	88.732048	88.45919	88.765244	88.79567	89.408691	90.402138	89.87722	90.612122	89.557411	90.029785	89.337494	88.996017	88.942223	88.893211	89.12899	89.171265	89.613914	89.625069	89.570564	90.174576	90.395592	90.658234	90.385315	90.225029	90.590515	90.841377	90.537491	91.671425	91.261177	90.800346	90.689522	90.230522	89.775681	89.887024	90.032913	90.508034	91.01722	91.473328	91.217682	91.248924	80.66613	75.750153	82.424522	91.156029	86.461456	87.960709	90.43737	90.627937	90.447456	89.711525	89.513359	90.451424	90.8311	79.721603	74.779648	89.881165	90.169388	90.596779	90.885193	90.817024	79.794197	89.737122	87.332855	78.738968	82.198677	86.734787	86.848686	89.475464	90.580498	86.833275	90.461472	87.875351	82.545822	90.2994	78.242935	78.878639	85.158142	89.763298	89.901489	87.28569	90.435631	84.536514	86.281731	87.619827	90.242538	89.98719	89.799652	89.810616	89.80265	89.465424	81.373138	89.965836	89.926979	89.638115	87.204987	88.810966	89.499031	89.697472	88.668121	87.82151	84.563995	89.770683	87.647812	89.052277	89.509949	89.501945	89.393112	89.002365	81.892197	84.49218	84.57164	88.836586	89.614258	89.252289	88.980095	85.930016	84.214111	81.859413	85.15136	83.852356	85.245132	82.720032	81.137657	81.348633	82.522774	89.252029	81.159142	80.997177	88.791138	88.276237	86.829567	80.804039	80.332588	80.599586	80.573235	82.130165	83.026192	87.610992	87.671288	86.006859	84.900047	81.344597	83.691124	85.212173	83.009583	82.315834	86.657089	83.025894	85.129433	87.398537	83.383675	83.997772	84.127403	81.821152	83.489632	81.716995	83.514267	84.304039	87.949036	87.975899	87.985619	87.898758	87.684738	86.617905	86.544456	85.652802	84.477028	84.659637	87.493011	87.348732	87.71933	87.796318	87.749542	88.139687	87.733276	87.647163	87.667168	87.707352	87.739113	87.662941	87.649803	87.779732	88.164276	88.04216	87.925598	88.063316	87.383278	87.65416	87.416344	87.495483	87.342941	87.404198	87.199043	87.378067	87.608582	87.677399	87.818657	88.137474	87.856102	87.749306	87.488892	87.18531	87.482224	85.734795	83.796417	83.996918	86.208733	87.547302	87.962097	87.929955	87.904594	88.263344	88.349281	87.660988	87.089951	87.687187	87.74456	88.201828	87.849083	87.881996	87.507072	87.137695	87.22258	86.967667	87.072678	87.17186	87.322365	87.292984	87.075447	87.289619	86.866104	86.967255	86.910568	86.704163	86.822037	86.728004	86.857651	87.113342	87.129112	87.201981	87.583504	86.846497	86.758026	86.728218	85.155525	84.195656	82.612228	83.347717	83.525749	84.402336	85.342033	85.518608	86.51178	87.040405	87.342682	87.737801	87.693405	85.710846	84.264603	83.374924	86.98616	82.581825	82.399948	85.354027	85.583687	87.390274	87.643837	83.606216	83.09095	82.409523	82.031845	82.243843	79.662056	79.965126	80.579865	81.348267	81.34816	81.05938	81.002541	80.658447	83.251114	83.818153	81.995323	82.012146	80.609329	83.516304	81.190292	83.216309	82.601913	83.708908	88.743805	88.088188	87.374374	83.090691	83.83828	81.477249	79.542839	80.463028	79.181946	81.049942	82.986664	82.983963	88.150261	83.669174	89.621765	87.037727	88.61293	87.446686	88.93325	86.585312	85.719322	81.80954	88.601601	89.760918	89.140709	89.156265	89.487808	89.57235	89.584816	88.732666	89.289558	89.145409	89.059357	89.045456	89.182785	89.078629	89.09597	88.966278	88.62735	89.040047	89.220703	88.436462	89.196022	89.266426	88.73848	89.130707	88.596046	89.107681	89.014946	89.234154	88.923401	87.201447	88.447067	88.897781	88.889992	88.976257	88.986488	88.843582	88.911797	88.911041	87.729095	88.706017	88.769684	87.668388	86.212402	88.716919	88.599304	87.449242	88.431831	88.59008	88.636322	88.665184	86.413116	85.531418	86.50708	86.647514	87.788872	87.887878	88.220879	87.812195	87.953644	87.666412	85.934952	82.933578	84.646141	87.568459	85.648491	87.105705	87.461044	86.584435	87.48304	87.60936	84.415062	84.512863	85.936516	84.189476	84.83149	83.764854	81.871834	85.098511	84.772377	83.984833	85.586586	83.452942	84.856277	85.753593	84.956955	82.296783	83.995583	83.983978	84.48484	84.973648	85.688232	82.767372	81.597237	81.277176	81.680542	81.897003	83.352394	82.741409	83.061295	84.449455	84.05513	82.639114	81.486603	80.386192	80.720009	81.105087	80.705162	81.215912	81.260117	81.003548	82.315323	80.056732	81.330437	80.8759	80.783562	80.429596	80.547806	79.040901	81.276535	82.645943	80.343407	79.895409	80.922699	81.032928	80.902824	80.740608	80.756828	80.836456	79.945259	81.557739	79.969162	83.030014	82.439369	82.118279	80.486763	81.084808	81.204758	82.481064	81.154694	81.883186	82.321075	80.880318	81.142662	79.969437	81.701736
76.982552	76.519478	76.373352	75.682991	76.351395	75.994492	76.265182	76.298508	77.283302	77.208199	77.772217	77.287148	77.501526	78.271019	78.054985	78.519371	78.445107	77.79071	77.906326	77.643341	77.514084	77.159706	76.726372	76.761086	76.468216	77.683792	78.466606	79.73877	79.369354	79.879448	80.63913	81.198318	82.513054	82.549271	83.120758	82.685638	82.676949	83.383316	84.27713	85.386322	84.531853	84.448448	83.601646	81.90683	82.622314	83.07029	83.122002	85.508247	85.567207	86.750748	87.545563	86.39962	86.433586	85.941734	85.050659	86.08226	86.673485	88.347374	88.210815	88.50528	88.986534	88.976509	88.498474	86.815506	89.136696	89.012543	88.774361	88.975075	88.70224	88.539978	88.583923	89.144783	89.351547	89.211731	89.479889	89.199203	89.218704	89.396393	89.741219	89.943542	90.298454	89.633354	90.510437	90.12381	89.765488	90.062057	89.826706	89.868423	89.774353	89.464912	89.640991	90.293625	90.689995	91.120667	90.894402	86.878616	83.713913	87.598434	89.948891	85.852791	85.088036	90.442009	90.375511	90.237343	90.172028	90.417633	90.601349	90.9645	83.191864	76.699249	90.362595	90.222107	90.501335	90.599808	90.633797	83.10125	89.472916	89.328674	81.495445	86.993332	88.635269	88.29126	89.234001	89.880585	88.171074	90.197838	88.704643	86.519783	89.857346	83.598167	83.559418	88.508263	90.252708	89.930199	89.338417	90.332146	88.497253	89.174225	89.272217	89.732574	89.660324	89.449806	89.589104	88.843773	87.891869	82.283371	89.137596	89.435684	89.716698	88.814766	88.895874	89.20285	88.862251	89.063499	89.126846	86.719681	89.69384	88.62207	89.319817	89.55555	89.491432	89.485725	89.404076	83.30368	86.490402	87.377548	89.758148	90.155846	89.937325	89.921295	88.432068	86.837502	85.229141	87.656349	86.457169	88.565514	86.891617	83.597527	83.191994	84.135338	89.507614	80.86972	80.502983	88.989647	88.81736	88.266754	83.071449	82.504105	81.843658	80.281624	81.811409	82.674225	88.455002	88.203903	87.203812	86.403183	80.964905	84.578354	85.615379	82.431404	81.915306	85.285278	82.787498	84.302925	87.439758	83.097816	83.657646	84.398842	81.432037	83.247337	81.431992	83.109726	84.248375	87.773468	88.06488	87.775291	87.895966	88.152901	85.119667	84.750679	84.052444	83.530663	83.467064	87.948586	87.640602	87.53949	87.73941	87.687698	87.565155	87.554276	87.481148	87.53743	87.464584	87.329247	86.746613	87.353455	87.206467	87.796448	87.742737	87.496597	87.980209	87.341652	87.57859	87.55571	87.600021	87.650429	87.591095	87.597748	87.445419	87.213615	87.258057	87.065811	87.319275	87.095207	87.712997	87.886826	87.586868	87.816811	85.939156	83.297119	83.445839	84.878479	87.578827	87.843674	87.777626	87.95916	88.09771	87.677017	87.206917	87.177414	87.473099	87.937187	87.605217	87.478104	87.400444	87.343155	87.516403	87.26091	86.650627	86.809395	86.908638	87.18544	87.191856	86.795319	87.006248	86.696632	86.683784	86.982109	86.737488	86.825188	87.084351	86.954834	87.19709	87.165207	87.331352	87.599144	87.248528	87.097252	86.815491	84.709457	83.588257	82.023155	82.535263	82.24305	83.466545	84.842201	85.502449	86.128433	87.5196	87.803017	88.223412	87.864639	86.353119	84.851234	83.335052	87.662636	82.43924	81.79557	86.280396	86.254715	88.068169	88.24369	83.802147	82.289635	82.608841	82.219536	83.420029	80.195091	81.208275	81.986893	82.719154	83.226868	82.896156	82.392593	82.718681	85.413231	85.796654	82.726814	82.068558	81.079468	84.779991	81.732597	83.345802	82.817558	84.236923	89.518494	89.391632	88.732391	83.976448	84.03717	81.855721	79.619102	81.031204	79.788727	82.73877	85.291222	84.813812	89.305779	86.610291	89.910736	89.171478	89.543915	88.723526	89.068375	87.604355	87.628883	82.744278	89.507271	89.822098	89.395752	89.32576	89.425728	89.34243	89.566895	89.39045	89.322365	89.276573	89.071289	89.227631	89.326057	89.353203	89.431931	89.11528	88.819099	88.782387	89.111526	88.663918	89.277069	89.083801	88.893532	89.086052	88.630676	88.833092	88.396576	88.901085	88.942009	88.247017	88.711334	88.336067	88.547081	88.541115	88.259247	88.377052	88.499893	88.462067	86.169952	88.375916	88.133484	86.836792	86.007782	87.70285	86.452919	86.021576	87.413147	87.635689	87.282967	87.420593	85.855347	84.966545	84.324814	84.737526	85.934181	87.213783	87.70742	86.515701	87.049164	86.08754	84.981781	82.846184	83.242981	85.969887	84.153709	85.275879	86.090431	85.194702	86.168861	86.606659	83.846581	84.055214	85.094048	83.811157	84.672943	83.53186	81.577087	84.330215	84.003311	83.325287	84.899406	82.740677	83.746933	84.758064	83.40567	81.940498	82.864037	82.782219	82.893387	83.927971	84.196861	82.154068	80.821266	80.667328	80.772705	81.524544	82.088753	81.586533	82.30777	83.596153	82.98587	82.274315	81.237076	80.070229	79.966583	80.62735	80.468246	80.56266	80.517876	80.369987	81.177444	79.42083	80.250061	79.85041	79.909874	79.227028	79.896675	79.238014	80.249718	81.00602	78.682709	78.305893	79.110275	79.409264	79.839752	80.297249	80.641365	80.205795	79.263443	80.90641	78.77195	81.281471	80.882507	80.987091	79.797951	80.021111	80.042397	81.406654	80.192383	81.004494	81.023224	80.675522	81.254906	80.412773	80.890533
75.981941	75.521584	75.133865	73.584129	74.291718	73.891533	73.879128	73.831818	74.725868	74.960556	75.080956	75.241089	75.407471	76.296936	76.046158	76.81295	77.091904	76.604469	76.550354	76.577065	76.716499	76.452034	75.978355	75.955353	76.114357	77.207451	77.117783	78.622864	78.06797	78.645287	79.434715	80.639198	81.224411	81.443428	81.854492	81.575699	81.734566	82.119537	82.91777	83.545532	83.805748	83.301453	82.746902	81.401375	81.654663	81.912605	81.464912	83.664108	84.0606	84.384613	85.767517	84.589836	84.322495	83.731659	82.984825	84.851471	85.471275	88.321884	88.204956	87.712486	87.631416	87.888161	85.97995	85.744469	88.614822	89.092384	88.778091	88.773499	88.526413	87.745911	88.308876	88.639885	89.073479	88.470993	88.540688	88.256439	88.278923	87.824425	88.776054	88.818024	89.037025	88.334908	88.965096	88.806587	88.920807	89.163322	89.486153	89.587845	89.47242	89.178925	89.435448	89.413948	89.924706	90.365875	90.0495	87.810913	84.932556	87.457306	89.390648	85.100845	84.710854	90.175247	90.486252	90.370728	90.170868	90.464882	90.583588	90.463959	86.820641	80.051559	90.202454	89.861771	90.193787	90.665512	90.587128	86.237206	89.441566	89.819946	85.936241	89.002861	88.95488	88.203003	88.672821	89.526817	88.532211	89.876038	89.179932	88.109131	89.350266	87.928452	87.984222	89.771584	90.217796	90.047379	89.810982	89.643288	89.73455	89.56913	89.239326	89.518829	89.480598	89.333115	89.548767	88.281158	87.153915	81.262375	89.180206	89.242157	88.844139	88.354347	88.465881	88.554482	88.432327	88.791313	89.079102	88.337929	89.244843	89.075172	89.20433	89.545547	89.680794	89.869019	89.500618	86.824287	88.533478	88.412796	89.789589	89.996613	90.058685	90.116753	89.69442	89.0214	88.523521	89.16581	88.355438	89.613335	88.710052	84.892174	85.876976	86.608231	89.622475	81.446777	80.82914	89.194969	89.140617	88.819336	84.600433	84.836082	84.147827	80.83268	82.115013	83.457253	89.038757	88.801865	87.959206	87.83297	81.624901	86.025635	87.055687	82.311844	82.249535	84.731926	81.849472	83.054863	86.913361	82.413879	83.819054	83.573212	81.714531	82.800522	80.914948	82.514275	83.553963	87.8255	88.007996	87.883736	87.937363	87.872169	84.184158	83.95443	83.192146	83.219719	82.582642	87.980469	87.846527	87.824577	88.046432	87.651352	87.656998	87.523209	87.767776	87.569427	87.428215	87.549171	86.009583	87.776123	86.130798	87.516083	87.832581	87.799706	87.640343	87.629059	87.877045	87.712723	87.578224	87.606674	87.848244	87.855202	87.986496	87.636673	87.478745	87.657166	87.484535	87.285645	87.64624	87.899849	87.882278	87.905991	87.147804	83.620766	84.039871	84.721474	87.534233	87.799881	87.839531	88.067245	87.983345	87.723297	87.470375	87.525482	87.820953	87.861252	87.871208	87.815201	87.484192	87.217026	87.21492	87.19825	85.808327	86.994743	87.133598	87.247925	87.312469	86.781754	86.706116	86.604279	86.975754	86.924919	86.811539	86.906403	86.88443	86.98925	87.255562	87.290474	87.430489	87.659866	87.313995	87.226273	87.181557	84.530136	82.788765	81.445038	81.901619	81.292259	82.978363	85.02594	85.730972	85.935982	87.835976	87.819817	87.771194	87.63015	87.531448	86.178474	83.73455	88.461418	82.333923	81.628181	87.657684	87.660515	88.476074	88.340485	84.254341	81.421219	82.809814	82.911156	85.552681	83.148308	84.547264	84.823746	85.861588	86.718582	86.247482	85.737991	86.332237	87.588203	88.17794	83.75148	82.495178	81.358955	86.228539	83.799118	85.192024	84.826172	86.351875	89.475876	89.288528	89.064621	85.912445	85.259956	83.702583	81.57518	83.78968	83.593361	86.672577	88.287827	87.983025	89.803215	88.99984	89.771454	89.717361	89.447571	89.280479	89.313416	89.045372	89.285095	83.849716	89.511086	89.65271	89.367729	89.491409	89.473259	89.329491	89.358414	89.302414	88.860573	88.924477	88.712883	88.913445	89.035416	89.070862	89.305992	89.016144	88.804253	88.766396	88.786377	88.617142	89.300804	89.068542	88.776657	88.995934	88.59169	88.35495	88.245102	88.52813	88.615555	88.60154	88.699516	87.456947	88.304504	87.393623	87.492088	87.480034	87.607681	86.858017	85.051369	86.95269	86.862183	86.256126	85.549614	86.166267	84.51619	84.30983	85.257362	85.079712	84.902664	85.567619	84.93457	84.036652	83.728241	83.829781	85.070915	85.468056	86.10788	84.889404	86.154251	85.328812	83.893448	82.453598	82.495544	84.752052	83.463562	82.919418	83.861282	83.500046	84.100685	84.413284	82.795929	82.961174	83.323532	83.340225	83.80571	82.839294	81.869453	83.020912	82.794601	82.278755	83.63842	82.061523	83.027695	83.973442	82.254356	81.186325	81.805145	81.910713	81.705925	82.755074	82.964005	81.562157	80.636841	80.42067	80.161102	80.871346	81.193939	80.990395	81.20639	82.141319	81.492615	81.109016	80.051086	79.140854	79.071777	79.628349	79.450546	79.445549	79.189369	78.98127	79.838959	78.655327	79.36071	78.75457	79.200912	78.065887	78.560143	77.834122	78.645844	79.641373	77.970573	77.505928	78.430519	78.286407	79.085167	79.700363	79.875969	79.581032	78.878143	79.71386	78.148926	79.607323	79.300194	79.520248	79.091026	79.458664	79.332726	80.260216	79.595795	79.972275	79.729073	79.300819	79.923645	79.426239	79.74218
74.082207	72.845688	72.628792	71.074203	71.711884	71.101608	71.095123	71.741859	72.581047	72.686211	73.002647	73.804611	73.991249	73.999123	73.296379	74.152611	74.371712	73.941719	75.143822	75.027435	75.691681	75.232704	75.299347	75.613297	76.24501	77.083122	76.639336	78.147018	77.719604	78.576126	78.681015	79.960899	79.856827	80.041191	80.681473	80.681213	80.699539	80.827507	81.171051	82.026375	82.962334	82.743767	81.81321	80.870468	81.121376	81.797829	81.114204	82.987549	83.086533	82.260712	82.871696	82.32206	82.19297	82.465782	82.65004	84.798874	84.275803	87.310364	87.532135	85.178246	85.449257	86.086937	83.82888	84.558441	87.273415	88.562141	88.412216	87.657211	87.797585	85.738312	88.144363	87.8694	88.941856	87.05069	87.544426	85.837616	87.328583	85.007233	87.791084	88.450478	88.414299	87.784622	88.468521	88.861778	88.724129	89.182503	89.270828	89.32756	89.390068	89.046295	89.444954	89.362602	89.640717	89.750298	88.951126	86.54203	83.864632	86.305206	88.225647	84.758408	84.974655	89.854988	90.104736	90.144562	90.077805	90.413513	90.561806	89.895782	88.716599	84.484436	89.723564	89.808189	89.71682	89.999184	90.006462	87.03614	89.171219	89.273743	86.687706	88.747322	88.787857	87.16581	88.455757	89.268356	88.853989	89.473236	89.456413	88.917397	89.072639	89.277412	89.407921	89.182724	89.7686	89.65078	89.5867	89.069275	89.147957	89.543854	89.225403	89.298592	89.280525	89.219627	89.471626	88.355675	87.723297	82.686989	89.328651	89.158691	88.82946	88.668381	88.469421	88.887848	88.451012	88.670486	88.749832	88.983017	88.931175	89.035347	89.080864	89.266258	89.364876	89.47924	88.906197	88.878517	88.934242	89.024727	89.513939	90.00489	89.995148	89.865158	89.282242	89.268593	89.612213	89.511627	89.523895	89.726372	89.455917	86.372536	87.891716	88.681984	89.594193	82.876221	82.533867	89.525742	89.486259	89.398262	85.425865	86.829308	86.536797	82.658646	83.874138	85.281372	89.094185	89.039963	88.610939	89.061569	83.970375	87.876701	88.486801	83.501091	83.539719	85.910316	81.522972	83.505814	87.80529	82.298393	84.648911	83.382004	81.507736	83.144211	79.814705	83.15155	83.448112	88.070587	88.283302	88.325401	87.955772	87.926308	83.096703	83.622757	83.111404	83.531281	82.529579	87.946777	87.991135	87.958305	87.887939	87.437569	87.71521	87.52256	87.681091	87.819687	87.83876	87.690407	85.97879	87.83799	85.841484	87.188339	88.02858	87.929314	87.969116	87.747932	87.787224	87.729996	87.638969	87.557411	87.914894	88.066002	88.020119	87.878738	87.930984	87.677849	88.04216	87.443748	87.781967	87.792152	88.045166	87.887581	87.658882	84.312599	84.168167	83.682495	86.5439	87.83786	87.816811	87.841614	88.183586	88.115349	87.528595	87.982483	88.037331	88.244888	87.32515	87.559105	87.234406	87.25267	87.51535	87.451363	84.787224	87.229858	87.18512	87.021332	86.997169	86.977386	86.974144	87.072914	87.03775	87.176216	87.058113	87.279343	87.328049	87.54567	87.645065	87.782326	87.862411	87.842262	87.598305	87.706711	87.567261	84.844406	82.652596	81.105797	81.522377	80.559013	83.038872	86.237396	86.417213	86.080368	87.980316	87.915665	88.037437	87.990105	87.925537	87.083321	84.649742	88.612823	82.049866	81.774864	88.745094	88.664795	88.852333	88.605721	85.078682	81.226341	83.738869	84.278824	87.544853	85.484619	87.105209	87.597	88.390717	89.0867	88.682953	88.321045	88.870659	89.495209	89.921768	85.633232	83.48539	82.053284	87.028969	86.315331	87.576271	87.865135	88.777168	89.305695	89.415794	89.238319	88.074814	87.441193	86.652176	85.091965	87.584099	88.166611	89.275589	89.52066	89.487289	89.739677	89.749222	89.832695	89.719589	89.424545	89.425171	89.307755	89.367043	89.338928	84.307922	89.324684	89.292282	89.039253	89.175362	89.285461	89.261147	89.090881	88.988678	88.612267	88.561089	88.719704	88.430222	88.77507	88.762558	88.827042	88.904091	88.752449	88.641495	88.631409	88.428741	89.161713	89.079208	88.592674	88.320206	88.359734	88.402092	88.479019	88.646538	88.427322	88.424232	88.097366	85.836716	86.388802	85.672592	85.514122	85.674797	85.1278	84.141327	83.189011	84.646957	85.084625	85.000473	84.689247	85.390053	83.562462	83.362564	83.979126	82.87236	83.05645	83.799957	84.151886	84.094009	83.672112	83.411613	83.981316	83.506203	83.938446	83.52478	84.558678	84.116562	82.921928	81.442184	81.214653	83.031555	81.75946	81.341339	82.415787	81.899857	82.576157	82.454025	81.395943	81.177765	80.881027	81.715942	82.489639	81.660561	80.805412	81.656998	81.897713	81.36161	82.338493	81.129486	81.99543	82.532944	81.083328	80.164253	80.451935	80.842636	80.492813	81.320953	81.594383	80.897781	80.328171	79.810028	79.097633	79.785034	80.199722	80.404411	80.330208	80.4617	79.818703	78.948547	78.519524	77.723358	77.693642	78.247246	78.195061	78.468948	78.049858	77.941177	78.781242	78.003677	78.476112	78.191589	78.387604	77.84964	77.559853	76.528183	77.519295	78.678825	77.11647	76.728966	77.924866	77.605789	77.994972	78.335052	78.176521	78.143028	77.615616	78.050606	77.031731	77.915253	77.650833	77.766914	77.519058	78.188644	77.512794	78.586708	78.433479	78.841965	78.469482	77.834381	78.609604	78.473152	78.987106
70.234009	68.36689	68.320908	66.985985	67.567055	67.572762	67.662453	69.807343	70.775642	70.230209	71.171555	71.705872	71.088814	71.270111	69.54921	69.985374	70.162811	69.430588	71.886055	71.663002	72.444366	72.561653	73.128517	74.948685	74.862473	75.476463	75.73056	77.55069	76.637451	77.52906	77.507065	77.920532	77.971367	78.576797	79.0951	79.695297	79.360298	79.037338	79.573784	80.556198	81.443108	81.239197	80.546654	80.031647	80.24865	80.94516	80.811867	82.238632	82.056541	81.322365	81.740387	81.154312	81.258423	82.412865	82.834747	83.703522	82.399132	85.995117	87.244385	82.997955	84.271835	83.500984	81.739204	82.204597	84.331825	87.387054	86.72805	85.582253	86.81929	84.355148	87.502304	86.231712	87.886009	85.753937	84.675621	84.159996	84.769974	83.226974	86.155991	87.648178	87.85009	87.576874	88.201355	88.576347	88.699341	88.620247	89.005096	89.13485	89.128242	88.884911	88.995483	88.862572	89.035324	89.049492	88.477859	85.134453	82.616867	84.652878	85.758034	83.911324	84.843292	89.163193	88.854805	89.267952	89.436241	89.390175	89.329773	89.023888	89.011681	86.0914	89.000633	87.897018	89.317818	89.493752	89.150383	86.369209	88.538559	89.103218	86.518364	88.235001	88.768799	86.195274	88.209976	89.017197	88.684944	88.784615	89.065308	88.953384	88.529549	89.24025	89.253571	88.187447	89.511513	89.127213	89.094017	88.899696	88.811096	89.069099	88.782257	88.956429	88.796478	88.788071	89.198257	88.895638	88.48011	85.708984	89.248573	89.661873	89.112167	89.158302	88.89888	88.914543	88.272697	88.285896	88.284225	88.687241	88.663124	89.118645	88.990868	88.834526	88.987259	88.865768	88.356125	88.695908	88.912163	89.443001	89.4842	89.807373	89.426949	89.373932	89.244644	89.266602	89.705772	89.46843	89.554581	89.665497	89.26889	88.886841	89.222435	89.534264	89.155769	84.499474	84.341888	89.204582	89.698067	89.718132	86.678246	88.582977	88.762131	86.404831	86.299561	86.847824	89.269539	89.282906	89.283936	89.649513	87.643433	89.230675	89.003181	86.190643	86.413651	87.785072	83.671707	86.17498	88.448479	83.60186	86.051292	84.602341	83.226883	84.817223	80.26474	84.505226	83.468201	88.311966	88.477577	88.056816	87.915001	87.732178	82.17263	82.960876	82.948212	83.687622	81.58947	88.444595	88.13604	88.240425	88.033554	87.714523	87.590263	87.70652	87.779671	87.975723	88.175285	87.879379	86.297653	88.026367	86.107925	86.885658	87.82576	88.315529	88.163544	87.846809	88.074928	87.927361	87.942619	87.882256	87.905258	88.020554	88.314308	88.161789	88.317802	87.837799	87.721794	87.572151	87.872581	88.04615	88.241974	88.110008	87.975708	84.649033	83.798241	82.805862	85.453224	87.865799	88.022247	87.774818	87.952812	88.239418	87.249084	88.03804	88.104797	87.925346	85.892769	87.236618	87.316269	87.364395	87.606934	87.651718	84.106026	87.27037	87.383621	87.208397	87.235245	87.001289	87.335625	87.168938	87.040497	87.455055	87.368622	87.276573	87.739502	87.90258	88.051193	88.112709	87.991348	88.217873	87.587151	87.550201	87.79808	86.182877	83.926788	81.149437	81.320587	81.122833	84.116219	87.350967	86.993416	86.993156	88.231781	88.485199	88.722305	88.558128	88.322678	87.020584	85.471359	88.757339	82.638412	83.571777	88.770515	88.658531	88.809525	89.047882	87.135399	82.944397	85.462219	85.809853	88.459122	87.526276	89.097511	89.260078	89.417427	89.846642	89.809715	89.441132	89.73912	89.654488	90.096947	87.189453	85.370117	84.218468	87.831573	88.566605	89.203537	89.217072	89.474884	89.369102	89.481689	89.518272	89.560333	89.324623	89.192696	88.879524	89.337624	89.389595	89.957664	89.75721	89.647324	89.686607	89.619301	89.385643	89.270523	89.176323	88.960808	88.982628	89.156029	89.335732	84.830956	88.873169	89.0158	88.623146	88.748306	88.731018	88.60173	88.606857	88.672089	88.205536	88.302376	88.238815	88.299805	88.732796	88.609909	88.088402	88.443352	88.395462	88.291	88.468826	88.081169	88.76786	88.332115	87.793228	87.641563	88.323708	88.484314	88.214745	88.213631	86.751007	86.257523	86.96936	83.919434	84.649826	84.361504	84.207993	84.378456	83.277077	81.768646	80.770988	82.558243	83.381104	83.475754	83.945351	84.600372	82.970039	82.792328	82.807304	81.697472	82.27037	82.922165	82.906418	83.38958	82.871307	82.438599	82.953598	82.101707	82.580856	82.179749	83.215645	83.236282	82.151382	80.621407	80.68866	82.244576	81.217651	81.014816	81.429718	80.126297	80.654564	80.5159	79.707466	79.717674	79.064377	80.334412	81.630844	80.290359	79.927017	80.813972	81.177917	80.277382	80.542122	79.271828	79.790222	80.385292	79.213936	78.551086	79.05481	79.277473	78.643356	79.567497	79.950089	79.566254	79.341911	78.942795	78.008255	78.749977	79.114609	79.155487	79.016159	78.631706	77.729965	76.403564	77.67231	76.409698	76.560997	76.953094	76.528038	77.003326	76.708321	76.660858	76.768082	76.408821	76.305283	76.615929	76.238419	76.581253	76.148254	75.206909	76.022125	76.900757	75.705734	75.432236	76.266487	75.826454	75.740517	75.614929	75.480797	75.437561	75.482941	76.846169	75.860619	76.520073	76.542221	76.359657	75.985733	77.390205	76.077148	77.269592	77.398041	77.984558	77.804596	77.548775	77.852234	77.264832	77.78273
66.117722	64.017273	65.606255	62.851238	64.813522	64.37928	64.594482	67.771744	67.749535	67.560982	68.216087	68.58123	68.352707	69.452713	67.270554	66.62764	67.326279	66.435226	68.158302	67.773392	68.619064	69.667572	70.866127	73.54158	73.776436	73.355667	73.797935	75.668571	74.67334	75.86937	75.030121	75.392151	76.240501	77.031624	77.168396	78.258148	77.302719	77.004395	77.563072	78.601517	79.117828	79.063065	78.691055	78.492294	78.888512	79.807625	80.048149	80.887871	80.924309	80.716057	81.721519	81.167702	81.323914	81.582352	81.597115	81.926056	81.528191	83.552589	85.094086	82.355255	83.385391	81.78772	80.570961	81.034081	82.492409	84.971802	83.686768	83.944389	84.991371	83.542572	86.170212	84.589684	86.858597	84.560074	83.022568	82.872017	83.758026	82.944885	85.570168	86.262756	87.024811	87.53286	88.219894	88.127884	88.580147	87.470825	88.438995	88.799034	88.94574	88.890747	88.839249	88.7267	88.463203	88.625725	88.518822	83.999382	81.051033	83.043037	83.61055	82.425079	84.206024	88.483803	86.308273	88.372246	88.792168	88.632759	88.584373	88.59201	88.781395	84.742828	86.975197	86.184654	89.095001	88.964348	88.683441	86.272354	88.295189	89.010483	86.537827	87.372124	88.462883	83.974449	87.761902	88.397774	88.302933	88.44046	88.223694	88.58139	88.015617	88.60881	88.974861	87.194496	89.184158	89.138496	88.932289	88.889267	89.139824	89.059143	88.802788	89.130188	88.679771	88.276154	88.242744	88.508499	88.225304	87.43409	88.365013	88.909416	88.568298	88.47438	88.777	88.849098	88.593216	88.34626	88.477516	88.452301	88.4161	88.7379	88.627029	88.667137	88.610397	88.489662	88.045097	88.232941	88.689926	89.370476	89.22686	89.239197	89.098007	89.079185	89.152252	89.18306	89.194458	89.121048	89.283142	89.60022	88.650116	89.080711	89.108437	89.344643	89.053696	85.199127	84.961998	88.644089	89.125191	89.862411	88.005318	89.39959	89.635414	89.108841	88.471466	88.07177	89.386055	89.335953	89.39592	89.571251	88.821739	89.380836	89.338264	88.356796	88.845276	89.01619	86.385902	88.396492	88.861588	85.134003	87.257492	85.898453	85.086365	86.368416	82.071732	86.383224	84.708992	88.763954	88.549721	88.409363	88.595291	88.495193	81.510185	82.50647	83.802231	84.256187	81.417061	88.730133	88.431961	88.482986	88.147644	87.813164	87.995636	88.061684	88.083832	88.307808	88.449509	87.897789	86.215469	88.092522	86.605225	87.261055	87.587555	88.267075	88.139214	88.077545	88.413826	88.176376	87.975296	88.036278	87.919296	88.023682	88.179466	88.109062	88.171913	88.0961	87.9645	88.476936	88.599716	88.451805	88.747643	88.054329	88.316063	85.521996	83.751289	82.886375	85.353363	88.330101	87.942963	88.099045	87.883888	88.101852	87.443619	88.305359	88.204811	87.980743	84.824989	87.362015	86.990044	87.112488	87.422974	87.605988	83.992775	87.357506	87.626823	87.559402	87.801208	87.702354	87.949394	87.239212	87.560089	87.865051	87.866226	87.60453	88.073723	87.953606	88.205498	88.331322	88.229546	88.041603	87.564301	87.64843	87.463295	87.077957	85.588799	82.219704	82.20108	83.109917	85.840324	87.723831	87.583115	87.509689	88.54837	88.882423	88.981339	88.712433	88.807701	87.284317	86.7397	88.991875	83.961922	85.95433	88.714363	88.971123	88.91761	89.066635	88.558197	85.699966	86.866776	87.187973	88.867592	88.999878	89.516174	89.673477	89.713112	89.616554	89.764648	89.530678	89.627579	89.639679	89.831795	88.357758	87.344612	86.570076	88.655014	89.407425	89.272346	89.118134	89.231255	89.093109	89.490593	89.758255	89.4235	89.270935	89.064384	89.480873	89.051353	89.283379	89.69474	89.654808	89.624039	89.472031	89.089188	89.289536	89.003441	89.139244	89.216927	88.751274	88.41758	88.905594	85.000877	88.504677	88.938507	88.415092	88.549957	88.544334	88.221092	88.018318	88.049667	88.099281	88.000656	88.055702	88.030891	88.231949	88.325378	87.189041	88.430389	88.418808	88.369301	88.413162	87.843544	88.281693	87.47319	86.500793	85.688896	87.956047	87.822563	88.087776	88.020378	84.776001	84.716217	85.722496	82.943108	84.586441	84.725685	84.46064	84.374573	83.003639	81.029961	79.732956	81.393929	82.466209	82.721169	83.555206	83.600983	82.372719	81.296707	81.234047	80.321564	81.386162	81.849197	81.537804	82.165245	81.412682	80.893066	81.318398	80.807274	81.519798	81.328613	81.667709	81.762161	81.482185	80.395393	80.942978	81.410645	80.996361	80.967926	80.2901	78.088913	78.503387	78.493774	78.3116	78.786545	78.501328	79.796425	80.998611	79.952293	79.291229	79.602814	79.781342	78.837784	79.013672	77.653107	77.783394	77.978081	77.070808	76.227844	77.041969	77.416382	77.091042	77.828842	78.362366	78.644943	78.29332	77.826355	77.109108	77.782433	77.664993	77.223396	77.786377	77.261871	76.001762	75.169403	77.042442	75.733284	75.644363	75.968697	75.454231	75.877052	75.506241	75.494164	75.177834	74.172089	73.689339	73.59314	73.705795	74.035553	74.119995	73.046936	73.988266	74.903008	74.112694	73.64138	73.983437	73.721527	73.378906	73.116394	73.118584	72.810234	72.995743	75.386467	74.181854	74.614464	75.421249	75.2006	74.586052	75.998161	74.555603	75.772705	75.736465	76.292107	76.609879	76.27417	76.169952	74.591736	75.044281
64.066727	62.690994	63.059269	60.894299	62.490211	63.482052	63.40667	66.008995	66.052147	65.549454	65.565376	64.230728	65.859734	66.713043	64.945549	64.427605	66.047913	64.850945	65.65271	63.534214	64.994385	66.821121	68.526535	71.245781	71.929741	71.713623	71.929741	73.014664	72.638725	73.08007	72.969238	73.449265	74.349335	75.01207	75.408501	76.380966	75.315186	75.528	75.414017	76.264664	76.105988	76.283333	76.378906	76.56926	77.111023	77.928772	78.54216	78.927452	79.148987	79.273849	80.256905	79.883949	80.050446	80.217751	79.580261	80.371338	80.811028	82.218185	83.426529	81.568657	82.319229	81.026527	79.892174	80.05439	81.053757	83.109962	82.344872	82.894424	83.357994	82.218636	83.858147	82.922935	84.466492	84.008331	82.495567	82.329094	82.832108	82.586784	83.961105	84.469627	84.427055	87.729584	88.106728	87.505264	88.473526	85.545967	87.817177	88.18187	88.009499	88.491379	88.707237	88.536842	88.514313	88.769188	88.479614	83.744789	79.860649	82.052422	83.031319	82.253181	83.788322	86.429596	84.626808	87.04837	88.534355	88.328102	88.247871	88.282097	87.542412	84.270889	86.638809	86.358482	89.056396	88.47007	87.831253	85.843781	87.918671	88.415611	85.907204	86.161568	87.924896	82.318329	87.960876	87.928452	87.765762	88.216263	87.768616	88.352112	87.978645	88.378426	88.455544	86.282822	88.537056	88.562744	88.586044	88.574715	88.621384	88.829056	88.473869	88.466637	88.410439	87.85099	87.716476	87.805885	87.531982	86.390755	87.008865	88.014244	88.098633	88.102844	88.342308	88.421356	88.196243	88.234612	88.350288	88.160416	88.17646	88.29184	88.351707	88.336884	88.654175	88.27523	88.03746	88.202766	88.419876	88.821419	88.686745	88.556007	88.311478	88.155151	88.422348	88.721619	88.798027	88.479362	88.870018	89.275375	88.756355	88.867783	88.68261	88.895958	88.707672	87.949158	87.467934	89.026466	89.270203	89.641487	89.103668	89.671913	89.477119	89.412727	89.085304	88.815086	89.288979	89.304039	89.113647	89.629532	89.465942	89.76461	89.407829	89.422424	89.606956	89.2687	88.760559	89.362923	88.881157	86.935654	88.286865	86.728561	85.918518	86.671333	84.615494	87.184837	85.672012	88.78949	88.780602	88.667564	88.862251	88.783264	81.492119	82.63092	85.114799	85.062973	82.729607	88.597374	88.527702	88.679558	88.47477	88.159187	88.304802	88.263191	88.501694	88.337418	88.34774	87.274536	86.741631	88.320724	87.569572	87.768486	87.790421	88.047226	88.131058	87.784775	88.232552	88.251846	88.270294	88.196182	88.172554	88.039345	88.267357	88.249527	88.331665	88.219185	88.400459	88.390396	88.770409	88.714767	88.499039	88.167191	88.441681	86.204163	84.072128	83.702774	85.783142	88.630768	88.158203	87.83741	87.784821	87.973663	87.353348	88.249825	87.951439	88.094879	85.045532	87.333908	86.9823	87.058327	87.720253	87.900024	84.569641	87.47731	88.062347	88.045059	87.967247	87.908112	87.991455	87.832542	87.913673	88.174149	88.348511	87.985725	88.19809	87.997894	88.216141	88.200836	88.26487	88.151848	87.574898	87.875046	87.615906	87.565819	87.325775	84.549126	84.462181	84.609917	86.986809	87.905647	87.701797	87.616333	88.350204	88.414062	88.998245	89.194588	89.124916	88.508392	88.099922	88.978333	85.675636	87.880775	88.863792	88.899414	89.013573	89.145645	88.948746	87.638794	88.370377	88.207428	89.086823	89.175812	89.476112	89.427505	89.339638	89.287521	89.46328	89.252586	89.353912	89.395645	89.732788	88.878578	88.588409	88.429298	88.791565	89.178345	88.848663	88.734108	88.913124	88.812508	89.082962	89.402061	89.193619	89.061913	89.076675	89.300842	89.166222	89.534241	89.803787	89.297134	88.986832	88.577057	87.06337	88.620102	88.23114	89.180466	88.912613	88.657005	88.546455	88.57888	84.8302	88.566154	88.412392	88.017525	88.062866	88.062027	87.579124	86.83358	87.639633	87.872169	87.915924	87.945129	87.891144	88.125885	88.221649	86.838661	87.997742	88.114792	88.048615	88.099281	87.726456	87.877876	85.619141	84.527718	84.266342	87.797928	87.529343	87.815414	87.09343	84.059143	84.033241	84.541229	82.576309	84.480957	84.114784	84.158836	83.841629	83.016426	81.614838	79.80619	80.818413	81.71637	81.908699	82.078705	82.025383	81.620819	80.106148	80.232635	79.208511	80.883621	80.789742	80.329308	80.729965	80.041046	79.403732	80.226845	79.912445	80.331795	80.195045	79.903732	79.682419	79.849945	79.433212	79.855797	79.592705	79.722527	79.638817	78.767914	77.027489	77.278625	77.041862	77.10733	77.842209	78.027245	78.556839	79.169113	78.413116	77.744598	77.877014	77.605576	77.423767	77.298195	76.514221	76.058823	76.135986	75.44043	74.504662	75.620674	76.536064	76.1828	76.983047	77.177498	77.018906	77.316284	76.861916	76.566406	76.25428	75.594521	75.26403	75.421509	75.504654	74.951477	74.570557	75.340332	74.041862	73.42498	73.388268	74.063965	73.507248	73.190529	73.53894	73.581642	72.371689	71.869858	71.327492	70.976547	71.527344	72.040939	71.350685	72.205193	73.127487	72.379562	71.952812	71.909424	72.350891	71.774689	71.538826	71.227585	70.956276	71.272926	73.337341	71.038948	71.654503	73.631294	73.868233	72.766525	73.650581	72.022911	74.026588	73.998459	74.891075	75.21418	74.376472	73.700928	71.289101	72.042656
63.291183	62.698997	62.53141	61.483932	62.187897	63.713665	63.36322	64.676559	64.970291	63.386608	62.601257	61.202454	62.829224	62.240833	61.328773	61.971451	63.809666	62.957218	64.548561	62.304432	63.782417	64.656898	66.934052	68.338028	69.402931	69.640335	69.337547	70.218819	70.256943	70.826065	71.464561	72.130783	71.68161	72.094177	73.097923	73.613785	72.843109	73.827568	73.728279	73.895714	73.731308	73.920158	74.373367	74.287125	74.497604	75.670479	76.024681	76.803574	77.192772	77.694626	78.189438	78.164398	78.4841	78.33593	77.392632	78.578728	79.353882	80.874695	81.638138	81.010391	81.5672	81.00943	79.463188	79.229492	80.2332	82.321411	81.635132	81.218834	81.523895	80.641541	81.487808	81.229004	82.516144	83.048698	81.520782	81.196625	81.218063	80.70488	82.917725	84.172272	83.628784	87.721497	87.641693	85.445976	87.603775	83.558411	85.614525	87.333412	86.606361	87.771255	87.719818	87.988968	88.284523	88.134125	87.564278	84.431931	80.920876	81.835953	82.943085	82.781876	82.711449	83.454079	82.141731	84.771133	88.487816	87.760933	87.840134	88.06881	85.416107	84.173279	86.658356	86.75721	88.431549	86.515106	85.52198	84.542732	87.421837	86.472252	84.711884	84.932816	86.409401	82.828911	87.84951	85.320168	85.231873	86.544991	85.786804	87.998428	88.026451	88.074623	87.776039	85.659264	87.439903	88.317291	88.115028	88.380737	88.503265	88.63559	88.44696	88.043213	87.663773	87.804237	87.552734	87.743622	86.556427	84.362511	84.757507	86.665352	87.491852	87.478271	87.970642	87.727806	87.770271	87.793831	88.110184	88.014175	88.076767	88.09166	88.048035	88.000099	88.50219	88.389755	88.050186	88.222855	88.531075	88.648598	88.248817	88.258797	88.083511	88.102303	87.852341	88.174942	88.1399	87.733063	88.016624	88.763222	87.91951	87.919464	87.966049	88.055717	88.16526	88.377647	88.49305	88.683678	89.106331	89.310478	89.081184	89.024063	89.044708	89.266083	89.021469	89.177933	88.767532	88.557762	88.766678	89.176773	89.616699	89.804543	89.159027	89.37159	89.424309	89.359077	89.413712	89.609085	89.46772	88.577034	88.981537	88.520668	87.989998	88.146767	86.601532	88.326408	85.937744	89.062645	89.189842	88.616493	89.056702	88.796227	82.03624	83.11174	86.242485	86.454224	84.5187	88.638664	88.259651	88.420006	88.501526	88.246201	88.253708	88.003281	88.232635	88.173737	88.590706	87.128922	87.496017	88.461617	88.07711	87.894913	87.966347	88.008751	88.173157	88.000786	88.150581	88.030312	88.452148	88.150673	88.133507	88.214439	88.452301	88.494637	88.372047	88.521996	88.608276	88.528114	88.751656	88.508476	88.402908	87.904724	88.297852	86.818771	84.381203	84.604294	86.490234	88.463287	88.589676	88.16951	88.216629	88.383896	87.59314	88.084541	87.634483	88.052376	85.026329	87.596184	87.712143	87.729889	87.870583	87.830719	85.427948	87.711601	88.131355	88.101105	88.29718	87.956177	88.13121	87.928993	88.012718	88.232964	88.120567	87.909851	88.05278	87.739906	87.638435	87.84623	88.150841	88.291756	87.617897	87.731476	87.577881	87.930084	87.852623	87.201515	86.20948	85.359306	87.846764	88.49157	88.091278	87.880714	88.079475	88.488243	89.014854	89.012733	88.602547	88.970978	88.769318	88.471657	87.104935	88.622635	88.517426	88.635208	88.555702	88.8377	88.858559	88.548988	88.909325	88.789833	88.909607	89.261299	89.263077	89.098862	88.955658	89.093819	88.928665	88.844528	89.061523	89.105194	88.927055	88.686836	88.599907	88.346451	87.987488	88.438759	88.353897	88.621857	88.587868	88.559265	88.603279	88.931839	89.053177	89.033096	89.002731	89.196838	89.014404	89.162827	89.336639	88.591087	87.192802	87.933006	85.772491	86.837914	86.609665	88.79303	88.60199	88.501717	88.303963	88.250946	84.966049	87.481903	87.708473	86.774292	87.735764	87.456795	87.373428	86.425842	86.637924	87.688301	87.638687	87.594208	87.428619	87.768448	87.756172	85.583496	85.997047	87.653755	87.80645	87.709351	87.288826	87.766388	84.317368	82.854706	83.136917	87.047142	85.725136	87.618324	85.68087	83.270813	83.488457	83.440414	82.353172	83.727432	82.931824	82.555222	81.91758	81.160789	80.644478	79.194023	80.194466	80.922501	80.587074	80.423653	80.500687	80.701126	78.786911	79.260262	78.539459	79.960579	79.378777	78.54525	78.786308	78.723373	78.883873	79.667419	79.441841	79.444626	79.000153	78.347	78.505447	78.22274	78.256363	78.429573	78.050072	77.990417	77.628685	77.276588	77.007057	77.035873	76.576813	76.538101	76.913994	76.635559	76.623375	76.970345	75.751503	74.577232	75.026154	74.63813	75.573494	75.848686	75.569397	74.966324	75.355392	74.603287	73.975601	75.26442	75.784096	75.507637	76.04496	75.847336	74.636223	74.459686	74.655937	74.565773	74.043022	73.282562	73.062218	73.222847	73.325134	73.398926	73.032906	72.836205	70.744484	70.42337	70.245575	71.21357	70.871262	69.831207	70.444229	71.265137	70.30027	69.919312	69.028732	67.920525	68.787292	68.980858	68.36882	69.520607	70.44455	69.669136	69.129669	69.432907	70.58252	69.57122	70.073807	69.783379	69.428078	69.698273	70.909752	68.113625	68.924271	70.949234	71.546295	70.782684	71.599228	70.338402	72.59581	72.352478	74.382545	74.149345	72.630806	71.682915	69.359863	70.347
62.760365	62.186974	62.703587	60.951546	62.509655	63.642532	63.249641	63.9035	62.896427	62.823387	61.438271	60.880199	62.243687	61.979286	60.403175	61.170696	63.030582	62.781456	65.546577	63.209347	63.797737	63.709137	63.818035	64.911903	66.605469	65.955521	66.175697	68.545715	67.868042	68.061142	69.430893	70.113029	69.518951	69.408058	71.20166	71.715446	71.760696	72.762047	73.460876	72.852249	73.104874	72.313469	72.29081	71.963776	71.308884	72.592896	73.277824	73.712189	74.876694	75.719208	75.809502	75.927628	76.556595	76.362724	75.623169	76.342773	77.59536	79.346397	79.784538	79.868698	80.312851	80.689774	79.598633	79.202049	80.197556	81.102554	80.755219	79.903374	80.640335	79.29921	80.032333	79.457954	80.644775	81.502823	80.534805	80.785713	80.575447	80.367073	82.390205	83.470261	82.847923	86.399147	85.776573	84.486366	85.60141	82.218376	83.531158	85.486786	84.424522	86.968201	86.144035	86.989876	86.568771	87.838722	85.507881	84.476814	81.390709	81.513794	82.167267	81.817032	81.714012	81.902046	80.510948	84.815056	88.199509	86.010422	86.026596	88.114838	83.441185	82.967094	86.456696	86.147751	87.907875	84.130234	82.859146	82.324699	86.960693	84.286575	83.671486	83.653549	85.039505	83.329002	87.328819	83.113136	82.620323	84.449219	84.0588	86.552437	87.966179	87.450096	85.732437	84.469284	85.162323	87.840607	87.301781	88.369797	88.172989	87.94416	87.95639	86.789635	86.756157	87.487953	86.483131	87.51799	85.085655	82.672485	83.927734	84.751282	85.600685	87.027832	87.680229	87.415039	87.797089	87.760612	88.141876	88.078506	88.040787	88.206009	88.282959	87.887024	88.030807	87.997955	88.051514	88.315788	88.31572	88.499657	87.969566	88.110847	88.005592	87.77179	87.956886	87.981216	87.957787	87.667656	87.962875	88.237572	87.644997	87.996841	88.259979	88.28952	88.322548	88.65377	88.77346	88.62381	88.706512	88.607956	88.651726	88.45668	88.639023	88.633766	88.333168	88.654991	88.526932	88.566994	88.79599	89.058777	89.523338	89.645134	88.877396	89.261879	89.284668	89.404617	89.417892	89.639938	89.462036	89.061058	89.096291	88.918083	88.776871	88.789398	88.876305	89.317879	87.570435	89.35009	89.228981	88.616348	89.026016	89.196564	83.632095	84.374718	87.660538	88.197876	86.816429	88.276047	87.862473	88.861008	88.742279	88.510986	88.363678	87.981758	88.078812	88.087135	88.32579	87.392273	88.228561	88.232635	88.02124	87.732994	88.032974	88.261475	88.30233	87.944763	88.211288	88.120544	88.475113	88.174812	88.176292	88.258003	88.354927	88.581451	88.405975	88.324776	88.676727	88.460587	88.49511	88.663635	88.322975	88.521332	88.710075	87.948044	85.733551	86.288788	87.151985	88.217491	88.151634	88.061684	88.361748	88.516823	88.0737	87.941605	86.917152	88.058899	84.57383	87.993408	87.906654	88.026985	88.17421	88.179893	86.701271	87.732307	87.809647	88.067177	88.092712	87.997078	87.999031	87.839081	87.964935	87.894661	87.686409	87.605774	88.015785	87.783249	87.65873	87.828659	87.820053	88.093079	87.912407	87.939827	87.616524	88.0616	88.010834	88.204742	87.734818	87.251701	88.695419	88.940422	88.420868	88.316605	87.930344	88.685501	89.011658	88.917717	88.580681	88.644775	88.03952	87.933945	87.660942	88.622223	88.524529	88.795021	88.584526	88.49131	88.242935	88.598274	88.989494	88.526009	88.665375	89.182846	88.686813	88.598389	88.426834	88.517342	88.542892	88.303467	88.270576	88.558235	88.542038	88.023987	87.990486	87.795929	87.859146	88.221138	88.220428	88.823242	88.71788	88.626923	88.28302	88.300362	88.625229	88.533325	88.571373	88.65126	88.46048	88.473587	88.403938	87.881569	86.140648	86.270035	84.922173	85.374222	85.160118	88.068871	88.017914	87.949287	87.641205	87.29174	85.004288	86.498558	86.509155	85.995674	87.104652	85.719284	86.311554	85.218651	84.863609	85.583733	87.065468	86.223083	86.397324	87.367378	87.483528	85.662956	85.763481	87.0653	86.769592	87.022621	86.859154	87.010796	84.368156	82.355873	82.512299	85.068619	83.796997	86.341255	84.718086	82.305473	82.506035	82.670227	81.921936	83.225365	82.56311	81.493538	80.89566	79.354202	79.293243	78.297394	79.333244	79.719246	79.691261	79.04644	79.235886	80.093422	78.377022	79.014702	78.109314	79.266937	78.35788	77.192497	77.129112	77.043732	77.702759	78.016212	77.694107	77.470436	77.431831	76.950218	76.982529	76.7183	77.007591	76.910522	76.467781	76.190292	76.021248	75.978828	76.597755	76.330818	75.980865	75.947006	75.718544	75.418892	75.122238	75.416504	73.961891	71.604828	72.663124	72.057076	73.665047	74.458549	74.489426	73.748756	74.550049	73.752785	73.361099	74.696945	74.831528	74.68924	74.51162	74.227234	72.544937	71.354912	71.173256	71.817345	71.891312	71.054825	71.599876	71.254921	72.874954	71.971329	71.236938	70.64576	68.056465	67.688271	66.712891	68.884277	67.86467	67.287636	67.490196	68.050453	67.311966	66.902039	66.145081	66.136841	65.774849	65.776115	65.414444	65.49231	67.187965	66.384544	66.194214	66.507988	67.153435	66.576118	68.034943	67.502464	67.550575	67.330635	68.826172	67.109985	67.661469	68.383453	69.248886	68.619919	69.109818	69.233719	71.300499	71.016548	72.450111	71.612129	70.728584	70.559113	69.44664	71.977165
65.363953	64.175713	65.744202	61.360916	63.727142	63.536659	62.774956	63.418858	61.522945	62.596622	61.273819	61.98008	63.321442	64.011215	62.440323	62.723694	63.432678	63.07708	64.913429	62.94413	63.243698	62.669472	62.619259	62.81609	64.042267	63.088776	64.189636	66.304848	65.031212	65.20948	66.670403	67.484528	66.657463	67.212769	69.537537	70.036209	70.078934	71.757034	72.404236	72.364197	72.939888	71.669098	72.521393	69.75267	69.186768	70.013382	70.780769	71.754051	73.376915	73.835892	73.768326	73.491951	74.412354	74.277985	74.080078	74.412888	75.680161	77.310745	77.922722	78.166397	78.595268	79.255394	78.305222	78.431007	78.903679	79.015518	79.146278	78.903641	79.728516	79.085251	79.843887	78.383392	78.320953	79.453598	79.399178	80.104279	79.810585	79.774605	80.724319	81.186584	80.859245	82.88517	83.4188	83.282051	83.124016	81.8722	82.157372	83.432426	82.867081	84.499992	84.233719	84.587601	84.66217	86.964729	84.278137	83.615509	80.931602	80.525108	81.046509	81.080948	81.3134	82.115891	81.285309	84.875565	86.463089	84.499435	84.225288	87.241058	81.528915	81.697853	85.262428	84.634682	86.417488	82.672806	81.000565	79.988518	86.266388	82.567215	82.951431	82.774712	83.975693	82.548264	86.243729	82.320259	82.145401	83.343575	82.581909	84.922127	87.523376	84.871872	84.113884	83.118828	83.587395	86.593033	85.671577	88.007996	87.509087	86.840912	87.627769	85.145248	84.33638	87.271591	85.838074	87.03614	84.628822	81.92157	83.064598	83.132881	84.040451	85.974495	87.41098	85.383362	87.817604	87.696602	88.005554	87.968559	87.814278	87.830437	87.684784	87.497261	87.880219	87.566849	87.375832	87.805542	88.073143	87.974564	87.788742	87.583397	87.840157	87.716263	87.695877	87.448059	87.809555	87.686409	87.546402	87.933823	87.636719	88.014175	88.102951	88.275772	88.255531	88.451485	88.399902	88.233864	88.338188	88.238815	88.319885	88.67437	88.597267	88.37677	88.282852	88.296265	88.26442	88.557831	88.628853	89.152443	89.434654	89.074142	88.337288	88.893623	88.895554	88.970161	89.185829	89.109375	89.25074	89.048264	89.135773	88.624969	88.917679	88.865448	89.285759	89.339943	88.664452	88.950165	88.669067	88.524399	88.777252	88.97261	85.853668	86.474823	88.543816	88.563515	88.293945	88.685844	88.285164	88.705437	88.540146	88.497086	88.477623	88.23732	88.095695	88.148354	88.576927	88.229958	88.62381	88.365501	88.301666	88.504616	88.554245	88.70681	88.641754	88.228477	88.125824	87.773445	88.116211	88.115204	88.272423	88.389	88.35553	88.584305	88.111168	88.123741	88.166977	88.363441	88.418571	88.522186	88.420563	88.475883	88.631302	88.485558	87.75428	87.960213	87.968063	88.220451	88.042183	87.882042	88.115005	88.306793	88.049797	87.982422	86.008919	88.547554	86.287674	88.22908	88.249077	87.926224	87.957893	88.287445	87.575394	87.392891	87.593948	87.554916	88.04673	88.037071	87.936569	87.635277	87.581787	87.755188	87.40493	87.514793	88.006775	87.782974	87.957077	87.922363	88.021713	87.823204	87.573502	87.701561	87.413124	87.875221	88.128487	88.431915	88.420074	88.531097	88.385094	88.665352	88.142456	88.149918	87.859596	88.328186	89.134331	88.956001	88.671387	88.531006	87.804451	87.764732	87.612251	88.211349	88.188225	88.249931	88.222794	88.224785	88.000336	88.348145	88.667412	88.228477	88.152069	88.366364	88.468483	88.315552	87.843529	87.749008	87.724907	87.752136	87.888115	88.448349	88.354065	85.864738	87.749115	86.985222	87.461792	87.550713	86.151329	88.38636	88.400162	88.237808	87.929207	87.816856	87.743103	87.842842	87.730576	87.634056	87.600624	87.539345	86.850311	86.576683	84.264259	83.912117	83.096703	83.450493	83.53656	86.933609	87.497116	87.245567	87.130188	86.067627	84.181496	84.956482	85.078423	85.104065	85.683594	83.831238	84.410538	83.481155	83.204483	83.756783	85.149666	84.595131	84.35994	85.823242	85.583214	84.802353	85.110443	85.270172	84.897476	84.870842	86.474358	85.564079	83.421188	82.01487	81.762253	83.39756	82.382996	84.656006	83.676918	81.843468	82.415718	82.132568	80.998314	82.315086	81.588486	81.242477	80.807617	78.888786	78.520142	77.471809	78.034622	78.144676	78.326897	77.22998	77.329613	78.285164	77.833221	78.049339	77.081497	77.950897	77.750763	76.427376	75.885788	75.959213	75.892479	76.303802	75.979729	75.461868	75.764526	75.257118	75.15226	75.223259	74.698898	74.569183	74.785828	74.663605	74.569916	74.674477	74.977142	75.158264	74.30442	73.900009	72.704239	74.078041	72.615082	73.761177	72.95443	69.860664	71.705872	71.2687	72.449707	72.978165	73.361954	72.61763	72.968491	72.480972	72.550278	73.171715	72.738571	72.334435	71.937851	71.825676	70.457123	68.253548	67.610146	68.56752	69.722153	69.496719	70.109833	70.63237	71.999268	70.131378	69.279381	68.626785	65.349876	65.048462	64.111595	65.845573	65.036896	64.767883	64.322159	64.011131	63.04837	62.418907	62.553944	62.620312	62.565807	63.077293	62.989082	62.408974	64.254524	63.510269	64.740715	65.164055	65.608917	65.378548	66.763252	66.687828	66.344208	65.71283	69.279182	65.960091	67.197746	68.06575	67.62413	67.117256	67.033401	67.686142	69.553925	69.86631	70.669708	70.019173	70.264046	70.962906	71.020325	75.86306
66.359543	66.101692	67.998741	63.984913	64.697327	63.155636	62.407299	62.549458	61.549831	62.64093	61.929073	62.637733	65.037453	64.414642	62.843365	62.957455	63.106758	61.44136	63.781666	62.460857	62.850639	62.660995	63.228638	62.612263	63.347317	62.822979	62.627415	63.929852	63.140682	63.865799	65.247162	66.128166	66.65641	67.163483	67.479507	68.090599	67.366425	68.790939	69.229874	69.021324	70.924347	71.262024	76.81868	68.644012	68.181946	68.811195	69.189018	70.745132	72.182556	71.51001	71.806145	71.294487	71.886482	71.806252	72.045334	72.768738	73.644165	74.909294	76.241058	76.338333	76.125359	77.143723	76.068176	76.908714	76.894531	76.624207	77.114815	77.357887	77.982826	78.60083	79.320755	77.916367	76.703087	77.793396	77.984497	78.923912	78.32756	77.795044	77.534317	77.970741	77.932976	80.458847	80.996422	81.116974	80.972351	80.561584	81.374832	82.07547	81.812355	82.284462	82.396561	83.159508	82.529579	85.120071	83.639153	82.997482	81.120987	80.241714	80.415932	80.686081	81.137703	81.203835	81.160645	83.504333	84.293121	83.6549	84.358223	86.151695	80.348572	81.375862	84.271942	83.130608	84.248917	81.880203	81.040627	79.20752	84.749352	81.488129	82.179512	82.032982	82.928665	81.099442	84.28273	81.704185	81.684914	82.712311	81.981354	83.376144	86.781242	83.573387	83.314972	82.278625	83.001862	84.834068	84.312943	87.089226	85.58223	85.22406	86.186775	84.164032	82.695381	85.415268	84.763489	84.798164	84.015839	81.717575	82.350296	82.158211	82.958282	84.277779	85.868713	84.366203	87.632103	87.998085	87.659164	87.940453	87.553764	87.410034	87.482544	87.423813	87.381157	87.154541	86.827271	86.785339	87.128555	87.462929	87.035454	86.754852	87.262604	87.197861	87.355232	87.159538	87.365044	87.354912	87.449516	87.967896	87.651863	88.168503	87.898888	87.74482	87.613968	87.652359	87.607773	87.614441	87.901352	87.80014	87.793549	88.405998	88.701767	88.035423	87.632942	87.866249	87.803955	88.076836	88.127518	88.644669	88.581047	87.852432	87.827713	88.547615	88.412476	88.720947	88.747513	88.871521	88.832619	88.914223	88.637352	88.518478	88.634605	88.596306	88.990608	88.946167	88.771423	88.508415	88.30098	88.367348	88.568665	88.806374	87.975342	88.231247	88.451591	88.198868	88.391472	88.602119	88.587288	88.174164	88.153008	88.136765	88.191422	88.008644	88.08844	88.370201	88.409683	88.633171	88.486137	88.159531	88.198692	88.580444	88.868729	89.030502	88.7276	88.278877	88.487686	88.124641	87.833588	88.044601	88.273148	88.421272	88.500473	88.116615	88.251221	88.563904	88.639046	88.447922	88.452194	88.262703	87.889488	87.735939	88.458481	88.665955	88.309181	88.216698	88.055466	88.211456	87.910667	88.241905	88.219185	88.218414	88.303703	88.386749	85.395523	88.475327	87.805183	88.038727	88.204941	87.750381	88.098076	88.000252	87.682762	87.31279	87.661949	87.623886	88.019028	87.985748	87.864235	87.596893	87.646996	87.73259	87.96077	87.945724	88.0672	87.890175	87.908844	87.916908	87.915283	87.738922	87.322296	87.584702	87.41156	88.230919	88.437302	88.546028	88.537445	88.374756	88.244308	88.274223	87.97094	88.06411	87.680702	87.683777	88.451096	88.294716	88.125137	88.293472	87.739693	87.936157	87.994308	88.246353	88.190323	88.108398	88.06752	87.695984	87.514557	87.723167	88.131592	86.922394	87.805374	88.2742	88.308853	88.321686	87.571869	87.760956	88.02993	88.118805	88.186249	88.224762	88.246025	84.580177	88.000877	85.074844	87.428085	85.621689	84.074036	87.640472	88.004311	87.917252	87.418602	86.782036	86.479759	87.296036	87.040665	86.696144	87.35556	87.417076	84.915817	85.716873	83.052132	82.755547	81.907028	82.86412	83.272095	85.529167	87.032127	86.899925	86.553749	84.269516	82.721367	83.487274	83.116936	83.712555	84.264282	83.234375	83.084106	82.711319	82.792389	82.837364	83.214935	83.257889	82.398552	83.230064	83.497299	82.626503	83.165688	83.623291	82.991859	82.699287	84.424332	83.558365	82.041611	81.42717	80.755646	81.691673	81.22377	82.990677	82.167152	81.542267	82.129387	81.265015	79.235931	79.885239	79.605988	79.992615	79.405685	78.735733	77.559402	76.519966	76.234581	75.923637	75.771698	74.861588	75.037994	75.731445	75.855042	75.795601	75.043892	76.24707	76.240074	75.615913	74.624229	75.394897	74.49913	74.706238	74.18615	72.612953	73.724289	72.977905	72.639008	72.891563	71.557236	71.956886	72.054222	72.311218	72.011429	71.191277	71.876656	71.536385	70.114014	69.489212	69.024803	70.302696	69.493118	71.943222	71.640755	69.085762	70.195938	70.008957	70.548409	70.915504	71.33989	70.790771	69.99295	69.786339	69.891434	69.949997	69.779259	68.715446	68.809837	69.496956	69.332504	66.982765	66.187027	66.751106	68.249496	68.279556	67.087715	67.785835	68.403648	66.188293	65.8731	66.39463	63.746193	62.670609	61.882469	63.691177	63.140808	62.787766	62.340244	61.589161	61.584721	61.19743	61.333065	60.944424	63.377357	61.87764	61.457027	61.577446	63.749306	62.300442	64.335617	64.322075	65.283295	64.846886	64.914612	65.269196	64.954002	65.442619	74.883606	65.955887	67.61113	68.841599	67.321579	66.925064	68.837631	69.250992	69.562683	70.77536	71.836937	71.369545	72.835602	73.169762	72.687759	79.452545
68.198601	66.087486	66.889206	64.216248	64.56543	63.7981	62.453197	64.1278	63.559834	64.077202	62.569691	64.351173	66.500458	65.505295	62.540939	63.600067	63.403858	62.218346	62.999596	62.906944	63.50312	62.803688	63.739586	63.443962	63.44875	63.479176	62.786327	63.685749	63.063606	63.404804	65.283142	65.894623	66.682037	66.928307	66.143578	67.381744	66.17778	66.329483	66.474365	66.381477	68.139931	73.647926	85.37735	66.582085	66.509254	66.995186	67.683441	68.492355	69.629372	69.354393	69.482452	69.771423	70.223946	69.822517	69.721703	70.067627	70.260612	71.478943	73.168709	73.336189	73.180168	73.604988	72.634216	74.268845	74.600647	74.235199	74.903755	75.190643	75.522163	76.689186	77.428162	76.924423	76.423195	76.78167	77.279419	77.693336	76.70993	75.768501	75.38559	76.491043	75.972305	79.90818	79.810951	79.74115	79.48278	78.909798	80.192879	80.558563	80.307205	80.535446	81.226021	82.517921	81.718475	84.225784	83.588188	82.613113	81.201645	79.957039	79.630577	79.653221	79.906013	79.987144	79.678604	81.63385	82.480484	82.523804	83.828171	85.269035	81.719398	81.929771	83.449341	81.700684	82.921181	81.23632	81.041893	79.808723	83.834137	80.603363	81.378029	81.122101	81.956551	80.437134	83.186584	80.882378	80.729645	82.343903	81.59906	82.033836	84.51033	82.844681	82.409584	82.013412	82.422119	83.297073	82.60099	85.138359	84.150063	83.612305	85.0439	83.157173	81.547546	83.649498	83.21328	82.480354	82.88446	81.000992	81.424118	81.201218	81.865524	82.932785	84.079033	83.504761	86.605141	87.140511	86.227524	87.435913	87.391479	87.050171	87.318176	87.204819	87.008476	87.040794	87.010429	87.143532	87.201576	87.161171	86.427773	85.057228	87.087784	86.909065	87.114525	87.019081	87.206429	87.418106	87.406151	87.642937	87.42643	87.922874	88.050697	87.863007	87.85537	88.139771	87.783852	88.282059	88.4776	88.365379	88.494209	88.258751	87.85704	87.860802	87.559258	87.763443	87.774864	87.925087	88.05143	88.447304	88.235367	87.660233	87.579056	87.633881	87.654823	88.357071	88.281303	88.260963	88.649002	88.326904	88.513756	88.320747	88.627335	88.674881	89.09185	88.802704	88.376427	88.25354	88.288582	88.266739	88.579414	88.515305	88.697601	88.393036	88.296669	88.038727	88.209099	88.327995	88.606857	88.095978	87.768829	87.926674	88.60733	88.309418	88.39904	88.592484	88.677048	88.570236	88.528328	88.36808	88.357605	88.365097	88.483437	88.641235	88.632179	88.452904	88.450478	87.920433	88.021149	87.95607	88.473114	88.343102	88.282143	88.45932	88.231094	88.446678	88.660034	88.514076	88.590767	88.272461	88.283859	88.302223	88.620232	88.530968	88.291794	88.187042	88.145798	88.102753	87.803268	88.173973	88.653015	88.673935	88.662155	88.344543	85.061752	88.273193	88.263046	88.130219	88.243904	88.012764	88.193588	88.258537	88.015877	87.513138	87.841873	87.805161	88.123398	87.794388	87.799171	87.628242	87.370193	87.622856	87.665642	87.820068	87.69783	87.588654	87.351585	87.600967	87.285736	87.363197	87.114456	87.356094	87.239082	87.934677	88.200432	88.543518	88.318298	87.884964	87.902275	87.980789	87.787239	87.737007	87.582642	87.554359	88.146034	88.02298	87.820503	88.214119	88.034157	88.074089	88.165283	88.178177	87.949379	87.886246	87.584297	87.548416	87.386093	87.721626	88.163071	86.73127	87.627579	87.914551	87.818031	87.891594	87.84359	87.593712	87.680664	87.842026	88.108376	88.072647	88.130692	84.352081	88.125671	83.714363	86.596664	84.697166	83.649712	85.981941	86.910782	87.400681	85.722046	85.0168	84.112572	85.301346	84.903526	84.07238	87.48085	87.10392	84.447594	85.659737	83.29467	83.016083	82.22728	83.00956	83.036407	83.909286	85.60714	85.761147	84.857758	83.197792	81.925438	82.823158	81.946976	82.601265	83.53746	82.787071	82.536247	82.391281	82.344994	81.991249	82.188957	82.207428	81.307693	82.013992	82.143806	80.841949	81.114204	82.441216	81.491943	81.074875	81.944901	81.293381	80.465324	80.531998	79.444008	80.269524	79.888054	80.950615	80.660011	80.560966	80.882637	79.697594	77.621239	77.061386	76.422508	77.060295	76.720169	76.963974	75.143738	74.550072	73.500145	73.910805	73.314217	73.207375	74.040703	74.519768	74.431557	74.291634	73.532784	74.463852	74.363876	74.564377	74.211594	74.382141	72.10173	72.291672	71.833031	70.001083	71.187347	71.295479	70.237572	70.219521	68.757591	68.926529	68.806084	69.198463	68.66674	68.631378	68.865265	68.524773	67.168007	66.354828	67.309715	68.178795	67.74704	70.550034	70.135628	68.332558	69.279549	68.106049	66.957939	66.831505	66.895668	66.657745	65.201218	65.467361	66.873589	66.116089	66.933174	66.303154	67.509674	67.923943	68.405403	67.234909	66.311607	66.569061	67.011086	65.908165	64.657333	66.472092	65.382065	64.2547	63.576057	63.97929	62.364384	60.686802	60.38028	61.717651	61.25264	61.792217	61.970444	61.268112	60.831558	61.051434	61.445976	61.514233	78.483047	61.49696	60.289749	60.950432	64.108055	61.816143	66.912041	65.026726	64.416443	65.199219	63.906055	64.865898	65.874992	66.703255	84.663925	67.022461	68.124077	68.531639	66.940773	67.883087	74.067871	74.215454	72.447449	72.315613	74.051498	73.544991	74.125488	75.00132	73.754593	84.225029
72.542702	67.774338	67.311066	65.148643	66.442177	68.853035	66.621223	70.652969	68.114075	69.566437	66.832817	68.198662	70.073631	66.87455	64.684258	64.192429	65.678612	65.083412	65.7995	65.125107	64.619949	62.919044	64.24337	64.191032	64.657417	63.899059	64.330727	63.982445	64.723701	64.225067	65.207764	64.931541	65.467697	65.899712	65.148087	66.708466	65.934982	65.170853	65.808105	64.427864	66.912231	84.115967	91.58345	64.580902	64.77507	64.409019	65.564514	65.061638	67.050652	67.131355	67.908897	68.278053	68.367363	67.158653	65.113907	66.299721	66.495049	67.572998	69.98259	70.356361	70.030998	70.390137	69.482193	70.106461	71.846939	72.558968	72.027893	72.704453	73.348656	73.806557	74.206619	75.38237	75.807594	76.144569	75.910202	76.177673	75.21077	74.624825	74.886185	76.073288	75.869949	79.18544	78.450256	78.391678	79.001526	77.767815	79.063499	78.747208	78.180725	79.187263	79.953773	81.239799	81.210983	82.672272	82.724174	81.785034	80.721786	79.942871	79.120293	79.393555	79.254341	79.856125	79.062508	80.433975	80.714554	81.259087	82.465591	83.415131	82.130524	81.905975	81.455231	79.895691	81.700348	80.779854	81.288101	80.416878	83.237015	80.393875	80.555664	80.47876	81.23143	79.942513	81.853485	80.339523	80.132217	81.477142	80.726685	80.82592	82.274834	81.203232	80.524658	80.394455	81.315842	82.239792	81.958633	83.604774	82.510498	82.148872	83.710625	81.89415	80.596474	82.758553	82.379135	81.328979	82.185371	81.412041	81.843704	80.696831	81.494026	81.957535	82.745529	82.485008	84.147186	84.539001	84.295265	86.467445	86.559845	85.804489	86.43586	86.695694	86.697685	86.507912	86.888489	86.925034	86.641556	86.156548	85.500175	84.661697	86.783669	86.55201	87.074097	86.966011	85.53672	87.077934	87.031891	86.293083	87.123901	87.746666	87.608116	87.594978	87.774002	88.146461	87.831467	88.054817	88.402008	88.559822	88.305618	88.087479	87.662979	87.565201	87.004875	87.227219	87.272835	87.58535	87.754501	88.163246	87.778252	87.502861	87.280434	87.342163	85.765694	87.725441	87.762222	88.081573	87.973	87.904404	88.265747	88.446892	88.692093	88.238602	88.668297	88.405525	88.280922	88.090652	88.363808	88.203865	88.198868	88.334991	88.291344	88.173737	88.364388	88.272293	88.223885	88.102715	88.139534	87.754478	87.872833	88.028236	88.294563	87.947899	88.273819	88.325638	87.934357	88.190063	88.065659	87.874191	88.227081	88.176102	88.17981	88.243797	88.070229	88.023666	88.017487	88.063271	87.746109	87.577171	87.863457	87.95723	88.302719	88.125671	88.098358	88.376709	88.665115	88.41803	88.792145	88.656685	88.589867	88.531326	88.575836	88.337547	88.121017	88.624565	88.570984	88.405693	88.062782	88.164597	88.517746	88.658035	88.57856	88.22747	84.5737	88.537468	88.367737	88.17099	88.072372	88.052864	88.384323	88.574051	87.900085	87.593353	87.535461	87.951843	88.275124	87.819382	87.719009	87.478828	87.437912	87.632385	87.563416	87.568268	87.522301	87.177307	87.170334	87.1987	87.075256	87.310799	87.234924	87.270088	87.09465	87.656761	88.008728	88.127815	87.178726	86.922195	87.690834	88.140755	87.834709	87.921654	87.872429	87.802567	88.279846	87.946373	87.660431	88.045288	88.064392	87.958664	88.021965	87.848114	87.719391	87.922043	87.704308	87.680145	87.359398	87.794151	88.013168	87.06665	87.517624	87.529449	87.249924	87.629654	87.192909	87.421669	87.766685	87.723709	87.677246	87.877663	87.74147	84.496857	87.782005	83.504356	85.907356	83.883835	83.415367	84.430321	84.81411	85.926369	84.90638	84.347595	82.612061	83.85347	83.315567	82.857918	86.776436	85.840729	84.016678	84.294556	82.543312	82.668945	81.874733	81.874733	81.965065	82.896286	83.964256	84.193428	83.338959	82.090683	81.402275	82.108788	81.439827	81.65831	82.556702	81.800766	81.841087	81.800873	81.527313	81.115067	80.91761	80.320038	80.77771	80.77153	80.477211	79.82975	79.732056	81.284882	80.14782	79.514793	80.651947	79.684715	79.516251	79.090172	77.913322	78.952408	78.590591	79.621719	79.50898	79.428192	79.312706	78.463478	76.566513	75.532593	74.090919	74.631798	74.395615	74.517258	72.9925	73.305435	72.412003	73.017944	72.596649	72.894371	74.271568	74.258865	73.392731	72.449295	72.183586	72.638832	72.842552	72.659241	72.948235	71.643623	68.687958	68.77903	68.850586	68.065277	69.451492	69.589722	69.511871	67.987839	67.386536	67.077667	66.470955	66.638733	66.515068	66.833031	66.41684	66.893951	66.575607	66.112679	66.39386	67.009178	66.193466	68.079811	67.560471	65.381165	66.509193	65.378288	64.480865	63.474049	63.609207	63.498253	62.241989	62.852589	63.357616	64.15947	65.180511	65.189651	66.683968	66.959564	67.548195	67.34053	66.670036	67.806328	67.12709	66.086517	65.076248	66.075813	66.132118	64.391342	63.979591	64.146126	61.538372	60.022602	60.505657	60.808617	60.202717	60.720512	60.981846	60.989784	60.72884	61.218266	61.444237	62.363377	91.667221	62.606083	61.461082	60.8843	75.355743	62.17646	80.655159	75.74968	65.795853	69.119843	67.501801	69.892441	71.124908	69.771423	89.515549	67.840279	65.34243	67.252853	67.090202	69.579659	77.307014	76.315796	74.450653	72.662567	75.123199	73.96891	75.142838	77.738464	75.492813	88.056732
76.253876	69.614502	70.994621	68.041336	73.713974	74.615067	71.540176	73.355087	69.844208	75.69194	71.597771	73.141541	74.342102	68.13298	66.785889	66.124176	67.472534	66.766426	72.71209	65.700928	66.499039	64.709152	66.429474	68.115211	67.922501	63.662746	63.97736	65.294662	65.890335	66.313995	65.828171	64.485886	64.36866	64.860016	64.648041	66.424652	65.467102	64.990761	66.493095	64.901329	68.431305	91.765755	92.88031	64.122498	68.92189	67.331772	71.069717	64.48996	66.119438	65.608376	65.803299	65.360909	68.018913	62.404552	64.091988	64.080032	64.742088	65.925392	68.291985	68.392059	67.380028	67.824738	66.688965	65.343994	69.167175	72.334953	68.672188	69.486938	70.249115	70.533768	70.840401	73.25724	74.354179	75.08297	73.822266	74.557556	73.598251	74.201271	75.122108	75.851067	75.789398	78.247269	77.130829	77.380615	78.27066	77.14299	78.360649	77.824036	76.924187	77.780502	78.733414	79.602386	79.764366	81.083054	81.954315	81.159828	79.223076	78.81002	77.985954	78.464417	78.07917	78.601746	78.434441	78.877693	78.343422	79.618477	81.218231	82.44548	81.356186	80.794441	79.83136	78.157852	80.821327	79.851059	81.027435	80.671898	82.226013	79.585709	79.356308	79.367874	79.943542	78.868767	80.254677	79.018738	78.982475	80.000572	80.039627	80.205475	80.793694	80.053658	80.18837	79.913437	80.66362	81.643463	81.497101	82.807343	81.357475	81.112984	82.713341	80.909996	79.748337	81.291405	81.316681	80.691513	81.112106	80.897293	81.396011	79.720512	80.878105	80.794296	81.109528	80.899971	82.372269	82.053169	82.432716	84.245377	84.54924	84.067963	84.784561	85.312592	84.766731	86.149033	86.247009	86.088585	85.905296	85.225647	84.089722	83.7211	85.013367	84.773659	86.472855	86.259651	84.209473	86.097061	86.22905	85.179016	86.989105	87.445724	87.157288	86.7995	87.2061	86.969727	87.295219	87.433365	87.545479	87.610367	87.430382	87.74984	87.782501	87.585884	87.040535	87.108665	87.045448	87.493484	87.334381	87.567276	86.765923	86.833664	86.863251	86.957344	84.009895	87.456108	87.304123	87.523895	87.616417	87.964546	87.571358	87.866913	88.226997	87.95755	88.370094	88.04216	88.052139	87.681564	88.112389	88.431961	88.337097	88.30645	88.278519	88.331642	88.621925	88.677284	88.312958	88.284698	88.167061	88.070007	87.839859	87.836334	88.146851	88.121315	87.992569	88.319244	88.338318	88.232834	87.731194	87.598633	87.826637	87.81546	87.819084	87.827477	87.988083	87.917015	87.914185	87.855713	87.640213	87.843742	88.176765	88.18998	88.338104	88.402328	88.368294	88.5662	88.552467	88.378204	88.320168	88.362885	88.406296	88.172256	88.248474	88.336304	88.122215	88.317436	88.637993	88.393875	88.24781	88.382309	88.37529	88.305618	88.062866	87.917236	84.94146	88.647499	87.368729	87.844963	88.022293	87.794128	88.080933	87.963112	87.85144	87.48645	87.465637	87.766899	87.880325	87.628731	87.664589	87.411003	87.153534	87.40757	87.165421	87.298157	87.150719	86.786217	86.973099	87.30687	87.258995	87.531982	87.019318	87.019508	86.780319	87.136879	87.459152	87.764755	86.084808	85.506187	87.410103	87.896225	87.91803	87.9244	87.564148	87.427658	87.560844	87.568161	87.365875	87.600563	87.666283	87.835609	87.633156	87.548485	87.320213	87.560051	87.592728	87.571678	87.336761	87.622574	87.657593	86.814804	86.675545	85.804253	85.545753	86.996658	86.822525	86.922539	87.26535	87.078239	86.868271	87.270905	87.231705	84.607063	86.948158	83.682434	85.267685	82.697716	82.042183	82.742607	83.44133	85.015793	84.322174	83.640076	81.957024	82.814491	82.569359	82.508377	84.773338	83.898529	82.375359	82.646759	81.319664	81.484589	81.152702	81.226326	80.825386	81.567627	82.080315	82.550751	82.115059	81.100754	80.42627	80.710892	80.396965	80.438011	81.046204	80.316154	80.510963	80.657608	79.798958	79.791687	79.143684	78.235016	79.223915	79.105293	78.976227	78.814499	78.551712	79.965103	78.731377	78.462723	79.796577	78.476562	78.497681	78.172485	76.612579	77.668144	77.639175	78.50676	78.194801	77.590019	77.198929	77.129944	76.134827	75.284973	73.882523	74.63736	74.034142	72.906624	71.725571	72.041794	72.132904	72.903496	72.969734	72.70192	73.847412	72.354088	71.159882	69.549469	69.183182	70.283829	69.809639	69.582916	70.020271	68.144608	67.188179	66.926933	67.504486	66.586243	66.991714	67.176376	67.725456	67.031067	67.033318	66.611931	65.497375	65.924255	65.351807	66.199966	65.500702	65.42897	66.008499	65.481735	64.836952	65.150642	64.010063	64.954132	66.06208	63.366009	64.80687	64.048126	62.713093	61.297165	61.761444	61.011887	61.380508	61.374199	61.461681	62.313145	62.590057	62.788044	64.393745	64.066772	65.813553	66.973343	66.723663	67.498108	66.863396	65.326706	63.48291	64.594521	63.673538	63.560265	64.466827	65.964401	62.893425	60.828636	62.094513	61.831635	62.097366	61.856159	61.405807	61.349632	60.235119	62.163712	62.348465	62.846687	93.082649	63.777973	63.330666	63.208187	89.955238	65.141075	92.20089	90.01899	69.394951	71.856422	72.631172	75.255165	77.995895	77.419151	90.333519	68.925415	66.889618	72.339325	70.621773	70.639793	79.805656	77.413574	75.672371	73.237183	75.811028	76.837524	77.374969	82.193138	79.116455	89.949554
77.436188	73.801735	80.185432	77.697182	80.472855	80.103462	71.086693	71.113602	69.465118	75.371231	72.714149	73.193214	76.685555	69.74868	66.459991	65.575912	66.76342	64.955658	84.411888	67.885811	77.086365	70.825104	80.615807	83.761566	83.540382	64.119087	63.937275	64.583084	65.43425	65.927818	65.787186	65.529991	65.962944	68.284836	64.730476	69.939095	65.222206	65.12886	72.930977	73.292068	80.47966	93.097397	92.981201	65.178818	85.392441	84.273186	87.840073	63.895069	64.757927	63.904854	63.595348	63.352703	76.507355	61.973106	73.591362	63.2855	64.587402	65.037025	65.950905	64.911064	63.064873	64.593834	62.788197	62.994659	68.952019	77.20121	66.336868	67.475471	67.337395	68.60923	69.401688	71.551918	71.187653	72.315361	70.970909	71.949509	71.38163	73.377472	73.798683	74.976479	75.562874	78.419403	75.693573	76.235672	76.333588	76.545738	78.136292	77.687737	77.176941	76.9179	78.336922	78.353485	78.264755	80.401146	82.258392	81.430061	78.106934	76.906654	76.165405	76.280479	76.753754	76.805359	76.872498	78.103714	76.937065	78.971489	80.701019	81.695557	80.612679	79.783142	78.818062	77.589867	79.86142	78.666183	79.941544	79.809883	80.747025	77.86393	77.645767	77.311821	77.847404	77.218803	78.085625	76.934639	77.12014	78.066101	78.535446	78.620888	79.046349	78.753281	79.295753	79.978279	80.755692	81.383263	80.440094	81.375839	80.50528	80.493134	81.612434	80.492424	79.348885	79.749626	79.684242	79.555801	79.832283	79.545326	80.38958	78.410156	79.830719	79.628967	79.869728	80.061386	81.458298	81.061462	81.418968	82.395103	82.959198	82.570992	83.218842	83.723053	83.491913	84.579063	84.670448	83.809593	83.768028	84.010437	82.571075	81.596123	82.908279	82.793396	84.861961	85.773308	82.749794	84.15036	83.448608	83.623962	84.762741	85.653107	85.220795	85.559166	86.362671	85.714127	86.935585	86.573875	87.018456	87.311264	87.571915	87.479729	87.070724	86.473541	86.541771	86.947456	86.908661	87.014297	86.951874	87.324486	85.596092	86.688354	87.100143	86.119125	83.309517	87.203079	86.962128	86.878143	86.981354	87.434174	87.523552	87.636955	87.706886	87.539169	87.663582	87.718666	87.846397	87.906975	88.049072	88.17556	88.198479	88.025055	88.091385	87.960449	88.201698	88.309479	88.206696	88.341064	88.084579	88.211502	88.129768	88.093422	87.877319	87.862236	87.971672	88.061897	88.12355	88.273903	87.930557	87.712723	87.919998	87.395386	87.51368	87.051521	87.615494	87.558609	87.646202	87.683495	87.692337	87.724907	87.828201	87.842392	88.110672	88.08709	88.176208	88.578583	88.421143	88.18869	88.271393	88.150948	87.789368	87.909142	88.104797	88.365379	88.286346	88.493095	88.615723	88.443932	88.06089	88.313835	88.243752	88.12162	88.002029	87.774063	85.336197	87.94062	85.56691	87.018799	87.507538	87.474922	87.90625	87.905495	87.736771	87.557388	87.286484	87.195076	87.50177	87.250908	86.901573	87.019592	87.199837	87.198769	87.077766	87.034546	87.095253	87.020729	87.030754	87.204277	87.169945	86.787247	86.959534	86.87059	86.629196	86.936378	86.753456	86.780403	85.826012	85.10495	86.72998	86.667412	87.114456	87.630989	87.449608	86.914085	87.384163	87.166428	86.641785	87.235992	87.159691	87.254021	87.444244	87.627274	87.216919	87.364441	86.898956	87.4104	87.307533	87.134544	86.911255	86.195381	85.680313	84.811256	84.685555	86.476219	85.959908	86.599884	86.925285	85.750504	84.925346	85.843864	85.180672	83.724358	85.240517	83.427261	84.10463	82.015167	80.842682	81.296982	82.728142	84.514259	83.829269	83.080139	81.87542	81.741112	81.565079	81.562096	82.604828	82.131859	81.341187	81.691505	80.17054	79.823288	79.798637	80.163269	79.435059	79.82151	80.267532	80.814056	81.233597	80.301842	79.535973	79.226936	79.164604	79.175484	79.076889	78.451286	79.045944	79.094032	78.310226	78.657173	77.610275	77.192665	77.735764	77.396103	77.713356	77.638405	77.503525	78.74247	77.765114	78.094788	79.237991	77.816223	78.188385	77.706749	75.554245	76.581055	76.758965	77.848625	76.898033	75.780449	74.97757	74.803825	74.997185	74.685486	74.83503	75.507851	74.51767	72.249977	70.319649	69.821655	70.477875	71.682961	71.339676	69.482285	70.873833	68.601486	68.382126	68.256622	67.459335	68.001312	67.29274	67.654922	66.82518	65.471931	66.880112	66.450226	66.828308	65.047729	63.612278	64.112946	65.094254	65.451691	65.821968	66.551636	66.055359	66.182823	66.316589	65.969704	65.694038	64.476593	63.360085	62.982388	63.123001	64.303131	63.363926	64.079582	65.103584	63.141926	63.883354	63.43066	62.064194	61.350124	61.158657	60.689247	61.205692	61.728745	61.570538	61.406193	60.88752	61.766594	62.785107	62.499184	64.063232	63.687595	62.993095	63.648113	63.659378	61.481293	60.75843	61.577831	62.181629	63.157181	66.167282	66.858139	62.926746	61.091839	62.304863	61.315125	61.248672	61.91695	62.922264	64.163246	62.146267	65.852608	63.778984	65.918678	92.723473	65.903229	62.949493	61.905041	91.48584	63.977272	92.277214	92.158684	75.613144	70.474121	71.819901	73.639488	78.99279	80.503716	89.979401	74.965683	73.026291	80.413055	77.662804	72.627678	84.517265	80.363853	77.679153	75.095757	76.192566	79.915192	81.104874	86.070389	83.435501	89.827072
77.217453	77.35965	82.708191	81.22216	80.144516	82.99044	73.825851	73.177246	71.449196	74.580734	71.591911	71.651825	76.613113	70.606018	67.531197	65.109291	67.883125	67.620224	90.76696	81.57222	89.614815	86.219627	90.42025	91.179031	90.347397	68.0606	66.867706	66.638992	66.405334	65.907196	67.011559	68.489433	73.584648	82.238373	67.82328	82.839813	68.851723	71.343498	87.486382	88.245277	90.500008	93.157478	92.758087	65.42067	91.811432	92.298012	93.112694	63.534321	64.081299	63.052574	63.399696	64.069069	90.21949	61.401581	89.672363	68.729889	69.57695	66.843178	66.49707	65.189117	62.703674	64.415161	62.601494	64.625618	78.000229	88.545769	66.614418	66.051712	66.419907	67.989105	68.812439	70.256111	68.614166	69.443596	68.498962	70.633896	69.639458	71.709717	72.883171	73.694939	76.59481	80.842018	74.388748	74.206467	73.958031	74.987122	76.905502	77.279678	76.421951	75.730972	77.173485	77.298714	76.968048	80.295937	82.962761	82.475655	77.967438	76.025948	74.524918	74.572662	75.992386	75.204788	75.029907	77.452347	76.996498	78.782166	80.377884	80.354774	78.93634	78.047005	77.432991	76.656914	78.054985	76.748108	77.711082	77.743011	78.863464	76.118477	75.721786	75.156418	75.324455	75.164963	75.81839	74.472626	74.981689	75.41713	76.023827	76.044571	76.567795	76.53952	77.018921	78.56353	79.34996	79.865372	78.570076	79.542557	78.598251	78.873169	80.579544	79.28981	78.059753	78.145302	77.764709	78.085953	78.534927	78.289558	79.969887	77.748291	79.69133	79.292496	79.207458	79.467117	79.863373	79.897774	80.255966	80.759979	81.629211	81.468132	81.562454	82.496681	82.246696	82.937187	83.479057	82.717651	82.700615	84.258316	81.726479	81.068306	81.79467	81.736908	83.253876	84.372551	82.052574	82.747757	82.230583	82.427696	83.154678	82.916435	83.27047	83.863106	84.631119	84.635216	86.145126	85.199257	86.680412	87.198486	87.383133	87.387482	85.682693	84.451714	85.417328	86.346169	86.545876	86.66243	86.694916	86.926147	84.367706	85.780159	86.612823	84.861534	83.198174	86.83931	86.556068	85.446426	86.241539	86.734055	86.94471	86.97374	86.797485	86.764313	86.899773	87.665146	88.015892	87.817497	88.113571	88.106064	88.037033	88.082329	87.832817	87.878738	88.310661	88.09108	87.739754	88.225708	88.373596	88.302589	88.162109	88.158714	87.967163	87.644524	87.662125	87.935448	87.847946	88.068359	87.592171	87.744049	87.675018	87.396774	87.447159	86.130363	87.482353	87.272362	87.328003	87.48555	87.582474	87.62159	87.459709	87.520927	87.366394	87.644035	87.577194	87.597641	87.923347	87.543915	88.094513	87.777435	87.988068	87.980621	88.19249	88.441162	88.0224	88.14814	88.305382	88.338875	88.229355	88.074112	88.133614	87.975235	87.825241	87.418686	84.999893	87.594894	84.781708	86.824738	87.330948	87.286896	87.686859	87.342041	87.351265	87.023026	87.051949	86.499588	87.206299	86.84317	87.121902	86.942413	86.615311	86.703629	86.814972	87.156555	86.965195	86.877052	87.035004	86.85051	86.906319	85.903862	86.857971	86.494507	86.606277	86.531174	86.300484	86.330612	85.958984	84.422676	85.406876	85.735825	86.771866	86.882713	87.068497	87.107658	87.077011	86.744637	86.659279	86.978073	87.159065	87.148514	87.319099	87.75956	87.134712	86.944061	87.121452	87.20488	86.911659	86.83197	85.832916	85.694778	84.972466	84.126068	83.9272	85.100784	84.672958	85.135933	85.741531	84.431412	83.785835	84.242325	83.274475	82.293716	83.860275	82.203094	83.283684	81.352364	80.68248	80.526993	81.983582	83.632309	83.010788	82.210739	81.329666	80.506973	79.767204	79.555283	80.61628	80.290405	80.597481	80.754211	79.065468	78.440216	78.070953	78.709038	77.670013	77.856178	78.338997	78.817657	80.008881	79.451561	78.648354	77.362183	77.604034	77.363876	76.991158	76.830437	77.461662	76.958733	77.138443	77.777237	76.609428	76.197906	76.866364	76.675926	76.67067	75.849327	76.703369	77.179665	76.729607	77.173546	78.489014	78.001923	78.207596	76.943825	74.753487	76.164825	76.16394	77.346497	76.883011	74.95298	74.454712	73.641296	73.004944	73.179115	73.611122	74.799149	73.635651	71.388367	69.587402	68.335007	68.359657	69.179062	68.307152	66.973404	67.712967	66.439453	67.113136	68.190292	66.762115	65.95565	65.58226	66.063728	64.393898	62.155731	64.115227	63.744801	63.927467	62.031597	61.622936	61.985592	61.741489	61.201572	62.338165	63.493938	64.494293	64.962219	64.871178	64.182411	63.768124	63.192093	62.590805	62.119362	63.300175	64.790863	64.802147	65.500702	65.38073	63.466301	62.11747	63.341438	63.306099	63.004898	62.489956	62.14893	61.477047	62.132706	61.992416	61.462475	61.289848	61.559273	62.150665	61.665058	62.289368	61.835861	60.792053	61.917831	62.621727	60.659786	62.037113	63.158833	64.755844	64.264076	65.602928	66.361412	63.038136	62.758972	64.062737	62.651016	62.215382	62.970543	64.277077	65.839973	66.788635	81.605591	65.138626	66.933601	92.08976	70.6455	65.630417	68.866234	90.906525	66.781059	91.678658	91.86673	86.971939	74.249916	71.531769	72.031517	78.116959	79.80793	89.709808	77.256737	74.880432	83.652802	83.083374	77.570084	87.75222	85.162392	80.418442	75.645309	74.720741	80.648018	85.034073	89.253677	86.051361	89.545868
[truncated: 2,197,722 more chars]
