# Supplementary material for: Long-distance electron transport in multicellular freshwater cable bacteria
Source: eLife. 2024 Aug 29;12:RP91097. doi: 10.7554/eLife.91097 (PMC11361709; doi:10.7554/eLife.91097)
Supplement: Figure 4—source data 4. [file elife-91097-fig4-data4.zip]

Archive with 1 entries (1 files):
- Figure 4Cable3V50nmHeight.txt
