# Supplementary material for: Long-distance electron transport in multicellular freshwater cable bacteria
Source: eLife. 2024 Aug 29;12:RP91097. doi: 10.7554/eLife.91097 (PMC11361709; doi:10.7554/eLife.91097)
Supplement: Figure 4—source data 4. [file elife-91097-fig4-data4.zip › Figure 4Cable3V50nmHeight.txt]

-1.6965674e-07	-1.6975963e-07	-1.6986547e-07	-1.7026053e-07	-1.7081152e-07	-1.706905e-07	-1.7064917e-07	-1.7135767e-07	-1.7132584e-07	-1.7108351e-07	-1.7005931e-07	-1.7055953e-07	-1.7091679e-07	-1.7090645e-07	-1.7153229e-07	-1.7148312e-07	-1.7169282e-07	-1.7126018e-07	-1.711208e-07	-1.7111341e-07	-1.7059369e-07	-1.7014742e-07	-1.7012235e-07	-1.6998024e-07	-1.7007807e-07	-1.6971035e-07	-1.6980965e-07	-1.7039594e-07	-1.7091895e-07	-1.715747e-07	-1.7167127e-07	-1.720141e-07	-1.7165871e-07	-1.7119993e-07	-1.7133669e-07	-1.7107817e-07	-1.7130247e-07	-1.7064099e-07	-1.7104583e-07	-1.707399e-07	-1.707985e-07	-1.7077997e-07	-1.7033307e-07	-1.7028628e-07	-1.7007488e-07	-1.6983307e-07	-1.70156e-07	-1.702154e-07	-1.7090218e-07	-1.7058829e-07	-1.7062598e-07	-1.703491e-07	-1.6981267e-07	-1.6929431e-07	-1.6883115e-07	-1.6838163e-07	-1.6860236e-07	-1.6826596e-07	-1.6818331e-07	-1.6827471e-07	-1.6865175e-07	-1.6865374e-07	-1.6848588e-07	-1.6846599e-07	-1.6850674e-07	-1.6864027e-07	-1.6890738e-07	-1.691871e-07	-1.6949383e-07	-1.6945e-07	-1.6956227e-07	-1.6960058e-07	-1.6962184e-07	-1.6984535e-07	-1.6996745e-07	-1.7011655e-07	-1.7026593e-07	-1.702046e-07	-1.7017356e-07	-1.7028862e-07	-1.7049479e-07	-1.7075553e-07	-1.7086677e-07	-1.7105208e-07	-1.7087166e-07	-1.7086472e-07	-1.7076803e-07	-1.7089269e-07	-1.7060296e-07	-1.6861122e-07	-1.6851732e-07	-1.7104969e-07	-1.7134909e-07	-1.7176819e-07	-1.718405e-07	-1.6956596e-07	-1.7229212e-07	-1.7237278e-07	-1.7261192e-07	-1.7216263e-07	-1.7263824e-07	-1.7293263e-07	-1.7252108e-07	-1.7295685e-07	-1.7257207e-07	-1.7255809e-07	-1.7288687e-07	-1.7297225e-07	-1.7328335e-07	-1.7326732e-07	-1.7378551e-07	-1.7290267e-07	-1.7278694e-07	-1.7279285e-07	-1.7247032e-07	-1.7314363e-07	-1.7325959e-07	-1.7329262e-07	-1.729212e-07	-1.7316091e-07	-1.7286538e-07	-1.7337322e-07	-1.7351084e-07	-1.7415022e-07	-1.7438487e-07	-1.7471717e-07	-1.7464538e-07	-1.7483518e-07	-1.7463026e-07	-1.7465521e-07	-1.7444432e-07	-1.7468386e-07	-1.7466164e-07	-1.7462196e-07	-1.7486457e-07	-1.7489214e-07	-1.7462753e-07	-1.7401049e-07	-1.7470927e-07	-1.7472303e-07	-1.7431358e-07	-1.7473599e-07	-1.7415732e-07	-1.742838e-07	-1.7413123e-07	-1.7345587e-07	-1.7271981e-07	-1.7243696e-07	-1.7254399e-07	-1.7209709e-07	-1.7203172e-07	-1.7279217e-07	-1.7402766e-07	-1.746954e-07	-1.7480636e-07	-1.75119e-07	-1.75146e-07	-1.7567936e-07	-1.7567169e-07	-1.7551082e-07	-1.756984e-07	-1.7549803e-07	-1.7544312e-07	-1.752465e-07	-1.7527543e-07	-1.7411935e-07	-1.7197243e-07	-1.7749124e-07	-1.7767178e-07	-1.7760351e-07	-1.775536e-07	-1.776404e-07	-1.7755656e-07	-1.7773493e-07	-1.780038e-07	-1.7801534e-07	-1.7849828e-07	-1.7823425e-07	-1.7853336e-07	-1.7897878e-07	-1.7900709e-07	-1.7970615e-07	-1.7918927e-07	-1.7904e-07	-1.7877511e-07	-1.7877471e-07	-1.7928716e-07	-1.7934434e-07	-1.7988611e-07	-1.8050849e-07	-1.7990669e-07	-1.7999514e-07	-1.800002e-07	-1.8012474e-07	-1.7956523e-07	-1.796322e-07	-1.7981557e-07	-1.7952294e-07	-1.7916068e-07	-1.7870724e-07	-1.7835384e-07	-1.7846838e-07	-1.7907195e-07	-1.7891551e-07	-1.7901885e-07	-1.7897912e-07	-1.7884537e-07	-1.7932842e-07	-1.7981506e-07	-1.8017005e-07	-1.8053635e-07	-1.8050594e-07	-1.8093658e-07	-1.8109421e-07	-1.8095056e-07	-1.8104828e-07	-1.8087985e-07	-1.8041965e-07	-1.8008984e-07	-1.7971479e-07	-1.7929676e-07	-1.7895701e-07	-1.7855274e-07	-1.7825477e-07	-1.7822191e-07	-1.7814727e-07	-1.7819622e-07	-1.7800789e-07	-1.7787187e-07	-1.7733271e-07	-1.7742906e-07	-1.7734629e-07	-1.7740882e-07	-1.7713165e-07	-1.7716218e-07	-1.7712881e-07	-1.7724886e-07	-1.7689581e-07	-1.7667185e-07	-1.7649097e-07	-1.7634272e-07	-1.7638268e-07	-1.760929e-07	-1.759941e-07	-1.7576644e-07	-1.7551645e-07	-1.7539509e-07	-1.7531613e-07	-1.7507239e-07	-1.7493022e-07	-1.7555186e-07	-1.7632732e-07	-1.7637916e-07	-1.7617259e-07	-1.7618316e-07	-1.7624831e-07	-1.7601275e-07	-1.7551309e-07	-1.7536212e-07	-1.7534023e-07	-1.7525832e-07	-1.7549422e-07	-1.7546188e-07	-1.7540941e-07	-1.7539344e-07	-1.7523723e-07	-1.7459814e-07	-1.7345121e-07	-1.722064e-07	-1.7249494e-07	-1.7249903e-07	-1.7237943e-07	-1.7267041e-07	-1.7214995e-07	-1.7222186e-07	-1.7257838e-07	-1.7270861e-07	-1.7342751e-07	-1.7341716e-07	-1.738199e-07	-1.7404301e-07	-1.7411423e-07	-1.750625e-07	-1.7517226e-07	-1.7565088e-07	-1.7576133e-07	-1.7570233e-07	-1.754467e-07	-1.7562246e-07	-1.7533841e-07	-1.7533165e-07	-1.7528811e-07	-1.7538599e-07	-1.7525247e-07	-1.7520318e-07	-1.7558659e-07	-1.7532824e-07	-1.7525537e-07	-1.7478374e-07	-1.7512548e-07	-1.7474287e-07	-1.7479124e-07	-1.7516811e-07	-1.7534842e-07	-1.7499127e-07	-1.7477373e-07	-1.7468903e-07	-1.7462543e-07	-1.7454084e-07	-1.7466152e-07	-1.7485235e-07	-1.7560035e-07	-1.7536564e-07	-1.7566327e-07	-1.7576991e-07	-1.7591594e-07	-1.7626508e-07	-1.7629867e-07	-1.7636432e-07	-1.7574558e-07	-1.7576622e-07	-1.7532938e-07	-1.7503675e-07	-1.7524621e-07	-1.7473087e-07	-1.7446473e-07	-1.7434968e-07	-1.7447695e-07	-1.7438867e-07	-1.7425805e-07	-1.7412071e-07	-1.7366909e-07	-1.7301079e-07	-1.7300982e-07	-1.724049e-07	-1.7254774e-07	-1.7221419e-07	-1.7177854e-07	-1.722201e-07	-1.7147886e-07	-1.7126547e-07	-1.707898e-07	-1.7076553e-07	-1.7052162e-07	-1.7080782e-07	-1.7012053e-07	-1.7006312e-07	-1.6999968e-07	-1.6982278e-07	-1.6956125e-07	-1.6928425e-07	-1.6901527e-07	-1.6859366e-07	-1.6803739e-07	-1.6784077e-07	-1.6749271e-07	-1.673456e-07	-1.6677143e-07	-1.6722123e-07	-1.668289e-07	-1.6654081e-07	-1.6620174e-07	-1.65779e-07	-1.6498797e-07	-1.6499558e-07	-1.6476326e-07	-1.6420069e-07	-1.6412429e-07	-1.6422212e-07	-1.6378749e-07	-1.639234e-07	-1.6439486e-07	-1.6459194e-07	-1.6422086e-07	-1.6354966e-07	-1.6352539e-07	-1.6330637e-07	-1.6356881e-07	-1.6298259e-07	-1.6268973e-07	-1.6208895e-07	-1.618925e-07	-1.6138381e-07	-1.5942305e-07	-1.5921654e-07	-1.5852896e-07	-1.5865379e-07	-1.5849099e-07	-1.5864907e-07	-1.5875258e-07	-1.5861883e-07	-1.58386e-07	-1.5830699e-07	-1.5845859e-07	-1.5834775e-07	-1.5813748e-07	-1.5796849e-07	-1.5819302e-07	-1.5770217e-07	-1.5764743e-07	-1.5697191e-07	-1.5646981e-07	-1.5628535e-07	-1.5624391e-07	-1.5584942e-07	-1.5612443e-07	-1.5578951e-07	-1.5582435e-07	-1.5591888e-07	-1.5589933e-07	-1.5603831e-07	-1.5590672e-07	-1.5594821e-07	-1.5600051e-07	-1.5565888e-07	-1.5568412e-07	-1.5564535e-07	-1.5560181e-07	-1.5579133e-07	-1.5602211e-07	-1.5586375e-07	-1.5606525e-07	-1.5604934e-07	-1.5613261e-07	-1.5656002e-07	-1.570769e-07	-1.5706297e-07	-1.5770911e-07	-1.5780591e-07	-1.5787248e-07	-1.5668127e-07	-1.5643616e-07	-1.5655286e-07	-1.565009e-07	-1.5686794e-07	-1.563572e-07	-1.5626506e-07	-1.5610198e-07	-1.5577683e-07	-1.5561221e-07	-1.548928e-07	-1.5546681e-07	-1.5483386e-07	-1.5508181e-07	-1.5518867e-07	-1.5533675e-07	-1.5515201e-07	-1.552379e-07	-1.5518884e-07	-1.5494538e-07	-1.5466827e-07	-1.5441958e-07	-1.5446176e-07	-1.5472796e-07	-1.5421318e-07	-1.5429777e-07	-1.5384762e-07	-1.5365936e-07	-1.5380493e-07	-1.5377691e-07	-1.5376497e-07	-1.534649e-07	-1.5361422e-07	-1.537598e-07	-1.5350196e-07	-1.5317215e-07	-1.5344443e-07	-1.5342624e-07	-1.531231e-07	-1.5277561e-07	-1.5282296e-07	-1.527136e-07	-1.5274571e-07	-1.5231245e-07	-1.5183144e-07	-1.5171838e-07	-1.5195246e-07	-1.5170713e-07	-1.5309786e-07	-1.5300361e-07	-1.5288612e-07	-1.5257797e-07	-1.5183662e-07	-1.519291e-07	-1.5175141e-07	-1.5158651e-07	-1.5157065e-07	-1.5158452e-07	-1.513331e-07	-1.5049665e-07	-1.4985778e-07	-1.4956288e-07	-1.4933704e-07	-1.4887468e-07	-1.4834075e-07	-1.483001e-07	-1.4799002e-07	-1.4752908e-07	-1.4783603e-07	-1.4813929e-07	-1.4803408e-07	-1.4756768e-07	-1.475106e-07	-1.4778567e-07	-1.4818943e-07	-1.4854055e-07	-1.4830152e-07	-1.4843488e-07	-1.4832227e-07	-1.4811548e-07	-1.4819966e-07	-1.478017e-07
-1.6813931e-07	-1.6812737e-07	-1.683045e-07	-1.687435e-07	-1.6932347e-07	-1.6940163e-07	-1.6907603e-07	-1.6966021e-07	-1.696867e-07	-1.6942585e-07	-1.6829637e-07	-1.6899577e-07	-1.6938066e-07	-1.6940396e-07	-1.6969557e-07	-1.6977879e-07	-1.700443e-07	-1.6994738e-07	-1.6987315e-07	-1.6997399e-07	-1.6965026e-07	-1.6908962e-07	-1.6921342e-07	-1.689437e-07	-1.6875123e-07	-1.683411e-07	-1.6825101e-07	-1.6903016e-07	-1.6932808e-07	-1.700397e-07	-1.7018976e-07	-1.7035683e-07	-1.7014008e-07	-1.6993386e-07	-1.7018726e-07	-1.6997711e-07	-1.6991055e-07	-1.6923155e-07	-1.6959564e-07	-1.6940618e-07	-1.6954647e-07	-1.6961303e-07	-1.6926322e-07	-1.6927305e-07	-1.6917306e-07	-1.6908899e-07	-1.6905307e-07	-1.6910593e-07	-1.6947791e-07	-1.6936264e-07	-1.6965987e-07	-1.6920779e-07	-1.6876425e-07	-1.6850879e-07	-1.6818137e-07	-1.6774288e-07	-1.6783406e-07	-1.6753091e-07	-1.6750613e-07	-1.6760248e-07	-1.6806973e-07	-1.681272e-07	-1.6806786e-07	-1.6807212e-07	-1.6813959e-07	-1.6823748e-07	-1.6832325e-07	-1.685687e-07	-1.6892517e-07	-1.6888976e-07	-1.6890613e-07	-1.6901248e-07	-1.6900685e-07	-1.6928539e-07	-1.6949775e-07	-1.6968033e-07	-1.6978055e-07	-1.6958938e-07	-1.69619e-07	-1.6960138e-07	-1.6979152e-07	-1.699234e-07	-1.7000434e-07	-1.7012354e-07	-1.7004345e-07	-1.701253e-07	-1.7029271e-07	-1.7055032e-07	-1.7030698e-07	-1.681513e-07	-1.6814249e-07	-1.7076462e-07	-1.7100729e-07	-1.7136045e-07	-1.7136171e-07	-1.6896473e-07	-1.717994e-07	-1.719855e-07	-1.723987e-07	-1.7191951e-07	-1.7235737e-07	-1.7281485e-07	-1.725171e-07	-1.7295406e-07	-1.7243951e-07	-1.7244065e-07	-1.7270065e-07	-1.727372e-07	-1.7298498e-07	-1.7294411e-07	-1.7330245e-07	-1.7262653e-07	-1.7261709e-07	-1.726072e-07	-1.722558e-07	-1.7295338e-07	-1.7313141e-07	-1.7330893e-07	-1.7290893e-07	-1.7308656e-07	-1.7275056e-07	-1.7316609e-07	-1.7331041e-07	-1.7389402e-07	-1.7398861e-07	-1.7423349e-07	-1.7435929e-07	-1.7451629e-07	-1.7439459e-07	-1.7444501e-07	-1.7426839e-07	-1.7446115e-07	-1.7442153e-07	-1.7447979e-07	-1.7465919e-07	-1.7469227e-07	-1.7446052e-07	-1.7379733e-07	-1.7449742e-07	-1.7458461e-07	-1.7418898e-07	-1.7463526e-07	-1.7413157e-07	-1.7431574e-07	-1.7418415e-07	-1.7351118e-07	-1.7282179e-07	-1.7255161e-07	-1.7262073e-07	-1.7219793e-07	-1.7223454e-07	-1.7306178e-07	-1.7414004e-07	-1.7467812e-07	-1.7469705e-07	-1.750135e-07	-1.7504078e-07	-1.7550821e-07	-1.7554243e-07	-1.7534813e-07	-1.7548786e-07	-1.7528589e-07	-1.7519466e-07	-1.7493562e-07	-1.748993e-07	-1.7373748e-07	-1.7164416e-07	-1.7713859e-07	-1.7734419e-07	-1.7737392e-07	-1.7735363e-07	-1.7744924e-07	-1.7753035e-07	-1.7778115e-07	-1.7805024e-07	-1.7810834e-07	-1.7861288e-07	-1.7838386e-07	-1.7869331e-07	-1.7914101e-07	-1.7917796e-07	-1.7990811e-07	-1.7948082e-07	-1.7945683e-07	-1.7935639e-07	-1.7934667e-07	-1.7985536e-07	-1.798104e-07	-1.8028857e-07	-1.8077714e-07	-1.8009308e-07	-1.8017937e-07	-1.8017619e-07	-1.8028209e-07	-1.7958553e-07	-1.7967096e-07	-1.7985917e-07	-1.7955313e-07	-1.7919211e-07	-1.7882093e-07	-1.7850272e-07	-1.7865887e-07	-1.7927118e-07	-1.7906507e-07	-1.7911054e-07	-1.7900271e-07	-1.7884395e-07	-1.7932666e-07	-1.7976612e-07	-1.800928e-07	-1.8043585e-07	-1.8036508e-07	-1.8072916e-07	-1.8078748e-07	-1.8070125e-07	-1.8079095e-07	-1.808001e-07	-1.8035934e-07	-1.8015902e-07	-1.7982666e-07	-1.7941107e-07	-1.7902238e-07	-1.786596e-07	-1.783568e-07	-1.7829694e-07	-1.7817132e-07	-1.7810373e-07	-1.7798692e-07	-1.7785834e-07	-1.7740041e-07	-1.775839e-07	-1.776209e-07	-1.7774101e-07	-1.7746476e-07	-1.7746191e-07	-1.7739598e-07	-1.7757299e-07	-1.7728132e-07	-1.7707475e-07	-1.7684738e-07	-1.765822e-07	-1.7656851e-07	-1.7623802e-07	-1.7608352e-07	-1.7573961e-07	-1.7542021e-07	-1.7522132e-07	-1.7508182e-07	-1.7489054e-07	-1.7466908e-07	-1.7501253e-07	-1.7583568e-07	-1.7604958e-07	-1.7588121e-07	-1.759754e-07	-1.759629e-07	-1.7580834e-07	-1.7543857e-07	-1.7524405e-07	-1.7530425e-07	-1.7521529e-07	-1.7551793e-07	-1.7546381e-07	-1.7550872e-07	-1.7546637e-07	-1.753159e-07	-1.7458882e-07	-1.7338112e-07	-1.7218525e-07	-1.7250284e-07	-1.7256059e-07	-1.7256707e-07	-1.7288079e-07	-1.724178e-07	-1.7257111e-07	-1.728306e-07	-1.7293678e-07	-1.7360645e-07	-1.7353562e-07	-1.7385253e-07	-1.73974e-07	-1.7410309e-07	-1.7502481e-07	-1.7513497e-07	-1.7573848e-07	-1.7591049e-07	-1.7596335e-07	-1.7573285e-07	-1.7595266e-07	-1.7557068e-07	-1.7550451e-07	-1.7539304e-07	-1.7539139e-07	-1.7521751e-07	-1.7515765e-07	-1.7555499e-07	-1.7533455e-07	-1.752959e-07	-1.7487577e-07	-1.7532585e-07	-1.749512e-07	-1.7502566e-07	-1.7533483e-07	-1.7552861e-07	-1.7518306e-07	-1.7494341e-07	-1.7486332e-07	-1.7482432e-07	-1.746684e-07	-1.747905e-07	-1.7502822e-07	-1.7570335e-07	-1.7546131e-07	-1.7579191e-07	-1.7587297e-07	-1.7609591e-07	-1.7634306e-07	-1.7632647e-07	-1.7639934e-07	-1.7586257e-07	-1.7584892e-07	-1.7550826e-07	-1.7515362e-07	-1.7534177e-07	-1.7475776e-07	-1.7442369e-07	-1.7412049e-07	-1.7398293e-07	-1.7394626e-07	-1.7387117e-07	-1.7381564e-07	-1.731853e-07	-1.7221527e-07	-1.7226495e-07	-1.7166212e-07	-1.7185266e-07	-1.7172431e-07	-1.7145811e-07	-1.7216672e-07	-1.7140093e-07	-1.712977e-07	-1.7070101e-07	-1.7071039e-07	-1.7049115e-07	-1.7082914e-07	-1.7022523e-07	-1.7016163e-07	-1.70183e-07	-1.7004385e-07	-1.6984973e-07	-1.6959649e-07	-1.6937906e-07	-1.6886713e-07	-1.6831012e-07	-1.6813692e-07	-1.6777466e-07	-1.6769161e-07	-1.6708708e-07	-1.6751176e-07	-1.671379e-07	-1.6678092e-07	-1.6645407e-07	-1.6605242e-07	-1.6540633e-07	-1.6540042e-07	-1.6517788e-07	-1.6465742e-07	-1.6458131e-07	-1.646182e-07	-1.6419455e-07	-1.642523e-07	-1.6467129e-07	-1.6478776e-07	-1.6434115e-07	-1.6365516e-07	-1.6364464e-07	-1.6345189e-07	-1.6367625e-07	-1.6314505e-07	-1.628631e-07	-1.6232366e-07	-1.6213085e-07	-1.6152279e-07	-1.596535e-07	-1.593454e-07	-1.5865396e-07	-1.5874565e-07	-1.5861343e-07	-1.5870569e-07	-1.587623e-07	-1.587058e-07	-1.5852527e-07	-1.5838924e-07	-1.5850753e-07	-1.5845103e-07	-1.582905e-07	-1.5814038e-07	-1.5847002e-07	-1.5802993e-07	-1.5798776e-07	-1.5745616e-07	-1.5693007e-07	-1.5674624e-07	-1.5673373e-07	-1.5630991e-07	-1.5652984e-07	-1.5609373e-07	-1.5608549e-07	-1.5599659e-07	-1.5601518e-07	-1.5623789e-07	-1.5609771e-07	-1.5615217e-07	-1.5616024e-07	-1.5589546e-07	-1.5594435e-07	-1.5583754e-07	-1.557471e-07	-1.5590967e-07	-1.5615211e-07	-1.5606423e-07	-1.5623795e-07	-1.5621345e-07	-1.5626932e-07	-1.5661118e-07	-1.5722219e-07	-1.5724976e-07	-1.5797349e-07	-1.580446e-07	-1.580774e-07	-1.5689938e-07	-1.5661755e-07	-1.5669571e-07	-1.566562e-07	-1.5705751e-07	-1.565358e-07	-1.5651045e-07	-1.5635595e-07	-1.5608771e-07	-1.5585766e-07	-1.5503554e-07	-1.556599e-07	-1.5508016e-07	-1.5537597e-07	-1.5547658e-07	-1.5559959e-07	-1.5529145e-07	-1.5541377e-07	-1.5526103e-07	-1.5500314e-07	-1.5473489e-07	-1.5448461e-07	-1.5448632e-07	-1.5471937e-07	-1.5418118e-07	-1.5424712e-07	-1.5380158e-07	-1.5363446e-07	-1.5373087e-07	-1.5376253e-07	-1.5374934e-07	-1.5348911e-07	-1.5369005e-07	-1.5379771e-07	-1.534612e-07	-1.5308717e-07	-1.5340487e-07	-1.5350412e-07	-1.5326128e-07	-1.5293023e-07	-1.5303567e-07	-1.5290607e-07	-1.5295717e-07	-1.5259747e-07	-1.5204273e-07	-1.5196429e-07	-1.5210941e-07	-1.5182377e-07	-1.5318494e-07	-1.530147e-07	-1.5282461e-07	-1.5261236e-07	-1.5185162e-07	-1.5198947e-07	-1.5175777e-07	-1.5156621e-07	-1.5139835e-07	-1.5136646e-07	-1.510856e-07	-1.5025131e-07	-1.496162e-07	-1.4930919e-07	-1.4880055e-07	-1.4837354e-07	-1.4792937e-07	-1.4799804e-07	-1.4771837e-07	-1.4728965e-07	-1.4748628e-07	-1.478175e-07	-1.4774935e-07	-1.4734127e-07	-1.4742221e-07	-1.4760076e-07	-1.4795603e-07	-1.4819722e-07	-1.4795751e-07	-1.4815703e-07	-1.4814822e-07	-1.4790373e-07	-1.4821075e-07	-1.479192e-07
-1.6665814e-07	-1.6652268e-07	-1.6677905e-07	-1.6720878e-07	-1.6770099e-07	-1.6780712e-07	-1.6741336e-07	-1.6782127e-07	-1.6753478e-07	-1.6750062e-07	-1.6652228e-07	-1.6701728e-07	-1.6746867e-07	-1.676521e-07	-1.6764801e-07	-1.6785373e-07	-1.6812407e-07	-1.683083e-07	-1.6841142e-07	-1.6856455e-07	-1.6834537e-07	-1.6779182e-07	-1.6797861e-07	-1.6772123e-07	-1.6734123e-07	-1.6685863e-07	-1.6678172e-07	-1.6742496e-07	-1.6760384e-07	-1.6848605e-07	-1.6850055e-07	-1.6860929e-07	-1.684536e-07	-1.6854159e-07	-1.6866437e-07	-1.6862873e-07	-1.6830205e-07	-1.6796002e-07	-1.6820064e-07	-1.6797048e-07	-1.6817853e-07	-1.6817478e-07	-1.6784804e-07	-1.6796503e-07	-1.6797151e-07	-1.6778847e-07	-1.677426e-07	-1.677825e-07	-1.6798714e-07	-1.68214e-07	-1.6843967e-07	-1.68204e-07	-1.6783963e-07	-1.6754615e-07	-1.6752728e-07	-1.6714938e-07	-1.6724994e-07	-1.6682219e-07	-1.6685152e-07	-1.6704018e-07	-1.6755376e-07	-1.6768337e-07	-1.6778279e-07	-1.6775505e-07	-1.6809378e-07	-1.6808963e-07	-1.6816881e-07	-1.6828119e-07	-1.6850248e-07	-1.6833258e-07	-1.6834861e-07	-1.6843194e-07	-1.6854324e-07	-1.6870433e-07	-1.6898406e-07	-1.6916709e-07	-1.6937702e-07	-1.6911088e-07	-1.6912924e-07	-1.6909843e-07	-1.6933268e-07	-1.6928061e-07	-1.69256e-07	-1.6919637e-07	-1.6919972e-07	-1.6957893e-07	-1.6982824e-07	-1.7027372e-07	-1.7007994e-07	-1.6776198e-07	-1.6786811e-07	-1.7030618e-07	-1.7050473e-07	-1.708126e-07	-1.708226e-07	-1.683207e-07	-1.7114905e-07	-1.7147471e-07	-1.7192082e-07	-1.7148733e-07	-1.716848e-07	-1.7263574e-07	-1.723235e-07	-1.7289403e-07	-1.7238199e-07	-1.7233884e-07	-1.7247669e-07	-1.722504e-07	-1.7244327e-07	-1.7220867e-07	-1.7255513e-07	-1.7207356e-07	-1.7227745e-07	-1.7239796e-07	-1.7202501e-07	-1.7272254e-07	-1.7294207e-07	-1.732181e-07	-1.7295963e-07	-1.7315824e-07	-1.7280678e-07	-1.7302114e-07	-1.730748e-07	-1.7367387e-07	-1.7361816e-07	-1.7376107e-07	-1.7412418e-07	-1.7409599e-07	-1.7412992e-07	-1.7434542e-07	-1.7418836e-07	-1.744321e-07	-1.7434127e-07	-1.7437884e-07	-1.7439567e-07	-1.7446138e-07	-1.7422747e-07	-1.7339858e-07	-1.7439231e-07	-1.7440658e-07	-1.7410139e-07	-1.7457438e-07	-1.7413788e-07	-1.7439118e-07	-1.7435036e-07	-1.7369308e-07	-1.7296344e-07	-1.7276392e-07	-1.7280945e-07	-1.7243798e-07	-1.7257406e-07	-1.7348475e-07	-1.7426299e-07	-1.7465771e-07	-1.7472172e-07	-1.7489896e-07	-1.7497416e-07	-1.7546637e-07	-1.7538326e-07	-1.7517982e-07	-1.7525645e-07	-1.750729e-07	-1.749932e-07	-1.7469279e-07	-1.7460218e-07	-1.7344621e-07	-1.7140763e-07	-1.767886e-07	-1.770278e-07	-1.7712546e-07	-1.7722249e-07	-1.7732742e-07	-1.7754621e-07	-1.7779155e-07	-1.7811857e-07	-1.781118e-07	-1.7869212e-07	-1.7846776e-07	-1.7877443e-07	-1.7928386e-07	-1.7928846e-07	-1.8005426e-07	-1.7965817e-07	-1.796667e-07	-1.7970751e-07	-1.7970268e-07	-1.8019841e-07	-1.8006597e-07	-1.8047047e-07	-1.8086098e-07	-1.8023519e-07	-1.8032802e-07	-1.80288e-07	-1.8046569e-07	-1.7967795e-07	-1.7962822e-07	-1.7984001e-07	-1.7955102e-07	-1.7919575e-07	-1.7878722e-07	-1.785881e-07	-1.7880313e-07	-1.7943813e-07	-1.79175e-07	-1.7925203e-07	-1.791218e-07	-1.7895911e-07	-1.7938362e-07	-1.7980574e-07	-1.8008063e-07	-1.8038287e-07	-1.8023064e-07	-1.8046501e-07	-1.8043721e-07	-1.804147e-07	-1.8055323e-07	-1.8061854e-07	-1.803358e-07	-1.8022592e-07	-1.7992761e-07	-1.7967506e-07	-1.7923276e-07	-1.7891324e-07	-1.7854933e-07	-1.7850215e-07	-1.7835481e-07	-1.7816865e-07	-1.7800159e-07	-1.778867e-07	-1.7756867e-07	-1.7782025e-07	-1.7788216e-07	-1.779552e-07	-1.7774897e-07	-1.7766251e-07	-1.7757509e-07	-1.7780224e-07	-1.7758708e-07	-1.7741644e-07	-1.7709084e-07	-1.7683249e-07	-1.7676348e-07	-1.7636222e-07	-1.7616219e-07	-1.757536e-07	-1.7550133e-07	-1.7523803e-07	-1.7508336e-07	-1.7496632e-07	-1.7483512e-07	-1.7497905e-07	-1.7555482e-07	-1.7585836e-07	-1.7569801e-07	-1.7567908e-07	-1.7557653e-07	-1.7548979e-07	-1.7530596e-07	-1.751182e-07	-1.7515259e-07	-1.7499087e-07	-1.7534677e-07	-1.7535666e-07	-1.7551719e-07	-1.7545443e-07	-1.7529828e-07	-1.7450066e-07	-1.7329023e-07	-1.721441e-07	-1.7251352e-07	-1.7260697e-07	-1.7271327e-07	-1.7317171e-07	-1.7270145e-07	-1.7291944e-07	-1.7313084e-07	-1.7322839e-07	-1.7384872e-07	-1.7369319e-07	-1.7387288e-07	-1.7399248e-07	-1.7402107e-07	-1.7485843e-07	-1.7508222e-07	-1.757578e-07	-1.7606766e-07	-1.7625922e-07	-1.7611461e-07	-1.7633505e-07	-1.7585154e-07	-1.7573717e-07	-1.7551952e-07	-1.7542141e-07	-1.7517823e-07	-1.7508142e-07	-1.7548871e-07	-1.7534887e-07	-1.7532125e-07	-1.7502049e-07	-1.7553623e-07	-1.7517016e-07	-1.7528077e-07	-1.7560996e-07	-1.7578299e-07	-1.753989e-07	-1.7517846e-07	-1.7510968e-07	-1.7504493e-07	-1.7494347e-07	-1.7505431e-07	-1.7527788e-07	-1.7592708e-07	-1.7568669e-07	-1.7598177e-07	-1.7608841e-07	-1.7621431e-07	-1.7645624e-07	-1.7639235e-07	-1.7641321e-07	-1.7590844e-07	-1.7594834e-07	-1.756527e-07	-1.7529891e-07	-1.7545204e-07	-1.7473144e-07	-1.7425481e-07	-1.7383564e-07	-1.7365323e-07	-1.7348145e-07	-1.7322469e-07	-1.72976e-07	-1.7204303e-07	-1.7127064e-07	-1.713567e-07	-1.708234e-07	-1.709642e-07	-1.711353e-07	-1.7098529e-07	-1.7180082e-07	-1.7119032e-07	-1.7128224e-07	-1.7069954e-07	-1.706826e-07	-1.7047768e-07	-1.7083335e-07	-1.7024684e-07	-1.7023126e-07	-1.7026838e-07	-1.7019812e-07	-1.7005556e-07	-1.6989679e-07	-1.6971467e-07	-1.6920603e-07	-1.6870388e-07	-1.6846963e-07	-1.6808337e-07	-1.6801715e-07	-1.6745582e-07	-1.6784338e-07	-1.674606e-07	-1.6711186e-07	-1.6670418e-07	-1.663455e-07	-1.6580316e-07	-1.6588183e-07	-1.6565508e-07	-1.6514332e-07	-1.6508824e-07	-1.6510768e-07	-1.6459751e-07	-1.6452111e-07	-1.6478651e-07	-1.6488741e-07	-1.6442664e-07	-1.6376697e-07	-1.6378328e-07	-1.6359996e-07	-1.6378596e-07	-1.6326715e-07	-1.6300572e-07	-1.6249982e-07	-1.6235259e-07	-1.6178728e-07	-1.6007357e-07	-1.5972392e-07	-1.589612e-07	-1.5904254e-07	-1.5892567e-07	-1.589126e-07	-1.5892448e-07	-1.5889674e-07	-1.5874082e-07	-1.5851441e-07	-1.5864163e-07	-1.5860655e-07	-1.5842494e-07	-1.5833575e-07	-1.5869801e-07	-1.5831193e-07	-1.582971e-07	-1.5778426e-07	-1.5735037e-07	-1.5711544e-07	-1.5714193e-07	-1.5667689e-07	-1.5688767e-07	-1.5630343e-07	-1.5622419e-07	-1.5615893e-07	-1.5617894e-07	-1.5644497e-07	-1.563007e-07	-1.563871e-07	-1.5640296e-07	-1.5611295e-07	-1.5615751e-07	-1.560233e-07	-1.5591269e-07	-1.5602967e-07	-1.5627796e-07	-1.5618781e-07	-1.56309e-07	-1.5633509e-07	-1.563962e-07	-1.5678592e-07	-1.5731558e-07	-1.5747696e-07	-1.581966e-07	-1.5821001e-07	-1.5826589e-07	-1.5702778e-07	-1.5672492e-07	-1.5685106e-07	-1.5675158e-07	-1.5719678e-07	-1.5669195e-07	-1.5671054e-07	-1.5652284e-07	-1.5631997e-07	-1.561736e-07	-1.5536398e-07	-1.5606975e-07	-1.5542628e-07	-1.5563467e-07	-1.557064e-07	-1.558501e-07	-1.554792e-07	-1.5548744e-07	-1.5534084e-07	-1.5507101e-07	-1.5484329e-07	-1.5450394e-07	-1.5447466e-07	-1.5463934e-07	-1.5407699e-07	-1.5420466e-07	-1.5382562e-07	-1.5364486e-07	-1.5378237e-07	-1.5371563e-07	-1.536622e-07	-1.5346802e-07	-1.5372342e-07	-1.5385865e-07	-1.5354345e-07	-1.5318864e-07	-1.5342317e-07	-1.5351605e-07	-1.5328675e-07	-1.5292295e-07	-1.5307995e-07	-1.5292767e-07	-1.5297513e-07	-1.527614e-07	-1.5229614e-07	-1.5214891e-07	-1.52246e-07	-1.5187612e-07	-1.5327311e-07	-1.5307194e-07	-1.5275015e-07	-1.5246837e-07	-1.5177676e-07	-1.5189619e-07	-1.5157184e-07	-1.5143848e-07	-1.5124164e-07	-1.5115245e-07	-1.5090421e-07	-1.5017719e-07	-1.4951343e-07	-1.4917782e-07	-1.48678e-07	-1.4831653e-07	-1.4781961e-07	-1.4794e-07	-1.476605e-07	-1.4705307e-07	-1.4734394e-07	-1.4763037e-07	-1.4759246e-07	-1.4725549e-07	-1.4740777e-07	-1.4751168e-07	-1.4787418e-07	-1.4799684e-07	-1.4754687e-07	-1.4786718e-07	-1.4777947e-07	-1.4751686e-07	-1.4801964e-07	-1.4791772e-07
-1.6528031e-07	-1.6502702e-07	-1.6507965e-07	-1.6561256e-07	-1.6592048e-07	-1.6587222e-07	-1.6557186e-07	-1.6576024e-07	-1.6535608e-07	-1.654854e-07	-1.6477316e-07	-1.6518476e-07	-1.6539298e-07	-1.6562279e-07	-1.6554691e-07	-1.6556095e-07	-1.6590826e-07	-1.6617525e-07	-1.6648534e-07	-1.6676523e-07	-1.6677063e-07	-1.665091e-07	-1.6633146e-07	-1.6633885e-07	-1.6595516e-07	-1.6546812e-07	-1.6543027e-07	-1.656415e-07	-1.6592514e-07	-1.6669577e-07	-1.6662574e-07	-1.6651757e-07	-1.6661909e-07	-1.6691291e-07	-1.6712295e-07	-1.671018e-07	-1.6675767e-07	-1.6672345e-07	-1.66961e-07	-1.6670236e-07	-1.6688614e-07	-1.6669145e-07	-1.6648198e-07	-1.6676813e-07	-1.6681008e-07	-1.6651609e-07	-1.6650813e-07	-1.664896e-07	-1.6672453e-07	-1.6665439e-07	-1.6700727e-07	-1.6715012e-07	-1.6694122e-07	-1.6656571e-07	-1.6676785e-07	-1.658247e-07	-1.6614501e-07	-1.6640092e-07	-1.6641087e-07	-1.664668e-07	-1.6691996e-07	-1.6705587e-07	-1.6697931e-07	-1.6685919e-07	-1.6768195e-07	-1.6789602e-07	-1.6798106e-07	-1.6792836e-07	-1.6809793e-07	-1.6798811e-07	-1.6803159e-07	-1.6818393e-07	-1.6826266e-07	-1.6850174e-07	-1.6870177e-07	-1.6886446e-07	-1.6883268e-07	-1.6878278e-07	-1.6872224e-07	-1.6877527e-07	-1.688739e-07	-1.6881017e-07	-1.6870871e-07	-1.6870746e-07	-1.6877402e-07	-1.6916624e-07	-1.6944347e-07	-1.6990788e-07	-1.6954277e-07	-1.6774896e-07	-1.6794621e-07	-1.6985643e-07	-1.7010552e-07	-1.7043561e-07	-1.7033818e-07	-1.678502e-07	-1.7056834e-07	-1.7086472e-07	-1.7127167e-07	-1.7076388e-07	-1.6943818e-07	-1.7180224e-07	-1.7149455e-07	-1.7232219e-07	-1.7193486e-07	-1.7185408e-07	-1.7204985e-07	-1.7172721e-07	-1.7171351e-07	-1.7132288e-07	-1.719215e-07	-1.7158891e-07	-1.7185539e-07	-1.7215336e-07	-1.7171391e-07	-1.7241263e-07	-1.7259583e-07	-1.7286828e-07	-1.72792e-07	-1.7301386e-07	-1.7272276e-07	-1.7290449e-07	-1.7292098e-07	-1.7346224e-07	-1.7341722e-07	-1.7359702e-07	-1.7384491e-07	-1.7380182e-07	-1.7386986e-07	-1.7421161e-07	-1.7425231e-07	-1.745064e-07	-1.7433894e-07	-1.7408865e-07	-1.7407149e-07	-1.7422684e-07	-1.7397508e-07	-1.7299726e-07	-1.7425407e-07	-1.7426311e-07	-1.7401726e-07	-1.7447456e-07	-1.741974e-07	-1.7446285e-07	-1.7452027e-07	-1.73952e-07	-1.7325567e-07	-1.7309759e-07	-1.7316489e-07	-1.7293269e-07	-1.7304637e-07	-1.7384787e-07	-1.7442051e-07	-1.7465817e-07	-1.7473081e-07	-1.7488122e-07	-1.7502754e-07	-1.754521e-07	-1.7524087e-07	-1.7502771e-07	-1.751481e-07	-1.7487156e-07	-1.7476668e-07	-1.7448508e-07	-1.7435838e-07	-1.7317672e-07	-1.7118032e-07	-1.7657459e-07	-1.7676979e-07	-1.7693213e-07	-1.7699989e-07	-1.7714643e-07	-1.7754047e-07	-1.7780218e-07	-1.7816103e-07	-1.7815677e-07	-1.7873685e-07	-1.7848788e-07	-1.7879245e-07	-1.7937964e-07	-1.7942415e-07	-1.801767e-07	-1.7976515e-07	-1.7981375e-07	-1.7985775e-07	-1.797543e-07	-1.8025708e-07	-1.8007654e-07	-1.804417e-07	-1.8086922e-07	-1.8028652e-07	-1.8041152e-07	-1.803661e-07	-1.8058626e-07	-1.7968495e-07	-1.7958433e-07	-1.7983172e-07	-1.7958649e-07	-1.7922065e-07	-1.7883406e-07	-1.7867416e-07	-1.7893092e-07	-1.7955597e-07	-1.793785e-07	-1.7940533e-07	-1.7925265e-07	-1.7907536e-07	-1.7943955e-07	-1.7981927e-07	-1.8008819e-07	-1.803229e-07	-1.8008546e-07	-1.8026543e-07	-1.8025105e-07	-1.8021814e-07	-1.8031545e-07	-1.8030158e-07	-1.8005096e-07	-1.8024986e-07	-1.8007319e-07	-1.8001134e-07	-1.7954125e-07	-1.7923168e-07	-1.7884003e-07	-1.7881422e-07	-1.7867586e-07	-1.7836379e-07	-1.7814307e-07	-1.7799863e-07	-1.7768957e-07	-1.7802921e-07	-1.7809759e-07	-1.7816012e-07	-1.7793565e-07	-1.7780002e-07	-1.7771822e-07	-1.77971e-07	-1.777999e-07	-1.7759714e-07	-1.772982e-07	-1.7698721e-07	-1.7692105e-07	-1.76502e-07	-1.763222e-07	-1.7598916e-07	-1.7570665e-07	-1.7541424e-07	-1.7528868e-07	-1.7524656e-07	-1.751859e-07	-1.753537e-07	-1.7572438e-07	-1.7589798e-07	-1.7570142e-07	-1.7554663e-07	-1.7543653e-07	-1.7531511e-07	-1.7517141e-07	-1.7504391e-07	-1.7496575e-07	-1.7479772e-07	-1.7507119e-07	-1.7514316e-07	-1.7537161e-07	-1.7538093e-07	-1.7517755e-07	-1.7439214e-07	-1.7325971e-07	-1.7213199e-07	-1.726205e-07	-1.7273175e-07	-1.7285134e-07	-1.7343831e-07	-1.7305098e-07	-1.7324606e-07	-1.7351863e-07	-1.7354512e-07	-1.7411503e-07	-1.7385088e-07	-1.7396331e-07	-1.7403266e-07	-1.7401334e-07	-1.7476174e-07	-1.7505135e-07	-1.7584784e-07	-1.7627445e-07	-1.7660585e-07	-1.7653338e-07	-1.7671346e-07	-1.7616713e-07	-1.7590327e-07	-1.7555391e-07	-1.7547944e-07	-1.7523143e-07	-1.7511087e-07	-1.7551554e-07	-1.7536178e-07	-1.7540145e-07	-1.752548e-07	-1.7575462e-07	-1.7553475e-07	-1.7565122e-07	-1.7593823e-07	-1.7611774e-07	-1.7568078e-07	-1.7546114e-07	-1.7538486e-07	-1.753495e-07	-1.7525031e-07	-1.7536661e-07	-1.7557943e-07	-1.7624092e-07	-1.7597603e-07	-1.7620221e-07	-1.7630879e-07	-1.763978e-07	-1.7655429e-07	-1.7649e-07	-1.7649484e-07	-1.7596483e-07	-1.7600752e-07	-1.7582005e-07	-1.7548945e-07	-1.7557471e-07	-1.7472695e-07	-1.7420308e-07	-1.7363368e-07	-1.7343638e-07	-1.73052e-07	-1.7257867e-07	-1.7199181e-07	-1.7115502e-07	-1.706992e-07	-1.7082743e-07	-1.7041737e-07	-1.7042021e-07	-1.7046807e-07	-1.7032932e-07	-1.7134977e-07	-1.7093714e-07	-1.7122903e-07	-1.7073393e-07	-1.7067583e-07	-1.7045403e-07	-1.7077303e-07	-1.7027429e-07	-1.7028987e-07	-1.7035472e-07	-1.703167e-07	-1.7023569e-07	-1.7013207e-07	-1.6997416e-07	-1.6955062e-07	-1.689952e-07	-1.6881717e-07	-1.6842802e-07	-1.6833798e-07	-1.6781746e-07	-1.6818581e-07	-1.6777585e-07	-1.6744116e-07	-1.6703814e-07	-1.6670714e-07	-1.661727e-07	-1.662932e-07	-1.6617406e-07	-1.6565264e-07	-1.6555782e-07	-1.6550501e-07	-1.6488156e-07	-1.6466043e-07	-1.6489747e-07	-1.6498177e-07	-1.6454436e-07	-1.6389919e-07	-1.6393443e-07	-1.6377754e-07	-1.639512e-07	-1.6334195e-07	-1.6308331e-07	-1.6267666e-07	-1.624955e-07	-1.6203876e-07	-1.6070589e-07	-1.6023574e-07	-1.5944636e-07	-1.5953208e-07	-1.5942447e-07	-1.5936359e-07	-1.5932392e-07	-1.591402e-07	-1.5903089e-07	-1.5875452e-07	-1.5889964e-07	-1.5883944e-07	-1.5859661e-07	-1.5852305e-07	-1.5890038e-07	-1.5851629e-07	-1.5847354e-07	-1.5801686e-07	-1.5765499e-07	-1.5743996e-07	-1.5744308e-07	-1.5697225e-07	-1.57182e-07	-1.5660339e-07	-1.5650079e-07	-1.5640035e-07	-1.5638159e-07	-1.5662533e-07	-1.5654985e-07	-1.5656019e-07	-1.565831e-07	-1.5627018e-07	-1.5626659e-07	-1.5612505e-07	-1.5607264e-07	-1.562243e-07	-1.5639017e-07	-1.5623016e-07	-1.5627489e-07	-1.5640904e-07	-1.5653222e-07	-1.5705541e-07	-1.5757064e-07	-1.5767387e-07	-1.5836383e-07	-1.5839765e-07	-1.5842198e-07	-1.5717541e-07	-1.5680774e-07	-1.5695292e-07	-1.5683099e-07	-1.5728881e-07	-1.567725e-07	-1.5682082e-07	-1.5668223e-07	-1.5651847e-07	-1.5646179e-07	-1.5581588e-07	-1.5650068e-07	-1.5580275e-07	-1.5586255e-07	-1.5582731e-07	-1.5596277e-07	-1.5552132e-07	-1.5544265e-07	-1.5531106e-07	-1.5504287e-07	-1.5478241e-07	-1.5438422e-07	-1.543595e-07	-1.5449336e-07	-1.5402077e-07	-1.541602e-07	-1.5386263e-07	-1.5367863e-07	-1.537959e-07	-1.5369238e-07	-1.5360899e-07	-1.5341755e-07	-1.5366095e-07	-1.5382824e-07	-1.5359058e-07	-1.5326583e-07	-1.5339236e-07	-1.5353635e-07	-1.532498e-07	-1.5291346e-07	-1.5304801e-07	-1.5297189e-07	-1.529753e-07	-1.527979e-07	-1.5241449e-07	-1.5220729e-07	-1.5225595e-07	-1.5193291e-07	-1.5323781e-07	-1.5308325e-07	-1.5264851e-07	-1.5229824e-07	-1.5152369e-07	-1.5173799e-07	-1.5136419e-07	-1.5132849e-07	-1.5117058e-07	-1.5114239e-07	-1.509456e-07	-1.5029201e-07	-1.4941719e-07	-1.4909403e-07	-1.4860899e-07	-1.4831232e-07	-1.4784735e-07	-1.4779062e-07	-1.4749111e-07	-1.4692392e-07	-1.4716841e-07	-1.4747752e-07	-1.4740755e-07	-1.4706308e-07	-1.4736128e-07	-1.4729335e-07	-1.4778857e-07	-1.4796325e-07	-1.4751265e-07	-1.4795819e-07	-1.4775378e-07	-1.4744654e-07	-1.477386e-07	-1.4766755e-07
-1.6398008e-07	-1.6348076e-07	-1.6355352e-07	-1.6386286e-07	-1.6412093e-07	-1.6346047e-07	-1.6335702e-07	-1.6345911e-07	-1.6343114e-07	-1.6354511e-07	-1.6318842e-07	-1.6343597e-07	-1.6343938e-07	-1.6349287e-07	-1.6352038e-07	-1.6334042e-07	-1.6372883e-07	-1.6407569e-07	-1.6420125e-07	-1.6455738e-07	-1.6494579e-07	-1.6498853e-07	-1.6447848e-07	-1.6480971e-07	-1.6440276e-07	-1.6397314e-07	-1.6395296e-07	-1.6393926e-07	-1.6409564e-07	-1.6467868e-07	-1.6458051e-07	-1.6443988e-07	-1.6492828e-07	-1.6508534e-07	-1.6546653e-07	-1.6573034e-07	-1.6540713e-07	-1.6531601e-07	-1.6571533e-07	-1.6528111e-07	-1.6549279e-07	-1.6533562e-07	-1.6535222e-07	-1.6557487e-07	-1.6587012e-07	-1.6557794e-07	-1.6559585e-07	-1.6538149e-07	-1.6535813e-07	-1.6495858e-07	-1.6532954e-07	-1.6577559e-07	-1.6577656e-07	-1.6559261e-07	-1.657242e-07	-1.6486331e-07	-1.6503736e-07	-1.6547631e-07	-1.6602695e-07	-1.6593287e-07	-1.6635693e-07	-1.6636949e-07	-1.6609914e-07	-1.6616286e-07	-1.6675762e-07	-1.6696004e-07	-1.6731838e-07	-1.6731263e-07	-1.6751221e-07	-1.6733514e-07	-1.6742428e-07	-1.6732702e-07	-1.6781973e-07	-1.6821633e-07	-1.6832473e-07	-1.6827073e-07	-1.6812834e-07	-1.6825214e-07	-1.6801846e-07	-1.684424e-07	-1.6850157e-07	-1.6821139e-07	-1.6845826e-07	-1.684183e-07	-1.6837265e-07	-1.6853988e-07	-1.6883695e-07	-1.6918563e-07	-1.6876697e-07	-1.6832149e-07	-1.6838015e-07	-1.6938719e-07	-1.6986411e-07	-1.701971e-07	-1.7004305e-07	-1.6742871e-07	-1.7023433e-07	-1.7036092e-07	-1.7049143e-07	-1.69808e-07	-1.6744684e-07	-1.695027e-07	-1.6934172e-07	-1.7061643e-07	-1.709401e-07	-1.7110989e-07	-1.7150813e-07	-1.7131117e-07	-1.7118668e-07	-1.7080225e-07	-1.7155236e-07	-1.7113086e-07	-1.7126536e-07	-1.7166718e-07	-1.7114957e-07	-1.7191604e-07	-1.7195862e-07	-1.7204115e-07	-1.7213534e-07	-1.7253825e-07	-1.724477e-07	-1.7267604e-07	-1.7269389e-07	-1.7316387e-07	-1.7308241e-07	-1.7333394e-07	-1.7346304e-07	-1.73437e-07	-1.7344877e-07	-1.7386157e-07	-1.7409417e-07	-1.7434013e-07	-1.7423611e-07	-1.7383053e-07	-1.7380881e-07	-1.7391949e-07	-1.7370081e-07	-1.7266194e-07	-1.7408888e-07	-1.7412617e-07	-1.7392631e-07	-1.7447798e-07	-1.7420001e-07	-1.7456165e-07	-1.747166e-07	-1.74273e-07	-1.7368416e-07	-1.7351567e-07	-1.7367074e-07	-1.7348037e-07	-1.7356729e-07	-1.7411355e-07	-1.7454283e-07	-1.74631e-07	-1.7469085e-07	-1.7484774e-07	-1.7484865e-07	-1.7532221e-07	-1.7507591e-07	-1.7495444e-07	-1.7511871e-07	-1.7473957e-07	-1.7457461e-07	-1.7426635e-07	-1.741364e-07	-1.7296213e-07	-1.7096517e-07	-1.7638843e-07	-1.7658107e-07	-1.7668191e-07	-1.7671397e-07	-1.7685642e-07	-1.774028e-07	-1.7782105e-07	-1.781998e-07	-1.781965e-07	-1.7876499e-07	-1.7849328e-07	-1.7883372e-07	-1.7941443e-07	-1.7951271e-07	-1.8031432e-07	-1.798175e-07	-1.7986827e-07	-1.7989942e-07	-1.7980278e-07	-1.8023621e-07	-1.7999616e-07	-1.8037196e-07	-1.8081323e-07	-1.8023309e-07	-1.8038833e-07	-1.8038514e-07	-1.8057801e-07	-1.7969199e-07	-1.7965885e-07	-1.7982774e-07	-1.7975646e-07	-1.7947514e-07	-1.7904296e-07	-1.7888482e-07	-1.7901658e-07	-1.797635e-07	-1.7956546e-07	-1.7954568e-07	-1.7937003e-07	-1.791276e-07	-1.7949162e-07	-1.7981961e-07	-1.8001299e-07	-1.8017323e-07	-1.7994279e-07	-1.8012707e-07	-1.8003476e-07	-1.8002294e-07	-1.8006261e-07	-1.8011735e-07	-1.7979244e-07	-1.8003936e-07	-1.8007e-07	-1.8011298e-07	-1.798378e-07	-1.7948173e-07	-1.7909474e-07	-1.7905893e-07	-1.7894013e-07	-1.7861856e-07	-1.7836652e-07	-1.781678e-07	-1.7784538e-07	-1.7819519e-07	-1.7817274e-07	-1.7828091e-07	-1.7799931e-07	-1.7786152e-07	-1.77814e-07	-1.7813687e-07	-1.7789239e-07	-1.7778615e-07	-1.775345e-07	-1.7717406e-07	-1.7716582e-07	-1.768131e-07	-1.7664883e-07	-1.7633295e-07	-1.7599672e-07	-1.7574285e-07	-1.7565071e-07	-1.7570477e-07	-1.75742e-07	-1.7586871e-07	-1.7614707e-07	-1.7609779e-07	-1.7580879e-07	-1.7563315e-07	-1.7546989e-07	-1.753329e-07	-1.7517601e-07	-1.751294e-07	-1.7501043e-07	-1.7471609e-07	-1.7495626e-07	-1.7502379e-07	-1.751668e-07	-1.7528708e-07	-1.7510519e-07	-1.7439186e-07	-1.7321599e-07	-1.7215706e-07	-1.7272748e-07	-1.7286936e-07	-1.7302841e-07	-1.7365329e-07	-1.7338243e-07	-1.7353153e-07	-1.7383456e-07	-1.7385469e-07	-1.7436832e-07	-1.740521e-07	-1.7413163e-07	-1.7414743e-07	-1.7408274e-07	-1.748553e-07	-1.7511871e-07	-1.760385e-07	-1.7650842e-07	-1.7688001e-07	-1.7686983e-07	-1.7700432e-07	-1.7631834e-07	-1.7593521e-07	-1.7561212e-07	-1.7555152e-07	-1.7533796e-07	-1.7518892e-07	-1.7562644e-07	-1.7547438e-07	-1.7548354e-07	-1.7543505e-07	-1.760007e-07	-1.7583693e-07	-1.7602042e-07	-1.7639729e-07	-1.7652405e-07	-1.7608926e-07	-1.7582994e-07	-1.7576519e-07	-1.7571631e-07	-1.7559148e-07	-1.7575576e-07	-1.7595846e-07	-1.7660278e-07	-1.7623017e-07	-1.7648307e-07	-1.76534e-07	-1.7660409e-07	-1.7662165e-07	-1.7654287e-07	-1.7646437e-07	-1.7599064e-07	-1.7607948e-07	-1.7590816e-07	-1.7563087e-07	-1.7573871e-07	-1.7483796e-07	-1.7427737e-07	-1.7355785e-07	-1.7326886e-07	-1.7282349e-07	-1.7226637e-07	-1.7171106e-07	-1.7088024e-07	-1.7052099e-07	-1.7066168e-07	-1.7021665e-07	-1.7027895e-07	-1.7017635e-07	-1.7003538e-07	-1.7098102e-07	-1.7064468e-07	-1.7100643e-07	-1.7075848e-07	-1.707316e-07	-1.7045471e-07	-1.7083858e-07	-1.7033273e-07	-1.7036484e-07	-1.7046835e-07	-1.7040463e-07	-1.7034745e-07	-1.7026093e-07	-1.7015651e-07	-1.697635e-07	-1.6925168e-07	-1.6916215e-07	-1.6880745e-07	-1.6868933e-07	-1.6812572e-07	-1.6851993e-07	-1.6804506e-07	-1.6766995e-07	-1.6739483e-07	-1.6713244e-07	-1.6654258e-07	-1.6668156e-07	-1.6655258e-07	-1.6602667e-07	-1.6579361e-07	-1.6567481e-07	-1.6502162e-07	-1.6476264e-07	-1.6495534e-07	-1.6502651e-07	-1.6459256e-07	-1.6401771e-07	-1.640571e-07	-1.6387048e-07	-1.6399821e-07	-1.6337577e-07	-1.6315084e-07	-1.6278864e-07	-1.6262868e-07	-1.6220895e-07	-1.6127763e-07	-1.6093827e-07	-1.6007505e-07	-1.6019101e-07	-1.5998154e-07	-1.5989053e-07	-1.5974473e-07	-1.595227e-07	-1.5938269e-07	-1.5904891e-07	-1.5913236e-07	-1.5908563e-07	-1.5884007e-07	-1.5866004e-07	-1.5898496e-07	-1.5858933e-07	-1.5856693e-07	-1.5811338e-07	-1.5783144e-07	-1.5768933e-07	-1.577277e-07	-1.5728784e-07	-1.5753415e-07	-1.5697725e-07	-1.5689261e-07	-1.5670031e-07	-1.5661141e-07	-1.5679797e-07	-1.5667371e-07	-1.5664551e-07	-1.5672379e-07	-1.5642064e-07	-1.5641541e-07	-1.5637653e-07	-1.5633276e-07	-1.5651534e-07	-1.5657872e-07	-1.5635408e-07	-1.5635533e-07	-1.5652785e-07	-1.5674374e-07	-1.5728614e-07	-1.5774202e-07	-1.5784696e-07	-1.5845279e-07	-1.584487e-07	-1.5851759e-07	-1.5727181e-07	-1.5689625e-07	-1.5704694e-07	-1.5693985e-07	-1.5728563e-07	-1.5672981e-07	-1.5675965e-07	-1.5665148e-07	-1.566421e-07	-1.5662755e-07	-1.5605167e-07	-1.5674902e-07	-1.5600801e-07	-1.5592605e-07	-1.5581639e-07	-1.5587375e-07	-1.5542645e-07	-1.5535721e-07	-1.553102e-07	-1.5494766e-07	-1.5466998e-07	-1.5432681e-07	-1.5432431e-07	-1.5446477e-07	-1.5408745e-07	-1.5417498e-07	-1.5384779e-07	-1.5365657e-07	-1.5380749e-07	-1.5374536e-07	-1.5360649e-07	-1.5333853e-07	-1.5354885e-07	-1.5364816e-07	-1.5339469e-07	-1.531352e-07	-1.5332745e-07	-1.5351861e-07	-1.5324116e-07	-1.5297081e-07	-1.5309547e-07	-1.5298212e-07	-1.5295626e-07	-1.5274196e-07	-1.5228591e-07	-1.5206689e-07	-1.522439e-07	-1.5190165e-07	-1.5317386e-07	-1.5312969e-07	-1.5272116e-07	-1.5231728e-07	-1.5140012e-07	-1.5145531e-07	-1.5117052e-07	-1.5122322e-07	-1.5122481e-07	-1.513406e-07	-1.5112334e-07	-1.504319e-07	-1.4937325e-07	-1.4899064e-07	-1.4845608e-07	-1.4814083e-07	-1.4765078e-07	-1.4755091e-07	-1.4709417e-07	-1.4654074e-07	-1.4686117e-07	-1.4705682e-07	-1.4695797e-07	-1.4656985e-07	-1.4682848e-07	-1.4684503e-07	-1.4748372e-07	-1.478424e-07	-1.4759001e-07	-1.4797871e-07	-1.4775992e-07	-1.4743296e-07	-1.4755551e-07	-1.4754585e-07
-1.6241842e-07	-1.6182742e-07	-1.6205786e-07	-1.6182372e-07	-1.6186357e-07	-1.6087392e-07	-1.6133077e-07	-1.6137369e-07	-1.6182912e-07	-1.6193712e-07	-1.6174045e-07	-1.6188369e-07	-1.6175369e-07	-1.6141752e-07	-1.6167076e-07	-1.6136664e-07	-1.6160556e-07	-1.619436e-07	-1.6189034e-07	-1.6229512e-07	-1.6300345e-07	-1.6307354e-07	-1.6253034e-07	-1.6295434e-07	-1.625159e-07	-1.6220565e-07	-1.620848e-07	-1.6228302e-07	-1.6220253e-07	-1.6263419e-07	-1.6257326e-07	-1.6274475e-07	-1.6326351e-07	-1.6347042e-07	-1.6355017e-07	-1.6399633e-07	-1.6388674e-07	-1.6387793e-07	-1.6432011e-07	-1.6386059e-07	-1.6392022e-07	-1.6386645e-07	-1.6396632e-07	-1.6412042e-07	-1.6455635e-07	-1.6461013e-07	-1.6459603e-07	-1.6423434e-07	-1.6395234e-07	-1.6356358e-07	-1.6388151e-07	-1.6443573e-07	-1.6460797e-07	-1.645347e-07	-1.6443306e-07	-1.6404539e-07	-1.6404118e-07	-1.6435393e-07	-1.651523e-07	-1.6520829e-07	-1.6572818e-07	-1.6556652e-07	-1.6522006e-07	-1.652146e-07	-1.6566366e-07	-1.6568737e-07	-1.6635113e-07	-1.6650796e-07	-1.6687693e-07	-1.6645612e-07	-1.6645583e-07	-1.6616741e-07	-1.6657503e-07	-1.6717598e-07	-1.67287e-07	-1.6753665e-07	-1.6743979e-07	-1.6760703e-07	-1.6725642e-07	-1.6789664e-07	-1.6793814e-07	-1.6716956e-07	-1.6811481e-07	-1.6767808e-07	-1.6769553e-07	-1.6792814e-07	-1.6809844e-07	-1.6845217e-07	-1.6819507e-07	-1.6819479e-07	-1.6815557e-07	-1.6855415e-07	-1.693295e-07	-1.6941777e-07	-1.690841e-07	-1.6689131e-07	-1.6958722e-07	-1.6967664e-07	-1.6990089e-07	-1.6921456e-07	-1.6667974e-07	-1.673173e-07	-1.670013e-07	-1.6813425e-07	-1.7006556e-07	-1.7038178e-07	-1.7097085e-07	-1.7082198e-07	-1.7078384e-07	-1.7043988e-07	-1.7123637e-07	-1.7059034e-07	-1.7053077e-07	-1.7077269e-07	-1.7007653e-07	-1.7090986e-07	-1.7083386e-07	-1.7088007e-07	-1.7098574e-07	-1.7164882e-07	-1.7178115e-07	-1.72341e-07	-1.7241985e-07	-1.727733e-07	-1.7257304e-07	-1.7291603e-07	-1.7307207e-07	-1.7293848e-07	-1.7283611e-07	-1.7320059e-07	-1.7333383e-07	-1.7363709e-07	-1.7381632e-07	-1.7360753e-07	-1.7360293e-07	-1.7369291e-07	-1.7345252e-07	-1.7260351e-07	-1.7397474e-07	-1.7404165e-07	-1.7386225e-07	-1.7439663e-07	-1.741447e-07	-1.7454522e-07	-1.7485314e-07	-1.7453408e-07	-1.7407325e-07	-1.7398048e-07	-1.7417403e-07	-1.7393893e-07	-1.7389033e-07	-1.7424122e-07	-1.7457143e-07	-1.74592e-07	-1.7454352e-07	-1.7469887e-07	-1.7458683e-07	-1.7499195e-07	-1.7483467e-07	-1.7481989e-07	-1.7501259e-07	-1.7465402e-07	-1.7448343e-07	-1.7410474e-07	-1.7402078e-07	-1.7289557e-07	-1.7081999e-07	-1.7619016e-07	-1.7636057e-07	-1.7635341e-07	-1.764069e-07	-1.7666838e-07	-1.7711864e-07	-1.7770168e-07	-1.782177e-07	-1.7825209e-07	-1.7878153e-07	-1.7853245e-07	-1.7884889e-07	-1.7939482e-07	-1.7948719e-07	-1.803009e-07	-1.798129e-07	-1.7979244e-07	-1.7979761e-07	-1.7978886e-07	-1.8016084e-07	-1.7991294e-07	-1.8025958e-07	-1.8071455e-07	-1.8011548e-07	-1.8032449e-07	-1.8035468e-07	-1.8050474e-07	-1.7972923e-07	-1.7973929e-07	-1.7989402e-07	-1.7990794e-07	-1.79712e-07	-1.7933775e-07	-1.7914675e-07	-1.7928517e-07	-1.7997581e-07	-1.7977425e-07	-1.7971166e-07	-1.7947525e-07	-1.7922093e-07	-1.795824e-07	-1.7981387e-07	-1.7996229e-07	-1.8011735e-07	-1.7986292e-07	-1.8004152e-07	-1.798573e-07	-1.7981642e-07	-1.798781e-07	-1.7993403e-07	-1.7964123e-07	-1.7978829e-07	-1.799246e-07	-1.7998559e-07	-1.7993261e-07	-1.7956165e-07	-1.792373e-07	-1.7924157e-07	-1.7914243e-07	-1.7878347e-07	-1.7856468e-07	-1.7842052e-07	-1.7810771e-07	-1.7836197e-07	-1.7830331e-07	-1.7839818e-07	-1.7811067e-07	-1.778962e-07	-1.7788557e-07	-1.7820003e-07	-1.7802938e-07	-1.7792877e-07	-1.7775943e-07	-1.7742042e-07	-1.7744185e-07	-1.7712432e-07	-1.7705054e-07	-1.766694e-07	-1.7639132e-07	-1.7616168e-07	-1.7611063e-07	-1.7620397e-07	-1.7632163e-07	-1.7646926e-07	-1.7655714e-07	-1.7632732e-07	-1.7597819e-07	-1.7583972e-07	-1.7566879e-07	-1.7549525e-07	-1.7531124e-07	-1.7527162e-07	-1.7516606e-07	-1.7480312e-07	-1.7501651e-07	-1.7502566e-07	-1.7513133e-07	-1.7507222e-07	-1.7499616e-07	-1.7433979e-07	-1.7322861e-07	-1.7223778e-07	-1.7278489e-07	-1.7302239e-07	-1.7323697e-07	-1.738598e-07	-1.7360674e-07	-1.7376993e-07	-1.7404915e-07	-1.7403289e-07	-1.745961e-07	-1.7432444e-07	-1.7436309e-07	-1.7440385e-07	-1.7425145e-07	-1.7498934e-07	-1.7533802e-07	-1.7631277e-07	-1.7675592e-07	-1.771092e-07	-1.7705958e-07	-1.7707305e-07	-1.7636677e-07	-1.7597773e-07	-1.7572393e-07	-1.755925e-07	-1.7546176e-07	-1.7530118e-07	-1.7567976e-07	-1.7560211e-07	-1.7562689e-07	-1.7557113e-07	-1.7611495e-07	-1.7597364e-07	-1.7628605e-07	-1.7673682e-07	-1.7689473e-07	-1.764929e-07	-1.7622733e-07	-1.7620027e-07	-1.7612257e-07	-1.7597824e-07	-1.7611086e-07	-1.7628406e-07	-1.7680617e-07	-1.7642526e-07	-1.7663541e-07	-1.7671255e-07	-1.7669453e-07	-1.7668907e-07	-1.7653201e-07	-1.7644197e-07	-1.7591583e-07	-1.761216e-07	-1.7596977e-07	-1.757403e-07	-1.7591412e-07	-1.7511633e-07	-1.7443881e-07	-1.735682e-07	-1.7325357e-07	-1.7275545e-07	-1.7217633e-07	-1.7155486e-07	-1.7082954e-07	-1.7052008e-07	-1.7066543e-07	-1.7021665e-07	-1.7025161e-07	-1.7023513e-07	-1.699774e-07	-1.7077485e-07	-1.7038445e-07	-1.7080106e-07	-1.7073694e-07	-1.707736e-07	-1.7056033e-07	-1.7094402e-07	-1.7043419e-07	-1.704563e-07	-1.7057556e-07	-1.7055049e-07	-1.7056209e-07	-1.7043203e-07	-1.7035683e-07	-1.6995699e-07	-1.6954147e-07	-1.6946319e-07	-1.6910786e-07	-1.6901544e-07	-1.6837214e-07	-1.6875572e-07	-1.6824941e-07	-1.6791995e-07	-1.6769962e-07	-1.6748805e-07	-1.6682463e-07	-1.6702097e-07	-1.6679354e-07	-1.662184e-07	-1.6593663e-07	-1.6578173e-07	-1.651066e-07	-1.6485143e-07	-1.649808e-07	-1.650692e-07	-1.6461422e-07	-1.6408353e-07	-1.6416254e-07	-1.6393017e-07	-1.6409979e-07	-1.6348673e-07	-1.6322389e-07	-1.6280529e-07	-1.6273418e-07	-1.6235697e-07	-1.6163312e-07	-1.6158543e-07	-1.6084539e-07	-1.6088916e-07	-1.6066514e-07	-1.6053866e-07	-1.6021835e-07	-1.5998125e-07	-1.5976184e-07	-1.5936013e-07	-1.5947342e-07	-1.5937042e-07	-1.5901145e-07	-1.5877043e-07	-1.5898502e-07	-1.5863014e-07	-1.5864788e-07	-1.582186e-07	-1.5795962e-07	-1.5784963e-07	-1.5798736e-07	-1.576783e-07	-1.5797957e-07	-1.5742296e-07	-1.5730052e-07	-1.5704541e-07	-1.5690273e-07	-1.5703233e-07	-1.5678921e-07	-1.5674419e-07	-1.5686192e-07	-1.5664892e-07	-1.5661874e-07	-1.5664051e-07	-1.5666103e-07	-1.5678876e-07	-1.5685788e-07	-1.5656423e-07	-1.5663699e-07	-1.5675244e-07	-1.5686436e-07	-1.5737788e-07	-1.5781137e-07	-1.5786685e-07	-1.5849196e-07	-1.5849287e-07	-1.5860456e-07	-1.5731149e-07	-1.5705621e-07	-1.5722514e-07	-1.5707542e-07	-1.5724157e-07	-1.5658753e-07	-1.566163e-07	-1.564681e-07	-1.5665933e-07	-1.5676397e-07	-1.5616871e-07	-1.5679132e-07	-1.5593582e-07	-1.5593128e-07	-1.5568372e-07	-1.5563506e-07	-1.5504622e-07	-1.5502366e-07	-1.5510091e-07	-1.5475337e-07	-1.5449257e-07	-1.5428162e-07	-1.5423689e-07	-1.544592e-07	-1.5406033e-07	-1.5418817e-07	-1.5382426e-07	-1.5360666e-07	-1.5384791e-07	-1.5373985e-07	-1.5357665e-07	-1.5330943e-07	-1.5341561e-07	-1.5348786e-07	-1.5320097e-07	-1.5290561e-07	-1.53153e-07	-1.5343369e-07	-1.531003e-07	-1.5280904e-07	-1.5302822e-07	-1.5286349e-07	-1.5274298e-07	-1.5246445e-07	-1.5190079e-07	-1.5184355e-07	-1.5203079e-07	-1.5174453e-07	-1.53065e-07	-1.5300384e-07	-1.5273173e-07	-1.5222838e-07	-1.5128455e-07	-1.5127074e-07	-1.5105104e-07	-1.5106423e-07	-1.5113693e-07	-1.5144093e-07	-1.5112283e-07	-1.5026325e-07	-1.4918635e-07	-1.486693e-07	-1.482075e-07	-1.476451e-07	-1.4712521e-07	-1.4699492e-07	-1.4638039e-07	-1.4583827e-07	-1.4630024e-07	-1.4638562e-07	-1.4633025e-07	-1.4582582e-07	-1.461953e-07	-1.4647856e-07	-1.47089e-07	-1.4740874e-07	-1.474466e-07	-1.4776947e-07	-1.4743739e-07	-1.4700095e-07	-1.4702357e-07	-1.4697133e-07
-1.6030236e-07	-1.5986359e-07	-1.6011893e-07	-1.5948501e-07	-1.5944903e-07	-1.5886934e-07	-1.5963087e-07	-1.5990599e-07	-1.6027633e-07	-1.6057339e-07	-1.6038592e-07	-1.6053224e-07	-1.6001849e-07	-1.5962331e-07	-1.5989434e-07	-1.5950826e-07	-1.5967385e-07	-1.5982704e-07	-1.5977076e-07	-1.5999797e-07	-1.6070402e-07	-1.6077342e-07	-1.6030538e-07	-1.6086443e-07	-1.6045948e-07	-1.6022875e-07	-1.6020823e-07	-1.6049336e-07	-1.6046789e-07	-1.6074057e-07	-1.6088666e-07	-1.6100358e-07	-1.6131639e-07	-1.6187238e-07	-1.6164859e-07	-1.6208503e-07	-1.6213352e-07	-1.6240858e-07	-1.6281518e-07	-1.6247498e-07	-1.6250232e-07	-1.623103e-07	-1.6231854e-07	-1.6242922e-07	-1.6288936e-07	-1.633905e-07	-1.6332905e-07	-1.6305012e-07	-1.6261208e-07	-1.6229308e-07	-1.6267563e-07	-1.6315153e-07	-1.633357e-07	-1.6320757e-07	-1.6303443e-07	-1.6265841e-07	-1.6277744e-07	-1.6316289e-07	-1.6403692e-07	-1.6416197e-07	-1.6479925e-07	-1.646182e-07	-1.6423519e-07	-1.6409405e-07	-1.6429937e-07	-1.6438185e-07	-1.653778e-07	-1.6577394e-07	-1.6608954e-07	-1.6561182e-07	-1.6561052e-07	-1.6531664e-07	-1.6534062e-07	-1.656997e-07	-1.6587074e-07	-1.6625478e-07	-1.665216e-07	-1.6690109e-07	-1.6649597e-07	-1.6697203e-07	-1.6688267e-07	-1.6662261e-07	-1.6699198e-07	-1.6674591e-07	-1.669913e-07	-1.6725676e-07	-1.6739784e-07	-1.6778557e-07	-1.6770213e-07	-1.6780035e-07	-1.6773583e-07	-1.6800175e-07	-1.6859769e-07	-1.6868819e-07	-1.6819786e-07	-1.666437e-07	-1.6882683e-07	-1.6902413e-07	-1.6937867e-07	-1.6889038e-07	-1.6619111e-07	-1.6657066e-07	-1.6595322e-07	-1.6674875e-07	-1.6923633e-07	-1.6966868e-07	-1.7040367e-07	-1.7032181e-07	-1.7029561e-07	-1.6990413e-07	-1.7056169e-07	-1.6991009e-07	-1.6980886e-07	-1.6959279e-07	-1.6907018e-07	-1.6980914e-07	-1.6987048e-07	-1.6997274e-07	-1.699816e-07	-1.7084756e-07	-1.7117941e-07	-1.7196578e-07	-1.7203473e-07	-1.7197226e-07	-1.7105896e-07	-1.7247652e-07	-1.7253507e-07	-1.7239915e-07	-1.7216053e-07	-1.723314e-07	-1.7246634e-07	-1.7271401e-07	-1.7314989e-07	-1.732742e-07	-1.7338874e-07	-1.7351186e-07	-1.7325158e-07	-1.721848e-07	-1.7377221e-07	-1.7393597e-07	-1.7379847e-07	-1.7433899e-07	-1.7412316e-07	-1.7445404e-07	-1.7479664e-07	-1.7465868e-07	-1.7425776e-07	-1.7428954e-07	-1.7443637e-07	-1.7414004e-07	-1.7401641e-07	-1.7419774e-07	-1.7457495e-07	-1.7456989e-07	-1.7446308e-07	-1.7455835e-07	-1.7439413e-07	-1.7475247e-07	-1.7458626e-07	-1.7450304e-07	-1.7476168e-07	-1.7448417e-07	-1.7441602e-07	-1.7398213e-07	-1.7394035e-07	-1.7283668e-07	-1.7078304e-07	-1.759995e-07	-1.7616628e-07	-1.7616702e-07	-1.7619834e-07	-1.7650376e-07	-1.769273e-07	-1.7748891e-07	-1.780939e-07	-1.7819195e-07	-1.7877517e-07	-1.7847157e-07	-1.7877005e-07	-1.7930114e-07	-1.7938953e-07	-1.8015942e-07	-1.7967022e-07	-1.7972263e-07	-1.7973019e-07	-1.7970126e-07	-1.8010132e-07	-1.7986173e-07	-1.8024537e-07	-1.8071859e-07	-1.8012582e-07	-1.8037832e-07	-1.8035115e-07	-1.805052e-07	-1.7969444e-07	-1.7969478e-07	-1.7992204e-07	-1.8006375e-07	-1.8000372e-07	-1.7970001e-07	-1.7951442e-07	-1.7964419e-07	-1.8031847e-07	-1.800077e-07	-1.7997883e-07	-1.7970103e-07	-1.7938311e-07	-1.7969001e-07	-1.7991403e-07	-1.8002521e-07	-1.8012321e-07	-1.7982052e-07	-1.7996501e-07	-1.7979022e-07	-1.7970484e-07	-1.7973116e-07	-1.7983768e-07	-1.7958058e-07	-1.7966732e-07	-1.7985946e-07	-1.7992335e-07	-1.7984632e-07	-1.7949526e-07	-1.7922326e-07	-1.7929017e-07	-1.7924333e-07	-1.7897918e-07	-1.7878818e-07	-1.7875874e-07	-1.7845196e-07	-1.7865682e-07	-1.7859105e-07	-1.7860839e-07	-1.782567e-07	-1.7801347e-07	-1.7800835e-07	-1.7831269e-07	-1.7820366e-07	-1.7808793e-07	-1.7797743e-07	-1.7768758e-07	-1.7768684e-07	-1.7739393e-07	-1.7742622e-07	-1.7708948e-07	-1.767861e-07	-1.7665189e-07	-1.7661955e-07	-1.7674392e-07	-1.7689854e-07	-1.769817e-07	-1.7695004e-07	-1.7656555e-07	-1.7617344e-07	-1.7606828e-07	-1.759114e-07	-1.7575036e-07	-1.7553697e-07	-1.7546961e-07	-1.7533307e-07	-1.7500378e-07	-1.752037e-07	-1.7510354e-07	-1.7508529e-07	-1.7489026e-07	-1.7491311e-07	-1.7435144e-07	-1.7333457e-07	-1.7237249e-07	-1.7290864e-07	-1.7320315e-07	-1.7340335e-07	-1.7402141e-07	-1.7374413e-07	-1.7393438e-07	-1.7418569e-07	-1.7422815e-07	-1.7486809e-07	-1.7462776e-07	-1.7462503e-07	-1.7464362e-07	-1.7443159e-07	-1.7519841e-07	-1.7563832e-07	-1.7660534e-07	-1.7704622e-07	-1.7726131e-07	-1.7712512e-07	-1.7714029e-07	-1.7643504e-07	-1.7611279e-07	-1.7588417e-07	-1.7575042e-07	-1.7559194e-07	-1.7544176e-07	-1.7580953e-07	-1.7573518e-07	-1.7580885e-07	-1.7570636e-07	-1.7620852e-07	-1.7604992e-07	-1.7627787e-07	-1.7681805e-07	-1.7702325e-07	-1.7669129e-07	-1.7645652e-07	-1.76443e-07	-1.7636904e-07	-1.7622375e-07	-1.7628304e-07	-1.764372e-07	-1.7688211e-07	-1.765215e-07	-1.7672602e-07	-1.768409e-07	-1.7667554e-07	-1.7669504e-07	-1.7656936e-07	-1.7635892e-07	-1.7588769e-07	-1.7610375e-07	-1.7606942e-07	-1.7589377e-07	-1.7612422e-07	-1.7531494e-07	-1.7443864e-07	-1.7361111e-07	-1.7322736e-07	-1.7272788e-07	-1.7226694e-07	-1.7168497e-07	-1.7103042e-07	-1.7067549e-07	-1.7082488e-07	-1.70362e-07	-1.7039292e-07	-1.7042657e-07	-1.7013173e-07	-1.7077815e-07	-1.7032778e-07	-1.70661e-07	-1.7058545e-07	-1.7078958e-07	-1.7060069e-07	-1.7102593e-07	-1.705057e-07	-1.7054259e-07	-1.7060472e-07	-1.7068567e-07	-1.7067634e-07	-1.7057062e-07	-1.7049092e-07	-1.7017152e-07	-1.6970017e-07	-1.6966527e-07	-1.6929266e-07	-1.6922934e-07	-1.6855302e-07	-1.6896018e-07	-1.684279e-07	-1.6813402e-07	-1.6798032e-07	-1.6770105e-07	-1.6697061e-07	-1.6717843e-07	-1.6696765e-07	-1.663588e-07	-1.6598472e-07	-1.6583226e-07	-1.6514372e-07	-1.6489332e-07	-1.6503503e-07	-1.6515867e-07	-1.6470739e-07	-1.6414708e-07	-1.6421376e-07	-1.6399548e-07	-1.6417914e-07	-1.6364442e-07	-1.6329471e-07	-1.6280154e-07	-1.62714e-07	-1.6248458e-07	-1.6191836e-07	-1.6207485e-07	-1.6142752e-07	-1.6151057e-07	-1.6129547e-07	-1.6111119e-07	-1.6073994e-07	-1.603633e-07	-1.6012427e-07	-1.5969721e-07	-1.597719e-07	-1.5958381e-07	-1.5913952e-07	-1.5893863e-07	-1.5909626e-07	-1.5872132e-07	-1.5873877e-07	-1.5828283e-07	-1.5801913e-07	-1.5792864e-07	-1.5811884e-07	-1.5788294e-07	-1.5823616e-07	-1.5777141e-07	-1.5761793e-07	-1.5731035e-07	-1.5718791e-07	-1.5727983e-07	-1.5695298e-07	-1.5690841e-07	-1.571014e-07	-1.568979e-07	-1.5685197e-07	-1.5687641e-07	-1.5691109e-07	-1.5700476e-07	-1.5714659e-07	-1.5682764e-07	-1.5688363e-07	-1.5695304e-07	-1.5700698e-07	-1.5749083e-07	-1.5790044e-07	-1.578702e-07	-1.5849537e-07	-1.5839566e-07	-1.5841977e-07	-1.5707172e-07	-1.5687419e-07	-1.5707991e-07	-1.5698214e-07	-1.5720241e-07	-1.565428e-07	-1.5656673e-07	-1.5638807e-07	-1.5659043e-07	-1.5677671e-07	-1.5612005e-07	-1.5672413e-07	-1.5582242e-07	-1.5575176e-07	-1.5548642e-07	-1.5529139e-07	-1.5468697e-07	-1.5469624e-07	-1.5467543e-07	-1.5439167e-07	-1.542445e-07	-1.5410387e-07	-1.5403538e-07	-1.5440992e-07	-1.5400809e-07	-1.5417186e-07	-1.5382437e-07	-1.5365168e-07	-1.538786e-07	-1.5371467e-07	-1.5349178e-07	-1.5323053e-07	-1.5340385e-07	-1.5346683e-07	-1.5310491e-07	-1.5273076e-07	-1.5289373e-07	-1.5306966e-07	-1.5264698e-07	-1.5235366e-07	-1.5261514e-07	-1.525168e-07	-1.5241153e-07	-1.5218586e-07	-1.5166313e-07	-1.5174646e-07	-1.5192097e-07	-1.5166222e-07	-1.5300918e-07	-1.5258178e-07	-1.5225032e-07	-1.517767e-07	-1.5090592e-07	-1.5118093e-07	-1.5103069e-07	-1.5094366e-07	-1.5087033e-07	-1.5112653e-07	-1.5053155e-07	-1.497009e-07	-1.4888639e-07	-1.4836127e-07	-1.4777117e-07	-1.4705472e-07	-1.46388e-07	-1.4624044e-07	-1.456051e-07	-1.4527154e-07	-1.4579558e-07	-1.45988e-07	-1.4592047e-07	-1.4548129e-07	-1.458082e-07	-1.4623174e-07	-1.4674748e-07	-1.4700896e-07	-1.4689959e-07	-1.4695979e-07	-1.4664005e-07	-1.462538e-07	-1.4651539e-07	-1.4613255e-07
-1.5804625e-07	-1.5744098e-07	-1.5777431e-07	-1.5742614e-07	-1.5749447e-07	-1.5759952e-07	-1.5810878e-07	-1.5859541e-07	-1.5888014e-07	-1.592947e-07	-1.5910194e-07	-1.5907329e-07	-1.5841835e-07	-1.5800504e-07	-1.5828221e-07	-1.5796229e-07	-1.5822599e-07	-1.5823468e-07	-1.5777351e-07	-1.5789129e-07	-1.5826589e-07	-1.5856045e-07	-1.5838941e-07	-1.5879027e-07	-1.5867784e-07	-1.5850316e-07	-1.5832057e-07	-1.5844546e-07	-1.5867624e-07	-1.5884535e-07	-1.5918692e-07	-1.5922802e-07	-1.5934108e-07	-1.5989627e-07	-1.5977281e-07	-1.6019982e-07	-1.6039246e-07	-1.6061256e-07	-1.6112546e-07	-1.6097169e-07	-1.6098272e-07	-1.6061944e-07	-1.6067696e-07	-1.606673e-07	-1.6103655e-07	-1.6185146e-07	-1.6176921e-07	-1.6171049e-07	-1.611553e-07	-1.6095402e-07	-1.6109902e-07	-1.6164103e-07	-1.6190808e-07	-1.6184299e-07	-1.615058e-07	-1.6115888e-07	-1.6129184e-07	-1.6173135e-07	-1.6280524e-07	-1.6282218e-07	-1.6352243e-07	-1.633282e-07	-1.6299072e-07	-1.6294382e-07	-1.6316272e-07	-1.6334047e-07	-1.6421421e-07	-1.6483432e-07	-1.6501969e-07	-1.6460223e-07	-1.6447007e-07	-1.6422979e-07	-1.6412412e-07	-1.6447621e-07	-1.6448735e-07	-1.6504634e-07	-1.6541952e-07	-1.6580412e-07	-1.6563791e-07	-1.6591088e-07	-1.657661e-07	-1.6577121e-07	-1.6594942e-07	-1.6592736e-07	-1.6619265e-07	-1.6645185e-07	-1.6679934e-07	-1.6720281e-07	-1.6725346e-07	-1.6721742e-07	-1.6719548e-07	-1.6745525e-07	-1.6789352e-07	-1.6792728e-07	-1.6739904e-07	-1.6684777e-07	-1.6830012e-07	-1.6842358e-07	-1.6862526e-07	-1.6850424e-07	-1.6589269e-07	-1.6629178e-07	-1.6535205e-07	-1.6587722e-07	-1.685832e-07	-1.6889146e-07	-1.6948024e-07	-1.6967647e-07	-1.6964867e-07	-1.6901009e-07	-1.6972444e-07	-1.6919051e-07	-1.6923582e-07	-1.6903124e-07	-1.6854233e-07	-1.6932046e-07	-1.6950685e-07	-1.6960712e-07	-1.695073e-07	-1.7010353e-07	-1.7056522e-07	-1.7119476e-07	-1.7110364e-07	-1.6991015e-07	-1.6942482e-07	-1.7205326e-07	-1.7207645e-07	-1.7197516e-07	-1.7170152e-07	-1.7175398e-07	-1.7167537e-07	-1.7202001e-07	-1.7235067e-07	-1.7262039e-07	-1.7302551e-07	-1.7314215e-07	-1.7290961e-07	-1.7130839e-07	-1.7340267e-07	-1.7364857e-07	-1.735994e-07	-1.7420547e-07	-1.7400617e-07	-1.7434041e-07	-1.7468062e-07	-1.7449673e-07	-1.7416585e-07	-1.742585e-07	-1.7442272e-07	-1.7407871e-07	-1.7392705e-07	-1.7415135e-07	-1.7450878e-07	-1.7453794e-07	-1.7445132e-07	-1.745139e-07	-1.7431825e-07	-1.7455153e-07	-1.744221e-07	-1.7426635e-07	-1.7444978e-07	-1.7420433e-07	-1.7427163e-07	-1.7389362e-07	-1.7388777e-07	-1.7276875e-07	-1.7068942e-07	-1.7586723e-07	-1.7598512e-07	-1.7603855e-07	-1.7612854e-07	-1.7638399e-07	-1.7686637e-07	-1.7730048e-07	-1.7797737e-07	-1.7807065e-07	-1.7866279e-07	-1.7840625e-07	-1.7870298e-07	-1.7923867e-07	-1.7926766e-07	-1.7994665e-07	-1.7948872e-07	-1.7964919e-07	-1.7968904e-07	-1.796098e-07	-1.8010462e-07	-1.7982705e-07	-1.8023485e-07	-1.8076821e-07	-1.8021484e-07	-1.8045324e-07	-1.8038713e-07	-1.8051264e-07	-1.7965147e-07	-1.7961861e-07	-1.798889e-07	-1.8008507e-07	-1.801871e-07	-1.8004698e-07	-1.7989214e-07	-1.8000333e-07	-1.8060808e-07	-1.8031466e-07	-1.8023962e-07	-1.7987793e-07	-1.7956955e-07	-1.7985701e-07	-1.8010439e-07	-1.8012599e-07	-1.8013844e-07	-1.7976788e-07	-1.7992522e-07	-1.7976555e-07	-1.7967028e-07	-1.796808e-07	-1.7983598e-07	-1.7964146e-07	-1.7975196e-07	-1.7983325e-07	-1.7984036e-07	-1.7977243e-07	-1.7947406e-07	-1.7920587e-07	-1.7930978e-07	-1.7921889e-07	-1.7913294e-07	-1.7906228e-07	-1.7912186e-07	-1.7886532e-07	-1.7907456e-07	-1.7896951e-07	-1.7893666e-07	-1.7854092e-07	-1.7833349e-07	-1.782891e-07	-1.7850078e-07	-1.783398e-07	-1.7826591e-07	-1.7813795e-07	-1.7784578e-07	-1.7788238e-07	-1.7762807e-07	-1.777093e-07	-1.7746021e-07	-1.7716769e-07	-1.7705008e-07	-1.7698545e-07	-1.7715718e-07	-1.7733419e-07	-1.7729963e-07	-1.772126e-07	-1.7677559e-07	-1.7635244e-07	-1.7627707e-07	-1.7613581e-07	-1.7596733e-07	-1.7579976e-07	-1.7572654e-07	-1.7559114e-07	-1.7535018e-07	-1.7552065e-07	-1.752681e-07	-1.7519886e-07	-1.7494494e-07	-1.7485945e-07	-1.7446138e-07	-1.7355632e-07	-1.7257486e-07	-1.7314943e-07	-1.7340193e-07	-1.7357115e-07	-1.7413902e-07	-1.7385645e-07	-1.7406825e-07	-1.7439999e-07	-1.7450981e-07	-1.7511553e-07	-1.749612e-07	-1.7504163e-07	-1.7499269e-07	-1.7473985e-07	-1.7558051e-07	-1.7599933e-07	-1.7683936e-07	-1.7724426e-07	-1.7737079e-07	-1.7714422e-07	-1.7717019e-07	-1.7644811e-07	-1.7618726e-07	-1.7597864e-07	-1.7588474e-07	-1.7576019e-07	-1.7565355e-07	-1.7604782e-07	-1.7596341e-07	-1.759455e-07	-1.7580481e-07	-1.762682e-07	-1.7605026e-07	-1.7616833e-07	-1.7675433e-07	-1.7696453e-07	-1.7659801e-07	-1.7648034e-07	-1.7647784e-07	-1.7642554e-07	-1.7626843e-07	-1.7626786e-07	-1.7645795e-07	-1.7687233e-07	-1.7654634e-07	-1.7676604e-07	-1.7685187e-07	-1.7669043e-07	-1.7672932e-07	-1.765647e-07	-1.7642458e-07	-1.7593851e-07	-1.7618652e-07	-1.7618459e-07	-1.7599803e-07	-1.7622881e-07	-1.7536058e-07	-1.7439049e-07	-1.7365545e-07	-1.7338465e-07	-1.7289091e-07	-1.7253245e-07	-1.7201074e-07	-1.7145544e-07	-1.7110915e-07	-1.7126609e-07	-1.7074325e-07	-1.7081953e-07	-1.7071955e-07	-1.7041191e-07	-1.709821e-07	-1.7052542e-07	-1.7074956e-07	-1.7049609e-07	-1.7075888e-07	-1.7065275e-07	-1.7105077e-07	-1.7046159e-07	-1.7054111e-07	-1.7065543e-07	-1.7070238e-07	-1.7066918e-07	-1.7057164e-07	-1.7045903e-07	-1.7013889e-07	-1.6975599e-07	-1.6975082e-07	-1.69369e-07	-1.6931989e-07	-1.6870115e-07	-1.6902203e-07	-1.6857223e-07	-1.6827312e-07	-1.681525e-07	-1.6785401e-07	-1.6709441e-07	-1.6724312e-07	-1.6702649e-07	-1.6635249e-07	-1.6599159e-07	-1.6584761e-07	-1.6513047e-07	-1.649309e-07	-1.6512519e-07	-1.6523995e-07	-1.6479976e-07	-1.642627e-07	-1.6427111e-07	-1.6403817e-07	-1.6427578e-07	-1.6373195e-07	-1.6333928e-07	-1.6286054e-07	-1.6277045e-07	-1.6255069e-07	-1.6206161e-07	-1.6229438e-07	-1.617787e-07	-1.6191967e-07	-1.6174334e-07	-1.614867e-07	-1.6110397e-07	-1.606507e-07	-1.6038081e-07	-1.5993913e-07	-1.5996505e-07	-1.5976673e-07	-1.5932153e-07	-1.5913508e-07	-1.5924621e-07	-1.5884268e-07	-1.5886496e-07	-1.5828806e-07	-1.5797929e-07	-1.5789431e-07	-1.5816784e-07	-1.5794132e-07	-1.583997e-07	-1.5794507e-07	-1.5775299e-07	-1.5751505e-07	-1.5730518e-07	-1.5746042e-07	-1.571928e-07	-1.5713715e-07	-1.5730365e-07	-1.5711316e-07	-1.5703847e-07	-1.5701511e-07	-1.5697219e-07	-1.5709622e-07	-1.5723487e-07	-1.5695269e-07	-1.5698691e-07	-1.569764e-07	-1.5708002e-07	-1.5745132e-07	-1.5793421e-07	-1.5786577e-07	-1.5837014e-07	-1.5808382e-07	-1.578581e-07	-1.5640603e-07	-1.5623522e-07	-1.5655831e-07	-1.5658975e-07	-1.5711083e-07	-1.5649897e-07	-1.5644491e-07	-1.5629331e-07	-1.5629911e-07	-1.5653012e-07	-1.5592389e-07	-1.5651426e-07	-1.556777e-07	-1.5554866e-07	-1.5536421e-07	-1.5521528e-07	-1.5452531e-07	-1.5449962e-07	-1.5435728e-07	-1.5417191e-07	-1.5403907e-07	-1.539932e-07	-1.5386979e-07	-1.543159e-07	-1.5405016e-07	-1.5415912e-07	-1.5379885e-07	-1.5361604e-07	-1.5370756e-07	-1.5356107e-07	-1.5329755e-07	-1.5314652e-07	-1.5331983e-07	-1.5351844e-07	-1.5314976e-07	-1.5269148e-07	-1.5273611e-07	-1.5271354e-07	-1.5230279e-07	-1.5190125e-07	-1.5213476e-07	-1.5226533e-07	-1.5235099e-07	-1.5205558e-07	-1.5169496e-07	-1.5180848e-07	-1.5192813e-07	-1.5163641e-07	-1.5268279e-07	-1.5195712e-07	-1.5168615e-07	-1.5129541e-07	-1.5048687e-07	-1.5096265e-07	-1.5090302e-07	-1.5099607e-07	-1.5082765e-07	-1.5067303e-07	-1.5001086e-07	-1.4925956e-07	-1.4855601e-07	-1.4799508e-07	-1.4732399e-07	-1.4664039e-07	-1.4584208e-07	-1.4572169e-07	-1.4513085e-07	-1.4477502e-07	-1.45466e-07	-1.4584651e-07	-1.4576386e-07	-1.4535243e-07	-1.4554581e-07	-1.4600204e-07	-1.4652619e-07	-1.4662055e-07	-1.4639176e-07	-1.4632917e-07	-1.461222e-07	-1.4600579e-07	-1.4637516e-07	-1.459826e-07
-1.5622419e-07	-1.5541514e-07	-1.5572084e-07	-1.5590581e-07	-1.560482e-07	-1.5635891e-07	-1.5681991e-07	-1.5727625e-07	-1.5759531e-07	-1.5793972e-07	-1.5769928e-07	-1.5769825e-07	-1.5716319e-07	-1.5682474e-07	-1.5691489e-07	-1.5674249e-07	-1.5698186e-07	-1.5693922e-07	-1.5625238e-07	-1.5616752e-07	-1.5638994e-07	-1.5682934e-07	-1.5672947e-07	-1.5705115e-07	-1.5721213e-07	-1.5690057e-07	-1.5661158e-07	-1.564278e-07	-1.5669963e-07	-1.5691086e-07	-1.5756831e-07	-1.5743859e-07	-1.5760338e-07	-1.5794512e-07	-1.5800754e-07	-1.5842602e-07	-1.5867965e-07	-1.5888145e-07	-1.5942101e-07	-1.5933171e-07	-1.5935808e-07	-1.5893403e-07	-1.5896421e-07	-1.5881432e-07	-1.5923234e-07	-1.5981095e-07	-1.5964332e-07	-1.5994323e-07	-1.5932693e-07	-1.5938679e-07	-1.5936894e-07	-1.6006561e-07	-1.6037444e-07	-1.6029759e-07	-1.5998717e-07	-1.5961757e-07	-1.5960791e-07	-1.5995971e-07	-1.6096789e-07	-1.6109016e-07	-1.6176455e-07	-1.6150165e-07	-1.6140865e-07	-1.6168383e-07	-1.6192206e-07	-1.620329e-07	-1.6296298e-07	-1.6347275e-07	-1.6365573e-07	-1.6334729e-07	-1.6301925e-07	-1.6275931e-07	-1.6296985e-07	-1.6342443e-07	-1.6357609e-07	-1.6414765e-07	-1.6436957e-07	-1.6470153e-07	-1.6470437e-07	-1.646282e-07	-1.6437605e-07	-1.6449644e-07	-1.6467459e-07	-1.6488366e-07	-1.6521432e-07	-1.6556106e-07	-1.6607896e-07	-1.6662125e-07	-1.6671743e-07	-1.664485e-07	-1.6650023e-07	-1.6663688e-07	-1.6702143e-07	-1.6683498e-07	-1.6637921e-07	-1.6641098e-07	-1.6734032e-07	-1.6771855e-07	-1.6740438e-07	-1.6781013e-07	-1.6608078e-07	-1.6650495e-07	-1.6475497e-07	-1.6521841e-07	-1.6782735e-07	-1.6790972e-07	-1.6807707e-07	-1.6832576e-07	-1.6846172e-07	-1.6806541e-07	-1.6853454e-07	-1.6842893e-07	-1.6864715e-07	-1.6868159e-07	-1.6829324e-07	-1.6917824e-07	-1.693702e-07	-1.6938463e-07	-1.69126e-07	-1.6951589e-07	-1.6977629e-07	-1.6903067e-07	-1.6890402e-07	-1.6834792e-07	-1.6830438e-07	-1.7145334e-07	-1.715398e-07	-1.7159198e-07	-1.7148113e-07	-1.714667e-07	-1.7118992e-07	-1.7143071e-07	-1.7165621e-07	-1.7207759e-07	-1.7249658e-07	-1.7252239e-07	-1.7234737e-07	-1.7065372e-07	-1.7287016e-07	-1.732065e-07	-1.7316154e-07	-1.7376954e-07	-1.7345678e-07	-1.7394945e-07	-1.7449827e-07	-1.7431228e-07	-1.7404983e-07	-1.7416949e-07	-1.7436372e-07	-1.7401027e-07	-1.7390533e-07	-1.7413333e-07	-1.7436599e-07	-1.7439089e-07	-1.744034e-07	-1.7449116e-07	-1.7421428e-07	-1.7438816e-07	-1.7429028e-07	-1.7404648e-07	-1.741746e-07	-1.7402527e-07	-1.7413396e-07	-1.7384133e-07	-1.7380273e-07	-1.7269383e-07	-1.7063246e-07	-1.7574831e-07	-1.7586387e-07	-1.7591981e-07	-1.7606766e-07	-1.7627133e-07	-1.7676359e-07	-1.7724403e-07	-1.7788909e-07	-1.7799869e-07	-1.7861021e-07	-1.7837789e-07	-1.7868666e-07	-1.791862e-07	-1.791766e-07	-1.7993875e-07	-1.794084e-07	-1.795014e-07	-1.7958246e-07	-1.7950066e-07	-1.8000998e-07	-1.7978465e-07	-1.8020137e-07	-1.8080726e-07	-1.8028783e-07	-1.8049184e-07	-1.804687e-07	-1.8048587e-07	-1.7956592e-07	-1.7948844e-07	-1.7982092e-07	-1.7998485e-07	-1.8026998e-07	-1.8022189e-07	-1.8013378e-07	-1.8024923e-07	-1.8085109e-07	-1.8054516e-07	-1.8040822e-07	-1.8004187e-07	-1.7971132e-07	-1.7998155e-07	-1.8025327e-07	-1.8022945e-07	-1.8018932e-07	-1.7977987e-07	-1.7989885e-07	-1.7972241e-07	-1.7959132e-07	-1.7956359e-07	-1.7967295e-07	-1.796123e-07	-1.7978005e-07	-1.7976851e-07	-1.797668e-07	-1.7972661e-07	-1.7947485e-07	-1.7923242e-07	-1.7930716e-07	-1.7920661e-07	-1.7926948e-07	-1.7926175e-07	-1.7947281e-07	-1.7929494e-07	-1.7956711e-07	-1.7947173e-07	-1.7937077e-07	-1.7895093e-07	-1.7875948e-07	-1.7864994e-07	-1.7876738e-07	-1.785462e-07	-1.7840694e-07	-1.7819423e-07	-1.7793644e-07	-1.7794804e-07	-1.7784373e-07	-1.7797515e-07	-1.7783043e-07	-1.7751336e-07	-1.7729161e-07	-1.772114e-07	-1.773206e-07	-1.7748846e-07	-1.7736431e-07	-1.772633e-07	-1.7691872e-07	-1.7653986e-07	-1.76436e-07	-1.7625911e-07	-1.7611893e-07	-1.7598569e-07	-1.7597108e-07	-1.7591304e-07	-1.7573507e-07	-1.7588945e-07	-1.7555294e-07	-1.7537673e-07	-1.7517419e-07	-1.7507671e-07	-1.7475412e-07	-1.7389527e-07	-1.7293002e-07	-1.7349021e-07	-1.7365699e-07	-1.7376493e-07	-1.7430102e-07	-1.7403903e-07	-1.7422877e-07	-1.7464583e-07	-1.7480818e-07	-1.7548786e-07	-1.7534143e-07	-1.755173e-07	-1.7547825e-07	-1.7526986e-07	-1.7609023e-07	-1.7639951e-07	-1.7706685e-07	-1.7740581e-07	-1.7744048e-07	-1.7709442e-07	-1.7711011e-07	-1.7644692e-07	-1.762171e-07	-1.7601678e-07	-1.7607562e-07	-1.7593993e-07	-1.7590742e-07	-1.7629054e-07	-1.7619766e-07	-1.7610756e-07	-1.7588837e-07	-1.7627735e-07	-1.7597523e-07	-1.7610256e-07	-1.7676791e-07	-1.7697568e-07	-1.765772e-07	-1.7651627e-07	-1.7643134e-07	-1.7637649e-07	-1.7625962e-07	-1.762761e-07	-1.7648728e-07	-1.7692503e-07	-1.7654003e-07	-1.7674955e-07	-1.7679429e-07	-1.7673653e-07	-1.7682663e-07	-1.7660847e-07	-1.7656936e-07	-1.7609324e-07	-1.7630856e-07	-1.7623847e-07	-1.760792e-07	-1.762071e-07	-1.7530562e-07	-1.7450083e-07	-1.7385065e-07	-1.7362214e-07	-1.7319013e-07	-1.7289887e-07	-1.7244531e-07	-1.7198079e-07	-1.7175188e-07	-1.7198096e-07	-1.7136909e-07	-1.7144288e-07	-1.7119703e-07	-1.7083562e-07	-1.7132101e-07	-1.707877e-07	-1.7092231e-07	-1.705821e-07	-1.7077588e-07	-1.7067657e-07	-1.7103946e-07	-1.7047455e-07	-1.7055464e-07	-1.7065724e-07	-1.7067595e-07	-1.7061933e-07	-1.7057266e-07	-1.7035978e-07	-1.7008875e-07	-1.6966266e-07	-1.6970012e-07	-1.6934104e-07	-1.6936661e-07	-1.6872076e-07	-1.6908012e-07	-1.6868057e-07	-1.6837771e-07	-1.6822622e-07	-1.6788391e-07	-1.6721299e-07	-1.6733708e-07	-1.6706656e-07	-1.6638757e-07	-1.6605355e-07	-1.6591048e-07	-1.6523853e-07	-1.650136e-07	-1.6520244e-07	-1.6530305e-07	-1.6486132e-07	-1.6438565e-07	-1.6433199e-07	-1.6409587e-07	-1.6433427e-07	-1.6373195e-07	-1.633789e-07	-1.629117e-07	-1.6279273e-07	-1.6253239e-07	-1.6202677e-07	-1.6229552e-07	-1.6179973e-07	-1.6196418e-07	-1.6178041e-07	-1.6160294e-07	-1.6114228e-07	-1.6074353e-07	-1.6048796e-07	-1.6007044e-07	-1.6008471e-07	-1.598965e-07	-1.5947842e-07	-1.5927071e-07	-1.5940503e-07	-1.589251e-07	-1.5892107e-07	-1.5824253e-07	-1.5800902e-07	-1.5796348e-07	-1.5819336e-07	-1.5800555e-07	-1.5847274e-07	-1.5806108e-07	-1.5777721e-07	-1.5759656e-07	-1.5737118e-07	-1.5755722e-07	-1.572983e-07	-1.5729705e-07	-1.5740073e-07	-1.5724288e-07	-1.5714568e-07	-1.5704268e-07	-1.5699902e-07	-1.5708946e-07	-1.5711998e-07	-1.5685646e-07	-1.5678478e-07	-1.5686953e-07	-1.5695542e-07	-1.5731655e-07	-1.5775493e-07	-1.5775089e-07	-1.5808615e-07	-1.5791699e-07	-1.5764778e-07	-1.5609731e-07	-1.557263e-07	-1.5602757e-07	-1.5623266e-07	-1.5704342e-07	-1.5642752e-07	-1.5634578e-07	-1.5605701e-07	-1.559693e-07	-1.5621634e-07	-1.5553547e-07	-1.5623147e-07	-1.5556861e-07	-1.5555639e-07	-1.5542707e-07	-1.5521408e-07	-1.5452031e-07	-1.5442816e-07	-1.5425758e-07	-1.5404834e-07	-1.5382744e-07	-1.5377276e-07	-1.5374769e-07	-1.5418038e-07	-1.5395847e-07	-1.5415225e-07	-1.5378737e-07	-1.5351492e-07	-1.5353913e-07	-1.5336275e-07	-1.5312366e-07	-1.5300924e-07	-1.5313867e-07	-1.5348712e-07	-1.5326111e-07	-1.5279039e-07	-1.5270797e-07	-1.5259667e-07	-1.5221121e-07	-1.5174379e-07	-1.5200345e-07	-1.522564e-07	-1.5243404e-07	-1.5217472e-07	-1.5177869e-07	-1.5184241e-07	-1.519486e-07	-1.5163425e-07	-1.5220417e-07	-1.5134242e-07	-1.5143257e-07	-1.5102052e-07	-1.5040752e-07	-1.5083043e-07	-1.5056946e-07	-1.5087369e-07	-1.5096913e-07	-1.5070344e-07	-1.5001694e-07	-1.4913792e-07	-1.4829214e-07	-1.4763322e-07	-1.4681285e-07	-1.4610953e-07	-1.4532105e-07	-1.4528331e-07	-1.4480025e-07	-1.4449455e-07	-1.4530667e-07	-1.4581241e-07	-1.4573357e-07	-1.4528797e-07	-1.4537591e-07	-1.4563489e-07	-1.463186e-07	-1.4648253e-07	-1.4604069e-07	-1.4597299e-07	-1.458472e-07	-1.4587476e-07	-1.4642541e-07	-1.4608423e-07
-1.5482431e-07	-1.5412502e-07	-1.5428913e-07	-1.5471301e-07	-1.5487672e-07	-1.5505481e-07	-1.553247e-07	-1.5573693e-07	-1.5614108e-07	-1.5640745e-07	-1.563036e-07	-1.5641956e-07	-1.558904e-07	-1.557645e-07	-1.5571931e-07	-1.5559743e-07	-1.5571698e-07	-1.5562836e-07	-1.550805e-07	-1.5485563e-07	-1.5502457e-07	-1.552516e-07	-1.5534397e-07	-1.5540314e-07	-1.5570652e-07	-1.5524733e-07	-1.5496977e-07	-1.5479179e-07	-1.5475501e-07	-1.5504321e-07	-1.5581963e-07	-1.5585226e-07	-1.5599466e-07	-1.5620975e-07	-1.5646867e-07	-1.5680206e-07	-1.5700465e-07	-1.5713044e-07	-1.5745468e-07	-1.5747429e-07	-1.5754824e-07	-1.574175e-07	-1.5734531e-07	-1.5708935e-07	-1.5743808e-07	-1.5763931e-07	-1.5726044e-07	-1.575915e-07	-1.5746724e-07	-1.5778693e-07	-1.5781706e-07	-1.584703e-07	-1.5877447e-07	-1.5870972e-07	-1.5850515e-07	-1.5809991e-07	-1.5791903e-07	-1.5805341e-07	-1.5852925e-07	-1.5896461e-07	-1.5959e-07	-1.5925912e-07	-1.5948876e-07	-1.600032e-07	-1.6032919e-07	-1.6015059e-07	-1.6113557e-07	-1.6150238e-07	-1.618526e-07	-1.6188631e-07	-1.6150585e-07	-1.6151591e-07	-1.6183895e-07	-1.621367e-07	-1.6235049e-07	-1.6309139e-07	-1.6299794e-07	-1.6354028e-07	-1.6357376e-07	-1.633249e-07	-1.6314743e-07	-1.6325112e-07	-1.6354096e-07	-1.6361906e-07	-1.6404658e-07	-1.6449059e-07	-1.652013e-07	-1.658014e-07	-1.6591923e-07	-1.6551382e-07	-1.6560142e-07	-1.6559142e-07	-1.6580265e-07	-1.657076e-07	-1.6521091e-07	-1.6549888e-07	-1.661395e-07	-1.6676609e-07	-1.6608936e-07	-1.6686795e-07	-1.6591844e-07	-1.6645629e-07	-1.6428845e-07	-1.6435462e-07	-1.6634436e-07	-1.6678558e-07	-1.6696094e-07	-1.6698198e-07	-1.6726113e-07	-1.6711999e-07	-1.6764756e-07	-1.6753103e-07	-1.6789443e-07	-1.6821195e-07	-1.6805433e-07	-1.6898747e-07	-1.69163e-07	-1.6910826e-07	-1.6867597e-07	-1.688768e-07	-1.6897013e-07	-1.6706167e-07	-1.6747839e-07	-1.6755689e-07	-1.6760066e-07	-1.7074871e-07	-1.7101758e-07	-1.712944e-07	-1.7137006e-07	-1.7134585e-07	-1.7101399e-07	-1.7115974e-07	-1.7136261e-07	-1.7173653e-07	-1.7211886e-07	-1.7150927e-07	-1.7206776e-07	-1.7024843e-07	-1.7243707e-07	-1.7285549e-07	-1.7273237e-07	-1.7308827e-07	-1.730802e-07	-1.7347304e-07	-1.7403875e-07	-1.7398611e-07	-1.7374936e-07	-1.7398639e-07	-1.7414629e-07	-1.7382484e-07	-1.7373094e-07	-1.740371e-07	-1.7430887e-07	-1.7427817e-07	-1.7425299e-07	-1.7443074e-07	-1.7413549e-07	-1.7429329e-07	-1.7419967e-07	-1.7384696e-07	-1.7393728e-07	-1.7385031e-07	-1.7400163e-07	-1.7379944e-07	-1.7375709e-07	-1.7258532e-07	-1.706336e-07	-1.7566487e-07	-1.7581027e-07	-1.7583619e-07	-1.7599655e-07	-1.762179e-07	-1.7664291e-07	-1.7713558e-07	-1.7774659e-07	-1.7795401e-07	-1.7855609e-07	-1.7837141e-07	-1.78714e-07	-1.791347e-07	-1.7915244e-07	-1.7989333e-07	-1.7930938e-07	-1.7931205e-07	-1.7944899e-07	-1.79469e-07	-1.7993807e-07	-1.7975248e-07	-1.8020603e-07	-1.8078299e-07	-1.8026225e-07	-1.8042113e-07	-1.8045858e-07	-1.8035399e-07	-1.7932888e-07	-1.7926209e-07	-1.7966897e-07	-1.799782e-07	-1.8027794e-07	-1.8032767e-07	-1.8024696e-07	-1.8031386e-07	-1.8089776e-07	-1.8063463e-07	-1.8047683e-07	-1.8015851e-07	-1.7979562e-07	-1.800384e-07	-1.8026475e-07	-1.8030596e-07	-1.8021274e-07	-1.7975105e-07	-1.7985974e-07	-1.796559e-07	-1.7940425e-07	-1.7936145e-07	-1.7942727e-07	-1.7939897e-07	-1.7966875e-07	-1.796455e-07	-1.796908e-07	-1.7971144e-07	-1.7953067e-07	-1.7935423e-07	-1.7940408e-07	-1.7937168e-07	-1.7938368e-07	-1.7946542e-07	-1.7984155e-07	-1.7965056e-07	-1.8003828e-07	-1.7990914e-07	-1.7983621e-07	-1.7940857e-07	-1.7918575e-07	-1.7900391e-07	-1.7901465e-07	-1.7870349e-07	-1.7847339e-07	-1.7822055e-07	-1.7799908e-07	-1.7808782e-07	-1.779996e-07	-1.7818712e-07	-1.7808782e-07	-1.7773016e-07	-1.7746964e-07	-1.7730287e-07	-1.7736835e-07	-1.7743366e-07	-1.7731895e-07	-1.7727564e-07	-1.7703559e-07	-1.7666696e-07	-1.7658328e-07	-1.76367e-07	-1.7619658e-07	-1.7606351e-07	-1.7619908e-07	-1.7619641e-07	-1.7614605e-07	-1.7626877e-07	-1.7596062e-07	-1.7568476e-07	-1.7555527e-07	-1.7552702e-07	-1.7524906e-07	-1.7435053e-07	-1.7340199e-07	-1.7390244e-07	-1.7401851e-07	-1.7403971e-07	-1.7455619e-07	-1.7429693e-07	-1.7441641e-07	-1.7485115e-07	-1.7507239e-07	-1.7574644e-07	-1.7569596e-07	-1.7592072e-07	-1.7593925e-07	-1.7580118e-07	-1.7662364e-07	-1.7675598e-07	-1.7724557e-07	-1.7745441e-07	-1.774697e-07	-1.7712438e-07	-1.7715359e-07	-1.7650041e-07	-1.7624052e-07	-1.7610716e-07	-1.7619089e-07	-1.7615059e-07	-1.7612075e-07	-1.7658397e-07	-1.7642418e-07	-1.7628776e-07	-1.7595261e-07	-1.763604e-07	-1.7598194e-07	-1.7610608e-07	-1.7676439e-07	-1.7702479e-07	-1.7665656e-07	-1.765514e-07	-1.7649774e-07	-1.7638536e-07	-1.7629452e-07	-1.7636745e-07	-1.765888e-07	-1.7707652e-07	-1.7658806e-07	-1.7673273e-07	-1.7676018e-07	-1.7679417e-07	-1.7694714e-07	-1.767682e-07	-1.7675518e-07	-1.7629048e-07	-1.7642299e-07	-1.7627093e-07	-1.7607664e-07	-1.7618788e-07	-1.7525571e-07	-1.7461173e-07	-1.7411867e-07	-1.739582e-07	-1.7355342e-07	-1.7325664e-07	-1.7292643e-07	-1.7252296e-07	-1.7241064e-07	-1.7269952e-07	-1.7216655e-07	-1.7214228e-07	-1.718156e-07	-1.7136784e-07	-1.7177575e-07	-1.7114905e-07	-1.7122858e-07	-1.7081902e-07	-1.7088058e-07	-1.7071585e-07	-1.7102667e-07	-1.7046222e-07	-1.7044044e-07	-1.7050957e-07	-1.7050388e-07	-1.7033551e-07	-1.7032471e-07	-1.7005272e-07	-1.6985592e-07	-1.6945847e-07	-1.6954283e-07	-1.6932989e-07	-1.6934149e-07	-1.6873588e-07	-1.6917852e-07	-1.6871218e-07	-1.6841506e-07	-1.6826345e-07	-1.6799498e-07	-1.6736749e-07	-1.6754529e-07	-1.6717775e-07	-1.6652274e-07	-1.6620965e-07	-1.6611955e-07	-1.6540235e-07	-1.6511484e-07	-1.6529094e-07	-1.6539821e-07	-1.6497017e-07	-1.6441345e-07	-1.6434956e-07	-1.6413594e-07	-1.6432546e-07	-1.6364771e-07	-1.6335997e-07	-1.6298651e-07	-1.6279796e-07	-1.624021e-07	-1.6187261e-07	-1.6215535e-07	-1.616595e-07	-1.6178444e-07	-1.6160641e-07	-1.6149238e-07	-1.6105633e-07	-1.6068856e-07	-1.6047665e-07	-1.6012376e-07	-1.6001678e-07	-1.5988962e-07	-1.595144e-07	-1.5923717e-07	-1.593807e-07	-1.5880624e-07	-1.5881687e-07	-1.5822548e-07	-1.5807285e-07	-1.5804494e-07	-1.5821843e-07	-1.5796672e-07	-1.5854397e-07	-1.5809792e-07	-1.5785878e-07	-1.5761873e-07	-1.5738294e-07	-1.5753619e-07	-1.5729682e-07	-1.5732854e-07	-1.5733764e-07	-1.5719064e-07	-1.5720013e-07	-1.5708412e-07	-1.570607e-07	-1.5711572e-07	-1.5707815e-07	-1.5678791e-07	-1.5680405e-07	-1.5692757e-07	-1.5687937e-07	-1.5709645e-07	-1.574283e-07	-1.5726835e-07	-1.5761628e-07	-1.5773088e-07	-1.5757155e-07	-1.5611789e-07	-1.5569771e-07	-1.5583322e-07	-1.5596578e-07	-1.5678808e-07	-1.5623465e-07	-1.5627717e-07	-1.559365e-07	-1.5578325e-07	-1.5582316e-07	-1.5519043e-07	-1.5597107e-07	-1.5545504e-07	-1.5547113e-07	-1.5534619e-07	-1.5510375e-07	-1.5442771e-07	-1.5437485e-07	-1.5416532e-07	-1.5403828e-07	-1.5379004e-07	-1.5367175e-07	-1.5379732e-07	-1.5407545e-07	-1.5380465e-07	-1.5399729e-07	-1.5370426e-07	-1.5346137e-07	-1.5348093e-07	-1.5322763e-07	-1.5294592e-07	-1.5282251e-07	-1.5294779e-07	-1.5315345e-07	-1.5319006e-07	-1.5282387e-07	-1.5274117e-07	-1.5263311e-07	-1.5221229e-07	-1.5172947e-07	-1.521027e-07	-1.5238669e-07	-1.5256381e-07	-1.5228045e-07	-1.5170338e-07	-1.516139e-07	-1.5126511e-07	-1.5143439e-07	-1.5044139e-07	-1.4953821e-07	-1.5125067e-07	-1.5105627e-07	-1.5040104e-07	-1.5065342e-07	-1.4877537e-07	-1.4973085e-07	-1.5085351e-07	-1.5034004e-07	-1.4934261e-07	-1.4807569e-07	-1.4808472e-07	-1.4714783e-07	-1.4633775e-07	-1.4564864e-07	-1.4510783e-07	-1.4503945e-07	-1.4465104e-07	-1.4442907e-07	-1.4526643e-07	-1.4570264e-07	-1.4562346e-07	-1.4512779e-07	-1.4511039e-07	-1.4531508e-07	-1.4604552e-07	-1.4618956e-07	-1.4565433e-07	-1.4557935e-07	-1.4551199e-07	-1.4573061e-07	-1.4637408e-07	-1.4618195e-07
-1.5371245e-07	-1.5310735e-07	-1.534176e-07	-1.5372456e-07	-1.5389452e-07	-1.537893e-07	-1.5392192e-07	-1.5419909e-07	-1.5461171e-07	-1.5490235e-07	-1.5485642e-07	-1.5496829e-07	-1.546307e-07	-1.5459705e-07	-1.5419181e-07	-1.5387491e-07	-1.5417265e-07	-1.5414548e-07	-1.5378873e-07	-1.5353061e-07	-1.5387542e-07	-1.5380755e-07	-1.540397e-07	-1.5408932e-07	-1.5434637e-07	-1.5396012e-07	-1.5345557e-07	-1.5334552e-07	-1.5314055e-07	-1.5339219e-07	-1.541344e-07	-1.5420346e-07	-1.5429578e-07	-1.5445278e-07	-1.5478838e-07	-1.5520516e-07	-1.5532856e-07	-1.5533158e-07	-1.5563398e-07	-1.5551115e-07	-1.55706e-07	-1.5596402e-07	-1.5590848e-07	-1.5581901e-07	-1.5581719e-07	-1.556196e-07	-1.5509278e-07	-1.5549006e-07	-1.5558612e-07	-1.5608219e-07	-1.562268e-07	-1.5697742e-07	-1.5704512e-07	-1.570271e-07	-1.5696099e-07	-1.5663409e-07	-1.5635328e-07	-1.5620543e-07	-1.5606349e-07	-1.5648305e-07	-1.5705444e-07	-1.5674902e-07	-1.5739118e-07	-1.5785082e-07	-1.5801567e-07	-1.5795359e-07	-1.5893056e-07	-1.5916157e-07	-1.5978719e-07	-1.6008164e-07	-1.6000399e-07	-1.6031697e-07	-1.6054076e-07	-1.6048091e-07	-1.6060227e-07	-1.6141723e-07	-1.6138455e-07	-1.6216359e-07	-1.6211555e-07	-1.6185379e-07	-1.6165643e-07	-1.6193496e-07	-1.6222066e-07	-1.6220162e-07	-1.6259889e-07	-1.6299134e-07	-1.6382245e-07	-1.6447649e-07	-1.6472649e-07	-1.644126e-07	-1.6455539e-07	-1.6454288e-07	-1.645941e-07	-1.6471864e-07	-1.6418483e-07	-1.6426196e-07	-1.6484256e-07	-1.655705e-07	-1.6503225e-07	-1.6567992e-07	-1.653259e-07	-1.6585921e-07	-1.6432506e-07	-1.6347099e-07	-1.6466038e-07	-1.658957e-07	-1.6591758e-07	-1.6591616e-07	-1.6645458e-07	-1.664697e-07	-1.6708992e-07	-1.6668491e-07	-1.6693957e-07	-1.6758406e-07	-1.6736135e-07	-1.6835645e-07	-1.6834116e-07	-1.6831837e-07	-1.6806337e-07	-1.6818711e-07	-1.6828164e-07	-1.6589598e-07	-1.6674073e-07	-1.6702546e-07	-1.6715217e-07	-1.7017425e-07	-1.7013838e-07	-1.7088229e-07	-1.7114877e-07	-1.7114576e-07	-1.7093612e-07	-1.7098046e-07	-1.7109778e-07	-1.7132459e-07	-1.7159289e-07	-1.705684e-07	-1.7171664e-07	-1.7011655e-07	-1.7227779e-07	-1.7267371e-07	-1.7250727e-07	-1.7200017e-07	-1.7294212e-07	-1.7329205e-07	-1.7364385e-07	-1.7354591e-07	-1.7337578e-07	-1.7354466e-07	-1.7370797e-07	-1.7342717e-07	-1.7332007e-07	-1.7372605e-07	-1.7409832e-07	-1.7416914e-07	-1.7418694e-07	-1.7436361e-07	-1.7410889e-07	-1.7430011e-07	-1.7401089e-07	-1.7370138e-07	-1.7385258e-07	-1.7367978e-07	-1.7386088e-07	-1.7372071e-07	-1.7365471e-07	-1.7256593e-07	-1.706602e-07	-1.757075e-07	-1.758512e-07	-1.7584034e-07	-1.7594652e-07	-1.76203e-07	-1.7664627e-07	-1.7714348e-07	-1.7782651e-07	-1.7797879e-07	-1.7855064e-07	-1.7838335e-07	-1.7873907e-07	-1.7909355e-07	-1.7905688e-07	-1.7979175e-07	-1.7920132e-07	-1.7920416e-07	-1.7923668e-07	-1.7940658e-07	-1.7990999e-07	-1.7968881e-07	-1.801053e-07	-1.8064497e-07	-1.8013765e-07	-1.8035337e-07	-1.8030664e-07	-1.8014015e-07	-1.7909224e-07	-1.7908604e-07	-1.794935e-07	-1.7987855e-07	-1.8024627e-07	-1.8036286e-07	-1.8023621e-07	-1.8025543e-07	-1.8081795e-07	-1.8062167e-07	-1.8044079e-07	-1.8016647e-07	-1.7979823e-07	-1.8002197e-07	-1.8021808e-07	-1.8024195e-07	-1.8014691e-07	-1.7964533e-07	-1.797543e-07	-1.7942631e-07	-1.7911759e-07	-1.7904011e-07	-1.7911691e-07	-1.7902062e-07	-1.7946542e-07	-1.7947877e-07	-1.7957666e-07	-1.7967699e-07	-1.7957041e-07	-1.7947013e-07	-1.7962827e-07	-1.7959155e-07	-1.795695e-07	-1.7964055e-07	-1.8004704e-07	-1.7986895e-07	-1.8030647e-07	-1.8015555e-07	-1.801701e-07	-1.7978346e-07	-1.7954295e-07	-1.7925584e-07	-1.7923213e-07	-1.7885839e-07	-1.7863232e-07	-1.7837863e-07	-1.7818076e-07	-1.7839625e-07	-1.7824573e-07	-1.7842285e-07	-1.7827779e-07	-1.7789182e-07	-1.7751097e-07	-1.7739103e-07	-1.773754e-07	-1.7743946e-07	-1.7740336e-07	-1.7737864e-07	-1.7711659e-07	-1.7676979e-07	-1.7671812e-07	-1.7644203e-07	-1.7621045e-07	-1.7609591e-07	-1.7633334e-07	-1.7644049e-07	-1.7652161e-07	-1.7672846e-07	-1.7637689e-07	-1.7615184e-07	-1.7610483e-07	-1.7612211e-07	-1.7579509e-07	-1.7487719e-07	-1.7388277e-07	-1.7427652e-07	-1.7435218e-07	-1.7432774e-07	-1.7486531e-07	-1.7455869e-07	-1.7465771e-07	-1.7510791e-07	-1.75347e-07	-1.7598131e-07	-1.7593493e-07	-1.7621687e-07	-1.7627417e-07	-1.762109e-07	-1.7698522e-07	-1.769908e-07	-1.7735397e-07	-1.7748692e-07	-1.7745401e-07	-1.7721658e-07	-1.771848e-07	-1.766474e-07	-1.7627508e-07	-1.76198e-07	-1.763201e-07	-1.7633141e-07	-1.7633636e-07	-1.7684647e-07	-1.7671272e-07	-1.7650626e-07	-1.7615997e-07	-1.7647574e-07	-1.7610807e-07	-1.7618783e-07	-1.7679048e-07	-1.7706378e-07	-1.767242e-07	-1.7663513e-07	-1.7663353e-07	-1.7660466e-07	-1.7643896e-07	-1.7660176e-07	-1.7678394e-07	-1.7724176e-07	-1.7675552e-07	-1.767732e-07	-1.7674967e-07	-1.7672158e-07	-1.7694174e-07	-1.7681947e-07	-1.7684584e-07	-1.7640497e-07	-1.7647733e-07	-1.7627957e-07	-1.7605169e-07	-1.7616259e-07	-1.7532034e-07	-1.7475799e-07	-1.7434473e-07	-1.7425884e-07	-1.7391312e-07	-1.7363845e-07	-1.7335606e-07	-1.7295741e-07	-1.7297737e-07	-1.7330473e-07	-1.7278984e-07	-1.7280195e-07	-1.7249499e-07	-1.7193969e-07	-1.7227973e-07	-1.7151035e-07	-1.7144947e-07	-1.7100569e-07	-1.7098012e-07	-1.7074035e-07	-1.7100183e-07	-1.7034807e-07	-1.7019812e-07	-1.701884e-07	-1.70151e-07	-1.7000963e-07	-1.6999246e-07	-1.6980903e-07	-1.6964793e-07	-1.6921899e-07	-1.6939458e-07	-1.6924434e-07	-1.693283e-07	-1.6876305e-07	-1.6922058e-07	-1.6876248e-07	-1.6851459e-07	-1.6833957e-07	-1.6815954e-07	-1.675088e-07	-1.6763454e-07	-1.673011e-07	-1.666757e-07	-1.6639376e-07	-1.6631503e-07	-1.6562478e-07	-1.6527684e-07	-1.654214e-07	-1.6553554e-07	-1.650813e-07	-1.6447638e-07	-1.643906e-07	-1.6415396e-07	-1.6434427e-07	-1.6356546e-07	-1.6339703e-07	-1.6294257e-07	-1.6279898e-07	-1.6232514e-07	-1.6175841e-07	-1.6203575e-07	-1.614917e-07	-1.6160629e-07	-1.6143173e-07	-1.6131281e-07	-1.6093139e-07	-1.6061182e-07	-1.6033374e-07	-1.6001115e-07	-1.5992185e-07	-1.5977815e-07	-1.5942459e-07	-1.5914355e-07	-1.5925974e-07	-1.5861804e-07	-1.5861065e-07	-1.5805915e-07	-1.5796729e-07	-1.5796388e-07	-1.5808996e-07	-1.5774526e-07	-1.5835855e-07	-1.5788839e-07	-1.5772883e-07	-1.5754324e-07	-1.5728233e-07	-1.5749401e-07	-1.5723708e-07	-1.5721162e-07	-1.5727721e-07	-1.5713533e-07	-1.5720354e-07	-1.5716466e-07	-1.5704012e-07	-1.5706053e-07	-1.569901e-07	-1.5681917e-07	-1.5679632e-07	-1.5690244e-07	-1.5676551e-07	-1.5677233e-07	-1.568705e-07	-1.5660339e-07	-1.5699078e-07	-1.5737919e-07	-1.5732661e-07	-1.5612932e-07	-1.5582225e-07	-1.5573903e-07	-1.5573875e-07	-1.5635266e-07	-1.5581099e-07	-1.5602558e-07	-1.5589882e-07	-1.5582685e-07	-1.5574597e-07	-1.5509465e-07	-1.5586255e-07	-1.5517702e-07	-1.5516457e-07	-1.5501502e-07	-1.5489564e-07	-1.5432403e-07	-1.5424234e-07	-1.5411797e-07	-1.5396625e-07	-1.5374263e-07	-1.5364776e-07	-1.5376264e-07	-1.5396262e-07	-1.5355533e-07	-1.5348604e-07	-1.5334484e-07	-1.5318761e-07	-1.5325281e-07	-1.5288299e-07	-1.524495e-07	-1.5256433e-07	-1.523465e-07	-1.5209292e-07	-1.5282768e-07	-1.5259263e-07	-1.5264442e-07	-1.5262225e-07	-1.5210469e-07	-1.5155217e-07	-1.5189346e-07	-1.5214084e-07	-1.5227158e-07	-1.5201169e-07	-1.5140728e-07	-1.5121049e-07	-1.4888877e-07	-1.5001768e-07	-1.484978e-07	-1.483433e-07	-1.5005003e-07	-1.5087664e-07	-1.5029167e-07	-1.5017258e-07	-1.4606866e-07	-1.4639346e-07	-1.489737e-07	-1.4808467e-07	-1.4663027e-07	-1.455428e-07	-1.4738117e-07	-1.4612232e-07	-1.4603472e-07	-1.4544935e-07	-1.4504542e-07	-1.4482112e-07	-1.4461597e-07	-1.443691e-07	-1.4508157e-07	-1.4521697e-07	-1.4499221e-07	-1.4478803e-07	-1.4498147e-07	-1.4497039e-07	-1.456325e-07	-1.4491599e-07	-1.4487756e-07	-1.4506543e-07	-1.4511255e-07	-1.453385e-07	-1.4586794e-07	-1.4593917e-07
-1.524578e-07	-1.520138e-07	-1.5232541e-07	-1.5261435e-07	-1.5273548e-07	-1.5246485e-07	-1.5272315e-07	-1.5296348e-07	-1.532411e-07	-1.5360837e-07	-1.5363662e-07	-1.5360206e-07	-1.5331563e-07	-1.5334456e-07	-1.5261276e-07	-1.5217921e-07	-1.5246974e-07	-1.524748e-07	-1.5225208e-07	-1.5213652e-07	-1.5272661e-07	-1.5260349e-07	-1.5268978e-07	-1.5289407e-07	-1.5303675e-07	-1.5280216e-07	-1.5226971e-07	-1.5211958e-07	-1.5195496e-07	-1.5204034e-07	-1.525197e-07	-1.5252994e-07	-1.5271593e-07	-1.5287145e-07	-1.5301288e-07	-1.5349792e-07	-1.5356403e-07	-1.5370523e-07	-1.5384791e-07	-1.5352197e-07	-1.5382932e-07	-1.5421443e-07	-1.5449109e-07	-1.5470238e-07	-1.5455339e-07	-1.5419351e-07	-1.5389207e-07	-1.5401838e-07	-1.537847e-07	-1.5420176e-07	-1.545568e-07	-1.5533084e-07	-1.552736e-07	-1.5534175e-07	-1.5532618e-07	-1.5503372e-07	-1.5466225e-07	-1.5430675e-07	-1.5393175e-07	-1.54031e-07	-1.5459148e-07	-1.5467418e-07	-1.5520317e-07	-1.5542878e-07	-1.555315e-07	-1.5569464e-07	-1.5639944e-07	-1.5649607e-07	-1.5749362e-07	-1.582543e-07	-1.5850605e-07	-1.5864811e-07	-1.5904402e-07	-1.5860786e-07	-1.588615e-07	-1.5959574e-07	-1.596336e-07	-1.6027224e-07	-1.6049364e-07	-1.6018504e-07	-1.5992572e-07	-1.6049182e-07	-1.605494e-07	-1.6060483e-07	-1.6099102e-07	-1.6131344e-07	-1.6205064e-07	-1.6281172e-07	-1.6306313e-07	-1.6292586e-07	-1.6317108e-07	-1.6295371e-07	-1.6306529e-07	-1.6355318e-07	-1.6289778e-07	-1.6292364e-07	-1.6332956e-07	-1.6393847e-07	-1.6392221e-07	-1.6442937e-07	-1.6443119e-07	-1.6496472e-07	-1.6412156e-07	-1.6320121e-07	-1.6372718e-07	-1.6465611e-07	-1.6516219e-07	-1.6548029e-07	-1.6586847e-07	-1.6602939e-07	-1.6655491e-07	-1.6578082e-07	-1.6604974e-07	-1.6659186e-07	-1.6641053e-07	-1.6731883e-07	-1.6725443e-07	-1.6715035e-07	-1.6724596e-07	-1.6717559e-07	-1.6751761e-07	-1.6525939e-07	-1.6660505e-07	-1.6654138e-07	-1.6678092e-07	-1.6911446e-07	-1.689175e-07	-1.6978527e-07	-1.704322e-07	-1.7058312e-07	-1.7065224e-07	-1.7076457e-07	-1.7092214e-07	-1.7103002e-07	-1.7123102e-07	-1.6996347e-07	-1.7095203e-07	-1.7015566e-07	-1.7199869e-07	-1.7248919e-07	-1.7201279e-07	-1.715041e-07	-1.7252586e-07	-1.73236e-07	-1.7341449e-07	-1.7323822e-07	-1.7298635e-07	-1.7306468e-07	-1.7321275e-07	-1.729328e-07	-1.7287323e-07	-1.7336106e-07	-1.7363453e-07	-1.7393313e-07	-1.7402067e-07	-1.7426015e-07	-1.7408701e-07	-1.7424082e-07	-1.738955e-07	-1.7357945e-07	-1.7373645e-07	-1.7367341e-07	-1.7374367e-07	-1.7371241e-07	-1.7359849e-07	-1.7257395e-07	-1.7075973e-07	-1.7573922e-07	-1.7584875e-07	-1.758338e-07	-1.7587979e-07	-1.7615611e-07	-1.7659858e-07	-1.771362e-07	-1.7784066e-07	-1.779502e-07	-1.7848737e-07	-1.7832645e-07	-1.7870775e-07	-1.790313e-07	-1.7901323e-07	-1.7971826e-07	-1.7907564e-07	-1.7907968e-07	-1.7916955e-07	-1.7921479e-07	-1.7979687e-07	-1.7953249e-07	-1.7999128e-07	-1.8043443e-07	-1.7988788e-07	-1.8007324e-07	-1.7999912e-07	-1.7987037e-07	-1.7890756e-07	-1.7879046e-07	-1.7925629e-07	-1.7963777e-07	-1.8013509e-07	-1.802843e-07	-1.8016505e-07	-1.8012929e-07	-1.8066578e-07	-1.8046023e-07	-1.8033518e-07	-1.8006591e-07	-1.7969143e-07	-1.7989714e-07	-1.8011633e-07	-1.8021689e-07	-1.8009644e-07	-1.7966272e-07	-1.7965368e-07	-1.7927431e-07	-1.7891733e-07	-1.7890534e-07	-1.7890784e-07	-1.7876442e-07	-1.7914459e-07	-1.7927476e-07	-1.7941221e-07	-1.7962094e-07	-1.795737e-07	-1.7947264e-07	-1.7973957e-07	-1.7983177e-07	-1.797693e-07	-1.7988879e-07	-1.8010974e-07	-1.7993108e-07	-1.8037389e-07	-1.8022712e-07	-1.8028567e-07	-1.7995796e-07	-1.7975771e-07	-1.7945553e-07	-1.7947553e-07	-1.7911697e-07	-1.7892006e-07	-1.7865523e-07	-1.7855609e-07	-1.7877073e-07	-1.7860197e-07	-1.7874316e-07	-1.783863e-07	-1.7797703e-07	-1.7763426e-07	-1.7751898e-07	-1.7754826e-07	-1.7754388e-07	-1.7752939e-07	-1.7751438e-07	-1.77186e-07	-1.7683612e-07	-1.7673409e-07	-1.7645391e-07	-1.7620579e-07	-1.761677e-07	-1.7641185e-07	-1.7663172e-07	-1.7675603e-07	-1.7705202e-07	-1.7680088e-07	-1.7670288e-07	-1.7667219e-07	-1.7665764e-07	-1.7621528e-07	-1.7524701e-07	-1.7421632e-07	-1.7458609e-07	-1.7462128e-07	-1.7459445e-07	-1.7515652e-07	-1.7485746e-07	-1.7499542e-07	-1.7544784e-07	-1.7561229e-07	-1.7622642e-07	-1.7609585e-07	-1.7640861e-07	-1.7650149e-07	-1.7641497e-07	-1.7715871e-07	-1.7704883e-07	-1.7742252e-07	-1.7755099e-07	-1.7755792e-07	-1.773019e-07	-1.7735078e-07	-1.7679611e-07	-1.764119e-07	-1.7629651e-07	-1.764318e-07	-1.7645777e-07	-1.7648375e-07	-1.7704389e-07	-1.7694248e-07	-1.7677269e-07	-1.764044e-07	-1.7664155e-07	-1.7621926e-07	-1.7631504e-07	-1.7680748e-07	-1.7715126e-07	-1.7685784e-07	-1.7677064e-07	-1.7683755e-07	-1.7678974e-07	-1.7663888e-07	-1.7686904e-07	-1.7702422e-07	-1.7742047e-07	-1.7685574e-07	-1.7680804e-07	-1.7681162e-07	-1.7668822e-07	-1.7678514e-07	-1.7669129e-07	-1.76828e-07	-1.7641116e-07	-1.7653264e-07	-1.7618021e-07	-1.7591674e-07	-1.7610148e-07	-1.7525059e-07	-1.747743e-07	-1.7436099e-07	-1.7438117e-07	-1.7408166e-07	-1.7389669e-07	-1.7357269e-07	-1.7316472e-07	-1.731874e-07	-1.7366932e-07	-1.7326624e-07	-1.7327375e-07	-1.7296918e-07	-1.7236238e-07	-1.7263039e-07	-1.7176046e-07	-1.7159761e-07	-1.7108613e-07	-1.7103503e-07	-1.7063746e-07	-1.7080606e-07	-1.7013372e-07	-1.6996142e-07	-1.6992686e-07	-1.6995705e-07	-1.6985302e-07	-1.6983506e-07	-1.6970301e-07	-1.6952851e-07	-1.6914072e-07	-1.6929721e-07	-1.6919671e-07	-1.6932739e-07	-1.6877925e-07	-1.6921092e-07	-1.6883411e-07	-1.686484e-07	-1.6854062e-07	-1.6832473e-07	-1.6764722e-07	-1.6769673e-07	-1.6739762e-07	-1.6676967e-07	-1.6648727e-07	-1.6639564e-07	-1.6572289e-07	-1.6542344e-07	-1.6557721e-07	-1.6564894e-07	-1.6513223e-07	-1.6451997e-07	-1.644425e-07	-1.6423093e-07	-1.6435615e-07	-1.6346127e-07	-1.632169e-07	-1.6280143e-07	-1.6251744e-07	-1.6222998e-07	-1.6170895e-07	-1.6205587e-07	-1.6145827e-07	-1.6160294e-07	-1.6140734e-07	-1.6125136e-07	-1.6088501e-07	-1.605211e-07	-1.6023682e-07	-1.5987922e-07	-1.5990753e-07	-1.5976184e-07	-1.5939963e-07	-1.5911218e-07	-1.5921023e-07	-1.5856727e-07	-1.5845933e-07	-1.5788169e-07	-1.5773088e-07	-1.5770388e-07	-1.5783229e-07	-1.5753159e-07	-1.5805523e-07	-1.5751482e-07	-1.5737481e-07	-1.5724652e-07	-1.571895e-07	-1.5740039e-07	-1.5706081e-07	-1.5704103e-07	-1.570898e-07	-1.5698691e-07	-1.5690125e-07	-1.5675579e-07	-1.5664966e-07	-1.5677131e-07	-1.5683253e-07	-1.5670059e-07	-1.5654638e-07	-1.5630815e-07	-1.559817e-07	-1.5601029e-07	-1.5609618e-07	-1.5597237e-07	-1.5638602e-07	-1.5687624e-07	-1.56927e-07	-1.5598425e-07	-1.5571555e-07	-1.5556424e-07	-1.5546107e-07	-1.5590979e-07	-1.5539189e-07	-1.5564297e-07	-1.5574886e-07	-1.5576177e-07	-1.5569248e-07	-1.5506669e-07	-1.5555656e-07	-1.5470823e-07	-1.5461649e-07	-1.5457908e-07	-1.544451e-07	-1.5406141e-07	-1.5406829e-07	-1.539625e-07	-1.5376003e-07	-1.5356954e-07	-1.5343392e-07	-1.5339788e-07	-1.5353805e-07	-1.5305665e-07	-1.5265937e-07	-1.5267489e-07	-1.5251101e-07	-1.5209321e-07	-1.5111084e-07	-1.5015689e-07	-1.5159122e-07	-1.4984926e-07	-1.4927787e-07	-1.5131189e-07	-1.5132156e-07	-1.5215937e-07	-1.5237669e-07	-1.5171008e-07	-1.512858e-07	-1.5134339e-07	-1.5151187e-07	-1.5161191e-07	-1.5151613e-07	-1.5099408e-07	-1.5086152e-07	-1.4755648e-07	-1.4749548e-07	-1.474387e-07	-1.474063e-07	-1.4803015e-07	-1.4925905e-07	-1.4964348e-07	-1.4851958e-07	-1.4504383e-07	-1.447649e-07	-1.4558475e-07	-1.4525881e-07	-1.4410068e-07	-1.4363843e-07	-1.4640062e-07	-1.4416958e-07	-1.4572402e-07	-1.449684e-07	-1.4484442e-07	-1.4403923e-07	-1.4433328e-07	-1.4387575e-07	-1.444152e-07	-1.4278066e-07	-1.4229022e-07	-1.4412444e-07	-1.4453002e-07	-1.4394499e-07	-1.4469197e-07	-1.4240334e-07	-1.4402457e-07	-1.4405884e-07	-1.4442031e-07	-1.4458698e-07	-1.4479519e-07	-1.4455884e-07
-1.512895e-07	-1.5069401e-07	-1.5081105e-07	-1.5124249e-07	-1.514718e-07	-1.512123e-07	-1.5171014e-07	-1.5178182e-07	-1.5208468e-07	-1.522933e-07	-1.523282e-07	-1.5235651e-07	-1.5188994e-07	-1.5203648e-07	-1.5142973e-07	-1.5090944e-07	-1.5115933e-07	-1.5109225e-07	-1.5082747e-07	-1.5065257e-07	-1.5121282e-07	-1.5138738e-07	-1.5146185e-07	-1.5161629e-07	-1.5176641e-07	-1.5167927e-07	-1.5120122e-07	-1.5090916e-07	-1.5088767e-07	-1.5087585e-07	-1.5101534e-07	-1.5092866e-07	-1.5113392e-07	-1.512559e-07	-1.5123828e-07	-1.5178847e-07	-1.5195047e-07	-1.5211151e-07	-1.5201084e-07	-1.516479e-07	-1.5207661e-07	-1.5235764e-07	-1.5278863e-07	-1.5317016e-07	-1.5321848e-07	-1.5290595e-07	-1.5281427e-07	-1.5289498e-07	-1.5237384e-07	-1.527219e-07	-1.5297826e-07	-1.5363071e-07	-1.5364566e-07	-1.5358455e-07	-1.5361707e-07	-1.533831e-07	-1.5314282e-07	-1.5273235e-07	-1.5221127e-07	-1.5229261e-07	-1.5276919e-07	-1.5307546e-07	-1.5308188e-07	-1.5319631e-07	-1.5329618e-07	-1.5334837e-07	-1.5372905e-07	-1.5384603e-07	-1.5512131e-07	-1.563418e-07	-1.5687971e-07	-1.5688858e-07	-1.5749606e-07	-1.5689665e-07	-1.5724572e-07	-1.5778716e-07	-1.5781728e-07	-1.583021e-07	-1.5851805e-07	-1.5855551e-07	-1.582552e-07	-1.5879584e-07	-1.5878618e-07	-1.5873894e-07	-1.5901389e-07	-1.5930317e-07	-1.6000746e-07	-1.6077638e-07	-1.6090115e-07	-1.6085698e-07	-1.6130389e-07	-1.6091138e-07	-1.6116502e-07	-1.6204149e-07	-1.6156417e-07	-1.6143355e-07	-1.6187875e-07	-1.6219104e-07	-1.6253023e-07	-1.6314181e-07	-1.6338271e-07	-1.6401634e-07	-1.6339027e-07	-1.6307166e-07	-1.6308508e-07	-1.633241e-07	-1.6386696e-07	-1.6466049e-07	-1.6541065e-07	-1.6533085e-07	-1.6565428e-07	-1.6467857e-07	-1.6476787e-07	-1.6552588e-07	-1.6559471e-07	-1.662616e-07	-1.6629565e-07	-1.6600188e-07	-1.664319e-07	-1.6630827e-07	-1.6666894e-07	-1.64521e-07	-1.6641309e-07	-1.6606782e-07	-1.659451e-07	-1.6790619e-07	-1.6785009e-07	-1.6865152e-07	-1.6948707e-07	-1.6980624e-07	-1.7010103e-07	-1.7052344e-07	-1.7061967e-07	-1.7064207e-07	-1.7044908e-07	-1.6936048e-07	-1.7009216e-07	-1.6940231e-07	-1.713276e-07	-1.716852e-07	-1.7063252e-07	-1.70867e-07	-1.7169691e-07	-1.7252739e-07	-1.7282213e-07	-1.7280934e-07	-1.7247044e-07	-1.7263227e-07	-1.7278956e-07	-1.7239967e-07	-1.7235106e-07	-1.7288539e-07	-1.7323924e-07	-1.73584e-07	-1.7364857e-07	-1.7379483e-07	-1.7375066e-07	-1.7395087e-07	-1.7379051e-07	-1.7341256e-07	-1.7354881e-07	-1.7358195e-07	-1.7362981e-07	-1.7355381e-07	-1.7359002e-07	-1.725607e-07	-1.7085273e-07	-1.757644e-07	-1.7579737e-07	-1.7574558e-07	-1.757931e-07	-1.760198e-07	-1.7633738e-07	-1.7693043e-07	-1.7762409e-07	-1.7781275e-07	-1.7839761e-07	-1.7823055e-07	-1.7861862e-07	-1.7893728e-07	-1.7892108e-07	-1.7960889e-07	-1.7899418e-07	-1.7903051e-07	-1.7910548e-07	-1.7910878e-07	-1.7966647e-07	-1.7937458e-07	-1.7980733e-07	-1.8018187e-07	-1.7956376e-07	-1.7973252e-07	-1.7963623e-07	-1.7949952e-07	-1.7861618e-07	-1.7855501e-07	-1.7895309e-07	-1.7930518e-07	-1.798162e-07	-1.8002874e-07	-1.800189e-07	-1.8008006e-07	-1.8051639e-07	-1.8028032e-07	-1.8015044e-07	-1.7991346e-07	-1.7957808e-07	-1.7975157e-07	-1.79952e-07	-1.8014077e-07	-1.8001668e-07	-1.7962731e-07	-1.7955665e-07	-1.7917768e-07	-1.7890818e-07	-1.7891529e-07	-1.7889226e-07	-1.7868928e-07	-1.789993e-07	-1.7910378e-07	-1.7938231e-07	-1.7950805e-07	-1.7957626e-07	-1.7950828e-07	-1.7972064e-07	-1.7993199e-07	-1.7993779e-07	-1.8005625e-07	-1.802099e-07	-1.7992073e-07	-1.8027532e-07	-1.8018318e-07	-1.8024707e-07	-1.8002874e-07	-1.7980915e-07	-1.7965613e-07	-1.7976924e-07	-1.7943017e-07	-1.7928477e-07	-1.790462e-07	-1.7896656e-07	-1.7921747e-07	-1.7903557e-07	-1.7899873e-07	-1.7849646e-07	-1.7803251e-07	-1.7779269e-07	-1.7767201e-07	-1.7775909e-07	-1.7776995e-07	-1.7763068e-07	-1.7759186e-07	-1.7724795e-07	-1.7688166e-07	-1.7665917e-07	-1.7642225e-07	-1.7625786e-07	-1.7633096e-07	-1.7657311e-07	-1.7684988e-07	-1.7693355e-07	-1.7732521e-07	-1.7716803e-07	-1.7721254e-07	-1.7714035e-07	-1.7705469e-07	-1.7647574e-07	-1.7542931e-07	-1.7436577e-07	-1.7475622e-07	-1.7479783e-07	-1.7479539e-07	-1.7545551e-07	-1.7521671e-07	-1.7539156e-07	-1.7579049e-07	-1.758699e-07	-1.7644777e-07	-1.7626468e-07	-1.7655765e-07	-1.7671516e-07	-1.7658209e-07	-1.7723772e-07	-1.7714115e-07	-1.7753257e-07	-1.7762892e-07	-1.7769207e-07	-1.7748937e-07	-1.7758947e-07	-1.768949e-07	-1.7656669e-07	-1.7645368e-07	-1.7656839e-07	-1.7661699e-07	-1.7667236e-07	-1.7717861e-07	-1.7715314e-07	-1.7700199e-07	-1.7665349e-07	-1.7679753e-07	-1.7642077e-07	-1.7643453e-07	-1.7695902e-07	-1.7726541e-07	-1.7703604e-07	-1.769792e-07	-1.7704627e-07	-1.7699421e-07	-1.7689928e-07	-1.7705605e-07	-1.7714564e-07	-1.7745424e-07	-1.7687887e-07	-1.7681901e-07	-1.7675575e-07	-1.7662524e-07	-1.7658004e-07	-1.7652229e-07	-1.766449e-07	-1.7630441e-07	-1.7643077e-07	-1.7602349e-07	-1.7575138e-07	-1.7600115e-07	-1.7512622e-07	-1.7465555e-07	-1.7427215e-07	-1.7431319e-07	-1.7401192e-07	-1.738714e-07	-1.7354171e-07	-1.7321054e-07	-1.7322634e-07	-1.7366705e-07	-1.7338925e-07	-1.7350749e-07	-1.7311731e-07	-1.7252768e-07	-1.7278109e-07	-1.7186028e-07	-1.7161847e-07	-1.7104185e-07	-1.7091037e-07	-1.7051201e-07	-1.7065901e-07	-1.6996273e-07	-1.6992243e-07	-1.699442e-07	-1.6992311e-07	-1.6979834e-07	-1.6979129e-07	-1.697303e-07	-1.6953555e-07	-1.6924633e-07	-1.6935894e-07	-1.6908939e-07	-1.6929926e-07	-1.6874856e-07	-1.6922831e-07	-1.6883814e-07	-1.6870513e-07	-1.6860304e-07	-1.6840573e-07	-1.6769621e-07	-1.6772231e-07	-1.6743451e-07	-1.6677978e-07	-1.665104e-07	-1.6649176e-07	-1.6580202e-07	-1.6546761e-07	-1.6560273e-07	-1.6567628e-07	-1.6511115e-07	-1.6455147e-07	-1.6443886e-07	-1.6419727e-07	-1.6424138e-07	-1.6325777e-07	-1.6289852e-07	-1.6251431e-07	-1.6222572e-07	-1.6200505e-07	-1.6159709e-07	-1.6193326e-07	-1.6132526e-07	-1.6153814e-07	-1.6129081e-07	-1.6119185e-07	-1.6075899e-07	-1.6040201e-07	-1.6018657e-07	-1.5983363e-07	-1.59911e-07	-1.5979987e-07	-1.593919e-07	-1.5911291e-07	-1.5917828e-07	-1.585953e-07	-1.584549e-07	-1.5787538e-07	-1.5758172e-07	-1.5749617e-07	-1.5774839e-07	-1.5751669e-07	-1.5795445e-07	-1.5738544e-07	-1.5717819e-07	-1.5696014e-07	-1.569901e-07	-1.5721764e-07	-1.569108e-07	-1.5687709e-07	-1.5680439e-07	-1.5660572e-07	-1.5629888e-07	-1.561213e-07	-1.5588574e-07	-1.561807e-07	-1.5622027e-07	-1.5600915e-07	-1.553571e-07	-1.5469539e-07	-1.5456669e-07	-1.5484841e-07	-1.5532891e-07	-1.5536796e-07	-1.5605013e-07	-1.5621265e-07	-1.5625227e-07	-1.5550404e-07	-1.5534738e-07	-1.5535778e-07	-1.5520351e-07	-1.5550808e-07	-1.5495846e-07	-1.5509551e-07	-1.5515906e-07	-1.5544617e-07	-1.5534545e-07	-1.5459347e-07	-1.5367777e-07	-1.5269495e-07	-1.5259451e-07	-1.5270678e-07	-1.5265562e-07	-1.5305261e-07	-1.5385569e-07	-1.5357023e-07	-1.5346495e-07	-1.5298241e-07	-1.5265721e-07	-1.5257274e-07	-1.5285855e-07	-1.5223861e-07	-1.5072465e-07	-1.517256e-07	-1.5035772e-07	-1.4970578e-07	-1.4899803e-07	-1.4890463e-07	-1.4956044e-07	-1.4832972e-07	-1.4828419e-07	-1.489679e-07	-1.488313e-07	-1.5032299e-07	-1.5124454e-07	-1.5015598e-07	-1.507226e-07	-1.4960011e-07	-1.5014984e-07	-1.500847e-07	-1.5043719e-07	-1.5041184e-07	-1.5015519e-07	-1.4684514e-07	-1.4650078e-07	-1.4674657e-07	-1.4664016e-07	-1.464561e-07	-1.4670422e-07	-1.471879e-07	-1.4645354e-07	-1.4459897e-07	-1.4416219e-07	-1.4380737e-07	-1.4363883e-07	-1.4326065e-07	-1.4284734e-07	-1.4503769e-07	-1.4243938e-07	-1.4407789e-07	-1.4319187e-07	-1.4368658e-07	-1.4231409e-07	-1.429492e-07	-1.4310916e-07	-1.4315822e-07	-1.4007219e-07	-1.3978956e-07	-1.4339867e-07	-1.4341958e-07	-1.429425e-07	-1.4299104e-07	-1.4100107e-07	-1.428665e-07	-1.4251344e-07	-1.4329197e-07	-1.4353321e-07	-1.4356584e-07	-1.4231614e-07
-1.4955936e-07	-1.4942117e-07	-1.4946409e-07	-1.5006384e-07	-1.502375e-07	-1.4997681e-07	-1.5053348e-07	-1.5057634e-07	-1.5094645e-07	-1.5099852e-07	-1.5081594e-07	-1.5106286e-07	-1.5052484e-07	-1.5057674e-07	-1.5013774e-07	-1.4979025e-07	-1.5004616e-07	-1.4993725e-07	-1.4969066e-07	-1.4945311e-07	-1.4986449e-07	-1.4996266e-07	-1.5017611e-07	-1.5028894e-07	-1.5062903e-07	-1.5055309e-07	-1.5001513e-07	-1.4986756e-07	-1.4998483e-07	-1.4990457e-07	-1.4975262e-07	-1.4970328e-07	-1.4972494e-07	-1.4964013e-07	-1.495975e-07	-1.5013535e-07	-1.5025262e-07	-1.5032401e-07	-1.5018901e-07	-1.5017986e-07	-1.5039973e-07	-1.5045475e-07	-1.5088938e-07	-1.5121799e-07	-1.51466e-07	-1.5145446e-07	-1.5130206e-07	-1.5150835e-07	-1.5135714e-07	-1.5138625e-07	-1.5163158e-07	-1.521779e-07	-1.521945e-07	-1.5191563e-07	-1.51942e-07	-1.5197588e-07	-1.5191495e-07	-1.5147947e-07	-1.5101978e-07	-1.5101409e-07	-1.512613e-07	-1.515881e-07	-1.5137147e-07	-1.5143695e-07	-1.5136726e-07	-1.5134646e-07	-1.5175345e-07	-1.5189494e-07	-1.5315311e-07	-1.5446795e-07	-1.5512683e-07	-1.5511768e-07	-1.5537307e-07	-1.5501018e-07	-1.5556412e-07	-1.5598016e-07	-1.5603092e-07	-1.564224e-07	-1.5665563e-07	-1.5703478e-07	-1.5660243e-07	-1.5708775e-07	-1.5710162e-07	-1.5670588e-07	-1.5684833e-07	-1.5721218e-07	-1.5788527e-07	-1.5842176e-07	-1.5860849e-07	-1.5858575e-07	-1.592137e-07	-1.5908324e-07	-1.5927566e-07	-1.6022142e-07	-1.6010142e-07	-1.5979145e-07	-1.6032232e-07	-1.6038888e-07	-1.6096106e-07	-1.6175971e-07	-1.6230405e-07	-1.6293689e-07	-1.6230365e-07	-1.6219519e-07	-1.6205769e-07	-1.6239818e-07	-1.6263471e-07	-1.6337657e-07	-1.6461934e-07	-1.6434848e-07	-1.6444591e-07	-1.6347605e-07	-1.633129e-07	-1.6405119e-07	-1.6453134e-07	-1.6471159e-07	-1.65362e-07	-1.6486371e-07	-1.6564132e-07	-1.6546306e-07	-1.6591264e-07	-1.6375344e-07	-1.6562211e-07	-1.6525092e-07	-1.648408e-07	-1.6658629e-07	-1.6664404e-07	-1.6748362e-07	-1.6831603e-07	-1.6853647e-07	-1.689574e-07	-1.6959541e-07	-1.695667e-07	-1.6937844e-07	-1.6886025e-07	-1.6837265e-07	-1.6909121e-07	-1.6833042e-07	-1.7015191e-07	-1.7018999e-07	-1.6932768e-07	-1.700277e-07	-1.7120004e-07	-1.7183311e-07	-1.7223869e-07	-1.7225852e-07	-1.718401e-07	-1.7209095e-07	-1.722949e-07	-1.7196453e-07	-1.7199739e-07	-1.725748e-07	-1.7296816e-07	-1.7326045e-07	-1.7322913e-07	-1.7323362e-07	-1.7305632e-07	-1.7336799e-07	-1.7347077e-07	-1.7323742e-07	-1.7333895e-07	-1.7340273e-07	-1.7345496e-07	-1.7338067e-07	-1.7351692e-07	-1.7253336e-07	-1.7084136e-07	-1.75688e-07	-1.7577599e-07	-1.7565708e-07	-1.7572552e-07	-1.7585842e-07	-1.7623e-07	-1.767084e-07	-1.7735312e-07	-1.7763199e-07	-1.7832741e-07	-1.7824561e-07	-1.7852187e-07	-1.7893183e-07	-1.788697e-07	-1.7949765e-07	-1.7885304e-07	-1.7887862e-07	-1.7899498e-07	-1.7899748e-07	-1.7951709e-07	-1.7922076e-07	-1.7959047e-07	-1.7995694e-07	-1.7928176e-07	-1.7936321e-07	-1.7933974e-07	-1.7924054e-07	-1.7832485e-07	-1.7829359e-07	-1.7862629e-07	-1.7894013e-07	-1.794304e-07	-1.7950077e-07	-1.7964055e-07	-1.8000742e-07	-1.8043193e-07	-1.8015572e-07	-1.8007279e-07	-1.7978363e-07	-1.7940926e-07	-1.7958018e-07	-1.797543e-07	-1.7980119e-07	-1.7972104e-07	-1.7936833e-07	-1.7946718e-07	-1.7915278e-07	-1.7891966e-07	-1.7894104e-07	-1.7897412e-07	-1.7874987e-07	-1.7899168e-07	-1.7906171e-07	-1.7928431e-07	-1.7934514e-07	-1.7949662e-07	-1.7946678e-07	-1.7970416e-07	-1.7992107e-07	-1.8002049e-07	-1.8016556e-07	-1.8022604e-07	-1.7986855e-07	-1.8017727e-07	-1.8007751e-07	-1.8021456e-07	-1.7999236e-07	-1.7983575e-07	-1.7975702e-07	-1.7994574e-07	-1.7974367e-07	-1.7959019e-07	-1.7941426e-07	-1.7939419e-07	-1.7960895e-07	-1.7928301e-07	-1.7905785e-07	-1.7852904e-07	-1.7807997e-07	-1.778547e-07	-1.7782656e-07	-1.7792104e-07	-1.7792655e-07	-1.7769355e-07	-1.7764057e-07	-1.7728343e-07	-1.7688251e-07	-1.7674614e-07	-1.764916e-07	-1.7630151e-07	-1.7644192e-07	-1.7671266e-07	-1.7698966e-07	-1.7711778e-07	-1.7749062e-07	-1.7747266e-07	-1.7753109e-07	-1.7745356e-07	-1.7730764e-07	-1.7659937e-07	-1.7549911e-07	-1.7445473e-07	-1.7491345e-07	-1.7496404e-07	-1.750135e-07	-1.7570136e-07	-1.7553998e-07	-1.7574797e-07	-1.7610756e-07	-1.7609619e-07	-1.7669925e-07	-1.7637103e-07	-1.7665639e-07	-1.7674796e-07	-1.7660648e-07	-1.7732947e-07	-1.7724597e-07	-1.7760925e-07	-1.7772487e-07	-1.7783492e-07	-1.7770293e-07	-1.7782787e-07	-1.7715359e-07	-1.7675433e-07	-1.7665042e-07	-1.7675205e-07	-1.7673131e-07	-1.7684039e-07	-1.7736949e-07	-1.7733925e-07	-1.772222e-07	-1.7693196e-07	-1.7709277e-07	-1.7670521e-07	-1.7669134e-07	-1.7714854e-07	-1.7743338e-07	-1.772292e-07	-1.7716235e-07	-1.7721436e-07	-1.7715826e-07	-1.7696721e-07	-1.7698784e-07	-1.7718139e-07	-1.7740723e-07	-1.7677525e-07	-1.7668634e-07	-1.7656788e-07	-1.7641071e-07	-1.763903e-07	-1.7633283e-07	-1.7631038e-07	-1.7598603e-07	-1.7614201e-07	-1.7578782e-07	-1.7560598e-07	-1.7583631e-07	-1.7499605e-07	-1.7457745e-07	-1.7409889e-07	-1.7414283e-07	-1.7386793e-07	-1.7374543e-07	-1.735001e-07	-1.7319473e-07	-1.7316364e-07	-1.7358184e-07	-1.7328864e-07	-1.7347384e-07	-1.7309924e-07	-1.7248681e-07	-1.7279183e-07	-1.7184493e-07	-1.7162421e-07	-1.7094675e-07	-1.7081459e-07	-1.7044465e-07	-1.7062422e-07	-1.7003515e-07	-1.6998411e-07	-1.6999797e-07	-1.6986007e-07	-1.6976452e-07	-1.6976071e-07	-1.6970728e-07	-1.6952993e-07	-1.6931978e-07	-1.6936889e-07	-1.6904653e-07	-1.6916255e-07	-1.687323e-07	-1.6919063e-07	-1.6885309e-07	-1.6869961e-07	-1.6859798e-07	-1.6840954e-07	-1.6775635e-07	-1.6780234e-07	-1.6750232e-07	-1.6676518e-07	-1.6648596e-07	-1.6645225e-07	-1.6580191e-07	-1.654351e-07	-1.6558442e-07	-1.6564877e-07	-1.651411e-07	-1.6452566e-07	-1.6431119e-07	-1.6404755e-07	-1.6401043e-07	-1.630562e-07	-1.6260657e-07	-1.6213801e-07	-1.6190103e-07	-1.6163187e-07	-1.613576e-07	-1.6175073e-07	-1.61066e-07	-1.6122965e-07	-1.610947e-07	-1.6102274e-07	-1.6066747e-07	-1.6037558e-07	-1.6018527e-07	-1.5990008e-07	-1.5992674e-07	-1.5984079e-07	-1.594268e-07	-1.5905545e-07	-1.5910894e-07	-1.5845609e-07	-1.5844256e-07	-1.5784343e-07	-1.5754972e-07	-1.5745752e-07	-1.5776453e-07	-1.5758906e-07	-1.5802397e-07	-1.574121e-07	-1.5714164e-07	-1.5685481e-07	-1.5691074e-07	-1.5701448e-07	-1.5683111e-07	-1.5677995e-07	-1.5658327e-07	-1.5623812e-07	-1.5593537e-07	-1.5572738e-07	-1.5551342e-07	-1.5574199e-07	-1.5556964e-07	-1.5514757e-07	-1.5416413e-07	-1.5370341e-07	-1.5370597e-07	-1.5406295e-07	-1.5473358e-07	-1.5457539e-07	-1.5552018e-07	-1.5521169e-07	-1.5551791e-07	-1.5476007e-07	-1.5454282e-07	-1.5489269e-07	-1.5493174e-07	-1.5532703e-07	-1.5462211e-07	-1.5414355e-07	-1.5275992e-07	-1.5378066e-07	-1.5404595e-07	-1.5377225e-07	-1.5166205e-07	-1.5110589e-07	-1.5091047e-07	-1.5082537e-07	-1.5105223e-07	-1.5108571e-07	-1.5300941e-07	-1.524827e-07	-1.5319262e-07	-1.5268938e-07	-1.5198879e-07	-1.5183406e-07	-1.5177449e-07	-1.5019327e-07	-1.489633e-07	-1.4974705e-07	-1.4870204e-07	-1.4870062e-07	-1.4823974e-07	-1.4842107e-07	-1.4831522e-07	-1.4775213e-07	-1.4778374e-07	-1.4759115e-07	-1.4715687e-07	-1.4810001e-07	-1.4870903e-07	-1.4790896e-07	-1.4925882e-07	-1.4729557e-07	-1.4782017e-07	-1.4815538e-07	-1.4904936e-07	-1.4940724e-07	-1.4920738e-07	-1.4599954e-07	-1.4554479e-07	-1.4569576e-07	-1.4590472e-07	-1.4535004e-07	-1.4470646e-07	-1.4444288e-07	-1.4529098e-07	-1.4449228e-07	-1.4416935e-07	-1.4308159e-07	-1.429803e-07	-1.4327799e-07	-1.4250554e-07	-1.4351048e-07	-1.4105501e-07	-1.4234917e-07	-1.4180262e-07	-1.4200828e-07	-1.4124873e-07	-1.412472e-07	-1.4205312e-07	-1.4147469e-07	-1.3879787e-07	-1.3869942e-07	-1.4259433e-07	-1.4252106e-07	-1.4210877e-07	-1.4112857e-07	-1.397288e-07	-1.416974e-07	-1.4132695e-07	-1.4184451e-07	-1.4210559e-07	-1.4225111e-07	-1.4039301e-07
-1.4702647e-07	-1.4873848e-07	-1.4886712e-07	-1.4927065e-07	-1.4917333e-07	-1.488649e-07	-1.4917117e-07	-1.4933005e-07	-1.4935659e-07	-1.4942367e-07	-1.4904339e-07	-1.4944123e-07	-1.4924206e-07	-1.4907391e-07	-1.4898831e-07	-1.4891168e-07	-1.4934085e-07	-1.4928906e-07	-1.4892493e-07	-1.4846648e-07	-1.4894749e-07	-1.487241e-07	-1.4870443e-07	-1.488487e-07	-1.4928645e-07	-1.4910938e-07	-1.4886575e-07	-1.4885711e-07	-1.490144e-07	-1.4900132e-07	-1.4867732e-07	-1.4870886e-07	-1.4854186e-07	-1.4822069e-07	-1.4818369e-07	-1.4843334e-07	-1.4839179e-07	-1.4835121e-07	-1.4845142e-07	-1.4882363e-07	-1.4898353e-07	-1.4883659e-07	-1.4898933e-07	-1.4904867e-07	-1.4950922e-07	-1.493666e-07	-1.4919152e-07	-1.4993458e-07	-1.500847e-07	-1.500585e-07	-1.5058225e-07	-1.5097953e-07	-1.5078729e-07	-1.5029883e-07	-1.5049022e-07	-1.5062989e-07	-1.5074721e-07	-1.5046527e-07	-1.5016792e-07	-1.4998079e-07	-1.5011085e-07	-1.5027553e-07	-1.4992543e-07	-1.5003923e-07	-1.4977064e-07	-1.4993265e-07	-1.5031617e-07	-1.5071362e-07	-1.5166626e-07	-1.5272479e-07	-1.5322803e-07	-1.5315999e-07	-1.5316272e-07	-1.5320495e-07	-1.5362917e-07	-1.5405146e-07	-1.5429021e-07	-1.5467947e-07	-1.5508209e-07	-1.5547465e-07	-1.5510608e-07	-1.5554036e-07	-1.5555423e-07	-1.550311e-07	-1.5514081e-07	-1.5548346e-07	-1.5576535e-07	-1.5609618e-07	-1.5649277e-07	-1.5647282e-07	-1.571043e-07	-1.5737106e-07	-1.5764033e-07	-1.5845001e-07	-1.5846098e-07	-1.5801328e-07	-1.5866357e-07	-1.5861843e-07	-1.592702e-07	-1.6039144e-07	-1.6093031e-07	-1.6144389e-07	-1.6070499e-07	-1.607396e-07	-1.6081242e-07	-1.6127154e-07	-1.6134288e-07	-1.6217092e-07	-1.632535e-07	-1.6292876e-07	-1.6307575e-07	-1.6210112e-07	-1.6206411e-07	-1.6256848e-07	-1.6310895e-07	-1.6272395e-07	-1.6408609e-07	-1.6341232e-07	-1.6460183e-07	-1.6437184e-07	-1.6479214e-07	-1.6279677e-07	-1.6445728e-07	-1.6422405e-07	-1.6372786e-07	-1.6491322e-07	-1.6548108e-07	-1.6593822e-07	-1.664236e-07	-1.667471e-07	-1.6712607e-07	-1.6789761e-07	-1.6771457e-07	-1.6736277e-07	-1.6673766e-07	-1.668015e-07	-1.6779325e-07	-1.6724323e-07	-1.687601e-07	-1.6865238e-07	-1.6819251e-07	-1.6899355e-07	-1.7031391e-07	-1.7125785e-07	-1.7159095e-07	-1.7161744e-07	-1.7122716e-07	-1.7154963e-07	-1.7182828e-07	-1.7157043e-07	-1.7167952e-07	-1.7234646e-07	-1.7270094e-07	-1.7290358e-07	-1.7268445e-07	-1.727974e-07	-1.7239756e-07	-1.726952e-07	-1.7275556e-07	-1.7283611e-07	-1.7322225e-07	-1.7329467e-07	-1.7340255e-07	-1.7334355e-07	-1.7343575e-07	-1.7248038e-07	-1.7085637e-07	-1.7559233e-07	-1.7573529e-07	-1.756797e-07	-1.7567766e-07	-1.7579993e-07	-1.7617526e-07	-1.7657902e-07	-1.7714643e-07	-1.774103e-07	-1.782434e-07	-1.782048e-07	-1.7836726e-07	-1.7889067e-07	-1.7880831e-07	-1.794437e-07	-1.7874572e-07	-1.7871582e-07	-1.7886691e-07	-1.7882712e-07	-1.793864e-07	-1.7905933e-07	-1.793498e-07	-1.7974457e-07	-1.7896014e-07	-1.7907189e-07	-1.7903545e-07	-1.7901851e-07	-1.7815449e-07	-1.7807139e-07	-1.7832895e-07	-1.7860208e-07	-1.790404e-07	-1.790462e-07	-1.791559e-07	-1.7974895e-07	-1.8033825e-07	-1.8012048e-07	-1.8002294e-07	-1.7975646e-07	-1.7927897e-07	-1.7942813e-07	-1.7947872e-07	-1.7939198e-07	-1.7939243e-07	-1.7905023e-07	-1.7928545e-07	-1.7908872e-07	-1.7894024e-07	-1.7902909e-07	-1.7909269e-07	-1.7881933e-07	-1.7900544e-07	-1.7898731e-07	-1.7915096e-07	-1.7916818e-07	-1.7928772e-07	-1.7921354e-07	-1.7957416e-07	-1.7981915e-07	-1.7990226e-07	-1.8020268e-07	-1.8025679e-07	-1.7980977e-07	-1.8007103e-07	-1.7993483e-07	-1.8002578e-07	-1.7977584e-07	-1.7981171e-07	-1.7983388e-07	-1.8003203e-07	-1.7981432e-07	-1.7969097e-07	-1.7955193e-07	-1.7956052e-07	-1.7965249e-07	-1.7931802e-07	-1.7874362e-07	-1.7834992e-07	-1.7795099e-07	-1.7783003e-07	-1.7787266e-07	-1.7799334e-07	-1.7799573e-07	-1.7779985e-07	-1.7770805e-07	-1.7730906e-07	-1.769601e-07	-1.7692059e-07	-1.7672568e-07	-1.7651905e-07	-1.7661318e-07	-1.7682623e-07	-1.7702382e-07	-1.7713876e-07	-1.775885e-07	-1.775752e-07	-1.777679e-07	-1.7768326e-07	-1.7740848e-07	-1.7660443e-07	-1.7553344e-07	-1.7456318e-07	-1.7503942e-07	-1.7514526e-07	-1.7525156e-07	-1.7595522e-07	-1.7583653e-07	-1.7598495e-07	-1.7627917e-07	-1.762071e-07	-1.7679588e-07	-1.7643907e-07	-1.7661989e-07	-1.7669259e-07	-1.765988e-07	-1.7730366e-07	-1.7728934e-07	-1.7768593e-07	-1.7785175e-07	-1.7798794e-07	-1.779419e-07	-1.7808321e-07	-1.7748135e-07	-1.7711722e-07	-1.7687393e-07	-1.7699659e-07	-1.7690326e-07	-1.7701558e-07	-1.7756372e-07	-1.7750926e-07	-1.774747e-07	-1.7718304e-07	-1.7743906e-07	-1.7708305e-07	-1.7704565e-07	-1.774269e-07	-1.7765262e-07	-1.773459e-07	-1.773135e-07	-1.7725654e-07	-1.7714643e-07	-1.7683107e-07	-1.7680901e-07	-1.7702234e-07	-1.7720413e-07	-1.7655259e-07	-1.7640548e-07	-1.7632988e-07	-1.7623699e-07	-1.7628861e-07	-1.7622472e-07	-1.7613661e-07	-1.7570244e-07	-1.7581738e-07	-1.7563121e-07	-1.7552827e-07	-1.7576457e-07	-1.748183e-07	-1.7441215e-07	-1.7390119e-07	-1.7396104e-07	-1.7368137e-07	-1.7356297e-07	-1.7330461e-07	-1.7299112e-07	-1.7304347e-07	-1.7352244e-07	-1.7321071e-07	-1.7336856e-07	-1.7303682e-07	-1.7246828e-07	-1.7282656e-07	-1.7179258e-07	-1.716312e-07	-1.710473e-07	-1.7085512e-07	-1.7042498e-07	-1.706556e-07	-1.7009847e-07	-1.6993073e-07	-1.6983699e-07	-1.6965851e-07	-1.6957011e-07	-1.6950611e-07	-1.6942164e-07	-1.6936548e-07	-1.6926015e-07	-1.6932159e-07	-1.6908172e-07	-1.6914555e-07	-1.6870763e-07	-1.6911127e-07	-1.6882842e-07	-1.6864954e-07	-1.6855677e-07	-1.6840636e-07	-1.6775863e-07	-1.6780251e-07	-1.6747072e-07	-1.6662057e-07	-1.6633868e-07	-1.6634243e-07	-1.6577059e-07	-1.6537575e-07	-1.6554264e-07	-1.6556845e-07	-1.6509176e-07	-1.6430846e-07	-1.640629e-07	-1.636908e-07	-1.6379727e-07	-1.6295621e-07	-1.6250584e-07	-1.6201642e-07	-1.6175551e-07	-1.614614e-07	-1.6102746e-07	-1.6144594e-07	-1.6077678e-07	-1.6094015e-07	-1.6090013e-07	-1.6084357e-07	-1.6044527e-07	-1.6025422e-07	-1.6005731e-07	-1.5973615e-07	-1.5980999e-07	-1.5972563e-07	-1.5928356e-07	-1.5886411e-07	-1.5895642e-07	-1.5825401e-07	-1.5829278e-07	-1.5766221e-07	-1.5743746e-07	-1.5734173e-07	-1.5770951e-07	-1.5753909e-07	-1.5797985e-07	-1.5738277e-07	-1.571139e-07	-1.5674829e-07	-1.5670992e-07	-1.5688744e-07	-1.5665796e-07	-1.5651074e-07	-1.564523e-07	-1.5603376e-07	-1.5570208e-07	-1.5539763e-07	-1.552495e-07	-1.5525001e-07	-1.5518299e-07	-1.5456561e-07	-1.5377668e-07	-1.5338031e-07	-1.5336997e-07	-1.5362002e-07	-1.5430129e-07	-1.5395972e-07	-1.5421591e-07	-1.5321746e-07	-1.540144e-07	-1.5405544e-07	-1.535297e-07	-1.5433841e-07	-1.5429987e-07	-1.5471409e-07	-1.5402247e-07	-1.5135134e-07	-1.4987558e-07	-1.5061909e-07	-1.5099317e-07	-1.530878e-07	-1.5088438e-07	-1.503949e-07	-1.5010619e-07	-1.4998773e-07	-1.5003798e-07	-1.4977905e-07	-1.5123459e-07	-1.5124039e-07	-1.5247684e-07	-1.5216284e-07	-1.5072823e-07	-1.5037892e-07	-1.4961716e-07	-1.4832602e-07	-1.4793e-07	-1.4814026e-07	-1.4753766e-07	-1.4739607e-07	-1.4727385e-07	-1.4752328e-07	-1.473648e-07	-1.4718592e-07	-1.472693e-07	-1.4672355e-07	-1.4637573e-07	-1.4666887e-07	-1.4657758e-07	-1.4639858e-07	-1.4752135e-07	-1.4585714e-07	-1.4611061e-07	-1.4687305e-07	-1.477888e-07	-1.4815345e-07	-1.4807694e-07	-1.4498511e-07	-1.4445067e-07	-1.4456333e-07	-1.4501444e-07	-1.4411643e-07	-1.4352116e-07	-1.4315276e-07	-1.4408158e-07	-1.44068e-07	-1.4390997e-07	-1.4220689e-07	-1.418918e-07	-1.4300974e-07	-1.4225611e-07	-1.4246058e-07	-1.4013364e-07	-1.4135009e-07	-1.4091825e-07	-1.4084975e-07	-1.4033986e-07	-1.396794e-07	-1.4064528e-07	-1.3994622e-07	-1.3760564e-07	-1.3772319e-07	-1.4125538e-07	-1.4127374e-07	-1.4108139e-07	-1.3934971e-07	-1.3849814e-07	-1.4056599e-07	-1.404054e-07	-1.4069099e-07	-1.407542e-07	-1.4073231e-07	-1.3917196e-07
-1.4610083e-07	-1.4830596e-07	-1.4837383e-07	-1.4855777e-07	-1.4822933e-07	-1.4777459e-07	-1.4784121e-07	-1.4791971e-07	-1.478183e-07	-1.4792556e-07	-1.4764271e-07	-1.480866e-07	-1.4797524e-07	-1.4819847e-07	-1.4842198e-07	-1.4827373e-07	-1.4864196e-07	-1.4878344e-07	-1.4843005e-07	-1.4786798e-07	-1.4819909e-07	-1.4769756e-07	-1.4752209e-07	-1.4736122e-07	-1.4731683e-07	-1.4643587e-07	-1.4767716e-07	-1.4778698e-07	-1.4793108e-07	-1.4797848e-07	-1.4776901e-07	-1.4763708e-07	-1.474628e-07	-1.4698571e-07	-1.4696303e-07	-1.469644e-07	-1.4682337e-07	-1.4671826e-07	-1.4692603e-07	-1.4758768e-07	-1.4786661e-07	-1.4777748e-07	-1.4762151e-07	-1.4755619e-07	-1.4774213e-07	-1.473781e-07	-1.4757427e-07	-1.4843636e-07	-1.4871341e-07	-1.4873757e-07	-1.4942418e-07	-1.4992855e-07	-1.495535e-07	-1.488969e-07	-1.4892004e-07	-1.4906914e-07	-1.4965855e-07	-1.4959937e-07	-1.4934113e-07	-1.4927792e-07	-1.4930527e-07	-1.4911529e-07	-1.4865714e-07	-1.4875314e-07	-1.4872427e-07	-1.4891714e-07	-1.4920755e-07	-1.4962126e-07	-1.5035272e-07	-1.5092866e-07	-1.5122544e-07	-1.5127688e-07	-1.513144e-07	-1.5155371e-07	-1.51758e-07	-1.5225913e-07	-1.5267278e-07	-1.5313782e-07	-1.5349156e-07	-1.5389156e-07	-1.5357642e-07	-1.5401895e-07	-1.5382057e-07	-1.5358e-07	-1.5370864e-07	-1.5392641e-07	-1.5396853e-07	-1.5430112e-07	-1.5449473e-07	-1.5463604e-07	-1.5502241e-07	-1.5549057e-07	-1.5593969e-07	-1.5672805e-07	-1.5694576e-07	-1.5608447e-07	-1.5705007e-07	-1.5683651e-07	-1.5759451e-07	-1.586854e-07	-1.5926014e-07	-1.5962092e-07	-1.5893534e-07	-1.5909245e-07	-1.5951861e-07	-1.5973222e-07	-1.5987797e-07	-1.6067764e-07	-1.6151876e-07	-1.6128047e-07	-1.6158327e-07	-1.6061284e-07	-1.6065525e-07	-1.6110545e-07	-1.6150085e-07	-1.609007e-07	-1.6255331e-07	-1.6200084e-07	-1.6316221e-07	-1.6307371e-07	-1.6325134e-07	-1.6189108e-07	-1.6309741e-07	-1.6323514e-07	-1.626355e-07	-1.6313595e-07	-1.6431039e-07	-1.6446614e-07	-1.6445e-07	-1.6460638e-07	-1.6484472e-07	-1.6547358e-07	-1.6523097e-07	-1.6531084e-07	-1.6470995e-07	-1.6528566e-07	-1.6634766e-07	-1.6592156e-07	-1.6727427e-07	-1.6719378e-07	-1.6707014e-07	-1.6781019e-07	-1.6895319e-07	-1.7020187e-07	-1.7062581e-07	-1.7070528e-07	-1.7062058e-07	-1.7091094e-07	-1.7123398e-07	-1.709829e-07	-1.711943e-07	-1.7206946e-07	-1.7238739e-07	-1.7261829e-07	-1.7229695e-07	-1.7226603e-07	-1.7188944e-07	-1.7220509e-07	-1.72206e-07	-1.7229394e-07	-1.7286487e-07	-1.7314886e-07	-1.7332911e-07	-1.7331467e-07	-1.7337936e-07	-1.7242746e-07	-1.7081072e-07	-1.7550309e-07	-1.7570221e-07	-1.7564616e-07	-1.7566384e-07	-1.7586319e-07	-1.7616429e-07	-1.7654611e-07	-1.7697749e-07	-1.7734146e-07	-1.7812079e-07	-1.7799545e-07	-1.7815807e-07	-1.7868433e-07	-1.7864795e-07	-1.7934025e-07	-1.7864295e-07	-1.7856371e-07	-1.7873964e-07	-1.7868462e-07	-1.7925225e-07	-1.7892683e-07	-1.792564e-07	-1.7954426e-07	-1.7874061e-07	-1.7883309e-07	-1.7887021e-07	-1.7879131e-07	-1.7791683e-07	-1.7783969e-07	-1.7801005e-07	-1.7823322e-07	-1.7868786e-07	-1.7865995e-07	-1.7882036e-07	-1.7935702e-07	-1.8014526e-07	-1.8003794e-07	-1.7992056e-07	-1.7963947e-07	-1.7912765e-07	-1.7919677e-07	-1.7923537e-07	-1.7913635e-07	-1.7907939e-07	-1.7873538e-07	-1.7906922e-07	-1.7899691e-07	-1.7891057e-07	-1.7907524e-07	-1.7920144e-07	-1.7888232e-07	-1.7897861e-07	-1.7896502e-07	-1.7906132e-07	-1.7901812e-07	-1.789515e-07	-1.7893882e-07	-1.793278e-07	-1.7955597e-07	-1.7965698e-07	-1.799383e-07	-1.8011792e-07	-1.7968466e-07	-1.7993784e-07	-1.7984479e-07	-1.7981915e-07	-1.7959184e-07	-1.7973434e-07	-1.7982615e-07	-1.7999656e-07	-1.797444e-07	-1.7964436e-07	-1.796268e-07	-1.7953539e-07	-1.7950759e-07	-1.7895712e-07	-1.7835072e-07	-1.7803762e-07	-1.7768036e-07	-1.7769122e-07	-1.7769014e-07	-1.7793201e-07	-1.7798226e-07	-1.7774573e-07	-1.7773169e-07	-1.7739291e-07	-1.7699864e-07	-1.7707151e-07	-1.7696198e-07	-1.7679906e-07	-1.7683124e-07	-1.7697386e-07	-1.7707316e-07	-1.7719492e-07	-1.7770213e-07	-1.7767826e-07	-1.7788005e-07	-1.7784231e-07	-1.7756031e-07	-1.7670021e-07	-1.7558477e-07	-1.7454664e-07	-1.7503902e-07	-1.7525559e-07	-1.7538372e-07	-1.7609307e-07	-1.7596369e-07	-1.7606953e-07	-1.7626883e-07	-1.7611239e-07	-1.7664559e-07	-1.7622602e-07	-1.7648517e-07	-1.7666969e-07	-1.7657635e-07	-1.7715161e-07	-1.7719316e-07	-1.7769918e-07	-1.7796208e-07	-1.7810999e-07	-1.7815091e-07	-1.7839972e-07	-1.7784015e-07	-1.7746265e-07	-1.7725432e-07	-1.7735658e-07	-1.7719844e-07	-1.7721942e-07	-1.7772032e-07	-1.7764853e-07	-1.7770736e-07	-1.7744247e-07	-1.7778626e-07	-1.774859e-07	-1.7740206e-07	-1.7772419e-07	-1.7791592e-07	-1.7753069e-07	-1.773447e-07	-1.7723562e-07	-1.7697761e-07	-1.7665468e-07	-1.7665513e-07	-1.766976e-07	-1.7683544e-07	-1.7621926e-07	-1.7615372e-07	-1.7615019e-07	-1.7612564e-07	-1.7619413e-07	-1.7617623e-07	-1.7598234e-07	-1.7551213e-07	-1.7559779e-07	-1.7556692e-07	-1.7538497e-07	-1.7557363e-07	-1.7468284e-07	-1.7423474e-07	-1.7380245e-07	-1.7386492e-07	-1.7363772e-07	-1.735001e-07	-1.7316506e-07	-1.7282014e-07	-1.7286044e-07	-1.7331098e-07	-1.7311567e-07	-1.731899e-07	-1.7290552e-07	-1.7240887e-07	-1.7282912e-07	-1.7185778e-07	-1.7177331e-07	-1.7116707e-07	-1.7095579e-07	-1.7048916e-07	-1.7072841e-07	-1.7003941e-07	-1.6970256e-07	-1.6949303e-07	-1.6940237e-07	-1.6933336e-07	-1.6925782e-07	-1.6912054e-07	-1.6917465e-07	-1.690413e-07	-1.6926577e-07	-1.690733e-07	-1.6915163e-07	-1.6863197e-07	-1.6904414e-07	-1.6878727e-07	-1.6864448e-07	-1.6850822e-07	-1.6832627e-07	-1.6768945e-07	-1.6765102e-07	-1.6736334e-07	-1.6656867e-07	-1.6624216e-07	-1.6619424e-07	-1.6569743e-07	-1.6528747e-07	-1.6547125e-07	-1.6546159e-07	-1.6496011e-07	-1.6411462e-07	-1.6389242e-07	-1.6352516e-07	-1.6375373e-07	-1.6293865e-07	-1.6251698e-07	-1.6199004e-07	-1.6176796e-07	-1.6142116e-07	-1.6090917e-07	-1.6124153e-07	-1.6060778e-07	-1.6080588e-07	-1.6082214e-07	-1.6068179e-07	-1.6034363e-07	-1.5991156e-07	-1.5961217e-07	-1.593454e-07	-1.5937076e-07	-1.5936558e-07	-1.5903265e-07	-1.5862605e-07	-1.5881147e-07	-1.5813862e-07	-1.5810446e-07	-1.573253e-07	-1.5702631e-07	-1.5696514e-07	-1.5734804e-07	-1.5688636e-07	-1.5766199e-07	-1.5708298e-07	-1.5713181e-07	-1.5666467e-07	-1.5661431e-07	-1.5676574e-07	-1.5628694e-07	-1.562214e-07	-1.5629314e-07	-1.5589558e-07	-1.5541758e-07	-1.549281e-07	-1.5491611e-07	-1.5485398e-07	-1.547412e-07	-1.5425388e-07	-1.5366464e-07	-1.5330784e-07	-1.5321035e-07	-1.5301276e-07	-1.5352208e-07	-1.530799e-07	-1.5179671e-07	-1.510162e-07	-1.5172839e-07	-1.5315612e-07	-1.5260099e-07	-1.5335803e-07	-1.5330846e-07	-1.5348257e-07	-1.5288123e-07	-1.4930458e-07	-1.4902815e-07	-1.4921318e-07	-1.4966815e-07	-1.5240886e-07	-1.50152e-07	-1.4962939e-07	-1.4929202e-07	-1.4923188e-07	-1.4920585e-07	-1.4882687e-07	-1.4963177e-07	-1.4975365e-07	-1.5056798e-07	-1.5032623e-07	-1.4846319e-07	-1.4830903e-07	-1.4794966e-07	-1.471783e-07	-1.4712839e-07	-1.4701209e-07	-1.4653239e-07	-1.4628858e-07	-1.4634264e-07	-1.4654256e-07	-1.4673259e-07	-1.4624749e-07	-1.464598e-07	-1.4585919e-07	-1.4549238e-07	-1.456998e-07	-1.4529189e-07	-1.4494401e-07	-1.4629279e-07	-1.4421107e-07	-1.4479468e-07	-1.4525108e-07	-1.4671133e-07	-1.4676999e-07	-1.4685406e-07	-1.4377946e-07	-1.4322535e-07	-1.4299832e-07	-1.4361888e-07	-1.4267766e-07	-1.4226595e-07	-1.4280818e-07	-1.4271507e-07	-1.4273076e-07	-1.4269199e-07	-1.4087311e-07	-1.4059958e-07	-1.4182962e-07	-1.412306e-07	-1.4104336e-07	-1.3917457e-07	-1.4037391e-07	-1.400482e-07	-1.3986642e-07	-1.3935988e-07	-1.3843254e-07	-1.3919094e-07	-1.3864417e-07	-1.3634059e-07	-1.3667722e-07	-1.3940473e-07	-1.3987e-07	-1.3953712e-07	-1.3786655e-07	-1.3722132e-07	-1.3920084e-07	-1.3905083e-07	-1.3942628e-07	-1.3958027e-07	-1.3921465e-07	-1.3804242e-07
-1.4540944e-07	-1.4767568e-07	-1.474948e-07	-1.4717085e-07	-1.4723923e-07	-1.4713441e-07	-1.4681729e-07	-1.4674828e-07	-1.4670672e-07	-1.4684213e-07	-1.468232e-07	-1.471775e-07	-1.4723537e-07	-1.4734047e-07	-1.4745251e-07	-1.4715135e-07	-1.4755193e-07	-1.4777368e-07	-1.4777913e-07	-1.473577e-07	-1.4742642e-07	-1.4707575e-07	-1.4673117e-07	-1.4542701e-07	-1.4441969e-07	-1.4333608e-07	-1.4609924e-07	-1.4629057e-07	-1.4643445e-07	-1.4668751e-07	-1.4657201e-07	-1.465346e-07	-1.4639454e-07	-1.4610441e-07	-1.4597009e-07	-1.4590398e-07	-1.4582565e-07	-1.458057e-07	-1.4607775e-07	-1.4662794e-07	-1.4687572e-07	-1.4684053e-07	-1.4650237e-07	-1.4645826e-07	-1.4661589e-07	-1.4635992e-07	-1.4681365e-07	-1.4752743e-07	-1.4773934e-07	-1.4782324e-07	-1.4825434e-07	-1.4836621e-07	-1.4759979e-07	-1.4783791e-07	-1.4760661e-07	-1.4764333e-07	-1.483873e-07	-1.4850696e-07	-1.4830687e-07	-1.4840191e-07	-1.4835945e-07	-1.4815544e-07	-1.4768335e-07	-1.4784399e-07	-1.4788054e-07	-1.4800611e-07	-1.4816487e-07	-1.4842124e-07	-1.4881505e-07	-1.4899211e-07	-1.4918658e-07	-1.4933516e-07	-1.496071e-07	-1.4992042e-07	-1.5036409e-07	-1.5080303e-07	-1.5114171e-07	-1.5164528e-07	-1.5199879e-07	-1.5217967e-07	-1.5182025e-07	-1.5244774e-07	-1.5206859e-07	-1.5216995e-07	-1.5205092e-07	-1.5232109e-07	-1.5240903e-07	-1.5294449e-07	-1.5298792e-07	-1.5321945e-07	-1.5338696e-07	-1.5370728e-07	-1.541527e-07	-1.5486688e-07	-1.5520925e-07	-1.5434875e-07	-1.5539894e-07	-1.552894e-07	-1.5612108e-07	-1.568398e-07	-1.5739192e-07	-1.5768398e-07	-1.5718757e-07	-1.5737822e-07	-1.5783576e-07	-1.5805892e-07	-1.5815573e-07	-1.5882557e-07	-1.5960057e-07	-1.5978111e-07	-1.599609e-07	-1.5910194e-07	-1.5863878e-07	-1.5951605e-07	-1.5969943e-07	-1.5906238e-07	-1.6108589e-07	-1.6063416e-07	-1.6154536e-07	-1.6170668e-07	-1.6154456e-07	-1.6065781e-07	-1.6151654e-07	-1.6165291e-07	-1.614635e-07	-1.6134783e-07	-1.6262993e-07	-1.6310565e-07	-1.6305927e-07	-1.6289033e-07	-1.6249749e-07	-1.6294109e-07	-1.6299902e-07	-1.6388077e-07	-1.6352561e-07	-1.6425491e-07	-1.6489571e-07	-1.646651e-07	-1.6569925e-07	-1.6572142e-07	-1.6610534e-07	-1.6671822e-07	-1.6771469e-07	-1.6889197e-07	-1.6916903e-07	-1.6935718e-07	-1.6968607e-07	-1.7013554e-07	-1.7049774e-07	-1.7026736e-07	-1.7053424e-07	-1.7128485e-07	-1.7177723e-07	-1.7222209e-07	-1.7194424e-07	-1.7194549e-07	-1.7166894e-07	-1.719784e-07	-1.7186926e-07	-1.7186119e-07	-1.7240319e-07	-1.7271958e-07	-1.7302415e-07	-1.7306445e-07	-1.7318291e-07	-1.7239921e-07	-1.7071261e-07	-1.7532545e-07	-1.7557153e-07	-1.7558546e-07	-1.7570477e-07	-1.7593186e-07	-1.7620084e-07	-1.7652837e-07	-1.769389e-07	-1.7722408e-07	-1.7796589e-07	-1.7780951e-07	-1.7799539e-07	-1.7843297e-07	-1.7843558e-07	-1.7919325e-07	-1.785105e-07	-1.7842018e-07	-1.7854467e-07	-1.78508e-07	-1.7908013e-07	-1.7871326e-07	-1.7910588e-07	-1.793918e-07	-1.7860066e-07	-1.7880069e-07	-1.7875453e-07	-1.7864613e-07	-1.7764364e-07	-1.7743497e-07	-1.7752461e-07	-1.778173e-07	-1.7828336e-07	-1.7821793e-07	-1.7848743e-07	-1.7895218e-07	-1.7980307e-07	-1.7972837e-07	-1.796742e-07	-1.795101e-07	-1.7893706e-07	-1.7905546e-07	-1.7911589e-07	-1.7895161e-07	-1.7889084e-07	-1.7862641e-07	-1.7894666e-07	-1.7894041e-07	-1.7887544e-07	-1.7912191e-07	-1.792522e-07	-1.7895405e-07	-1.7901829e-07	-1.7895826e-07	-1.7903062e-07	-1.7897122e-07	-1.7883104e-07	-1.7879228e-07	-1.7907723e-07	-1.7918939e-07	-1.7929381e-07	-1.7954108e-07	-1.7986031e-07	-1.7956091e-07	-1.7984064e-07	-1.7975503e-07	-1.7975344e-07	-1.7955938e-07	-1.7968341e-07	-1.7971871e-07	-1.79913e-07	-1.7965431e-07	-1.795504e-07	-1.7949685e-07	-1.7928085e-07	-1.7915693e-07	-1.7854461e-07	-1.7824237e-07	-1.7786823e-07	-1.77571e-07	-1.7760124e-07	-1.77635e-07	-1.7778922e-07	-1.7778058e-07	-1.7741689e-07	-1.7745424e-07	-1.7741439e-07	-1.7705668e-07	-1.7717173e-07	-1.7714882e-07	-1.770444e-07	-1.7703496e-07	-1.7710244e-07	-1.7715473e-07	-1.7715547e-07	-1.7771987e-07	-1.7783299e-07	-1.7800454e-07	-1.7792132e-07	-1.7770105e-07	-1.7676945e-07	-1.7564781e-07	-1.7463088e-07	-1.7503555e-07	-1.7529231e-07	-1.753981e-07	-1.7607704e-07	-1.759264e-07	-1.7600331e-07	-1.7614786e-07	-1.7598342e-07	-1.7649506e-07	-1.7614775e-07	-1.7635205e-07	-1.7648165e-07	-1.7641077e-07	-1.76941e-07	-1.7706668e-07	-1.7760419e-07	-1.7791319e-07	-1.7812289e-07	-1.7820054e-07	-1.7857428e-07	-1.7805689e-07	-1.7775704e-07	-1.7761607e-07	-1.7772476e-07	-1.7756997e-07	-1.7754701e-07	-1.7797316e-07	-1.77836e-07	-1.7789529e-07	-1.7770321e-07	-1.7809469e-07	-1.7780172e-07	-1.7777785e-07	-1.7804359e-07	-1.7811556e-07	-1.7773579e-07	-1.7734914e-07	-1.7722937e-07	-1.7688552e-07	-1.7663547e-07	-1.7652468e-07	-1.764227e-07	-1.7656055e-07	-1.7596773e-07	-1.7595892e-07	-1.7599774e-07	-1.7602764e-07	-1.7618123e-07	-1.7614246e-07	-1.7593356e-07	-1.7539878e-07	-1.7551781e-07	-1.7531647e-07	-1.7494051e-07	-1.7516527e-07	-1.7435269e-07	-1.7385872e-07	-1.7359423e-07	-1.7358894e-07	-1.7349169e-07	-1.7337692e-07	-1.7313567e-07	-1.7277563e-07	-1.7268786e-07	-1.7306138e-07	-1.7299328e-07	-1.7307161e-07	-1.7282485e-07	-1.7237068e-07	-1.7285214e-07	-1.7200671e-07	-1.7190246e-07	-1.7131919e-07	-1.7108528e-07	-1.7057209e-07	-1.7077275e-07	-1.6993539e-07	-1.6949048e-07	-1.6931733e-07	-1.6925577e-07	-1.6921382e-07	-1.6911719e-07	-1.6896428e-07	-1.6908905e-07	-1.6886179e-07	-1.6918329e-07	-1.6900924e-07	-1.6906887e-07	-1.6851658e-07	-1.689308e-07	-1.6862896e-07	-1.6857217e-07	-1.6837896e-07	-1.6804034e-07	-1.6748226e-07	-1.6751318e-07	-1.6716342e-07	-1.6647147e-07	-1.6612341e-07	-1.6614126e-07	-1.6569214e-07	-1.6534034e-07	-1.6547676e-07	-1.6542208e-07	-1.6483102e-07	-1.6404812e-07	-1.6384251e-07	-1.6350594e-07	-1.6381449e-07	-1.6291449e-07	-1.6254035e-07	-1.6196134e-07	-1.6170139e-07	-1.613941e-07	-1.6089831e-07	-1.6119498e-07	-1.6057919e-07	-1.6080651e-07	-1.6074335e-07	-1.6051342e-07	-1.6007954e-07	-1.5953123e-07	-1.5915151e-07	-1.5897473e-07	-1.5903561e-07	-1.5899712e-07	-1.5879226e-07	-1.585438e-07	-1.5875685e-07	-1.5817915e-07	-1.5797286e-07	-1.571758e-07	-1.5681752e-07	-1.5672549e-07	-1.5650289e-07	-1.5482789e-07	-1.5686294e-07	-1.5586335e-07	-1.5712561e-07	-1.5673601e-07	-1.5673305e-07	-1.5667092e-07	-1.5607299e-07	-1.558958e-07	-1.5594162e-07	-1.554979e-07	-1.5507413e-07	-1.5453509e-07	-1.5443925e-07	-1.5417498e-07	-1.5404544e-07	-1.5387394e-07	-1.5364486e-07	-1.5326418e-07	-1.5309814e-07	-1.5267767e-07	-1.5272229e-07	-1.5202033e-07	-1.4929674e-07	-1.4901707e-07	-1.4956288e-07	-1.518091e-07	-1.5151119e-07	-1.5207968e-07	-1.5236219e-07	-1.5190943e-07	-1.513398e-07	-1.4854419e-07	-1.4843215e-07	-1.4861786e-07	-1.4904464e-07	-1.5199362e-07	-1.4940412e-07	-1.487075e-07	-1.4846967e-07	-1.4850588e-07	-1.484043e-07	-1.4773212e-07	-1.4799815e-07	-1.4799269e-07	-1.4821768e-07	-1.4764936e-07	-1.4655836e-07	-1.4707166e-07	-1.464594e-07	-1.4579763e-07	-1.4591006e-07	-1.4603228e-07	-1.4529587e-07	-1.453588e-07	-1.4534896e-07	-1.455511e-07	-1.4615318e-07	-1.4507992e-07	-1.4509646e-07	-1.4447028e-07	-1.4427434e-07	-1.4459602e-07	-1.4368538e-07	-1.4327122e-07	-1.4459721e-07	-1.4260024e-07	-1.4330675e-07	-1.4283307e-07	-1.4489171e-07	-1.4522465e-07	-1.4514796e-07	-1.4252936e-07	-1.4178551e-07	-1.4130779e-07	-1.4187736e-07	-1.4085941e-07	-1.4096031e-07	-1.4212708e-07	-1.4097174e-07	-1.4033463e-07	-1.4081559e-07	-1.3952922e-07	-1.3914877e-07	-1.3977336e-07	-1.3971629e-07	-1.392014e-07	-1.379201e-07	-1.3891224e-07	-1.3886324e-07	-1.3846773e-07	-1.3802219e-07	-1.3731949e-07	-1.3789457e-07	-1.3717704e-07	-1.3528938e-07	-1.3568632e-07	-1.3758716e-07	-1.3822677e-07	-1.3729885e-07	-1.365861e-07	-1.3583224e-07	-1.3758984e-07	-1.3721461e-07	-1.3781892e-07	-1.3799854e-07	-1.3742607e-07	-1.3669137e-07
-1.4441105e-07	-1.4596441e-07	-1.4520333e-07	-1.4505167e-07	-1.4516303e-07	-1.464179e-07	-1.4617461e-07	-1.4600874e-07	-1.4595491e-07	-1.4624612e-07	-1.461529e-07	-1.4627426e-07	-1.4618428e-07	-1.4612812e-07	-1.4611209e-07	-1.4604893e-07	-1.4630427e-07	-1.463917e-07	-1.4659793e-07	-1.4636925e-07	-1.4636998e-07	-1.4628819e-07	-1.4604524e-07	-1.4304311e-07	-1.4207251e-07	-1.4154182e-07	-1.4440451e-07	-1.4436796e-07	-1.4476836e-07	-1.4504252e-07	-1.4511068e-07	-1.4497613e-07	-1.4507935e-07	-1.4517275e-07	-1.4505315e-07	-1.4514029e-07	-1.4508254e-07	-1.4526381e-07	-1.4554723e-07	-1.4585765e-07	-1.4599777e-07	-1.4564148e-07	-1.4547794e-07	-1.4555752e-07	-1.4585288e-07	-1.4593348e-07	-1.4608594e-07	-1.4628927e-07	-1.466081e-07	-1.4692415e-07	-1.4715476e-07	-1.4564637e-07	-1.4461403e-07	-1.4644144e-07	-1.4646548e-07	-1.4624896e-07	-1.4662777e-07	-1.4704113e-07	-1.4691881e-07	-1.4713117e-07	-1.4714368e-07	-1.4710145e-07	-1.4680433e-07	-1.4704256e-07	-1.4708564e-07	-1.4705478e-07	-1.4694706e-07	-1.4697088e-07	-1.4734519e-07	-1.4725538e-07	-1.4748042e-07	-1.4753988e-07	-1.4785928e-07	-1.4846904e-07	-1.4889577e-07	-1.495718e-07	-1.4984624e-07	-1.5030145e-07	-1.5065552e-07	-1.505868e-07	-1.503771e-07	-1.5102921e-07	-1.5069975e-07	-1.5079922e-07	-1.5054883e-07	-1.5071527e-07	-1.5100159e-07	-1.5188226e-07	-1.5180461e-07	-1.5194604e-07	-1.5222781e-07	-1.5215096e-07	-1.5235258e-07	-1.5295359e-07	-1.5318125e-07	-1.5258138e-07	-1.5353129e-07	-1.5361644e-07	-1.5443686e-07	-1.5516895e-07	-1.5552359e-07	-1.5595572e-07	-1.5544794e-07	-1.5556145e-07	-1.5586363e-07	-1.5630934e-07	-1.5607145e-07	-1.5680564e-07	-1.5734543e-07	-1.5791858e-07	-1.5808592e-07	-1.5736515e-07	-1.5650301e-07	-1.5784406e-07	-1.5794541e-07	-1.5720519e-07	-1.5969778e-07	-1.591556e-07	-1.6003287e-07	-1.6026075e-07	-1.5993089e-07	-1.5933e-07	-1.5975166e-07	-1.5970494e-07	-1.5997301e-07	-1.5976468e-07	-1.6101228e-07	-1.6166825e-07	-1.6184845e-07	-1.6161232e-07	-1.6092559e-07	-1.6118264e-07	-1.6128689e-07	-1.6243388e-07	-1.6237158e-07	-1.631571e-07	-1.6377481e-07	-1.6359627e-07	-1.6425793e-07	-1.6398906e-07	-1.6519601e-07	-1.6559932e-07	-1.6647334e-07	-1.6752978e-07	-1.6736101e-07	-1.6789147e-07	-1.6842591e-07	-1.6891016e-07	-1.6965487e-07	-1.6941374e-07	-1.6953646e-07	-1.6991066e-07	-1.7033938e-07	-1.7103264e-07	-1.7115917e-07	-1.7160198e-07	-1.7152297e-07	-1.7184175e-07	-1.7161994e-07	-1.7148483e-07	-1.7200449e-07	-1.7218309e-07	-1.7242166e-07	-1.7261613e-07	-1.728867e-07	-1.7218736e-07	-1.7061478e-07	-1.751003e-07	-1.7535848e-07	-1.754201e-07	-1.7565412e-07	-1.7595812e-07	-1.7627735e-07	-1.7656805e-07	-1.7696476e-07	-1.7712887e-07	-1.7779757e-07	-1.7770486e-07	-1.7786556e-07	-1.7829683e-07	-1.7827671e-07	-1.790433e-07	-1.7825903e-07	-1.7819957e-07	-1.7830121e-07	-1.7822578e-07	-1.7886475e-07	-1.7850761e-07	-1.7889641e-07	-1.7934906e-07	-1.7858804e-07	-1.7870713e-07	-1.7859378e-07	-1.7844138e-07	-1.7735215e-07	-1.7709482e-07	-1.7700364e-07	-1.772803e-07	-1.778069e-07	-1.7778405e-07	-1.779934e-07	-1.784349e-07	-1.7940863e-07	-1.7934661e-07	-1.7934434e-07	-1.7935059e-07	-1.7881916e-07	-1.7895462e-07	-1.7897946e-07	-1.788701e-07	-1.7882593e-07	-1.7853489e-07	-1.7893626e-07	-1.7891642e-07	-1.7890835e-07	-1.7917358e-07	-1.7927454e-07	-1.7904131e-07	-1.7910781e-07	-1.7903523e-07	-1.7906137e-07	-1.7903307e-07	-1.7889283e-07	-1.7879125e-07	-1.7895587e-07	-1.7902778e-07	-1.7908343e-07	-1.7932899e-07	-1.7966062e-07	-1.7941608e-07	-1.7986628e-07	-1.7975123e-07	-1.7982114e-07	-1.7957115e-07	-1.7963669e-07	-1.7961668e-07	-1.7987298e-07	-1.7952595e-07	-1.7928443e-07	-1.7898884e-07	-1.7879734e-07	-1.7870707e-07	-1.7815626e-07	-1.7809145e-07	-1.7782884e-07	-1.7758111e-07	-1.7759055e-07	-1.7765495e-07	-1.7765473e-07	-1.7743292e-07	-1.7697135e-07	-1.7715968e-07	-1.7726842e-07	-1.7708868e-07	-1.7728075e-07	-1.773119e-07	-1.7714666e-07	-1.7709493e-07	-1.7709101e-07	-1.7715638e-07	-1.7709164e-07	-1.7755468e-07	-1.7783765e-07	-1.7796833e-07	-1.7792809e-07	-1.7761283e-07	-1.7673625e-07	-1.7564008e-07	-1.7462361e-07	-1.7498382e-07	-1.7519227e-07	-1.7532267e-07	-1.7587007e-07	-1.7581061e-07	-1.758707e-07	-1.7588565e-07	-1.7573819e-07	-1.7622875e-07	-1.7587632e-07	-1.7595306e-07	-1.7604208e-07	-1.7599899e-07	-1.7661745e-07	-1.7696317e-07	-1.7755281e-07	-1.7790921e-07	-1.7822578e-07	-1.7823726e-07	-1.7845059e-07	-1.7805866e-07	-1.7786056e-07	-1.7782475e-07	-1.7796191e-07	-1.77809e-07	-1.7780565e-07	-1.7817956e-07	-1.7800016e-07	-1.7802932e-07	-1.7785874e-07	-1.7823271e-07	-1.7791797e-07	-1.7795003e-07	-1.7826545e-07	-1.7828557e-07	-1.7783151e-07	-1.7730218e-07	-1.7724244e-07	-1.7696317e-07	-1.7663626e-07	-1.762773e-07	-1.7630424e-07	-1.7647278e-07	-1.7585108e-07	-1.7584438e-07	-1.7583682e-07	-1.7594141e-07	-1.762042e-07	-1.7612501e-07	-1.7592356e-07	-1.7530272e-07	-1.7536297e-07	-1.7473843e-07	-1.7424452e-07	-1.7451117e-07	-1.7374845e-07	-1.7324157e-07	-1.7318376e-07	-1.7301534e-07	-1.7300641e-07	-1.7298009e-07	-1.7292388e-07	-1.7269701e-07	-1.7260953e-07	-1.7303546e-07	-1.7283543e-07	-1.7305564e-07	-1.7279933e-07	-1.7238739e-07	-1.729108e-07	-1.7207407e-07	-1.7201853e-07	-1.7140292e-07	-1.7118424e-07	-1.7063149e-07	-1.7076087e-07	-1.6987838e-07	-1.6949059e-07	-1.6935701e-07	-1.6927356e-07	-1.6920825e-07	-1.6919017e-07	-1.6907688e-07	-1.6901453e-07	-1.6883376e-07	-1.6918153e-07	-1.6902061e-07	-1.6902203e-07	-1.6843035e-07	-1.6874827e-07	-1.6849106e-07	-1.6842455e-07	-1.6825334e-07	-1.6735623e-07	-1.6724516e-07	-1.6731724e-07	-1.6694923e-07	-1.6625103e-07	-1.6600916e-07	-1.6604383e-07	-1.6561563e-07	-1.6533937e-07	-1.6540804e-07	-1.6532925e-07	-1.6469727e-07	-1.6397877e-07	-1.6371689e-07	-1.6343614e-07	-1.636667e-07	-1.6264096e-07	-1.6228375e-07	-1.6174829e-07	-1.6159726e-07	-1.612803e-07	-1.6081685e-07	-1.6071954e-07	-1.6059028e-07	-1.6074887e-07	-1.6062853e-07	-1.6037296e-07	-1.5985688e-07	-1.5935689e-07	-1.5906028e-07	-1.5884547e-07	-1.5893875e-07	-1.5878447e-07	-1.5860132e-07	-1.5845245e-07	-1.5874247e-07	-1.5814686e-07	-1.5783849e-07	-1.5700431e-07	-1.5674584e-07	-1.5663232e-07	-1.5496016e-07	-1.5380158e-07	-1.5474768e-07	-1.5430254e-07	-1.5697617e-07	-1.5679149e-07	-1.5672697e-07	-1.565698e-07	-1.5595589e-07	-1.5553223e-07	-1.5538063e-07	-1.5515656e-07	-1.5484835e-07	-1.5436592e-07	-1.5388525e-07	-1.530899e-07	-1.5357278e-07	-1.5334609e-07	-1.5328789e-07	-1.5297212e-07	-1.5268648e-07	-1.5211157e-07	-1.514303e-07	-1.5045345e-07	-1.4760292e-07	-1.4765851e-07	-1.4794085e-07	-1.5016496e-07	-1.501154e-07	-1.5065808e-07	-1.50723e-07	-1.4979651e-07	-1.4933602e-07	-1.4762622e-07	-1.4770507e-07	-1.4801577e-07	-1.4842215e-07	-1.5126164e-07	-1.4846921e-07	-1.4768153e-07	-1.4741539e-07	-1.4734923e-07	-1.4734815e-07	-1.4640955e-07	-1.4641074e-07	-1.4638067e-07	-1.4613863e-07	-1.4522232e-07	-1.4484806e-07	-1.4594497e-07	-1.4473784e-07	-1.4397676e-07	-1.4405435e-07	-1.4491127e-07	-1.4358432e-07	-1.4382664e-07	-1.4379253e-07	-1.4445055e-07	-1.4497851e-07	-1.4374075e-07	-1.4330749e-07	-1.4266158e-07	-1.4311269e-07	-1.432058e-07	-1.4166102e-07	-1.4166244e-07	-1.4268289e-07	-1.4116893e-07	-1.4149208e-07	-1.4015893e-07	-1.4252572e-07	-1.4311962e-07	-1.4298229e-07	-1.412742e-07	-1.4039074e-07	-1.3945123e-07	-1.397832e-07	-1.3890502e-07	-1.3949739e-07	-1.4083918e-07	-1.3893566e-07	-1.380036e-07	-1.3870908e-07	-1.379189e-07	-1.3726583e-07	-1.3762917e-07	-1.3793448e-07	-1.3730431e-07	-1.3643478e-07	-1.3708387e-07	-1.3731187e-07	-1.3667614e-07	-1.3652976e-07	-1.3603028e-07	-1.3633502e-07	-1.3568797e-07	-1.3462738e-07	-1.3507253e-07	-1.3604404e-07	-1.362925e-07	-1.3496481e-07	-1.3516649e-07	-1.3407447e-07	-1.3567677e-07	-1.354644e-07	-1.3600948e-07	-1.3611003e-07	-1.3546315e-07	-1.3502029e-07
-1.4355226e-07	-1.4466093e-07	-1.431635e-07	-1.4320585e-07	-1.4352196e-07	-1.4561158e-07	-1.4554968e-07	-1.4549482e-07	-1.4546868e-07	-1.4566587e-07	-1.4545418e-07	-1.4555479e-07	-1.452853e-07	-1.4522323e-07	-1.4518798e-07	-1.4508464e-07	-1.4509214e-07	-1.4505849e-07	-1.4505616e-07	-1.4500375e-07	-1.449435e-07	-1.4499921e-07	-1.4489927e-07	-1.4141921e-07	-1.4078893e-07	-1.405478e-07	-1.4318101e-07	-1.4288787e-07	-1.4308284e-07	-1.4341578e-07	-1.4366486e-07	-1.4335194e-07	-1.435115e-07	-1.4388991e-07	-1.439783e-07	-1.443733e-07	-1.4275662e-07	-1.4467224e-07	-1.4495885e-07	-1.4506827e-07	-1.4518633e-07	-1.4467508e-07	-1.4458914e-07	-1.4406584e-07	-1.4513051e-07	-1.4520634e-07	-1.4506742e-07	-1.451827e-07	-1.4534385e-07	-1.4565182e-07	-1.4581008e-07	-1.4287792e-07	-1.4224656e-07	-1.4484084e-07	-1.4494822e-07	-1.4461693e-07	-1.4482913e-07	-1.45157e-07	-1.4518355e-07	-1.4542047e-07	-1.4540797e-07	-1.4568207e-07	-1.4565376e-07	-1.4598072e-07	-1.4609054e-07	-1.4590773e-07	-1.4571651e-07	-1.4568752e-07	-1.459407e-07	-1.4572305e-07	-1.4600693e-07	-1.4627551e-07	-1.464644e-07	-1.4706359e-07	-1.4737356e-07	-1.4785758e-07	-1.4807165e-07	-1.4875252e-07	-1.4911706e-07	-1.4912933e-07	-1.4900235e-07	-1.4949819e-07	-1.4944339e-07	-1.4953594e-07	-1.4928622e-07	-1.4916697e-07	-1.4943015e-07	-1.5041678e-07	-1.5029559e-07	-1.5021021e-07	-1.5075398e-07	-1.505062e-07	-1.5074107e-07	-1.5119923e-07	-1.5117269e-07	-1.5079092e-07	-1.5162829e-07	-1.5202295e-07	-1.5234502e-07	-1.5337213e-07	-1.5340885e-07	-1.5392339e-07	-1.5355914e-07	-1.5362275e-07	-1.5372791e-07	-1.5441213e-07	-1.539367e-07	-1.5477752e-07	-1.553808e-07	-1.5571248e-07	-1.5607765e-07	-1.5535278e-07	-1.5448563e-07	-1.5603973e-07	-1.5644014e-07	-1.552587e-07	-1.5801794e-07	-1.5740119e-07	-1.5830881e-07	-1.587951e-07	-1.585118e-07	-1.5802135e-07	-1.5822854e-07	-1.5818688e-07	-1.5850173e-07	-1.5834274e-07	-1.5941885e-07	-1.6004481e-07	-1.6032794e-07	-1.6013735e-07	-1.5978782e-07	-1.5987644e-07	-1.5983409e-07	-1.6075069e-07	-1.6071806e-07	-1.61824e-07	-1.6269371e-07	-1.6264153e-07	-1.6307058e-07	-1.6254137e-07	-1.6395893e-07	-1.6431534e-07	-1.649737e-07	-1.6588069e-07	-1.6540383e-07	-1.6628974e-07	-1.6683873e-07	-1.6743815e-07	-1.6831905e-07	-1.6839391e-07	-1.6837134e-07	-1.6856256e-07	-1.6878607e-07	-1.6938264e-07	-1.7015486e-07	-1.710232e-07	-1.7102343e-07	-1.7144913e-07	-1.7130901e-07	-1.7112586e-07	-1.7145169e-07	-1.715303e-07	-1.7183254e-07	-1.7211369e-07	-1.725561e-07	-1.7213642e-07	-1.705987e-07	-1.7499497e-07	-1.752291e-07	-1.7518005e-07	-1.7545301e-07	-1.7588087e-07	-1.7626928e-07	-1.7658635e-07	-1.7689467e-07	-1.7707475e-07	-1.7772356e-07	-1.7755946e-07	-1.7782315e-07	-1.7818002e-07	-1.7811067e-07	-1.7871014e-07	-1.7800733e-07	-1.7798078e-07	-1.7807008e-07	-1.7796538e-07	-1.7865153e-07	-1.7832718e-07	-1.7871463e-07	-1.7921252e-07	-1.7837323e-07	-1.7842507e-07	-1.7820338e-07	-1.7808622e-07	-1.770922e-07	-1.7679582e-07	-1.7658738e-07	-1.7672556e-07	-1.771304e-07	-1.7722829e-07	-1.7751955e-07	-1.780125e-07	-1.790263e-07	-1.788585e-07	-1.7903261e-07	-1.790545e-07	-1.7857576e-07	-1.7872441e-07	-1.7876397e-07	-1.7866392e-07	-1.7870116e-07	-1.7847992e-07	-1.7894075e-07	-1.7900487e-07	-1.789428e-07	-1.7924606e-07	-1.793149e-07	-1.791073e-07	-1.7923855e-07	-1.791534e-07	-1.791492e-07	-1.7907712e-07	-1.7890591e-07	-1.7879438e-07	-1.7894399e-07	-1.7904193e-07	-1.7907411e-07	-1.7921735e-07	-1.794906e-07	-1.7939783e-07	-1.7983905e-07	-1.7973741e-07	-1.7985082e-07	-1.7966369e-07	-1.7962873e-07	-1.7954034e-07	-1.7976424e-07	-1.7934889e-07	-1.7896673e-07	-1.7839676e-07	-1.7837544e-07	-1.7831189e-07	-1.7788597e-07	-1.7795952e-07	-1.7782492e-07	-1.77647e-07	-1.776736e-07	-1.7769582e-07	-1.7757486e-07	-1.772928e-07	-1.7684897e-07	-1.7711312e-07	-1.7720453e-07	-1.7716167e-07	-1.7737841e-07	-1.7739131e-07	-1.7723119e-07	-1.7713745e-07	-1.7701524e-07	-1.7699421e-07	-1.7691161e-07	-1.7748812e-07	-1.7771231e-07	-1.7787539e-07	-1.7786374e-07	-1.774506e-07	-1.7663535e-07	-1.7548183e-07	-1.7447263e-07	-1.748881e-07	-1.7512076e-07	-1.7511093e-07	-1.7567811e-07	-1.7550155e-07	-1.7547433e-07	-1.7544835e-07	-1.7527333e-07	-1.7567544e-07	-1.7535302e-07	-1.7535262e-07	-1.7543181e-07	-1.7540714e-07	-1.7606089e-07	-1.7654787e-07	-1.7726222e-07	-1.7775602e-07	-1.781122e-07	-1.7807059e-07	-1.7827205e-07	-1.7782486e-07	-1.7769543e-07	-1.7765109e-07	-1.7792541e-07	-1.7782736e-07	-1.7782889e-07	-1.7821998e-07	-1.7808213e-07	-1.7811101e-07	-1.7788273e-07	-1.7829456e-07	-1.7799971e-07	-1.7801591e-07	-1.7832582e-07	-1.7831849e-07	-1.7782821e-07	-1.7738512e-07	-1.7729133e-07	-1.7702752e-07	-1.764916e-07	-1.761361e-07	-1.7612012e-07	-1.7636597e-07	-1.758122e-07	-1.757582e-07	-1.7577054e-07	-1.760223e-07	-1.7621238e-07	-1.7608124e-07	-1.7586069e-07	-1.7513065e-07	-1.7482978e-07	-1.7415704e-07	-1.7384264e-07	-1.7392568e-07	-1.7318763e-07	-1.726425e-07	-1.725042e-07	-1.723219e-07	-1.7239194e-07	-1.7243292e-07	-1.7259947e-07	-1.7252461e-07	-1.7262101e-07	-1.7305814e-07	-1.7273248e-07	-1.7298549e-07	-1.7280547e-07	-1.7234862e-07	-1.7290142e-07	-1.7213966e-07	-1.720332e-07	-1.714086e-07	-1.7117037e-07	-1.7067157e-07	-1.7074984e-07	-1.6986212e-07	-1.6957324e-07	-1.6943943e-07	-1.6942488e-07	-1.6941749e-07	-1.6933984e-07	-1.6931176e-07	-1.6913157e-07	-1.6896706e-07	-1.6922115e-07	-1.6905119e-07	-1.6905625e-07	-1.6844393e-07	-1.6867017e-07	-1.6831916e-07	-1.6822366e-07	-1.6799294e-07	-1.6559653e-07	-1.6703166e-07	-1.6713454e-07	-1.6675381e-07	-1.6599813e-07	-1.6571352e-07	-1.6565895e-07	-1.6525121e-07	-1.6494135e-07	-1.6494494e-07	-1.6504362e-07	-1.6451736e-07	-1.6370535e-07	-1.6343233e-07	-1.6309428e-07	-1.6301971e-07	-1.6218871e-07	-1.6186164e-07	-1.6138324e-07	-1.6124028e-07	-1.6101711e-07	-1.6058061e-07	-1.5867931e-07	-1.6038166e-07	-1.6071584e-07	-1.604198e-07	-1.6026866e-07	-1.5984006e-07	-1.5929146e-07	-1.5893113e-07	-1.5874838e-07	-1.588682e-07	-1.5857773e-07	-1.58207e-07	-1.5802055e-07	-1.5816431e-07	-1.573826e-07	-1.5712664e-07	-1.5656013e-07	-1.5657258e-07	-1.564996e-07	-1.5414645e-07	-1.5327578e-07	-1.5369091e-07	-1.5329522e-07	-1.5631309e-07	-1.5611153e-07	-1.5608572e-07	-1.5578598e-07	-1.5510767e-07	-1.5492105e-07	-1.5479407e-07	-1.546216e-07	-1.5444613e-07	-1.5395216e-07	-1.5342431e-07	-1.5173725e-07	-1.526227e-07	-1.5235327e-07	-1.5240079e-07	-1.5200413e-07	-1.5167137e-07	-1.5081196e-07	-1.4918498e-07	-1.4856619e-07	-1.4642427e-07	-1.4644274e-07	-1.4653006e-07	-1.4836195e-07	-1.4873888e-07	-1.4900553e-07	-1.4863747e-07	-1.4736651e-07	-1.4728283e-07	-1.4659798e-07	-1.4670383e-07	-1.469395e-07	-1.4733007e-07	-1.4964303e-07	-1.4722207e-07	-1.463203e-07	-1.4604331e-07	-1.4582014e-07	-1.45755e-07	-1.447379e-07	-1.4462205e-07	-1.4441912e-07	-1.4419169e-07	-1.4324894e-07	-1.4307125e-07	-1.4406243e-07	-1.4245126e-07	-1.4195331e-07	-1.4200583e-07	-1.4343152e-07	-1.4196746e-07	-1.4218267e-07	-1.4219125e-07	-1.4297126e-07	-1.4346443e-07	-1.428217e-07	-1.4127113e-07	-1.4044076e-07	-1.4186992e-07	-1.4167028e-07	-1.3978871e-07	-1.4023618e-07	-1.4054098e-07	-1.3940951e-07	-1.3949409e-07	-1.3803958e-07	-1.4003462e-07	-1.4053472e-07	-1.4082184e-07	-1.3975466e-07	-1.3899194e-07	-1.3678743e-07	-1.3746757e-07	-1.3710479e-07	-1.3772205e-07	-1.3900922e-07	-1.368885e-07	-1.3643347e-07	-1.3689112e-07	-1.3613715e-07	-1.3537073e-07	-1.3563039e-07	-1.3578773e-07	-1.3538749e-07	-1.3459317e-07	-1.3493855e-07	-1.35405e-07	-1.3487653e-07	-1.3473209e-07	-1.3435692e-07	-1.3456378e-07	-1.3411358e-07	-1.336258e-07	-1.3388041e-07	-1.3470128e-07	-1.3437801e-07	-1.3284813e-07	-1.3328213e-07	-1.3215958e-07	-1.3370231e-07	-1.3370709e-07	-1.3411801e-07	-1.341395e-07	-1.3320243e-07	-1.3308926e-07
-1.4249957e-07	-1.4387643e-07	-1.4156456e-07	-1.41616e-07	-1.4250327e-07	-1.4439593e-07	-1.4437603e-07	-1.4443788e-07	-1.4456907e-07	-1.4459113e-07	-1.4464638e-07	-1.4480213e-07	-1.4455065e-07	-1.4445726e-07	-1.4418947e-07	-1.4406265e-07	-1.4399649e-07	-1.4359154e-07	-1.4347023e-07	-1.4345989e-07	-1.4370113e-07	-1.4377963e-07	-1.4328003e-07	-1.3990598e-07	-1.3970254e-07	-1.3983288e-07	-1.4133468e-07	-1.4198554e-07	-1.4200384e-07	-1.4204659e-07	-1.4210974e-07	-1.4191824e-07	-1.4224992e-07	-1.4246274e-07	-1.4270125e-07	-1.4299377e-07	-1.4011977e-07	-1.4327969e-07	-1.4378639e-07	-1.4414189e-07	-1.4412365e-07	-1.4416042e-07	-1.4358244e-07	-1.4213322e-07	-1.439393e-07	-1.4428008e-07	-1.4393635e-07	-1.4419845e-07	-1.4420584e-07	-1.4433346e-07	-1.445847e-07	-1.414669e-07	-1.411774e-07	-1.4386399e-07	-1.4371784e-07	-1.4338758e-07	-1.4356522e-07	-1.4361683e-07	-1.437362e-07	-1.4375763e-07	-1.4373961e-07	-1.4395334e-07	-1.441224e-07	-1.4463649e-07	-1.4483095e-07	-1.4486801e-07	-1.4473159e-07	-1.446225e-07	-1.4474227e-07	-1.4466116e-07	-1.4481697e-07	-1.4506742e-07	-1.4507566e-07	-1.4566575e-07	-1.4558759e-07	-1.4575397e-07	-1.4584589e-07	-1.4650914e-07	-1.4698952e-07	-1.4721013e-07	-1.4736707e-07	-1.4793432e-07	-1.4794313e-07	-1.4821779e-07	-1.4795836e-07	-1.4757723e-07	-1.4773843e-07	-1.4832295e-07	-1.4808552e-07	-1.4793238e-07	-1.4844545e-07	-1.4830624e-07	-1.4888155e-07	-1.4948176e-07	-1.4954293e-07	-1.4935506e-07	-1.5012023e-07	-1.5033726e-07	-1.503131e-07	-1.5134339e-07	-1.508476e-07	-1.5129399e-07	-1.5172753e-07	-1.5178085e-07	-1.5192882e-07	-1.5244058e-07	-1.5204233e-07	-1.531692e-07	-1.5388207e-07	-1.5393158e-07	-1.5444948e-07	-1.5358e-07	-1.5278454e-07	-1.5414253e-07	-1.5492867e-07	-1.5313577e-07	-1.5585067e-07	-1.5554252e-07	-1.5636738e-07	-1.570059e-07	-1.5698708e-07	-1.5658219e-07	-1.5676068e-07	-1.5684441e-07	-1.570977e-07	-1.5696105e-07	-1.5760287e-07	-1.5816642e-07	-1.5852726e-07	-1.582751e-07	-1.5833677e-07	-1.5838992e-07	-1.586348e-07	-1.5914202e-07	-1.5857955e-07	-1.6023927e-07	-1.6139234e-07	-1.614394e-07	-1.6176199e-07	-1.6152092e-07	-1.6253603e-07	-1.6298389e-07	-1.634433e-07	-1.639421e-07	-1.6357063e-07	-1.6419665e-07	-1.6490355e-07	-1.6570738e-07	-1.6660857e-07	-1.6701324e-07	-1.6710595e-07	-1.6746475e-07	-1.6768615e-07	-1.6832109e-07	-1.6913907e-07	-1.6990549e-07	-1.6997177e-07	-1.7063002e-07	-1.7068999e-07	-1.7053031e-07	-1.7083869e-07	-1.7079634e-07	-1.7111364e-07	-1.7155457e-07	-1.7219054e-07	-1.7195606e-07	-1.7051599e-07	-1.7484092e-07	-1.7515146e-07	-1.7510405e-07	-1.7533614e-07	-1.7573876e-07	-1.7618459e-07	-1.7645846e-07	-1.7679804e-07	-1.7698341e-07	-1.7765541e-07	-1.7746038e-07	-1.777131e-07	-1.7804854e-07	-1.7796822e-07	-1.7799539e-07	-1.7782816e-07	-1.7772322e-07	-1.778044e-07	-1.7768218e-07	-1.7847913e-07	-1.7811055e-07	-1.7843598e-07	-1.7892108e-07	-1.7794025e-07	-1.7786527e-07	-1.7762778e-07	-1.7751591e-07	-1.7655088e-07	-1.7636279e-07	-1.7614491e-07	-1.7630333e-07	-1.7655498e-07	-1.7662609e-07	-1.7709931e-07	-1.7761994e-07	-1.7870485e-07	-1.7842058e-07	-1.7880325e-07	-1.7872668e-07	-1.7817905e-07	-1.7838693e-07	-1.7840608e-07	-1.7822811e-07	-1.7843041e-07	-1.7829547e-07	-1.788186e-07	-1.7909269e-07	-1.7902465e-07	-1.7923128e-07	-1.7931148e-07	-1.7914959e-07	-1.7925288e-07	-1.7917802e-07	-1.791675e-07	-1.7904034e-07	-1.7886788e-07	-1.7878955e-07	-1.7899418e-07	-1.7906666e-07	-1.7914147e-07	-1.7920593e-07	-1.7948923e-07	-1.7932689e-07	-1.7964999e-07	-1.7955381e-07	-1.7972991e-07	-1.7965863e-07	-1.7961992e-07	-1.79501e-07	-1.7957683e-07	-1.7909736e-07	-1.7858548e-07	-1.7810424e-07	-1.7809816e-07	-1.7809685e-07	-1.777891e-07	-1.7796424e-07	-1.7781258e-07	-1.7767837e-07	-1.7772538e-07	-1.7776262e-07	-1.7765666e-07	-1.7737932e-07	-1.7702354e-07	-1.7726654e-07	-1.7728553e-07	-1.7725654e-07	-1.7747482e-07	-1.7742673e-07	-1.7726853e-07	-1.7713415e-07	-1.7699108e-07	-1.7698574e-07	-1.7694583e-07	-1.7746845e-07	-1.7770088e-07	-1.7788363e-07	-1.7785123e-07	-1.7736915e-07	-1.7660369e-07	-1.754002e-07	-1.7440715e-07	-1.7486849e-07	-1.7493045e-07	-1.7491362e-07	-1.754039e-07	-1.7518931e-07	-1.7510678e-07	-1.7508637e-07	-1.7479891e-07	-1.7519847e-07	-1.748636e-07	-1.7495131e-07	-1.7508461e-07	-1.7501964e-07	-1.7563804e-07	-1.7592015e-07	-1.7650154e-07	-1.7703184e-07	-1.7742292e-07	-1.7753501e-07	-1.779967e-07	-1.7756429e-07	-1.7744134e-07	-1.7748482e-07	-1.777741e-07	-1.777247e-07	-1.7776711e-07	-1.7813676e-07	-1.7814909e-07	-1.7812204e-07	-1.7791132e-07	-1.7832343e-07	-1.7798675e-07	-1.7800568e-07	-1.7830376e-07	-1.7833963e-07	-1.7780133e-07	-1.7736079e-07	-1.7719788e-07	-1.7681612e-07	-1.7628457e-07	-1.7600917e-07	-1.7594584e-07	-1.7620653e-07	-1.7576053e-07	-1.756992e-07	-1.7580555e-07	-1.7609682e-07	-1.7612678e-07	-1.7599331e-07	-1.7564656e-07	-1.7472678e-07	-1.7442193e-07	-1.738901e-07	-1.7359673e-07	-1.7351988e-07	-1.7269434e-07	-1.7226171e-07	-1.7193412e-07	-1.7190069e-07	-1.7180014e-07	-1.7192571e-07	-1.7213137e-07	-1.7221873e-07	-1.7252114e-07	-1.7304035e-07	-1.7265882e-07	-1.7288693e-07	-1.7276847e-07	-1.7233032e-07	-1.7288096e-07	-1.720785e-07	-1.7203348e-07	-1.7144419e-07	-1.7110511e-07	-1.706685e-07	-1.7079395e-07	-1.6988582e-07	-1.6967624e-07	-1.6964981e-07	-1.6962917e-07	-1.6958927e-07	-1.6948826e-07	-1.6947109e-07	-1.6924326e-07	-1.6902601e-07	-1.6923013e-07	-1.691385e-07	-1.6911622e-07	-1.6844479e-07	-1.6857922e-07	-1.6815881e-07	-1.6794422e-07	-1.6746839e-07	-1.6501087e-07	-1.6673675e-07	-1.6697027e-07	-1.6663347e-07	-1.6577724e-07	-1.653334e-07	-1.6518453e-07	-1.6455311e-07	-1.6425832e-07	-1.6416095e-07	-1.6449997e-07	-1.6413685e-07	-1.6340618e-07	-1.6315801e-07	-1.6272014e-07	-1.611952e-07	-1.6197885e-07	-1.6177108e-07	-1.6129042e-07	-1.6107583e-07	-1.6083089e-07	-1.6040724e-07	-1.5799731e-07	-1.6022955e-07	-1.6064593e-07	-1.5916203e-07	-1.5931943e-07	-1.5970335e-07	-1.5915282e-07	-1.5864418e-07	-1.5856818e-07	-1.5834939e-07	-1.5813617e-07	-1.5753949e-07	-1.5718803e-07	-1.5708389e-07	-1.5648419e-07	-1.5630036e-07	-1.559693e-07	-1.5598022e-07	-1.5593241e-07	-1.5304892e-07	-1.5259531e-07	-1.5299497e-07	-1.5237492e-07	-1.5464451e-07	-1.5529218e-07	-1.5464366e-07	-1.5457402e-07	-1.5423876e-07	-1.5419761e-07	-1.5396864e-07	-1.5373814e-07	-1.5361803e-07	-1.5311872e-07	-1.5293648e-07	-1.5035465e-07	-1.5123663e-07	-1.5083947e-07	-1.5111016e-07	-1.5094736e-07	-1.5016263e-07	-1.4875303e-07	-1.4692438e-07	-1.4735701e-07	-1.4493662e-07	-1.4478286e-07	-1.4501683e-07	-1.4676749e-07	-1.4729761e-07	-1.4739436e-07	-1.4696298e-07	-1.4541547e-07	-1.458468e-07	-1.4536226e-07	-1.4547567e-07	-1.4551125e-07	-1.4573999e-07	-1.4772309e-07	-1.4545645e-07	-1.4478792e-07	-1.4451376e-07	-1.4424364e-07	-1.4418811e-07	-1.4305016e-07	-1.4260746e-07	-1.4247178e-07	-1.4285672e-07	-1.419765e-07	-1.420313e-07	-1.4224429e-07	-1.4067228e-07	-1.3989609e-07	-1.4001358e-07	-1.4150015e-07	-1.4044389e-07	-1.4062647e-07	-1.4093803e-07	-1.4136026e-07	-1.4168643e-07	-1.4138556e-07	-1.3929247e-07	-1.3833051e-07	-1.3986931e-07	-1.3977757e-07	-1.3826207e-07	-1.3847591e-07	-1.3822387e-07	-1.3734245e-07	-1.3780323e-07	-1.3642699e-07	-1.3781005e-07	-1.3804873e-07	-1.3860597e-07	-1.3785581e-07	-1.3741374e-07	-1.3355856e-07	-1.3460709e-07	-1.3496964e-07	-1.3550374e-07	-1.3699434e-07	-1.3489972e-07	-1.3500744e-07	-1.3484356e-07	-1.3425313e-07	-1.3321977e-07	-1.3352604e-07	-1.334206e-07	-1.3363348e-07	-1.3257272e-07	-1.3273382e-07	-1.3315776e-07	-1.3300911e-07	-1.3275962e-07	-1.3267163e-07	-1.3270801e-07	-1.3244994e-07	-1.3224007e-07	-1.3262729e-07	-1.3312018e-07	-1.3224707e-07	-1.3095479e-07	-1.3099844e-07	-1.3003176e-07	-1.3184052e-07	-1.3198451e-07	-1.3200361e-07	-1.3210172e-07	-1.30746e-07	-1.3088595e-07
-1.4100425e-07	-1.4297274e-07	-1.4020173e-07	-1.4034532e-07	-1.4136594e-07	-1.4275884e-07	-1.4296586e-07	-1.4271944e-07	-1.4290418e-07	-1.4313457e-07	-1.4337155e-07	-1.4346199e-07	-1.43242e-07	-1.4321409e-07	-1.4276407e-07	-1.4268699e-07	-1.4262628e-07	-1.4213498e-07	-1.4206074e-07	-1.4202715e-07	-1.4244148e-07	-1.4247433e-07	-1.4124629e-07	-1.3857817e-07	-1.3856561e-07	-1.3900154e-07	-1.3966246e-07	-1.413743e-07	-1.4134474e-07	-1.4125078e-07	-1.4114335e-07	-1.4096082e-07	-1.4116864e-07	-1.411837e-07	-1.4135804e-07	-1.4133076e-07	-1.3837393e-07	-1.4140824e-07	-1.4186145e-07	-1.4278896e-07	-1.4277026e-07	-1.4311019e-07	-1.4167284e-07	-1.4051028e-07	-1.4206989e-07	-1.4292215e-07	-1.4287451e-07	-1.4310723e-07	-1.4309518e-07	-1.4299781e-07	-1.4344715e-07	-1.4046202e-07	-1.4031525e-07	-1.4304959e-07	-1.4294574e-07	-1.4254721e-07	-1.4273792e-07	-1.4253953e-07	-1.4254249e-07	-1.4249815e-07	-1.4259359e-07	-1.4258563e-07	-1.4245336e-07	-1.4283626e-07	-1.4311212e-07	-1.4354885e-07	-1.4353714e-07	-1.4354089e-07	-1.4362496e-07	-1.4359813e-07	-1.4345062e-07	-1.4363161e-07	-1.4365924e-07	-1.4387916e-07	-1.4366861e-07	-1.436652e-07	-1.4381334e-07	-1.4426092e-07	-1.4464285e-07	-1.4494515e-07	-1.4545179e-07	-1.4645229e-07	-1.4624635e-07	-1.4663146e-07	-1.4648413e-07	-1.4603575e-07	-1.4614233e-07	-1.4628949e-07	-1.4605729e-07	-1.4582719e-07	-1.4597816e-07	-1.4645639e-07	-1.473482e-07	-1.479109e-07	-1.4820404e-07	-1.4827833e-07	-1.4892026e-07	-1.4895375e-07	-1.486581e-07	-1.4943134e-07	-1.4819159e-07	-1.4824553e-07	-1.4998733e-07	-1.5000739e-07	-1.502919e-07	-1.5066411e-07	-1.5021914e-07	-1.5160197e-07	-1.5233798e-07	-1.5246167e-07	-1.5314362e-07	-1.5225987e-07	-1.515391e-07	-1.5223731e-07	-1.530629e-07	-1.5086687e-07	-1.5373575e-07	-1.5358984e-07	-1.5442646e-07	-1.5508846e-07	-1.5525137e-07	-1.5509477e-07	-1.5513479e-07	-1.5537609e-07	-1.5551052e-07	-1.5551188e-07	-1.5559897e-07	-1.5590354e-07	-1.5629342e-07	-1.5630275e-07	-1.5655985e-07	-1.5689483e-07	-1.5713192e-07	-1.5741222e-07	-1.5632855e-07	-1.5832751e-07	-1.5974575e-07	-1.601706e-07	-1.6031333e-07	-1.6050819e-07	-1.6116769e-07	-1.6159908e-07	-1.6172896e-07	-1.6204586e-07	-1.6170048e-07	-1.619394e-07	-1.6309167e-07	-1.6379727e-07	-1.6466657e-07	-1.6543856e-07	-1.6575393e-07	-1.662014e-07	-1.6654957e-07	-1.672127e-07	-1.6783207e-07	-1.6847537e-07	-1.6871815e-07	-1.6947359e-07	-1.6993863e-07	-1.6997006e-07	-1.7021728e-07	-1.7012314e-07	-1.7044721e-07	-1.7099063e-07	-1.716889e-07	-1.7151314e-07	-1.7020017e-07	-1.7436753e-07	-1.748956e-07	-1.7493596e-07	-1.7527952e-07	-1.7566884e-07	-1.7614991e-07	-1.7637251e-07	-1.7672716e-07	-1.7686193e-07	-1.7747044e-07	-1.7732663e-07	-1.7747635e-07	-1.7793974e-07	-1.7780241e-07	-1.7643669e-07	-1.7759163e-07	-1.7750563e-07	-1.7758333e-07	-1.7748243e-07	-1.7826238e-07	-1.7778439e-07	-1.7802046e-07	-1.7841211e-07	-1.7737415e-07	-1.7714711e-07	-1.7696357e-07	-1.7687205e-07	-1.7576082e-07	-1.7566833e-07	-1.757258e-07	-1.7594067e-07	-1.7611143e-07	-1.7619766e-07	-1.7659511e-07	-1.7725426e-07	-1.7832099e-07	-1.779826e-07	-1.7837169e-07	-1.7811743e-07	-1.776703e-07	-1.7788915e-07	-1.7799618e-07	-1.7786505e-07	-1.7796998e-07	-1.7789398e-07	-1.7842058e-07	-1.7887334e-07	-1.7901345e-07	-1.7915914e-07	-1.7923293e-07	-1.790803e-07	-1.7914329e-07	-1.7905262e-07	-1.7903875e-07	-1.7888232e-07	-1.7880711e-07	-1.7874584e-07	-1.7900265e-07	-1.790869e-07	-1.7913794e-07	-1.7919911e-07	-1.7936435e-07	-1.7907712e-07	-1.79344e-07	-1.7926681e-07	-1.7945263e-07	-1.7941204e-07	-1.7944137e-07	-1.7932462e-07	-1.7937288e-07	-1.7886327e-07	-1.7835964e-07	-1.7800323e-07	-1.7801779e-07	-1.7806974e-07	-1.7794326e-07	-1.7798993e-07	-1.778775e-07	-1.7769122e-07	-1.7775761e-07	-1.7785959e-07	-1.7776381e-07	-1.775789e-07	-1.7727012e-07	-1.7750131e-07	-1.7745526e-07	-1.7742383e-07	-1.7759714e-07	-1.7753302e-07	-1.7731895e-07	-1.7715718e-07	-1.7710533e-07	-1.7708794e-07	-1.770668e-07	-1.7753132e-07	-1.7773482e-07	-1.7790842e-07	-1.7787465e-07	-1.7738671e-07	-1.7662268e-07	-1.7548439e-07	-1.7441573e-07	-1.7479471e-07	-1.7477896e-07	-1.7466488e-07	-1.7518971e-07	-1.7487969e-07	-1.7479283e-07	-1.7478976e-07	-1.744483e-07	-1.7487264e-07	-1.7455102e-07	-1.7470143e-07	-1.7488225e-07	-1.746543e-07	-1.7526668e-07	-1.7532795e-07	-1.7590804e-07	-1.7628247e-07	-1.7663524e-07	-1.7685505e-07	-1.776595e-07	-1.7718065e-07	-1.7712898e-07	-1.7731202e-07	-1.7761084e-07	-1.7761454e-07	-1.7770765e-07	-1.7802029e-07	-1.7806593e-07	-1.7810294e-07	-1.7791183e-07	-1.7825175e-07	-1.7788165e-07	-1.7793008e-07	-1.7813051e-07	-1.7817422e-07	-1.776495e-07	-1.7716275e-07	-1.7702496e-07	-1.7658869e-07	-1.761224e-07	-1.7593806e-07	-1.7585029e-07	-1.7608312e-07	-1.7564679e-07	-1.7563809e-07	-1.7581237e-07	-1.7598239e-07	-1.7587564e-07	-1.7574604e-07	-1.7524695e-07	-1.7443199e-07	-1.7416062e-07	-1.7368814e-07	-1.7332496e-07	-1.7330206e-07	-1.7249005e-07	-1.7207265e-07	-1.716495e-07	-1.7173676e-07	-1.7155617e-07	-1.7153968e-07	-1.717342e-07	-1.7181992e-07	-1.7230104e-07	-1.7299175e-07	-1.7259566e-07	-1.728061e-07	-1.7275278e-07	-1.723875e-07	-1.7292774e-07	-1.7215018e-07	-1.7206969e-07	-1.7151177e-07	-1.7110693e-07	-1.7066105e-07	-1.7084011e-07	-1.6991282e-07	-1.6970733e-07	-1.697407e-07	-1.6969744e-07	-1.6964776e-07	-1.6949826e-07	-1.6946399e-07	-1.6926441e-07	-1.6897673e-07	-1.6915595e-07	-1.691127e-07	-1.6900339e-07	-1.6829733e-07	-1.6851243e-07	-1.6809668e-07	-1.6780587e-07	-1.6588763e-07	-1.6467004e-07	-1.655909e-07	-1.6681651e-07	-1.6668514e-07	-1.6580753e-07	-1.6523416e-07	-1.649131e-07	-1.642062e-07	-1.6377646e-07	-1.6392858e-07	-1.6392909e-07	-1.6339203e-07	-1.6291398e-07	-1.6278273e-07	-1.6245133e-07	-1.6004333e-07	-1.6200732e-07	-1.6174835e-07	-1.61272e-07	-1.6105241e-07	-1.6080219e-07	-1.6040411e-07	-1.5776828e-07	-1.6015161e-07	-1.6038251e-07	-1.576895e-07	-1.5723276e-07	-1.5869102e-07	-1.5866897e-07	-1.5796007e-07	-1.578166e-07	-1.5754381e-07	-1.574661e-07	-1.5692706e-07	-1.5644167e-07	-1.5638017e-07	-1.5573005e-07	-1.5561659e-07	-1.5548989e-07	-1.5544066e-07	-1.5511978e-07	-1.5234986e-07	-1.5215142e-07	-1.5217296e-07	-1.5168524e-07	-1.5277681e-07	-1.544397e-07	-1.52756e-07	-1.5321302e-07	-1.5328925e-07	-1.5347973e-07	-1.5316442e-07	-1.5272707e-07	-1.5257223e-07	-1.518469e-07	-1.519395e-07	-1.4915412e-07	-1.4979281e-07	-1.4926746e-07	-1.497902e-07	-1.4954361e-07	-1.481626e-07	-1.4663811e-07	-1.4483862e-07	-1.4587232e-07	-1.4316186e-07	-1.4295318e-07	-1.4328629e-07	-1.4522732e-07	-1.4562943e-07	-1.4571521e-07	-1.4578887e-07	-1.4386205e-07	-1.4447335e-07	-1.4375013e-07	-1.4381465e-07	-1.4381914e-07	-1.4382869e-07	-1.455756e-07	-1.4360347e-07	-1.4333784e-07	-1.4283347e-07	-1.4235434e-07	-1.4228783e-07	-1.4110293e-07	-1.4070241e-07	-1.4122492e-07	-1.4161384e-07	-1.4072418e-07	-1.4097196e-07	-1.406641e-07	-1.3885273e-07	-1.379571e-07	-1.3827434e-07	-1.3957441e-07	-1.3887393e-07	-1.3852565e-07	-1.3918122e-07	-1.3929605e-07	-1.3934635e-07	-1.3929417e-07	-1.3755573e-07	-1.3649571e-07	-1.3761445e-07	-1.3769289e-07	-1.365745e-07	-1.3649037e-07	-1.3620945e-07	-1.355375e-07	-1.3586015e-07	-1.3475449e-07	-1.3552813e-07	-1.357684e-07	-1.3622378e-07	-1.3547321e-07	-1.352218e-07	-1.3045263e-07	-1.3153431e-07	-1.3246608e-07	-1.3283289e-07	-1.3475028e-07	-1.3288314e-07	-1.3305839e-07	-1.3254839e-07	-1.3221052e-07	-1.30974e-07	-1.310537e-07	-1.3095689e-07	-1.3156705e-07	-1.306359e-07	-1.3084781e-07	-1.3085634e-07	-1.3092853e-07	-1.3074026e-07	-1.3104523e-07	-1.3108155e-07	-1.3075351e-07	-1.3070945e-07	-1.3105171e-07	-1.309873e-07	-1.2989835e-07	-1.2901972e-07	-1.2875307e-07	-1.2787092e-07	-1.2970446e-07	-1.2990756e-07	-1.2984424e-07	-1.3006843e-07	-1.2848835e-07	-1.2840849e-07
-1.3957441e-07	-1.416953e-07	-1.3906595e-07	-1.3911995e-07	-1.402239e-07	-1.4104154e-07	-1.4174094e-07	-1.4112265e-07	-1.4121241e-07	-1.4149845e-07	-1.4159673e-07	-1.4174424e-07	-1.4176345e-07	-1.4163084e-07	-1.4134849e-07	-1.4114772e-07	-1.4100999e-07	-1.404789e-07	-1.4066183e-07	-1.4093439e-07	-1.4106342e-07	-1.4085521e-07	-1.3902832e-07	-1.3776724e-07	-1.3764179e-07	-1.3809301e-07	-1.3842731e-07	-1.4026114e-07	-1.4069104e-07	-1.4052267e-07	-1.4034913e-07	-1.4030434e-07	-1.3966917e-07	-1.3994764e-07	-1.4006713e-07	-1.3975256e-07	-1.3755846e-07	-1.4013347e-07	-1.4031559e-07	-1.4093081e-07	-1.4105728e-07	-1.4119973e-07	-1.4012249e-07	-1.3942258e-07	-1.4054228e-07	-1.4151431e-07	-1.4203874e-07	-1.4223832e-07	-1.423042e-07	-1.4222576e-07	-1.4222144e-07	-1.3920146e-07	-1.3919657e-07	-1.4207404e-07	-1.4201913e-07	-1.4165647e-07	-1.4197707e-07	-1.4173111e-07	-1.415101e-07	-1.4152681e-07	-1.415516e-07	-1.4128722e-07	-1.4116659e-07	-1.4122372e-07	-1.4127238e-07	-1.4128619e-07	-1.4142415e-07	-1.4178846e-07	-1.4195297e-07	-1.421534e-07	-1.4200924e-07	-1.4225662e-07	-1.4212048e-07	-1.4217784e-07	-1.4210747e-07	-1.4195854e-07	-1.4229971e-07	-1.4250566e-07	-1.4282784e-07	-1.4316504e-07	-1.4379356e-07	-1.4499136e-07	-1.4461375e-07	-1.4484033e-07	-1.4490087e-07	-1.4454469e-07	-1.4451552e-07	-1.445984e-07	-1.4441434e-07	-1.4429111e-07	-1.4418652e-07	-1.4493457e-07	-1.4582764e-07	-1.466347e-07	-1.4689317e-07	-1.4700169e-07	-1.4753022e-07	-1.4758689e-07	-1.4732996e-07	-1.4781671e-07	-1.4634122e-07	-1.4563506e-07	-1.4824582e-07	-1.4823519e-07	-1.4869175e-07	-1.4897074e-07	-1.4843187e-07	-1.4991133e-07	-1.5084856e-07	-1.5089307e-07	-1.515312e-07	-1.5084322e-07	-1.5039717e-07	-1.5043588e-07	-1.5097578e-07	-1.4892078e-07	-1.517646e-07	-1.5153637e-07	-1.5249486e-07	-1.5290271e-07	-1.5339111e-07	-1.5335735e-07	-1.5339913e-07	-1.5359302e-07	-1.5370966e-07	-1.5386519e-07	-1.5371836e-07	-1.5371194e-07	-1.5384177e-07	-1.5407335e-07	-1.5471062e-07	-1.5532015e-07	-1.5536762e-07	-1.5535858e-07	-1.5471011e-07	-1.5657872e-07	-1.580039e-07	-1.5888838e-07	-1.5897541e-07	-1.5918539e-07	-1.5957335e-07	-1.5987808e-07	-1.5971807e-07	-1.6019635e-07	-1.5994272e-07	-1.6013098e-07	-1.6167309e-07	-1.6224993e-07	-1.6319296e-07	-1.6385417e-07	-1.6434598e-07	-1.6484336e-07	-1.6523609e-07	-1.6604741e-07	-1.6649579e-07	-1.6720702e-07	-1.6761146e-07	-1.6846673e-07	-1.6923508e-07	-1.6937105e-07	-1.696539e-07	-1.6963889e-07	-1.6985541e-07	-1.7032369e-07	-1.7082891e-07	-1.70573e-07	-1.6943358e-07	-1.7359406e-07	-1.7423207e-07	-1.7456512e-07	-1.7509825e-07	-1.7560939e-07	-1.7596642e-07	-1.7618567e-07	-1.7648853e-07	-1.766287e-07	-1.7730565e-07	-1.7716758e-07	-1.7739336e-07	-1.7788159e-07	-1.7757952e-07	-1.7567407e-07	-1.7746913e-07	-1.7736892e-07	-1.7743679e-07	-1.7726563e-07	-1.7794196e-07	-1.7750142e-07	-1.7752029e-07	-1.778161e-07	-1.7671488e-07	-1.7647017e-07	-1.7631254e-07	-1.7608039e-07	-1.7506102e-07	-1.7508455e-07	-1.7526992e-07	-1.7557124e-07	-1.7582914e-07	-1.760128e-07	-1.7628201e-07	-1.7698926e-07	-1.778788e-07	-1.7773954e-07	-1.7784316e-07	-1.7742775e-07	-1.7705776e-07	-1.773754e-07	-1.7757179e-07	-1.7761528e-07	-1.7765257e-07	-1.7752279e-07	-1.7796577e-07	-1.7856439e-07	-1.7887982e-07	-1.7900805e-07	-1.7909019e-07	-1.7892205e-07	-1.7888715e-07	-1.7878546e-07	-1.7871804e-07	-1.7867836e-07	-1.7866353e-07	-1.7867512e-07	-1.7897963e-07	-1.7907399e-07	-1.7913845e-07	-1.7913305e-07	-1.7918467e-07	-1.7888851e-07	-1.7914368e-07	-1.7902289e-07	-1.7914255e-07	-1.7907087e-07	-1.7926521e-07	-1.7920502e-07	-1.7932291e-07	-1.788365e-07	-1.7841086e-07	-1.7808367e-07	-1.7805911e-07	-1.7821031e-07	-1.7812721e-07	-1.7815159e-07	-1.7800738e-07	-1.7777836e-07	-1.778314e-07	-1.7795003e-07	-1.7787812e-07	-1.778352e-07	-1.7750227e-07	-1.7770145e-07	-1.7763142e-07	-1.7754274e-07	-1.777068e-07	-1.776437e-07	-1.7735692e-07	-1.7713035e-07	-1.7713529e-07	-1.7717383e-07	-1.7719566e-07	-1.7759413e-07	-1.7776625e-07	-1.7789051e-07	-1.7778848e-07	-1.7739546e-07	-1.7669106e-07	-1.7552577e-07	-1.744354e-07	-1.7468267e-07	-1.746568e-07	-1.7452339e-07	-1.7497734e-07	-1.745239e-07	-1.744599e-07	-1.745322e-07	-1.7425299e-07	-1.7462207e-07	-1.7432774e-07	-1.7445257e-07	-1.7459746e-07	-1.7437878e-07	-1.7492778e-07	-1.7496342e-07	-1.7548501e-07	-1.7576542e-07	-1.7619624e-07	-1.7641406e-07	-1.7728655e-07	-1.7693094e-07	-1.7685142e-07	-1.7710357e-07	-1.7743116e-07	-1.7750392e-07	-1.7767201e-07	-1.7800517e-07	-1.7798357e-07	-1.7809992e-07	-1.7788199e-07	-1.7818115e-07	-1.7774283e-07	-1.7778706e-07	-1.779332e-07	-1.7795008e-07	-1.774859e-07	-1.77022e-07	-1.7683402e-07	-1.7647585e-07	-1.7609671e-07	-1.7602736e-07	-1.7587951e-07	-1.7615281e-07	-1.7571301e-07	-1.7566163e-07	-1.757312e-07	-1.7566435e-07	-1.7566549e-07	-1.7549735e-07	-1.7503595e-07	-1.7423338e-07	-1.7395672e-07	-1.7348822e-07	-1.7306536e-07	-1.7314676e-07	-1.7235624e-07	-1.7199511e-07	-1.7163717e-07	-1.7168537e-07	-1.7152269e-07	-1.7140002e-07	-1.7147306e-07	-1.7141252e-07	-1.7205633e-07	-1.7288068e-07	-1.7244315e-07	-1.7260555e-07	-1.7262107e-07	-1.7230207e-07	-1.7294013e-07	-1.7219844e-07	-1.7205457e-07	-1.7151257e-07	-1.7111705e-07	-1.7064082e-07	-1.7080936e-07	-1.699313e-07	-1.6967044e-07	-1.6972291e-07	-1.6973263e-07	-1.6966823e-07	-1.6947337e-07	-1.6942892e-07	-1.6918762e-07	-1.6881535e-07	-1.6887304e-07	-1.6889845e-07	-1.6875936e-07	-1.6808644e-07	-1.6847162e-07	-1.6810839e-07	-1.6739864e-07	-1.6477503e-07	-1.6432824e-07	-1.6417982e-07	-1.656615e-07	-1.6642542e-07	-1.6563018e-07	-1.6515554e-07	-1.6466743e-07	-1.6404607e-07	-1.6370467e-07	-1.6387685e-07	-1.6238522e-07	-1.6190711e-07	-1.6255518e-07	-1.6253341e-07	-1.6179172e-07	-1.5944767e-07	-1.6179411e-07	-1.6140729e-07	-1.610415e-07	-1.6089666e-07	-1.6060073e-07	-1.6025365e-07	-1.5739687e-07	-1.6001275e-07	-1.5995806e-07	-1.5645185e-07	-1.5593361e-07	-1.5617832e-07	-1.5790874e-07	-1.573805e-07	-1.5711504e-07	-1.5682139e-07	-1.5677358e-07	-1.5605212e-07	-1.5582151e-07	-1.5524574e-07	-1.5516366e-07	-1.5526768e-07	-1.5516753e-07	-1.5501604e-07	-1.5448427e-07	-1.5256597e-07	-1.5226959e-07	-1.5139784e-07	-1.5087716e-07	-1.5109492e-07	-1.5293102e-07	-1.5129007e-07	-1.5200993e-07	-1.5219922e-07	-1.5233741e-07	-1.5182883e-07	-1.510553e-07	-1.5100045e-07	-1.4995993e-07	-1.5054576e-07	-1.4809228e-07	-1.4831699e-07	-1.4755091e-07	-1.4784382e-07	-1.474952e-07	-1.4636453e-07	-1.4508595e-07	-1.4313491e-07	-1.440215e-07	-1.4158667e-07	-1.4139545e-07	-1.4149907e-07	-1.4336638e-07	-1.4378253e-07	-1.4395044e-07	-1.4432197e-07	-1.4213265e-07	-1.4292311e-07	-1.4220433e-07	-1.4204909e-07	-1.417954e-07	-1.4183024e-07	-1.4322512e-07	-1.4173054e-07	-1.4221132e-07	-1.411795e-07	-1.4024391e-07	-1.4015552e-07	-1.3922255e-07	-1.3883073e-07	-1.3961926e-07	-1.4000597e-07	-1.3937125e-07	-1.3925313e-07	-1.3877064e-07	-1.3698349e-07	-1.3639163e-07	-1.3677538e-07	-1.3744409e-07	-1.3705301e-07	-1.3617813e-07	-1.3659786e-07	-1.3654591e-07	-1.3647463e-07	-1.3667778e-07	-1.3555126e-07	-1.3462267e-07	-1.3521606e-07	-1.3551499e-07	-1.3438358e-07	-1.3435277e-07	-1.3436056e-07	-1.3362529e-07	-1.3366974e-07	-1.3267532e-07	-1.3334693e-07	-1.3353485e-07	-1.3340025e-07	-1.3278742e-07	-1.3267288e-07	-1.2742208e-07	-1.2872925e-07	-1.2973823e-07	-1.3027557e-07	-1.3235467e-07	-1.3092028e-07	-1.3080535e-07	-1.3032121e-07	-1.3006201e-07	-1.2878041e-07	-1.286258e-07	-1.2841997e-07	-1.2936312e-07	-1.2882481e-07	-1.2909317e-07	-1.2868344e-07	-1.2872368e-07	-1.2885357e-07	-1.2943292e-07	-1.2971134e-07	-1.2910323e-07	-1.2916041e-07	-1.2917099e-07	-1.2872977e-07	-1.2753134e-07	-1.2701065e-07	-1.2673189e-07	-1.2612537e-07	-1.2742299e-07	-1.274754e-07	-1.2766696e-07	-1.2797648e-07	-1.2643454e-07	-1.2581228e-07
-1.3811859e-07	-1.4029138e-07	-1.3836461e-07	-1.3813604e-07	-1.3942423e-07	-1.3962608e-07	-1.4039989e-07	-1.3959823e-07	-1.395523e-07	-1.3965598e-07	-1.3933783e-07	-1.3964677e-07	-1.3999193e-07	-1.3979826e-07	-1.3971754e-07	-1.394381e-07	-1.3888837e-07	-1.383882e-07	-1.3888086e-07	-1.3946459e-07	-1.3907402e-07	-1.3859409e-07	-1.3709774e-07	-1.3725787e-07	-1.3687742e-07	-1.3739958e-07	-1.3755005e-07	-1.3886881e-07	-1.3931412e-07	-1.3914666e-07	-1.3853372e-07	-1.3899643e-07	-1.3815634e-07	-1.3871437e-07	-1.392151e-07	-1.3845209e-07	-1.372278e-07	-1.3908584e-07	-1.3920686e-07	-1.3931958e-07	-1.394269e-07	-1.394701e-07	-1.3904128e-07	-1.3866293e-07	-1.3932168e-07	-1.4022999e-07	-1.4105404e-07	-1.4105535e-07	-1.4141727e-07	-1.4155137e-07	-1.4029916e-07	-1.3797035e-07	-1.380036e-07	-1.4040933e-07	-1.4056769e-07	-1.404469e-07	-1.4059566e-07	-1.4075954e-07	-1.4086402e-07	-1.4070076e-07	-1.4048112e-07	-1.4017741e-07	-1.3990945e-07	-1.3976324e-07	-1.3954559e-07	-1.3921635e-07	-1.3935039e-07	-1.3979371e-07	-1.4026847e-07	-1.4051386e-07	-1.4058736e-07	-1.411276e-07	-1.4100846e-07	-1.4108082e-07	-1.4109725e-07	-1.4090335e-07	-1.4103983e-07	-1.4119308e-07	-1.4157291e-07	-1.4184252e-07	-1.4234257e-07	-1.4304749e-07	-1.4315816e-07	-1.4326167e-07	-1.4337377e-07	-1.431207e-07	-1.429641e-07	-1.4308e-07	-1.4306437e-07	-1.4307193e-07	-1.4301844e-07	-1.4339554e-07	-1.4430475e-07	-1.4526006e-07	-1.455922e-07	-1.4561658e-07	-1.4611118e-07	-1.4630427e-07	-1.4619519e-07	-1.4628608e-07	-1.4465661e-07	-1.4379236e-07	-1.465246e-07	-1.4693802e-07	-1.4719939e-07	-1.4742488e-07	-1.4670269e-07	-1.4822592e-07	-1.4926388e-07	-1.4937063e-07	-1.4999404e-07	-1.4942867e-07	-1.4915923e-07	-1.4887019e-07	-1.4893499e-07	-1.4693944e-07	-1.4949956e-07	-1.4948387e-07	-1.5016548e-07	-1.5078723e-07	-1.5137164e-07	-1.5130257e-07	-1.5153313e-07	-1.5185981e-07	-1.5198526e-07	-1.5202977e-07	-1.5187197e-07	-1.5190091e-07	-1.5180717e-07	-1.5199817e-07	-1.5304892e-07	-1.5363275e-07	-1.5362281e-07	-1.5325867e-07	-1.5327885e-07	-1.5480657e-07	-1.5616484e-07	-1.5696702e-07	-1.572314e-07	-1.5751749e-07	-1.5762151e-07	-1.5816801e-07	-1.5804005e-07	-1.5870603e-07	-1.5849974e-07	-1.5873172e-07	-1.6012933e-07	-1.6079468e-07	-1.6176818e-07	-1.6221651e-07	-1.6266068e-07	-1.6353732e-07	-1.6373406e-07	-1.6461985e-07	-1.6519294e-07	-1.6595232e-07	-1.6632845e-07	-1.6734379e-07	-1.6832155e-07	-1.6870979e-07	-1.6933586e-07	-1.6929096e-07	-1.6930505e-07	-1.6933637e-07	-1.6997302e-07	-1.6974514e-07	-1.6885207e-07	-1.7292496e-07	-1.7359383e-07	-1.7412896e-07	-1.7468165e-07	-1.7514589e-07	-1.7553839e-07	-1.7577111e-07	-1.7608545e-07	-1.7619141e-07	-1.7691445e-07	-1.7682783e-07	-1.7705878e-07	-1.7750966e-07	-1.7737347e-07	-1.7527805e-07	-1.772417e-07	-1.7711733e-07	-1.7718617e-07	-1.7700683e-07	-1.7739404e-07	-1.7713882e-07	-1.7714706e-07	-1.7742298e-07	-1.7622898e-07	-1.7593533e-07	-1.7566879e-07	-1.7548359e-07	-1.7453351e-07	-1.7455773e-07	-1.7486309e-07	-1.7531289e-07	-1.7560046e-07	-1.7587996e-07	-1.7612405e-07	-1.7678576e-07	-1.7759061e-07	-1.7754542e-07	-1.7731071e-07	-1.7687677e-07	-1.76566e-07	-1.7676672e-07	-1.7712756e-07	-1.7728678e-07	-1.7736386e-07	-1.7729479e-07	-1.7776591e-07	-1.7823112e-07	-1.7863385e-07	-1.7879034e-07	-1.7880609e-07	-1.7868001e-07	-1.786301e-07	-1.7848583e-07	-1.7838568e-07	-1.7843615e-07	-1.7835509e-07	-1.7841052e-07	-1.7879768e-07	-1.7894274e-07	-1.7907229e-07	-1.7897366e-07	-1.7906058e-07	-1.7872719e-07	-1.7899981e-07	-1.7892245e-07	-1.7899919e-07	-1.789756e-07	-1.7908241e-07	-1.7918649e-07	-1.7931484e-07	-1.7885941e-07	-1.7860611e-07	-1.7826915e-07	-1.7825641e-07	-1.7839869e-07	-1.7833446e-07	-1.782887e-07	-1.7809981e-07	-1.7783583e-07	-1.7781605e-07	-1.7791302e-07	-1.7787283e-07	-1.7792462e-07	-1.7764279e-07	-1.7779922e-07	-1.7774653e-07	-1.7759572e-07	-1.7774238e-07	-1.7764251e-07	-1.7742087e-07	-1.7719384e-07	-1.7718247e-07	-1.7726808e-07	-1.7722942e-07	-1.7750637e-07	-1.7760885e-07	-1.7761909e-07	-1.7740331e-07	-1.7719816e-07	-1.7652502e-07	-1.7546614e-07	-1.743557e-07	-1.7464907e-07	-1.7462492e-07	-1.7442136e-07	-1.7485769e-07	-1.7430614e-07	-1.7421672e-07	-1.742676e-07	-1.7406927e-07	-1.744599e-07	-1.7416448e-07	-1.7425003e-07	-1.7427305e-07	-1.7404653e-07	-1.7456267e-07	-1.7465214e-07	-1.7510348e-07	-1.7535831e-07	-1.7579805e-07	-1.7615088e-07	-1.7697175e-07	-1.7664024e-07	-1.7648091e-07	-1.7677655e-07	-1.7714495e-07	-1.7715763e-07	-1.7740012e-07	-1.7776483e-07	-1.7781554e-07	-1.7799329e-07	-1.778501e-07	-1.7807173e-07	-1.7760931e-07	-1.776026e-07	-1.7782946e-07	-1.7782952e-07	-1.7729991e-07	-1.7694475e-07	-1.7680281e-07	-1.764609e-07	-1.7612604e-07	-1.7605106e-07	-1.7596625e-07	-1.7623159e-07	-1.7576104e-07	-1.7563752e-07	-1.7564503e-07	-1.7537582e-07	-1.7557363e-07	-1.7536553e-07	-1.7493932e-07	-1.7415761e-07	-1.7382212e-07	-1.7338567e-07	-1.7298152e-07	-1.7313135e-07	-1.7240421e-07	-1.7205411e-07	-1.7171101e-07	-1.7172022e-07	-1.7149546e-07	-1.7141571e-07	-1.7137307e-07	-1.7115116e-07	-1.7181696e-07	-1.7260703e-07	-1.7230832e-07	-1.7245725e-07	-1.7232009e-07	-1.7205508e-07	-1.7270838e-07	-1.7204172e-07	-1.7171749e-07	-1.7142293e-07	-1.7110659e-07	-1.7056703e-07	-1.7044459e-07	-1.6984836e-07	-1.6950764e-07	-1.6955738e-07	-1.6945756e-07	-1.6939231e-07	-1.6918995e-07	-1.6905125e-07	-1.6889197e-07	-1.6839982e-07	-1.6841705e-07	-1.6817404e-07	-1.6810571e-07	-1.6763408e-07	-1.681185e-07	-1.6763374e-07	-1.6521062e-07	-1.6394358e-07	-1.6380807e-07	-1.6322463e-07	-1.6382847e-07	-1.6458267e-07	-1.6468658e-07	-1.643611e-07	-1.6401702e-07	-1.6361219e-07	-1.6344859e-07	-1.6334445e-07	-1.6147345e-07	-1.6095385e-07	-1.6208622e-07	-1.6193366e-07	-1.6075342e-07	-1.5880744e-07	-1.611686e-07	-1.6073e-07	-1.6058181e-07	-1.6063063e-07	-1.599019e-07	-1.5938303e-07	-1.5696764e-07	-1.5957181e-07	-1.5972239e-07	-1.5570265e-07	-1.5512671e-07	-1.5446477e-07	-1.5716631e-07	-1.5679126e-07	-1.5644434e-07	-1.5619759e-07	-1.5601262e-07	-1.5447017e-07	-1.5430049e-07	-1.5300714e-07	-1.5438377e-07	-1.5472421e-07	-1.5455208e-07	-1.539446e-07	-1.5342221e-07	-1.520628e-07	-1.5196491e-07	-1.5027035e-07	-1.4987995e-07	-1.4939656e-07	-1.5144377e-07	-1.4973688e-07	-1.5041275e-07	-1.5087966e-07	-1.5053348e-07	-1.498924e-07	-1.4922449e-07	-1.4891964e-07	-1.4799997e-07	-1.4880465e-07	-1.467173e-07	-1.4672526e-07	-1.4562858e-07	-1.4569929e-07	-1.4553791e-07	-1.4482168e-07	-1.4349251e-07	-1.4168518e-07	-1.4191528e-07	-1.3977262e-07	-1.3972362e-07	-1.3962915e-07	-1.4127198e-07	-1.4197838e-07	-1.4228112e-07	-1.4254761e-07	-1.4044326e-07	-1.4119775e-07	-1.4098117e-07	-1.405873e-07	-1.393214e-07	-1.396416e-07	-1.4110338e-07	-1.4000568e-07	-1.4067211e-07	-1.3968969e-07	-1.383516e-07	-1.383072e-07	-1.3778373e-07	-1.3730181e-07	-1.3739788e-07	-1.3787712e-07	-1.3802332e-07	-1.3704715e-07	-1.3655466e-07	-1.3516672e-07	-1.3464955e-07	-1.3488881e-07	-1.3518343e-07	-1.3490194e-07	-1.3395919e-07	-1.3371317e-07	-1.3367764e-07	-1.3360602e-07	-1.3367065e-07	-1.3306499e-07	-1.3224138e-07	-1.3260694e-07	-1.3315366e-07	-1.3176214e-07	-1.3202418e-07	-1.3224849e-07	-1.3134718e-07	-1.3143926e-07	-1.3038891e-07	-1.3112685e-07	-1.3111776e-07	-1.3054415e-07	-1.3032906e-07	-1.3037675e-07	-1.2504773e-07	-1.2632097e-07	-1.269745e-07	-1.2791139e-07	-1.2996344e-07	-1.2894839e-07	-1.2830094e-07	-1.283147e-07	-1.2778855e-07	-1.2659632e-07	-1.2650042e-07	-1.2608541e-07	-1.271784e-07	-1.2709455e-07	-1.2731545e-07	-1.2675986e-07	-1.263914e-07	-1.2697433e-07	-1.2762285e-07	-1.2828326e-07	-1.2752571e-07	-1.2746619e-07	-1.2733187e-07	-1.2647638e-07	-1.2555699e-07	-1.2522645e-07	-1.2513732e-07	-1.2467149e-07	-1.2518717e-07	-1.2523481e-07	-1.2534298e-07	-1.2574571e-07	-1.2457809e-07	-1.2343781e-07
-1.3650174e-07	-1.390718e-07	-1.380684e-07	-1.376315e-07	-1.3864747e-07	-1.386822e-07	-1.3892662e-07	-1.3831647e-07	-1.3804618e-07	-1.3778333e-07	-1.3725412e-07	-1.3754993e-07	-1.3789617e-07	-1.3762411e-07	-1.3765725e-07	-1.3745631e-07	-1.3698622e-07	-1.3675174e-07	-1.3729795e-07	-1.3782591e-07	-1.3689851e-07	-1.3630586e-07	-1.3529376e-07	-1.3666272e-07	-1.3653488e-07	-1.3736377e-07	-1.369761e-07	-1.3786217e-07	-1.3796773e-07	-1.3773246e-07	-1.370081e-07	-1.3729482e-07	-1.3702851e-07	-1.3757244e-07	-1.3834887e-07	-1.3745591e-07	-1.3673849e-07	-1.3782613e-07	-1.3815742e-07	-1.3819266e-07	-1.3790844e-07	-1.3787968e-07	-1.3781835e-07	-1.3752481e-07	-1.3812735e-07	-1.3868157e-07	-1.397039e-07	-1.3928417e-07	-1.3995651e-07	-1.4029018e-07	-1.384559e-07	-1.3660468e-07	-1.3655972e-07	-1.3874353e-07	-1.3916525e-07	-1.3926149e-07	-1.3905606e-07	-1.3919703e-07	-1.3978291e-07	-1.3952348e-07	-1.3924756e-07	-1.3886296e-07	-1.3845084e-07	-1.3836927e-07	-1.3817498e-07	-1.3774445e-07	-1.3792516e-07	-1.3834881e-07	-1.388367e-07	-1.3905645e-07	-1.3932413e-07	-1.4006059e-07	-1.4010755e-07	-1.4014449e-07	-1.4025039e-07	-1.3977228e-07	-1.3968156e-07	-1.4006974e-07	-1.4046981e-07	-1.4060652e-07	-1.4091376e-07	-1.4100652e-07	-1.4172531e-07	-1.4186105e-07	-1.4217869e-07	-1.419956e-07	-1.4164004e-07	-1.4111515e-07	-1.4195928e-07	-1.4217522e-07	-1.4209746e-07	-1.4236593e-07	-1.4265635e-07	-1.4336638e-07	-1.4415014e-07	-1.4437012e-07	-1.4471709e-07	-1.4510243e-07	-1.449626e-07	-1.4468151e-07	-1.4250918e-07	-1.419707e-07	-1.4466423e-07	-1.4560942e-07	-1.4568263e-07	-1.4594315e-07	-1.4498022e-07	-1.4644689e-07	-1.4741556e-07	-1.4803862e-07	-1.4879862e-07	-1.4804812e-07	-1.4752214e-07	-1.4730131e-07	-1.4726476e-07	-1.4449614e-07	-1.4693177e-07	-1.4772525e-07	-1.4795364e-07	-1.4850457e-07	-1.4905413e-07	-1.491718e-07	-1.4966088e-07	-1.5013978e-07	-1.502695e-07	-1.5006037e-07	-1.5006771e-07	-1.4980702e-07	-1.4980725e-07	-1.4999517e-07	-1.5149897e-07	-1.5206592e-07	-1.5194075e-07	-1.5132383e-07	-1.5161123e-07	-1.5274856e-07	-1.5401412e-07	-1.547989e-07	-1.5518515e-07	-1.557645e-07	-1.5601216e-07	-1.5666188e-07	-1.5661726e-07	-1.5728693e-07	-1.5717922e-07	-1.5719729e-07	-1.5845006e-07	-1.5926798e-07	-1.6020755e-07	-1.605743e-07	-1.6105054e-07	-1.6207241e-07	-1.6237038e-07	-1.633037e-07	-1.637971e-07	-1.6463213e-07	-1.6508028e-07	-1.6611023e-07	-1.6718832e-07	-1.6804967e-07	-1.688507e-07	-1.6891477e-07	-1.6894631e-07	-1.6874355e-07	-1.6930863e-07	-1.6922604e-07	-1.68322e-07	-1.7262704e-07	-1.730312e-07	-1.7352352e-07	-1.7417904e-07	-1.7450236e-07	-1.7503589e-07	-1.7546711e-07	-1.7567362e-07	-1.7585609e-07	-1.7646784e-07	-1.7625081e-07	-1.7649501e-07	-1.7699898e-07	-1.7701262e-07	-1.75075e-07	-1.7706731e-07	-1.7692656e-07	-1.7689678e-07	-1.7668089e-07	-1.7570403e-07	-1.7677445e-07	-1.7686239e-07	-1.7715803e-07	-1.7585415e-07	-1.7562354e-07	-1.752498e-07	-1.7511354e-07	-1.7418773e-07	-1.7417392e-07	-1.7451862e-07	-1.7496501e-07	-1.7541646e-07	-1.7573518e-07	-1.7596079e-07	-1.7658624e-07	-1.7742457e-07	-1.7725284e-07	-1.7693776e-07	-1.7643907e-07	-1.7612257e-07	-1.7631277e-07	-1.7660869e-07	-1.7687626e-07	-1.7713654e-07	-1.7711562e-07	-1.775403e-07	-1.7791228e-07	-1.7828768e-07	-1.7844457e-07	-1.7849806e-07	-1.7832696e-07	-1.7837652e-07	-1.7827057e-07	-1.7823146e-07	-1.7820327e-07	-1.7804166e-07	-1.7810748e-07	-1.7852102e-07	-1.7868638e-07	-1.7884861e-07	-1.7880012e-07	-1.7902153e-07	-1.786932e-07	-1.7891671e-07	-1.7887851e-07	-1.7893598e-07	-1.7893177e-07	-1.790317e-07	-1.7906837e-07	-1.7931052e-07	-1.7892069e-07	-1.7874868e-07	-1.785225e-07	-1.7851602e-07	-1.7860015e-07	-1.784889e-07	-1.7835009e-07	-1.7806474e-07	-1.7778757e-07	-1.7769707e-07	-1.7786641e-07	-1.7787011e-07	-1.7792155e-07	-1.777077e-07	-1.7774499e-07	-1.7771839e-07	-1.7757532e-07	-1.7769611e-07	-1.7765183e-07	-1.774651e-07	-1.7721237e-07	-1.7719145e-07	-1.7720635e-07	-1.7707447e-07	-1.7722817e-07	-1.772213e-07	-1.7716542e-07	-1.7702035e-07	-1.7688905e-07	-1.7628884e-07	-1.7532273e-07	-1.7427192e-07	-1.7457603e-07	-1.7461508e-07	-1.743652e-07	-1.7473769e-07	-1.741314e-07	-1.7401049e-07	-1.7399344e-07	-1.7389078e-07	-1.7437765e-07	-1.7407211e-07	-1.7413549e-07	-1.739981e-07	-1.7386822e-07	-1.7420638e-07	-1.7433575e-07	-1.74793e-07	-1.7498724e-07	-1.7541856e-07	-1.7568732e-07	-1.7654531e-07	-1.7631123e-07	-1.7602912e-07	-1.7630259e-07	-1.7666031e-07	-1.7664922e-07	-1.7687211e-07	-1.7741849e-07	-1.7744293e-07	-1.7772265e-07	-1.7765382e-07	-1.7797208e-07	-1.7744372e-07	-1.775735e-07	-1.7774153e-07	-1.7776114e-07	-1.772259e-07	-1.7684965e-07	-1.7675552e-07	-1.7650297e-07	-1.761926e-07	-1.7611103e-07	-1.7602844e-07	-1.7631868e-07	-1.7578498e-07	-1.7563264e-07	-1.7555061e-07	-1.751871e-07	-1.7534859e-07	-1.7512735e-07	-1.747307e-07	-1.7400231e-07	-1.7372565e-07	-1.7333224e-07	-1.7291813e-07	-1.7313124e-07	-1.72429e-07	-1.720777e-07	-1.7172334e-07	-1.7181742e-07	-1.7154906e-07	-1.714526e-07	-1.7132697e-07	-1.7118089e-07	-1.7162648e-07	-1.7239068e-07	-1.7220003e-07	-1.7242365e-07	-1.7220685e-07	-1.7182828e-07	-1.7241126e-07	-1.7184374e-07	-1.7044761e-07	-1.7128917e-07	-1.7082721e-07	-1.7046199e-07	-1.6872968e-07	-1.6961883e-07	-1.6927436e-07	-1.6930198e-07	-1.6907165e-07	-1.6900236e-07	-1.6876947e-07	-1.6872667e-07	-1.6861435e-07	-1.6808366e-07	-1.6782479e-07	-1.6740745e-07	-1.6721572e-07	-1.6664706e-07	-1.6694787e-07	-1.6654701e-07	-1.6325089e-07	-1.6312868e-07	-1.6308917e-07	-1.6232258e-07	-1.6233844e-07	-1.6244672e-07	-1.6385775e-07	-1.6358217e-07	-1.6349077e-07	-1.630267e-07	-1.6303233e-07	-1.6239142e-07	-1.612699e-07	-1.6075137e-07	-1.6161579e-07	-1.6110295e-07	-1.5960461e-07	-1.5786878e-07	-1.6058249e-07	-1.60122e-07	-1.5990565e-07	-1.5991264e-07	-1.5916174e-07	-1.5876071e-07	-1.5602046e-07	-1.5869091e-07	-1.5897109e-07	-1.5492009e-07	-1.5428611e-07	-1.5336036e-07	-1.5591246e-07	-1.5601103e-07	-1.5549074e-07	-1.5540013e-07	-1.5482215e-07	-1.5302157e-07	-1.5242568e-07	-1.5101585e-07	-1.5245166e-07	-1.5336434e-07	-1.5320433e-07	-1.5260247e-07	-1.5245433e-07	-1.5045185e-07	-1.506707e-07	-1.4891805e-07	-1.4881311e-07	-1.4780312e-07	-1.4918396e-07	-1.47712e-07	-1.4825594e-07	-1.489521e-07	-1.4834387e-07	-1.4778033e-07	-1.4760974e-07	-1.4693597e-07	-1.4605973e-07	-1.4648924e-07	-1.4481117e-07	-1.4481094e-07	-1.4370403e-07	-1.4364929e-07	-1.4367026e-07	-1.4288065e-07	-1.4206478e-07	-1.4033628e-07	-1.3998226e-07	-1.3778185e-07	-1.3771438e-07	-1.3765464e-07	-1.3929792e-07	-1.4012664e-07	-1.4035714e-07	-1.4011448e-07	-1.3872437e-07	-1.3930281e-07	-1.3951984e-07	-1.390747e-07	-1.3711627e-07	-1.3753805e-07	-1.3878815e-07	-1.3788406e-07	-1.3869789e-07	-1.3778077e-07	-1.3640522e-07	-1.3649077e-07	-1.3621769e-07	-1.356326e-07	-1.3506326e-07	-1.3548305e-07	-1.3604188e-07	-1.3462812e-07	-1.3444969e-07	-1.3333408e-07	-1.3260603e-07	-1.3262047e-07	-1.3298529e-07	-1.3260944e-07	-1.3181574e-07	-1.312701e-07	-1.311642e-07	-1.3096297e-07	-1.3058053e-07	-1.3021474e-07	-1.2982593e-07	-1.3008031e-07	-1.3055842e-07	-1.2897345e-07	-1.296462e-07	-1.2990398e-07	-1.2912233e-07	-1.2941643e-07	-1.2805191e-07	-1.2841696e-07	-1.2884232e-07	-1.2815815e-07	-1.2798853e-07	-1.2822483e-07	-1.2353746e-07	-1.2422709e-07	-1.2454001e-07	-1.2556217e-07	-1.2761069e-07	-1.2687377e-07	-1.259848e-07	-1.2642812e-07	-1.2564794e-07	-1.2472105e-07	-1.2451102e-07	-1.2432463e-07	-1.2499595e-07	-1.2514471e-07	-1.253606e-07	-1.248153e-07	-1.2418059e-07	-1.248502e-07	-1.2569978e-07	-1.2614777e-07	-1.2573184e-07	-1.257406e-07	-1.2524464e-07	-1.2424312e-07	-1.2395708e-07	-1.2355423e-07	-1.2371754e-07	-1.2330401e-07	-1.2316804e-07	-1.2333209e-07	-1.2312444e-07	-1.2339729e-07	-1.2253571e-07	-1.2156823e-07
-1.3555621e-07	-1.3778987e-07	-1.3744227e-07	-1.36827e-07	-1.3772421e-07	-1.3761138e-07	-1.3746143e-07	-1.3702783e-07	-1.3691147e-07	-1.3639493e-07	-1.359324e-07	-1.3593717e-07	-1.3607774e-07	-1.3594195e-07	-1.3598805e-07	-1.3590255e-07	-1.356978e-07	-1.356313e-07	-1.3593649e-07	-1.3637919e-07	-1.3531741e-07	-1.3479644e-07	-1.3405293e-07	-1.3577971e-07	-1.3613612e-07	-1.3678243e-07	-1.3616142e-07	-1.3678681e-07	-1.3645615e-07	-1.3625822e-07	-1.3555552e-07	-1.3601863e-07	-1.3589585e-07	-1.3660099e-07	-1.3722456e-07	-1.3663356e-07	-1.3603733e-07	-1.3652152e-07	-1.3705971e-07	-1.3677908e-07	-1.364067e-07	-1.3651845e-07	-1.3665482e-07	-1.3637271e-07	-1.3661565e-07	-1.3689794e-07	-1.3784648e-07	-1.374662e-07	-1.3807374e-07	-1.3830771e-07	-1.3685491e-07	-1.3566574e-07	-1.3505058e-07	-1.3721308e-07	-1.3762451e-07	-1.3800951e-07	-1.3793135e-07	-1.3781028e-07	-1.3806437e-07	-1.3802281e-07	-1.3782216e-07	-1.3721859e-07	-1.3695995e-07	-1.3660048e-07	-1.3733455e-07	-1.3717533e-07	-1.3727191e-07	-1.3755772e-07	-1.3800627e-07	-1.3810535e-07	-1.3826281e-07	-1.3884198e-07	-1.3910704e-07	-1.3904196e-07	-1.3895993e-07	-1.3845829e-07	-1.3839605e-07	-1.3902036e-07	-1.3901195e-07	-1.3934198e-07	-1.3943219e-07	-1.3899694e-07	-1.4030826e-07	-1.4055433e-07	-1.4096202e-07	-1.4079302e-07	-1.4032389e-07	-1.3940877e-07	-1.4066165e-07	-1.412381e-07	-1.4134162e-07	-1.4143131e-07	-1.407829e-07	-1.4082082e-07	-1.4242903e-07	-1.4298348e-07	-1.4331658e-07	-1.4370136e-07	-1.4351861e-07	-1.4302475e-07	-1.400727e-07	-1.400191e-07	-1.4281636e-07	-1.4391838e-07	-1.4412501e-07	-1.4449137e-07	-1.4363462e-07	-1.4457942e-07	-1.4499824e-07	-1.4667961e-07	-1.4750151e-07	-1.4648413e-07	-1.4547197e-07	-1.4553513e-07	-1.4537494e-07	-1.4211997e-07	-1.4394368e-07	-1.4586237e-07	-1.4631144e-07	-1.4629364e-07	-1.4674021e-07	-1.4710167e-07	-1.4778806e-07	-1.4825702e-07	-1.4854078e-07	-1.4811769e-07	-1.4828288e-07	-1.4763719e-07	-1.47886e-07	-1.4807426e-07	-1.5005509e-07	-1.5048005e-07	-1.5002985e-07	-1.4970436e-07	-1.4983686e-07	-1.5076e-07	-1.5171565e-07	-1.5265852e-07	-1.5318494e-07	-1.5394346e-07	-1.5444448e-07	-1.5523142e-07	-1.5504321e-07	-1.5581668e-07	-1.5533152e-07	-1.5540945e-07	-1.5666222e-07	-1.5777238e-07	-1.5872405e-07	-1.5915862e-07	-1.5945801e-07	-1.6067094e-07	-1.6108646e-07	-1.6225511e-07	-1.6268933e-07	-1.6344865e-07	-1.6396331e-07	-1.6516003e-07	-1.6612915e-07	-1.6732048e-07	-1.6821593e-07	-1.6839368e-07	-1.6859173e-07	-1.685151e-07	-1.6896462e-07	-1.6894694e-07	-1.679245e-07	-1.7213574e-07	-1.722704e-07	-1.7296628e-07	-1.7351078e-07	-1.7384116e-07	-1.7447729e-07	-1.750671e-07	-1.7544181e-07	-1.7559984e-07	-1.7594562e-07	-1.7583272e-07	-1.7619976e-07	-1.766287e-07	-1.7666929e-07	-1.7515373e-07	-1.7689604e-07	-1.7675814e-07	-1.7659897e-07	-1.7626769e-07	-1.7407484e-07	-1.7640275e-07	-1.765049e-07	-1.7658647e-07	-1.7536337e-07	-1.7527202e-07	-1.7508137e-07	-1.7499127e-07	-1.7403067e-07	-1.7397321e-07	-1.7427965e-07	-1.7476657e-07	-1.7536911e-07	-1.756369e-07	-1.7587411e-07	-1.7634557e-07	-1.7690815e-07	-1.7677576e-07	-1.7655367e-07	-1.7609602e-07	-1.7578111e-07	-1.7596625e-07	-1.7621863e-07	-1.7651314e-07	-1.7672562e-07	-1.7682152e-07	-1.7718628e-07	-1.7751523e-07	-1.7794162e-07	-1.7813181e-07	-1.7824186e-07	-1.7798089e-07	-1.7800255e-07	-1.7801096e-07	-1.7816183e-07	-1.7806968e-07	-1.7791439e-07	-1.779394e-07	-1.783099e-07	-1.784889e-07	-1.7857968e-07	-1.7861225e-07	-1.7884616e-07	-1.7868149e-07	-1.7890039e-07	-1.7878909e-07	-1.7890198e-07	-1.7887282e-07	-1.7894382e-07	-1.7902545e-07	-1.7920689e-07	-1.7895121e-07	-1.7886367e-07	-1.7868956e-07	-1.7870258e-07	-1.7871599e-07	-1.7852722e-07	-1.7833798e-07	-1.7802085e-07	-1.7766882e-07	-1.7756901e-07	-1.778302e-07	-1.779643e-07	-1.7791143e-07	-1.7771703e-07	-1.776591e-07	-1.7760266e-07	-1.774996e-07	-1.7762619e-07	-1.7761528e-07	-1.7734993e-07	-1.7713029e-07	-1.7705878e-07	-1.7701109e-07	-1.7684096e-07	-1.7700103e-07	-1.7694379e-07	-1.7693895e-07	-1.769555e-07	-1.7684306e-07	-1.7617577e-07	-1.7522461e-07	-1.7415238e-07	-1.7447246e-07	-1.7450634e-07	-1.7434172e-07	-1.7462332e-07	-1.7398082e-07	-1.7379176e-07	-1.7382666e-07	-1.7372776e-07	-1.7439532e-07	-1.7404943e-07	-1.7398992e-07	-1.7380364e-07	-1.7354597e-07	-1.7391505e-07	-1.7397616e-07	-1.7429869e-07	-1.7452504e-07	-1.7504129e-07	-1.752669e-07	-1.7609221e-07	-1.7592049e-07	-1.7565964e-07	-1.7584523e-07	-1.7619965e-07	-1.7629964e-07	-1.7646664e-07	-1.7715411e-07	-1.7717127e-07	-1.7738984e-07	-1.7737148e-07	-1.7773937e-07	-1.772766e-07	-1.7744372e-07	-1.7768735e-07	-1.7764631e-07	-1.7713569e-07	-1.7674148e-07	-1.7669151e-07	-1.7649211e-07	-1.7627127e-07	-1.7622318e-07	-1.7615292e-07	-1.7640917e-07	-1.7577946e-07	-1.7564696e-07	-1.75472e-07	-1.7497712e-07	-1.7504073e-07	-1.747772e-07	-1.7444813e-07	-1.7373509e-07	-1.7355637e-07	-1.7316512e-07	-1.728053e-07	-1.7306979e-07	-1.7239927e-07	-1.7208981e-07	-1.7176666e-07	-1.7200165e-07	-1.7169208e-07	-1.7155668e-07	-1.7145049e-07	-1.7122278e-07	-1.7154116e-07	-1.7223249e-07	-1.7213534e-07	-1.7247203e-07	-1.7226466e-07	-1.7169913e-07	-1.7236925e-07	-1.7181247e-07	-1.6966465e-07	-1.7074547e-07	-1.6987076e-07	-1.7035916e-07	-1.6789113e-07	-1.6939839e-07	-1.6900668e-07	-1.6891948e-07	-1.6876862e-07	-1.6874236e-07	-1.686002e-07	-1.6869535e-07	-1.6855483e-07	-1.6781337e-07	-1.6758275e-07	-1.668588e-07	-1.6653746e-07	-1.6569999e-07	-1.6583959e-07	-1.6526468e-07	-1.6255996e-07	-1.6247753e-07	-1.6247412e-07	-1.6165228e-07	-1.6143412e-07	-1.6113603e-07	-1.6342801e-07	-1.6317261e-07	-1.6305427e-07	-1.6261862e-07	-1.6230223e-07	-1.6160789e-07	-1.6105747e-07	-1.6045055e-07	-1.6079343e-07	-1.5981573e-07	-1.5836355e-07	-1.5683065e-07	-1.5953668e-07	-1.591826e-07	-1.5897228e-07	-1.5908836e-07	-1.5835843e-07	-1.5760673e-07	-1.5455885e-07	-1.5721895e-07	-1.5718973e-07	-1.5383688e-07	-1.5325656e-07	-1.5218416e-07	-1.5410961e-07	-1.5485153e-07	-1.5433329e-07	-1.5424104e-07	-1.5330943e-07	-1.5179808e-07	-1.5061477e-07	-1.4933164e-07	-1.5060169e-07	-1.512791e-07	-1.5163681e-07	-1.5103893e-07	-1.5108282e-07	-1.4847814e-07	-1.4904208e-07	-1.4740442e-07	-1.4788122e-07	-1.4641682e-07	-1.4723526e-07	-1.4619985e-07	-1.4655592e-07	-1.4668285e-07	-1.4621293e-07	-1.4584879e-07	-1.4584936e-07	-1.4519031e-07	-1.4398944e-07	-1.4398853e-07	-1.4264316e-07	-1.4270563e-07	-1.4182706e-07	-1.4163243e-07	-1.4151288e-07	-1.4080558e-07	-1.4050983e-07	-1.3887239e-07	-1.3822944e-07	-1.3607968e-07	-1.3596724e-07	-1.3558963e-07	-1.3743602e-07	-1.3817959e-07	-1.3792493e-07	-1.3749036e-07	-1.3678323e-07	-1.3723286e-07	-1.3764429e-07	-1.371285e-07	-1.3537959e-07	-1.3564397e-07	-1.3625208e-07	-1.353967e-07	-1.3632973e-07	-1.355773e-07	-1.3450182e-07	-1.3430525e-07	-1.3422402e-07	-1.3342645e-07	-1.3259603e-07	-1.3310802e-07	-1.3356998e-07	-1.323678e-07	-1.3246972e-07	-1.3131785e-07	-1.3027079e-07	-1.3025652e-07	-1.307875e-07	-1.3019104e-07	-1.2958196e-07	-1.2897891e-07	-1.2896504e-07	-1.2835494e-07	-1.2773461e-07	-1.2739798e-07	-1.2739173e-07	-1.2774245e-07	-1.278471e-07	-1.2654931e-07	-1.2726144e-07	-1.2751718e-07	-1.2710427e-07	-1.2701736e-07	-1.2592159e-07	-1.2578317e-07	-1.2693675e-07	-1.258436e-07	-1.2558201e-07	-1.2609428e-07	-1.2186734e-07	-1.2204293e-07	-1.2247096e-07	-1.232612e-07	-1.2511191e-07	-1.2472594e-07	-1.240756e-07	-1.2429075e-07	-1.235947e-07	-1.2283982e-07	-1.2261341e-07	-1.2266571e-07	-1.2296073e-07	-1.2313541e-07	-1.2322653e-07	-1.2257146e-07	-1.2205157e-07	-1.2276831e-07	-1.236275e-07	-1.2374363e-07	-1.2376051e-07	-1.2390535e-07	-1.2303411e-07	-1.2227804e-07	-1.2236745e-07	-1.220094e-07	-1.2218976e-07	-1.219222e-07	-1.2145858e-07	-1.2151662e-07	-1.2121114e-07	-1.2137428e-07	-1.2076055e-07	-1.1999776e-07
-1.351741e-07	-1.364034e-07	-1.3641642e-07	-1.3554944e-07	-1.3651305e-07	-1.3634445e-07	-1.359445e-07	-1.3552648e-07	-1.3559657e-07	-1.349656e-07	-1.3468764e-07	-1.3459294e-07	-1.3448249e-07	-1.3438756e-07	-1.3448022e-07	-1.3448937e-07	-1.3453626e-07	-1.344481e-07	-1.3462034e-07	-1.3498283e-07	-1.3426438e-07	-1.3399097e-07	-1.3324592e-07	-1.3474278e-07	-1.351836e-07	-1.3558559e-07	-1.3506281e-07	-1.3540529e-07	-1.3462886e-07	-1.3484481e-07	-1.341877e-07	-1.3481389e-07	-1.3483299e-07	-1.3553978e-07	-1.3596599e-07	-1.3555831e-07	-1.3506371e-07	-1.3497362e-07	-1.3563647e-07	-1.3497015e-07	-1.3494446e-07	-1.3520309e-07	-1.3543081e-07	-1.3521606e-07	-1.3502705e-07	-1.3516944e-07	-1.3623509e-07	-1.3591909e-07	-1.3647843e-07	-1.3623043e-07	-1.3524067e-07	-1.3441166e-07	-1.3387296e-07	-1.3559327e-07	-1.3618694e-07	-1.3663174e-07	-1.366389e-07	-1.3650583e-07	-1.3626493e-07	-1.3641619e-07	-1.3640266e-07	-1.3560822e-07	-1.3585628e-07	-1.3532605e-07	-1.3607729e-07	-1.3614232e-07	-1.3652408e-07	-1.3658814e-07	-1.3695035e-07	-1.3701094e-07	-1.3708637e-07	-1.3720262e-07	-1.3755516e-07	-1.3739447e-07	-1.373906e-07	-1.3719301e-07	-1.3722251e-07	-1.3783699e-07	-1.3755658e-07	-1.3795847e-07	-1.3787206e-07	-1.3702402e-07	-1.3862905e-07	-1.3886654e-07	-1.3920527e-07	-1.3920328e-07	-1.3898682e-07	-1.3782432e-07	-1.3885824e-07	-1.3990604e-07	-1.402592e-07	-1.3991252e-07	-1.3911728e-07	-1.387989e-07	-1.4037931e-07	-1.410549e-07	-1.4176032e-07	-1.4173264e-07	-1.4145661e-07	-1.4122742e-07	-1.3791811e-07	-1.3830169e-07	-1.4123094e-07	-1.418079e-07	-1.4250395e-07	-1.4296978e-07	-1.4224156e-07	-1.4246012e-07	-1.4190044e-07	-1.4483612e-07	-1.4555229e-07	-1.443438e-07	-1.4346767e-07	-1.4358085e-07	-1.4326798e-07	-1.4025892e-07	-1.4104324e-07	-1.4347734e-07	-1.4494441e-07	-1.4460403e-07	-1.4462512e-07	-1.4477757e-07	-1.4552785e-07	-1.4616148e-07	-1.4634452e-07	-1.4624601e-07	-1.4655024e-07	-1.4578933e-07	-1.4626244e-07	-1.465724e-07	-1.4815532e-07	-1.4845614e-07	-1.4822314e-07	-1.4811286e-07	-1.4839225e-07	-1.4925371e-07	-1.4975711e-07	-1.5103791e-07	-1.512538e-07	-1.521488e-07	-1.5278226e-07	-1.5360126e-07	-1.5351844e-07	-1.5421449e-07	-1.5327186e-07	-1.5338998e-07	-1.547491e-07	-1.559992e-07	-1.5707769e-07	-1.5744013e-07	-1.578116e-07	-1.5915288e-07	-1.5967726e-07	-1.6098699e-07	-1.6164302e-07	-1.6231616e-07	-1.6257582e-07	-1.64097e-07	-1.6481602e-07	-1.6608027e-07	-1.6733856e-07	-1.6738875e-07	-1.6762959e-07	-1.6796992e-07	-1.6856171e-07	-1.6858877e-07	-1.6733378e-07	-1.7123426e-07	-1.7122613e-07	-1.7242314e-07	-1.7293985e-07	-1.7344286e-07	-1.7395956e-07	-1.7445018e-07	-1.7496228e-07	-1.7523229e-07	-1.7516038e-07	-1.7543192e-07	-1.7594095e-07	-1.7629401e-07	-1.7615378e-07	-1.7556169e-07	-1.7644209e-07	-1.7642157e-07	-1.7613155e-07	-1.756697e-07	-1.7327164e-07	-1.7560797e-07	-1.7591134e-07	-1.760057e-07	-1.7494625e-07	-1.7493971e-07	-1.7485252e-07	-1.7484996e-07	-1.7389311e-07	-1.7384627e-07	-1.7414754e-07	-1.7464401e-07	-1.7524445e-07	-1.7551611e-07	-1.756689e-07	-1.7582204e-07	-1.761328e-07	-1.7606442e-07	-1.7611927e-07	-1.7571489e-07	-1.7542857e-07	-1.7564059e-07	-1.7575377e-07	-1.7597563e-07	-1.7616884e-07	-1.763089e-07	-1.7678411e-07	-1.7718042e-07	-1.7752313e-07	-1.7786425e-07	-1.7795162e-07	-1.7762409e-07	-1.7766456e-07	-1.7769543e-07	-1.7802989e-07	-1.7792871e-07	-1.7785334e-07	-1.7789534e-07	-1.7822282e-07	-1.7846048e-07	-1.7849851e-07	-1.7851278e-07	-1.7873225e-07	-1.7856127e-07	-1.788157e-07	-1.7863732e-07	-1.7880103e-07	-1.7870542e-07	-1.7877898e-07	-1.7888635e-07	-1.7903767e-07	-1.7887947e-07	-1.7879705e-07	-1.7874743e-07	-1.7870286e-07	-1.7870173e-07	-1.7845383e-07	-1.7828432e-07	-1.7796634e-07	-1.7760431e-07	-1.7750483e-07	-1.7777188e-07	-1.7798197e-07	-1.7791581e-07	-1.7768065e-07	-1.7760573e-07	-1.7747851e-07	-1.7744617e-07	-1.7750773e-07	-1.7749221e-07	-1.7713933e-07	-1.7693679e-07	-1.7682822e-07	-1.7689257e-07	-1.76745e-07	-1.7695493e-07	-1.7690058e-07	-1.7686023e-07	-1.7697266e-07	-1.7692179e-07	-1.7621647e-07	-1.7520244e-07	-1.7413254e-07	-1.744196e-07	-1.7438094e-07	-1.7420791e-07	-1.7447354e-07	-1.7378642e-07	-1.7352176e-07	-1.736455e-07	-1.7368325e-07	-1.7426612e-07	-1.7381421e-07	-1.7369285e-07	-1.7350442e-07	-1.7309554e-07	-1.7348134e-07	-1.7361157e-07	-1.7390573e-07	-1.7415078e-07	-1.7459666e-07	-1.747506e-07	-1.7563571e-07	-1.7559029e-07	-1.754986e-07	-1.7558511e-07	-1.7594039e-07	-1.7606152e-07	-1.7628162e-07	-1.7695936e-07	-1.7707845e-07	-1.7723062e-07	-1.7711915e-07	-1.7746612e-07	-1.7708487e-07	-1.7724602e-07	-1.7751819e-07	-1.7752967e-07	-1.770336e-07	-1.766744e-07	-1.7662217e-07	-1.7646732e-07	-1.7618373e-07	-1.761951e-07	-1.7609983e-07	-1.7629708e-07	-1.7570426e-07	-1.7559319e-07	-1.7532824e-07	-1.7485587e-07	-1.7477771e-07	-1.7452089e-07	-1.741783e-07	-1.7341426e-07	-1.7330274e-07	-1.7301153e-07	-1.727455e-07	-1.7300528e-07	-1.7237414e-07	-1.7206975e-07	-1.7187926e-07	-1.7211806e-07	-1.7186437e-07	-1.7169475e-07	-1.7155656e-07	-1.7133857e-07	-1.714933e-07	-1.7152172e-07	-1.720997e-07	-1.7260498e-07	-1.7236744e-07	-1.7186483e-07	-1.7248277e-07	-1.7175728e-07	-1.6875845e-07	-1.6870251e-07	-1.6797838e-07	-1.7017624e-07	-1.6760998e-07	-1.6914493e-07	-1.6894046e-07	-1.686717e-07	-1.685994e-07	-1.6872832e-07	-1.686285e-07	-1.6863095e-07	-1.6828022e-07	-1.6751221e-07	-1.6747538e-07	-1.6680303e-07	-1.663804e-07	-1.6534511e-07	-1.654285e-07	-1.6337719e-07	-1.6229382e-07	-1.6206008e-07	-1.6183606e-07	-1.6091542e-07	-1.6070163e-07	-1.6047886e-07	-1.6301937e-07	-1.6260122e-07	-1.6205371e-07	-1.6186948e-07	-1.6112108e-07	-1.606324e-07	-1.6037865e-07	-1.5976519e-07	-1.596004e-07	-1.5792818e-07	-1.5711197e-07	-1.5545356e-07	-1.5798719e-07	-1.5792915e-07	-1.5771747e-07	-1.5814987e-07	-1.5719581e-07	-1.555764e-07	-1.5311866e-07	-1.5529815e-07	-1.5508977e-07	-1.525317e-07	-1.5190352e-07	-1.5115268e-07	-1.5187715e-07	-1.5322956e-07	-1.5288981e-07	-1.5245735e-07	-1.5165114e-07	-1.5026421e-07	-1.4861956e-07	-1.4752356e-07	-1.4894198e-07	-1.4935932e-07	-1.499867e-07	-1.4906578e-07	-1.4914821e-07	-1.468365e-07	-1.47349e-07	-1.4561425e-07	-1.4686816e-07	-1.4511443e-07	-1.459735e-07	-1.4474358e-07	-1.448646e-07	-1.4448835e-07	-1.4439115e-07	-1.4391912e-07	-1.4389394e-07	-1.4324462e-07	-1.4181376e-07	-1.4166744e-07	-1.4039932e-07	-1.4059708e-07	-1.4006741e-07	-1.3957765e-07	-1.3914473e-07	-1.3857783e-07	-1.3878525e-07	-1.3721967e-07	-1.3628988e-07	-1.3496589e-07	-1.3471913e-07	-1.3366417e-07	-1.3555632e-07	-1.3590954e-07	-1.3539e-07	-1.3524868e-07	-1.3464228e-07	-1.3504206e-07	-1.3537954e-07	-1.3489881e-07	-1.3360642e-07	-1.3382606e-07	-1.3403229e-07	-1.3266458e-07	-1.3334193e-07	-1.3313428e-07	-1.3257556e-07	-1.3198621e-07	-1.3195989e-07	-1.3088948e-07	-1.2993024e-07	-1.3069774e-07	-1.3112839e-07	-1.2965671e-07	-1.3030751e-07	-1.2932156e-07	-1.2791855e-07	-1.277923e-07	-1.2828212e-07	-1.2761262e-07	-1.2731505e-07	-1.2664111e-07	-1.2679226e-07	-1.2576999e-07	-1.2538703e-07	-1.2490619e-07	-1.2486083e-07	-1.2528892e-07	-1.2545974e-07	-1.2430189e-07	-1.2475306e-07	-1.2519928e-07	-1.2517381e-07	-1.2451318e-07	-1.2391797e-07	-1.2329667e-07	-1.2448953e-07	-1.2368628e-07	-1.2323665e-07	-1.2374295e-07	-1.200076e-07	-1.1990596e-07	-1.2070365e-07	-1.2128072e-07	-1.2263911e-07	-1.2246147e-07	-1.2223194e-07	-1.2218061e-07	-1.2155135e-07	-1.2083984e-07	-1.2083854e-07	-1.2081267e-07	-1.2121075e-07	-1.2129601e-07	-1.2139373e-07	-1.2070922e-07	-1.2015545e-07	-1.2051885e-07	-1.2149098e-07	-1.21543e-07	-1.2157983e-07	-1.2156983e-07	-1.2097047e-07	-1.2033382e-07	-1.2060826e-07	-1.2044808e-07	-1.2054562e-07	-1.2052539e-07	-1.1990801e-07	-1.1964619e-07	-1.1942984e-07	-1.1951676e-07	-1.1893059e-07	-1.1824528e-07
-1.3450654e-07	-1.3499039e-07	-1.3514148e-07	-1.3409965e-07	-1.3502046e-07	-1.3480314e-07	-1.3436107e-07	-1.3398204e-07	-1.3410175e-07	-1.334846e-07	-1.3336376e-07	-1.3328952e-07	-1.3307516e-07	-1.3292453e-07	-1.3291645e-07	-1.3290179e-07	-1.3314127e-07	-1.3316759e-07	-1.3338803e-07	-1.3352417e-07	-1.3300991e-07	-1.3320789e-07	-1.3227407e-07	-1.3348148e-07	-1.339688e-07	-1.3409897e-07	-1.338575e-07	-1.3405287e-07	-1.329617e-07	-1.3352633e-07	-1.3299064e-07	-1.3374103e-07	-1.3375882e-07	-1.3429928e-07	-1.3473874e-07	-1.3435846e-07	-1.3401171e-07	-1.3354071e-07	-1.3400938e-07	-1.334235e-07	-1.3366542e-07	-1.3379315e-07	-1.3407066e-07	-1.3373256e-07	-1.3338467e-07	-1.3328298e-07	-1.3461175e-07	-1.3440911e-07	-1.3474448e-07	-1.3453445e-07	-1.3361773e-07	-1.3289883e-07	-1.3250644e-07	-1.3383868e-07	-1.3473311e-07	-1.3527927e-07	-1.3486255e-07	-1.3501676e-07	-1.3440189e-07	-1.3468713e-07	-1.3481815e-07	-1.3417758e-07	-1.3481247e-07	-1.3437273e-07	-1.3504075e-07	-1.3492155e-07	-1.353655e-07	-1.3549209e-07	-1.3547225e-07	-1.3555763e-07	-1.3557781e-07	-1.3546691e-07	-1.3583343e-07	-1.3536436e-07	-1.3576175e-07	-1.3587783e-07	-1.3618711e-07	-1.3657308e-07	-1.3641022e-07	-1.3649776e-07	-1.362161e-07	-1.3530428e-07	-1.3687139e-07	-1.3671621e-07	-1.3737531e-07	-1.3746819e-07	-1.3744244e-07	-1.3617824e-07	-1.3688617e-07	-1.3812615e-07	-1.3848432e-07	-1.3793078e-07	-1.3778958e-07	-1.3741709e-07	-1.3815105e-07	-1.386457e-07	-1.3980201e-07	-1.3883681e-07	-1.3835324e-07	-1.3900512e-07	-1.3600965e-07	-1.3694336e-07	-1.3975495e-07	-1.3977416e-07	-1.4079183e-07	-1.4120292e-07	-1.4045941e-07	-1.4032031e-07	-1.3844976e-07	-1.4248974e-07	-1.4246257e-07	-1.4195905e-07	-1.4127215e-07	-1.413942e-07	-1.4121946e-07	-1.3898403e-07	-1.3882158e-07	-1.4037283e-07	-1.431352e-07	-1.4308e-07	-1.4271092e-07	-1.4278515e-07	-1.4323581e-07	-1.4418208e-07	-1.4430287e-07	-1.4477422e-07	-1.4489609e-07	-1.4407129e-07	-1.4493133e-07	-1.4526955e-07	-1.464249e-07	-1.4667086e-07	-1.4658093e-07	-1.4641921e-07	-1.4698088e-07	-1.4800088e-07	-1.482714e-07	-1.4937876e-07	-1.49389e-07	-1.5042644e-07	-1.5117371e-07	-1.5199083e-07	-1.5196019e-07	-1.522659e-07	-1.5123447e-07	-1.5192762e-07	-1.5296331e-07	-1.5408187e-07	-1.5515087e-07	-1.5555452e-07	-1.5601023e-07	-1.5750976e-07	-1.5819654e-07	-1.5955686e-07	-1.6029833e-07	-1.6105321e-07	-1.6095458e-07	-1.6264687e-07	-1.6313322e-07	-1.6424582e-07	-1.6546875e-07	-1.65676e-07	-1.657861e-07	-1.6686488e-07	-1.6768678e-07	-1.674378e-07	-1.6619987e-07	-1.7005453e-07	-1.7006857e-07	-1.7159266e-07	-1.7229451e-07	-1.7302494e-07	-1.7312436e-07	-1.7372003e-07	-1.7403426e-07	-1.7467141e-07	-1.7404301e-07	-1.7464515e-07	-1.7552867e-07	-1.7591162e-07	-1.7560859e-07	-1.7503055e-07	-1.7570721e-07	-1.7564543e-07	-1.7512974e-07	-1.7496018e-07	-1.7256843e-07	-1.7357996e-07	-1.7439118e-07	-1.7492084e-07	-1.7464816e-07	-1.7464441e-07	-1.745376e-07	-1.7442954e-07	-1.7353977e-07	-1.7353261e-07	-1.7384389e-07	-1.7427539e-07	-1.7483035e-07	-1.7504027e-07	-1.7511286e-07	-1.7518499e-07	-1.7548683e-07	-1.7526509e-07	-1.7545358e-07	-1.7517982e-07	-1.7497484e-07	-1.7517812e-07	-1.752357e-07	-1.7545341e-07	-1.7557306e-07	-1.7570363e-07	-1.7632237e-07	-1.7686767e-07	-1.7714279e-07	-1.7750403e-07	-1.7768775e-07	-1.7741604e-07	-1.7742337e-07	-1.7748653e-07	-1.7778632e-07	-1.7777677e-07	-1.7781088e-07	-1.7785959e-07	-1.7814972e-07	-1.7843371e-07	-1.7844371e-07	-1.7844269e-07	-1.7860543e-07	-1.783871e-07	-1.7869883e-07	-1.7853085e-07	-1.7864181e-07	-1.7852892e-07	-1.7856644e-07	-1.7868189e-07	-1.7886271e-07	-1.7875936e-07	-1.7866398e-07	-1.7868558e-07	-1.7858008e-07	-1.7866034e-07	-1.7838329e-07	-1.7811635e-07	-1.7774255e-07	-1.7736215e-07	-1.7733788e-07	-1.7755366e-07	-1.7782696e-07	-1.7790614e-07	-1.7765092e-07	-1.775723e-07	-1.7749539e-07	-1.7737648e-07	-1.7742224e-07	-1.7736886e-07	-1.7706839e-07	-1.7679361e-07	-1.7671647e-07	-1.7680838e-07	-1.7674614e-07	-1.7693378e-07	-1.7674108e-07	-1.7679344e-07	-1.7682072e-07	-1.7683413e-07	-1.7617845e-07	-1.7510467e-07	-1.7404307e-07	-1.7422798e-07	-1.7415567e-07	-1.7405682e-07	-1.7422855e-07	-1.7358735e-07	-1.732713e-07	-1.7333127e-07	-1.7332167e-07	-1.7370962e-07	-1.7305149e-07	-1.7303694e-07	-1.7278893e-07	-1.7229769e-07	-1.7293269e-07	-1.7322685e-07	-1.7367665e-07	-1.7390585e-07	-1.742373e-07	-1.743802e-07	-1.7522166e-07	-1.7532591e-07	-1.7539111e-07	-1.7539344e-07	-1.7580948e-07	-1.7592697e-07	-1.7614042e-07	-1.7687393e-07	-1.7697528e-07	-1.7703667e-07	-1.7697886e-07	-1.773156e-07	-1.7691946e-07	-1.7691985e-07	-1.7728769e-07	-1.7731224e-07	-1.7692838e-07	-1.7659426e-07	-1.7655179e-07	-1.7639832e-07	-1.7610211e-07	-1.760767e-07	-1.7597432e-07	-1.7613394e-07	-1.7550633e-07	-1.7533034e-07	-1.751207e-07	-1.7474702e-07	-1.7457984e-07	-1.7431364e-07	-1.740467e-07	-1.7328875e-07	-1.7318422e-07	-1.729581e-07	-1.7267479e-07	-1.7296105e-07	-1.7238261e-07	-1.721308e-07	-1.7199073e-07	-1.7226193e-07	-1.7201512e-07	-1.718762e-07	-1.71674e-07	-1.7142702e-07	-1.715498e-07	-1.6999758e-07	-1.7195663e-07	-1.7261709e-07	-1.723871e-07	-1.7184726e-07	-1.7216524e-07	-1.7092378e-07	-1.68018e-07	-1.6756593e-07	-1.6740023e-07	-1.696518e-07	-1.6731497e-07	-1.691198e-07	-1.6886162e-07	-1.6880961e-07	-1.6862992e-07	-1.6870797e-07	-1.6843597e-07	-1.6815261e-07	-1.6739534e-07	-1.6696214e-07	-1.6695896e-07	-1.6622374e-07	-1.6629679e-07	-1.6533983e-07	-1.6526866e-07	-1.6207372e-07	-1.6162926e-07	-1.6162829e-07	-1.610249e-07	-1.5986319e-07	-1.5988934e-07	-1.5946262e-07	-1.620491e-07	-1.6189858e-07	-1.6096402e-07	-1.6073676e-07	-1.5991952e-07	-1.5951849e-07	-1.5911252e-07	-1.587527e-07	-1.5816181e-07	-1.5593793e-07	-1.5572579e-07	-1.5379828e-07	-1.5587074e-07	-1.5621049e-07	-1.5620464e-07	-1.565478e-07	-1.5523761e-07	-1.53369e-07	-1.5124573e-07	-1.5313543e-07	-1.525629e-07	-1.5125653e-07	-1.5065064e-07	-1.5004855e-07	-1.5011108e-07	-1.5118104e-07	-1.5105701e-07	-1.5052149e-07	-1.4981759e-07	-1.4842561e-07	-1.4693177e-07	-1.4578796e-07	-1.4714857e-07	-1.4742744e-07	-1.4814998e-07	-1.472925e-07	-1.474213e-07	-1.4528399e-07	-1.456969e-07	-1.4354981e-07	-1.450872e-07	-1.4335592e-07	-1.4415423e-07	-1.4270796e-07	-1.4266374e-07	-1.422876e-07	-1.4260155e-07	-1.4191392e-07	-1.4181217e-07	-1.4108696e-07	-1.3965575e-07	-1.3940371e-07	-1.3804214e-07	-1.3833767e-07	-1.3800604e-07	-1.3740998e-07	-1.3688964e-07	-1.3666573e-07	-1.3681392e-07	-1.3550954e-07	-1.3441411e-07	-1.3351519e-07	-1.3290509e-07	-1.3224741e-07	-1.3368322e-07	-1.3376587e-07	-1.3316503e-07	-1.3335745e-07	-1.3270568e-07	-1.3295647e-07	-1.3293703e-07	-1.3271313e-07	-1.318636e-07	-1.3170205e-07	-1.3172371e-07	-1.3015688e-07	-1.3041802e-07	-1.3051533e-07	-1.3062646e-07	-1.2994468e-07	-1.2945128e-07	-1.2858789e-07	-1.2717504e-07	-1.2810915e-07	-1.2847181e-07	-1.2691686e-07	-1.2787939e-07	-1.2712849e-07	-1.2564198e-07	-1.2536697e-07	-1.2570865e-07	-1.2516671e-07	-1.2499981e-07	-1.2430849e-07	-1.2441012e-07	-1.2322408e-07	-1.2333157e-07	-1.223961e-07	-1.2240065e-07	-1.2293549e-07	-1.2298005e-07	-1.2179981e-07	-1.2222461e-07	-1.2268271e-07	-1.231607e-07	-1.2230993e-07	-1.2221932e-07	-1.2118289e-07	-1.2195358e-07	-1.2137139e-07	-1.2096399e-07	-1.2144403e-07	-1.181603e-07	-1.1794128e-07	-1.1891245e-07	-1.1953824e-07	-1.2038254e-07	-1.2032325e-07	-1.2009025e-07	-1.2005404e-07	-1.1964346e-07	-1.1906434e-07	-1.1915785e-07	-1.188219e-07	-1.1946844e-07	-1.1954774e-07	-1.1960623e-07	-1.1910367e-07	-1.1852052e-07	-1.184049e-07	-1.192335e-07	-1.1946736e-07	-1.1959196e-07	-1.1923896e-07	-1.1914597e-07	-1.1839671e-07	-1.1854945e-07	-1.1871788e-07	-1.1899994e-07	-1.190931e-07	-1.1859998e-07	-1.1807447e-07	-1.1766514e-07	-1.1747488e-07	-1.1701849e-07	-1.1638173e-07
-1.3339957e-07	-1.3351342e-07	-1.3372176e-07	-1.327864e-07	-1.3340889e-07	-1.3327906e-07	-1.3278219e-07	-1.3257784e-07	-1.3258239e-07	-1.3214617e-07	-1.3215202e-07	-1.3191993e-07	-1.3190783e-07	-1.3169949e-07	-1.3160042e-07	-1.314948e-07	-1.3172547e-07	-1.3189691e-07	-1.3217391e-07	-1.3230965e-07	-1.3152442e-07	-1.3223831e-07	-1.3113061e-07	-1.3201492e-07	-1.3244903e-07	-1.3250889e-07	-1.3244022e-07	-1.3265594e-07	-1.316061e-07	-1.3231471e-07	-1.3181148e-07	-1.325671e-07	-1.3264997e-07	-1.3294414e-07	-1.3328179e-07	-1.3295585e-07	-1.3272353e-07	-1.3222456e-07	-1.3217795e-07	-1.3175168e-07	-1.3224451e-07	-1.3229817e-07	-1.3272097e-07	-1.3203322e-07	-1.3164248e-07	-1.3138771e-07	-1.3282011e-07	-1.3263542e-07	-1.3284728e-07	-1.3284745e-07	-1.3205869e-07	-1.3145552e-07	-1.311991e-07	-1.3185661e-07	-1.3278827e-07	-1.3353633e-07	-1.3300479e-07	-1.3321255e-07	-1.325887e-07	-1.3277662e-07	-1.3302571e-07	-1.3255044e-07	-1.3343981e-07	-1.3321608e-07	-1.3401819e-07	-1.3343015e-07	-1.338002e-07	-1.341237e-07	-1.3375399e-07	-1.340145e-07	-1.3417724e-07	-1.3388308e-07	-1.3408703e-07	-1.3359806e-07	-1.3410954e-07	-1.3442479e-07	-1.3499664e-07	-1.3513784e-07	-1.3515188e-07	-1.3503484e-07	-1.3472453e-07	-1.3367031e-07	-1.3525994e-07	-1.3491331e-07	-1.3572219e-07	-1.3578619e-07	-1.3572571e-07	-1.3476586e-07	-1.3511192e-07	-1.3611009e-07	-1.3640772e-07	-1.3595525e-07	-1.3632194e-07	-1.357738e-07	-1.3639828e-07	-1.3608081e-07	-1.3755232e-07	-1.3508094e-07	-1.3476591e-07	-1.3689242e-07	-1.3413114e-07	-1.3586106e-07	-1.3812587e-07	-1.3793056e-07	-1.3918077e-07	-1.3938904e-07	-1.3861774e-07	-1.386162e-07	-1.3562783e-07	-1.3979786e-07	-1.3853702e-07	-1.3992951e-07	-1.3947698e-07	-1.3958987e-07	-1.394107e-07	-1.3830476e-07	-1.3704448e-07	-1.3725827e-07	-1.4088585e-07	-1.4179869e-07	-1.4129159e-07	-1.4150538e-07	-1.415691e-07	-1.4233422e-07	-1.4242687e-07	-1.4286604e-07	-1.4286201e-07	-1.4247451e-07	-1.4331084e-07	-1.4386512e-07	-1.4488347e-07	-1.4509203e-07	-1.4499346e-07	-1.4500239e-07	-1.4526529e-07	-1.4638323e-07	-1.4678812e-07	-1.4777731e-07	-1.4781949e-07	-1.4882761e-07	-1.4958175e-07	-1.5032833e-07	-1.5004269e-07	-1.4989763e-07	-1.4982623e-07	-1.5086971e-07	-1.5143053e-07	-1.5256455e-07	-1.5320552e-07	-1.537926e-07	-1.5438638e-07	-1.5594202e-07	-1.5667456e-07	-1.5808121e-07	-1.585272e-07	-1.594928e-07	-1.5942584e-07	-1.6092378e-07	-1.610498e-07	-1.6194565e-07	-1.6269701e-07	-1.6340476e-07	-1.6384365e-07	-1.6525962e-07	-1.6597863e-07	-1.6598108e-07	-1.6494033e-07	-1.6844655e-07	-1.6863754e-07	-1.701294e-07	-1.7110915e-07	-1.7218338e-07	-1.7187705e-07	-1.7276744e-07	-1.7289557e-07	-1.737846e-07	-1.7306343e-07	-1.7358667e-07	-1.7471086e-07	-1.7522467e-07	-1.7500128e-07	-1.7412663e-07	-1.7494443e-07	-1.7462111e-07	-1.7381808e-07	-1.7411389e-07	-1.7177939e-07	-1.7144424e-07	-1.7186244e-07	-1.7258526e-07	-1.741542e-07	-1.7424185e-07	-1.7408667e-07	-1.7409064e-07	-1.731309e-07	-1.7317853e-07	-1.7346883e-07	-1.7373588e-07	-1.7402334e-07	-1.7410173e-07	-1.743494e-07	-1.7452084e-07	-1.7507534e-07	-1.7471001e-07	-1.7482893e-07	-1.7457182e-07	-1.7445564e-07	-1.745604e-07	-1.7476486e-07	-1.750322e-07	-1.7517522e-07	-1.7530317e-07	-1.7606476e-07	-1.7653383e-07	-1.7671329e-07	-1.7716081e-07	-1.7737403e-07	-1.7725381e-07	-1.7731412e-07	-1.7727683e-07	-1.7753229e-07	-1.7758254e-07	-1.7766206e-07	-1.7768889e-07	-1.7794162e-07	-1.7828484e-07	-1.7824374e-07	-1.7818985e-07	-1.783348e-07	-1.7815802e-07	-1.7847316e-07	-1.7829365e-07	-1.7846492e-07	-1.7829927e-07	-1.7826056e-07	-1.7846799e-07	-1.7864801e-07	-1.785761e-07	-1.7853893e-07	-1.7847208e-07	-1.7848743e-07	-1.7867529e-07	-1.7840489e-07	-1.7797623e-07	-1.7751393e-07	-1.7708732e-07	-1.7703888e-07	-1.7721283e-07	-1.775395e-07	-1.7774374e-07	-1.7757384e-07	-1.7759584e-07	-1.7756054e-07	-1.7735715e-07	-1.7745919e-07	-1.7734334e-07	-1.7702735e-07	-1.7674932e-07	-1.7670652e-07	-1.7673909e-07	-1.7664985e-07	-1.7666213e-07	-1.7636137e-07	-1.7644379e-07	-1.7631902e-07	-1.7632306e-07	-1.7581618e-07	-1.7472507e-07	-1.7367205e-07	-1.739507e-07	-1.7401493e-07	-1.7379887e-07	-1.7393006e-07	-1.7321537e-07	-1.7288119e-07	-1.729062e-07	-1.7273317e-07	-1.7289426e-07	-1.7222965e-07	-1.7217707e-07	-1.7203854e-07	-1.7176757e-07	-1.7235072e-07	-1.7280246e-07	-1.7328449e-07	-1.736239e-07	-1.7394672e-07	-1.7416272e-07	-1.7497291e-07	-1.7509331e-07	-1.7531727e-07	-1.7531073e-07	-1.7572142e-07	-1.7586621e-07	-1.7608323e-07	-1.7682703e-07	-1.7689632e-07	-1.7697289e-07	-1.7697556e-07	-1.7738938e-07	-1.7680355e-07	-1.7664757e-07	-1.7708732e-07	-1.7714348e-07	-1.7679594e-07	-1.7651075e-07	-1.7650768e-07	-1.7635199e-07	-1.7612149e-07	-1.7604663e-07	-1.7594573e-07	-1.7608295e-07	-1.753682e-07	-1.7508791e-07	-1.7487525e-07	-1.7458746e-07	-1.7448309e-07	-1.7424611e-07	-1.7400049e-07	-1.7330058e-07	-1.7316358e-07	-1.7291802e-07	-1.7265489e-07	-1.7290375e-07	-1.7236323e-07	-1.7219804e-07	-1.7206145e-07	-1.7232691e-07	-1.7210238e-07	-1.7191536e-07	-1.7177524e-07	-1.7145834e-07	-1.715735e-07	-1.700991e-07	-1.7174511e-07	-1.7207765e-07	-1.7185533e-07	-1.710718e-07	-1.7131964e-07	-1.70335e-07	-1.6776568e-07	-1.6692445e-07	-1.6693861e-07	-1.6802346e-07	-1.668069e-07	-1.6893966e-07	-1.6858149e-07	-1.6876425e-07	-1.6842301e-07	-1.6818063e-07	-1.6806587e-07	-1.6721549e-07	-1.6655775e-07	-1.6607322e-07	-1.6576547e-07	-1.6489531e-07	-1.6550456e-07	-1.6471824e-07	-1.6407921e-07	-1.6134345e-07	-1.6053923e-07	-1.6065343e-07	-1.5997841e-07	-1.5883262e-07	-1.5879294e-07	-1.5808365e-07	-1.6060829e-07	-1.6085659e-07	-1.5945449e-07	-1.5905948e-07	-1.5840965e-07	-1.5784525e-07	-1.5713533e-07	-1.5731365e-07	-1.5637022e-07	-1.5383904e-07	-1.5403822e-07	-1.5180717e-07	-1.5325617e-07	-1.5391362e-07	-1.5427958e-07	-1.5424263e-07	-1.5282723e-07	-1.5115029e-07	-1.4917055e-07	-1.5117905e-07	-1.4963086e-07	-1.4925496e-07	-1.4903804e-07	-1.4856801e-07	-1.4837883e-07	-1.4930686e-07	-1.4920539e-07	-1.4884887e-07	-1.481198e-07	-1.468178e-07	-1.455366e-07	-1.4399558e-07	-1.4515979e-07	-1.4530718e-07	-1.4592905e-07	-1.4574221e-07	-1.4573601e-07	-1.4365361e-07	-1.4398626e-07	-1.4152317e-07	-1.4293192e-07	-1.4125203e-07	-1.4191011e-07	-1.4059282e-07	-1.4041524e-07	-1.4019179e-07	-1.4042786e-07	-1.3988227e-07	-1.395025e-07	-1.3866355e-07	-1.3751225e-07	-1.3713912e-07	-1.35726e-07	-1.3584918e-07	-1.3565318e-07	-1.3519508e-07	-1.3480349e-07	-1.347899e-07	-1.3465581e-07	-1.3359465e-07	-1.3230209e-07	-1.3158649e-07	-1.3095593e-07	-1.3059821e-07	-1.3164345e-07	-1.3188088e-07	-1.3126248e-07	-1.3164714e-07	-1.308905e-07	-1.3075521e-07	-1.3063544e-07	-1.3060441e-07	-1.2993962e-07	-1.2951227e-07	-1.296666e-07	-1.2789991e-07	-1.2790218e-07	-1.2814127e-07	-1.2850643e-07	-1.2809113e-07	-1.2709478e-07	-1.2631529e-07	-1.2462289e-07	-1.2551016e-07	-1.254819e-07	-1.2459935e-07	-1.2539522e-07	-1.24645e-07	-1.2350284e-07	-1.2317372e-07	-1.2299773e-07	-1.2264343e-07	-1.2245295e-07	-1.2185728e-07	-1.2201093e-07	-1.2085167e-07	-1.2106869e-07	-1.2004341e-07	-1.2039658e-07	-1.2067386e-07	-1.2049935e-07	-1.1948049e-07	-1.197883e-07	-1.199391e-07	-1.2079119e-07	-1.202722e-07	-1.2025305e-07	-1.1951994e-07	-1.1969058e-07	-1.1914716e-07	-1.1883026e-07	-1.1944752e-07	-1.1626412e-07	-1.1605579e-07	-1.1688763e-07	-1.1782299e-07	-1.1819225e-07	-1.1816309e-07	-1.1788831e-07	-1.180963e-07	-1.1800643e-07	-1.1743106e-07	-1.1768196e-07	-1.1686654e-07	-1.1767992e-07	-1.1755907e-07	-1.1783004e-07	-1.1723534e-07	-1.1695914e-07	-1.1674246e-07	-1.1713178e-07	-1.1742816e-07	-1.17708e-07	-1.1744447e-07	-1.172628e-07	-1.1631715e-07	-1.1654009e-07	-1.1701923e-07	-1.1750996e-07	-1.1781162e-07	-1.1730589e-07	-1.165759e-07	-1.1595489e-07	-1.1554118e-07	-1.1517119e-07	-1.1487981e-07
-1.3197086e-07	-1.3194563e-07	-1.3202651e-07	-1.3140118e-07	-1.3189185e-07	-1.3176646e-07	-1.3113237e-07	-1.3108388e-07	-1.312539e-07	-1.3088788e-07	-1.310483e-07	-1.3057007e-07	-1.3073395e-07	-1.3057263e-07	-1.3057837e-07	-1.3049521e-07	-1.3043092e-07	-1.3040227e-07	-1.3087282e-07	-1.3107905e-07	-1.3006462e-07	-1.3098366e-07	-1.2995639e-07	-1.3048714e-07	-1.3080637e-07	-1.3083093e-07	-1.3080631e-07	-1.309657e-07	-1.3033593e-07	-1.3087862e-07	-1.3050351e-07	-1.3118608e-07	-1.3146285e-07	-1.315538e-07	-1.3165982e-07	-1.3140595e-07	-1.3144796e-07	-1.3084667e-07	-1.3026414e-07	-1.2989744e-07	-1.3050499e-07	-1.3065613e-07	-1.3116704e-07	-1.3054245e-07	-1.2999641e-07	-1.2983185e-07	-1.3123218e-07	-1.3094154e-07	-1.3114249e-07	-1.310421e-07	-1.3051732e-07	-1.2991603e-07	-1.2971191e-07	-1.300711e-07	-1.3084679e-07	-1.314084e-07	-1.3102925e-07	-1.311688e-07	-1.3076868e-07	-1.3044996e-07	-1.3094285e-07	-1.3084519e-07	-1.3202697e-07	-1.3189123e-07	-1.3243823e-07	-1.3190152e-07	-1.3197416e-07	-1.3227572e-07	-1.3178726e-07	-1.3218801e-07	-1.3255362e-07	-1.3221376e-07	-1.32222e-07	-1.317913e-07	-1.3236968e-07	-1.3284364e-07	-1.3337802e-07	-1.3357055e-07	-1.3368685e-07	-1.3348244e-07	-1.3330776e-07	-1.3219238e-07	-1.3383152e-07	-1.3344879e-07	-1.3416798e-07	-1.340731e-07	-1.3415104e-07	-1.334634e-07	-1.3349307e-07	-1.343152e-07	-1.3441979e-07	-1.3412426e-07	-1.3462198e-07	-1.3409039e-07	-1.3482077e-07	-1.342604e-07	-1.3541938e-07	-1.3206534e-07	-1.3217237e-07	-1.3537641e-07	-1.3236888e-07	-1.3485868e-07	-1.3655176e-07	-1.3625993e-07	-1.3756255e-07	-1.3757699e-07	-1.3710689e-07	-1.3730744e-07	-1.3391656e-07	-1.371854e-07	-1.3519059e-07	-1.3799848e-07	-1.3803407e-07	-1.3818692e-07	-1.3815719e-07	-1.3725543e-07	-1.3534446e-07	-1.3524942e-07	-1.3820102e-07	-1.4004735e-07	-1.3984948e-07	-1.4017502e-07	-1.3999295e-07	-1.4057895e-07	-1.4015149e-07	-1.4034401e-07	-1.4040342e-07	-1.4062357e-07	-1.4126715e-07	-1.4228277e-07	-1.4320369e-07	-1.4333807e-07	-1.4343181e-07	-1.4353657e-07	-1.4363923e-07	-1.4452917e-07	-1.4529371e-07	-1.4610379e-07	-1.4629848e-07	-1.4706018e-07	-1.4774088e-07	-1.4835331e-07	-1.4786343e-07	-1.4818789e-07	-1.4868863e-07	-1.4972744e-07	-1.5007851e-07	-1.5114932e-07	-1.5167205e-07	-1.522256e-07	-1.5304352e-07	-1.5431192e-07	-1.5502866e-07	-1.5635669e-07	-1.56498e-07	-1.5765482e-07	-1.5777277e-07	-1.5892488e-07	-1.5884444e-07	-1.5937417e-07	-1.5997085e-07	-1.6097096e-07	-1.6193604e-07	-1.6316892e-07	-1.6393102e-07	-1.6423792e-07	-1.6319188e-07	-1.6659146e-07	-1.6722174e-07	-1.6832331e-07	-1.6942653e-07	-1.7080572e-07	-1.7041441e-07	-1.7131111e-07	-1.7151814e-07	-1.7260476e-07	-1.7204974e-07	-1.7250824e-07	-1.73621e-07	-1.7415078e-07	-1.7416198e-07	-1.7309549e-07	-1.7405489e-07	-1.7333633e-07	-1.726068e-07	-1.7350794e-07	-1.7099899e-07	-1.7042373e-07	-1.7046767e-07	-1.7091645e-07	-1.7312738e-07	-1.7335583e-07	-1.7342308e-07	-1.7365119e-07	-1.7286874e-07	-1.730117e-07	-1.7324686e-07	-1.7338573e-07	-1.7343041e-07	-1.7200045e-07	-1.7364687e-07	-1.7411156e-07	-1.7484984e-07	-1.7440271e-07	-1.7428766e-07	-1.7405034e-07	-1.7387737e-07	-1.7401095e-07	-1.7428556e-07	-1.7459331e-07	-1.7480846e-07	-1.7497621e-07	-1.7570034e-07	-1.7624888e-07	-1.7630879e-07	-1.7667918e-07	-1.7703911e-07	-1.7697971e-07	-1.7718719e-07	-1.7712568e-07	-1.7737847e-07	-1.7740177e-07	-1.774265e-07	-1.7744827e-07	-1.7770554e-07	-1.7794179e-07	-1.7796424e-07	-1.7785538e-07	-1.7804672e-07	-1.7789046e-07	-1.7818348e-07	-1.7798004e-07	-1.781134e-07	-1.7803075e-07	-1.7802199e-07	-1.7816978e-07	-1.7843547e-07	-1.7836726e-07	-1.7827239e-07	-1.782135e-07	-1.7837408e-07	-1.7850999e-07	-1.7831985e-07	-1.7785908e-07	-1.7741047e-07	-1.7698022e-07	-1.7690314e-07	-1.7695015e-07	-1.7726512e-07	-1.7736784e-07	-1.7725557e-07	-1.7742957e-07	-1.7749187e-07	-1.7733868e-07	-1.7740308e-07	-1.7722914e-07	-1.7694754e-07	-1.7663314e-07	-1.7654378e-07	-1.7653559e-07	-1.7629412e-07	-1.7628508e-07	-1.7596176e-07	-1.7598643e-07	-1.7587649e-07	-1.758001e-07	-1.7528595e-07	-1.7425589e-07	-1.7329268e-07	-1.7374254e-07	-1.7381069e-07	-1.7338505e-07	-1.7353284e-07	-1.729108e-07	-1.7254763e-07	-1.7248607e-07	-1.7210141e-07	-1.7237141e-07	-1.7184539e-07	-1.7167537e-07	-1.7158033e-07	-1.713351e-07	-1.7190837e-07	-1.7236079e-07	-1.7289386e-07	-1.7327574e-07	-1.736999e-07	-1.7391511e-07	-1.748158e-07	-1.7496473e-07	-1.7523848e-07	-1.7536706e-07	-1.7568021e-07	-1.7582215e-07	-1.7601877e-07	-1.7669538e-07	-1.7673574e-07	-1.7691775e-07	-1.7690144e-07	-1.7733095e-07	-1.7669231e-07	-1.7649921e-07	-1.7691383e-07	-1.7700887e-07	-1.7671994e-07	-1.7641059e-07	-1.7650268e-07	-1.7641469e-07	-1.7621119e-07	-1.7615213e-07	-1.7610222e-07	-1.762607e-07	-1.7550803e-07	-1.7511093e-07	-1.7481818e-07	-1.7450895e-07	-1.744325e-07	-1.741825e-07	-1.7397826e-07	-1.7328995e-07	-1.7313823e-07	-1.7292297e-07	-1.7262369e-07	-1.7288602e-07	-1.7227649e-07	-1.7219128e-07	-1.7208885e-07	-1.7225818e-07	-1.7200199e-07	-1.7188194e-07	-1.7174546e-07	-1.7136392e-07	-1.7146021e-07	-1.6997251e-07	-1.7033625e-07	-1.7013076e-07	-1.6974599e-07	-1.7029515e-07	-1.7080151e-07	-1.6990538e-07	-1.6790608e-07	-1.664697e-07	-1.66571e-07	-1.6666013e-07	-1.6622528e-07	-1.6848782e-07	-1.6805535e-07	-1.6816728e-07	-1.6780035e-07	-1.6743786e-07	-1.6709248e-07	-1.659015e-07	-1.6550473e-07	-1.646805e-07	-1.6380977e-07	-1.6271929e-07	-1.6441192e-07	-1.6370814e-07	-1.6292717e-07	-1.6060835e-07	-1.5909404e-07	-1.5923115e-07	-1.5871683e-07	-1.5769416e-07	-1.5756319e-07	-1.5693416e-07	-1.5876947e-07	-1.5892232e-07	-1.5732718e-07	-1.5696656e-07	-1.566188e-07	-1.556084e-07	-1.5449757e-07	-1.5526797e-07	-1.5419221e-07	-1.5143115e-07	-1.5222849e-07	-1.4967122e-07	-1.5066951e-07	-1.5112317e-07	-1.5169309e-07	-1.51341e-07	-1.5018395e-07	-1.4884449e-07	-1.4714038e-07	-1.4927474e-07	-1.4713709e-07	-1.4711082e-07	-1.4695496e-07	-1.4668109e-07	-1.4669808e-07	-1.4752214e-07	-1.4722912e-07	-1.4702749e-07	-1.4650999e-07	-1.4517985e-07	-1.4392219e-07	-1.4212293e-07	-1.4282836e-07	-1.4329595e-07	-1.4392771e-07	-1.4392685e-07	-1.4383352e-07	-1.4165897e-07	-1.4212293e-07	-1.4003251e-07	-1.4081473e-07	-1.3921647e-07	-1.3963529e-07	-1.3856231e-07	-1.382478e-07	-1.3795676e-07	-1.3805942e-07	-1.3765191e-07	-1.3721859e-07	-1.3661389e-07	-1.3560407e-07	-1.347608e-07	-1.3353275e-07	-1.3316929e-07	-1.3312774e-07	-1.3288354e-07	-1.3232398e-07	-1.3254692e-07	-1.3204738e-07	-1.3146729e-07	-1.3015989e-07	-1.2949778e-07	-1.292201e-07	-1.2858055e-07	-1.2947311e-07	-1.2990591e-07	-1.2928439e-07	-1.2949823e-07	-1.286345e-07	-1.2851746e-07	-1.2856498e-07	-1.2865399e-07	-1.2803065e-07	-1.2736683e-07	-1.2727332e-07	-1.2583416e-07	-1.2554398e-07	-1.2581967e-07	-1.2597229e-07	-1.2599821e-07	-1.2504125e-07	-1.2397038e-07	-1.2246142e-07	-1.2305128e-07	-1.2250666e-07	-1.2216276e-07	-1.2282965e-07	-1.2215293e-07	-1.2145216e-07	-1.210405e-07	-1.20393e-07	-1.2015249e-07	-1.1970207e-07	-1.1922259e-07	-1.1961453e-07	-1.1858225e-07	-1.1887721e-07	-1.179647e-07	-1.1827564e-07	-1.1829781e-07	-1.182371e-07	-1.1757209e-07	-1.1742515e-07	-1.1744686e-07	-1.180054e-07	-1.1805355e-07	-1.1783624e-07	-1.1775791e-07	-1.1746954e-07	-1.1687791e-07	-1.1666452e-07	-1.1732658e-07	-1.1425732e-07	-1.1418661e-07	-1.1478511e-07	-1.161381e-07	-1.1625821e-07	-1.1634774e-07	-1.1594062e-07	-1.1647188e-07	-1.1631317e-07	-1.1597297e-07	-1.1618857e-07	-1.1527322e-07	-1.1598252e-07	-1.1601782e-07	-1.1598286e-07	-1.1546331e-07	-1.1537475e-07	-1.1515505e-07	-1.1542943e-07	-1.1532791e-07	-1.1562986e-07	-1.1584677e-07	-1.155754e-07	-1.145948e-07	-1.1474731e-07	-1.1540283e-07	-1.1582114e-07	-1.1636308e-07	-1.1579624e-07	-1.1508922e-07	-1.142584e-07	-1.138863e-07	-1.1371787e-07	-1.1337511e-07
-1.3021986e-07	-1.3035987e-07	-1.298954e-07	-1.298551e-07	-1.3017956e-07	-1.3000812e-07	-1.2957048e-07	-1.2946253e-07	-1.2996514e-07	-1.2954933e-07	-1.2984259e-07	-1.2921294e-07	-1.2943633e-07	-1.2917315e-07	-1.2918468e-07	-1.2922129e-07	-1.2903172e-07	-1.2881418e-07	-1.2930843e-07	-1.2965569e-07	-1.2885295e-07	-1.2970071e-07	-1.2867781e-07	-1.2890683e-07	-1.292417e-07	-1.2910493e-07	-1.2904593e-07	-1.291466e-07	-1.2887904e-07	-1.2928922e-07	-1.2908441e-07	-1.2954541e-07	-1.2999567e-07	-1.2991813e-07	-1.2998788e-07	-1.2972572e-07	-1.2986106e-07	-1.2911562e-07	-1.283745e-07	-1.2806947e-07	-1.284883e-07	-1.2901216e-07	-1.2944884e-07	-1.2894014e-07	-1.2847084e-07	-1.283239e-07	-1.2963301e-07	-1.2921782e-07	-1.296138e-07	-1.2937613e-07	-1.2905241e-07	-1.2831651e-07	-1.2816065e-07	-1.2844089e-07	-1.2894901e-07	-1.2951085e-07	-1.2928103e-07	-1.2930036e-07	-1.2880008e-07	-1.2809539e-07	-1.2875131e-07	-1.2911016e-07	-1.3042234e-07	-1.3023538e-07	-1.3057218e-07	-1.3023185e-07	-1.3008747e-07	-1.3024334e-07	-1.2997498e-07	-1.3014716e-07	-1.3066654e-07	-1.3029518e-07	-1.3042512e-07	-1.2995713e-07	-1.3069086e-07	-1.312265e-07	-1.3171433e-07	-1.3171496e-07	-1.3201219e-07	-1.3186764e-07	-1.3190089e-07	-1.3086486e-07	-1.3232648e-07	-1.3183728e-07	-1.325929e-07	-1.3237371e-07	-1.3262297e-07	-1.3210587e-07	-1.3204374e-07	-1.3295062e-07	-1.3277872e-07	-1.3282914e-07	-1.3306027e-07	-1.3255857e-07	-1.3338087e-07	-1.3257841e-07	-1.3366872e-07	-1.3030939e-07	-1.3068205e-07	-1.338442e-07	-1.3103454e-07	-1.3349035e-07	-1.3491928e-07	-1.3438569e-07	-1.3584622e-07	-1.359474e-07	-1.3568689e-07	-1.3577812e-07	-1.3289343e-07	-1.3485561e-07	-1.3284148e-07	-1.35986e-07	-1.3651135e-07	-1.3676873e-07	-1.3678397e-07	-1.3620416e-07	-1.3387165e-07	-1.335917e-07	-1.3571349e-07	-1.3756522e-07	-1.374267e-07	-1.3788019e-07	-1.3775701e-07	-1.3820465e-07	-1.3763935e-07	-1.3797728e-07	-1.3821358e-07	-1.3878383e-07	-1.3918503e-07	-1.4020219e-07	-1.4140119e-07	-1.4143217e-07	-1.4186281e-07	-1.418353e-07	-1.4209451e-07	-1.4293113e-07	-1.4384608e-07	-1.4457817e-07	-1.4484641e-07	-1.4527205e-07	-1.4566223e-07	-1.4612397e-07	-1.459714e-07	-1.466982e-07	-1.4738146e-07	-1.4847188e-07	-1.4886092e-07	-1.4971863e-07	-1.5030719e-07	-1.5067263e-07	-1.5174265e-07	-1.5266426e-07	-1.5331045e-07	-1.5450058e-07	-1.5438451e-07	-1.5559965e-07	-1.5621993e-07	-1.570499e-07	-1.5702511e-07	-1.5705302e-07	-1.577763e-07	-1.5894045e-07	-1.6012393e-07	-1.609427e-07	-1.61885e-07	-1.6221099e-07	-1.6139319e-07	-1.6453271e-07	-1.6586819e-07	-1.6653831e-07	-1.6737584e-07	-1.6893284e-07	-1.6857928e-07	-1.6957563e-07	-1.6997637e-07	-1.7119584e-07	-1.7080743e-07	-1.7113501e-07	-1.7225e-07	-1.7276136e-07	-1.7299425e-07	-1.7180213e-07	-1.7305297e-07	-1.7214438e-07	-1.7136313e-07	-1.726379e-07	-1.700048e-07	-1.6962275e-07	-1.6983495e-07	-1.7016015e-07	-1.7218548e-07	-1.723792e-07	-1.7245827e-07	-1.7288698e-07	-1.7239142e-07	-1.7264495e-07	-1.7286453e-07	-1.7296696e-07	-1.7254848e-07	-1.7016379e-07	-1.7275187e-07	-1.7373833e-07	-1.7439544e-07	-1.7402698e-07	-1.7389203e-07	-1.7346065e-07	-1.7334571e-07	-1.7350203e-07	-1.740371e-07	-1.7424492e-07	-1.7438691e-07	-1.7461383e-07	-1.7529629e-07	-1.7576565e-07	-1.7591839e-07	-1.7612086e-07	-1.7658442e-07	-1.76605e-07	-1.7699335e-07	-1.7694765e-07	-1.7730918e-07	-1.7724608e-07	-1.7727734e-07	-1.7734806e-07	-1.7766348e-07	-1.7780332e-07	-1.7773095e-07	-1.776524e-07	-1.7784441e-07	-1.7761647e-07	-1.7789495e-07	-1.776707e-07	-1.7778581e-07	-1.7777438e-07	-1.7789569e-07	-1.780254e-07	-1.7826795e-07	-1.7813642e-07	-1.7790438e-07	-1.7783458e-07	-1.7803603e-07	-1.781072e-07	-1.7791092e-07	-1.7746981e-07	-1.7722152e-07	-1.7692423e-07	-1.7679855e-07	-1.767151e-07	-1.7701615e-07	-1.7674648e-07	-1.7664746e-07	-1.7690894e-07	-1.7698676e-07	-1.7699256e-07	-1.7696675e-07	-1.7692076e-07	-1.766137e-07	-1.7630674e-07	-1.7618714e-07	-1.7624399e-07	-1.7610796e-07	-1.7613547e-07	-1.7584551e-07	-1.757528e-07	-1.7569801e-07	-1.7556277e-07	-1.750077e-07	-1.7403374e-07	-1.7306741e-07	-1.7355637e-07	-1.7347747e-07	-1.7304518e-07	-1.7326551e-07	-1.7268133e-07	-1.7238597e-07	-1.7226262e-07	-1.7182055e-07	-1.7205031e-07	-1.7151547e-07	-1.713932e-07	-1.7127002e-07	-1.7104361e-07	-1.7168759e-07	-1.7191053e-07	-1.7248993e-07	-1.7279564e-07	-1.7338067e-07	-1.7362015e-07	-1.7457967e-07	-1.7482972e-07	-1.7518914e-07	-1.7542527e-07	-1.7561672e-07	-1.758155e-07	-1.7595954e-07	-1.7650666e-07	-1.76534e-07	-1.766382e-07	-1.7656362e-07	-1.7694236e-07	-1.7642685e-07	-1.763471e-07	-1.7677695e-07	-1.7687699e-07	-1.7658266e-07	-1.7641145e-07	-1.7658033e-07	-1.7650495e-07	-1.7623637e-07	-1.7611126e-07	-1.7609625e-07	-1.7630674e-07	-1.755547e-07	-1.7518227e-07	-1.7487287e-07	-1.7465015e-07	-1.7451896e-07	-1.7426805e-07	-1.7385184e-07	-1.7329012e-07	-1.7314051e-07	-1.7283566e-07	-1.7260936e-07	-1.7285686e-07	-1.7227143e-07	-1.7219651e-07	-1.720864e-07	-1.720249e-07	-1.7191979e-07	-1.7170544e-07	-1.7157356e-07	-1.7124944e-07	-1.7136784e-07	-1.6909598e-07	-1.6857717e-07	-1.6833809e-07	-1.680117e-07	-1.6968733e-07	-1.6981829e-07	-1.6953925e-07	-1.6765603e-07	-1.6596664e-07	-1.6617219e-07	-1.6548205e-07	-1.6539076e-07	-1.6813789e-07	-1.6764204e-07	-1.6767103e-07	-1.6711948e-07	-1.6647277e-07	-1.6573324e-07	-1.6465913e-07	-1.6431852e-07	-1.6272429e-07	-1.6112915e-07	-1.6011757e-07	-1.6297491e-07	-1.6271673e-07	-1.613497e-07	-1.5908068e-07	-1.5726795e-07	-1.5731558e-07	-1.571384e-07	-1.5610715e-07	-1.5643394e-07	-1.557417e-07	-1.5641882e-07	-1.5629871e-07	-1.5495959e-07	-1.5464735e-07	-1.5484062e-07	-1.5329783e-07	-1.5177545e-07	-1.5258985e-07	-1.5161032e-07	-1.4914764e-07	-1.5007271e-07	-1.4715641e-07	-1.4846961e-07	-1.4849439e-07	-1.4873643e-07	-1.4845364e-07	-1.4764237e-07	-1.4671861e-07	-1.4531315e-07	-1.4724054e-07	-1.4516502e-07	-1.4537011e-07	-1.4492065e-07	-1.4499284e-07	-1.452546e-07	-1.4549516e-07	-1.4512517e-07	-1.4518332e-07	-1.445319e-07	-1.4352241e-07	-1.4238111e-07	-1.4077563e-07	-1.4052159e-07	-1.4134025e-07	-1.4199441e-07	-1.4189862e-07	-1.4159474e-07	-1.3944992e-07	-1.3997175e-07	-1.3804851e-07	-1.3843618e-07	-1.3714663e-07	-1.376834e-07	-1.3667068e-07	-1.3612345e-07	-1.3569229e-07	-1.3567171e-07	-1.3504967e-07	-1.3491342e-07	-1.3449909e-07	-1.3354884e-07	-1.3242283e-07	-1.3143841e-07	-1.3077187e-07	-1.3045076e-07	-1.306243e-07	-1.2960288e-07	-1.2994809e-07	-1.2930013e-07	-1.2895669e-07	-1.2801115e-07	-1.2749757e-07	-1.270738e-07	-1.2653572e-07	-1.2722069e-07	-1.2764571e-07	-1.2727918e-07	-1.2712053e-07	-1.2640174e-07	-1.2623519e-07	-1.2648997e-07	-1.265272e-07	-1.2597161e-07	-1.2522071e-07	-1.2476954e-07	-1.2394014e-07	-1.2318202e-07	-1.2336312e-07	-1.2352785e-07	-1.2372396e-07	-1.2285057e-07	-1.2184387e-07	-1.2051191e-07	-1.208748e-07	-1.1988578e-07	-1.1970684e-07	-1.2009406e-07	-1.1975749e-07	-1.193423e-07	-1.1917831e-07	-1.1827888e-07	-1.1781782e-07	-1.1691083e-07	-1.1669636e-07	-1.1705322e-07	-1.1635302e-07	-1.1681294e-07	-1.1605357e-07	-1.1598178e-07	-1.1605425e-07	-1.1592766e-07	-1.1563714e-07	-1.1530483e-07	-1.1525304e-07	-1.1552339e-07	-1.1548951e-07	-1.1541908e-07	-1.1548354e-07	-1.1497167e-07	-1.1451118e-07	-1.1444024e-07	-1.1498088e-07	-1.124933e-07	-1.123878e-07	-1.1295032e-07	-1.1425124e-07	-1.1443905e-07	-1.1444905e-07	-1.1437885e-07	-1.150587e-07	-1.1463629e-07	-1.1439755e-07	-1.1443331e-07	-1.1372595e-07	-1.1425152e-07	-1.1453517e-07	-1.1416324e-07	-1.1390989e-07	-1.136487e-07	-1.1361936e-07	-1.1369491e-07	-1.1335965e-07	-1.1363119e-07	-1.1407229e-07	-1.1406479e-07	-1.1316962e-07	-1.1312812e-07	-1.1342223e-07	-1.1352364e-07	-1.1443933e-07	-1.1408724e-07	-1.134174e-07	-1.1266775e-07	-1.1228548e-07	-1.1235409e-07	-1.1183596e-07
-1.2844055e-07	-1.2869259e-07	-1.2781106e-07	-1.2819754e-07	-1.2814735e-07	-1.2828201e-07	-1.2807214e-07	-1.2801968e-07	-1.2856958e-07	-1.280975e-07	-1.2826342e-07	-1.2766532e-07	-1.2784528e-07	-1.2769198e-07	-1.273595e-07	-1.2766026e-07	-1.2744721e-07	-1.2737195e-07	-1.2776587e-07	-1.2810767e-07	-1.2769937e-07	-1.2819095e-07	-1.2746972e-07	-1.2727838e-07	-1.2745477e-07	-1.2743266e-07	-1.2715248e-07	-1.2743106e-07	-1.2705993e-07	-1.2752508e-07	-1.2737559e-07	-1.2765145e-07	-1.2817179e-07	-1.2802064e-07	-1.2811432e-07	-1.2771409e-07	-1.278342e-07	-1.2712712e-07	-1.2646711e-07	-1.261007e-07	-1.2653447e-07	-1.2722262e-07	-1.2753628e-07	-1.2709347e-07	-1.267797e-07	-1.2664634e-07	-1.2763974e-07	-1.2733722e-07	-1.2786649e-07	-1.27676e-07	-1.2745721e-07	-1.2674332e-07	-1.2654687e-07	-1.2675531e-07	-1.2719261e-07	-1.2777747e-07	-1.2770312e-07	-1.2752616e-07	-1.2724161e-07	-1.2620404e-07	-1.267656e-07	-1.2741538e-07	-1.2857555e-07	-1.2836659e-07	-1.2860608e-07	-1.2827809e-07	-1.280909e-07	-1.2812029e-07	-1.280136e-07	-1.2801854e-07	-1.2863717e-07	-1.2837233e-07	-1.2864706e-07	-1.2840263e-07	-1.2912921e-07	-1.29532e-07	-1.2988636e-07	-1.2992797e-07	-1.3017592e-07	-1.303523e-07	-1.3037845e-07	-1.2946856e-07	-1.3058906e-07	-1.302098e-07	-1.3097213e-07	-1.3073503e-07	-1.3113015e-07	-1.3078437e-07	-1.3073213e-07	-1.3155335e-07	-1.3148519e-07	-1.3160854e-07	-1.3153033e-07	-1.3098389e-07	-1.3172343e-07	-1.3065392e-07	-1.3190112e-07	-1.2880093e-07	-1.2925767e-07	-1.3209501e-07	-1.2997123e-07	-1.3206011e-07	-1.3324626e-07	-1.3243283e-07	-1.3422175e-07	-1.3426677e-07	-1.3395561e-07	-1.3410795e-07	-1.3207125e-07	-1.3309625e-07	-1.3107763e-07	-1.3420754e-07	-1.3494866e-07	-1.3529774e-07	-1.3523533e-07	-1.3482668e-07	-1.3260387e-07	-1.3199428e-07	-1.3320744e-07	-1.350416e-07	-1.3499999e-07	-1.3523135e-07	-1.3532929e-07	-1.3573248e-07	-1.3567694e-07	-1.362597e-07	-1.3677828e-07	-1.3719091e-07	-1.3753305e-07	-1.3766453e-07	-1.3956554e-07	-1.3983521e-07	-1.4013216e-07	-1.4013892e-07	-1.4003314e-07	-1.41025e-07	-1.4188601e-07	-1.4292482e-07	-1.4317828e-07	-1.4366617e-07	-1.4363064e-07	-1.4425882e-07	-1.4435432e-07	-1.4540461e-07	-1.4605354e-07	-1.4707985e-07	-1.4778703e-07	-1.4819705e-07	-1.4893561e-07	-1.4923933e-07	-1.5040678e-07	-1.5106383e-07	-1.516097e-07	-1.5241761e-07	-1.5243126e-07	-1.5363509e-07	-1.5468925e-07	-1.555992e-07	-1.5574545e-07	-1.5539331e-07	-1.5621873e-07	-1.5725362e-07	-1.5831921e-07	-1.591643e-07	-1.5989644e-07	-1.6015463e-07	-1.5952628e-07	-1.6214659e-07	-1.6400412e-07	-1.6464992e-07	-1.6530095e-07	-1.6642753e-07	-1.6628081e-07	-1.6765455e-07	-1.6814886e-07	-1.6968346e-07	-1.6923229e-07	-1.6943568e-07	-1.7070187e-07	-1.7111984e-07	-1.7151689e-07	-1.701614e-07	-1.7181424e-07	-1.7098967e-07	-1.7005829e-07	-1.7106635e-07	-1.6902123e-07	-1.6892341e-07	-1.6912526e-07	-1.6959041e-07	-1.7154025e-07	-1.7192281e-07	-1.7172636e-07	-1.7199795e-07	-1.7121323e-07	-1.7141377e-07	-1.7161847e-07	-1.7125211e-07	-1.6996029e-07	-1.692427e-07	-1.7092748e-07	-1.7326414e-07	-1.7375987e-07	-1.7355188e-07	-1.734017e-07	-1.728821e-07	-1.7262761e-07	-1.7295628e-07	-1.7354637e-07	-1.7389357e-07	-1.7406177e-07	-1.7392466e-07	-1.7465243e-07	-1.7511354e-07	-1.7538986e-07	-1.7584193e-07	-1.7613411e-07	-1.7622045e-07	-1.766557e-07	-1.7669817e-07	-1.7710869e-07	-1.7710704e-07	-1.7715467e-07	-1.7726825e-07	-1.7760686e-07	-1.7769975e-07	-1.7755144e-07	-1.7737239e-07	-1.7757748e-07	-1.7721669e-07	-1.7755895e-07	-1.7738222e-07	-1.775208e-07	-1.7747561e-07	-1.7766536e-07	-1.7786897e-07	-1.7809663e-07	-1.778136e-07	-1.776271e-07	-1.7751807e-07	-1.7754735e-07	-1.7780735e-07	-1.7744247e-07	-1.7712307e-07	-1.7692764e-07	-1.766789e-07	-1.765938e-07	-1.7653218e-07	-1.7675671e-07	-1.7637831e-07	-1.760896e-07	-1.7623449e-07	-1.7613479e-07	-1.7607169e-07	-1.7619351e-07	-1.7625752e-07	-1.7621829e-07	-1.7586046e-07	-1.7591503e-07	-1.7619203e-07	-1.7615611e-07	-1.7616298e-07	-1.7582977e-07	-1.7574132e-07	-1.7565287e-07	-1.7547251e-07	-1.7489953e-07	-1.7384008e-07	-1.7287897e-07	-1.7325391e-07	-1.7325107e-07	-1.7281479e-07	-1.7304171e-07	-1.7249789e-07	-1.7229155e-07	-1.7211318e-07	-1.7165553e-07	-1.7191962e-07	-1.7133772e-07	-1.7119714e-07	-1.7115065e-07	-1.7080845e-07	-1.7146681e-07	-1.7164649e-07	-1.7208004e-07	-1.7239626e-07	-1.7297594e-07	-1.732144e-07	-1.7431847e-07	-1.7464572e-07	-1.7514247e-07	-1.754276e-07	-1.7559319e-07	-1.7568192e-07	-1.7582664e-07	-1.7628167e-07	-1.762935e-07	-1.7623285e-07	-1.7608403e-07	-1.7649262e-07	-1.7618402e-07	-1.7628832e-07	-1.7677422e-07	-1.7693151e-07	-1.7661375e-07	-1.7652218e-07	-1.7661574e-07	-1.7645897e-07	-1.761336e-07	-1.7588559e-07	-1.7573296e-07	-1.7597142e-07	-1.7517766e-07	-1.7500417e-07	-1.7473275e-07	-1.7453885e-07	-1.7434098e-07	-1.7400799e-07	-1.7379313e-07	-1.73194e-07	-1.7302926e-07	-1.725428e-07	-1.7247197e-07	-1.7275835e-07	-1.7233543e-07	-1.7219151e-07	-1.7205912e-07	-1.7092037e-07	-1.7185062e-07	-1.7153008e-07	-1.7137614e-07	-1.7098466e-07	-1.705717e-07	-1.6809184e-07	-1.674041e-07	-1.6733037e-07	-1.6719866e-07	-1.6939418e-07	-1.684034e-07	-1.6884968e-07	-1.6701131e-07	-1.6563553e-07	-1.6619799e-07	-1.6454436e-07	-1.645609e-07	-1.673335e-07	-1.6702444e-07	-1.6701978e-07	-1.6638353e-07	-1.6492726e-07	-1.6464361e-07	-1.6338186e-07	-1.6283167e-07	-1.6054423e-07	-1.5888162e-07	-1.5828977e-07	-1.6115723e-07	-1.6130718e-07	-1.589504e-07	-1.5661283e-07	-1.5523e-07	-1.5528553e-07	-1.5502036e-07	-1.5491639e-07	-1.5525285e-07	-1.5438644e-07	-1.5399576e-07	-1.5370318e-07	-1.5297525e-07	-1.521459e-07	-1.525874e-07	-1.5113665e-07	-1.4932908e-07	-1.4979327e-07	-1.4882363e-07	-1.4747434e-07	-1.4783529e-07	-1.4491047e-07	-1.4620764e-07	-1.4625959e-07	-1.4634747e-07	-1.4616211e-07	-1.4561795e-07	-1.447977e-07	-1.4348848e-07	-1.4535101e-07	-1.4345329e-07	-1.4382027e-07	-1.4281306e-07	-1.440406e-07	-1.4382096e-07	-1.4361666e-07	-1.4318704e-07	-1.4350218e-07	-1.4252328e-07	-1.4186611e-07	-1.4065864e-07	-1.3963097e-07	-1.3861842e-07	-1.3924944e-07	-1.3974744e-07	-1.3946158e-07	-1.3915468e-07	-1.3725361e-07	-1.3752509e-07	-1.3573373e-07	-1.3620252e-07	-1.3496299e-07	-1.3557599e-07	-1.349506e-07	-1.3391684e-07	-1.3331686e-07	-1.3303884e-07	-1.324762e-07	-1.3247603e-07	-1.3232722e-07	-1.3128135e-07	-1.3041551e-07	-1.295594e-07	-1.2858914e-07	-1.2771773e-07	-1.2790321e-07	-1.2712525e-07	-1.2735285e-07	-1.2676912e-07	-1.2637946e-07	-1.2546968e-07	-1.2564499e-07	-1.2473402e-07	-1.2463084e-07	-1.2535753e-07	-1.2540113e-07	-1.2522935e-07	-1.2487902e-07	-1.2421606e-07	-1.2412085e-07	-1.2436243e-07	-1.2413204e-07	-1.2377217e-07	-1.232396e-07	-1.2253957e-07	-1.2214537e-07	-1.2113549e-07	-1.2115959e-07	-1.2132563e-07	-1.2130215e-07	-1.2069836e-07	-1.1993075e-07	-1.1844185e-07	-1.1852404e-07	-1.1762302e-07	-1.1731794e-07	-1.1751308e-07	-1.1746312e-07	-1.1703111e-07	-1.1722312e-07	-1.1620739e-07	-1.1560769e-07	-1.146127e-07	-1.1429131e-07	-1.1437868e-07	-1.1395667e-07	-1.1449504e-07	-1.1425266e-07	-1.1385413e-07	-1.1394224e-07	-1.1381644e-07	-1.1376011e-07	-1.1342541e-07	-1.1318457e-07	-1.1327654e-07	-1.1310971e-07	-1.13179e-07	-1.1308748e-07	-1.1264842e-07	-1.1246613e-07	-1.1245106e-07	-1.1251058e-07	-1.1095557e-07	-1.1074565e-07	-1.1143703e-07	-1.12441e-07	-1.1277763e-07	-1.1267855e-07	-1.1292195e-07	-1.1346742e-07	-1.1312943e-07	-1.129103e-07	-1.1270697e-07	-1.1195198e-07	-1.1232868e-07	-1.1271084e-07	-1.1239746e-07	-1.1241428e-07	-1.1185909e-07	-1.1203554e-07	-1.1198847e-07	-1.1169607e-07	-1.1166708e-07	-1.1240502e-07	-1.124526e-07	-1.117067e-07	-1.1147068e-07	-1.1116634e-07	-1.1102742e-07	-1.1193021e-07	-1.1215889e-07	-1.1176388e-07	-1.112461e-07	-1.1085257e-07	-1.109039e-07	-1.1043642e-07
-1.2667368e-07	-1.268852e-07	-1.2594933e-07	-1.2648724e-07	-1.2627186e-07	-1.2665703e-07	-1.2638964e-07	-1.2662764e-07	-1.2684438e-07	-1.2679726e-07	-1.2651924e-07	-1.2596797e-07	-1.2617483e-07	-1.2614532e-07	-1.2558183e-07	-1.2601987e-07	-1.2592983e-07	-1.2575896e-07	-1.2605148e-07	-1.2635536e-07	-1.2626191e-07	-1.2655937e-07	-1.259798e-07	-1.2556018e-07	-1.257082e-07	-1.256729e-07	-1.2527903e-07	-1.2574606e-07	-1.2540829e-07	-1.2561765e-07	-1.2529159e-07	-1.2549123e-07	-1.2611918e-07	-1.26055e-07	-1.2604011e-07	-1.2565232e-07	-1.2564618e-07	-1.2501306e-07	-1.2441296e-07	-1.2427461e-07	-1.2452693e-07	-1.2516858e-07	-1.2539329e-07	-1.2517444e-07	-1.249482e-07	-1.2476659e-07	-1.2535776e-07	-1.2514198e-07	-1.2605182e-07	-1.2573662e-07	-1.2562617e-07	-1.2510554e-07	-1.248485e-07	-1.2506786e-07	-1.2534514e-07	-1.2579051e-07	-1.2577988e-07	-1.2563271e-07	-1.255118e-07	-1.2440682e-07	-1.2495082e-07	-1.2544206e-07	-1.2629488e-07	-1.262656e-07	-1.2638321e-07	-1.2623207e-07	-1.2605796e-07	-1.2611821e-07	-1.2607148e-07	-1.2603135e-07	-1.2656574e-07	-1.265102e-07	-1.2671927e-07	-1.2676446e-07	-1.2753151e-07	-1.2751144e-07	-1.2800433e-07	-1.2809272e-07	-1.282105e-07	-1.283957e-07	-1.2869282e-07	-1.2796579e-07	-1.287118e-07	-1.2866008e-07	-1.2925807e-07	-1.2902422e-07	-1.2940336e-07	-1.2931002e-07	-1.2944054e-07	-1.2999186e-07	-1.3025812e-07	-1.3017666e-07	-1.2994713e-07	-1.2928291e-07	-1.2988426e-07	-1.2864302e-07	-1.3013039e-07	-1.2744232e-07	-1.2769243e-07	-1.3033053e-07	-1.2910823e-07	-1.3090443e-07	-1.3150617e-07	-1.3083633e-07	-1.3249468e-07	-1.3243522e-07	-1.3208995e-07	-1.3234182e-07	-1.3082803e-07	-1.316987e-07	-1.2968121e-07	-1.3226173e-07	-1.3356981e-07	-1.3382714e-07	-1.3375649e-07	-1.3317532e-07	-1.3172286e-07	-1.3079375e-07	-1.3110889e-07	-1.328234e-07	-1.3311382e-07	-1.3321448e-07	-1.3314332e-07	-1.3365502e-07	-1.3418469e-07	-1.3499789e-07	-1.3533054e-07	-1.3558696e-07	-1.3582923e-07	-1.3572361e-07	-1.3757642e-07	-1.3804288e-07	-1.3828605e-07	-1.3838911e-07	-1.380451e-07	-1.3884528e-07	-1.3954565e-07	-1.4086476e-07	-1.4120354e-07	-1.4155916e-07	-1.4156279e-07	-1.4259365e-07	-1.4278243e-07	-1.4413166e-07	-1.4443606e-07	-1.4536721e-07	-1.4639653e-07	-1.465275e-07	-1.4754704e-07	-1.4770598e-07	-1.4871557e-07	-1.4949552e-07	-1.5002905e-07	-1.5022567e-07	-1.5016468e-07	-1.5157548e-07	-1.5312878e-07	-1.5409995e-07	-1.5434136e-07	-1.5400667e-07	-1.5497159e-07	-1.5557714e-07	-1.5681303e-07	-1.5765249e-07	-1.5785952e-07	-1.5810679e-07	-1.5739727e-07	-1.5979344e-07	-1.616794e-07	-1.624033e-07	-1.6316255e-07	-1.6378874e-07	-1.6411929e-07	-1.6536018e-07	-1.6611472e-07	-1.6764579e-07	-1.6749652e-07	-1.6759213e-07	-1.6909223e-07	-1.6943949e-07	-1.695866e-07	-1.6799936e-07	-1.7017038e-07	-1.6971455e-07	-1.6904255e-07	-1.6919091e-07	-1.6814664e-07	-1.6831473e-07	-1.6844348e-07	-1.6909536e-07	-1.7055288e-07	-1.7122898e-07	-1.7106936e-07	-1.7119311e-07	-1.7002145e-07	-1.7004317e-07	-1.7010973e-07	-1.6855068e-07	-1.6815574e-07	-1.6853841e-07	-1.6915635e-07	-1.7231309e-07	-1.7274431e-07	-1.7311874e-07	-1.72787e-07	-1.723389e-07	-1.7192821e-07	-1.7218815e-07	-1.7287556e-07	-1.733107e-07	-1.735462e-07	-1.7341915e-07	-1.7388243e-07	-1.7452237e-07	-1.7492431e-07	-1.7544789e-07	-1.753927e-07	-1.7589645e-07	-1.7634312e-07	-1.7653036e-07	-1.7689229e-07	-1.7691184e-07	-1.7695066e-07	-1.7704463e-07	-1.772417e-07	-1.7738392e-07	-1.7723545e-07	-1.7699159e-07	-1.7721641e-07	-1.7699165e-07	-1.7738523e-07	-1.7713404e-07	-1.7728337e-07	-1.7719526e-07	-1.7739183e-07	-1.7762972e-07	-1.7776438e-07	-1.7751722e-07	-1.7727371e-07	-1.7728843e-07	-1.7717082e-07	-1.7743935e-07	-1.7711426e-07	-1.768787e-07	-1.76686e-07	-1.7641162e-07	-1.7637598e-07	-1.7639502e-07	-1.7657305e-07	-1.7612371e-07	-1.7574752e-07	-1.7576951e-07	-1.7561626e-07	-1.7542607e-07	-1.7567982e-07	-1.7574621e-07	-1.7575178e-07	-1.7557363e-07	-1.7577321e-07	-1.7609761e-07	-1.7613189e-07	-1.760061e-07	-1.7563508e-07	-1.7557721e-07	-1.7552611e-07	-1.7533358e-07	-1.7475605e-07	-1.7360861e-07	-1.7260726e-07	-1.7291711e-07	-1.7296037e-07	-1.7275556e-07	-1.7304325e-07	-1.7235118e-07	-1.7213893e-07	-1.7195674e-07	-1.7157447e-07	-1.7190763e-07	-1.7134238e-07	-1.7115275e-07	-1.7113109e-07	-1.7067998e-07	-1.7123057e-07	-1.7138603e-07	-1.7183856e-07	-1.7209283e-07	-1.7254399e-07	-1.7275397e-07	-1.7391756e-07	-1.7427891e-07	-1.7505505e-07	-1.7544664e-07	-1.7559864e-07	-1.7563372e-07	-1.7580032e-07	-1.761756e-07	-1.7614053e-07	-1.7605004e-07	-1.7591782e-07	-1.7635494e-07	-1.7613712e-07	-1.7618987e-07	-1.7657567e-07	-1.7692639e-07	-1.7670664e-07	-1.7652451e-07	-1.7657356e-07	-1.7629435e-07	-1.7602576e-07	-1.7547245e-07	-1.7504743e-07	-1.7509979e-07	-1.743889e-07	-1.7412896e-07	-1.7392836e-07	-1.7371013e-07	-1.7353545e-07	-1.734017e-07	-1.7335122e-07	-1.7309338e-07	-1.7278666e-07	-1.7238449e-07	-1.7221095e-07	-1.7259475e-07	-1.7224676e-07	-1.7212182e-07	-1.7196629e-07	-1.7019056e-07	-1.7153997e-07	-1.7117588e-07	-1.7083374e-07	-1.7044027e-07	-1.6998411e-07	-1.6719122e-07	-1.6664586e-07	-1.665905e-07	-1.663646e-07	-1.6893682e-07	-1.6734811e-07	-1.6795946e-07	-1.6639251e-07	-1.6571698e-07	-1.6577917e-07	-1.6400855e-07	-1.633386e-07	-1.6581924e-07	-1.6555981e-07	-1.6548915e-07	-1.6490253e-07	-1.6262402e-07	-1.6320922e-07	-1.6162522e-07	-1.6086648e-07	-1.583137e-07	-1.5704956e-07	-1.5645389e-07	-1.5921665e-07	-1.5948308e-07	-1.5602353e-07	-1.5433119e-07	-1.5370267e-07	-1.535866e-07	-1.5290965e-07	-1.5377515e-07	-1.5356505e-07	-1.52719e-07	-1.52018e-07	-1.5170355e-07	-1.5099454e-07	-1.4971221e-07	-1.4993361e-07	-1.4895841e-07	-1.4703664e-07	-1.4717131e-07	-1.4634691e-07	-1.4560345e-07	-1.4578518e-07	-1.4315293e-07	-1.4439979e-07	-1.4440417e-07	-1.442703e-07	-1.443218e-07	-1.4362905e-07	-1.4287485e-07	-1.4223019e-07	-1.4349581e-07	-1.4199156e-07	-1.4208575e-07	-1.4100073e-07	-1.4262804e-07	-1.423216e-07	-1.4194194e-07	-1.4125141e-07	-1.4135452e-07	-1.4053643e-07	-1.3994878e-07	-1.3867344e-07	-1.379068e-07	-1.3667312e-07	-1.3692494e-07	-1.3726111e-07	-1.370513e-07	-1.3657046e-07	-1.3493917e-07	-1.3519752e-07	-1.3329787e-07	-1.3388757e-07	-1.3276446e-07	-1.3323051e-07	-1.3281459e-07	-1.3179232e-07	-1.3101862e-07	-1.3046753e-07	-1.3037743e-07	-1.2989676e-07	-1.2973243e-07	-1.289597e-07	-1.2836739e-07	-1.2767117e-07	-1.262157e-07	-1.254781e-07	-1.2491108e-07	-1.247339e-07	-1.2487993e-07	-1.2437431e-07	-1.2401114e-07	-1.2304315e-07	-1.2381503e-07	-1.2276109e-07	-1.2285676e-07	-1.2325341e-07	-1.2328672e-07	-1.2299597e-07	-1.2287029e-07	-1.2212536e-07	-1.2204839e-07	-1.2211694e-07	-1.2185535e-07	-1.2163889e-07	-1.2131034e-07	-1.2059979e-07	-1.2043819e-07	-1.1923947e-07	-1.1916484e-07	-1.1941984e-07	-1.1902449e-07	-1.1848221e-07	-1.1793884e-07	-1.1647796e-07	-1.1615555e-07	-1.1576043e-07	-1.15028e-07	-1.1534388e-07	-1.1522576e-07	-1.1469285e-07	-1.1499617e-07	-1.1380496e-07	-1.1316632e-07	-1.1252092e-07	-1.1194101e-07	-1.1188098e-07	-1.1170738e-07	-1.1204656e-07	-1.1228116e-07	-1.1198455e-07	-1.1208459e-07	-1.1209875e-07	-1.1220459e-07	-1.1171426e-07	-1.1159779e-07	-1.1139736e-07	-1.1126872e-07	-1.1118675e-07	-1.1100235e-07	-1.1081187e-07	-1.1082835e-07	-1.1079402e-07	-1.1049934e-07	-1.0966073e-07	-1.0931325e-07	-1.0991715e-07	-1.1081283e-07	-1.1123728e-07	-1.1129686e-07	-1.1137581e-07	-1.1179901e-07	-1.1153554e-07	-1.1148967e-07	-1.1105345e-07	-1.1018545e-07	-1.1064907e-07	-1.1098462e-07	-1.1078168e-07	-1.1091112e-07	-1.1036582e-07	-1.1043721e-07	-1.1057023e-07	-1.1022127e-07	-1.1002413e-07	-1.1066084e-07	-1.1060001e-07	-1.1016073e-07	-1.0990084e-07	-1.0940732e-07	-1.088286e-07	-1.0929188e-07	-1.0986156e-07	-1.0989629e-07	-1.0964902e-07	-1.0921201e-07	-1.0947468e-07	-1.0906979e-07
-1.2499066e-07	-1.2500254e-07	-1.2425903e-07	-1.2475738e-07	-1.2457116e-07	-1.2493985e-07	-1.2455348e-07	-1.2500078e-07	-1.2515767e-07	-1.252431e-07	-1.2482008e-07	-1.2435908e-07	-1.2442456e-07	-1.2446452e-07	-1.2395634e-07	-1.2424795e-07	-1.242442e-07	-1.2401989e-07	-1.2404911e-07	-1.2437448e-07	-1.2452392e-07	-1.2492495e-07	-1.2423232e-07	-1.2376029e-07	-1.2392741e-07	-1.2387272e-07	-1.2335221e-07	-1.2393497e-07	-1.2356065e-07	-1.2364626e-07	-1.2323676e-07	-1.2319549e-07	-1.2395009e-07	-1.2379269e-07	-1.2354479e-07	-1.2324256e-07	-1.2322528e-07	-1.2272784e-07	-1.2201031e-07	-1.2236103e-07	-1.2246971e-07	-1.2294595e-07	-1.2333834e-07	-1.230901e-07	-1.2299324e-07	-1.2281288e-07	-1.2287211e-07	-1.2271653e-07	-1.2360647e-07	-1.2356827e-07	-1.23495e-07	-1.2328331e-07	-1.2298568e-07	-1.2310642e-07	-1.2321266e-07	-1.2368275e-07	-1.2349255e-07	-1.2335994e-07	-1.2320345e-07	-1.2267202e-07	-1.2301439e-07	-1.233492e-07	-1.240216e-07	-1.2403723e-07	-1.2419264e-07	-1.2406497e-07	-1.2404973e-07	-1.2391661e-07	-1.2398766e-07	-1.2401597e-07	-1.2445713e-07	-1.2476426e-07	-1.2486629e-07	-1.2498606e-07	-1.2577505e-07	-1.2546843e-07	-1.2600299e-07	-1.2598247e-07	-1.2610906e-07	-1.264566e-07	-1.2678447e-07	-1.2646348e-07	-1.2699525e-07	-1.2702833e-07	-1.2761421e-07	-1.2712508e-07	-1.2764559e-07	-1.2751991e-07	-1.280543e-07	-1.2825996e-07	-1.2867639e-07	-1.2856992e-07	-1.2820891e-07	-1.2777741e-07	-1.280942e-07	-1.2738349e-07	-1.2856515e-07	-1.2664856e-07	-1.2632142e-07	-1.2849495e-07	-1.2801314e-07	-1.2955684e-07	-1.2972737e-07	-1.2919634e-07	-1.309578e-07	-1.3069644e-07	-1.3026096e-07	-1.3035958e-07	-1.2947419e-07	-1.3014113e-07	-1.2804321e-07	-1.3022594e-07	-1.3205317e-07	-1.3221222e-07	-1.3233995e-07	-1.3157279e-07	-1.3087219e-07	-1.3009225e-07	-1.3007207e-07	-1.3114192e-07	-1.3176935e-07	-1.313864e-07	-1.3181125e-07	-1.3120177e-07	-1.3275644e-07	-1.3365673e-07	-1.3367782e-07	-1.3387876e-07	-1.3402229e-07	-1.3423454e-07	-1.3555865e-07	-1.3599276e-07	-1.3616028e-07	-1.3650856e-07	-1.3638464e-07	-1.3689527e-07	-1.3736621e-07	-1.3854554e-07	-1.3926439e-07	-1.3799678e-07	-1.394078e-07	-1.4048175e-07	-1.4105245e-07	-1.426597e-07	-1.4273854e-07	-1.4373995e-07	-1.446333e-07	-1.4447477e-07	-1.4562914e-07	-1.4610293e-07	-1.4701396e-07	-1.4777964e-07	-1.4818607e-07	-1.4809501e-07	-1.4816874e-07	-1.493068e-07	-1.5130081e-07	-1.5221929e-07	-1.5241653e-07	-1.5232592e-07	-1.5347041e-07	-1.5395187e-07	-1.5520925e-07	-1.5604797e-07	-1.5579138e-07	-1.5594725e-07	-1.550265e-07	-1.5765636e-07	-1.5915515e-07	-1.5986973e-07	-1.6082879e-07	-1.613945e-07	-1.6197174e-07	-1.6299396e-07	-1.6385303e-07	-1.6506868e-07	-1.6528173e-07	-1.6544271e-07	-1.6720224e-07	-1.6733554e-07	-1.6742257e-07	-1.6553815e-07	-1.6832047e-07	-1.6837498e-07	-1.6817074e-07	-1.6790818e-07	-1.6731587e-07	-1.6804779e-07	-1.6816466e-07	-1.688644e-07	-1.6956557e-07	-1.7017368e-07	-1.7001668e-07	-1.7028867e-07	-1.6918148e-07	-1.6919921e-07	-1.691422e-07	-1.6712539e-07	-1.6716797e-07	-1.6772174e-07	-1.6769263e-07	-1.6999923e-07	-1.7069732e-07	-1.7200682e-07	-1.7143719e-07	-1.7152018e-07	-1.7065685e-07	-1.7146687e-07	-1.7206611e-07	-1.7271196e-07	-1.7310316e-07	-1.7325817e-07	-1.7354597e-07	-1.7411418e-07	-1.7458228e-07	-1.7507716e-07	-1.7326289e-07	-1.7551326e-07	-1.7592799e-07	-1.7634108e-07	-1.7649643e-07	-1.7670993e-07	-1.766378e-07	-1.7666724e-07	-1.7634846e-07	-1.7672056e-07	-1.7668407e-07	-1.7662688e-07	-1.7679895e-07	-1.7690792e-07	-1.7728786e-07	-1.7705133e-07	-1.7710869e-07	-1.7697727e-07	-1.7708857e-07	-1.7724517e-07	-1.7725716e-07	-1.7714376e-07	-1.7673722e-07	-1.7706765e-07	-1.7697357e-07	-1.7708612e-07	-1.7673398e-07	-1.7649478e-07	-1.7649199e-07	-1.7627059e-07	-1.7619828e-07	-1.7615054e-07	-1.7636199e-07	-1.7590844e-07	-1.755904e-07	-1.7552151e-07	-1.7540992e-07	-1.7514122e-07	-1.7547478e-07	-1.7556647e-07	-1.7560012e-07	-1.7543198e-07	-1.7549024e-07	-1.7578043e-07	-1.7577054e-07	-1.7548462e-07	-1.7521836e-07	-1.7510087e-07	-1.7502424e-07	-1.7499451e-07	-1.7458865e-07	-1.7341995e-07	-1.7230121e-07	-1.7256576e-07	-1.726043e-07	-1.7262431e-07	-1.7303614e-07	-1.7227234e-07	-1.7200864e-07	-1.718559e-07	-1.7160795e-07	-1.7196669e-07	-1.71289e-07	-1.7107584e-07	-1.7100973e-07	-1.7042652e-07	-1.7097756e-07	-1.7100785e-07	-1.7151967e-07	-1.7185363e-07	-1.7216428e-07	-1.7233145e-07	-1.7347747e-07	-1.7382678e-07	-1.7489577e-07	-1.7534524e-07	-1.7559637e-07	-1.7566481e-07	-1.758491e-07	-1.7615321e-07	-1.7607061e-07	-1.7606675e-07	-1.7592396e-07	-1.7639525e-07	-1.7600058e-07	-1.7594596e-07	-1.7610171e-07	-1.7656612e-07	-1.7642265e-07	-1.7633982e-07	-1.7629839e-07	-1.7597563e-07	-1.7569465e-07	-1.7507904e-07	-1.7452197e-07	-1.7428448e-07	-1.7357843e-07	-1.7312902e-07	-1.7290381e-07	-1.7271395e-07	-1.7272822e-07	-1.7281019e-07	-1.7253751e-07	-1.7263147e-07	-1.7262869e-07	-1.7238847e-07	-1.7207259e-07	-1.7240177e-07	-1.718891e-07	-1.7181065e-07	-1.7148574e-07	-1.6934416e-07	-1.7072006e-07	-1.7045454e-07	-1.7011996e-07	-1.696788e-07	-1.6904261e-07	-1.6610471e-07	-1.656652e-07	-1.655863e-07	-1.6536927e-07	-1.6828574e-07	-1.6605634e-07	-1.6688136e-07	-1.6547295e-07	-1.6517993e-07	-1.6477196e-07	-1.6306439e-07	-1.6192888e-07	-1.6395762e-07	-1.6335366e-07	-1.6303522e-07	-1.6206184e-07	-1.5968857e-07	-1.6085289e-07	-1.5934233e-07	-1.5842079e-07	-1.5596919e-07	-1.5516764e-07	-1.5448751e-07	-1.5728853e-07	-1.5771639e-07	-1.5361684e-07	-1.5235787e-07	-1.5207934e-07	-1.5175078e-07	-1.5117251e-07	-1.523685e-07	-1.5140233e-07	-1.5066917e-07	-1.5026865e-07	-1.4949939e-07	-1.4867754e-07	-1.4724117e-07	-1.4696747e-07	-1.4641711e-07	-1.4475256e-07	-1.4458499e-07	-1.4417668e-07	-1.4374854e-07	-1.4399473e-07	-1.4199355e-07	-1.4302032e-07	-1.4280681e-07	-1.4233683e-07	-1.4233859e-07	-1.4144121e-07	-1.4094132e-07	-1.4107212e-07	-1.4169268e-07	-1.4040336e-07	-1.3995134e-07	-1.3915741e-07	-1.4058156e-07	-1.4042524e-07	-1.4006315e-07	-1.3894999e-07	-1.3891758e-07	-1.3815225e-07	-1.3781226e-07	-1.3631973e-07	-1.3594274e-07	-1.3458725e-07	-1.346105e-07	-1.3478683e-07	-1.3451302e-07	-1.3381282e-07	-1.325925e-07	-1.3283471e-07	-1.3100708e-07	-1.31386e-07	-1.3066301e-07	-1.3089317e-07	-1.3037516e-07	-1.296865e-07	-1.2907566e-07	-1.2826342e-07	-1.2825302e-07	-1.2728935e-07	-1.2714059e-07	-1.2686496e-07	-1.2597047e-07	-1.2566562e-07	-1.2409589e-07	-1.2344117e-07	-1.2227616e-07	-1.2230248e-07	-1.2243549e-07	-1.2185126e-07	-1.2173223e-07	-1.2071825e-07	-1.2179061e-07	-1.209217e-07	-1.2110064e-07	-1.2113543e-07	-1.2113486e-07	-1.2096126e-07	-1.2090146e-07	-1.2007285e-07	-1.1977056e-07	-1.1965926e-07	-1.197098e-07	-1.1959679e-07	-1.1937539e-07	-1.1876011e-07	-1.187006e-07	-1.1745493e-07	-1.1741582e-07	-1.1722841e-07	-1.1681595e-07	-1.1641072e-07	-1.1579652e-07	-1.1473918e-07	-1.1410771e-07	-1.1409526e-07	-1.1322635e-07	-1.1353012e-07	-1.1322351e-07	-1.125137e-07	-1.1273875e-07	-1.1162575e-07	-1.1093158e-07	-1.1069409e-07	-1.1008797e-07	-1.0962282e-07	-1.0965272e-07	-1.0989271e-07	-1.1023354e-07	-1.1013617e-07	-1.1040362e-07	-1.105189e-07	-1.1062252e-07	-1.1011571e-07	-1.1001327e-07	-1.0959997e-07	-1.096214e-07	-1.0942904e-07	-1.093772e-07	-1.0924248e-07	-1.0932888e-07	-1.0948219e-07	-1.0897594e-07	-1.0837971e-07	-1.0812096e-07	-1.0854467e-07	-1.0910452e-07	-1.0967085e-07	-1.0997917e-07	-1.0975128e-07	-1.1004346e-07	-1.0996496e-07	-1.0982092e-07	-1.0926948e-07	-1.0863738e-07	-1.0920411e-07	-1.0938504e-07	-1.0925481e-07	-1.0923901e-07	-1.0886214e-07	-1.089777e-07	-1.0919007e-07	-1.0881445e-07	-1.087484e-07	-1.090296e-07	-1.090425e-07	-1.0840932e-07	-1.0852426e-07	-1.0807514e-07	-1.0742951e-07	-1.0725819e-07	-1.0727661e-07	-1.0797766e-07	-1.0788443e-07	-1.0758464e-07	-1.0808515e-07	-1.0747908e-07
-1.2325705e-07	-1.2307908e-07	-1.2262331e-07	-1.2292264e-07	-1.2267384e-07	-1.2304281e-07	-1.2283357e-07	-1.2326785e-07	-1.2333612e-07	-1.2331202e-07	-1.2288706e-07	-1.2250592e-07	-1.2254418e-07	-1.2254316e-07	-1.2208085e-07	-1.2218152e-07	-1.2205635e-07	-1.2206681e-07	-1.2202247e-07	-1.2240383e-07	-1.2259119e-07	-1.2299097e-07	-1.2248933e-07	-1.2201468e-07	-1.2219402e-07	-1.2206186e-07	-1.2150019e-07	-1.219027e-07	-1.2157545e-07	-1.216107e-07	-1.2123502e-07	-1.210355e-07	-1.215829e-07	-1.2123166e-07	-1.2074184e-07	-1.2066704e-07	-1.2057944e-07	-1.2052197e-07	-1.1981399e-07	-1.2038805e-07	-1.2045894e-07	-1.2080665e-07	-1.2118619e-07	-1.2085928e-07	-1.2099065e-07	-1.2070518e-07	-1.203415e-07	-1.2010207e-07	-1.2082103e-07	-1.2105488e-07	-1.2113867e-07	-1.210413e-07	-1.2111047e-07	-1.2122462e-07	-1.2107535e-07	-1.2156767e-07	-1.2127907e-07	-1.2104294e-07	-1.2091948e-07	-1.2068278e-07	-1.2110598e-07	-1.2135905e-07	-1.2192891e-07	-1.2175013e-07	-1.2224797e-07	-1.218304e-07	-1.2197034e-07	-1.2192811e-07	-1.2176503e-07	-1.2188144e-07	-1.223105e-07	-1.2286552e-07	-1.2290263e-07	-1.2299404e-07	-1.2361028e-07	-1.2345384e-07	-1.2384805e-07	-1.2361102e-07	-1.2388011e-07	-1.2441296e-07	-1.2481746e-07	-1.2471628e-07	-1.2507604e-07	-1.2514266e-07	-1.2588561e-07	-1.2511566e-07	-1.2585326e-07	-1.2569922e-07	-1.2645529e-07	-1.2644551e-07	-1.2674406e-07	-1.2676446e-07	-1.2641181e-07	-1.2641812e-07	-1.2682119e-07	-1.2643545e-07	-1.2690322e-07	-1.2585849e-07	-1.2477517e-07	-1.2673752e-07	-1.2675338e-07	-1.2786177e-07	-1.280082e-07	-1.2741339e-07	-1.2921458e-07	-1.2874426e-07	-1.2839183e-07	-1.281727e-07	-1.2810864e-07	-1.2844271e-07	-1.2629272e-07	-1.2820516e-07	-1.301209e-07	-1.302771e-07	-1.3049515e-07	-1.2961453e-07	-1.2939643e-07	-1.2929729e-07	-1.2918605e-07	-1.3000931e-07	-1.3051897e-07	-1.2977881e-07	-1.3043649e-07	-1.2916109e-07	-1.3125128e-07	-1.3225838e-07	-1.3232705e-07	-1.3258244e-07	-1.3259375e-07	-1.3280749e-07	-1.3357521e-07	-1.3385147e-07	-1.3385784e-07	-1.3464933e-07	-1.3501011e-07	-1.3510083e-07	-1.3540563e-07	-1.3630194e-07	-1.3709069e-07	-1.3391701e-07	-1.3699281e-07	-1.3811564e-07	-1.3904133e-07	-1.4098521e-07	-1.4077921e-07	-1.4203204e-07	-1.4265487e-07	-1.4263009e-07	-1.4340844e-07	-1.4432862e-07	-1.4501956e-07	-1.4577148e-07	-1.4588818e-07	-1.4602051e-07	-1.4646639e-07	-1.4744182e-07	-1.4908903e-07	-1.4969783e-07	-1.5020038e-07	-1.5021391e-07	-1.5161095e-07	-1.5233337e-07	-1.5342016e-07	-1.542939e-07	-1.5373575e-07	-1.5395403e-07	-1.5318545e-07	-1.5590149e-07	-1.5692285e-07	-1.5749328e-07	-1.5830426e-07	-1.5891311e-07	-1.5947154e-07	-1.6059585e-07	-1.6121533e-07	-1.6236658e-07	-1.6318296e-07	-1.6340323e-07	-1.6501218e-07	-1.6513167e-07	-1.6485626e-07	-1.6305131e-07	-1.6645214e-07	-1.6670219e-07	-1.6698129e-07	-1.6699232e-07	-1.6656418e-07	-1.6784111e-07	-1.6818575e-07	-1.6862799e-07	-1.6855802e-07	-1.6877283e-07	-1.6823049e-07	-1.6897036e-07	-1.6872724e-07	-1.6874094e-07	-1.6880261e-07	-1.6633578e-07	-1.6649545e-07	-1.6681821e-07	-1.6657822e-07	-1.671732e-07	-1.6809832e-07	-1.6946638e-07	-1.6878045e-07	-1.6914771e-07	-1.6855194e-07	-1.7108806e-07	-1.7152041e-07	-1.7217167e-07	-1.7207248e-07	-1.7317097e-07	-1.7357991e-07	-1.7397025e-07	-1.7446928e-07	-1.742244e-07	-1.7255803e-07	-1.7500867e-07	-1.7550326e-07	-1.7614082e-07	-1.7506534e-07	-1.7642952e-07	-1.7647989e-07	-1.7624751e-07	-1.7420757e-07	-1.7507278e-07	-1.7611319e-07	-1.7615241e-07	-1.7631646e-07	-1.7650359e-07	-1.7688569e-07	-1.7680742e-07	-1.7685392e-07	-1.7653906e-07	-1.7668185e-07	-1.7589946e-07	-1.7532221e-07	-1.7563627e-07	-1.749695e-07	-1.7675353e-07	-1.7678906e-07	-1.7644027e-07	-1.7548581e-07	-1.7499508e-07	-1.7612189e-07	-1.7600701e-07	-1.7581391e-07	-1.7571159e-07	-1.7583187e-07	-1.7559478e-07	-1.7533768e-07	-1.751809e-07	-1.7515436e-07	-1.7509234e-07	-1.7538918e-07	-1.7549053e-07	-1.7538747e-07	-1.751776e-07	-1.7508268e-07	-1.7524201e-07	-1.7477765e-07	-1.7475475e-07	-1.7467551e-07	-1.7460553e-07	-1.7461605e-07	-1.7476071e-07	-1.7440698e-07	-1.7327943e-07	-1.7190814e-07	-1.7216331e-07	-1.7208743e-07	-1.7220049e-07	-1.7271179e-07	-1.7207066e-07	-1.7177564e-07	-1.717745e-07	-1.7150552e-07	-1.7179411e-07	-1.7097153e-07	-1.7077815e-07	-1.7066543e-07	-1.7007261e-07	-1.7064252e-07	-1.706847e-07	-1.7123443e-07	-1.7155742e-07	-1.7190689e-07	-1.7210346e-07	-1.7316552e-07	-1.7346275e-07	-1.7461741e-07	-1.7503703e-07	-1.7538247e-07	-1.7547984e-07	-1.7567629e-07	-1.7600371e-07	-1.7594118e-07	-1.7599052e-07	-1.7590611e-07	-1.7631049e-07	-1.7556704e-07	-1.7524565e-07	-1.7555249e-07	-1.7588519e-07	-1.7589508e-07	-1.7566964e-07	-1.7573245e-07	-1.7536587e-07	-1.7497274e-07	-1.743042e-07	-1.7383735e-07	-1.7361197e-07	-1.7279893e-07	-1.7223482e-07	-1.7212767e-07	-1.7187421e-07	-1.7192929e-07	-1.7215302e-07	-1.7199449e-07	-1.718256e-07	-1.723966e-07	-1.7224852e-07	-1.7191053e-07	-1.721524e-07	-1.7154559e-07	-1.7131231e-07	-1.7053111e-07	-1.6826891e-07	-1.6962741e-07	-1.6949383e-07	-1.6933166e-07	-1.6895598e-07	-1.6816495e-07	-1.6500201e-07	-1.6444545e-07	-1.6443778e-07	-1.6429084e-07	-1.6719531e-07	-1.6443403e-07	-1.6568856e-07	-1.6430124e-07	-1.6412042e-07	-1.6308985e-07	-1.6139973e-07	-1.6032806e-07	-1.6148704e-07	-1.6082186e-07	-1.6078866e-07	-1.5934563e-07	-1.5684537e-07	-1.581522e-07	-1.5673737e-07	-1.5587506e-07	-1.5383728e-07	-1.5357e-07	-1.5252266e-07	-1.5503014e-07	-1.5561756e-07	-1.5156922e-07	-1.5029161e-07	-1.5012546e-07	-1.4986443e-07	-1.491897e-07	-1.5055269e-07	-1.4898745e-07	-1.4842038e-07	-1.4845244e-07	-1.4695871e-07	-1.4606621e-07	-1.4498943e-07	-1.4418515e-07	-1.4376303e-07	-1.4269517e-07	-1.4212571e-07	-1.4209468e-07	-1.4169547e-07	-1.4210497e-07	-1.4030496e-07	-1.4135293e-07	-1.4082576e-07	-1.4006241e-07	-1.402712e-07	-1.3912938e-07	-1.3919305e-07	-1.3976944e-07	-1.3975733e-07	-1.3830027e-07	-1.3742766e-07	-1.370887e-07	-1.3828173e-07	-1.3780181e-07	-1.3796023e-07	-1.3642006e-07	-1.3630103e-07	-1.3546105e-07	-1.3537033e-07	-1.3393134e-07	-1.3397278e-07	-1.3238173e-07	-1.3216788e-07	-1.3218005e-07	-1.3181909e-07	-1.3106586e-07	-1.3025038e-07	-1.3056399e-07	-1.289477e-07	-1.2892156e-07	-1.2832783e-07	-1.2821005e-07	-1.2786029e-07	-1.2725985e-07	-1.2701997e-07	-1.2606648e-07	-1.2566653e-07	-1.2459986e-07	-1.2453148e-07	-1.2446594e-07	-1.2330554e-07	-1.2340917e-07	-1.2202457e-07	-1.2117124e-07	-1.2001505e-07	-1.2000174e-07	-1.1995985e-07	-1.1953841e-07	-1.1958184e-07	-1.1887278e-07	-1.1975965e-07	-1.1917297e-07	-1.1934156e-07	-1.191342e-07	-1.1878734e-07	-1.1869759e-07	-1.1853098e-07	-1.1801291e-07	-1.1735796e-07	-1.1719948e-07	-1.1761762e-07	-1.1754418e-07	-1.1748438e-07	-1.1676957e-07	-1.1670028e-07	-1.15825e-07	-1.155741e-07	-1.1512219e-07	-1.1473452e-07	-1.1421395e-07	-1.1398515e-07	-1.1305849e-07	-1.1236062e-07	-1.1254565e-07	-1.1183459e-07	-1.1189439e-07	-1.1119812e-07	-1.1039992e-07	-1.1058131e-07	-1.0983644e-07	-1.0925305e-07	-1.0914499e-07	-1.0872941e-07	-1.0811306e-07	-1.0804899e-07	-1.0816854e-07	-1.0860032e-07	-1.0836078e-07	-1.0862209e-07	-1.0898884e-07	-1.0894394e-07	-1.0865665e-07	-1.0839233e-07	-1.0788233e-07	-1.0782702e-07	-1.0775597e-07	-1.0802518e-07	-1.0760607e-07	-1.0790751e-07	-1.0827438e-07	-1.0751626e-07	-1.0718514e-07	-1.0711392e-07	-1.0728144e-07	-1.0769759e-07	-1.0802876e-07	-1.0826841e-07	-1.0795645e-07	-1.0813e-07	-1.0828205e-07	-1.0811857e-07	-1.0785544e-07	-1.0747573e-07	-1.0780673e-07	-1.0784845e-07	-1.080079e-07	-1.0753274e-07	-1.0761727e-07	-1.0762602e-07	-1.0783407e-07	-1.0753632e-07	-1.0766121e-07	-1.0796862e-07	-1.0769759e-07	-1.0689331e-07	-1.0711994e-07	-1.0684414e-07	-1.0624677e-07	-1.0584739e-07	-1.0514725e-07	-1.0607209e-07	-1.0603731e-07	-1.0599666e-07	-1.0662353e-07	-1.0608454e-07
-1.2153856e-07	-1.2126748e-07	-1.2089203e-07	-1.2112196e-07	-1.2075145e-07	-1.208993e-07	-1.209595e-07	-1.2123138e-07	-1.2135786e-07	-1.2103231e-07	-1.2065539e-07	-1.2025407e-07	-1.2036821e-07	-1.2037555e-07	-1.1997156e-07	-1.1993114e-07	-1.1970377e-07	-1.1996383e-07	-1.2000686e-07	-1.2037697e-07	-1.2043625e-07	-1.2082188e-07	-1.2074298e-07	-1.2023662e-07	-1.203644e-07	-1.2018211e-07	-1.196928e-07	-1.1988595e-07	-1.1968575e-07	-1.1956837e-07	-1.1902853e-07	-1.1888363e-07	-1.1892502e-07	-1.1850659e-07	-1.1805071e-07	-1.181254e-07	-1.1806293e-07	-1.182413e-07	-1.1783351e-07	-1.1841814e-07	-1.1849835e-07	-1.1848147e-07	-1.1885442e-07	-1.1861488e-07	-1.186836e-07	-1.1840604e-07	-1.1785431e-07	-1.1760761e-07	-1.1786295e-07	-1.1826148e-07	-1.184905e-07	-1.1858805e-07	-1.1918235e-07	-1.1937146e-07	-1.1917922e-07	-1.1940631e-07	-1.1923839e-07	-1.1902489e-07	-1.1905496e-07	-1.1883947e-07	-1.1922396e-07	-1.1949777e-07	-1.1996502e-07	-1.1962254e-07	-1.2001055e-07	-1.1981325e-07	-1.201015e-07	-1.1999708e-07	-1.1987731e-07	-1.1994319e-07	-1.2009059e-07	-1.2057041e-07	-1.2068443e-07	-1.2080341e-07	-1.2116521e-07	-1.2101304e-07	-1.2132631e-07	-1.2126787e-07	-1.2167209e-07	-1.2224109e-07	-1.2285568e-07	-1.2273171e-07	-1.2278406e-07	-1.2293896e-07	-1.2410027e-07	-1.2326279e-07	-1.2397578e-07	-1.2391712e-07	-1.2470559e-07	-1.2469582e-07	-1.2472827e-07	-1.2475027e-07	-1.2485174e-07	-1.2507894e-07	-1.2569126e-07	-1.2505899e-07	-1.252987e-07	-1.2425335e-07	-1.2340291e-07	-1.2499817e-07	-1.2528182e-07	-1.2598474e-07	-1.2630181e-07	-1.2558394e-07	-1.2696512e-07	-1.2660547e-07	-1.2613526e-07	-1.2584132e-07	-1.2643005e-07	-1.267374e-07	-1.2496866e-07	-1.2629829e-07	-1.2783124e-07	-1.2811796e-07	-1.2844527e-07	-1.2767788e-07	-1.2772341e-07	-1.2785034e-07	-1.2812353e-07	-1.2890371e-07	-1.2893094e-07	-1.2862756e-07	-1.2881065e-07	-1.2812404e-07	-1.2962073e-07	-1.3074236e-07	-1.3096229e-07	-1.3147968e-07	-1.3159172e-07	-1.3155653e-07	-1.3209444e-07	-1.3202038e-07	-1.3205221e-07	-1.328097e-07	-1.3360835e-07	-1.3355913e-07	-1.3387807e-07	-1.3403115e-07	-1.3494565e-07	-1.317091e-07	-1.3523618e-07	-1.359532e-07	-1.3726185e-07	-1.3885546e-07	-1.384675e-07	-1.4022623e-07	-1.4081513e-07	-1.411567e-07	-1.4167779e-07	-1.425617e-07	-1.4321012e-07	-1.4386558e-07	-1.4391122e-07	-1.4436461e-07	-1.4479053e-07	-1.4567934e-07	-1.4696263e-07	-1.4733536e-07	-1.4768165e-07	-1.4816311e-07	-1.4962899e-07	-1.5036522e-07	-1.5124527e-07	-1.5212385e-07	-1.5191705e-07	-1.5225567e-07	-1.5172276e-07	-1.5433631e-07	-1.5521488e-07	-1.5542594e-07	-1.5625466e-07	-1.5675818e-07	-1.5732883e-07	-1.5839669e-07	-1.5842465e-07	-1.6010699e-07	-1.6136067e-07	-1.6161908e-07	-1.6286322e-07	-1.6281876e-07	-1.6180343e-07	-1.6043629e-07	-1.6428521e-07	-1.6495159e-07	-1.6553929e-07	-1.6579941e-07	-1.6575831e-07	-1.6664603e-07	-1.672916e-07	-1.6760117e-07	-1.6711533e-07	-1.6697669e-07	-1.6617963e-07	-1.6670879e-07	-1.6813192e-07	-1.6813334e-07	-1.6772907e-07	-1.6555344e-07	-1.6556811e-07	-1.6584977e-07	-1.6568492e-07	-1.6572039e-07	-1.6650836e-07	-1.6695566e-07	-1.6682469e-07	-1.670906e-07	-1.6731406e-07	-1.7099865e-07	-1.7132669e-07	-1.715826e-07	-1.6971785e-07	-1.7272134e-07	-1.734586e-07	-1.7387521e-07	-1.7422684e-07	-1.7258753e-07	-1.7225472e-07	-1.7472593e-07	-1.7527316e-07	-1.7584659e-07	-1.7363709e-07	-1.7485382e-07	-1.7603634e-07	-1.749666e-07	-1.733286e-07	-1.7347139e-07	-1.7425708e-07	-1.7517152e-07	-1.7564162e-07	-1.757162e-07	-1.7566924e-07	-1.7563281e-07	-1.7610233e-07	-1.7585285e-07	-1.7604475e-07	-1.739532e-07	-1.7400328e-07	-1.7408979e-07	-1.7392756e-07	-1.7556823e-07	-1.7636478e-07	-1.7471979e-07	-1.7443631e-07	-1.7398423e-07	-1.7459701e-07	-1.7516118e-07	-1.7475958e-07	-1.7442051e-07	-1.7522228e-07	-1.7496825e-07	-1.7490999e-07	-1.7458603e-07	-1.7470575e-07	-1.7503913e-07	-1.7529294e-07	-1.7522484e-07	-1.7482819e-07	-1.7458922e-07	-1.7425577e-07	-1.7436474e-07	-1.7371997e-07	-1.7395644e-07	-1.7399378e-07	-1.7410275e-07	-1.7434223e-07	-1.7465914e-07	-1.7416352e-07	-1.7299232e-07	-1.7134192e-07	-1.7147107e-07	-1.7132538e-07	-1.7148852e-07	-1.7198238e-07	-1.7157623e-07	-1.7140792e-07	-1.7145521e-07	-1.7129832e-07	-1.7141872e-07	-1.7039906e-07	-1.7019408e-07	-1.701402e-07	-1.6967766e-07	-1.7032306e-07	-1.704849e-07	-1.7103207e-07	-1.7139121e-07	-1.7180236e-07	-1.7190342e-07	-1.7289352e-07	-1.7305058e-07	-1.7388152e-07	-1.7424611e-07	-1.7467721e-07	-1.7473405e-07	-1.7513105e-07	-1.7558671e-07	-1.7565384e-07	-1.757457e-07	-1.7556135e-07	-1.7571153e-07	-1.7476106e-07	-1.745118e-07	-1.7480448e-07	-1.7525906e-07	-1.7515924e-07	-1.7481017e-07	-1.747901e-07	-1.7422025e-07	-1.7369666e-07	-1.7311226e-07	-1.7278813e-07	-1.7280877e-07	-1.7203871e-07	-1.714738e-07	-1.7149739e-07	-1.7125325e-07	-1.7127877e-07	-1.7156975e-07	-1.71338e-07	-1.7099694e-07	-1.715693e-07	-1.7156145e-07	-1.7146766e-07	-1.7139405e-07	-1.7090053e-07	-1.7035131e-07	-1.6901129e-07	-1.674365e-07	-1.6855694e-07	-1.6840386e-07	-1.6826226e-07	-1.68062e-07	-1.670395e-07	-1.6397752e-07	-1.634258e-07	-1.6330779e-07	-1.6295871e-07	-1.6572443e-07	-1.6237908e-07	-1.6404613e-07	-1.6261026e-07	-1.6233219e-07	-1.6094674e-07	-1.5945568e-07	-1.5868113e-07	-1.585671e-07	-1.581497e-07	-1.5880283e-07	-1.574989e-07	-1.548251e-07	-1.5565348e-07	-1.5471596e-07	-1.5416566e-07	-1.5192722e-07	-1.5212601e-07	-1.5075926e-07	-1.525616e-07	-1.5330681e-07	-1.4962978e-07	-1.4807438e-07	-1.4793608e-07	-1.4765868e-07	-1.4710702e-07	-1.4845642e-07	-1.4679779e-07	-1.4645804e-07	-1.4638886e-07	-1.4398631e-07	-1.4332363e-07	-1.4276986e-07	-1.4183451e-07	-1.41275e-07	-1.4068797e-07	-1.4018849e-07	-1.4012159e-07	-1.3960704e-07	-1.3946567e-07	-1.3814264e-07	-1.393841e-07	-1.384592e-07	-1.3774013e-07	-1.3815645e-07	-1.3680358e-07	-1.3730079e-07	-1.3812939e-07	-1.3756681e-07	-1.3609286e-07	-1.3502739e-07	-1.3504035e-07	-1.3568774e-07	-1.3493712e-07	-1.3564494e-07	-1.3406242e-07	-1.339032e-07	-1.3267675e-07	-1.3274928e-07	-1.3168631e-07	-1.3183165e-07	-1.301583e-07	-1.2962005e-07	-1.2959066e-07	-1.292492e-07	-1.2868486e-07	-1.2780697e-07	-1.2827786e-07	-1.267565e-07	-1.2671092e-07	-1.2555734e-07	-1.251986e-07	-1.2523213e-07	-1.2468917e-07	-1.2447521e-07	-1.2354184e-07	-1.2291781e-07	-1.217752e-07	-1.2182943e-07	-1.2177895e-07	-1.2080545e-07	-1.2084155e-07	-1.1981575e-07	-1.1886573e-07	-1.1820515e-07	-1.1783425e-07	-1.1781867e-07	-1.1757004e-07	-1.1788916e-07	-1.1723165e-07	-1.1802268e-07	-1.1753792e-07	-1.1755225e-07	-1.1698262e-07	-1.1640361e-07	-1.1604772e-07	-1.1595733e-07	-1.1611661e-07	-1.1510116e-07	-1.1504835e-07	-1.155376e-07	-1.1542522e-07	-1.1534644e-07	-1.1445542e-07	-1.1474981e-07	-1.1403728e-07	-1.1387618e-07	-1.1316598e-07	-1.1262216e-07	-1.1200706e-07	-1.1227837e-07	-1.1141435e-07	-1.1076838e-07	-1.1116975e-07	-1.1054016e-07	-1.1013867e-07	-1.089752e-07	-1.0843911e-07	-1.0839193e-07	-1.0822328e-07	-1.0805189e-07	-1.0801989e-07	-1.0758623e-07	-1.0704696e-07	-1.0694288e-07	-1.0693907e-07	-1.0697886e-07	-1.0688268e-07	-1.0708715e-07	-1.0734635e-07	-1.0729951e-07	-1.0722391e-07	-1.0663405e-07	-1.0623336e-07	-1.0619215e-07	-1.0608159e-07	-1.0658397e-07	-1.0599723e-07	-1.0649626e-07	-1.0696755e-07	-1.0626457e-07	-1.0622415e-07	-1.060248e-07	-1.0590168e-07	-1.0631334e-07	-1.0653287e-07	-1.0625558e-07	-1.061253e-07	-1.0630777e-07	-1.0646647e-07	-1.0662342e-07	-1.0674609e-07	-1.0651996e-07	-1.0665286e-07	-1.0672164e-07	-1.0680537e-07	-1.06286e-07	-1.065597e-07	-1.0648557e-07	-1.0644294e-07	-1.0649427e-07	-1.065286e-07	-1.0694231e-07	-1.0624342e-07	-1.0577702e-07	-1.0580715e-07	-1.0540117e-07	-1.05033e-07	-1.0454517e-07	-1.0374941e-07	-1.0434985e-07	-1.0400458e-07	-1.0436474e-07	-1.049965e-07	-1.0496046e-07
-1.1982195e-07	-1.1958423e-07	-1.1928404e-07	-1.1936419e-07	-1.1882349e-07	-1.1840547e-07	-1.1876392e-07	-1.1891132e-07	-1.1921514e-07	-1.1901551e-07	-1.1856002e-07	-1.1834788e-07	-1.1816348e-07	-1.180062e-07	-1.1774142e-07	-1.1772761e-07	-1.1756799e-07	-1.1787785e-07	-1.1794782e-07	-1.1833714e-07	-1.186288e-07	-1.1886164e-07	-1.1881156e-07	-1.183285e-07	-1.1847652e-07	-1.1839535e-07	-1.1802894e-07	-1.1786551e-07	-1.1781373e-07	-1.1749586e-07	-1.1706925e-07	-1.1683682e-07	-1.1651133e-07	-1.1617612e-07	-1.1584558e-07	-1.1589827e-07	-1.158931e-07	-1.1616629e-07	-1.1588207e-07	-1.1650201e-07	-1.1645812e-07	-1.1620773e-07	-1.1657801e-07	-1.1649246e-07	-1.1648581e-07	-1.160958e-07	-1.1549957e-07	-1.1518705e-07	-1.1514129e-07	-1.1549292e-07	-1.1582512e-07	-1.1604016e-07	-1.1698131e-07	-1.1732021e-07	-1.172786e-07	-1.1729406e-07	-1.1723102e-07	-1.1733175e-07	-1.1729361e-07	-1.1722824e-07	-1.1740485e-07	-1.1769737e-07	-1.1796635e-07	-1.1777678e-07	-1.1792531e-07	-1.1793151e-07	-1.1815735e-07	-1.1789297e-07	-1.1829633e-07	-1.1822306e-07	-1.1804036e-07	-1.1820322e-07	-1.1836795e-07	-1.1865973e-07	-1.1870873e-07	-1.1838551e-07	-1.1868394e-07	-1.1877626e-07	-1.1943911e-07	-1.1977789e-07	-1.2073127e-07	-1.2048116e-07	-1.2058518e-07	-1.2071467e-07	-1.2204384e-07	-1.214562e-07	-1.2192407e-07	-1.2195886e-07	-1.2276246e-07	-1.2265838e-07	-1.2253969e-07	-1.2266469e-07	-1.2312904e-07	-1.2349722e-07	-1.2396475e-07	-1.2329104e-07	-1.2353473e-07	-1.2217617e-07	-1.2172694e-07	-1.232483e-07	-1.2357532e-07	-1.2407997e-07	-1.2446617e-07	-1.2363046e-07	-1.2459299e-07	-1.2422828e-07	-1.2383674e-07	-1.2380332e-07	-1.2455649e-07	-1.2501204e-07	-1.2378092e-07	-1.2450369e-07	-1.2558598e-07	-1.2619319e-07	-1.2647405e-07	-1.2599179e-07	-1.2616863e-07	-1.2629391e-07	-1.2672791e-07	-1.275356e-07	-1.2748939e-07	-1.2753009e-07	-1.2743271e-07	-1.2694613e-07	-1.2832317e-07	-1.2924272e-07	-1.2945696e-07	-1.3002182e-07	-1.3046059e-07	-1.3020974e-07	-1.3086554e-07	-1.3065409e-07	-1.3085241e-07	-1.3130494e-07	-1.324056e-07	-1.3249047e-07	-1.3295227e-07	-1.3218272e-07	-1.3297728e-07	-1.3080495e-07	-1.3390309e-07	-1.3441144e-07	-1.3584247e-07	-1.3704789e-07	-1.3653681e-07	-1.3852667e-07	-1.3906356e-07	-1.395569e-07	-1.4016342e-07	-1.4068257e-07	-1.414482e-07	-1.4212134e-07	-1.4283529e-07	-1.4315304e-07	-1.4362098e-07	-1.4392873e-07	-1.4470652e-07	-1.4518236e-07	-1.4549056e-07	-1.4645809e-07	-1.4765232e-07	-1.4809297e-07	-1.4872853e-07	-1.4961768e-07	-1.5016121e-07	-1.5086573e-07	-1.5027143e-07	-1.5275185e-07	-1.5361098e-07	-1.5355295e-07	-1.5466054e-07	-1.5522102e-07	-1.5573676e-07	-1.5642632e-07	-1.5536693e-07	-1.5770644e-07	-1.5942425e-07	-1.5981499e-07	-1.6063711e-07	-1.5993243e-07	-1.5841493e-07	-1.5784065e-07	-1.6165075e-07	-1.6294501e-07	-1.6389231e-07	-1.6415731e-07	-1.6453032e-07	-1.6515799e-07	-1.657454e-07	-1.656984e-07	-1.6498041e-07	-1.6488951e-07	-1.6455613e-07	-1.6442772e-07	-1.6654388e-07	-1.6631424e-07	-1.6595084e-07	-1.6440777e-07	-1.6458739e-07	-1.6497438e-07	-1.6483472e-07	-1.6487866e-07	-1.6578628e-07	-1.6592355e-07	-1.6611165e-07	-1.6612046e-07	-1.6653706e-07	-1.7074137e-07	-1.7063451e-07	-1.6983643e-07	-1.6862577e-07	-1.7189598e-07	-1.7308957e-07	-1.7363527e-07	-1.7306917e-07	-1.7152922e-07	-1.7173357e-07	-1.7362356e-07	-1.7414732e-07	-1.7458086e-07	-1.7258287e-07	-1.730873e-07	-1.7399816e-07	-1.7297788e-07	-1.7287476e-07	-1.7283861e-07	-1.7288733e-07	-1.7286038e-07	-1.7333161e-07	-1.7339352e-07	-1.7285663e-07	-1.7304126e-07	-1.7478948e-07	-1.7483484e-07	-1.7417278e-07	-1.731072e-07	-1.7348145e-07	-1.7341472e-07	-1.73432e-07	-1.7441408e-07	-1.7456375e-07	-1.7386162e-07	-1.7375942e-07	-1.7362083e-07	-1.7342768e-07	-1.7338709e-07	-1.730283e-07	-1.7266979e-07	-1.7354597e-07	-1.731828e-07	-1.7396138e-07	-1.7273652e-07	-1.7304239e-07	-1.7420723e-07	-1.7468381e-07	-1.7397639e-07	-1.7252449e-07	-1.7258958e-07	-1.7274209e-07	-1.7297145e-07	-1.7295594e-07	-1.7313812e-07	-1.7266166e-07	-1.7254007e-07	-1.7372832e-07	-1.7407297e-07	-1.7355904e-07	-1.7229632e-07	-1.7061473e-07	-1.707088e-07	-1.706785e-07	-1.708172e-07	-1.7130833e-07	-1.710809e-07	-1.7117384e-07	-1.7128497e-07	-1.7091457e-07	-1.7090565e-07	-1.70021e-07	-1.6979106e-07	-1.6973729e-07	-1.6939896e-07	-1.7005442e-07	-1.7029203e-07	-1.7095232e-07	-1.7124745e-07	-1.7159397e-07	-1.7156992e-07	-1.7238176e-07	-1.7246856e-07	-1.7317319e-07	-1.7339573e-07	-1.7396167e-07	-1.7399736e-07	-1.7439777e-07	-1.7478862e-07	-1.7496222e-07	-1.7489822e-07	-1.7447888e-07	-1.7467642e-07	-1.7390073e-07	-1.7386583e-07	-1.7416085e-07	-1.7461514e-07	-1.7428084e-07	-1.7360321e-07	-1.7349242e-07	-1.7271566e-07	-1.724265e-07	-1.7196095e-07	-1.7178468e-07	-1.7185289e-07	-1.7119601e-07	-1.7076098e-07	-1.7088598e-07	-1.7082084e-07	-1.7069999e-07	-1.709443e-07	-1.7048234e-07	-1.6993124e-07	-1.7033813e-07	-1.7071955e-07	-1.7059529e-07	-1.7034205e-07	-1.6974928e-07	-1.6872292e-07	-1.6765108e-07	-1.6627303e-07	-1.6716933e-07	-1.6719491e-07	-1.67027e-07	-1.6675176e-07	-1.6531095e-07	-1.6275209e-07	-1.6196645e-07	-1.6175341e-07	-1.6128274e-07	-1.6380108e-07	-1.6004543e-07	-1.6178433e-07	-1.6047744e-07	-1.6014559e-07	-1.5861224e-07	-1.5754216e-07	-1.5688119e-07	-1.5619162e-07	-1.5598704e-07	-1.5645634e-07	-1.5558322e-07	-1.5271735e-07	-1.534529e-07	-1.5316351e-07	-1.528436e-07	-1.5012955e-07	-1.5048681e-07	-1.4949671e-07	-1.5041041e-07	-1.5102273e-07	-1.4841714e-07	-1.4605143e-07	-1.4543264e-07	-1.4529343e-07	-1.4537784e-07	-1.4637533e-07	-1.450307e-07	-1.4477791e-07	-1.4400013e-07	-1.41025e-07	-1.4051443e-07	-1.4063426e-07	-1.395648e-07	-1.38941e-07	-1.3833346e-07	-1.3866702e-07	-1.3825968e-07	-1.3750542e-07	-1.3657018e-07	-1.3597446e-07	-1.3694495e-07	-1.3593979e-07	-1.3553301e-07	-1.3601522e-07	-1.344672e-07	-1.3512334e-07	-1.3608724e-07	-1.3542274e-07	-1.3402547e-07	-1.3300865e-07	-1.3283869e-07	-1.3293408e-07	-1.3232375e-07	-1.3296818e-07	-1.3198598e-07	-1.3156478e-07	-1.300441e-07	-1.303128e-07	-1.2936886e-07	-1.2954496e-07	-1.2805822e-07	-1.2725064e-07	-1.2724132e-07	-1.2689321e-07	-1.2631574e-07	-1.2551124e-07	-1.2553897e-07	-1.2465625e-07	-1.2447805e-07	-1.2314484e-07	-1.2268305e-07	-1.2261233e-07	-1.2236603e-07	-1.2174183e-07	-1.2085178e-07	-1.2028823e-07	-1.1926443e-07	-1.1911607e-07	-1.1904694e-07	-1.1829854e-07	-1.1827132e-07	-1.17789e-07	-1.1698933e-07	-1.1654714e-07	-1.1608756e-07	-1.1607523e-07	-1.1611593e-07	-1.1632523e-07	-1.1567477e-07	-1.1626946e-07	-1.1576816e-07	-1.1580113e-07	-1.1478357e-07	-1.1415744e-07	-1.1365512e-07	-1.137808e-07	-1.1421059e-07	-1.1315922e-07	-1.1319401e-07	-1.1330059e-07	-1.1329075e-07	-1.1309953e-07	-1.1205356e-07	-1.1268014e-07	-1.1185443e-07	-1.1180737e-07	-1.1128071e-07	-1.1084842e-07	-1.100654e-07	-1.1056909e-07	-1.1003135e-07	-1.0944734e-07	-1.0983769e-07	-1.0922042e-07	-1.0831053e-07	-1.071059e-07	-1.0662245e-07	-1.063687e-07	-1.0656038e-07	-1.0672443e-07	-1.0686711e-07	-1.0660051e-07	-1.0631572e-07	-1.0605123e-07	-1.0596858e-07	-1.0570932e-07	-1.0573621e-07	-1.0585575e-07	-1.058192e-07	-1.0582789e-07	-1.0567112e-07	-1.0506415e-07	-1.0484348e-07	-1.0463708e-07	-1.0467926e-07	-1.0526736e-07	-1.0479727e-07	-1.0517556e-07	-1.0561439e-07	-1.0493375e-07	-1.0504806e-07	-1.0465044e-07	-1.0459968e-07	-1.0500713e-07	-1.0496046e-07	-1.0461503e-07	-1.0439271e-07	-1.0466812e-07	-1.0501208e-07	-1.0536371e-07	-1.0572938e-07	-1.0557414e-07	-1.0575059e-07	-1.0566146e-07	-1.056826e-07	-1.0525918e-07	-1.0546654e-07	-1.0525963e-07	-1.0506938e-07	-1.0528356e-07	-1.0534643e-07	-1.0572376e-07	-1.0499042e-07	-1.0445473e-07	-1.0440181e-07	-1.0381552e-07	-1.0361663e-07	-1.0333252e-07	-1.0269605e-07	-1.0293473e-07	-1.0220714e-07	-1.026487e-07	-1.0313158e-07	-1.0344309e-07
-1.1819162e-07	-1.1788433e-07	-1.1784812e-07	-1.1767276e-07	-1.1698944e-07	-1.163271e-07	-1.1668038e-07	-1.1667197e-07	-1.1700166e-07	-1.1714224e-07	-1.1664434e-07	-1.1656215e-07	-1.1623723e-07	-1.1604106e-07	-1.1574747e-07	-1.1572473e-07	-1.1579021e-07	-1.1604391e-07	-1.1612644e-07	-1.1628572e-07	-1.169081e-07	-1.1695511e-07	-1.1672904e-07	-1.1633517e-07	-1.1645727e-07	-1.1635149e-07	-1.1627895e-07	-1.1591146e-07	-1.1587258e-07	-1.154163e-07	-1.1512248e-07	-1.1500879e-07	-1.1467267e-07	-1.1459457e-07	-1.1425976e-07	-1.1416989e-07	-1.1430456e-07	-1.1446633e-07	-1.143656e-07	-1.1463641e-07	-1.1434969e-07	-1.139025e-07	-1.1436396e-07	-1.143095e-07	-1.1437595e-07	-1.1373714e-07	-1.1325932e-07	-1.1306213e-07	-1.1292315e-07	-1.1319889e-07	-1.1357378e-07	-1.1368621e-07	-1.1447656e-07	-1.1490897e-07	-1.149337e-07	-1.1522332e-07	-1.1540419e-07	-1.1557756e-07	-1.1573326e-07	-1.1560098e-07	-1.1566118e-07	-1.1600764e-07	-1.1600906e-07	-1.1591413e-07	-1.1602111e-07	-1.1597263e-07	-1.1623627e-07	-1.157843e-07	-1.1639185e-07	-1.1636047e-07	-1.1609393e-07	-1.1622228e-07	-1.1623354e-07	-1.1650098e-07	-1.1642862e-07	-1.1626162e-07	-1.1636035e-07	-1.1638957e-07	-1.1697023e-07	-1.1727508e-07	-1.1835027e-07	-1.1828666e-07	-1.1838898e-07	-1.1872135e-07	-1.1960276e-07	-1.1953091e-07	-1.1980649e-07	-1.1986117e-07	-1.2060195e-07	-1.2062492e-07	-1.2067454e-07	-1.206887e-07	-1.2126873e-07	-1.2167862e-07	-1.2199382e-07	-1.2142863e-07	-1.2145159e-07	-1.2016386e-07	-1.2004892e-07	-1.2150309e-07	-1.2177276e-07	-1.2209438e-07	-1.2240201e-07	-1.215505e-07	-1.2232607e-07	-1.2184404e-07	-1.2181954e-07	-1.2213292e-07	-1.2275825e-07	-1.2321351e-07	-1.2244476e-07	-1.2279207e-07	-1.2346464e-07	-1.2423959e-07	-1.2457059e-07	-1.2461368e-07	-1.246438e-07	-1.2482491e-07	-1.252331e-07	-1.2624861e-07	-1.2608183e-07	-1.2622633e-07	-1.25908e-07	-1.2544041e-07	-1.2700156e-07	-1.2764707e-07	-1.2815519e-07	-1.2850722e-07	-1.2909442e-07	-1.2872658e-07	-1.2941058e-07	-1.2940689e-07	-1.2964756e-07	-1.3029859e-07	-1.3132751e-07	-1.3153038e-07	-1.3187872e-07	-1.3082285e-07	-1.3124662e-07	-1.2996315e-07	-1.3262974e-07	-1.3342202e-07	-1.3477398e-07	-1.3584571e-07	-1.3548697e-07	-1.3679602e-07	-1.3731119e-07	-1.3802082e-07	-1.3858102e-07	-1.3897409e-07	-1.3982094e-07	-1.4063784e-07	-1.4171945e-07	-1.4221035e-07	-1.425006e-07	-1.4239231e-07	-1.4265555e-07	-1.4325661e-07	-1.439908e-07	-1.4516667e-07	-1.4610185e-07	-1.4644729e-07	-1.4669126e-07	-1.472809e-07	-1.4837934e-07	-1.4941628e-07	-1.4876076e-07	-1.5090376e-07	-1.5173686e-07	-1.5178836e-07	-1.5300355e-07	-1.5368357e-07	-1.5412041e-07	-1.5447779e-07	-1.5211896e-07	-1.5494419e-07	-1.5728602e-07	-1.5782848e-07	-1.5810917e-07	-1.562579e-07	-1.5532794e-07	-1.5569253e-07	-1.5915754e-07	-1.6050438e-07	-1.6162403e-07	-1.6215699e-07	-1.6283826e-07	-1.6361656e-07	-1.6396325e-07	-1.6295525e-07	-1.6179405e-07	-1.620528e-07	-1.6269854e-07	-1.6222373e-07	-1.6425662e-07	-1.6356091e-07	-1.6375952e-07	-1.6341028e-07	-1.6356569e-07	-1.6446307e-07	-1.6405664e-07	-1.6417835e-07	-1.6508233e-07	-1.6517299e-07	-1.6544368e-07	-1.6545005e-07	-1.6585886e-07	-1.6965544e-07	-1.6836719e-07	-1.6821309e-07	-1.6799277e-07	-1.7057346e-07	-1.7249874e-07	-1.7283372e-07	-1.7100268e-07	-1.7039383e-07	-1.7066611e-07	-1.7233941e-07	-1.7216826e-07	-1.7238028e-07	-1.7142349e-07	-1.7164467e-07	-1.7209442e-07	-1.7187335e-07	-1.7229695e-07	-1.7232145e-07	-1.7222914e-07	-1.7185891e-07	-1.718301e-07	-1.7155742e-07	-1.718812e-07	-1.719693e-07	-1.7270122e-07	-1.7280729e-07	-1.727301e-07	-1.7245782e-07	-1.7284901e-07	-1.7288033e-07	-1.726828e-07	-1.7333304e-07	-1.7321292e-07	-1.7311015e-07	-1.730582e-07	-1.7292462e-07	-1.7280456e-07	-1.7262835e-07	-1.7221532e-07	-1.7216865e-07	-1.7184078e-07	-1.7192542e-07	-1.7206702e-07	-1.7185153e-07	-1.7146027e-07	-1.7172079e-07	-1.7254951e-07	-1.7118361e-07	-1.7023336e-07	-1.7029112e-07	-1.7036581e-07	-1.7044982e-07	-1.7149728e-07	-1.7102678e-07	-1.7054333e-07	-1.7080367e-07	-1.7148528e-07	-1.7175421e-07	-1.7131106e-07	-1.7011644e-07	-1.6999036e-07	-1.7017811e-07	-1.703246e-07	-1.703711e-07	-1.7095505e-07	-1.7074973e-07	-1.7098455e-07	-1.7124495e-07	-1.7058079e-07	-1.7025155e-07	-1.6960877e-07	-1.6947939e-07	-1.6938509e-07	-1.6904869e-07	-1.6962241e-07	-1.7002225e-07	-1.7069482e-07	-1.7080953e-07	-1.711752e-07	-1.7129224e-07	-1.7078872e-07	-1.7026525e-07	-1.725071e-07	-1.7280775e-07	-1.7340864e-07	-1.7340636e-07	-1.7366443e-07	-1.7406745e-07	-1.7414715e-07	-1.737402e-07	-1.7328136e-07	-1.7372554e-07	-1.7332604e-07	-1.7333878e-07	-1.7334855e-07	-1.73724e-07	-1.7321935e-07	-1.724822e-07	-1.7221083e-07	-1.7157674e-07	-1.7149847e-07	-1.7099535e-07	-1.7095539e-07	-1.7086523e-07	-1.7012519e-07	-1.7000957e-07	-1.7015668e-07	-1.7032119e-07	-1.7006852e-07	-1.6973547e-07	-1.6932512e-07	-1.687356e-07	-1.6930755e-07	-1.6959461e-07	-1.6936241e-07	-1.6915351e-07	-1.6861509e-07	-1.6691996e-07	-1.6625995e-07	-1.6442112e-07	-1.6494323e-07	-1.6519868e-07	-1.6537081e-07	-1.6497268e-07	-1.6302613e-07	-1.6113165e-07	-1.6006584e-07	-1.5993106e-07	-1.5940617e-07	-1.6155354e-07	-1.5808831e-07	-1.5929618e-07	-1.5823849e-07	-1.5778102e-07	-1.5675789e-07	-1.5600193e-07	-1.5466179e-07	-1.5461859e-07	-1.5400371e-07	-1.5402941e-07	-1.5305682e-07	-1.5041047e-07	-1.5103171e-07	-1.5142973e-07	-1.5125994e-07	-1.4874468e-07	-1.4877043e-07	-1.4817846e-07	-1.4838054e-07	-1.4871227e-07	-1.4702448e-07	-1.4476279e-07	-1.4324218e-07	-1.4287804e-07	-1.4362422e-07	-1.4418879e-07	-1.4321853e-07	-1.428719e-07	-1.4149833e-07	-1.3865957e-07	-1.3807033e-07	-1.3812075e-07	-1.3749718e-07	-1.3686304e-07	-1.3602926e-07	-1.3702737e-07	-1.3625038e-07	-1.3540227e-07	-1.3404389e-07	-1.3401296e-07	-1.3460681e-07	-1.3354992e-07	-1.3343202e-07	-1.3367656e-07	-1.3222183e-07	-1.3263048e-07	-1.3339638e-07	-1.3306106e-07	-1.3192317e-07	-1.3084832e-07	-1.3055268e-07	-1.3024533e-07	-1.2966666e-07	-1.2997242e-07	-1.2990205e-07	-1.2903695e-07	-1.2763383e-07	-1.2801797e-07	-1.2726213e-07	-1.2744317e-07	-1.2605295e-07	-1.249274e-07	-1.2504785e-07	-1.2438761e-07	-1.2389307e-07	-1.2334272e-07	-1.2299409e-07	-1.2239633e-07	-1.2234898e-07	-1.2095819e-07	-1.2021621e-07	-1.2017728e-07	-1.1979085e-07	-1.19113e-07	-1.1849124e-07	-1.1794958e-07	-1.172757e-07	-1.1722682e-07	-1.1664508e-07	-1.1611502e-07	-1.1586752e-07	-1.1587957e-07	-1.1542164e-07	-1.1496564e-07	-1.1461526e-07	-1.1452255e-07	-1.148677e-07	-1.1488908e-07	-1.1422458e-07	-1.1478426e-07	-1.1419274e-07	-1.1425107e-07	-1.127039e-07	-1.1228622e-07	-1.1203838e-07	-1.1207953e-07	-1.1236784e-07	-1.1155367e-07	-1.1158454e-07	-1.1138593e-07	-1.1112348e-07	-1.1097865e-07	-1.0975987e-07	-1.1028027e-07	-1.0955966e-07	-1.0963589e-07	-1.0962543e-07	-1.0929119e-07	-1.0836652e-07	-1.0896764e-07	-1.0873862e-07	-1.0830587e-07	-1.0840819e-07	-1.0788006e-07	-1.0687978e-07	-1.0602383e-07	-1.0515311e-07	-1.0481853e-07	-1.0486832e-07	-1.0515538e-07	-1.0551332e-07	-1.0546967e-07	-1.0544375e-07	-1.0494796e-07	-1.0507301e-07	-1.0472212e-07	-1.0467289e-07	-1.0464248e-07	-1.0443028e-07	-1.0443472e-07	-1.0413248e-07	-1.0391688e-07	-1.0386742e-07	-1.0361265e-07	-1.0379966e-07	-1.0429721e-07	-1.0398628e-07	-1.0394024e-07	-1.0437367e-07	-1.03454e-07	-1.0363436e-07	-1.0340716e-07	-1.0338988e-07	-1.0354699e-07	-1.0328552e-07	-1.0332724e-07	-1.0305223e-07	-1.034096e-07	-1.039931e-07	-1.0444569e-07	-1.0481153e-07	-1.0455415e-07	-1.0469932e-07	-1.0456245e-07	-1.0451146e-07	-1.0410366e-07	-1.0418972e-07	-1.0409593e-07	-1.0368421e-07	-1.0352028e-07	-1.0390539e-07	-1.0426493e-07	-1.0374038e-07	-1.0307087e-07	-1.0279211e-07	-1.0230224e-07	-1.0211522e-07	-1.0211903e-07	-1.016507e-07	-1.0162682e-07	-1.0093413e-07	-1.0059659e-07	-1.0114439e-07	-1.012005e-07
-1.1656147e-07	-1.1612906e-07	-1.1628975e-07	-1.1599064e-07	-1.1540118e-07	-1.147705e-07	-1.1500356e-07	-1.150608e-07	-1.1498969e-07	-1.1523628e-07	-1.1483536e-07	-1.1482859e-07	-1.1457956e-07	-1.1429313e-07	-1.1409304e-07	-1.1413817e-07	-1.1430734e-07	-1.1432581e-07	-1.1425107e-07	-1.1435225e-07	-1.1472287e-07	-1.1473162e-07	-1.1440108e-07	-1.1428068e-07	-1.142954e-07	-1.1427557e-07	-1.1434599e-07	-1.1398032e-07	-1.1376915e-07	-1.1350784e-07	-1.1323118e-07	-1.1325398e-07	-1.1311641e-07	-1.1330434e-07	-1.1294458e-07	-1.1284419e-07	-1.1295469e-07	-1.1296527e-07	-1.1297482e-07	-1.1287739e-07	-1.1255958e-07	-1.1197756e-07	-1.1221454e-07	-1.120606e-07	-1.1213979e-07	-1.1159375e-07	-1.1129134e-07	-1.1139178e-07	-1.1125394e-07	-1.1147677e-07	-1.1175911e-07	-1.1187518e-07	-1.1232629e-07	-1.1248699e-07	-1.1241013e-07	-1.1316661e-07	-1.1344247e-07	-1.1377756e-07	-1.1407212e-07	-1.1383446e-07	-1.1389278e-07	-1.1426812e-07	-1.1417507e-07	-1.1405393e-07	-1.1411919e-07	-1.1412072e-07	-1.1443063e-07	-1.1388585e-07	-1.1443421e-07	-1.1440216e-07	-1.1391279e-07	-1.1420997e-07	-1.141625e-07	-1.1421241e-07	-1.1440579e-07	-1.1436043e-07	-1.1444143e-07	-1.1447406e-07	-1.1472241e-07	-1.1496871e-07	-1.1590481e-07	-1.1612201e-07	-1.1630266e-07	-1.1650161e-07	-1.1705225e-07	-1.1734073e-07	-1.1770925e-07	-1.1768032e-07	-1.1859441e-07	-1.1858373e-07	-1.1859328e-07	-1.1864347e-07	-1.1906423e-07	-1.1957042e-07	-1.1984804e-07	-1.195088e-07	-1.1927705e-07	-1.1859862e-07	-1.1856986e-07	-1.1966227e-07	-1.1978608e-07	-1.2009303e-07	-1.2019456e-07	-1.1965619e-07	-1.2033513e-07	-1.1992722e-07	-1.2019058e-07	-1.2052652e-07	-1.2107949e-07	-1.213175e-07	-1.2100963e-07	-1.2106489e-07	-1.2144938e-07	-1.2224598e-07	-1.2253633e-07	-1.2295976e-07	-1.2301609e-07	-1.2327996e-07	-1.2377512e-07	-1.2496713e-07	-1.247077e-07	-1.2468547e-07	-1.2407588e-07	-1.2407452e-07	-1.2540704e-07	-1.2589214e-07	-1.2697035e-07	-1.2722228e-07	-1.2772597e-07	-1.2728617e-07	-1.2804793e-07	-1.2800149e-07	-1.2832123e-07	-1.2915888e-07	-1.3014176e-07	-1.3052301e-07	-1.3073964e-07	-1.299847e-07	-1.304976e-07	-1.2984503e-07	-1.3155744e-07	-1.3243204e-07	-1.3373329e-07	-1.3465086e-07	-1.3484913e-07	-1.3517388e-07	-1.3552335e-07	-1.3586578e-07	-1.3671581e-07	-1.3767857e-07	-1.3853179e-07	-1.3934954e-07	-1.4030763e-07	-1.4104393e-07	-1.4108656e-07	-1.4136288e-07	-1.4150487e-07	-1.4193597e-07	-1.4282483e-07	-1.4371443e-07	-1.4458965e-07	-1.4491093e-07	-1.4459835e-07	-1.4508214e-07	-1.464864e-07	-1.4762139e-07	-1.470093e-07	-1.490294e-07	-1.4994407e-07	-1.4998727e-07	-1.5123283e-07	-1.5215466e-07	-1.5235935e-07	-1.5228431e-07	-1.496054e-07	-1.5249043e-07	-1.5500865e-07	-1.5581884e-07	-1.5514564e-07	-1.5301384e-07	-1.5297263e-07	-1.5366658e-07	-1.5635555e-07	-1.5743342e-07	-1.5849832e-07	-1.5962041e-07	-1.6047647e-07	-1.6164188e-07	-1.6178961e-07	-1.6022682e-07	-1.5872905e-07	-1.5923581e-07	-1.6051416e-07	-1.6003219e-07	-1.6119719e-07	-1.6030333e-07	-1.6093668e-07	-1.6202961e-07	-1.6237937e-07	-1.6400173e-07	-1.6360605e-07	-1.6372269e-07	-1.6437491e-07	-1.6453129e-07	-1.6480203e-07	-1.6470824e-07	-1.6468158e-07	-1.6765159e-07	-1.6598477e-07	-1.6657572e-07	-1.6704325e-07	-1.6849776e-07	-1.7081936e-07	-1.7024956e-07	-1.688619e-07	-1.691796e-07	-1.6960036e-07	-1.7074348e-07	-1.7057437e-07	-1.7050604e-07	-1.7041788e-07	-1.7053344e-07	-1.7087206e-07	-1.7108528e-07	-1.7155776e-07	-1.7165968e-07	-1.7162927e-07	-1.7126138e-07	-1.7142111e-07	-1.7106498e-07	-1.7146129e-07	-1.7148392e-07	-1.7156003e-07	-1.7151433e-07	-1.7163057e-07	-1.7160255e-07	-1.7206304e-07	-1.720619e-07	-1.7189512e-07	-1.7196885e-07	-1.7206855e-07	-1.7234663e-07	-1.7228024e-07	-1.722608e-07	-1.7207168e-07	-1.7189728e-07	-1.7161398e-07	-1.7167838e-07	-1.7118612e-07	-1.7123534e-07	-1.7123097e-07	-1.7112887e-07	-1.7054253e-07	-1.7003219e-07	-1.7008028e-07	-1.7004822e-07	-1.6972666e-07	-1.6990487e-07	-1.6992669e-07	-1.6972774e-07	-1.6977134e-07	-1.6996131e-07	-1.7001111e-07	-1.7020005e-07	-1.7014753e-07	-1.6976571e-07	-1.6890482e-07	-1.6800158e-07	-1.6949161e-07	-1.698603e-07	-1.7007562e-07	-1.7013377e-07	-1.7070408e-07	-1.7062217e-07	-1.7077605e-07	-1.7083693e-07	-1.6998553e-07	-1.6803369e-07	-1.6930147e-07	-1.6927817e-07	-1.6876982e-07	-1.687601e-07	-1.6819484e-07	-1.6946041e-07	-1.7001219e-07	-1.6922377e-07	-1.6955227e-07	-1.710435e-07	-1.6919233e-07	-1.6931261e-07	-1.7206787e-07	-1.7255496e-07	-1.7309611e-07	-1.7308548e-07	-1.7326568e-07	-1.7360907e-07	-1.7334344e-07	-1.7307309e-07	-1.7270992e-07	-1.732331e-07	-1.7289739e-07	-1.7249022e-07	-1.7193622e-07	-1.7205036e-07	-1.7191587e-07	-1.7126047e-07	-1.7096369e-07	-1.7054953e-07	-1.7070107e-07	-1.7012633e-07	-1.6999007e-07	-1.6958518e-07	-1.692033e-07	-1.6908388e-07	-1.6901896e-07	-1.6932182e-07	-1.6899975e-07	-1.6786709e-07	-1.678635e-07	-1.6743132e-07	-1.678705e-07	-1.6754689e-07	-1.6754126e-07	-1.6729518e-07	-1.6696805e-07	-1.6478134e-07	-1.6450599e-07	-1.6188073e-07	-1.6188415e-07	-1.6221799e-07	-1.628718e-07	-1.6251767e-07	-1.6072534e-07	-1.5957511e-07	-1.5793432e-07	-1.5771576e-07	-1.5737368e-07	-1.5912957e-07	-1.5637107e-07	-1.5716302e-07	-1.5590615e-07	-1.5560363e-07	-1.5516446e-07	-1.5431527e-07	-1.5245081e-07	-1.5297144e-07	-1.5200351e-07	-1.5160521e-07	-1.5030849e-07	-1.4817982e-07	-1.4854152e-07	-1.4938166e-07	-1.492553e-07	-1.4721189e-07	-1.4685173e-07	-1.4659139e-07	-1.4659975e-07	-1.4679716e-07	-1.4550545e-07	-1.4361711e-07	-1.411284e-07	-1.4066217e-07	-1.4158519e-07	-1.4172696e-07	-1.4109844e-07	-1.4063193e-07	-1.3919174e-07	-1.3669296e-07	-1.3599401e-07	-1.3574896e-07	-1.3553631e-07	-1.3470572e-07	-1.3395459e-07	-1.3465956e-07	-1.3393077e-07	-1.3310114e-07	-1.3195677e-07	-1.3179169e-07	-1.3211667e-07	-1.311177e-07	-1.3115937e-07	-1.3140232e-07	-1.2997072e-07	-1.3003353e-07	-1.3058798e-07	-1.3040579e-07	-1.2963255e-07	-1.2860824e-07	-1.2824438e-07	-1.2767885e-07	-1.2708387e-07	-1.272299e-07	-1.2748234e-07	-1.2631949e-07	-1.2521656e-07	-1.2564487e-07	-1.2510998e-07	-1.2520684e-07	-1.2393383e-07	-1.225755e-07	-1.2294925e-07	-1.2216128e-07	-1.2138531e-07	-1.2111593e-07	-1.2064675e-07	-1.1982223e-07	-1.1998367e-07	-1.1900335e-07	-1.1787739e-07	-1.1782112e-07	-1.1737171e-07	-1.1682602e-07	-1.1630419e-07	-1.1599076e-07	-1.1551225e-07	-1.1548747e-07	-1.1475078e-07	-1.1423089e-07	-1.1403938e-07	-1.1404114e-07	-1.1356303e-07	-1.1352637e-07	-1.1325545e-07	-1.1311317e-07	-1.1339074e-07	-1.1338489e-07	-1.1257532e-07	-1.1338852e-07	-1.1286335e-07	-1.1293662e-07	-1.1131118e-07	-1.1092231e-07	-1.1075616e-07	-1.1077469e-07	-1.1085723e-07	-1.1019705e-07	-1.1017755e-07	-1.0988884e-07	-1.0931927e-07	-1.0908934e-07	-1.0785999e-07	-1.0820997e-07	-1.0759845e-07	-1.0786601e-07	-1.0808219e-07	-1.078439e-07	-1.0716661e-07	-1.0759055e-07	-1.0746925e-07	-1.0721948e-07	-1.0690195e-07	-1.0635955e-07	-1.0554595e-07	-1.050289e-07	-1.0404568e-07	-1.0382553e-07	-1.0359116e-07	-1.0358855e-07	-1.0380518e-07	-1.040213e-07	-1.0391261e-07	-1.0333389e-07	-1.0378528e-07	-1.0342683e-07	-1.0335219e-07	-1.0354256e-07	-1.0335856e-07	-1.0323834e-07	-1.0308486e-07	-1.0305007e-07	-1.0298845e-07	-1.0294099e-07	-1.0318587e-07	-1.0341506e-07	-1.0311226e-07	-1.0276659e-07	-1.032605e-07	-1.0207623e-07	-1.0234629e-07	-1.0228592e-07	-1.0224585e-07	-1.0245731e-07	-1.0207611e-07	-1.0226995e-07	-1.0211915e-07	-1.0239592e-07	-1.032675e-07	-1.0357707e-07	-1.0375339e-07	-1.0335827e-07	-1.0356655e-07	-1.0314949e-07	-1.0321759e-07	-1.0267019e-07	-1.0273959e-07	-1.0256946e-07	-1.0225932e-07	-1.0165655e-07	-1.0207805e-07	-1.0238574e-07	-1.0216706e-07	-1.0188802e-07	-1.016013e-07	-1.0140138e-07	-1.0109966e-07	-1.0104844e-07	-1.0051878e-07	-1.0057732e-07	-9.9732119e-08	-9.889186e-08	-9.9292265e-08	-9.9065403e-08
-1.1491068e-07	-1.1448105e-07	-1.1485702e-07	-1.1477994e-07	-1.1430177e-07	-1.1379149e-07	-1.1395883e-07	-1.1391205e-07	-1.1382497e-07	-1.1409151e-07	-1.1389261e-07	-1.1379819e-07	-1.1352313e-07	-1.1320003e-07	-1.129502e-07	-1.1288159e-07	-1.131055e-07	-1.1296316e-07	-1.1256185e-07	-1.1257163e-07	-1.1252109e-07	-1.1249364e-07	-1.1194697e-07	-1.1223915e-07	-1.1210415e-07	-1.1240633e-07	-1.1232203e-07	-1.1209369e-07	-1.1182448e-07	-1.1183943e-07	-1.1156692e-07	-1.1172187e-07	-1.11909e-07	-1.1208101e-07	-1.1181527e-07	-1.1171397e-07	-1.1180663e-07	-1.1132965e-07	-1.1136046e-07	-1.1137826e-07	-1.1115742e-07	-1.1063304e-07	-1.1050605e-07	-1.1039072e-07	-1.1023246e-07	-1.0986281e-07	-1.0971496e-07	-1.1004784e-07	-1.098731e-07	-1.1003476e-07	-1.1041465e-07	-1.1056682e-07	-1.1063167e-07	-1.1051651e-07	-1.1038014e-07	-1.1129634e-07	-1.116444e-07	-1.1205981e-07	-1.1234772e-07	-1.1209482e-07	-1.1197034e-07	-1.1218498e-07	-1.1231049e-07	-1.1219811e-07	-1.1223904e-07	-1.1234584e-07	-1.1249392e-07	-1.1199688e-07	-1.1263666e-07	-1.122666e-07	-1.1178724e-07	-1.1198028e-07	-1.1199432e-07	-1.1207544e-07	-1.1251166e-07	-1.1237319e-07	-1.1273852e-07	-1.1283839e-07	-1.1281372e-07	-1.1303797e-07	-1.1367092e-07	-1.1417012e-07	-1.1434719e-07	-1.1429142e-07	-1.1464419e-07	-1.1494069e-07	-1.1533461e-07	-1.1515738e-07	-1.1643556e-07	-1.161593e-07	-1.1605408e-07	-1.1626645e-07	-1.167387e-07	-1.1714411e-07	-1.1743356e-07	-1.1736381e-07	-1.1706197e-07	-1.1702116e-07	-1.1696244e-07	-1.1761045e-07	-1.1767628e-07	-1.1815285e-07	-1.1822391e-07	-1.1800176e-07	-1.1846953e-07	-1.18049e-07	-1.1839842e-07	-1.1847123e-07	-1.1934134e-07	-1.1951545e-07	-1.1933531e-07	-1.1920815e-07	-1.1934281e-07	-1.2018432e-07	-1.2048349e-07	-1.2086605e-07	-1.2113031e-07	-1.2167692e-07	-1.2215793e-07	-1.2339694e-07	-1.2318162e-07	-1.2274421e-07	-1.2232675e-07	-1.2294629e-07	-1.2359288e-07	-1.241969e-07	-1.2559912e-07	-1.2601527e-07	-1.2610087e-07	-1.2557524e-07	-1.2653993e-07	-1.2659109e-07	-1.2699076e-07	-1.2786796e-07	-1.2884539e-07	-1.2953649e-07	-1.2954769e-07	-1.2931241e-07	-1.2985856e-07	-1.2990597e-07	-1.3055188e-07	-1.3124981e-07	-1.3242618e-07	-1.3345436e-07	-1.3398324e-07	-1.3409164e-07	-1.3423943e-07	-1.3381452e-07	-1.3457054e-07	-1.3616267e-07	-1.3719279e-07	-1.3787439e-07	-1.3840031e-07	-1.3958891e-07	-1.3950927e-07	-1.399971e-07	-1.4028359e-07	-1.4085225e-07	-1.4172866e-07	-1.4219103e-07	-1.4307511e-07	-1.431485e-07	-1.419462e-07	-1.4299383e-07	-1.4470396e-07	-1.4593047e-07	-1.4543519e-07	-1.4738418e-07	-1.483404e-07	-1.4854936e-07	-1.4958368e-07	-1.5063029e-07	-1.5040774e-07	-1.4992025e-07	-1.47565e-07	-1.5029315e-07	-1.5283433e-07	-1.5349792e-07	-1.5188203e-07	-1.5067479e-07	-1.5087107e-07	-1.5170946e-07	-1.5306267e-07	-1.5389321e-07	-1.5465747e-07	-1.560411e-07	-1.5712595e-07	-1.5851026e-07	-1.5874849e-07	-1.5769484e-07	-1.5688352e-07	-1.5743149e-07	-1.5820706e-07	-1.5805074e-07	-1.5804301e-07	-1.5780478e-07	-1.5857921e-07	-1.601399e-07	-1.6093861e-07	-1.6307501e-07	-1.6322491e-07	-1.6355648e-07	-1.6357427e-07	-1.6383467e-07	-1.6418954e-07	-1.6401106e-07	-1.63614e-07	-1.6533414e-07	-1.643071e-07	-1.6504305e-07	-1.6578372e-07	-1.6655383e-07	-1.68344e-07	-1.6719412e-07	-1.6729666e-07	-1.6796338e-07	-1.683685e-07	-1.6904295e-07	-1.6931187e-07	-1.6945552e-07	-1.6940476e-07	-1.6952066e-07	-1.6974332e-07	-1.7005937e-07	-1.7047057e-07	-1.7063297e-07	-1.7070334e-07	-1.7043118e-07	-1.7080964e-07	-1.705406e-07	-1.7071079e-07	-1.7070153e-07	-1.7055669e-07	-1.7055942e-07	-1.7060927e-07	-1.7071534e-07	-1.7117276e-07	-1.7126837e-07	-1.7092884e-07	-1.7074046e-07	-1.70931e-07	-1.7138325e-07	-1.7143822e-07	-1.7140809e-07	-1.7126087e-07	-1.7110796e-07	-1.7084193e-07	-1.7088041e-07	-1.7045903e-07	-1.7033074e-07	-1.7002282e-07	-1.7000059e-07	-1.69641e-07	-1.6924758e-07	-1.6907978e-07	-1.6940743e-07	-1.6932353e-07	-1.6949821e-07	-1.6938901e-07	-1.6905852e-07	-1.6926123e-07	-1.6952799e-07	-1.6945887e-07	-1.6958734e-07	-1.6953589e-07	-1.6929204e-07	-1.6848315e-07	-1.6755274e-07	-1.6936389e-07	-1.6975895e-07	-1.6991095e-07	-1.700306e-07	-1.7058522e-07	-1.7048984e-07	-1.7033807e-07	-1.7018323e-07	-1.6949525e-07	-1.6707259e-07	-1.6901754e-07	-1.6902931e-07	-1.6683083e-07	-1.6846877e-07	-1.667907e-07	-1.674548e-07	-1.6783463e-07	-1.6755882e-07	-1.6801249e-07	-1.7069613e-07	-1.6894325e-07	-1.6970159e-07	-1.7196641e-07	-1.7239699e-07	-1.7264716e-07	-1.7298703e-07	-1.7308946e-07	-1.7316336e-07	-1.7272345e-07	-1.7270435e-07	-1.7218809e-07	-1.7220697e-07	-1.7196862e-07	-1.7136614e-07	-1.7075837e-07	-1.7028833e-07	-1.7062996e-07	-1.7000667e-07	-1.69852e-07	-1.692153e-07	-1.6945859e-07	-1.6901311e-07	-1.6875094e-07	-1.6814067e-07	-1.6765404e-07	-1.6750386e-07	-1.6731104e-07	-1.6742774e-07	-1.6710896e-07	-1.6528543e-07	-1.658201e-07	-1.6548796e-07	-1.6568566e-07	-1.6471137e-07	-1.6470227e-07	-1.6464867e-07	-1.6465663e-07	-1.6221452e-07	-1.6261635e-07	-1.5906932e-07	-1.586647e-07	-1.5873314e-07	-1.5974126e-07	-1.5970807e-07	-1.5845745e-07	-1.5749646e-07	-1.5592349e-07	-1.5522977e-07	-1.5472563e-07	-1.565291e-07	-1.5444533e-07	-1.551573e-07	-1.5347518e-07	-1.5342812e-07	-1.5317272e-07	-1.5223503e-07	-1.5054752e-07	-1.5083123e-07	-1.4982146e-07	-1.4900655e-07	-1.4771075e-07	-1.4585623e-07	-1.4610009e-07	-1.4724571e-07	-1.4692819e-07	-1.4550568e-07	-1.4506656e-07	-1.4481947e-07	-1.4480219e-07	-1.4466161e-07	-1.4370318e-07	-1.4211975e-07	-1.3880447e-07	-1.3885057e-07	-1.3941849e-07	-1.3924091e-07	-1.3865639e-07	-1.3832255e-07	-1.3705846e-07	-1.3474335e-07	-1.3386767e-07	-1.3309636e-07	-1.330742e-07	-1.3237508e-07	-1.3194148e-07	-1.3212576e-07	-1.3138623e-07	-1.3073628e-07	-1.2995787e-07	-1.2953416e-07	-1.2966228e-07	-1.288322e-07	-1.2883959e-07	-1.2905446e-07	-1.2790929e-07	-1.272029e-07	-1.2778099e-07	-1.2783983e-07	-1.2729294e-07	-1.2635155e-07	-1.2600992e-07	-1.2523896e-07	-1.2443326e-07	-1.2472964e-07	-1.2466336e-07	-1.239103e-07	-1.2296863e-07	-1.2317571e-07	-1.2262819e-07	-1.2261188e-07	-1.2189497e-07	-1.2026726e-07	-1.2085866e-07	-1.2013294e-07	-1.1887937e-07	-1.1912857e-07	-1.1887374e-07	-1.177047e-07	-1.1766554e-07	-1.1710381e-07	-1.1584876e-07	-1.1558234e-07	-1.151779e-07	-1.1465085e-07	-1.1443512e-07	-1.1439136e-07	-1.1412709e-07	-1.1373629e-07	-1.129888e-07	-1.1263887e-07	-1.1221965e-07	-1.1209056e-07	-1.1172745e-07	-1.1205793e-07	-1.1178798e-07	-1.1174916e-07	-1.1185045e-07	-1.1154111e-07	-1.1106482e-07	-1.1192361e-07	-1.1156374e-07	-1.1166594e-07	-1.1023837e-07	-1.0992454e-07	-1.0972576e-07	-1.0951663e-07	-1.0965135e-07	-1.0900612e-07	-1.0886055e-07	-1.0841103e-07	-1.0778234e-07	-1.0749454e-07	-1.0642788e-07	-1.0680856e-07	-1.0638234e-07	-1.0654043e-07	-1.0689149e-07	-1.0678525e-07	-1.0633727e-07	-1.0663996e-07	-1.0649552e-07	-1.0629407e-07	-1.0570494e-07	-1.0494239e-07	-1.0422661e-07	-1.0402164e-07	-1.0312431e-07	-1.0297424e-07	-1.0263619e-07	-1.0218685e-07	-1.0226802e-07	-1.0250392e-07	-1.0230212e-07	-1.0160767e-07	-1.0211681e-07	-1.0183851e-07	-1.0202365e-07	-1.0246055e-07	-1.0246447e-07	-1.0237972e-07	-1.0238165e-07	-1.0234112e-07	-1.0237704e-07	-1.0227086e-07	-1.0219009e-07	-1.0226859e-07	-1.0188654e-07	-1.0161324e-07	-1.0210596e-07	-1.0089002e-07	-1.0149557e-07	-1.0145743e-07	-1.0137421e-07	-1.0145635e-07	-1.0110978e-07	-1.0147471e-07	-1.0144089e-07	-1.0161614e-07	-1.0250494e-07	-1.0263687e-07	-1.0251148e-07	-1.0204343e-07	-1.0204445e-07	-1.0163973e-07	-1.0164376e-07	-1.0119066e-07	-1.0132186e-07	-1.0107402e-07	-1.0101576e-07	-1.0048524e-07	-1.0055425e-07	-1.0115883e-07	-1.0093572e-07	-1.0079805e-07	-1.0099279e-07	-1.0073637e-07	-1.0042771e-07	-1.0009222e-07	-9.95351e-08	-9.9608542e-08	-9.8793407e-08	-9.8297846e-08	-9.8576152e-08	-9.8345765e-08
-1.1365717e-07	-1.1327791e-07	-1.1349994e-07	-1.1371338e-07	-1.1344849e-07	-1.1303575e-07	-1.1312153e-07	-1.1294424e-07	-1.1280162e-07	-1.1311653e-07	-1.1303268e-07	-1.1309618e-07	-1.12625e-07	-1.1241571e-07	-1.121474e-07	-1.1197153e-07	-1.1213558e-07	-1.1197227e-07	-1.1138945e-07	-1.1112604e-07	-1.1113309e-07	-1.1100281e-07	-1.1061474e-07	-1.1063901e-07	-1.1051827e-07	-1.1076639e-07	-1.1059279e-07	-1.1041845e-07	-1.103158e-07	-1.1035723e-07	-1.1036769e-07	-1.1048263e-07	-1.1073274e-07	-1.1077492e-07	-1.1063605e-07	-1.1045739e-07	-1.1033427e-07	-1.0974844e-07	-1.094752e-07	-1.0979863e-07	-1.098943e-07	-1.0945388e-07	-1.0927124e-07	-1.092389e-07	-1.0905035e-07	-1.0869456e-07	-1.0866108e-07	-1.0900504e-07	-1.0892921e-07	-1.0899663e-07	-1.0930694e-07	-1.0944547e-07	-1.0937896e-07	-1.0926362e-07	-1.0903614e-07	-1.0976623e-07	-1.0985195e-07	-1.101302e-07	-1.1053129e-07	-1.1033654e-07	-1.1006784e-07	-1.1011775e-07	-1.1035945e-07	-1.1023332e-07	-1.1029641e-07	-1.1048519e-07	-1.1036917e-07	-1.0997553e-07	-1.104537e-07	-1.100176e-07	-1.0985491e-07	-1.0985138e-07	-1.1010212e-07	-1.1015152e-07	-1.106373e-07	-1.1058e-07	-1.1115236e-07	-1.1112894e-07	-1.1100383e-07	-1.1110177e-07	-1.1159301e-07	-1.1225251e-07	-1.1231879e-07	-1.1224284e-07	-1.1235733e-07	-1.1245174e-07	-1.1282958e-07	-1.1272317e-07	-1.1410987e-07	-1.1367973e-07	-1.1361305e-07	-1.1369804e-07	-1.1438686e-07	-1.1456672e-07	-1.1491966e-07	-1.1504846e-07	-1.1493097e-07	-1.1507569e-07	-1.1496184e-07	-1.1545575e-07	-1.1547627e-07	-1.1619193e-07	-1.1653668e-07	-1.1644352e-07	-1.1644522e-07	-1.1605709e-07	-1.1639764e-07	-1.1643749e-07	-1.1744561e-07	-1.1752388e-07	-1.1740082e-07	-1.1739905e-07	-1.1721465e-07	-1.1807845e-07	-1.1848539e-07	-1.1902091e-07	-1.1899419e-07	-1.2001465e-07	-1.2035304e-07	-1.2132193e-07	-1.2120358e-07	-1.2084831e-07	-1.2073303e-07	-1.2163292e-07	-1.2189997e-07	-1.2273313e-07	-1.237371e-07	-1.2440512e-07	-1.2412266e-07	-1.2369753e-07	-1.2469388e-07	-1.2517177e-07	-1.2537271e-07	-1.26548e-07	-1.2750183e-07	-1.2842679e-07	-1.2824097e-07	-1.2853064e-07	-1.2897129e-07	-1.2914239e-07	-1.2961647e-07	-1.2985447e-07	-1.3128232e-07	-1.3204698e-07	-1.327532e-07	-1.3287894e-07	-1.3290679e-07	-1.3246262e-07	-1.3280447e-07	-1.3419236e-07	-1.3532195e-07	-1.3592012e-07	-1.3619717e-07	-1.3777435e-07	-1.378412e-07	-1.382266e-07	-1.3852247e-07	-1.3953786e-07	-1.4061112e-07	-1.4114335e-07	-1.4179949e-07	-1.4143774e-07	-1.3917924e-07	-1.4107826e-07	-1.4294079e-07	-1.4431851e-07	-1.4399683e-07	-1.457089e-07	-1.4682962e-07	-1.4728221e-07	-1.4808376e-07	-1.48835e-07	-1.4770177e-07	-1.4728869e-07	-1.4547817e-07	-1.4766982e-07	-1.500581e-07	-1.5047164e-07	-1.4870039e-07	-1.4851088e-07	-1.487827e-07	-1.4939457e-07	-1.4963103e-07	-1.506138e-07	-1.5102978e-07	-1.5223009e-07	-1.5312372e-07	-1.5406107e-07	-1.5508925e-07	-1.5510722e-07	-1.5512154e-07	-1.5561051e-07	-1.5615615e-07	-1.5619838e-07	-1.5577871e-07	-1.5616206e-07	-1.5688585e-07	-1.5814061e-07	-1.5888048e-07	-1.6122664e-07	-1.6237266e-07	-1.6282502e-07	-1.6274868e-07	-1.6277738e-07	-1.6301993e-07	-1.6274095e-07	-1.6251778e-07	-1.6337941e-07	-1.6326516e-07	-1.6383103e-07	-1.6454504e-07	-1.6492311e-07	-1.6608885e-07	-1.6544794e-07	-1.6609539e-07	-1.6673084e-07	-1.6691774e-07	-1.6709566e-07	-1.6775738e-07	-1.6823554e-07	-1.6845866e-07	-1.6851322e-07	-1.6865357e-07	-1.6898474e-07	-1.6931421e-07	-1.6955636e-07	-1.6978464e-07	-1.696506e-07	-1.6989253e-07	-1.6974781e-07	-1.6983762e-07	-1.6968409e-07	-1.6957779e-07	-1.6952026e-07	-1.6965868e-07	-1.6965527e-07	-1.7011178e-07	-1.701784e-07	-1.6980994e-07	-1.696269e-07	-1.6974889e-07	-1.7021239e-07	-1.7036081e-07	-1.703429e-07	-1.7021205e-07	-1.702179e-07	-1.6990805e-07	-1.6994375e-07	-1.6956795e-07	-1.6948377e-07	-1.6884036e-07	-1.6876362e-07	-1.685973e-07	-1.6827289e-07	-1.6811799e-07	-1.6833974e-07	-1.6859957e-07	-1.6866488e-07	-1.686056e-07	-1.6842705e-07	-1.6866835e-07	-1.688976e-07	-1.6880665e-07	-1.6889237e-07	-1.6878317e-07	-1.6875964e-07	-1.6811185e-07	-1.6738744e-07	-1.693171e-07	-1.6960388e-07	-1.6973593e-07	-1.6986957e-07	-1.7033113e-07	-1.7001338e-07	-1.6978629e-07	-1.6971978e-07	-1.69163e-07	-1.667978e-07	-1.6891227e-07	-1.6888316e-07	-1.6624278e-07	-1.683191e-07	-1.6672271e-07	-1.6695532e-07	-1.6712426e-07	-1.6737255e-07	-1.6767109e-07	-1.7044857e-07	-1.6882217e-07	-1.6962565e-07	-1.7182276e-07	-1.7176137e-07	-1.7140559e-07	-1.7222669e-07	-1.7245173e-07	-1.7215501e-07	-1.718949e-07	-1.7179678e-07	-1.7130048e-07	-1.7067009e-07	-1.7088985e-07	-1.7027355e-07	-1.6949934e-07	-1.688768e-07	-1.6928527e-07	-1.6893915e-07	-1.68707e-07	-1.6800055e-07	-1.6820826e-07	-1.6767319e-07	-1.6716984e-07	-1.6657822e-07	-1.6605918e-07	-1.6555867e-07	-1.6514406e-07	-1.6495892e-07	-1.6463241e-07	-1.6279319e-07	-1.6326675e-07	-1.6301459e-07	-1.6310423e-07	-1.6171487e-07	-1.6178313e-07	-1.6159805e-07	-1.617031e-07	-1.5968595e-07	-1.6036108e-07	-1.5636368e-07	-1.5600853e-07	-1.5576529e-07	-1.5666211e-07	-1.5713169e-07	-1.5601631e-07	-1.5484312e-07	-1.541419e-07	-1.5251959e-07	-1.5198663e-07	-1.5411649e-07	-1.5230523e-07	-1.5292721e-07	-1.5126335e-07	-1.5111993e-07	-1.5093457e-07	-1.5015888e-07	-1.485331e-07	-1.4816084e-07	-1.4735355e-07	-1.4643689e-07	-1.4536994e-07	-1.4362917e-07	-1.440028e-07	-1.4463984e-07	-1.4457999e-07	-1.4360563e-07	-1.4327003e-07	-1.4313622e-07	-1.427648e-07	-1.4230665e-07	-1.4132434e-07	-1.4000869e-07	-1.3716101e-07	-1.370895e-07	-1.3708677e-07	-1.366771e-07	-1.3604881e-07	-1.3579108e-07	-1.3468298e-07	-1.3272751e-07	-1.3183671e-07	-1.306496e-07	-1.3054739e-07	-1.3022662e-07	-1.298398e-07	-1.2963784e-07	-1.2897897e-07	-1.2844743e-07	-1.2765412e-07	-1.2733517e-07	-1.2757863e-07	-1.2661241e-07	-1.2654726e-07	-1.2657608e-07	-1.2585139e-07	-1.247937e-07	-1.2500624e-07	-1.2516716e-07	-1.2478353e-07	-1.2405667e-07	-1.2353212e-07	-1.2319441e-07	-1.2211422e-07	-1.2242674e-07	-1.2183108e-07	-1.2164816e-07	-1.2095006e-07	-1.207307e-07	-1.1997082e-07	-1.2010719e-07	-1.1985946e-07	-1.1811056e-07	-1.1879388e-07	-1.1800836e-07	-1.1660455e-07	-1.170913e-07	-1.1681976e-07	-1.1563196e-07	-1.1527254e-07	-1.1501152e-07	-1.1412584e-07	-1.136159e-07	-1.1324624e-07	-1.1287773e-07	-1.1262654e-07	-1.1314842e-07	-1.1287511e-07	-1.1216736e-07	-1.117586e-07	-1.1121847e-07	-1.107386e-07	-1.1045876e-07	-1.1016243e-07	-1.104504e-07	-1.1011355e-07	-1.1051753e-07	-1.1045506e-07	-1.0998059e-07	-1.0966608e-07	-1.1047246e-07	-1.1036383e-07	-1.1038316e-07	-1.091841e-07	-1.0875516e-07	-1.0864608e-07	-1.0840228e-07	-1.0854495e-07	-1.0783037e-07	-1.0770697e-07	-1.0706367e-07	-1.0647233e-07	-1.0633613e-07	-1.0550025e-07	-1.0596204e-07	-1.0569568e-07	-1.0563917e-07	-1.0585245e-07	-1.0595107e-07	-1.0566924e-07	-1.0580192e-07	-1.0550212e-07	-1.0516789e-07	-1.0436929e-07	-1.0364477e-07	-1.0267877e-07	-1.0277358e-07	-1.0190752e-07	-1.0198363e-07	-1.0162501e-07	-1.0085398e-07	-1.0109454e-07	-1.0111074e-07	-1.0068578e-07	-1.0000161e-07	-1.0035666e-07	-1.0030197e-07	-1.0054424e-07	-1.0113337e-07	-1.0139138e-07	-1.0163922e-07	-1.0162057e-07	-1.0159187e-07	-1.015697e-07	-1.0147374e-07	-1.0115548e-07	-1.0103025e-07	-1.0060648e-07	-1.0056573e-07	-1.0106839e-07	-1.0019761e-07	-1.0095488e-07	-1.0075513e-07	-1.0073228e-07	-1.0066162e-07	-1.0035973e-07	-1.0083443e-07	-1.0101286e-07	-1.0112905e-07	-1.0160289e-07	-1.015481e-07	-1.0116082e-07	-1.0069658e-07	-1.0051144e-07	-1.0031232e-07	-1.001477e-07	-9.9912143e-08	-1.0011871e-07	-1.0009398e-07	-1.0024416e-07	-9.9742238e-08	-9.9922886e-08	-1.005252e-07	-1.0012701e-07	-9.9885256e-08	-1.0025843e-07	-1.001419e-07	-9.9746501e-08	-9.9193301e-08	-9.8489522e-08	-9.8717919e-08	-9.8335647e-08	-9.8152668e-08	-9.848435e-08	-9.8344231e-08
-1.1253024e-07	-1.1202638e-07	-1.1198239e-07	-1.1238677e-07	-1.1240792e-07	-1.1230532e-07	-1.1226058e-07	-1.1195687e-07	-1.1173444e-07	-1.1196056e-07	-1.1184784e-07	-1.1210352e-07	-1.1164303e-07	-1.1151803e-07	-1.1139059e-07	-1.1122495e-07	-1.1124695e-07	-1.1099183e-07	-1.104072e-07	-1.1002049e-07	-1.100691e-07	-1.0989748e-07	-1.0967631e-07	-1.0951635e-07	-1.0953659e-07	-1.0968949e-07	-1.0951476e-07	-1.0944035e-07	-1.0939937e-07	-1.0932069e-07	-1.0946104e-07	-1.0943887e-07	-1.0961622e-07	-1.0967614e-07	-1.0933127e-07	-1.0915687e-07	-1.0876875e-07	-1.0843286e-07	-1.0809919e-07	-1.0813676e-07	-1.0845577e-07	-1.0818763e-07	-1.0800716e-07	-1.0803575e-07	-1.0804706e-07	-1.0776159e-07	-1.0772965e-07	-1.0785584e-07	-1.0793417e-07	-1.0806247e-07	-1.0833833e-07	-1.0858383e-07	-1.0836624e-07	-1.0818303e-07	-1.078854e-07	-1.0816467e-07	-1.08091e-07	-1.0808475e-07	-1.0844684e-07	-1.0847828e-07	-1.085271e-07	-1.0847492e-07	-1.0849686e-07	-1.0796884e-07	-1.079755e-07	-1.0802387e-07	-1.0792741e-07	-1.0758009e-07	-1.0814796e-07	-1.0803404e-07	-1.0835032e-07	-1.0825448e-07	-1.0847674e-07	-1.0871702e-07	-1.0906939e-07	-1.0921877e-07	-1.0962145e-07	-1.0947377e-07	-1.0917216e-07	-1.0913948e-07	-1.0948293e-07	-1.1032046e-07	-1.1024537e-07	-1.1019443e-07	-1.1022831e-07	-1.101169e-07	-1.1051469e-07	-1.1047831e-07	-1.1165002e-07	-1.114413e-07	-1.1154265e-07	-1.1148984e-07	-1.1221812e-07	-1.1192446e-07	-1.1262517e-07	-1.1275193e-07	-1.1279491e-07	-1.1320054e-07	-1.1297408e-07	-1.13299e-07	-1.1337573e-07	-1.1412163e-07	-1.1463607e-07	-1.1444183e-07	-1.1427647e-07	-1.1404882e-07	-1.1414625e-07	-1.1454028e-07	-1.1525759e-07	-1.1536179e-07	-1.1548957e-07	-1.1552402e-07	-1.1533666e-07	-1.1594199e-07	-1.16612e-07	-1.1718629e-07	-1.1681237e-07	-1.1797198e-07	-1.1848812e-07	-1.1930939e-07	-1.1920332e-07	-1.1909822e-07	-1.1910453e-07	-1.1990511e-07	-1.2028426e-07	-1.2111855e-07	-1.2155982e-07	-1.2228253e-07	-1.2223899e-07	-1.218848e-07	-1.2292594e-07	-1.2369554e-07	-1.238065e-07	-1.2513954e-07	-1.2600503e-07	-1.2694244e-07	-1.2705431e-07	-1.2755936e-07	-1.2775411e-07	-1.2797096e-07	-1.2848443e-07	-1.2846357e-07	-1.3008889e-07	-1.3065693e-07	-1.3119956e-07	-1.3149941e-07	-1.3144694e-07	-1.3115113e-07	-1.3146189e-07	-1.3252685e-07	-1.332478e-07	-1.337699e-07	-1.3402268e-07	-1.3547668e-07	-1.3576204e-07	-1.3623281e-07	-1.3665323e-07	-1.3799695e-07	-1.3923426e-07	-1.4017576e-07	-1.404527e-07	-1.3947943e-07	-1.3725804e-07	-1.3909886e-07	-1.4074737e-07	-1.4224435e-07	-1.4207785e-07	-1.4322706e-07	-1.4492349e-07	-1.4578916e-07	-1.4646088e-07	-1.4632832e-07	-1.445643e-07	-1.4483447e-07	-1.4355766e-07	-1.4472261e-07	-1.4656018e-07	-1.4679608e-07	-1.4572993e-07	-1.4651761e-07	-1.4676704e-07	-1.4734866e-07	-1.4692426e-07	-1.4856732e-07	-1.4888485e-07	-1.4987887e-07	-1.5035778e-07	-1.4980736e-07	-1.5147396e-07	-1.5235298e-07	-1.5246133e-07	-1.5330494e-07	-1.5403936e-07	-1.5420773e-07	-1.5401918e-07	-1.5437143e-07	-1.5505293e-07	-1.5626938e-07	-1.5675766e-07	-1.5891965e-07	-1.6103473e-07	-1.6152745e-07	-1.6116672e-07	-1.6075148e-07	-1.6071522e-07	-1.6053542e-07	-1.6088291e-07	-1.6153439e-07	-1.6198618e-07	-1.6260338e-07	-1.6300436e-07	-1.6311026e-07	-1.6390118e-07	-1.6418733e-07	-1.6482267e-07	-1.6546159e-07	-1.6552951e-07	-1.6562814e-07	-1.6629872e-07	-1.6694423e-07	-1.6731485e-07	-1.6754751e-07	-1.6767683e-07	-1.6787277e-07	-1.6813294e-07	-1.6842091e-07	-1.6857388e-07	-1.6871189e-07	-1.6872377e-07	-1.6853011e-07	-1.6881563e-07	-1.6866363e-07	-1.6846332e-07	-1.6841909e-07	-1.6845422e-07	-1.6829694e-07	-1.6869205e-07	-1.686613e-07	-1.683926e-07	-1.6828142e-07	-1.6854204e-07	-1.6904892e-07	-1.6914009e-07	-1.6915874e-07	-1.6910701e-07	-1.6904107e-07	-1.6870518e-07	-1.6871439e-07	-1.6840534e-07	-1.6828267e-07	-1.6765767e-07	-1.6758219e-07	-1.6738647e-07	-1.6707577e-07	-1.6674812e-07	-1.6689677e-07	-1.6723044e-07	-1.6721799e-07	-1.6734657e-07	-1.6748663e-07	-1.6764869e-07	-1.6792376e-07	-1.6793962e-07	-1.6810236e-07	-1.6789738e-07	-1.6788613e-07	-1.6736595e-07	-1.6693485e-07	-1.6924866e-07	-1.6947553e-07	-1.6958086e-07	-1.6920671e-07	-1.6931494e-07	-1.6891187e-07	-1.6900049e-07	-1.693366e-07	-1.6892119e-07	-1.6682344e-07	-1.6888913e-07	-1.6843438e-07	-1.6655736e-07	-1.6834565e-07	-1.6695338e-07	-1.6718354e-07	-1.6717149e-07	-1.6736749e-07	-1.6738954e-07	-1.6968437e-07	-1.6883553e-07	-1.6921996e-07	-1.7088217e-07	-1.7069647e-07	-1.7035455e-07	-1.7073637e-07	-1.7089303e-07	-1.707196e-07	-1.7066037e-07	-1.6999138e-07	-1.6952669e-07	-1.6908911e-07	-1.7001605e-07	-1.6898889e-07	-1.6823049e-07	-1.6762618e-07	-1.6791353e-07	-1.6768314e-07	-1.6714239e-07	-1.6638484e-07	-1.6704723e-07	-1.66277e-07	-1.6558562e-07	-1.6511819e-07	-1.6454453e-07	-1.641481e-07	-1.6319837e-07	-1.6278153e-07	-1.62643e-07	-1.6117798e-07	-1.6097266e-07	-1.6100739e-07	-1.6086318e-07	-1.5955419e-07	-1.5966066e-07	-1.591709e-07	-1.5876009e-07	-1.5736998e-07	-1.581293e-07	-1.5407062e-07	-1.5399718e-07	-1.5366612e-07	-1.5402821e-07	-1.546336e-07	-1.5372558e-07	-1.523988e-07	-1.5239152e-07	-1.4987069e-07	-1.4921449e-07	-1.5161464e-07	-1.5011267e-07	-1.5031503e-07	-1.4910665e-07	-1.4892254e-07	-1.485642e-07	-1.4785462e-07	-1.461641e-07	-1.452633e-07	-1.4464149e-07	-1.4423949e-07	-1.4308699e-07	-1.4203482e-07	-1.4210747e-07	-1.419146e-07	-1.4212753e-07	-1.4155614e-07	-1.4120707e-07	-1.4115949e-07	-1.4047066e-07	-1.3968139e-07	-1.3866526e-07	-1.3753174e-07	-1.3548987e-07	-1.3519394e-07	-1.3486181e-07	-1.3421004e-07	-1.3341901e-07	-1.3307704e-07	-1.3204487e-07	-1.3032582e-07	-1.2986391e-07	-1.285656e-07	-1.2824142e-07	-1.2798711e-07	-1.2776684e-07	-1.2732733e-07	-1.2648729e-07	-1.2603391e-07	-1.2540539e-07	-1.2510873e-07	-1.2538533e-07	-1.2439028e-07	-1.2412426e-07	-1.2402489e-07	-1.2368054e-07	-1.226897e-07	-1.2246755e-07	-1.2269516e-07	-1.2227389e-07	-1.2174968e-07	-1.212843e-07	-1.2104761e-07	-1.2021525e-07	-1.2023031e-07	-1.1941609e-07	-1.1929365e-07	-1.1905502e-07	-1.1840831e-07	-1.1763842e-07	-1.1767298e-07	-1.1754895e-07	-1.1589111e-07	-1.1656942e-07	-1.1593943e-07	-1.1489885e-07	-1.1496985e-07	-1.1448469e-07	-1.1337499e-07	-1.1295214e-07	-1.128829e-07	-1.1241889e-07	-1.1211284e-07	-1.1154134e-07	-1.112719e-07	-1.1106101e-07	-1.1182141e-07	-1.1135904e-07	-1.1084916e-07	-1.1055027e-07	-1.09984e-07	-1.0948924e-07	-1.0918933e-07	-1.0888874e-07	-1.0876931e-07	-1.0841575e-07	-1.0918029e-07	-1.0925237e-07	-1.0887828e-07	-1.0840222e-07	-1.091031e-07	-1.0948617e-07	-1.092036e-07	-1.0814927e-07	-1.0758413e-07	-1.0745515e-07	-1.0727297e-07	-1.075112e-07	-1.0659392e-07	-1.0662103e-07	-1.0593675e-07	-1.0548274e-07	-1.0531153e-07	-1.0466204e-07	-1.0538594e-07	-1.0498496e-07	-1.0482364e-07	-1.0498593e-07	-1.0503709e-07	-1.0464083e-07	-1.0456756e-07	-1.0398014e-07	-1.0323163e-07	-1.0256713e-07	-1.019053e-07	-1.0085745e-07	-1.0118526e-07	-1.0041487e-07	-1.0074984e-07	-1.0040276e-07	-9.9768215e-08	-1.000891e-07	-9.995756e-08	-9.9509464e-08	-9.8849e-08	-9.9056479e-08	-9.9027091e-08	-9.9085241e-08	-9.9668966e-08	-9.9862518e-08	-1.0019482e-07	-1.0041958e-07	-1.003977e-07	-1.005551e-07	-1.0046534e-07	-1.0029368e-07	-1.001456e-07	-9.9557951e-08	-9.9487238e-08	-1.0005397e-07	-9.9431134e-08	-1.0010802e-07	-9.9764293e-08	-9.9943179e-08	-9.9987119e-08	-9.9760712e-08	-1.0049376e-07	-1.0064224e-07	-1.0069414e-07	-1.0075894e-07	-1.0034398e-07	-9.9725582e-08	-9.9389752e-08	-9.9338877e-08	-9.926606e-08	-9.9242527e-08	-9.9303463e-08	-9.9286297e-08	-9.9512704e-08	-9.9635315e-08	-9.9399699e-08	-9.9654358e-08	-1.0003077e-07	-9.9551528e-08	-9.913964e-08	-9.9457225e-08	-9.9274587e-08	-9.8822284e-08	-9.8463374e-08	-9.7691782e-08	-9.8152782e-08	-9.8082239e-08	-9.805774e-08	-9.8350824e-08	-9.8332237e-08
-1.1135552e-07	-1.1081517e-07	-1.1076582e-07	-1.1120227e-07	-1.1128265e-07	-1.1140543e-07	-1.1117413e-07	-1.110314e-07	-1.1087695e-07	-1.1078333e-07	-1.1087178e-07	-1.1100929e-07	-1.1069454e-07	-1.1055204e-07	-1.1051748e-07	-1.1035058e-07	-1.1025594e-07	-1.1008751e-07	-1.0949066e-07	-1.0908235e-07	-1.0918944e-07	-1.089935e-07	-1.0890466e-07	-1.0876914e-07	-1.0885532e-07	-1.0888101e-07	-1.0857116e-07	-1.0852534e-07	-1.0866324e-07	-1.0840472e-07	-1.0854529e-07	-1.0852824e-07	-1.0855229e-07	-1.0835873e-07	-1.0789819e-07	-1.0759169e-07	-1.0738603e-07	-1.0717019e-07	-1.0681788e-07	-1.0691207e-07	-1.0726836e-07	-1.0707095e-07	-1.0674427e-07	-1.0674023e-07	-1.0685994e-07	-1.067321e-07	-1.0674199e-07	-1.0680452e-07	-1.0687984e-07	-1.0691673e-07	-1.0730531e-07	-1.0742247e-07	-1.0717446e-07	-1.0704235e-07	-1.0669913e-07	-1.0665622e-07	-1.0668401e-07	-1.0666565e-07	-1.0681424e-07	-1.0690781e-07	-1.0742281e-07	-1.0727075e-07	-1.0691593e-07	-1.0615645e-07	-1.0580857e-07	-1.0583801e-07	-1.0566924e-07	-1.058242e-07	-1.064156e-07	-1.0658954e-07	-1.0689706e-07	-1.0690195e-07	-1.0692366e-07	-1.0733993e-07	-1.0726109e-07	-1.0765029e-07	-1.0782099e-07	-1.0777302e-07	-1.0743304e-07	-1.0748778e-07	-1.0771225e-07	-1.084797e-07	-1.0814512e-07	-1.083057e-07	-1.0822669e-07	-1.0800653e-07	-1.0825124e-07	-1.0835964e-07	-1.0931041e-07	-1.0923986e-07	-1.0965641e-07	-1.0956683e-07	-1.1001509e-07	-1.0965289e-07	-1.1010502e-07	-1.1028578e-07	-1.106045e-07	-1.114131e-07	-1.1129634e-07	-1.1138189e-07	-1.1176564e-07	-1.1215178e-07	-1.1253894e-07	-1.1226564e-07	-1.1223375e-07	-1.1219925e-07	-1.1203673e-07	-1.1258703e-07	-1.1305195e-07	-1.1314262e-07	-1.1364801e-07	-1.1355871e-07	-1.1353694e-07	-1.1378194e-07	-1.1476658e-07	-1.1504329e-07	-1.1465397e-07	-1.1577498e-07	-1.1634376e-07	-1.1723927e-07	-1.1691287e-07	-1.1699268e-07	-1.1715372e-07	-1.1822812e-07	-1.1859947e-07	-1.1920679e-07	-1.1944195e-07	-1.2024253e-07	-1.2060241e-07	-1.2030705e-07	-1.2123394e-07	-1.2212445e-07	-1.2216981e-07	-1.2333777e-07	-1.2427472e-07	-1.2509099e-07	-1.2570894e-07	-1.2611679e-07	-1.2635047e-07	-1.2648036e-07	-1.2715549e-07	-1.2727116e-07	-1.2862603e-07	-1.291736e-07	-1.29738e-07	-1.2967661e-07	-1.298356e-07	-1.295632e-07	-1.301263e-07	-1.3114686e-07	-1.3154755e-07	-1.318715e-07	-1.3231397e-07	-1.3304339e-07	-1.331411e-07	-1.3384158e-07	-1.346325e-07	-1.3608974e-07	-1.3717545e-07	-1.383778e-07	-1.3836797e-07	-1.3685565e-07	-1.3585634e-07	-1.3747774e-07	-1.3871704e-07	-1.3978928e-07	-1.3948369e-07	-1.4039335e-07	-1.4247877e-07	-1.4368817e-07	-1.4423142e-07	-1.4355271e-07	-1.4213066e-07	-1.427909e-07	-1.4197144e-07	-1.4241181e-07	-1.4321e-07	-1.4350019e-07	-1.4333204e-07	-1.444912e-07	-1.4482276e-07	-1.4537125e-07	-1.4512847e-07	-1.4700447e-07	-1.4740829e-07	-1.480999e-07	-1.4855635e-07	-1.4718796e-07	-1.4846398e-07	-1.4986153e-07	-1.5014012e-07	-1.5103694e-07	-1.5186055e-07	-1.5210628e-07	-1.5211316e-07	-1.5248958e-07	-1.5310053e-07	-1.5418811e-07	-1.5482613e-07	-1.5640887e-07	-1.5910581e-07	-1.5943471e-07	-1.589226e-07	-1.5849309e-07	-1.5848372e-07	-1.5850884e-07	-1.5900088e-07	-1.5976235e-07	-1.6050086e-07	-1.6115763e-07	-1.6140632e-07	-1.6151864e-07	-1.6209043e-07	-1.6283599e-07	-1.6345263e-07	-1.6414572e-07	-1.64271e-07	-1.6440038e-07	-1.6499445e-07	-1.65583e-07	-1.6593452e-07	-1.6611671e-07	-1.6631009e-07	-1.6642707e-07	-1.6670413e-07	-1.6715256e-07	-1.6716433e-07	-1.6729081e-07	-1.6736027e-07	-1.6715376e-07	-1.675503e-07	-1.6750477e-07	-1.6723618e-07	-1.6721106e-07	-1.6717047e-07	-1.6682225e-07	-1.6709316e-07	-1.6704911e-07	-1.667504e-07	-1.6664012e-07	-1.6706974e-07	-1.6768195e-07	-1.6775965e-07	-1.6778853e-07	-1.6781411e-07	-1.6764926e-07	-1.6723601e-07	-1.6718036e-07	-1.6697413e-07	-1.6682861e-07	-1.6632424e-07	-1.6618577e-07	-1.6590815e-07	-1.6564383e-07	-1.6525303e-07	-1.6547375e-07	-1.6557698e-07	-1.6538411e-07	-1.6556896e-07	-1.6587853e-07	-1.6618662e-07	-1.6656179e-07	-1.6663523e-07	-1.6681253e-07	-1.6686715e-07	-1.6681196e-07	-1.6620425e-07	-1.6538013e-07	-1.6853193e-07	-1.6865152e-07	-1.68969e-07	-1.6787726e-07	-1.6754268e-07	-1.6751198e-07	-1.6782434e-07	-1.6846525e-07	-1.6821838e-07	-1.6641081e-07	-1.6839454e-07	-1.6741859e-07	-1.6693014e-07	-1.6779717e-07	-1.6752227e-07	-1.6768149e-07	-1.6761356e-07	-1.6739943e-07	-1.6709311e-07	-1.6878488e-07	-1.685159e-07	-1.6852636e-07	-1.6964333e-07	-1.6936502e-07	-1.6891045e-07	-1.6936798e-07	-1.692249e-07	-1.6906591e-07	-1.6925617e-07	-1.680317e-07	-1.6765426e-07	-1.6745975e-07	-1.6852198e-07	-1.6726392e-07	-1.6692246e-07	-1.6613541e-07	-1.6654366e-07	-1.6639831e-07	-1.6516515e-07	-1.6410524e-07	-1.6522563e-07	-1.642095e-07	-1.6403897e-07	-1.6342148e-07	-1.6317131e-07	-1.6293092e-07	-1.6171288e-07	-1.6104639e-07	-1.6090291e-07	-1.5969641e-07	-1.5885468e-07	-1.5909751e-07	-1.5916902e-07	-1.5778301e-07	-1.5740397e-07	-1.569768e-07	-1.5630286e-07	-1.5534056e-07	-1.5580349e-07	-1.5263419e-07	-1.525907e-07	-1.5154535e-07	-1.517289e-07	-1.5203989e-07	-1.5168388e-07	-1.5032992e-07	-1.5030253e-07	-1.476177e-07	-1.4661504e-07	-1.4901281e-07	-1.4764294e-07	-1.4783961e-07	-1.4666261e-07	-1.4700396e-07	-1.4597941e-07	-1.4533407e-07	-1.4365338e-07	-1.4261286e-07	-1.4188095e-07	-1.4190982e-07	-1.4079274e-07	-1.4043388e-07	-1.4025227e-07	-1.3941315e-07	-1.3938688e-07	-1.3910397e-07	-1.3884483e-07	-1.3875803e-07	-1.3808818e-07	-1.3727231e-07	-1.35986e-07	-1.3510191e-07	-1.3339996e-07	-1.3293669e-07	-1.3256386e-07	-1.3164993e-07	-1.3082507e-07	-1.3060605e-07	-1.293501e-07	-1.2780424e-07	-1.2784949e-07	-1.2655283e-07	-1.2628288e-07	-1.2591983e-07	-1.2568557e-07	-1.2508622e-07	-1.2403331e-07	-1.2361897e-07	-1.2314104e-07	-1.2294771e-07	-1.2289865e-07	-1.2211632e-07	-1.2153214e-07	-1.2157557e-07	-1.213898e-07	-1.2045132e-07	-1.2014061e-07	-1.2028715e-07	-1.1992341e-07	-1.1966796e-07	-1.1939795e-07	-1.1872805e-07	-1.1840808e-07	-1.1783766e-07	-1.1758539e-07	-1.1712046e-07	-1.1692089e-07	-1.1623052e-07	-1.1561161e-07	-1.1516818e-07	-1.1496411e-07	-1.1353484e-07	-1.1393701e-07	-1.1382679e-07	-1.1328473e-07	-1.1299073e-07	-1.1232214e-07	-1.1145585e-07	-1.109637e-07	-1.1101287e-07	-1.1088042e-07	-1.1059245e-07	-1.1007194e-07	-1.0985963e-07	-1.0986645e-07	-1.1035826e-07	-1.0973423e-07	-1.095014e-07	-1.0909559e-07	-1.087534e-07	-1.0822191e-07	-1.0813091e-07	-1.0777325e-07	-1.0752456e-07	-1.0729565e-07	-1.0778177e-07	-1.0802592e-07	-1.0798686e-07	-1.0728877e-07	-1.0796737e-07	-1.0858702e-07	-1.080993e-07	-1.0693026e-07	-1.064592e-07	-1.0627986e-07	-1.0609909e-07	-1.0636523e-07	-1.0541521e-07	-1.0534052e-07	-1.049076e-07	-1.0450657e-07	-1.0432183e-07	-1.0381819e-07	-1.0467153e-07	-1.0419194e-07	-1.0394086e-07	-1.0413504e-07	-1.0396866e-07	-1.0299766e-07	-1.0261283e-07	-1.0187631e-07	-1.0107135e-07	-1.0098438e-07	-1.0028708e-07	-9.9779868e-08	-9.9775036e-08	-9.9239401e-08	-9.9496162e-08	-9.9324097e-08	-9.8806595e-08	-9.9106728e-08	-9.8942905e-08	-9.8764588e-08	-9.8469002e-08	-9.8572627e-08	-9.8345879e-08	-9.808997e-08	-9.7920065e-08	-9.8087071e-08	-9.8439045e-08	-9.8868384e-08	-9.8832743e-08	-9.9321767e-08	-9.9494002e-08	-9.9565682e-08	-9.9442275e-08	-9.8763451e-08	-9.8553528e-08	-9.8810119e-08	-9.8223325e-08	-9.9128613e-08	-9.8966495e-08	-9.9068757e-08	-9.9144245e-08	-9.9051078e-08	-9.9970691e-08	-1.0002225e-07	-1.0009495e-07	-9.9926297e-08	-9.9414649e-08	-9.8766066e-08	-9.8579164e-08	-9.867631e-08	-9.8751116e-08	-9.889709e-08	-9.9029933e-08	-9.8952796e-08	-9.9182614e-08	-9.9181591e-08	-9.908814e-08	-9.9471833e-08	-9.9667034e-08	-9.8789315e-08	-9.8337296e-08	-9.8488044e-08	-9.8206499e-08	-9.8088947e-08	-9.8015846e-08	-9.7464294e-08	-9.7840939e-08	-9.7968211e-08	-9.7877376e-08	-9.8018461e-08	-9.8016187e-08
-1.1038242e-07	-1.0993773e-07	-1.0993705e-07	-1.1009615e-07	-1.1022001e-07	-1.1027623e-07	-1.09881e-07	-1.0993705e-07	-1.0983769e-07	-1.0969569e-07	-1.0967898e-07	-1.0987742e-07	-1.0955779e-07	-1.0962003e-07	-1.0969683e-07	-1.093091e-07	-1.0925334e-07	-1.0904847e-07	-1.0865011e-07	-1.0834913e-07	-1.0826938e-07	-1.084465e-07	-1.0803325e-07	-1.0815506e-07	-1.0817371e-07	-1.0801773e-07	-1.0764228e-07	-1.0755701e-07	-1.0761676e-07	-1.0720959e-07	-1.074111e-07	-1.074992e-07	-1.0749056e-07	-1.0723539e-07	-1.0682874e-07	-1.0649552e-07	-1.0656174e-07	-1.0646153e-07	-1.0617714e-07	-1.0614269e-07	-1.063309e-07	-1.0609386e-07	-1.057092e-07	-1.0573177e-07	-1.0591543e-07	-1.058259e-07	-1.0590236e-07	-1.0611757e-07	-1.0607909e-07	-1.0597222e-07	-1.0631942e-07	-1.0634926e-07	-1.060597e-07	-1.0594778e-07	-1.0578509e-07	-1.0559853e-07	-1.0583233e-07	-1.0583716e-07	-1.0588752e-07	-1.0589969e-07	-1.0635853e-07	-1.061502e-07	-1.0558307e-07	-1.0496672e-07	-1.0475333e-07	-1.0473428e-07	-1.0461412e-07	-1.0501356e-07	-1.0547819e-07	-1.0566481e-07	-1.0573729e-07	-1.0570443e-07	-1.0558341e-07	-1.0590026e-07	-1.0539247e-07	-1.0571574e-07	-1.0577833e-07	-1.0598092e-07	-1.0580521e-07	-1.0585825e-07	-1.0595858e-07	-1.066644e-07	-1.0627315e-07	-1.0627775e-07	-1.0623143e-07	-1.0609028e-07	-1.063346e-07	-1.0644828e-07	-1.0693634e-07	-1.0707623e-07	-1.0766024e-07	-1.0763955e-07	-1.0791655e-07	-1.0773397e-07	-1.0776063e-07	-1.0832287e-07	-1.0894081e-07	-1.0972002e-07	-1.0956114e-07	-1.0952772e-07	-1.1021092e-07	-1.1002618e-07	-1.1015879e-07	-1.1008984e-07	-1.1031744e-07	-1.1022621e-07	-1.1010491e-07	-1.104512e-07	-1.1079931e-07	-1.1108915e-07	-1.1161399e-07	-1.116768e-07	-1.1164639e-07	-1.1185068e-07	-1.1277359e-07	-1.1271339e-07	-1.1253337e-07	-1.1335965e-07	-1.1401511e-07	-1.1484377e-07	-1.1464124e-07	-1.1477414e-07	-1.1513669e-07	-1.167017e-07	-1.168728e-07	-1.1703412e-07	-1.1755981e-07	-1.1810954e-07	-1.1876728e-07	-1.1878302e-07	-1.1946554e-07	-1.2040078e-07	-1.203536e-07	-1.2143096e-07	-1.2246073e-07	-1.2326757e-07	-1.2397788e-07	-1.2403262e-07	-1.2468462e-07	-1.2504148e-07	-1.2550083e-07	-1.2593904e-07	-1.2705408e-07	-1.2763729e-07	-1.2806112e-07	-1.2795397e-07	-1.280282e-07	-1.2785057e-07	-1.2884277e-07	-1.2961198e-07	-1.300636e-07	-1.301209e-07	-1.3083888e-07	-1.3116352e-07	-1.3091233e-07	-1.3154335e-07	-1.3258705e-07	-1.3384033e-07	-1.3488852e-07	-1.3604557e-07	-1.3590346e-07	-1.3461369e-07	-1.3435101e-07	-1.3609156e-07	-1.3686076e-07	-1.3770256e-07	-1.3705062e-07	-1.3779277e-07	-1.3983293e-07	-1.4110623e-07	-1.4173776e-07	-1.4102409e-07	-1.4048965e-07	-1.4107661e-07	-1.4085589e-07	-1.4107928e-07	-1.4106007e-07	-1.4151249e-07	-1.4159849e-07	-1.4259882e-07	-1.4262815e-07	-1.4327674e-07	-1.4384312e-07	-1.4523846e-07	-1.4584805e-07	-1.4599345e-07	-1.4652511e-07	-1.4492383e-07	-1.4609833e-07	-1.4771081e-07	-1.4798121e-07	-1.4900223e-07	-1.4989502e-07	-1.5010102e-07	-1.5011619e-07	-1.5087335e-07	-1.5133963e-07	-1.5224538e-07	-1.5288043e-07	-1.5400104e-07	-1.5677955e-07	-1.5655303e-07	-1.5644645e-07	-1.5632617e-07	-1.5649471e-07	-1.5689375e-07	-1.573477e-07	-1.5823485e-07	-1.5899832e-07	-1.5967009e-07	-1.6003116e-07	-1.602088e-07	-1.6070874e-07	-1.6164034e-07	-1.6205775e-07	-1.6261299e-07	-1.6281956e-07	-1.6299674e-07	-1.6361128e-07	-1.6416413e-07	-1.6446592e-07	-1.6455544e-07	-1.6470375e-07	-1.6475656e-07	-1.6508449e-07	-1.6559142e-07	-1.6572301e-07	-1.6571079e-07	-1.6582885e-07	-1.6561665e-07	-1.6584829e-07	-1.6572534e-07	-1.6564354e-07	-1.6558914e-07	-1.6559255e-07	-1.6531305e-07	-1.6549876e-07	-1.6556044e-07	-1.6517424e-07	-1.6513309e-07	-1.6561643e-07	-1.6595789e-07	-1.6596579e-07	-1.6598301e-07	-1.6596437e-07	-1.6578235e-07	-1.6538098e-07	-1.6525439e-07	-1.6522728e-07	-1.6512934e-07	-1.6471074e-07	-1.644334e-07	-1.6437286e-07	-1.6415106e-07	-1.6391601e-07	-1.6390817e-07	-1.6382603e-07	-1.6359195e-07	-1.6375293e-07	-1.6401719e-07	-1.6448502e-07	-1.6502031e-07	-1.6491595e-07	-1.6516282e-07	-1.6526786e-07	-1.652287e-07	-1.6444449e-07	-1.6322736e-07	-1.6673204e-07	-1.6697669e-07	-1.6721418e-07	-1.6613865e-07	-1.6565031e-07	-1.661432e-07	-1.6643827e-07	-1.6712568e-07	-1.6699317e-07	-1.6571943e-07	-1.6708719e-07	-1.6650779e-07	-1.6605389e-07	-1.6735851e-07	-1.6722595e-07	-1.6732906e-07	-1.6728711e-07	-1.6637932e-07	-1.6587779e-07	-1.6732309e-07	-1.6716712e-07	-1.6731661e-07	-1.6819843e-07	-1.6757139e-07	-1.6696112e-07	-1.6768604e-07	-1.6726221e-07	-1.6737658e-07	-1.6751403e-07	-1.6637966e-07	-1.6591406e-07	-1.6567947e-07	-1.6647692e-07	-1.6535091e-07	-1.651718e-07	-1.6436599e-07	-1.6499195e-07	-1.6510688e-07	-1.6308053e-07	-1.6184856e-07	-1.6284929e-07	-1.6200198e-07	-1.6258599e-07	-1.614186e-07	-1.6140348e-07	-1.6113773e-07	-1.6010415e-07	-1.5937798e-07	-1.5925781e-07	-1.5789152e-07	-1.5702193e-07	-1.5701494e-07	-1.5745678e-07	-1.559801e-07	-1.552001e-07	-1.5483226e-07	-1.5412451e-07	-1.5333183e-07	-1.5359262e-07	-1.5154274e-07	-1.5116825e-07	-1.492611e-07	-1.4967657e-07	-1.4966196e-07	-1.4983431e-07	-1.483304e-07	-1.480023e-07	-1.4610151e-07	-1.4493946e-07	-1.4621759e-07	-1.4482674e-07	-1.4535078e-07	-1.44154e-07	-1.4529314e-07	-1.4314696e-07	-1.4258904e-07	-1.4103148e-07	-1.3992462e-07	-1.3953604e-07	-1.3948835e-07	-1.3842589e-07	-1.3826872e-07	-1.378794e-07	-1.3698065e-07	-1.3647275e-07	-1.3625873e-07	-1.3599362e-07	-1.3588942e-07	-1.3554109e-07	-1.346728e-07	-1.331984e-07	-1.3256459e-07	-1.3128579e-07	-1.3058889e-07	-1.3028085e-07	-1.2930332e-07	-1.2851223e-07	-1.2816338e-07	-1.2688116e-07	-1.2549856e-07	-1.2589931e-07	-1.24557e-07	-1.2428296e-07	-1.242729e-07	-1.2354775e-07	-1.2259625e-07	-1.217856e-07	-1.213952e-07	-1.2118841e-07	-1.2077822e-07	-1.2054915e-07	-1.1968785e-07	-1.1898584e-07	-1.1900215e-07	-1.1894292e-07	-1.181852e-07	-1.1813484e-07	-1.1802888e-07	-1.1807333e-07	-1.1774313e-07	-1.1739507e-07	-1.1635035e-07	-1.1647404e-07	-1.1573024e-07	-1.1583882e-07	-1.1494222e-07	-1.1491341e-07	-1.1430188e-07	-1.138107e-07	-1.1289779e-07	-1.1228383e-07	-1.1133972e-07	-1.112889e-07	-1.1157363e-07	-1.1116111e-07	-1.1100423e-07	-1.1034547e-07	-1.0992329e-07	-1.0931325e-07	-1.0949111e-07	-1.0941903e-07	-1.0911037e-07	-1.0878165e-07	-1.0841387e-07	-1.0852972e-07	-1.0861714e-07	-1.0804365e-07	-1.0799505e-07	-1.0756298e-07	-1.0733396e-07	-1.0687967e-07	-1.0717787e-07	-1.0691735e-07	-1.067358e-07	-1.0654855e-07	-1.0649399e-07	-1.0705475e-07	-1.0709749e-07	-1.0622108e-07	-1.0673057e-07	-1.067404e-07	-1.0699318e-07	-1.0555141e-07	-1.0511326e-07	-1.0511735e-07	-1.0480341e-07	-1.0522876e-07	-1.044308e-07	-1.0427203e-07	-1.0394012e-07	-1.0367938e-07	-1.0367495e-07	-1.0316148e-07	-1.039985e-07	-1.0356405e-07	-1.033614e-07	-1.0346344e-07	-1.0312067e-07	-1.0171459e-07	-1.0102724e-07	-1.0037348e-07	-9.9942724e-08	-9.9961937e-08	-9.9461715e-08	-9.9263161e-08	-9.9067734e-08	-9.8647149e-08	-9.8665794e-08	-9.8513567e-08	-9.8230203e-08	-9.8315809e-08	-9.8276359e-08	-9.8216901e-08	-9.8142095e-08	-9.8225314e-08	-9.8013743e-08	-9.7403586e-08	-9.6842257e-08	-9.7153077e-08	-9.738045e-08	-9.751443e-08	-9.7531654e-08	-9.8252087e-08	-9.848975e-08	-9.8854684e-08	-9.869774e-08	-9.8148973e-08	-9.8119529e-08	-9.8209796e-08	-9.7591169e-08	-9.8791702e-08	-9.8607131e-08	-9.860355e-08	-9.845337e-08	-9.830876e-08	-9.8799433e-08	-9.904619e-08	-9.9212741e-08	-9.9172951e-08	-9.8855082e-08	-9.8328655e-08	-9.8301314e-08	-9.8554096e-08	-9.8628959e-08	-9.8761632e-08	-9.8791759e-08	-9.8715532e-08	-9.8876455e-08	-9.8734006e-08	-9.8411192e-08	-9.8934777e-08	-9.9127931e-08	-9.799362e-08	-9.7369877e-08	-9.7376699e-08	-9.7106977e-08	-9.7379086e-08	-9.7667453e-08	-9.7229304e-08	-9.7608108e-08	-9.7568829e-08	-9.7496752e-08	-9.7447696e-08	-9.7181896e-08
-1.0934656e-07	-1.0913851e-07	-1.0907132e-07	-1.0890005e-07	-1.0914141e-07	-1.0896053e-07	-1.0860487e-07	-1.0850977e-07	-1.086093e-07	-1.084797e-07	-1.0820236e-07	-1.0847208e-07	-1.0825471e-07	-1.0837886e-07	-1.0853103e-07	-1.0811755e-07	-1.0805348e-07	-1.0777592e-07	-1.0766377e-07	-1.0743344e-07	-1.0703724e-07	-1.0764808e-07	-1.0700563e-07	-1.0725563e-07	-1.0738421e-07	-1.0706611e-07	-1.0682982e-07	-1.0650524e-07	-1.0660057e-07	-1.0617595e-07	-1.0630896e-07	-1.0633846e-07	-1.0631675e-07	-1.0617259e-07	-1.0595909e-07	-1.0586126e-07	-1.0612507e-07	-1.0602673e-07	-1.0562849e-07	-1.0558193e-07	-1.0563213e-07	-1.0550258e-07	-1.0519273e-07	-1.0517039e-07	-1.05379e-07	-1.0522547e-07	-1.0536058e-07	-1.0555488e-07	-1.0553185e-07	-1.0532551e-07	-1.0557358e-07	-1.0559887e-07	-1.0530943e-07	-1.0524735e-07	-1.0520205e-07	-1.05136e-07	-1.0536178e-07	-1.0524764e-07	-1.0513395e-07	-1.0511161e-07	-1.0535103e-07	-1.0498695e-07	-1.0456091e-07	-1.0438441e-07	-1.0429784e-07	-1.0428187e-07	-1.0420598e-07	-1.0436986e-07	-1.0442915e-07	-1.0446604e-07	-1.0456137e-07	-1.0456756e-07	-1.044483e-07	-1.0435593e-07	-1.0414965e-07	-1.0405353e-07	-1.0411816e-07	-1.0433303e-07	-1.042531e-07	-1.0416039e-07	-1.0432984e-07	-1.0488458e-07	-1.0442801e-07	-1.0439442e-07	-1.0441676e-07	-1.0432751e-07	-1.0448986e-07	-1.0484302e-07	-1.0497843e-07	-1.0521114e-07	-1.0559796e-07	-1.059305e-07	-1.0607323e-07	-1.0606379e-07	-1.0594454e-07	-1.0660563e-07	-1.0729775e-07	-1.0799641e-07	-1.0788477e-07	-1.0761113e-07	-1.0822987e-07	-1.0776677e-07	-1.0766985e-07	-1.0789569e-07	-1.0810766e-07	-1.0800545e-07	-1.0813233e-07	-1.0803939e-07	-1.0843314e-07	-1.0895019e-07	-1.0941562e-07	-1.0980426e-07	-1.0961486e-07	-1.0991579e-07	-1.1047035e-07	-1.1039299e-07	-1.1049985e-07	-1.1082977e-07	-1.1153156e-07	-1.1226405e-07	-1.1254576e-07	-1.1292724e-07	-1.1334458e-07	-1.1492347e-07	-1.1493881e-07	-1.1481774e-07	-1.1568682e-07	-1.1591345e-07	-1.1698927e-07	-1.1708255e-07	-1.1768918e-07	-1.1837221e-07	-1.18385e-07	-1.193132e-07	-1.2062077e-07	-1.2131494e-07	-1.2199854e-07	-1.2180902e-07	-1.2258261e-07	-1.2323829e-07	-1.2366598e-07	-1.2403524e-07	-1.2518615e-07	-1.2574719e-07	-1.2622081e-07	-1.2618727e-07	-1.2649178e-07	-1.2649213e-07	-1.2764622e-07	-1.2821192e-07	-1.2860733e-07	-1.2845879e-07	-1.2904474e-07	-1.2934095e-07	-1.2921959e-07	-1.2968786e-07	-1.3064886e-07	-1.3157933e-07	-1.3257886e-07	-1.3370345e-07	-1.334044e-07	-1.325447e-07	-1.3286228e-07	-1.3443736e-07	-1.3496054e-07	-1.3571417e-07	-1.3521156e-07	-1.3596292e-07	-1.3772529e-07	-1.3887569e-07	-1.3950165e-07	-1.3886574e-07	-1.3916957e-07	-1.3968963e-07	-1.4012181e-07	-1.4035118e-07	-1.3893435e-07	-1.4009464e-07	-1.3977888e-07	-1.4076124e-07	-1.4060117e-07	-1.412684e-07	-1.4246586e-07	-1.4338445e-07	-1.4401689e-07	-1.4364718e-07	-1.4414144e-07	-1.4335302e-07	-1.4462415e-07	-1.4602386e-07	-1.4618411e-07	-1.4706353e-07	-1.4861882e-07	-1.4816879e-07	-1.4834643e-07	-1.4977184e-07	-1.502915e-07	-1.5047755e-07	-1.5084385e-07	-1.5189056e-07	-1.54031e-07	-1.5356937e-07	-1.5407852e-07	-1.5442089e-07	-1.5479367e-07	-1.5520948e-07	-1.5576029e-07	-1.5669775e-07	-1.5741853e-07	-1.5806813e-07	-1.5844063e-07	-1.587926e-07	-1.5927151e-07	-1.6017412e-07	-1.6057186e-07	-1.6106907e-07	-1.6122846e-07	-1.6150136e-07	-1.6207599e-07	-1.624569e-07	-1.6267944e-07	-1.629038e-07	-1.6307177e-07	-1.6299532e-07	-1.63469e-07	-1.6402851e-07	-1.6406227e-07	-1.6398155e-07	-1.6400224e-07	-1.6378107e-07	-1.6376725e-07	-1.6365283e-07	-1.6389777e-07	-1.6392585e-07	-1.6387781e-07	-1.6365567e-07	-1.6373986e-07	-1.6387742e-07	-1.6362611e-07	-1.6366545e-07	-1.6396609e-07	-1.6408927e-07	-1.6401577e-07	-1.6396069e-07	-1.6371467e-07	-1.6356591e-07	-1.6321883e-07	-1.6308292e-07	-1.6314254e-07	-1.6316369e-07	-1.6289397e-07	-1.6289266e-07	-1.6280489e-07	-1.626679e-07	-1.6246912e-07	-1.6242416e-07	-1.6213534e-07	-1.6185351e-07	-1.6207065e-07	-1.6241813e-07	-1.6280688e-07	-1.6333451e-07	-1.6313976e-07	-1.6315312e-07	-1.6299595e-07	-1.6286879e-07	-1.6224618e-07	-1.6104883e-07	-1.6439043e-07	-1.6490708e-07	-1.6507784e-07	-1.6435496e-07	-1.6378607e-07	-1.6431272e-07	-1.6463633e-07	-1.6547926e-07	-1.6559108e-07	-1.6469772e-07	-1.6544334e-07	-1.6499092e-07	-1.6417164e-07	-1.6633692e-07	-1.6574182e-07	-1.6587245e-07	-1.6601683e-07	-1.6474905e-07	-1.6390612e-07	-1.651332e-07	-1.6517345e-07	-1.656631e-07	-1.6599375e-07	-1.6550206e-07	-1.6483261e-07	-1.6557618e-07	-1.6519363e-07	-1.6512837e-07	-1.6550729e-07	-1.6417403e-07	-1.6385064e-07	-1.6337998e-07	-1.6424167e-07	-1.6333649e-07	-1.6338743e-07	-1.6258747e-07	-1.6318285e-07	-1.6339561e-07	-1.6097215e-07	-1.6034062e-07	-1.6046994e-07	-1.59867e-07	-1.6073307e-07	-1.593254e-07	-1.5923837e-07	-1.5901583e-07	-1.584466e-07	-1.5772287e-07	-1.5725925e-07	-1.5624761e-07	-1.5541366e-07	-1.550772e-07	-1.5558675e-07	-1.5411297e-07	-1.5322496e-07	-1.5279426e-07	-1.5203119e-07	-1.513032e-07	-1.5158258e-07	-1.5009016e-07	-1.4941787e-07	-1.4700402e-07	-1.4768062e-07	-1.4726555e-07	-1.4776197e-07	-1.4632656e-07	-1.460408e-07	-1.4427565e-07	-1.4343772e-07	-1.4362706e-07	-1.4219978e-07	-1.4257267e-07	-1.4161952e-07	-1.4271285e-07	-1.4062971e-07	-1.3996078e-07	-1.3843652e-07	-1.3756357e-07	-1.3735144e-07	-1.3723292e-07	-1.3596315e-07	-1.3555177e-07	-1.3529598e-07	-1.3444316e-07	-1.3393537e-07	-1.3342986e-07	-1.3316878e-07	-1.3303378e-07	-1.3266492e-07	-1.3190544e-07	-1.3054836e-07	-1.29917e-07	-1.2903405e-07	-1.2850018e-07	-1.2793663e-07	-1.2712889e-07	-1.2627606e-07	-1.2628095e-07	-1.2480956e-07	-1.234331e-07	-1.2377427e-07	-1.2273534e-07	-1.2239616e-07	-1.2269271e-07	-1.216809e-07	-1.2026959e-07	-1.1959116e-07	-1.1923646e-07	-1.1898555e-07	-1.1848886e-07	-1.1818418e-07	-1.174048e-07	-1.1652662e-07	-1.1619517e-07	-1.1652133e-07	-1.1578868e-07	-1.1591658e-07	-1.1605965e-07	-1.1622791e-07	-1.1588645e-07	-1.1520882e-07	-1.1431041e-07	-1.1461606e-07	-1.1369548e-07	-1.1404575e-07	-1.1290422e-07	-1.1307156e-07	-1.1242474e-07	-1.1182544e-07	-1.10884e-07	-1.098162e-07	-1.0933195e-07	-1.0916432e-07	-1.0935554e-07	-1.0896002e-07	-1.0903182e-07	-1.0859509e-07	-1.0848589e-07	-1.0817922e-07	-1.0823464e-07	-1.0793491e-07	-1.076819e-07	-1.0733322e-07	-1.0704116e-07	-1.0693662e-07	-1.0665804e-07	-1.0615696e-07	-1.0607715e-07	-1.0549724e-07	-1.0551622e-07	-1.0561018e-07	-1.0616401e-07	-1.0595278e-07	-1.0596932e-07	-1.0567572e-07	-1.055646e-07	-1.0602417e-07	-1.061133e-07	-1.0532682e-07	-1.0562832e-07	-1.0378164e-07	-1.0579379e-07	-1.040126e-07	-1.0350323e-07	-1.0387777e-07	-1.0357513e-07	-1.0421917e-07	-1.0365869e-07	-1.0337743e-07	-1.031687e-07	-1.0310526e-07	-1.0312988e-07	-1.0248516e-07	-1.0326136e-07	-1.0289432e-07	-1.0290375e-07	-1.0279376e-07	-1.0228558e-07	-1.0110699e-07	-1.0045562e-07	-9.9686986e-08	-9.9390775e-08	-9.933126e-08	-9.8934322e-08	-9.8766748e-08	-9.8564897e-08	-9.8258795e-08	-9.816506e-08	-9.7970826e-08	-9.7758573e-08	-9.7712757e-08	-9.7757265e-08	-9.7591339e-08	-9.7670636e-08	-9.7729526e-08	-9.7517955e-08	-9.6855501e-08	-9.6499093e-08	-9.6900408e-08	-9.7089014e-08	-9.6970666e-08	-9.6898418e-08	-9.7514373e-08	-9.7527845e-08	-9.7920747e-08	-9.7900681e-08	-9.7884936e-08	-9.8031308e-08	-9.8073031e-08	-9.7446161e-08	-9.8593603e-08	-9.8500777e-08	-9.8290229e-08	-9.8219857e-08	-9.7926147e-08	-9.7918814e-08	-9.7871009e-08	-9.7940926e-08	-9.8209853e-08	-9.7295754e-08	-9.8121063e-08	-9.8098042e-08	-9.8288638e-08	-9.8297733e-08	-9.8548469e-08	-9.8472924e-08	-9.8411647e-08	-9.8471901e-08	-9.8154203e-08	-9.7580596e-08	-9.8108103e-08	-9.8208091e-08	-9.7307577e-08	-9.648619e-08	-9.6261374e-08	-9.6072085e-08	-9.6374038e-08	-9.7027282e-08	-9.6895178e-08	-9.6798203e-08	-9.6596068e-08	-9.6606016e-08	-9.6604595e-08	-9.6298777e-08
-1.0824874e-07	-1.0799261e-07	-1.0783913e-07	-1.0777052e-07	-1.0778024e-07	-1.0750233e-07	-1.0724398e-07	-1.0712932e-07	-1.0709505e-07	-1.0695214e-07	-1.0660733e-07	-1.0693458e-07	-1.0700603e-07	-1.0686654e-07	-1.069767e-07	-1.0662114e-07	-1.0659448e-07	-1.0636052e-07	-1.0633028e-07	-1.0625519e-07	-1.0575582e-07	-1.0640252e-07	-1.0594761e-07	-1.0610307e-07	-1.0629412e-07	-1.0590367e-07	-1.0573484e-07	-1.0530948e-07	-1.0534831e-07	-1.0499042e-07	-1.0506847e-07	-1.0498121e-07	-1.0487673e-07	-1.0483291e-07	-1.0499758e-07	-1.0516851e-07	-1.0539446e-07	-1.051705e-07	-1.0460042e-07	-1.0462486e-07	-1.0471962e-07	-1.0496086e-07	-1.0473985e-07	-1.0476367e-07	-1.0477874e-07	-1.0476549e-07	-1.0498087e-07	-1.049475e-07	-1.0491169e-07	-1.0486355e-07	-1.0487565e-07	-1.0481762e-07	-1.0459394e-07	-1.0441545e-07	-1.0446701e-07	-1.0465112e-07	-1.0461287e-07	-1.0452197e-07	-1.0431444e-07	-1.0421462e-07	-1.0426777e-07	-1.0381393e-07	-1.0358855e-07	-1.0356746e-07	-1.0371167e-07	-1.0394052e-07	-1.0375089e-07	-1.03665e-07	-1.0332565e-07	-1.0330041e-07	-1.0344309e-07	-1.033448e-07	-1.0337624e-07	-1.0304535e-07	-1.0279933e-07	-1.0253336e-07	-1.0271566e-07	-1.0278711e-07	-1.0283725e-07	-1.029029e-07	-1.0299175e-07	-1.0327227e-07	-1.03145e-07	-1.0308918e-07	-1.0306462e-07	-1.0287914e-07	-1.0307599e-07	-1.032821e-07	-1.0343871e-07	-1.035379e-07	-1.0382865e-07	-1.0412975e-07	-1.0453164e-07	-1.0451214e-07	-1.044362e-07	-1.0477652e-07	-1.0522029e-07	-1.0580652e-07	-1.0587127e-07	-1.0570494e-07	-1.0616793e-07	-1.0559535e-07	-1.0515902e-07	-1.0556016e-07	-1.0563292e-07	-1.0577099e-07	-1.0610813e-07	-1.0583159e-07	-1.0612973e-07	-1.0681987e-07	-1.0731077e-07	-1.0787386e-07	-1.0775989e-07	-1.0771356e-07	-1.0803524e-07	-1.0830053e-07	-1.0849584e-07	-1.0854603e-07	-1.0899117e-07	-1.0977141e-07	-1.1016448e-07	-1.1129936e-07	-1.1151087e-07	-1.1280378e-07	-1.1266377e-07	-1.1260425e-07	-1.1350039e-07	-1.1373771e-07	-1.1514999e-07	-1.1530187e-07	-1.1586059e-07	-1.1629169e-07	-1.1636109e-07	-1.1715321e-07	-1.1850449e-07	-1.1904854e-07	-1.2004e-07	-1.1970269e-07	-1.2035588e-07	-1.212685e-07	-1.217611e-07	-1.2201451e-07	-1.2334476e-07	-1.2368116e-07	-1.2431474e-07	-1.2431821e-07	-1.2480376e-07	-1.2499754e-07	-1.260704e-07	-1.2671035e-07	-1.2719119e-07	-1.2697586e-07	-1.2722018e-07	-1.2743561e-07	-1.274995e-07	-1.2801655e-07	-1.2878161e-07	-1.2969468e-07	-1.3046139e-07	-1.3146712e-07	-1.3118449e-07	-1.3061583e-07	-1.3139595e-07	-1.3280004e-07	-1.3316782e-07	-1.3362364e-07	-1.3336643e-07	-1.3447089e-07	-1.3601243e-07	-1.3661491e-07	-1.3734893e-07	-1.3688248e-07	-1.376074e-07	-1.3814912e-07	-1.3874666e-07	-1.3900865e-07	-1.3665101e-07	-1.3857743e-07	-1.3803998e-07	-1.387188e-07	-1.3881981e-07	-1.3997845e-07	-1.4108923e-07	-1.4164624e-07	-1.4209593e-07	-1.4159298e-07	-1.4204591e-07	-1.4227209e-07	-1.4356675e-07	-1.4458817e-07	-1.4457402e-07	-1.4513824e-07	-1.4684798e-07	-1.4654671e-07	-1.469715e-07	-1.4847268e-07	-1.4903577e-07	-1.4839515e-07	-1.4868141e-07	-1.4993697e-07	-1.5164727e-07	-1.5113392e-07	-1.5227744e-07	-1.5262373e-07	-1.5309297e-07	-1.5348502e-07	-1.5412559e-07	-1.5479327e-07	-1.5558476e-07	-1.5625352e-07	-1.5659583e-07	-1.5699641e-07	-1.5751885e-07	-1.5823389e-07	-1.5879976e-07	-1.5941504e-07	-1.5947353e-07	-1.5984313e-07	-1.6036455e-07	-1.6049643e-07	-1.6075666e-07	-1.6104497e-07	-1.6119981e-07	-1.6123636e-07	-1.6175602e-07	-1.6214312e-07	-1.6204757e-07	-1.6191825e-07	-1.6186704e-07	-1.6172879e-07	-1.6175034e-07	-1.6163983e-07	-1.6202614e-07	-1.6201892e-07	-1.618759e-07	-1.6161272e-07	-1.617434e-07	-1.6179382e-07	-1.6163779e-07	-1.6182975e-07	-1.6195327e-07	-1.6191228e-07	-1.6187164e-07	-1.6167348e-07	-1.6153689e-07	-1.6138182e-07	-1.6123636e-07	-1.6121407e-07	-1.611358e-07	-1.6127586e-07	-1.6103678e-07	-1.6109158e-07	-1.6102638e-07	-1.6096789e-07	-1.6080116e-07	-1.6074517e-07	-1.6050149e-07	-1.6034016e-07	-1.6031646e-07	-1.6057282e-07	-1.6091224e-07	-1.6123306e-07	-1.6099301e-07	-1.6068691e-07	-1.6043612e-07	-1.6020579e-07	-1.5960359e-07	-1.5931033e-07	-1.6205883e-07	-1.627397e-07	-1.628174e-07	-1.6236675e-07	-1.6158856e-07	-1.6213914e-07	-1.6248077e-07	-1.6376657e-07	-1.6396251e-07	-1.6317114e-07	-1.6348952e-07	-1.6297452e-07	-1.6209503e-07	-1.6440032e-07	-1.6359286e-07	-1.6375981e-07	-1.6398172e-07	-1.6297338e-07	-1.6180996e-07	-1.6296934e-07	-1.6306439e-07	-1.635982e-07	-1.635388e-07	-1.6338447e-07	-1.6254177e-07	-1.6317875e-07	-1.6275095e-07	-1.6283138e-07	-1.6309389e-07	-1.6168877e-07	-1.6146299e-07	-1.6093338e-07	-1.6191012e-07	-1.6157276e-07	-1.6163472e-07	-1.6102007e-07	-1.6115013e-07	-1.6125887e-07	-1.590214e-07	-1.5864345e-07	-1.5836838e-07	-1.5805404e-07	-1.5884439e-07	-1.5753994e-07	-1.5717148e-07	-1.5682747e-07	-1.5649186e-07	-1.5600818e-07	-1.5519674e-07	-1.5492589e-07	-1.538221e-07	-1.5343335e-07	-1.5362662e-07	-1.5222076e-07	-1.5132866e-07	-1.505785e-07	-1.4973193e-07	-1.4928338e-07	-1.4931976e-07	-1.4806852e-07	-1.4742182e-07	-1.449331e-07	-1.4546669e-07	-1.4471379e-07	-1.4550426e-07	-1.4432089e-07	-1.4438643e-07	-1.4228647e-07	-1.4151436e-07	-1.4117683e-07	-1.3996549e-07	-1.3978536e-07	-1.3914769e-07	-1.3961028e-07	-1.3821131e-07	-1.3739805e-07	-1.359175e-07	-1.3534861e-07	-1.3542035e-07	-1.3505769e-07	-1.3361398e-07	-1.329542e-07	-1.3289457e-07	-1.320285e-07	-1.3170563e-07	-1.309387e-07	-1.3055319e-07	-1.3030439e-07	-1.3001244e-07	-1.2917587e-07	-1.2826501e-07	-1.275302e-07	-1.2652413e-07	-1.2648957e-07	-1.25545e-07	-1.2480666e-07	-1.2425232e-07	-1.2443354e-07	-1.2282044e-07	-1.2149439e-07	-1.2170852e-07	-1.2090362e-07	-1.2046263e-07	-1.2077135e-07	-1.196571e-07	-1.1816286e-07	-1.1756629e-07	-1.1718203e-07	-1.1678645e-07	-1.164675e-07	-1.1598354e-07	-1.1521166e-07	-1.1455603e-07	-1.1386544e-07	-1.1418911e-07	-1.1373197e-07	-1.1386089e-07	-1.1399754e-07	-1.1432741e-07	-1.1398976e-07	-1.1329553e-07	-1.1271101e-07	-1.1259897e-07	-1.1169436e-07	-1.1199563e-07	-1.1115401e-07	-1.1129765e-07	-1.1030545e-07	-1.096858e-07	-1.0900703e-07	-1.0782202e-07	-1.077027e-07	-1.0747044e-07	-1.0756571e-07	-1.0724335e-07	-1.0736278e-07	-1.0715246e-07	-1.0731947e-07	-1.0702053e-07	-1.0693935e-07	-1.0651206e-07	-1.0612104e-07	-1.0587348e-07	-1.056963e-07	-1.054712e-07	-1.0501446e-07	-1.0448491e-07	-1.042747e-07	-1.0370383e-07	-1.0384082e-07	-1.0441966e-07	-1.0488861e-07	-1.0485212e-07	-1.0475662e-07	-1.0468921e-07	-1.0452476e-07	-1.0485866e-07	-1.0526134e-07	-1.0454352e-07	-1.0481222e-07	-1.0145118e-07	-1.03633e-07	-1.0306201e-07	-1.0264398e-07	-1.0299556e-07	-1.0282446e-07	-1.034403e-07	-1.0283225e-07	-1.0272277e-07	-1.0270867e-07	-1.027571e-07	-1.0226432e-07	-1.0166576e-07	-1.0231702e-07	-1.0184777e-07	-1.0187853e-07	-1.0108977e-07	-1.0117452e-07	-1.0054453e-07	-1.0011797e-07	-9.9546355e-08	-9.9216322e-08	-9.8898568e-08	-9.8347812e-08	-9.815767e-08	-9.8084399e-08	-9.7802058e-08	-9.7780912e-08	-9.7498571e-08	-9.7493569e-08	-9.7432292e-08	-9.7336965e-08	-9.7156715e-08	-9.7025975e-08	-9.7257612e-08	-9.7212649e-08	-9.6604992e-08	-9.641235e-08	-9.6841632e-08	-9.6985673e-08	-9.6791211e-08	-9.6551616e-08	-9.6824692e-08	-9.6721465e-08	-9.6969075e-08	-9.7331451e-08	-9.7597137e-08	-9.773504e-08	-9.7840655e-08	-9.7390853e-08	-9.8033354e-08	-9.8144994e-08	-9.6923657e-08	-9.7852023e-08	-9.7706163e-08	-9.7657335e-08	-9.7166549e-08	-9.7109194e-08	-9.7192014e-08	-9.4625022e-08	-9.7644829e-08	-9.7609757e-08	-9.7656823e-08	-9.7791656e-08	-9.8054556e-08	-9.7895338e-08	-9.7926659e-08	-9.7213842e-08	-9.7467989e-08	-9.6992267e-08	-9.7399891e-08	-9.6801671e-08	-9.6586461e-08	-9.6061399e-08	-9.5641326e-08	-9.5449309e-08	-9.5636153e-08	-9.589229e-08	-9.5669975e-08	-9.5374219e-08	-9.521176e-08	-9.5376208e-08	-9.5273947e-08	-9.5331018e-08
-1.06779e-07	-1.0651149e-07	-1.0638507e-07	-1.0643913e-07	-1.062312e-07	-1.059741e-07	-1.0583329e-07	-1.0571671e-07	-1.0556988e-07	-1.0551986e-07	-1.0514651e-07	-1.0540094e-07	-1.0542573e-07	-1.0535575e-07	-1.0514583e-07	-1.0506722e-07	-1.04923e-07	-1.0477333e-07	-1.047872e-07	-1.0481216e-07	-1.0435872e-07	-1.049637e-07	-1.0456421e-07	-1.0469358e-07	-1.0486707e-07	-1.0443966e-07	-1.0428084e-07	-1.0410082e-07	-1.0385321e-07	-1.0361049e-07	-1.0367086e-07	-1.0353421e-07	-1.0347821e-07	-1.0351096e-07	-1.0388891e-07	-1.0422559e-07	-1.0440681e-07	-1.0407337e-07	-1.0361555e-07	-1.0352534e-07	-1.0364323e-07	-1.0378045e-07	-1.0382519e-07	-1.036571e-07	-1.0365358e-07	-1.0398304e-07	-1.0420666e-07	-1.0418415e-07	-1.0414647e-07	-1.0435633e-07	-1.0416005e-07	-1.0397389e-07	-1.0381689e-07	-1.0349902e-07	-1.0362265e-07	-1.0378534e-07	-1.0360009e-07	-1.0331792e-07	-1.0326437e-07	-1.0328216e-07	-1.0331536e-07	-1.0296884e-07	-1.0288517e-07	-1.0286601e-07	-1.0293945e-07	-1.0321236e-07	-1.0297686e-07	-1.0283054e-07	-1.0243104e-07	-1.0227228e-07	-1.023372e-07	-1.0211812e-07	-1.0219333e-07	-1.019161e-07	-1.0152053e-07	-1.0134039e-07	-1.0144726e-07	-1.0144635e-07	-1.0164945e-07	-1.016432e-07	-1.0165166e-07	-1.0192718e-07	-1.0194617e-07	-1.0196067e-07	-1.0186824e-07	-1.0172681e-07	-1.0188546e-07	-1.018937e-07	-1.0191229e-07	-1.0185647e-07	-1.0197215e-07	-1.0198295e-07	-1.029274e-07	-1.0296526e-07	-1.0300801e-07	-1.0295042e-07	-1.0292302e-07	-1.0314966e-07	-1.0330405e-07	-1.0361225e-07	-1.0414044e-07	-1.034482e-07	-1.0298038e-07	-1.0323078e-07	-1.0330103e-07	-1.0358406e-07	-1.0405751e-07	-1.036521e-07	-1.0362385e-07	-1.046543e-07	-1.0551378e-07	-1.0599956e-07	-1.0582022e-07	-1.0576917e-07	-1.0587161e-07	-1.0623569e-07	-1.0639297e-07	-1.0658204e-07	-1.067782e-07	-1.0746061e-07	-1.0761357e-07	-1.0921099e-07	-1.0934798e-07	-1.1049508e-07	-1.1010678e-07	-1.1036065e-07	-1.1124007e-07	-1.1160779e-07	-1.1341194e-07	-1.1347288e-07	-1.1395105e-07	-1.143876e-07	-1.1439892e-07	-1.1504494e-07	-1.162424e-07	-1.165368e-07	-1.1762683e-07	-1.1760568e-07	-1.1827461e-07	-1.1921384e-07	-1.1977312e-07	-1.1998156e-07	-1.2141481e-07	-1.2159506e-07	-1.2223614e-07	-1.2231942e-07	-1.2281356e-07	-1.2328206e-07	-1.2422788e-07	-1.2509901e-07	-1.2565755e-07	-1.2557956e-07	-1.2567426e-07	-1.2554239e-07	-1.2564908e-07	-1.2630642e-07	-1.2706579e-07	-1.2802565e-07	-1.2871681e-07	-1.2935396e-07	-1.2932878e-07	-1.2889535e-07	-1.2983992e-07	-1.3119092e-07	-1.3164362e-07	-1.316746e-07	-1.3156966e-07	-1.3271233e-07	-1.3410391e-07	-1.3431753e-07	-1.3512584e-07	-1.346541e-07	-1.3574459e-07	-1.3632115e-07	-1.3693278e-07	-1.3716482e-07	-1.3468167e-07	-1.3679033e-07	-1.3657791e-07	-1.3694364e-07	-1.3746779e-07	-1.3888473e-07	-1.3955298e-07	-1.3976711e-07	-1.4011738e-07	-1.3979161e-07	-1.4007696e-07	-1.4073794e-07	-1.4204721e-07	-1.4277765e-07	-1.4279749e-07	-1.4326997e-07	-1.4483447e-07	-1.4507583e-07	-1.4546714e-07	-1.4620042e-07	-1.4693609e-07	-1.4615551e-07	-1.4657815e-07	-1.4833392e-07	-1.5006037e-07	-1.4961796e-07	-1.5048425e-07	-1.5094446e-07	-1.5144542e-07	-1.5173561e-07	-1.5217194e-07	-1.5288964e-07	-1.5353288e-07	-1.5426303e-07	-1.5472716e-07	-1.5504747e-07	-1.5543407e-07	-1.5600114e-07	-1.5668132e-07	-1.5726499e-07	-1.573647e-07	-1.5791477e-07	-1.583677e-07	-1.5859428e-07	-1.5868761e-07	-1.5897649e-07	-1.5923064e-07	-1.5921131e-07	-1.5947654e-07	-1.5975183e-07	-1.5959569e-07	-1.5966276e-07	-1.5951474e-07	-1.5954907e-07	-1.5942936e-07	-1.5949092e-07	-1.5987075e-07	-1.5990116e-07	-1.597765e-07	-1.5948484e-07	-1.5959353e-07	-1.5963519e-07	-1.5938639e-07	-1.5953719e-07	-1.5959273e-07	-1.5951196e-07	-1.5937542e-07	-1.593819e-07	-1.5929402e-07	-1.5921216e-07	-1.5915805e-07	-1.5916856e-07	-1.5901503e-07	-1.5917846e-07	-1.5894602e-07	-1.5906409e-07	-1.5901134e-07	-1.588088e-07	-1.5852714e-07	-1.5853277e-07	-1.5849741e-07	-1.5832916e-07	-1.5811935e-07	-1.5828169e-07	-1.5842761e-07	-1.5872803e-07	-1.5853749e-07	-1.5822405e-07	-1.579819e-07	-1.5768796e-07	-1.5691768e-07	-1.5759002e-07	-1.5986012e-07	-1.6067548e-07	-1.60421e-07	-1.6004213e-07	-1.5875804e-07	-1.5945267e-07	-1.600792e-07	-1.6157537e-07	-1.6157418e-07	-1.6109482e-07	-1.6101359e-07	-1.6043543e-07	-1.6011137e-07	-1.6202779e-07	-1.6126853e-07	-1.6144088e-07	-1.6154314e-07	-1.6091883e-07	-1.599002e-07	-1.6085096e-07	-1.605938e-07	-1.6111119e-07	-1.6090053e-07	-1.6076041e-07	-1.6007664e-07	-1.6054031e-07	-1.6010983e-07	-1.606823e-07	-1.5997671e-07	-1.5940265e-07	-1.5895336e-07	-1.5828925e-07	-1.5932744e-07	-1.5939855e-07	-1.5953395e-07	-1.5926094e-07	-1.5890964e-07	-1.5874912e-07	-1.5702028e-07	-1.5673015e-07	-1.5628058e-07	-1.5618036e-07	-1.5689477e-07	-1.555743e-07	-1.5513683e-07	-1.545618e-07	-1.5411939e-07	-1.5403003e-07	-1.5304613e-07	-1.531667e-07	-1.5214601e-07	-1.5168331e-07	-1.5180251e-07	-1.5028343e-07	-1.4944391e-07	-1.4841811e-07	-1.4751976e-07	-1.4706012e-07	-1.4678051e-07	-1.4597032e-07	-1.4524284e-07	-1.4296546e-07	-1.430119e-07	-1.4253976e-07	-1.4318289e-07	-1.424209e-07	-1.4231949e-07	-1.4030644e-07	-1.3948591e-07	-1.388413e-07	-1.3795068e-07	-1.3730499e-07	-1.3683098e-07	-1.3690999e-07	-1.3568018e-07	-1.3470969e-07	-1.3357607e-07	-1.3317151e-07	-1.3307164e-07	-1.3257841e-07	-1.3130494e-07	-1.3064965e-07	-1.3069149e-07	-1.2984418e-07	-1.2982542e-07	-1.2875148e-07	-1.2800757e-07	-1.2770488e-07	-1.2741197e-07	-1.2651481e-07	-1.2610144e-07	-1.2538942e-07	-1.2427404e-07	-1.2432059e-07	-1.2345191e-07	-1.2259909e-07	-1.2212791e-07	-1.2233437e-07	-1.2093375e-07	-1.1961106e-07	-1.1975555e-07	-1.1909259e-07	-1.1845697e-07	-1.1836232e-07	-1.175531e-07	-1.1607972e-07	-1.1531688e-07	-1.1512896e-07	-1.1481819e-07	-1.1469194e-07	-1.1401886e-07	-1.1348448e-07	-1.1273158e-07	-1.1220664e-07	-1.1213615e-07	-1.1198711e-07	-1.1209471e-07	-1.1185961e-07	-1.1262563e-07	-1.120722e-07	-1.1150036e-07	-1.1085115e-07	-1.1059171e-07	-1.1018261e-07	-1.1027691e-07	-1.094927e-07	-1.0941034e-07	-1.0804422e-07	-1.0762267e-07	-1.0728479e-07	-1.0645959e-07	-1.0649165e-07	-1.0605407e-07	-1.0609767e-07	-1.0584972e-07	-1.0594817e-07	-1.0572347e-07	-1.060726e-07	-1.0572268e-07	-1.0542539e-07	-1.0510399e-07	-1.0477163e-07	-1.0474758e-07	-1.0436474e-07	-1.0398895e-07	-1.0379722e-07	-1.0335663e-07	-1.030956e-07	-1.026873e-07	-1.029054e-07	-1.0347452e-07	-1.036517e-07	-1.0351874e-07	-1.031749e-07	-1.0308594e-07	-1.0323879e-07	-1.0376982e-07	-1.0394331e-07	-1.036787e-07	-1.0325823e-07	-1.0080396e-07	-1.0145015e-07	-1.02706e-07	-1.0238784e-07	-1.0251517e-07	-1.024884e-07	-1.0289875e-07	-1.0219884e-07	-1.0218287e-07	-1.0208203e-07	-1.0204536e-07	-9.9834779e-08	-1.0072154e-07	-1.0123904e-07	-1.007524e-07	-1.0081061e-07	-9.8675002e-08	-9.9883721e-08	-9.9490137e-08	-9.9269187e-08	-9.9143051e-08	-9.8841554e-08	-9.8335136e-08	-9.7669954e-08	-9.7593272e-08	-9.7653924e-08	-9.7350949e-08	-9.7294958e-08	-9.7054567e-08	-9.7164218e-08	-9.7135114e-08	-9.7015004e-08	-9.6905012e-08	-9.6571796e-08	-9.6923543e-08	-9.6755457e-08	-9.601689e-08	-9.5792927e-08	-9.644873e-08	-9.6452538e-08	-9.6402857e-08	-9.6150984e-08	-9.6366307e-08	-9.625029e-08	-9.6402346e-08	-9.668355e-08	-9.6949577e-08	-9.7070028e-08	-9.7040413e-08	-9.7055988e-08	-9.6543488e-08	-9.7341001e-08	-9.575956e-08	-9.6998349e-08	-9.718957e-08	-9.726449e-08	-9.6753865e-08	-9.6628412e-08	-9.6030703e-08	-9.3764584e-08	-9.6440885e-08	-9.7127554e-08	-9.7099473e-08	-9.73601e-08	-9.7477198e-08	-9.7165241e-08	-9.7109989e-08	-9.6507563e-08	-9.6872441e-08	-9.6809288e-08	-9.7132272e-08	-9.5155258e-08	-9.6126087e-08	-9.5889675e-08	-9.546153e-08	-9.531658e-08	-9.544658e-08	-9.5273606e-08	-9.4727e-08	-9.4423228e-08	-9.4353254e-08	-9.4252698e-08	-9.4063182e-08	-9.4441077e-08
-1.0518272e-07	-1.0493767e-07	-1.0492039e-07	-1.0508904e-07	-1.0469159e-07	-1.0449003e-07	-1.0421542e-07	-1.0418592e-07	-1.041202e-07	-1.0415857e-07	-1.036488e-07	-1.0387032e-07	-1.0377642e-07	-1.0372236e-07	-1.0357485e-07	-1.0338852e-07	-1.0330984e-07	-1.0327972e-07	-1.0327699e-07	-1.0330291e-07	-1.0307241e-07	-1.0350465e-07	-1.0283628e-07	-1.0291603e-07	-1.0306957e-07	-1.0272771e-07	-1.027808e-07	-1.0275886e-07	-1.0250483e-07	-1.022467e-07	-1.0233771e-07	-1.0217497e-07	-1.0225159e-07	-1.0220492e-07	-1.0250886e-07	-1.0282105e-07	-1.0318098e-07	-1.0290455e-07	-1.0239796e-07	-1.0242297e-07	-1.0241274e-07	-1.023048e-07	-1.0258861e-07	-1.0233293e-07	-1.0238529e-07	-1.0293286e-07	-1.0305348e-07	-1.0309088e-07	-1.0320377e-07	-1.0360588e-07	-1.0320622e-07	-1.0321975e-07	-1.0299743e-07	-1.0265143e-07	-1.0284253e-07	-1.0266666e-07	-1.0262306e-07	-1.0228683e-07	-1.0224193e-07	-1.0236249e-07	-1.0256406e-07	-1.023173e-07	-1.0241803e-07	-1.023746e-07	-1.0238392e-07	-1.0242377e-07	-1.0201472e-07	-1.0201387e-07	-1.0153678e-07	-1.0133425e-07	-1.0112797e-07	-1.0103253e-07	-1.0086319e-07	-1.0081243e-07	-1.0064525e-07	-1.0045937e-07	-1.003358e-07	-1.0036342e-07	-1.0026548e-07	-1.0040543e-07	-1.003632e-07	-1.0080714e-07	-1.0069982e-07	-1.00835e-07	-1.0068868e-07	-1.0064298e-07	-1.0079572e-07	-1.0059017e-07	-1.0048365e-07	-1.0037644e-07	-1.0038525e-07	-1.0018539e-07	-1.0147591e-07	-1.0149836e-07	-1.0156617e-07	-1.0134056e-07	-1.0101422e-07	-1.0087757e-07	-1.0076354e-07	-1.0122506e-07	-1.021109e-07	-1.0160238e-07	-1.0113826e-07	-1.0145305e-07	-1.0134016e-07	-1.0172653e-07	-1.0191155e-07	-1.0165445e-07	-1.0139303e-07	-1.0242894e-07	-1.0381365e-07	-1.040035e-07	-1.0387407e-07	-1.0398895e-07	-1.03829e-07	-1.0436128e-07	-1.0457916e-07	-1.0470717e-07	-1.0486906e-07	-1.053171e-07	-1.0547922e-07	-1.0680429e-07	-1.0708914e-07	-1.0806389e-07	-1.0762739e-07	-1.0833628e-07	-1.0903943e-07	-1.0977067e-07	-1.1145949e-07	-1.1150223e-07	-1.1192861e-07	-1.126628e-07	-1.1267741e-07	-1.1300284e-07	-1.1401823e-07	-1.13883e-07	-1.1464726e-07	-1.1517852e-07	-1.1603851e-07	-1.1697085e-07	-1.1767071e-07	-1.1769555e-07	-1.1904024e-07	-1.1944701e-07	-1.198224e-07	-1.2013703e-07	-1.2065016e-07	-1.2122507e-07	-1.2241384e-07	-1.2329104e-07	-1.2397453e-07	-1.2413517e-07	-1.2391604e-07	-1.2391718e-07	-1.2398601e-07	-1.2454183e-07	-1.2522509e-07	-1.2635502e-07	-1.2699905e-07	-1.2733608e-07	-1.2747751e-07	-1.2713917e-07	-1.2804185e-07	-1.2947066e-07	-1.3009981e-07	-1.299689e-07	-1.2967132e-07	-1.305412e-07	-1.3195455e-07	-1.3214094e-07	-1.3283517e-07	-1.3234092e-07	-1.3371448e-07	-1.3451165e-07	-1.3511925e-07	-1.3523561e-07	-1.3335887e-07	-1.3489171e-07	-1.3490819e-07	-1.3539199e-07	-1.3629301e-07	-1.3720478e-07	-1.3756994e-07	-1.3782335e-07	-1.3811604e-07	-1.3784478e-07	-1.3799769e-07	-1.3892384e-07	-1.4013318e-07	-1.4085828e-07	-1.4077568e-07	-1.412925e-07	-1.4260337e-07	-1.4322791e-07	-1.436498e-07	-1.4374825e-07	-1.4461529e-07	-1.4439536e-07	-1.4454452e-07	-1.4682348e-07	-1.4846898e-07	-1.4797678e-07	-1.4824525e-07	-1.4894118e-07	-1.496619e-07	-1.4995192e-07	-1.5027734e-07	-1.5087937e-07	-1.5150158e-07	-1.5215562e-07	-1.5268245e-07	-1.5307927e-07	-1.5345745e-07	-1.5380351e-07	-1.5433159e-07	-1.5486785e-07	-1.550535e-07	-1.5567446e-07	-1.5607839e-07	-1.5630491e-07	-1.5638642e-07	-1.5665904e-07	-1.5691597e-07	-1.5668195e-07	-1.5674459e-07	-1.5704313e-07	-1.5694548e-07	-1.5700658e-07	-1.572248e-07	-1.5735094e-07	-1.5740363e-07	-1.5738988e-07	-1.5767421e-07	-1.5781978e-07	-1.5768876e-07	-1.5753852e-07	-1.5758508e-07	-1.5768364e-07	-1.5724441e-07	-1.5740915e-07	-1.5720178e-07	-1.5701869e-07	-1.5685646e-07	-1.5696395e-07	-1.5698953e-07	-1.5701113e-07	-1.5676687e-07	-1.5684009e-07	-1.5664517e-07	-1.5659515e-07	-1.5624903e-07	-1.564718e-07	-1.5651801e-07	-1.5606446e-07	-1.5551353e-07	-1.5564501e-07	-1.5570475e-07	-1.5569833e-07	-1.5540019e-07	-1.5554298e-07	-1.5567002e-07	-1.5597482e-07	-1.5593957e-07	-1.5599477e-07	-1.5566644e-07	-1.5537478e-07	-1.5457579e-07	-1.5516918e-07	-1.5758667e-07	-1.5811185e-07	-1.5781143e-07	-1.5754068e-07	-1.5587614e-07	-1.5664671e-07	-1.5750931e-07	-1.5887088e-07	-1.5869358e-07	-1.5854988e-07	-1.5829795e-07	-1.5768694e-07	-1.5778028e-07	-1.5933426e-07	-1.5870955e-07	-1.5883347e-07	-1.5884387e-07	-1.5868125e-07	-1.57979e-07	-1.5856938e-07	-1.5799452e-07	-1.5848462e-07	-1.5827749e-07	-1.5821007e-07	-1.5771201e-07	-1.580691e-07	-1.574038e-07	-1.5835735e-07	-1.5722026e-07	-1.5724504e-07	-1.5657685e-07	-1.5566468e-07	-1.5664648e-07	-1.5671094e-07	-1.5703063e-07	-1.5709782e-07	-1.5648067e-07	-1.561383e-07	-1.5497653e-07	-1.5483482e-07	-1.5411655e-07	-1.541261e-07	-1.5438576e-07	-1.5330608e-07	-1.5294682e-07	-1.5211623e-07	-1.5165244e-07	-1.5153967e-07	-1.5061869e-07	-1.5111351e-07	-1.501873e-07	-1.4990962e-07	-1.4958817e-07	-1.4827992e-07	-1.4733399e-07	-1.4639198e-07	-1.4536892e-07	-1.444987e-07	-1.442383e-07	-1.4361564e-07	-1.4326457e-07	-1.4104654e-07	-1.4066535e-07	-1.4037971e-07	-1.4080757e-07	-1.4024806e-07	-1.4000324e-07	-1.3831277e-07	-1.3721456e-07	-1.3668785e-07	-1.3599998e-07	-1.3500448e-07	-1.3448067e-07	-1.3443059e-07	-1.3313877e-07	-1.3227162e-07	-1.3113788e-07	-1.3068188e-07	-1.3026971e-07	-1.2991768e-07	-1.290606e-07	-1.2857566e-07	-1.286341e-07	-1.2794317e-07	-1.2771886e-07	-1.2670773e-07	-1.2586634e-07	-1.2530813e-07	-1.2487936e-07	-1.2411198e-07	-1.2389614e-07	-1.2308368e-07	-1.2231402e-07	-1.2199024e-07	-1.2157591e-07	-1.2063452e-07	-1.2015158e-07	-1.2009406e-07	-1.1886948e-07	-1.1791445e-07	-1.1795026e-07	-1.1757805e-07	-1.1641316e-07	-1.1575986e-07	-1.1531313e-07	-1.1402966e-07	-1.1310095e-07	-1.1275245e-07	-1.1268025e-07	-1.1292008e-07	-1.1223483e-07	-1.1191156e-07	-1.1118408e-07	-1.1081244e-07	-1.1051003e-07	-1.1030005e-07	-1.103009e-07	-1.1004875e-07	-1.1078549e-07	-1.1011252e-07	-1.0944939e-07	-1.0888328e-07	-1.0863357e-07	-1.0852159e-07	-1.0837812e-07	-1.0764347e-07	-1.0753769e-07	-1.064455e-07	-1.0603657e-07	-1.0593152e-07	-1.0547188e-07	-1.0556124e-07	-1.0498883e-07	-1.0479681e-07	-1.046979e-07	-1.0462372e-07	-1.0437725e-07	-1.0497172e-07	-1.0470399e-07	-1.0426731e-07	-1.0408371e-07	-1.0377602e-07	-1.0376033e-07	-1.0319218e-07	-1.0292877e-07	-1.0306059e-07	-1.0269468e-07	-1.0242883e-07	-1.0222851e-07	-1.0244185e-07	-1.0283901e-07	-1.0293257e-07	-1.0255087e-07	-1.0233299e-07	-1.0190712e-07	-1.0232662e-07	-1.0132874e-07	-1.0132612e-07	-1.027484e-07	-1.0100905e-07	-1.003483e-07	-1.0042049e-07	-1.02424e-07	-1.0227751e-07	-1.0198488e-07	-1.0197829e-07	-1.0124165e-07	-1.0161989e-07	-1.014854e-07	-1.0107442e-07	-1.008579e-07	-9.7574798e-08	-9.9908618e-08	-1.0021819e-07	-9.9863371e-08	-9.9857971e-08	-9.7121472e-08	-9.8888904e-08	-9.8632825e-08	-9.7992313e-08	-9.8408123e-08	-9.8093039e-08	-9.7712189e-08	-9.7121244e-08	-9.7213217e-08	-9.7307918e-08	-9.689353e-08	-9.6694237e-08	-9.6588337e-08	-9.6629719e-08	-9.6614485e-08	-9.6672181e-08	-9.649051e-08	-9.6124722e-08	-9.6202427e-08	-9.6150586e-08	-9.5402299e-08	-9.5092958e-08	-9.5624046e-08	-9.5713801e-08	-9.5517976e-08	-9.5772236e-08	-9.5930147e-08	-9.5939299e-08	-9.6028543e-08	-9.6154793e-08	-9.6136034e-08	-9.6187421e-08	-9.6257395e-08	-9.6199528e-08	-9.511939e-08	-9.6137228e-08	-9.487303e-08	-9.6148369e-08	-9.6355677e-08	-9.6510348e-08	-9.6138137e-08	-9.6005635e-08	-9.47648e-08	-9.3494407e-08	-9.5263999e-08	-9.6397798e-08	-9.6318217e-08	-9.6817644e-08	-9.6415761e-08	-9.6092208e-08	-9.6156839e-08	-9.5761379e-08	-9.5818791e-08	-9.6178098e-08	-9.6448105e-08	-9.3824667e-08	-9.5375412e-08	-9.5537473e-08	-9.5059534e-08	-9.4843074e-08	-9.4952838e-08	-9.4756956e-08	-9.4093082e-08	-9.3462234e-08	-9.3568929e-08	-9.3227868e-08	-9.3041479e-08	-9.3224287e-08
-1.0358815e-07	-1.0313624e-07	-1.0323964e-07	-1.0361811e-07	-1.0321475e-07	-1.0296708e-07	-1.0274027e-07	-1.0275113e-07	-1.0283219e-07	-1.0294474e-07	-1.0231702e-07	-1.0249755e-07	-1.0217917e-07	-1.021445e-07	-1.0207481e-07	-1.0177837e-07	-1.0187784e-07	-1.0181958e-07	-1.0169782e-07	-1.0180759e-07	-1.0181662e-07	-1.0193401e-07	-1.0136279e-07	-1.0117014e-07	-1.012686e-07	-1.0107107e-07	-1.0119987e-07	-1.0137018e-07	-1.0129997e-07	-1.0113575e-07	-1.0116679e-07	-1.0098347e-07	-1.0097324e-07	-1.0086012e-07	-1.0091361e-07	-1.0118896e-07	-1.0163524e-07	-1.0140428e-07	-1.0101468e-07	-1.0112376e-07	-1.0091645e-07	-1.0080896e-07	-1.011087e-07	-1.0104259e-07	-1.0111927e-07	-1.0169316e-07	-1.0166519e-07	-1.0179059e-07	-1.0201114e-07	-1.024485e-07	-1.0206639e-07	-1.0224727e-07	-1.0190445e-07	-1.0161557e-07	-1.0190183e-07	-1.0157265e-07	-1.0153695e-07	-1.0140059e-07	-1.0122767e-07	-1.0143611e-07	-1.0160716e-07	-1.0142458e-07	-1.0155395e-07	-1.0163666e-07	-1.0160733e-07	-1.0154452e-07	-1.0112905e-07	-1.0105816e-07	-1.0039616e-07	-1.0044164e-07	-1.0004675e-07	-9.9911574e-08	-9.9714896e-08	-9.9904071e-08	-9.9589727e-08	-9.9321937e-08	-9.9104227e-08	-9.9277486e-08	-9.8943076e-08	-9.9362182e-08	-9.9234398e-08	-9.9569206e-08	-9.9591148e-08	-9.9830856e-08	-9.9794818e-08	-9.9652539e-08	-9.9686474e-08	-9.935593e-08	-9.9419026e-08	-9.9245995e-08	-9.9105591e-08	-9.9046588e-08	-1.0018385e-07	-1.001498e-07	-1.0017936e-07	-1.0002714e-07	-9.9410158e-08	-9.9227407e-08	-9.9151578e-08	-9.9299768e-08	-1.0018999e-07	-1.0011092e-07	-9.9772762e-08	-1.0005527e-07	-9.9833301e-08	-1.0012872e-07	-1.0008961e-07	-1.0015879e-07	-9.9993997e-08	-1.003794e-07	-1.0153201e-07	-1.0139456e-07	-1.0180224e-07	-1.0209095e-07	-1.0200716e-07	-1.0271765e-07	-1.0279319e-07	-1.0287795e-07	-1.0287738e-07	-1.0347617e-07	-1.035188e-07	-1.044765e-07	-1.0501623e-07	-1.0578037e-07	-1.0558989e-07	-1.0643924e-07	-1.0701638e-07	-1.0771782e-07	-1.0900186e-07	-1.0933326e-07	-1.0989737e-07	-1.106888e-07	-1.1064691e-07	-1.1102298e-07	-1.116137e-07	-1.1124359e-07	-1.1168021e-07	-1.1280645e-07	-1.135366e-07	-1.1460338e-07	-1.1538941e-07	-1.1556284e-07	-1.1665685e-07	-1.171731e-07	-1.1735995e-07	-1.1788393e-07	-1.1834118e-07	-1.1864245e-07	-1.2027692e-07	-1.2097166e-07	-1.2216822e-07	-1.2230771e-07	-1.2202156e-07	-1.2232385e-07	-1.2259886e-07	-1.2282942e-07	-1.2336193e-07	-1.2465517e-07	-1.2500362e-07	-1.2525885e-07	-1.2563333e-07	-1.2553693e-07	-1.2632478e-07	-1.2767066e-07	-1.283924e-07	-1.2808937e-07	-1.2778412e-07	-1.284568e-07	-1.2991211e-07	-1.2983492e-07	-1.3057786e-07	-1.3028716e-07	-1.3150009e-07	-1.3231249e-07	-1.3291901e-07	-1.3311029e-07	-1.3201958e-07	-1.3306175e-07	-1.3303702e-07	-1.3343771e-07	-1.3442843e-07	-1.3522003e-07	-1.3531263e-07	-1.3566699e-07	-1.3581121e-07	-1.3581024e-07	-1.3596252e-07	-1.3700696e-07	-1.378321e-07	-1.3844317e-07	-1.383973e-07	-1.3908982e-07	-1.4012625e-07	-1.4109588e-07	-1.4152243e-07	-1.4148628e-07	-1.4220734e-07	-1.4250929e-07	-1.4317135e-07	-1.4509345e-07	-1.4639079e-07	-1.4559288e-07	-1.4604069e-07	-1.467472e-07	-1.476115e-07	-1.4797541e-07	-1.4809956e-07	-1.4869113e-07	-1.4917532e-07	-1.4973853e-07	-1.5033618e-07	-1.5094292e-07	-1.5129666e-07	-1.5152091e-07	-1.5193564e-07	-1.5228187e-07	-1.5256694e-07	-1.5295399e-07	-1.5345324e-07	-1.5377327e-07	-1.5376799e-07	-1.5408153e-07	-1.5433943e-07	-1.540111e-07	-1.5420517e-07	-1.5431897e-07	-1.5413042e-07	-1.54161e-07	-1.5451576e-07	-1.5490588e-07	-1.5538922e-07	-1.5534795e-07	-1.5557407e-07	-1.5580491e-07	-1.553949e-07	-1.5523216e-07	-1.5527962e-07	-1.5524978e-07	-1.5489456e-07	-1.5507459e-07	-1.5490031e-07	-1.545946e-07	-1.5433102e-07	-1.5435012e-07	-1.5430658e-07	-1.5414139e-07	-1.5388446e-07	-1.5378896e-07	-1.5380289e-07	-1.5381926e-07	-1.5325099e-07	-1.5349406e-07	-1.5367419e-07	-1.534151e-07	-1.5290283e-07	-1.5303016e-07	-1.529902e-07	-1.5286304e-07	-1.526663e-07	-1.5281591e-07	-1.5303794e-07	-1.532851e-07	-1.5337554e-07	-1.5365441e-07	-1.5337105e-07	-1.5286707e-07	-1.5215517e-07	-1.5262407e-07	-1.5497983e-07	-1.5525183e-07	-1.5502405e-07	-1.5474501e-07	-1.5332336e-07	-1.5417891e-07	-1.5504384e-07	-1.5607651e-07	-1.5575085e-07	-1.5594782e-07	-1.5569367e-07	-1.5509875e-07	-1.5535784e-07	-1.5646935e-07	-1.5631099e-07	-1.5618878e-07	-1.5613932e-07	-1.5633907e-07	-1.5548983e-07	-1.5593275e-07	-1.5548414e-07	-1.5588626e-07	-1.5569668e-07	-1.5569827e-07	-1.5543765e-07	-1.5560067e-07	-1.5520618e-07	-1.5592775e-07	-1.5473563e-07	-1.5500461e-07	-1.5428503e-07	-1.5325617e-07	-1.5416356e-07	-1.5418266e-07	-1.5446426e-07	-1.5471159e-07	-1.5398882e-07	-1.5365714e-07	-1.5271809e-07	-1.525226e-07	-1.519636e-07	-1.5176948e-07	-1.5153688e-07	-1.5088017e-07	-1.5046027e-07	-1.4948199e-07	-1.4925951e-07	-1.4884955e-07	-1.4795705e-07	-1.4866362e-07	-1.4803868e-07	-1.4758103e-07	-1.471476e-07	-1.4609242e-07	-1.4507577e-07	-1.4417947e-07	-1.430937e-07	-1.4214663e-07	-1.4179966e-07	-1.4131393e-07	-1.4104967e-07	-1.3901615e-07	-1.3843044e-07	-1.3814667e-07	-1.3848432e-07	-1.3793777e-07	-1.3760518e-07	-1.3624884e-07	-1.3490421e-07	-1.3448698e-07	-1.340988e-07	-1.3278026e-07	-1.324168e-07	-1.3194983e-07	-1.3090329e-07	-1.3015574e-07	-1.2875489e-07	-1.2811563e-07	-1.2762791e-07	-1.2758687e-07	-1.2685325e-07	-1.2660263e-07	-1.268981e-07	-1.2609297e-07	-1.2554614e-07	-1.245628e-07	-1.2394315e-07	-1.2306441e-07	-1.2247898e-07	-1.2190355e-07	-1.2152776e-07	-1.2061395e-07	-1.2012799e-07	-1.1952721e-07	-1.1954114e-07	-1.1865404e-07	-1.1839165e-07	-1.1778008e-07	-1.1672165e-07	-1.1634341e-07	-1.1617664e-07	-1.1581687e-07	-1.1455217e-07	-1.1363579e-07	-1.1334475e-07	-1.122678e-07	-1.1137132e-07	-1.108088e-07	-1.1073786e-07	-1.1134853e-07	-1.1082244e-07	-1.1051912e-07	-1.0977078e-07	-1.0943631e-07	-1.0914653e-07	-1.0864767e-07	-1.0876425e-07	-1.0856314e-07	-1.0878739e-07	-1.0814585e-07	-1.0751785e-07	-1.0718406e-07	-1.0683306e-07	-1.0659346e-07	-1.0616958e-07	-1.056668e-07	-1.0584984e-07	-1.0497484e-07	-1.0480579e-07	-1.0482825e-07	-1.0448491e-07	-1.0463862e-07	-1.0377596e-07	-1.0332769e-07	-1.0337288e-07	-1.0344405e-07	-1.0330695e-07	-1.0399094e-07	-1.037867e-07	-1.0339454e-07	-1.0332582e-07	-1.0308645e-07	-1.0313869e-07	-1.0256394e-07	-1.0254286e-07	-1.026844e-07	-1.0218076e-07	-1.0186432e-07	-1.0179014e-07	-1.0204889e-07	-1.0233316e-07	-1.0228791e-07	-1.0192815e-07	-1.0184181e-07	-1.0145385e-07	-1.0180514e-07	-9.8765895e-08	-9.9075123e-08	-1.0111557e-07	-9.9721774e-08	-9.9684144e-08	-9.9798456e-08	-1.0184516e-07	-1.0164177e-07	-1.0017311e-07	-1.0082226e-07	-9.8592523e-08	-1.0040867e-07	-1.001863e-07	-9.9866213e-08	-9.9631563e-08	-9.6275301e-08	-9.8856731e-08	-9.9076544e-08	-9.919313e-08	-9.9077795e-08	-9.6405245e-08	-9.7716566e-08	-9.7569227e-08	-9.6968108e-08	-9.784543e-08	-9.7571217e-08	-9.7307804e-08	-9.6842768e-08	-9.6924509e-08	-9.6983456e-08	-9.6596125e-08	-9.5727842e-08	-9.6108181e-08	-9.6061285e-08	-9.5702319e-08	-9.5805603e-08	-9.5524001e-08	-9.5503992e-08	-9.5501434e-08	-9.5621829e-08	-9.5152018e-08	-9.4977281e-08	-9.5283667e-08	-9.5172084e-08	-9.4354732e-08	-9.5197265e-08	-9.5359439e-08	-9.5582777e-08	-9.5621374e-08	-9.5718576e-08	-9.5633027e-08	-9.5454197e-08	-9.5512632e-08	-9.5441465e-08	-9.4181644e-08	-9.4729216e-08	-9.4053462e-08	-9.5026621e-08	-9.5546e-08	-9.5634675e-08	-9.5346707e-08	-9.5046119e-08	-9.3728715e-08	-9.3012545e-08	-9.4422489e-08	-9.5031339e-08	-9.4951531e-08	-9.5909115e-08	-9.5247117e-08	-9.5159692e-08	-9.529623e-08	-9.4879965e-08	-9.4458585e-08	-9.4857853e-08	-9.4949371e-08	-9.2472078e-08	-9.4143559e-08	-9.4405664e-08	-9.3715528e-08	-9.3745257e-08	-9.3988206e-08	-9.3666301e-08	-9.3188191e-08	-9.2210541e-08	-9.2564505e-08	-9.1969241e-08	-9.1895458e-08	-9.2057746e-08
-1.0172869e-07	-1.0132538e-07	-1.0143003e-07	-1.0206304e-07	-1.0165405e-07	-1.0137506e-07	-1.0148483e-07	-1.0145499e-07	-1.016943e-07	-1.0182396e-07	-1.0118043e-07	-1.0121602e-07	-1.00693e-07	-1.0056777e-07	-1.0044079e-07	-1.0030459e-07	-1.0061945e-07	-1.0047273e-07	-1.0037172e-07	-1.0044852e-07	-1.0057641e-07	-1.0041339e-07	-1.0007898e-07	-9.9760541e-08	-9.9867009e-08	-9.9554939e-08	-9.9600982e-08	-9.9995418e-08	-1.0006221e-07	-9.9909073e-08	-9.9898784e-08	-9.9715578e-08	-9.9876956e-08	-9.9635884e-08	-9.9335637e-08	-9.9555393e-08	-1.00053e-07	-9.9858198e-08	-9.9615704e-08	-9.9808403e-08	-9.9327451e-08	-9.9135718e-08	-9.9439035e-08	-9.9544366e-08	-9.9612294e-08	-1.001597e-07	-1.0012087e-07	-1.0021574e-07	-1.0049632e-07	-1.0083454e-07	-1.00835e-07	-1.009555e-07	-1.0064292e-07	-1.0048876e-07	-1.0052395e-07	-1.0015731e-07	-1.0020534e-07	-1.002303e-07	-1.0009893e-07	-1.0014833e-07	-1.0031692e-07	-1.0013281e-07	-1.0035984e-07	-1.0063002e-07	-1.0054231e-07	-1.0041356e-07	-1.0025019e-07	-9.9971601e-08	-9.9146405e-08	-9.9211945e-08	-9.9062731e-08	-9.8647433e-08	-9.8655789e-08	-9.8855821e-08	-9.8462237e-08	-9.8155226e-08	-9.7961333e-08	-9.808474e-08	-9.7823147e-08	-9.8147325e-08	-9.8072178e-08	-9.8455189e-08	-9.857547e-08	-9.8906241e-08	-9.8922612e-08	-9.8540113e-08	-9.8717464e-08	-9.8423754e-08	-9.8380781e-08	-9.8093096e-08	-9.7902728e-08	-9.8055352e-08	-9.887242e-08	-9.8902603e-08	-9.909769e-08	-9.9107183e-08	-9.8479518e-08	-9.8186263e-08	-9.8172507e-08	-9.7968552e-08	-9.8667215e-08	-9.8698649e-08	-9.8393684e-08	-9.84233e-08	-9.8340934e-08	-9.8823705e-08	-9.8972691e-08	-9.9086321e-08	-9.9128783e-08	-9.8918179e-08	-9.9262877e-08	-9.8861278e-08	-9.9521458e-08	-1.0002634e-07	-1.004189e-07	-1.0113644e-07	-1.0093686e-07	-1.0114735e-07	-1.009733e-07	-1.0172295e-07	-1.0167105e-07	-1.0253905e-07	-1.0323487e-07	-1.0390295e-07	-1.0386088e-07	-1.0456267e-07	-1.0497411e-07	-1.0537173e-07	-1.063035e-07	-1.0681674e-07	-1.074518e-07	-1.0819434e-07	-1.0836641e-07	-1.0877227e-07	-1.0894854e-07	-1.083082e-07	-1.0903636e-07	-1.1042692e-07	-1.1098058e-07	-1.1202451e-07	-1.1300489e-07	-1.1320304e-07	-1.1438578e-07	-1.1476357e-07	-1.1484713e-07	-1.1557773e-07	-1.1589691e-07	-1.1596592e-07	-1.1772067e-07	-1.1848215e-07	-1.1988982e-07	-1.2020752e-07	-1.2000737e-07	-1.2059854e-07	-1.2108711e-07	-1.2094728e-07	-1.2161723e-07	-1.2284596e-07	-1.230477e-07	-1.2313359e-07	-1.2395697e-07	-1.2402126e-07	-1.2465159e-07	-1.2590863e-07	-1.2650997e-07	-1.2611508e-07	-1.259217e-07	-1.2648155e-07	-1.2788672e-07	-1.2743317e-07	-1.2820607e-07	-1.2822494e-07	-1.2877996e-07	-1.2960896e-07	-1.30133e-07	-1.304299e-07	-1.3012334e-07	-1.3103897e-07	-1.3102431e-07	-1.3124185e-07	-1.3205158e-07	-1.3285398e-07	-1.3282931e-07	-1.3300019e-07	-1.3286081e-07	-1.3334903e-07	-1.3354969e-07	-1.3473152e-07	-1.3513653e-07	-1.3544457e-07	-1.357418e-07	-1.3645939e-07	-1.3722871e-07	-1.3851997e-07	-1.3912125e-07	-1.3927604e-07	-1.399041e-07	-1.4032463e-07	-1.4165715e-07	-1.4293033e-07	-1.4365503e-07	-1.4318499e-07	-1.4397341e-07	-1.4450393e-07	-1.4517491e-07	-1.455175e-07	-1.4547152e-07	-1.4599033e-07	-1.4655882e-07	-1.4714027e-07	-1.4766869e-07	-1.481813e-07	-1.48624e-07	-1.4887041e-07	-1.4901713e-07	-1.4922642e-07	-1.4946079e-07	-1.4976234e-07	-1.5065052e-07	-1.5109754e-07	-1.5114847e-07	-1.5134805e-07	-1.5147663e-07	-1.5117394e-07	-1.5154671e-07	-1.5165449e-07	-1.5170485e-07	-1.518776e-07	-1.5199765e-07	-1.5249424e-07	-1.5310593e-07	-1.5320086e-07	-1.5338424e-07	-1.5340271e-07	-1.5284593e-07	-1.5266403e-07	-1.5272991e-07	-1.5271007e-07	-1.5247173e-07	-1.5261588e-07	-1.5257228e-07	-1.521376e-07	-1.5184821e-07	-1.5166808e-07	-1.5129791e-07	-1.5060687e-07	-1.5053394e-07	-1.5021232e-07	-1.5057856e-07	-1.5068764e-07	-1.5019066e-07	-1.5028832e-07	-1.5054951e-07	-1.5074465e-07	-1.5027058e-07	-1.5018929e-07	-1.5024926e-07	-1.4999972e-07	-1.4986944e-07	-1.5002081e-07	-1.5016502e-07	-1.5023215e-07	-1.5045111e-07	-1.5079326e-07	-1.5048721e-07	-1.4989962e-07	-1.4946266e-07	-1.5019873e-07	-1.5200118e-07	-1.5234241e-07	-1.5204722e-07	-1.5175385e-07	-1.5093053e-07	-1.5166768e-07	-1.5252471e-07	-1.532743e-07	-1.5280472e-07	-1.5306313e-07	-1.5320722e-07	-1.5270223e-07	-1.5290476e-07	-1.5369721e-07	-1.539799e-07	-1.5364725e-07	-1.5334274e-07	-1.5370858e-07	-1.5253056e-07	-1.5295336e-07	-1.5282717e-07	-1.5317676e-07	-1.5308416e-07	-1.5324599e-07	-1.5287674e-07	-1.5286213e-07	-1.5299867e-07	-1.5292812e-07	-1.5211555e-07	-1.5246354e-07	-1.517347e-07	-1.5087693e-07	-1.5180336e-07	-1.5194939e-07	-1.5192933e-07	-1.5203523e-07	-1.5152619e-07	-1.5097072e-07	-1.5011386e-07	-1.5004463e-07	-1.4973779e-07	-1.4935171e-07	-1.4886376e-07	-1.4836968e-07	-1.4797774e-07	-1.4694234e-07	-1.4681439e-07	-1.4621406e-07	-1.4539512e-07	-1.4567405e-07	-1.4554348e-07	-1.4515251e-07	-1.4429435e-07	-1.4350235e-07	-1.4281989e-07	-1.4161651e-07	-1.4087914e-07	-1.3999789e-07	-1.3938853e-07	-1.3881595e-07	-1.3859324e-07	-1.3676186e-07	-1.3624799e-07	-1.3577551e-07	-1.3586913e-07	-1.3531957e-07	-1.3496486e-07	-1.3415507e-07	-1.327445e-07	-1.3195989e-07	-1.3179465e-07	-1.3062635e-07	-1.3036583e-07	-1.2974982e-07	-1.2864325e-07	-1.2787024e-07	-1.2662844e-07	-1.2591988e-07	-1.2540704e-07	-1.2549731e-07	-1.2453967e-07	-1.2456638e-07	-1.2502841e-07	-1.241454e-07	-1.2324983e-07	-1.2219249e-07	-1.2189798e-07	-1.2085877e-07	-1.2037202e-07	-1.1945502e-07	-1.190258e-07	-1.1819253e-07	-1.1781617e-07	-1.1743634e-07	-1.1740747e-07	-1.1647739e-07	-1.1638571e-07	-1.1574645e-07	-1.1490772e-07	-1.1450373e-07	-1.1461537e-07	-1.139789e-07	-1.1284698e-07	-1.1200632e-07	-1.116104e-07	-1.1061769e-07	-1.0984724e-07	-1.0940983e-07	-1.0925856e-07	-1.0998474e-07	-1.0952874e-07	-1.0915142e-07	-1.0840853e-07	-1.0793491e-07	-1.0779985e-07	-1.0726501e-07	-1.0750978e-07	-1.0709499e-07	-1.0727308e-07	-1.0649921e-07	-1.0602054e-07	-1.0564469e-07	-1.0497087e-07	-1.0479943e-07	-1.0422139e-07	-1.0380484e-07	-1.0422474e-07	-1.0367228e-07	-1.0353796e-07	-1.0366438e-07	-1.0323106e-07	-1.0333201e-07	-1.025366e-07	-1.0221532e-07	-1.0229638e-07	-1.0263273e-07	-1.0231412e-07	-1.0306712e-07	-1.0298862e-07	-1.0278859e-07	-1.0264677e-07	-1.0280979e-07	-1.0267939e-07	-1.0239785e-07	-1.0223744e-07	-1.0210164e-07	-1.0177882e-07	-1.01539e-07	-1.0139604e-07	-1.0145891e-07	-1.0157203e-07	-1.0167685e-07	-1.01377e-07	-1.0151007e-07	-1.0142446e-07	-1.0154542e-07	-9.8021189e-08	-9.8291991e-08	-9.9529984e-08	-9.8856788e-08	-9.8916246e-08	-9.889385e-08	-1.0031857e-07	-1.0018533e-07	-9.8460021e-08	-9.9459612e-08	-9.7401994e-08	-9.9324097e-08	-9.9133672e-08	-9.8882651e-08	-9.8399482e-08	-9.5299981e-08	-9.759583e-08	-9.8055409e-08	-9.838908e-08	-9.8002545e-08	-9.6291785e-08	-9.6743236e-08	-9.6576571e-08	-9.6168833e-08	-9.6850499e-08	-9.7008012e-08	-9.6786664e-08	-9.6436679e-08	-9.6417409e-08	-9.6389215e-08	-9.6042129e-08	-9.5060443e-08	-9.5121777e-08	-9.5406904e-08	-9.4747236e-08	-9.4773441e-08	-9.4513211e-08	-9.4609106e-08	-9.4608936e-08	-9.4794416e-08	-9.4757638e-08	-9.4891163e-08	-9.5137977e-08	-9.3956373e-08	-9.3278743e-08	-9.4313464e-08	-9.4319489e-08	-9.447831e-08	-9.4486154e-08	-9.4680047e-08	-9.4847564e-08	-9.474104e-08	-9.4792313e-08	-9.4743712e-08	-9.3078313e-08	-9.3519589e-08	-9.3113954e-08	-9.384712e-08	-9.4638494e-08	-9.4931636e-08	-9.4605468e-08	-9.3902997e-08	-9.2690073e-08	-9.1758523e-08	-9.3105541e-08	-9.3653853e-08	-9.3633275e-08	-9.4776624e-08	-9.4088193e-08	-9.4079041e-08	-9.4243489e-08	-9.3948699e-08	-9.2926257e-08	-9.3384301e-08	-9.3336439e-08	-9.1199979e-08	-9.2793982e-08	-9.2933021e-08	-9.2447749e-08	-9.2730204e-08	-9.2838491e-08	-9.2178993e-08	-9.2023015e-08	-9.1103288e-08	-9.1321908e-08	-9.0664912e-08	-9.0805429e-08	-9.0765184e-08
-1.0001781e-07	-9.9693693e-08	-9.9998203e-08	-1.0057244e-07	-1.0019869e-07	-9.9801412e-08	-1.0006556e-07	-1.0003561e-07	-1.0037348e-07	-1.0065719e-07	-1.0005465e-07	-1.0000252e-07	-9.9381054e-08	-9.9138788e-08	-9.9132706e-08	-9.9073475e-08	-9.9401689e-08	-9.9306192e-08	-9.9185854e-08	-9.9164652e-08	-9.9216493e-08	-9.9140379e-08	-9.8880832e-08	-9.8396583e-08	-9.852721e-08	-9.8217356e-08	-9.8158523e-08	-9.8613555e-08	-9.8539203e-08	-9.8536248e-08	-9.8621342e-08	-9.8367991e-08	-9.8705186e-08	-9.8322744e-08	-9.7801887e-08	-9.7897612e-08	-9.8595763e-08	-9.8397493e-08	-9.8148234e-08	-9.8469172e-08	-9.7940699e-08	-9.7824966e-08	-9.7904262e-08	-9.8117596e-08	-9.8212354e-08	-9.8411931e-08	-9.8467524e-08	-9.8329167e-08	-9.8837972e-08	-9.903971e-08	-9.9148508e-08	-9.9325234e-08	-9.9047895e-08	-9.917494e-08	-9.8957514e-08	-9.8711894e-08	-9.8688702e-08	-9.8804946e-08	-9.8718431e-08	-9.8708995e-08	-9.9062959e-08	-9.8951205e-08	-9.8967746e-08	-9.9345641e-08	-9.9007821e-08	-9.909013e-08	-9.8969792e-08	-9.8631574e-08	-9.7881468e-08	-9.7902955e-08	-9.7822351e-08	-9.7319457e-08	-9.7417796e-08	-9.7615839e-08	-9.7312352e-08	-9.7100099e-08	-9.685192e-08	-9.6869258e-08	-9.6705037e-08	-9.6803433e-08	-9.6840211e-08	-9.7368797e-08	-9.7442751e-08	-9.7668476e-08	-9.7766645e-08	-9.7434167e-08	-9.7714008e-08	-9.7410577e-08	-9.7409497e-08	-9.7104021e-08	-9.6865335e-08	-9.6954295e-08	-9.7688314e-08	-9.7681095e-08	-9.7919838e-08	-9.7887892e-08	-9.786288e-08	-9.7662962e-08	-9.7603561e-08	-9.6947531e-08	-9.7477027e-08	-9.7480438e-08	-9.7006875e-08	-9.7042175e-08	-9.7250734e-08	-9.7870782e-08	-9.8105602e-08	-9.821099e-08	-9.8182966e-08	-9.7789894e-08	-9.78971e-08	-9.7431212e-08	-9.7717702e-08	-9.8305748e-08	-9.8945804e-08	-9.97656e-08	-9.9425392e-08	-9.9614624e-08	-9.9641511e-08	-1.003483e-07	-1.00242e-07	-1.0076729e-07	-1.0139235e-07	-1.0212489e-07	-1.0203155e-07	-1.0263915e-07	-1.0294912e-07	-1.0308099e-07	-1.0376078e-07	-1.0432245e-07	-1.0477555e-07	-1.0538628e-07	-1.0598876e-07	-1.0606703e-07	-1.0615088e-07	-1.0535706e-07	-1.0663132e-07	-1.081097e-07	-1.0856559e-07	-1.097203e-07	-1.1056778e-07	-1.1121176e-07	-1.1190309e-07	-1.1239638e-07	-1.1228599e-07	-1.1296635e-07	-1.1335919e-07	-1.1363056e-07	-1.1513157e-07	-1.1600122e-07	-1.1735403e-07	-1.1791343e-07	-1.1797852e-07	-1.1871975e-07	-1.1929058e-07	-1.1913261e-07	-1.2010292e-07	-1.2100588e-07	-1.2097644e-07	-1.2122598e-07	-1.2203981e-07	-1.2223808e-07	-1.2273557e-07	-1.2405746e-07	-1.2459037e-07	-1.2420531e-07	-1.2369327e-07	-1.2456081e-07	-1.2585531e-07	-1.2532013e-07	-1.2597457e-07	-1.2602266e-07	-1.2623326e-07	-1.2680198e-07	-1.2712655e-07	-1.2758443e-07	-1.2811944e-07	-1.2879491e-07	-1.2884698e-07	-1.2898744e-07	-1.2957082e-07	-1.3014528e-07	-1.3008002e-07	-1.2999112e-07	-1.2986544e-07	-1.3071764e-07	-1.3093603e-07	-1.3212514e-07	-1.3209927e-07	-1.3173417e-07	-1.3289127e-07	-1.3351905e-07	-1.3398528e-07	-1.3579427e-07	-1.3678419e-07	-1.3688896e-07	-1.3773479e-07	-1.37901e-07	-1.3943452e-07	-1.4035385e-07	-1.4089142e-07	-1.4034293e-07	-1.4096724e-07	-1.4163345e-07	-1.4208439e-07	-1.4247371e-07	-1.4219216e-07	-1.4247439e-07	-1.4311712e-07	-1.4373438e-07	-1.4453065e-07	-1.4493014e-07	-1.4543735e-07	-1.4579228e-07	-1.4575198e-07	-1.4586811e-07	-1.4590574e-07	-1.4635458e-07	-1.4730739e-07	-1.4813719e-07	-1.4838793e-07	-1.4838537e-07	-1.4858944e-07	-1.4841027e-07	-1.4889872e-07	-1.4899405e-07	-1.4925928e-07	-1.4957732e-07	-1.4974847e-07	-1.5013586e-07	-1.5059942e-07	-1.5090228e-07	-1.5091331e-07	-1.5096367e-07	-1.5040462e-07	-1.5013825e-07	-1.5026217e-07	-1.5024256e-07	-1.5001098e-07	-1.4999171e-07	-1.4987273e-07	-1.4955134e-07	-1.4930237e-07	-1.4890207e-07	-1.4824553e-07	-1.47592e-07	-1.4758592e-07	-1.4719802e-07	-1.4732626e-07	-1.4764402e-07	-1.4747673e-07	-1.4746843e-07	-1.4781779e-07	-1.4763509e-07	-1.473565e-07	-1.4724958e-07	-1.4742443e-07	-1.4724043e-07	-1.4701067e-07	-1.4725754e-07	-1.4712799e-07	-1.472464e-07	-1.4730256e-07	-1.4745302e-07	-1.4730404e-07	-1.4666318e-07	-1.4626016e-07	-1.4765175e-07	-1.4893641e-07	-1.4944686e-07	-1.4927389e-07	-1.4896079e-07	-1.4835564e-07	-1.4914008e-07	-1.4975467e-07	-1.5028292e-07	-1.4951758e-07	-1.5012859e-07	-1.5065172e-07	-1.5040666e-07	-1.5043395e-07	-1.510985e-07	-1.5172873e-07	-1.5101858e-07	-1.5052461e-07	-1.5095344e-07	-1.4961876e-07	-1.4989314e-07	-1.4987648e-07	-1.5033339e-07	-1.5043514e-07	-1.5076682e-07	-1.5035965e-07	-1.5020032e-07	-1.5061607e-07	-1.4956413e-07	-1.4934488e-07	-1.4971982e-07	-1.4896483e-07	-1.4851861e-07	-1.4916787e-07	-1.4945061e-07	-1.4932584e-07	-1.4940275e-07	-1.4925587e-07	-1.4822274e-07	-1.4744774e-07	-1.4756597e-07	-1.4734144e-07	-1.4691983e-07	-1.4624214e-07	-1.4593019e-07	-1.4540728e-07	-1.4468378e-07	-1.4418964e-07	-1.4347137e-07	-1.4280369e-07	-1.4272359e-07	-1.4280675e-07	-1.4252038e-07	-1.4149794e-07	-1.4107673e-07	-1.4044349e-07	-1.3910721e-07	-1.3866673e-07	-1.3756716e-07	-1.3700628e-07	-1.3625828e-07	-1.3626442e-07	-1.3456071e-07	-1.3415934e-07	-1.3353821e-07	-1.3326814e-07	-1.3275388e-07	-1.3224218e-07	-1.317307e-07	-1.3050459e-07	-1.2925199e-07	-1.2931031e-07	-1.2830014e-07	-1.2794618e-07	-1.2760114e-07	-1.2665117e-07	-1.2572849e-07	-1.2475664e-07	-1.2379815e-07	-1.2349102e-07	-1.2351433e-07	-1.2242873e-07	-1.2233818e-07	-1.2276092e-07	-1.2208767e-07	-1.210239e-07	-1.1974851e-07	-1.1946412e-07	-1.184053e-07	-1.18169e-07	-1.1712871e-07	-1.1674382e-07	-1.1615265e-07	-1.1578408e-07	-1.156738e-07	-1.1540652e-07	-1.142937e-07	-1.1407064e-07	-1.1392046e-07	-1.1305326e-07	-1.1274028e-07	-1.1261227e-07	-1.1207453e-07	-1.1126218e-07	-1.103852e-07	-1.0996064e-07	-1.0899674e-07	-1.0851977e-07	-1.0830962e-07	-1.0810271e-07	-1.0868308e-07	-1.0732884e-07	-1.0777961e-07	-1.0708379e-07	-1.0643578e-07	-1.0621238e-07	-1.061307e-07	-1.0635733e-07	-1.0581545e-07	-1.0593897e-07	-1.0531159e-07	-1.0486025e-07	-1.0424026e-07	-1.0363397e-07	-1.0335174e-07	-1.0279598e-07	-1.0263716e-07	-1.0265819e-07	-1.0238858e-07	-1.0215217e-07	-1.0252734e-07	-1.0194748e-07	-1.0206327e-07	-1.0146317e-07	-1.013729e-07	-1.0129162e-07	-1.016457e-07	-1.0135699e-07	-1.0223482e-07	-1.0224761e-07	-1.022949e-07	-1.0129668e-07	-1.0196561e-07	-1.013168e-07	-1.0194913e-07	-1.0149853e-07	-1.0041344e-07	-1.0104634e-07	-1.0122386e-07	-1.0098933e-07	-1.009509e-07	-1.0068283e-07	-1.0080601e-07	-1.0069226e-07	-1.0109744e-07	-1.0113661e-07	-1.0070153e-07	-9.7082136e-08	-9.7392842e-08	-9.8682847e-08	-9.7731345e-08	-9.7798988e-08	-9.7784493e-08	-9.8792327e-08	-9.8739577e-08	-9.723442e-08	-9.8186831e-08	-9.6488463e-08	-9.8207977e-08	-9.8143403e-08	-9.7811096e-08	-9.7382667e-08	-9.4556867e-08	-9.6703786e-08	-9.7205486e-08	-9.7370332e-08	-9.6935651e-08	-9.5951123e-08	-9.6028373e-08	-9.5807252e-08	-9.5523717e-08	-9.5590337e-08	-9.5945097e-08	-9.6195038e-08	-9.5950554e-08	-9.5566577e-08	-9.5553162e-08	-9.5231144e-08	-9.4351776e-08	-9.4275208e-08	-9.4819029e-08	-9.3906465e-08	-9.4093764e-08	-9.3672156e-08	-9.3694041e-08	-9.3694439e-08	-9.3902486e-08	-9.4005713e-08	-9.4246502e-08	-9.4169764e-08	-9.2819505e-08	-9.268291e-08	-9.322514e-08	-9.3272035e-08	-9.3274139e-08	-9.3516746e-08	-9.3334052e-08	-9.3620997e-08	-9.3985932e-08	-9.3801134e-08	-9.3737128e-08	-9.1853735e-08	-9.2162338e-08	-9.1859363e-08	-9.2557855e-08	-9.3268227e-08	-9.3633446e-08	-9.3423807e-08	-9.2567404e-08	-9.1501761e-08	-9.0235289e-08	-9.123471e-08	-9.2121468e-08	-9.2212076e-08	-9.3132144e-08	-9.2498681e-08	-9.2771074e-08	-9.2931884e-08	-9.2771472e-08	-9.1599645e-08	-9.1872153e-08	-9.1656204e-08	-8.9924868e-08	-9.1222432e-08	-9.1566562e-08	-9.1000175e-08	-9.1511936e-08	-9.1287802e-08	-9.0671051e-08	-9.0725905e-08	-9.014434e-08	-9.0054186e-08	-8.9667822e-08	-8.9754053e-08	-8.9158618e-08
-9.8558189e-08	-9.841375e-08	-9.8614635e-08	-9.9174144e-08	-9.8823932e-08	-9.8346391e-08	-9.8650673e-08	-9.8494581e-08	-9.8897999e-08	-9.922519e-08	-9.8678527e-08	-9.8456269e-08	-9.8019939e-08	-9.7971281e-08	-9.7860664e-08	-9.7626298e-08	-9.7947293e-08	-9.8146984e-08	-9.7990437e-08	-9.7948771e-08	-9.8064845e-08	-9.8134194e-08	-9.7900511e-08	-9.7223108e-08	-9.7302461e-08	-9.6929625e-08	-9.6736244e-08	-9.7113229e-08	-9.6985957e-08	-9.7015402e-08	-9.7291263e-08	-9.7224813e-08	-9.7240729e-08	-9.6877216e-08	-9.6510803e-08	-9.6385804e-08	-9.6889039e-08	-9.693531e-08	-9.6774954e-08	-9.7020234e-08	-9.6666611e-08	-9.6667293e-08	-9.6581914e-08	-9.6783253e-08	-9.6749375e-08	-9.6752501e-08	-9.6730844e-08	-9.6685369e-08	-9.7100269e-08	-9.7275461e-08	-9.7115958e-08	-9.749084e-08	-9.7333952e-08	-9.7634938e-08	-9.7447014e-08	-9.7423708e-08	-9.7192469e-08	-9.7143584e-08	-9.7125451e-08	-9.7186557e-08	-9.7682346e-08	-9.7503516e-08	-9.7336908e-08	-9.7516363e-08	-9.7098734e-08	-9.7472594e-08	-9.7287455e-08	-9.7009263e-08	-9.6499832e-08	-9.6513475e-08	-9.6266945e-08	-9.600717e-08	-9.5993755e-08	-9.6046847e-08	-9.6071517e-08	-9.5966925e-08	-9.5495125e-08	-9.5697885e-08	-9.5478754e-08	-9.5490122e-08	-9.5779114e-08	-9.623551e-08	-9.6220731e-08	-9.6508586e-08	-9.6553947e-08	-9.644333e-08	-9.6657686e-08	-9.6506369e-08	-9.6537349e-08	-9.6201688e-08	-9.5973462e-08	-9.5971075e-08	-9.6393023e-08	-9.6452197e-08	-9.6389783e-08	-9.6333167e-08	-9.6711062e-08	-9.6785811e-08	-9.6709471e-08	-9.6014276e-08	-9.6410304e-08	-9.6443728e-08	-9.6058329e-08	-9.6140298e-08	-9.6199756e-08	-9.7012787e-08	-9.7129657e-08	-9.7395002e-08	-9.7277905e-08	-9.6779047e-08	-9.6808606e-08	-9.6566112e-08	-9.6628582e-08	-9.7190934e-08	-9.7673819e-08	-9.8569274e-08	-9.8197347e-08	-9.8360829e-08	-9.8366399e-08	-9.8914768e-08	-9.879551e-08	-9.9278168e-08	-9.967971e-08	-1.0032738e-07	-1.0024877e-07	-1.0054697e-07	-1.0096664e-07	-1.0101348e-07	-1.0146834e-07	-1.021013e-07	-1.0249306e-07	-1.0299914e-07	-1.0376328e-07	-1.0377539e-07	-1.03589e-07	-1.0301426e-07	-1.0446723e-07	-1.0597688e-07	-1.0649927e-07	-1.0724091e-07	-1.0807651e-07	-1.0903648e-07	-1.0934269e-07	-1.1004505e-07	-1.0971502e-07	-1.1053089e-07	-1.1101156e-07	-1.1166094e-07	-1.1278877e-07	-1.1359299e-07	-1.1485002e-07	-1.1549821e-07	-1.1574343e-07	-1.1663326e-07	-1.1738103e-07	-1.175037e-07	-1.1835289e-07	-1.1908406e-07	-1.1893405e-07	-1.1936953e-07	-1.1970019e-07	-1.2018637e-07	-1.2044217e-07	-1.2191458e-07	-1.2241964e-07	-1.2229441e-07	-1.2130067e-07	-1.2276161e-07	-1.2389734e-07	-1.2321993e-07	-1.2376665e-07	-1.2370549e-07	-1.2395986e-07	-1.2432849e-07	-1.2430706e-07	-1.2482627e-07	-1.2594796e-07	-1.2678379e-07	-1.2658427e-07	-1.2665271e-07	-1.2707443e-07	-1.2745926e-07	-1.27394e-07	-1.2701685e-07	-1.2708136e-07	-1.2816747e-07	-1.2844413e-07	-1.291794e-07	-1.2890092e-07	-1.2744039e-07	-1.2986447e-07	-1.3062646e-07	-1.3084809e-07	-1.3299621e-07	-1.3446822e-07	-1.3425773e-07	-1.3546997e-07	-1.3545719e-07	-1.3683587e-07	-1.3732159e-07	-1.3783784e-07	-1.3716209e-07	-1.3702237e-07	-1.3819044e-07	-1.3892492e-07	-1.3905327e-07	-1.3865787e-07	-1.3904969e-07	-1.3966303e-07	-1.4074232e-07	-1.4172127e-07	-1.4191039e-07	-1.4219285e-07	-1.4269307e-07	-1.4285661e-07	-1.4304294e-07	-1.4295074e-07	-1.4336183e-07	-1.4422312e-07	-1.451134e-07	-1.4549295e-07	-1.4561232e-07	-1.4569946e-07	-1.4550892e-07	-1.4588824e-07	-1.46209e-07	-1.4675629e-07	-1.4703022e-07	-1.4747951e-07	-1.4770336e-07	-1.4835234e-07	-1.4838014e-07	-1.4828214e-07	-1.4832125e-07	-1.4795825e-07	-1.4759161e-07	-1.478727e-07	-1.4771757e-07	-1.4721957e-07	-1.4717165e-07	-1.4695337e-07	-1.468282e-07	-1.4646173e-07	-1.4626568e-07	-1.4565836e-07	-1.4515336e-07	-1.450631e-07	-1.44598e-07	-1.4469424e-07	-1.4476097e-07	-1.4474261e-07	-1.4459215e-07	-1.4464553e-07	-1.4434823e-07	-1.4399626e-07	-1.4399035e-07	-1.4415144e-07	-1.4416264e-07	-1.4408533e-07	-1.4450757e-07	-1.4441201e-07	-1.4461176e-07	-1.4437319e-07	-1.4419919e-07	-1.4409574e-07	-1.4377571e-07	-1.4303271e-07	-1.4503581e-07	-1.464112e-07	-1.4695104e-07	-1.4698452e-07	-1.4646184e-07	-1.4585692e-07	-1.4664562e-07	-1.467883e-07	-1.4741289e-07	-1.4644053e-07	-1.4712828e-07	-1.4790248e-07	-1.4795825e-07	-1.4794864e-07	-1.4847245e-07	-1.4917066e-07	-1.4836536e-07	-1.4770995e-07	-1.4816339e-07	-1.4700458e-07	-1.4726982e-07	-1.4717631e-07	-1.4780693e-07	-1.4783711e-07	-1.4834023e-07	-1.4811673e-07	-1.4781614e-07	-1.4794216e-07	-1.4668751e-07	-1.4676601e-07	-1.472921e-07	-1.4645656e-07	-1.4624311e-07	-1.4651897e-07	-1.4673367e-07	-1.4702675e-07	-1.4681081e-07	-1.4696178e-07	-1.4548039e-07	-1.4486284e-07	-1.449406e-07	-1.4490581e-07	-1.4467435e-07	-1.4389326e-07	-1.436411e-07	-1.426971e-07	-1.4240646e-07	-1.4148327e-07	-1.4081098e-07	-1.4049647e-07	-1.4005235e-07	-1.3982122e-07	-1.3945134e-07	-1.3876831e-07	-1.385871e-07	-1.3774439e-07	-1.364333e-07	-1.3617745e-07	-1.350831e-07	-1.3441866e-07	-1.3392184e-07	-1.3399199e-07	-1.3222029e-07	-1.3215157e-07	-1.3144142e-07	-1.309445e-07	-1.3039795e-07	-1.2952898e-07	-1.2929229e-07	-1.2812012e-07	-1.2658518e-07	-1.2685132e-07	-1.2560241e-07	-1.2516369e-07	-1.2561554e-07	-1.2478034e-07	-1.2362119e-07	-1.2288234e-07	-1.2172046e-07	-1.2166822e-07	-1.2145836e-07	-1.2064231e-07	-1.2029415e-07	-1.2049776e-07	-1.1970286e-07	-1.188597e-07	-1.1747915e-07	-1.1711796e-07	-1.1603686e-07	-1.1597388e-07	-1.1492256e-07	-1.1490818e-07	-1.1421128e-07	-1.1394565e-07	-1.1372288e-07	-1.1329217e-07	-1.1208539e-07	-1.1183414e-07	-1.1178781e-07	-1.1106442e-07	-1.1046609e-07	-1.1030727e-07	-1.1023252e-07	-1.0970615e-07	-1.088801e-07	-1.0889516e-07	-1.0800295e-07	-1.0752512e-07	-1.073426e-07	-1.0706862e-07	-1.0743526e-07	-1.0391483e-07	-1.0569744e-07	-1.0567953e-07	-1.0517186e-07	-1.0508694e-07	-1.0501543e-07	-1.0532341e-07	-1.0459479e-07	-1.030204e-07	-1.0434388e-07	-1.0396479e-07	-1.0344058e-07	-1.0290427e-07	-1.0256866e-07	-1.0205099e-07	-1.0208657e-07	-1.0169424e-07	-1.0080709e-07	-1.0131885e-07	-1.0155452e-07	-1.0109466e-07	-1.0116668e-07	-1.0069812e-07	-1.0055948e-07	-1.0077412e-07	-1.0112848e-07	-1.0104714e-07	-1.0151052e-07	-1.0142173e-07	-1.0162432e-07	-9.9825456e-08	-1.003051e-07	-1.0003532e-07	-1.0072341e-07	-1.0037098e-07	-9.9064493e-08	-9.9984788e-08	-1.0073074e-07	-1.0033784e-07	-1.003404e-07	-9.9718477e-08	-9.9910551e-08	-9.9922659e-08	-1.0013639e-07	-1.0001764e-07	-9.9505826e-08	-9.6059409e-08	-9.6261431e-08	-9.7710824e-08	-9.6454301e-08	-9.6540305e-08	-9.6354086e-08	-9.7322129e-08	-9.7207192e-08	-9.6192082e-08	-9.685624e-08	-9.5454311e-08	-9.6967483e-08	-9.689586e-08	-9.6596068e-08	-9.6433041e-08	-9.4187953e-08	-9.5695441e-08	-9.6236249e-08	-9.6265637e-08	-9.6082545e-08	-9.5220344e-08	-9.5393716e-08	-9.4906e-08	-9.4638551e-08	-9.4265033e-08	-9.4643553e-08	-9.5165774e-08	-9.5290943e-08	-9.4306642e-08	-9.4683458e-08	-9.431642e-08	-9.341835e-08	-9.3238896e-08	-9.3971096e-08	-9.302147e-08	-9.3274593e-08	-9.2888797e-08	-9.2856055e-08	-9.2496919e-08	-9.2798246e-08	-9.3108724e-08	-9.3162498e-08	-9.2531593e-08	-9.1562356e-08	-9.189722e-08	-9.1844811e-08	-9.197629e-08	-9.211891e-08	-9.2199741e-08	-9.2051494e-08	-9.2013011e-08	-9.2745893e-08	-9.2533469e-08	-9.2316498e-08	-9.0465903e-08	-9.0417643e-08	-9.0039123e-08	-9.0974424e-08	-9.1505854e-08	-9.1866298e-08	-9.1669392e-08	-9.0923209e-08	-9.0260926e-08	-8.8928516e-08	-8.9396337e-08	-9.0411902e-08	-9.0470337e-08	-9.1070206e-08	-9.0777348e-08	-9.1184745e-08	-9.1160473e-08	-9.12774e-08	-9.0654908e-08	-9.0512117e-08	-9.0025708e-08	-8.87797e-08	-8.9691582e-08	-9.0113872e-08	-8.9401851e-08	-8.99621e-08	-8.9654009e-08	-8.9313858e-08	-8.9150888e-08	-8.887838e-08	-8.8804256e-08	-8.8567788e-08	-8.8369006e-08	-8.7478156e-08
-9.7273471e-08	-9.7366581e-08	-9.743701e-08	-9.7913301e-08	-9.756252e-08	-9.699977e-08	-9.718741e-08	-9.7015914e-08	-9.7306497e-08	-9.7679902e-08	-9.6956512e-08	-9.7012844e-08	-9.6678264e-08	-9.6646602e-08	-9.6199869e-08	-9.6128588e-08	-9.6241763e-08	-9.6742099e-08	-9.6603685e-08	-9.6743065e-08	-9.6796214e-08	-9.6822419e-08	-9.666843e-08	-9.6189808e-08	-9.6119152e-08	-9.5599148e-08	-9.5378766e-08	-9.5649682e-08	-9.5442374e-08	-9.5589314e-08	-9.5897008e-08	-9.603167e-08	-9.58442e-08	-9.5500639e-08	-9.5169526e-08	-9.512371e-08	-9.5286282e-08	-9.5418159e-08	-9.5343182e-08	-9.5709822e-08	-9.5255871e-08	-9.5341193e-08	-9.5297708e-08	-9.5509506e-08	-9.5270991e-08	-9.5239841e-08	-9.5055384e-08	-9.5089888e-08	-9.5199994e-08	-9.5415487e-08	-9.5347843e-08	-9.569743e-08	-9.5666792e-08	-9.5853466e-08	-9.5921393e-08	-9.5910252e-08	-9.57005e-08	-9.5324708e-08	-9.5388259e-08	-9.5465964e-08	-9.6060546e-08	-9.5861822e-08	-9.5649455e-08	-9.5342841e-08	-9.5097562e-08	-9.550547e-08	-9.5291909e-08	-9.5170435e-08	-9.4795553e-08	-9.4912536e-08	-9.4653444e-08	-9.4432949e-08	-9.447615e-08	-9.437133e-08	-9.462849e-08	-9.4491384e-08	-9.3907886e-08	-9.4157883e-08	-9.4159077e-08	-9.418568e-08	-9.4556526e-08	-9.5040264e-08	-9.5028213e-08	-9.5193002e-08	-9.5457892e-08	-9.5311009e-08	-9.5527753e-08	-9.5565781e-08	-9.5562598e-08	-9.5324253e-08	-9.5181406e-08	-9.5011046e-08	-9.5163955e-08	-9.5164125e-08	-9.5101313e-08	-9.5267694e-08	-9.5368307e-08	-9.5446808e-08	-9.5514963e-08	-9.5068515e-08	-9.5494045e-08	-9.5566577e-08	-9.5152757e-08	-9.5183282e-08	-9.5065161e-08	-9.5758992e-08	-9.6180372e-08	-9.6495114e-08	-9.6496024e-08	-9.6118754e-08	-9.6007454e-08	-9.5785254e-08	-9.5805831e-08	-9.6292808e-08	-9.6643532e-08	-9.744798e-08	-9.7043198e-08	-9.7007728e-08	-9.7004261e-08	-9.7480608e-08	-9.7317127e-08	-9.7856798e-08	-9.8242765e-08	-9.872241e-08	-9.8578198e-08	-9.8641806e-08	-9.9235706e-08	-9.9218596e-08	-9.9819204e-08	-1.0020494e-07	-1.0066276e-07	-1.0096943e-07	-1.0176001e-07	-1.0185744e-07	-1.0193912e-07	-1.0158504e-07	-1.0293797e-07	-1.0419615e-07	-1.045475e-07	-1.0494153e-07	-1.0577452e-07	-1.0655964e-07	-1.0690331e-07	-1.0745828e-07	-1.0712853e-07	-1.082978e-07	-1.089789e-07	-1.0975481e-07	-1.1078413e-07	-1.1133187e-07	-1.1264075e-07	-1.1300489e-07	-1.1361271e-07	-1.1457718e-07	-1.1546263e-07	-1.1569279e-07	-1.163441e-07	-1.1707016e-07	-1.1665566e-07	-1.1728542e-07	-1.1749188e-07	-1.178276e-07	-1.1813785e-07	-1.1956064e-07	-1.1960412e-07	-1.201297e-07	-1.1903728e-07	-1.2070728e-07	-1.2185131e-07	-1.2131977e-07	-1.2158694e-07	-1.2154629e-07	-1.2198382e-07	-1.2216134e-07	-1.2200991e-07	-1.2220971e-07	-1.2359413e-07	-1.2450647e-07	-1.2415251e-07	-1.2421594e-07	-1.2452904e-07	-1.2449232e-07	-1.2480888e-07	-1.2435174e-07	-1.2494166e-07	-1.2585764e-07	-1.2606597e-07	-1.261929e-07	-1.257016e-07	-1.23223e-07	-1.2694056e-07	-1.2745676e-07	-1.2802826e-07	-1.3001056e-07	-1.316904e-07	-1.3142699e-07	-1.3285626e-07	-1.3325348e-07	-1.3433015e-07	-1.3411301e-07	-1.3464523e-07	-1.3396709e-07	-1.3341423e-07	-1.3498322e-07	-1.3604944e-07	-1.3655983e-07	-1.3589113e-07	-1.3607092e-07	-1.3700583e-07	-1.3823336e-07	-1.3908272e-07	-1.3966525e-07	-1.3892441e-07	-1.3951654e-07	-1.3973693e-07	-1.4012863e-07	-1.4013932e-07	-1.4061493e-07	-1.4112652e-07	-1.4197377e-07	-1.4253311e-07	-1.4290663e-07	-1.4324951e-07	-1.4295944e-07	-1.4308557e-07	-1.4328884e-07	-1.4380248e-07	-1.4413416e-07	-1.4476694e-07	-1.4508197e-07	-1.456981e-07	-1.456674e-07	-1.4553888e-07	-1.4569275e-07	-1.4536914e-07	-1.4496982e-07	-1.4532958e-07	-1.4492065e-07	-1.4449955e-07	-1.4454429e-07	-1.4436068e-07	-1.4416941e-07	-1.4375632e-07	-1.4380157e-07	-1.4314043e-07	-1.4289918e-07	-1.4272103e-07	-1.4212355e-07	-1.4237344e-07	-1.4222491e-07	-1.419416e-07	-1.4155478e-07	-1.4134929e-07	-1.4104126e-07	-1.4057213e-07	-1.4069082e-07	-1.4075931e-07	-1.408672e-07	-1.4065677e-07	-1.4119667e-07	-1.4128085e-07	-1.4167153e-07	-1.4135804e-07	-1.4135378e-07	-1.4097338e-07	-1.4084634e-07	-1.4015279e-07	-1.426456e-07	-1.4410165e-07	-1.4469583e-07	-1.4476365e-07	-1.4420897e-07	-1.4372495e-07	-1.4421266e-07	-1.4388468e-07	-1.4469458e-07	-1.4384165e-07	-1.4425171e-07	-1.4505855e-07	-1.4506855e-07	-1.4541286e-07	-1.459008e-07	-1.4635486e-07	-1.4573675e-07	-1.4531048e-07	-1.4552478e-07	-1.4487779e-07	-1.4509305e-07	-1.4484584e-07	-1.4577245e-07	-1.4532367e-07	-1.4586948e-07	-1.458767e-07	-1.4537517e-07	-1.4532174e-07	-1.4447215e-07	-1.4439979e-07	-1.4499915e-07	-1.4432266e-07	-1.4408283e-07	-1.4405026e-07	-1.4427496e-07	-1.4462398e-07	-1.4424387e-07	-1.4433925e-07	-1.4310257e-07	-1.4223247e-07	-1.4252805e-07	-1.4237889e-07	-1.4228794e-07	-1.4152334e-07	-1.4112135e-07	-1.4020441e-07	-1.4005229e-07	-1.3915724e-07	-1.3829799e-07	-1.3821443e-07	-1.3744142e-07	-1.3661651e-07	-1.3618859e-07	-1.3594024e-07	-1.3557764e-07	-1.3482907e-07	-1.3368532e-07	-1.3358419e-07	-1.3272205e-07	-1.3183654e-07	-1.3184837e-07	-1.3180477e-07	-1.2935902e-07	-1.3016938e-07	-1.2926097e-07	-1.2884891e-07	-1.2815025e-07	-1.2709688e-07	-1.2689731e-07	-1.2544712e-07	-1.241404e-07	-1.2449811e-07	-1.2256481e-07	-1.2180857e-07	-1.2341468e-07	-1.2298244e-07	-1.2169431e-07	-1.2118062e-07	-1.1968177e-07	-1.1988766e-07	-1.194374e-07	-1.1884379e-07	-1.1837233e-07	-1.1818588e-07	-1.1689013e-07	-1.1620767e-07	-1.1526731e-07	-1.149765e-07	-1.1406814e-07	-1.1391876e-07	-1.1329263e-07	-1.1331815e-07	-1.1234346e-07	-1.1209772e-07	-1.117761e-07	-1.1130078e-07	-1.1058273e-07	-1.1039344e-07	-1.1022325e-07	-1.0936554e-07	-1.0867149e-07	-1.0852403e-07	-1.0852528e-07	-1.079938e-07	-1.0763256e-07	-1.080964e-07	-1.0731816e-07	-1.0681151e-07	-1.0640537e-07	-1.0621733e-07	-1.0594056e-07	-1.0188865e-07	-1.0263028e-07	-1.0417108e-07	-1.0412117e-07	-1.0425947e-07	-1.0399202e-07	-1.0400595e-07	-1.0354529e-07	-1.004974e-07	-1.0320343e-07	-1.0307349e-07	-1.0264279e-07	-1.022492e-07	-1.0208521e-07	-1.0183692e-07	-1.0186278e-07	-1.006523e-07	-9.9168915e-08	-1.0073006e-07	-1.0089741e-07	-1.0050712e-07	-1.0025354e-07	-1.004264e-07	-1.003761e-07	-1.0057369e-07	-1.0084182e-07	-1.0044397e-07	-1.0019653e-07	-1.0022649e-07	-1.0032267e-07	-9.8946771e-08	-9.9327451e-08	-9.9224337e-08	-9.9832164e-08	-9.9437273e-08	-9.854881e-08	-9.849424e-08	-9.9927945e-08	-9.9482349e-08	-9.9686872e-08	-9.9120655e-08	-9.9164197e-08	-9.9082399e-08	-9.8889018e-08	-9.894211e-08	-9.8288467e-08	-9.5103076e-08	-9.4907818e-08	-9.6444921e-08	-9.5736482e-08	-9.5508426e-08	-9.4931693e-08	-9.580458e-08	-9.5875407e-08	-9.5089206e-08	-9.5584937e-08	-9.4330801e-08	-9.5380187e-08	-9.523842e-08	-9.4830398e-08	-9.5147698e-08	-9.3520498e-08	-9.456619e-08	-9.4858081e-08	-9.4883717e-08	-9.4732854e-08	-9.4095128e-08	-9.4370193e-08	-9.3655103e-08	-9.3442509e-08	-9.3138624e-08	-9.3218432e-08	-9.3674771e-08	-9.4159304e-08	-9.2693369e-08	-9.3262997e-08	-9.2955531e-08	-9.2254083e-08	-9.1979985e-08	-9.2532673e-08	-9.1852939e-08	-9.1877666e-08	-9.1575771e-08	-9.1890456e-08	-9.0997901e-08	-9.1304514e-08	-9.2022844e-08	-9.2012897e-08	-9.0582262e-08	-8.9908781e-08	-9.0552589e-08	-9.0365177e-08	-9.0408264e-08	-9.0528999e-08	-9.0591243e-08	-9.0416279e-08	-9.0258709e-08	-9.111875e-08	-9.0980393e-08	-9.0806623e-08	-8.8797492e-08	-8.8306138e-08	-8.8144702e-08	-8.8888839e-08	-8.9706248e-08	-9.0113929e-08	-8.9670095e-08	-8.9052207e-08	-8.8944944e-08	-8.764107e-08	-8.7837748e-08	-8.8583988e-08	-8.8482579e-08	-8.8901629e-08	-8.9001162e-08	-8.9481148e-08	-8.9335401e-08	-8.970926e-08	-8.9575735e-08	-8.9073524e-08	-8.8661295e-08	-8.7532271e-08	-8.7998558e-08	-8.8391516e-08	-8.789533e-08	-8.8198817e-08	-8.8149534e-08	-8.7793353e-08	-8.7259195e-08	-8.7199282e-08	-8.7504986e-08	-8.6967816e-08	-8.6585203e-08	-8.566991e-08
[truncated: 3,355,263 more chars]
