# Supplementary material for: Long-distance electron transport in multicellular freshwater cable bacteria
Source: eLife. 2024 Aug 29;12:RP91097. doi: 10.7554/eLife.91097 (PMC11361709; doi:10.7554/eLife.91097)
Supplement: Figure 4—source data 5. [file elife-91097-fig4-data5.zip › Figure 4Cable3V50nmNapPhase.txt]

81.894684	81.869453	81.909538	82.000519	81.864281	81.962257	81.878403	81.944939	81.924423	81.881599	81.997726	81.970474	81.935974	81.927002	81.982445	81.965858	81.966225	81.879303	81.915733	81.924385	81.950325	81.905396	81.904556	81.961098	81.941872	81.931999	81.938095	81.939278	81.927689	81.935844	81.931419	81.920029	81.960991	81.966805	81.937325	81.893631	81.906876	81.930389	81.957687	81.975708	81.934105	81.956398	81.93895	81.942879	81.933678	81.98513	81.989914	81.865784	81.939102	81.961655	81.984894	81.955048	81.934685	82.01178	81.907516	81.928566	81.903397	81.915352	81.916336	81.963287	81.882843	81.935516	81.950607	81.95565	81.912239	81.896164	81.886986	81.948311	81.924301	81.898399	81.929749	81.93541	81.932068	81.927879	81.936401	81.933243	81.900352	81.938354	81.913269	81.947426	81.942642	81.957726	81.906036	81.927689	81.958199	81.954041	81.923286	81.961891	81.97142	81.925865	81.881577	81.923203	81.93277	81.97599	81.954292	81.896469	81.914429	81.987663	81.948372	81.967041	81.919769	81.945023	82.021095	81.951309	81.962387	81.978394	81.953758	81.987	81.943329	81.950287	81.910652	81.87986	81.91687	81.954918	81.920029	81.924492	81.981438	81.929405	81.928459	81.917496	81.954964	81.952682	81.925369	81.942604	81.87355	81.884941	81.985901	81.87188	81.964142	81.922005	81.940758	82.030876	81.926208	81.962494	81.910049	81.964684	81.953888	81.935951	81.940674	81.89325	81.953995	81.940819	81.937363	81.925476	81.878464	81.945259	81.95977	81.922623	81.923759	81.939102	81.936012	81.955627	81.88327	81.885696	81.966248	81.932083	81.894409	81.919876	81.973778	81.933182	81.893959	81.904945	81.971802	82.004913	81.900993	81.910736	81.774567	81.926315	81.940132	81.9058	81.917107	81.924019	81.942024	81.862671	81.95784	81.881447	81.912262	81.958694	81.885391	81.897644	81.886856	81.87561	81.901535	81.925308	81.950455	81.952881	81.91584	81.895309	81.947601	81.840958	81.910263	81.876686	81.921379	81.867264	81.993774	81.844864	81.885849	81.873421	81.866341	81.945198	81.933205	81.942856	81.890656	81.912796	81.908249	81.937172	81.896744	81.896255	81.899086	81.88681	81.976677	81.919296	81.970108	81.956741	81.920906	81.958435	81.907623	81.902412	81.88456	81.910995	81.945305	81.925217	81.893059	81.883423	81.915352	81.9011	81.951508	81.918915	81.905396	81.914726	81.89724	81.879044	81.867973	81.892479	81.940819	81.895309	81.906189	81.908653	81.881874	81.886986	81.883186	81.87973	81.897797	81.893166	81.913269	81.887924	81.906982	81.901314	81.867889	81.919022	81.872887	81.908783	81.874023	81.917435	81.901276	81.847305	81.914085	81.892944	81.846382	81.870285	81.88887	81.885849	81.952812	81.902672	81.929108	81.893059	81.8825	81.90387	81.872971	81.89872	81.876831	81.887688	81.87175	81.827522	81.889259	81.90535	81.861557	81.885887	81.902817	81.918571	81.888809	81.855675	81.896446	81.895737	81.8881	81.871101	81.892967	81.863083	81.892693	81.891106	81.877068	81.885414	81.887672	81.858635	81.897263	81.957664	81.916466	81.855759	81.844429	81.880074	81.91198	81.912155	81.888786	81.875565	81.824966	81.839172	81.921593	81.865593	81.825699	81.871254	81.836624	81.912086	81.913933	81.947922	81.847031	81.877518	81.902306	81.826111	81.862396	81.934814	81.850807	81.887283	81.835526	81.851341	81.876038	81.873016	81.870438	81.878677	81.888397	81.885506	81.871788	81.898079	81.840546	81.812889	81.814796	81.874771	81.853249	81.845291	81.862648	81.924683	81.862305	81.855072	81.865013	81.838829	81.866707	81.887451	81.871643	81.891357	81.839539	81.845612	81.853806	81.859192	81.826881	81.81321	81.880013	81.899536	81.887863	81.877693	81.891594	81.833557	81.840057	81.873253	81.867714	81.91024	81.854088	81.878593	81.876747	81.822136	81.903137	81.90033	81.834579	81.886253	81.822311	81.851517	81.848251	81.836212	81.855309	81.836449	81.842117	81.81662	81.782593	81.804245	81.877113	81.86969	81.819305	81.789825	81.851768	81.827026	81.873634	81.835014	81.823578	81.823128	81.827438	81.842819	81.843704	81.868507	81.87838	81.851364	81.893295	81.789177	81.888916	81.835571	81.860657	81.867477	81.836922	81.849388	81.846832	81.761024	81.881836	81.845718	81.882454	81.816322	81.799843	81.88372	81.91153	81.871208	81.888916	81.879066	81.846771	81.835701	81.807335	81.831146	81.823769	81.915497	81.809631	81.828728	81.822998	81.866447	81.85836	81.870972	81.827415	81.85881	81.79055	81.81057	81.850571	81.858398	81.830139	81.840958	81.821533	81.786987	81.834564	81.824089	81.874557	81.807678	81.794304	81.801003	81.803749	81.843597	81.828529	81.783409	81.863121	81.896233	81.858421	81.815247	81.847054	81.801926	81.861938	81.8787	81.806389	81.837326	81.834068	81.784348	81.858963	81.865715	81.823662	81.794739	81.785744	81.820488	81.828278	81.876984	81.831879	81.816643	81.878227	81.824738	81.812096	81.836708	81.787804	81.832542	81.825165	81.790253	81.868698	81.839264	81.866295	81.852203	81.806664	81.876579	81.861473	81.835938	81.833443	81.785919	81.848312	81.825851	81.831451	81.80368	81.820038	81.811859	81.855164	81.804176	81.850311	81.7771	81.811005	81.819435	81.767036	81.850441	81.823235	81.830009	81.822693	81.770576	81.777527	81.871597	81.78997	81.82132
81.926529	81.850609	81.941185	81.920631	81.884132	81.961464	81.904343	81.923615	81.914536	81.916489	81.932259	81.929405	81.943909	81.92054	81.946251	81.919022	81.892258	81.91391	81.916618	81.911812	81.944794	81.923248	81.928696	81.968842	81.941765	81.940453	81.913803	81.897179	81.930115	81.858742	81.892731	81.948868	81.956978	81.909103	81.944084	81.944595	81.889153	81.965858	81.935219	81.994293	81.873421	81.952324	81.89827	81.94799	81.945564	81.993607	81.993881	81.880394	81.88842	81.938995	81.926659	81.9991	81.913292	81.976395	81.865608	81.980042	81.880287	81.954742	81.955429	81.945282	81.945152	81.878853	81.941032	81.902779	81.94548	81.882668	81.950989	81.931854	81.887238	81.959854	81.940865	81.896957	81.97876	81.941811	81.937836	81.91507	81.92041	81.921059	81.888741	81.977211	81.921806	81.986801	81.861214	81.930351	81.998413	81.909103	81.971443	81.957108	81.962105	81.897903	81.937454	82.001434	81.948608	82.004402	81.916527	81.913422	81.920883	81.907219	81.948547	81.921806	81.909195	81.968605	81.987747	81.949829	81.958267	81.889496	81.936165	81.934189	81.923569	81.92923	81.928741	81.923805	81.98513	81.903954	81.947731	81.958031	81.963783	81.893013	81.963005	81.946594	81.938652	81.95211	81.908997	81.924019	81.857201	81.913612	81.993797	81.903419	81.949127	81.91758	81.995667	81.984573	81.917412	81.929359	81.927559	81.978439	81.960457	81.956955	81.921532	81.909424	81.912155	81.898788	81.922363	81.933266	81.957619	81.923759	81.959961	81.951889	81.900162	81.928268	81.975708	81.938843	81.904236	81.888077	81.91243	81.900047	81.906616	81.911705	81.943802	81.910522	81.900719	81.900352	81.91346	81.988586	81.932861	81.928009	81.739738	81.903336	81.917328	81.932755	81.932045	81.911552	81.879791	81.895241	81.936012	81.920868	81.914085	81.978714	81.955452	81.937691	81.903442	81.953224	81.931488	81.970108	81.927261	81.958069	81.955688	81.917389	81.981354	81.905586	81.927391	81.928375	81.963997	81.916748	81.95359	81.932213	81.89975	81.864494	81.889404	81.905243	81.888184	81.892906	81.917664	81.938545	81.910675	81.983437	81.848572	81.965347	81.930885	81.918785	82.001656	81.951401	81.935669	81.974014	81.892151	81.940559	81.919167	81.929665	81.910263	81.965477	81.892281	81.872437	81.911613	81.879669	81.86956	81.883423	81.947792	81.983887	81.902412	81.891876	81.916229	81.90696	81.901894	81.903595	81.921165	81.95874	81.938568	81.906342	81.930779	81.947769	81.88868	81.875267	81.927948	81.873161	81.955994	81.881851	81.862244	81.943481	81.866165	81.903954	81.879883	81.860504	81.907692	81.895264	81.895416	81.866425	81.880226	81.886017	81.86602	81.914795	81.865631	81.923096	81.957474	81.873161	81.919899	81.913185	81.894539	81.868248	81.857414	81.925346	81.86203	81.895477	81.902672	81.858337	81.921227	81.882133	81.870911	81.864128	81.903824	81.862114	81.818298	81.888489	81.928543	81.850723	81.882774	81.853531	81.904602	81.869751	81.882286	81.941467	81.868744	81.868057	81.929451	81.896019	81.955994	81.899017	81.889687	81.831451	81.821495	81.915283	81.884132	81.89389	81.883804	81.89653	81.847519	81.838852	81.8964	81.821198	81.879669	81.90136	81.785896	81.889984	81.904579	81.907242	81.855759	81.911613	81.907822	81.844864	81.862717	81.893097	81.829002	81.87999	81.904343	81.877373	81.837906	81.910713	81.895912	81.847351	81.920029	81.851555	81.833572	81.885483	81.886963	81.851471	81.829346	81.916336	81.822998	81.812286	81.890907	81.870438	81.859901	81.915222	81.85334	81.87896	81.85321	81.862007	81.861214	81.903717	81.788452	81.86235	81.84716	81.92112	81.840637	81.800232	81.888443	81.840164	81.849945	81.899963	81.876404	81.841774	81.87252	81.866638	81.839241	81.968071	81.874535	81.867088	81.804588	81.785683	81.894516	81.878998	81.873657	81.871941	81.779419	81.913658	81.81617	81.826004	81.867111	81.841255	81.794991	81.859711	81.805252	81.889366	81.875671	81.843704	81.806625	81.832886	81.861	81.839218	81.858337	81.858124	81.843208	81.839966	81.838211	81.859901	81.784119	81.847847	81.905029	81.812416	81.910912	81.830162	81.900757	81.784676	81.825912	81.847908	81.831772	81.868294	81.859177	81.837349	81.854004	81.867203	81.889	81.857498	81.829628	81.840073	81.897606	81.868805	81.916039	81.902412	81.86171	81.917793	81.831299	81.840652	81.783043	81.892776	81.797035	81.847374	81.87355	81.873978	81.867889	81.802544	81.891922	81.796707	81.813065	81.817612	81.875504	81.877151	81.811836	81.856232	81.818359	81.810226	81.859901	81.851967	81.821236	81.81218	81.833359	81.774803	81.772141	81.801003	81.834328	81.802094	81.860352	81.91687	81.782204	81.812607	81.831558	81.802483	81.782745	81.782181	81.794884	81.848381	81.856384	81.794243	81.828232	81.887238	81.822182	81.850655	81.863998	81.806793	81.789375	81.872093	81.825119	81.867653	81.844368	81.833572	81.829262	81.85392	81.80246	81.835571	81.843597	81.786629	81.869926	81.784584	81.850357	81.88147	81.833191	81.761261	81.854515	81.840012	81.806343	81.788429	81.834152	81.836838	81.800018	81.796303	81.76178	81.824539	81.807892	81.800682	81.849411	81.803703	81.778343	81.798706	81.815872	81.820656	81.809067	81.78598	81.842781	81.851189	81.761436	81.839737	81.833321	81.849861
81.918549	81.934296	81.907089	81.870483	81.849922	81.899689	81.889984	81.866577	81.894516	81.987213	81.913483	81.913635	81.919151	81.931747	81.96228	81.927986	81.924515	81.90799	81.876724	81.924385	81.912025	81.881531	81.887177	81.886917	81.926338	81.939125	81.946831	81.864128	81.924683	81.870781	81.885544	81.92717	81.924278	81.899689	81.944641	81.941376	81.8946	81.961121	81.896362	81.958931	81.877823	81.983711	81.879517	81.979271	81.932541	81.938995	81.994354	81.968826	81.907837	81.883316	81.939514	81.979721	81.88591	81.989075	81.883209	81.990303	81.913269	81.919746	81.932129	81.971504	81.950989	81.900566	81.98526	81.899727	81.958954	81.893272	81.959984	81.946724	81.888702	81.954979	81.925819	81.927216	81.95153	81.963501	81.904663	81.942062	81.908417	81.96981	81.891747	81.952362	81.904747	81.960022	81.921295	81.917366	82.015518	81.925308	81.966934	81.902885	81.893616	81.911186	81.959938	81.979897	81.97393	81.962944	81.89325	81.868271	81.898766	81.927261	81.942513	81.929123	81.908783	81.929985	81.946251	81.957024	82.035767	81.996521	81.937256	81.952408	81.891464	81.907967	81.940308	81.965279	81.925949	81.894234	81.936722	81.942299	81.904259	81.937576	81.931076	81.930069	81.950111	81.92865	81.897774	81.977898	81.930008	81.96698	81.91597	81.967728	81.922943	81.892281	81.996117	81.929901	81.962471	81.961159	81.965477	82.010002	81.912605	81.926231	81.991524	81.98732	81.934532	81.89267	81.895309	81.977043	81.922646	81.942947	81.999657	81.894104	81.913696	81.934875	81.973137	81.952621	81.936768	81.921783	81.915588	81.904213	81.861938	81.871513	81.881554	81.927498	81.92363	81.935349	81.920586	81.958649	81.990326	81.874153	81.796799	81.90052	81.949234	81.879562	81.971954	81.856964	81.88179	81.88932	81.904343	81.906876	81.968803	81.932625	81.915955	81.912666	81.923569	81.90947	81.978218	82.005684	81.920326	81.909065	81.984337	81.887238	81.9888	81.923759	81.910439	81.912498	81.933548	81.957344	81.959534	81.920135	81.922943	81.873955	81.893143	81.875076	81.904167	81.937813	81.892586	81.914383	81.91655	81.96981	81.863441	81.88739	81.955841	81.916679	81.930931	81.946053	81.944984	81.916939	81.941483	81.953354	81.856407	81.911942	81.926918	81.915352	81.889214	81.903229	81.88443	81.858421	81.892967	81.885094	81.945221	81.994102	81.909256	81.986824	81.889389	81.86306	81.93689	81.842049	81.926033	81.893723	81.914642	81.912064	81.882286	81.882393	81.840874	81.908051	81.947922	81.862198	81.910461	81.908653	81.852951	81.897499	81.878639	81.911034	81.905762	81.874474	81.918335	81.909233	81.86911	81.95623	81.877953	81.887924	81.847374	81.832504	81.838791	81.935631	81.932991	81.898872	81.907478	81.869133	81.883247	81.883293	81.871834	81.901337	81.927086	81.889862	81.886337	81.865334	81.917198	81.882904	81.838402	81.878418	81.881813	81.888229	81.858124	81.835251	81.962189	81.874756	81.840118	81.919556	81.905777	81.933311	81.880074	81.89801	81.911255	81.865372	81.919189	81.893402	81.908592	81.935455	81.911636	81.825935	81.874367	81.897263	81.85128	81.902	81.889084	81.888184	81.853806	81.900032	81.903053	81.806732	81.890327	81.89164	81.842567	81.845566	81.928673	81.881897	81.86087	81.846298	81.903847	81.871574	81.86557	81.889366	81.839737	81.86615	81.91893	81.894409	81.869431	81.866768	81.828552	81.837265	81.944901	81.85334	81.898056	81.793983	81.857224	81.853485	81.871788	81.84935	81.846298	81.861877	81.855118	81.835526	81.875778	81.827866	81.847221	81.826988	81.820419	81.88456	81.912971	81.89138	81.794434	81.886642	81.851982	81.874367	81.810806	81.834755	81.848831	81.84671	81.883034	81.85701	81.86113	81.909302	81.819458	81.893295	81.865356	81.896744	81.862648	81.892586	81.832306	81.854111	81.846901	81.873917	81.897583	81.880501	81.787094	81.920738	81.840935	81.844429	81.852821	81.898827	81.874557	81.873421	81.835762	81.912216	81.873421	81.832245	81.842606	81.809433	81.846855	81.884018	81.848297	81.877266	81.882538	81.85849	81.865311	81.842911	81.77607	81.850418	81.85495	81.82428	81.870438	81.836258	81.861145	81.843384	81.795532	81.824455	81.788002	81.88546	81.869987	81.867561	81.842117	81.808876	81.902649	81.862328	81.867653	81.81456	81.848984	81.827591	81.873032	81.872437	81.844086	81.898331	81.821213	81.85894	81.797867	81.832565	81.808426	81.810722	81.887177	81.878548	81.881706	81.838425	81.873505	81.825592	81.832069	81.852455	81.803062	81.798965	81.868637	81.811043	81.849113	81.823143	81.809753	81.843422	81.833191	81.870461	81.846107	81.791779	81.768684	81.870483	81.828964	81.818939	81.842354	81.853035	81.836861	81.810593	81.839882	81.832413	81.805054	81.780121	81.786583	81.858017	81.833878	81.764221	81.860657	81.878761	81.865784	81.811859	81.831192	81.833321	81.79686	81.846558	81.810097	81.813644	81.847412	81.821602	81.856125	81.850914	81.858505	81.833832	81.850098	81.780571	81.878525	81.816689	81.874451	81.831795	81.852005	81.7957	81.89666	81.841087	81.808815	81.816666	81.762161	81.785744	81.813492	81.801086	81.773666	81.810661	81.840744	81.823143	81.850571	81.795403	81.778427	81.773621	81.806885	81.773666	81.787399	81.804695	81.832977	81.840187	81.840782	81.793404	81.884727	81.825958
81.897064	81.944122	81.881729	81.843208	81.876961	81.950195	81.911598	81.864304	81.922775	81.906509	81.931274	81.939919	81.95977	81.878311	81.90889	81.926079	81.947151	81.891235	81.859756	81.963158	81.894577	81.957901	81.939064	81.922409	81.860313	81.941895	81.976501	81.912628	81.945496	81.908913	81.903374	81.893867	81.932579	81.930969	81.969055	81.917519	81.887581	81.900719	81.899643	81.926018	81.885307	81.969398	81.946251	81.932518	81.890244	81.901062	82.009315	81.943352	81.922134	81.906143	81.941742	81.938179	81.928421	81.929703	81.897263	81.969788	81.937111	81.920029	81.955795	81.923569	81.970734	81.927773	81.953934	81.970085	81.946121	81.916962	81.91404	81.940781	81.933159	81.922821	82.018883	81.938141	81.926704	81.95507	81.946785	81.939857	81.923889	81.974831	81.934494	81.96376	81.919983	81.943741	81.945885	81.926376	81.856857	81.927795	81.954597	81.939018	81.956978	81.941185	81.984703	81.958115	81.913078	81.98127	81.885696	81.90934	81.917519	81.962517	81.937599	81.913376	81.912537	81.934296	81.963905	81.935394	82.024849	81.936165	81.899857	81.920799	81.940689	81.948158	81.909492	81.956375	81.968475	81.896019	81.984161	81.90374	81.917473	81.935371	81.935822	81.974144	81.933762	81.934273	81.91597	81.970154	81.957794	81.992966	81.931465	81.921982	81.967903	81.935303	81.93644	81.916855	81.94754	81.951637	81.949959	81.934921	81.95578	81.912048	81.984268	81.995041	81.834091	81.910225	81.929062	82.002808	81.912193	81.957535	81.972961	81.90889	81.955322	81.922279	81.962471	81.987816	81.928673	81.953499	81.959808	81.949554	81.929276	81.946594	81.916702	81.928848	81.893829	81.916466	81.877586	81.917732	81.926422	81.898483	81.814781	81.925415	81.91127	81.892006	81.910713	81.878464	81.942497	81.861794	81.908546	81.859924	81.928139	81.899147	81.934494	81.987297	81.946442	81.879753	81.987129	81.985687	81.857819	81.962448	81.946938	81.916016	81.925049	81.884193	81.837051	81.929276	81.960861	81.929192	81.899193	81.87355	81.971054	81.884109	81.929901	81.859451	81.920715	81.948074	81.88398	81.903976	81.965393	81.955841	81.883034	81.907646	81.904922	81.917709	81.924988	81.874794	81.946808	81.899361	81.894623	81.964401	81.882645	81.905739	81.942902	81.895157	81.892479	81.890884	81.931915	81.876701	81.909386	81.920822	81.950432	81.922325	81.910927	81.868958	81.900223	81.888824	81.944702	81.915993	81.884621	81.885742	81.86879	81.907753	81.921227	81.905563	81.894623	81.90934	81.910606	81.906723	81.899536	81.952667	81.871811	81.938354	81.885269	81.909088	81.90052	81.870056	81.89769	81.900627	81.880844	81.979591	81.900993	81.872734	81.874023	81.933205	81.905586	81.8955	81.913078	81.907173	81.890373	81.855225	81.887306	81.865891	81.925606	81.939873	81.895264	81.937798	81.87883	81.873848	81.871658	81.907173	81.858185	81.880974	81.908615	81.906593	81.847221	81.850182	81.98037	81.90876	81.818901	81.963455	81.945541	81.885391	81.908569	81.903336	81.92408	81.876923	81.920845	81.931656	81.884491	81.900848	81.904556	81.849518	81.86692	81.879494	81.92569	81.931526	81.903503	81.900932	81.903336	81.947174	81.865547	81.887474	81.903976	81.89679	81.88649	81.867996	81.924919	81.899002	81.865974	81.895477	81.884216	81.851295	81.862045	81.885117	81.86132	81.839752	81.965538	81.86377	81.853745	81.874794	81.874298	81.872025	81.902046	81.86776	81.88604	81.838531	81.825119	81.823685	81.869171	81.867477	81.870163	81.868423	81.857544	81.842934	81.842842	81.875374	81.878639	81.836861	81.882797	81.880913	81.883461	81.910843	81.837738	81.877838	81.851364	81.896423	81.791412	81.781219	81.870911	81.837563	81.843338	81.817955	81.860481	81.905396	81.843918	81.850357	81.880524	81.883827	81.853233	81.84761	81.874794	81.840782	81.857178	81.887993	81.842026	81.798103	81.836151	81.875847	81.835251	81.891937	81.825958	81.889191	81.901985	81.850548	81.799797	81.902092	81.917	81.838142	81.866814	81.849838	81.88649	81.86351	81.841667	81.836578	81.831665	81.822845	81.874901	81.85231	81.813492	81.864563	81.839172	81.862778	81.812866	81.841148	81.839966	81.877609	81.877266	81.860313	81.836494	81.871986	81.866257	81.807953	81.833015	81.7854	81.848984	81.86718	81.862503	81.829109	81.813942	81.85643	81.932434	81.853897	81.807762	81.874947	81.779137	81.818916	81.81057	81.812119	81.823875	81.845741	81.837654	81.863419	81.869278	81.817223	81.854538	81.831192	81.869987	81.851555	81.8563	81.79969	81.898399	81.788124	81.836967	81.804115	81.828751	81.881836	81.820679	81.797417	81.840057	81.837112	81.815872	81.839516	81.873146	81.831085	81.817245	81.884239	81.86834	81.867432	81.859818	81.829262	81.833191	81.783234	81.789993	81.835655	81.795876	81.804153	81.840874	81.903717	81.855827	81.809669	81.80542	81.812569	81.839279	81.871552	81.816856	81.82177	81.88578	81.902283	81.877838	81.837654	81.864365	81.830315	81.845291	81.768623	81.845802	81.842674	81.80014	81.859901	81.841881	81.861725	81.842499	81.849495	81.805054	81.827805	81.747253	81.841255	81.782616	81.807076	81.824799	81.802849	81.796989	81.800529	81.766602	81.796326	81.812035	81.76506	81.800507	81.785706	81.810547	81.782631	81.836685	81.851295	81.843384	81.756714	81.843552	81.773254
81.853508	81.896492	81.886597	81.89576	81.895653	81.882629	81.906662	81.850502	81.890907	81.871208	81.951424	81.932686	81.932732	81.892349	81.880867	81.876938	81.959015	81.854218	81.840889	81.929489	81.904213	81.967728	81.90657	81.909813	81.844925	81.883553	81.949921	81.933784	81.928955	81.900177	81.931099	81.890182	81.892494	81.881981	81.947151	81.940414	81.873268	81.920952	81.91861	81.90226	81.911018	81.929214	81.891701	81.923203	81.918205	81.919449	81.995369	81.923782	81.914169	81.891273	81.878311	81.98674	81.936462	81.861275	81.907669	81.959679	81.946632	81.951187	81.934921	81.871704	81.908546	81.957748	81.940475	81.946762	81.931808	81.934448	81.947472	81.952065	81.915482	81.901421	81.998199	81.943993	81.917152	81.916168	81.936081	81.975197	81.965538	81.987617	81.934105	81.904282	81.961395	81.966011	81.936913	81.983131	81.908524	81.955284	81.8881	81.987274	81.91095	81.936783	81.969704	81.994186	81.970734	81.930328	81.874321	81.90123	81.938736	81.924683	81.902092	81.92923	81.904854	81.926895	81.891487	81.923698	81.931725	81.922409	81.932884	81.956398	81.964165	81.966888	81.9049	81.954231	81.963394	81.876701	81.966118	81.88044	81.920799	81.952797	81.902496	81.991264	81.938461	81.929749	81.956787	81.931747	81.937111	82.003586	81.968948	81.96801	81.954147	81.985733	81.971245	81.964577	81.923248	81.93689	81.944771	81.941483	81.966415	81.903313	81.935371	82.006241	81.942513	81.943527	81.951271	81.921249	81.935371	81.923157	81.98481	81.948029	81.952904	81.928741	81.984489	81.968369	81.935715	81.985023	81.921165	81.89563	81.961273	81.943092	81.90464	81.931015	81.889732	81.923523	81.849579	81.940346	81.92112	81.936829	81.833534	81.934128	81.919022	81.894447	81.902222	81.87606	81.963562	81.885628	81.87812	81.971375	81.884644	81.898552	81.944275	81.967514	81.914856	81.894043	81.923096	81.994659	81.824669	82.003716	81.925545	81.979683	81.882759	81.90625	81.916489	81.923012	81.925583	81.995667	81.891876	81.899429	81.90921	81.850998	81.932884	81.936554	81.942299	81.882004	81.929192	81.910286	81.960602	81.930779	81.903465	81.930435	81.897064	81.923462	81.889046	81.89711	81.886124	81.875671	81.940369	81.905479	81.829308	81.938614	81.922836	81.906937	81.923286	81.914597	81.951782	81.914001	81.911484	81.876038	81.905739	81.879211	81.91243	81.895805	81.913185	81.87915	81.942665	81.962128	81.88694	81.882347	81.88694	81.913078	81.945969	81.963799	81.937561	81.911789	81.879234	81.875114	81.880585	81.949791	81.903206	81.928223	81.890137	81.868591	81.901619	81.884254	81.920303	81.837265	81.884384	81.939384	81.863831	81.890762	81.855804	81.901596	81.947731	81.877586	81.893074	81.873718	81.890976	81.871895	81.907089	81.926826	81.907585	81.921555	81.885033	81.92215	81.849411	81.919556	81.897156	81.911125	81.83847	81.89505	81.956825	81.95256	81.901764	81.86821	81.91404	81.920975	81.871254	81.897156	81.916168	81.844345	81.900116	81.853317	81.893166	81.891235	81.868248	81.886513	81.86499	81.894104	81.866425	81.85218	81.852455	81.882996	81.869087	81.922005	81.883446	81.87072	81.909943	81.926079	81.885864	81.90844	81.88063	81.833382	81.856018	81.85881	81.946938	81.877266	81.863998	81.938332	81.884666	81.86364	81.828362	81.933929	81.875763	81.812889	81.907349	81.864365	81.862778	81.87162	81.840805	81.89679	81.918762	81.869667	81.896187	81.887688	81.852524	81.850723	81.916595	81.835098	81.878273	81.817352	81.840073	81.838554	81.835617	81.824005	81.888786	81.890694	81.894196	81.925781	81.809242	81.894897	81.889389	81.863937	81.849884	81.870995	81.813766	81.87439	81.861687	81.831902	81.87606	81.838379	81.894836	81.914986	81.888763	81.88765	81.894577	81.893143	81.910004	81.88269	81.872093	81.815079	81.835182	81.906448	81.802635	81.818901	81.797699	81.907906	81.842628	81.870483	81.845245	81.844757	81.881271	81.882797	81.804672	81.890137	81.887436	81.908852	81.834709	81.889732	81.927498	81.89576	81.901833	81.888596	81.794434	81.791733	81.819435	81.866623	81.813896	81.806686	81.845055	81.860718	81.823189	81.876236	81.848083	81.863297	81.818787	81.86396	81.823662	81.874176	81.874603	81.840057	81.837631	81.802803	81.80587	81.865608	81.862091	81.83046	81.845337	81.865013	81.913422	81.834175	81.837692	81.834816	81.777954	81.818382	81.824883	81.833893	81.868423	81.890907	81.851875	81.881447	81.832565	81.814262	81.828835	81.821426	81.88134	81.830574	81.843811	81.802567	81.894623	81.773193	81.891617	81.79744	81.823471	81.858383	81.802307	81.836601	81.793747	81.875999	81.864151	81.875549	81.800896	81.822418	81.882668	81.882133	81.859367	81.843231	81.86338	81.77478	81.817635	81.857674	81.824562	81.811707	81.784027	81.768776	81.846001	81.856384	81.859772	81.89994	81.852135	81.863205	81.80574	81.855637	81.808167	81.834007	81.87677	81.857994	81.863228	81.861427	81.838142	81.842651	81.844284	81.807159	81.846985	81.828232	81.809174	81.822311	81.866058	81.814331	81.779221	81.858833	81.789864	81.792786	81.782524	81.810249	81.699875	81.784004	81.804199	81.820831	81.820038	81.769974	81.737488	81.808922	81.842606	81.79113	81.777611	81.831131	81.838593	81.834045	81.80529	81.795853	81.813858	81.825768	81.809799	81.81778
81.863037	81.889626	81.88308	81.9282	81.878616	81.895027	81.923759	81.852562	81.906273	81.907028	81.911377	81.963287	81.923355	81.894493	81.877068	81.863167	81.919189	81.863785	81.8713	81.865547	81.926445	81.961548	81.889282	81.895073	81.933098	81.942024	81.943398	81.920738	81.91172	81.866234	81.936722	81.90612	81.902603	81.887177	81.882027	81.953178	81.920029	81.872475	81.876465	81.918442	81.88353	81.921249	81.946487	81.900864	81.931961	81.979813	81.965218	81.905846	81.900375	81.927406	81.881493	81.969681	81.955261	81.898163	81.929619	81.914665	81.91378	81.964745	81.99086	81.92627	81.946419	81.92511	81.938675	81.887344	81.93187	81.961975	81.950089	81.940842	81.976357	81.947083	81.99955	81.974335	81.92009	81.90136	81.946739	82.013153	81.950027	81.938286	81.970451	81.871513	81.961914	81.965881	81.927498	81.925156	81.891273	81.971611	81.912323	81.921875	81.964104	81.977318	81.946892	81.929039	81.947258	81.923096	81.940842	81.980064	81.983284	81.961723	81.909813	81.920609	81.925972	81.972321	81.924881	81.898567	81.942688	81.936722	81.968155	81.938377	81.941719	81.954315	81.968781	81.965065	81.980148	81.934982	81.941139	81.916893	81.929062	81.948914	81.902176	81.918823	81.955345	82.010063	81.962212	81.920952	82.017807	81.962791	81.936485	81.944427	81.898186	81.926918	81.925522	81.936485	81.970108	81.9561	81.941078	81.971336	81.931099	81.913094	81.996567	81.932518	81.98288	81.930931	81.94101	81.96273	81.988434	81.938614	81.997086	81.918549	82.0336	81.942024	81.940605	81.958115	81.876595	81.877113	81.911789	81.881958	81.956207	81.967941	81.923782	81.927605	81.929321	81.926422	81.877327	81.939812	81.922302	81.909149	81.848251	81.981308	81.903847	81.900307	81.902908	81.897453	81.953804	81.938034	81.909409	81.943306	81.876038	81.929985	81.959549	81.924171	81.953354	81.912582	81.944855	81.933807	81.879921	81.946999	81.894966	81.983131	81.976227	81.848572	81.930695	81.926468	81.911163	81.982857	81.917648	81.913315	81.932686	81.897499	81.934494	81.943291	81.919495	81.879128	81.919662	81.894493	81.973671	81.951591	81.910309	81.900993	81.91597	81.915138	81.902496	81.937065	81.877754	81.907539	81.973953	81.896683	81.895523	81.937622	81.928055	81.922493	81.866684	81.902557	81.92524	81.966438	81.962532	81.890327	81.931099	81.805573	81.901077	81.901855	81.911484	81.904968	81.937859	81.870247	81.884537	81.88282	81.895569	81.893784	81.908867	81.933868	81.935867	81.890739	81.872818	81.909233	81.886642	81.916527	81.922882	81.884796	81.903893	81.893745	81.91217	81.902306	81.929382	81.892006	81.926033	81.86776	81.913803	81.849861	81.861214	81.87722	81.908333	81.893311	81.945221	81.876793	81.968567	81.864281	81.88385	81.91803	81.886467	81.931381	81.883141	81.954742	81.837738	81.952385	81.868637	81.913696	81.901871	81.894814	81.937813	81.914986	81.879578	81.885178	81.913742	81.872391	81.906143	81.858871	81.912819	81.839668	81.902107	81.828209	81.850372	81.852562	81.886513	81.900223	81.894447	81.918655	81.907028	81.909599	81.858505	81.905327	81.893852	81.870544	81.894882	81.905327	81.893074	81.902649	81.858849	81.856445	81.834671	81.815125	81.891144	81.879578	81.87001	81.878487	81.874603	81.941162	81.873787	81.858894	81.835571	81.896042	81.89299	81.862518	81.824478	81.859772	81.894318	81.851982	81.868446	81.915047	81.847328	81.858612	81.904556	81.834366	81.848877	81.918396	81.855888	81.897881	81.861557	81.795616	81.855957	81.80368	81.839264	81.826515	81.913422	81.861855	81.93071	81.879211	81.838425	81.89904	81.890503	81.871895	81.878525	81.853119	81.833466	81.885223	81.856918	81.818123	81.96331	81.878075	81.889687	81.903717	81.878418	81.8881	81.903954	81.863785	81.904213	81.883034	81.984505	81.866165	81.792503	81.876961	81.836578	81.837479	81.779694	81.853683	81.841064	81.857994	81.810226	81.865715	81.872368	81.814781	81.848984	81.801025	81.905777	81.852371	81.884964	81.895523	81.890564	81.920952	81.900459	81.899429	81.812828	81.875954	81.855011	81.852028	81.798813	81.828873	81.856018	81.909683	81.832909	81.87735	81.868683	81.821861	81.878746	81.850761	81.874474	81.831963	81.876556	81.81662	81.814003	81.824173	81.840996	81.86898	81.894234	81.854004	81.860718	81.89119	81.873596	81.82428	81.882973	81.817307	81.838593	81.845184	81.878143	81.854584	81.854454	81.908783	81.822266	81.90052	81.891769	81.806412	81.835228	81.838211	81.882156	81.793472	81.820633	81.865913	81.837547	81.762161	81.890327	81.817673	81.828102	81.833557	81.832611	81.81604	81.808403	81.872604	81.829712	81.881165	81.892693	81.780746	81.874535	81.874367	81.8395	81.851746	81.856491	81.813126	81.868248	81.844818	81.857178	81.825081	81.790871	81.861084	81.827522	81.804718	81.845802	81.889297	81.847977	81.824005	81.853188	81.8993	81.841171	81.83847	81.852737	81.886597	81.837311	81.868317	81.817909	81.820015	81.859924	81.832756	81.88063	81.870224	81.780037	81.850464	81.825439	81.848038	81.810226	81.887566	81.81398	81.798317	81.778946	81.832161	81.770424	81.816216	81.79821	81.833641	81.773537	81.777016	81.776093	81.821388	81.826004	81.782524	81.782097	81.849648	81.825165	81.848915	81.77948	81.771088	81.813858	81.821472	81.783989	81.756371
81.87883	81.88089	81.931358	81.930222	81.842995	81.908958	81.906357	81.873573	81.927216	81.943115	81.876747	81.889389	81.870506	81.872238	81.902176	81.86718	81.905182	81.910606	81.864563	81.888397	81.915779	81.933891	81.837135	81.913979	81.936165	81.991486	81.935905	81.888138	81.909363	81.854347	81.939041	81.911873	81.940712	81.951332	81.890671	81.958481	81.922966	81.91288	81.90947	81.908592	81.87162	81.878059	81.908699	81.894104	81.960045	81.940651	81.86351	81.888786	81.913849	81.891319	81.953178	81.95829	81.871101	81.865356	81.895027	81.897476	81.920242	81.937691	82.002937	81.945602	81.920822	81.927902	81.967194	81.959061	81.9776	81.977753	81.957321	81.909492	81.932083	81.878464	81.978653	81.931915	81.956764	81.921013	81.948479	81.998993	81.962067	81.984383	81.932388	81.886681	81.959915	81.955345	81.934555	81.921677	81.904449	81.979187	81.925888	81.915009	81.953735	81.93277	81.947731	81.928185	81.963181	81.889404	81.937599	82.001762	81.959427	81.930801	81.971115	81.857414	81.931618	81.9711	81.936165	81.933571	81.9002	81.909622	81.935219	81.985497	81.979012	81.977364	81.916679	81.961205	81.983368	81.921333	81.955711	81.889084	81.928436	82.019379	81.90773	81.908287	81.957085	81.980667	81.945198	81.897713	81.931419	81.916916	81.925674	81.982773	81.930389	81.912025	81.9217	81.952942	81.972214	81.897285	81.958588	81.981293	81.926399	81.934982	81.955948	81.934723	81.897324	81.948288	81.946205	81.936981	82.005989	81.935776	82.013817	81.97979	81.975044	81.924362	81.927002	81.951805	81.916489	81.874367	81.898224	81.937454	81.912689	81.930244	81.930801	81.913872	81.939445	81.891594	81.931572	81.88765	81.845207	81.929108	81.799347	81.935646	81.911186	81.86454	81.941742	81.925888	81.925133	81.950714	81.890823	81.917542	81.907364	81.932281	81.960518	81.938072	81.911034	81.94696	81.922928	81.944145	81.951981	81.921013	81.8713	81.897133	81.904259	81.900932	81.97625	81.883163	81.953049	81.988907	81.921661	81.931572	81.918739	81.901573	81.864067	81.897324	81.930603	81.890869	81.937302	81.931763	82.010712	81.943634	81.927582	81.881622	81.942924	81.889023	81.891533	81.904984	81.935989	81.919472	81.929001	81.912453	81.900803	81.886314	81.917992	81.913742	81.929466	81.869987	81.882774	81.939209	81.950066	81.925072	81.937042	81.898552	81.945412	81.910347	81.88649	81.942062	81.915886	81.923782	81.894669	81.874863	81.973114	81.89048	81.904152	81.947685	81.915909	81.865891	81.883118	81.943352	81.909729	81.913422	81.924255	81.8993	81.877327	81.882217	81.895927	81.927155	81.936119	81.85334	81.932755	81.840546	81.933243	81.87381	81.847778	81.85321	81.907455	81.870224	81.921638	81.884621	81.920883	81.846146	81.8825	81.880737	81.918098	81.906059	81.87265	81.876488	81.87394	81.899879	81.898529	81.866745	81.897263	81.949829	81.87355	81.89254	81.900375	81.910461	81.903397	81.931038	81.86808	81.868507	81.943352	81.898895	81.893311	81.854004	81.80954	81.84568	81.880371	81.88958	81.900284	81.837654	81.855782	81.897263	81.899879	81.895096	81.859756	81.854691	81.876465	81.908485	81.829002	81.895676	81.909363	81.801048	81.871323	81.804306	81.923889	81.891556	81.929253	81.901382	81.899124	81.857498	81.922363	81.86351	81.88739	81.876663	81.872971	81.868446	81.876701	81.851234	81.879776	81.88353	81.796837	81.850937	81.870399	81.836449	81.862953	81.848274	81.892693	81.924683	81.87825	81.838341	81.90258	81.859085	81.817955	81.845116	81.821922	81.837891	81.936378	81.87413	81.951164	81.835503	81.877541	81.891037	81.915154	81.798897	81.802567	81.812935	81.873444	81.860443	81.85321	81.837715	81.931274	81.877647	81.878098	81.924835	81.880974	81.922218	81.89061	81.79879	81.809525	81.89505	81.959442	81.868271	81.837547	81.839218	81.856064	81.813622	81.823471	81.791992	81.864685	81.819328	81.846748	81.826706	81.854156	81.823555	81.843857	81.833275	81.859558	81.865501	81.863617	81.872566	81.844284	81.885201	81.865097	81.890396	81.873703	81.865952	81.870461	81.869171	81.827484	81.8451	81.827248	81.902473	81.837715	81.850655	81.854927	81.841087	81.845917	81.865608	81.881577	81.853958	81.899582	81.897903	81.822693	81.876427	81.847176	81.879646	81.913376	81.845398	81.847519	81.877731	81.808723	81.858208	81.869171	81.835617	81.901855	81.831512	81.876213	81.844002	81.818428	81.867691	81.850372	81.849602	81.902222	81.833099	81.839371	81.869133	81.853508	81.842354	81.851837	81.866791	81.834091	81.822113	81.857201	81.811943	81.901512	81.835892	81.878166	81.870201	81.81012	81.856491	81.857132	81.868225	81.871513	81.826576	81.866165	81.873871	81.880226	81.835915	81.825722	81.821861	81.89254	81.878464	81.868446	81.825378	81.839409	81.817528	81.869621	81.870094	81.837006	81.882668	81.875656	81.807976	81.856667	81.905777	81.840698	81.819008	81.789261	81.875092	81.812462	81.814415	81.859985	81.825401	81.862587	81.835678	81.820511	81.80246	81.808487	81.856384	81.847176	81.802673	81.850037	81.846085	81.750191	81.830009	81.765511	81.813126	81.771194	81.848312	81.792137	81.85894	81.776047	81.840508	81.791496	81.809608	81.83493	81.804947	81.770058	81.810356	81.796364	81.862137	81.794693	81.800446	81.837997	81.838272	81.831902	81.760811
81.874474	81.895241	81.924149	81.883461	81.845291	81.884277	81.922195	81.891853	81.890137	81.899277	81.909836	81.847717	81.8899	81.866425	81.871788	81.898209	81.872368	81.845184	81.856575	81.91629	81.910866	81.940262	81.811989	81.952621	81.910629	81.923271	81.857201	81.920609	81.840828	81.847008	81.930481	81.929916	81.944489	81.945755	81.872093	81.938049	81.864777	81.936852	81.928459	81.876358	81.91333	81.806427	81.917	81.910461	81.87574	81.955734	81.87072	81.894836	81.873184	81.909988	81.913223	81.897842	81.932793	81.849091	81.876831	81.901489	81.957321	81.914986	81.884514	81.932899	81.949768	81.907692	81.982986	81.957985	81.896637	81.950005	81.958931	81.957619	81.905113	81.912605	81.888702	81.963974	81.931396	81.96653	81.935326	81.949471	81.948097	81.929192	81.955948	81.885223	81.9496	81.979828	81.901939	81.941292	81.90432	82.002747	81.895927	81.928032	81.962471	82.001892	81.913078	81.871704	81.964317	81.904259	81.930824	81.936317	81.946632	81.916809	81.922882	81.892029	81.913612	81.923416	81.933548	81.943672	81.899002	81.956894	81.941788	82.038536	81.951187	81.946999	81.930496	81.969917	81.966637	81.976265	81.941292	81.877373	81.934601	81.998367	81.932922	81.896812	81.979874	81.926361	81.91861	81.884964	81.925201	81.932541	81.956505	81.99704	81.943756	81.89254	81.952751	81.99472	81.971481	81.88694	81.91449	82.005493	81.947601	81.896149	81.997879	81.912048	81.919815	81.987595	81.884109	81.981308	82.028793	81.935669	81.927841	81.931419	81.966614	81.909019	81.896019	81.975601	81.914902	81.854492	81.946938	81.945221	81.980003	81.935646	81.927795	81.957062	81.930946	81.915649	81.961548	81.897583	81.86776	81.971077	81.755615	81.853058	81.868484	81.904472	81.893524	81.904709	81.947319	81.943672	81.918442	81.940605	81.861794	81.909645	81.949936	81.903442	81.877754	81.938011	81.927299	81.957512	81.932495	81.894432	81.908592	81.915756	81.942619	81.923393	81.936554	81.909813	81.965172	81.961739	81.91552	81.96183	81.914452	81.888741	81.953178	81.849686	81.9161	81.883034	81.928032	81.913765	81.931763	81.927277	81.937576	81.905052	81.95211	81.868683	81.960884	81.900391	81.936806	81.913506	81.863937	81.936295	81.915886	81.891899	81.961357	81.941315	81.911163	81.852242	81.932472	81.952682	81.925545	81.917435	81.898933	81.891426	81.941231	81.977341	81.91217	81.934723	81.925133	81.884216	81.89872	81.931961	81.945152	81.924232	81.961464	81.923973	81.901642	81.9049	81.913223	81.963181	81.913269	81.915482	81.962341	81.889709	81.922836	81.891922	81.912132	81.895805	81.890289	81.927452	81.907562	81.88578	81.91861	81.882111	81.856903	81.867325	81.874557	81.892433	81.886383	81.931511	81.899406	81.88945	81.853104	81.895439	81.893013	81.88887	81.864563	81.871063	81.911552	81.940948	81.895844	81.883507	81.85849	81.951828	81.902908	81.895782	81.904045	81.854752	81.937004	81.943779	81.884514	81.879753	81.933784	81.908272	81.872673	81.844109	81.832542	81.882607	81.850357	81.88018	81.938202	81.808899	81.913506	81.89325	81.885887	81.878357	81.889732	81.868423	81.856277	81.921333	81.843529	81.905563	81.878189	81.87574	81.887924	81.859901	81.900116	81.853035	81.92453	81.83905	81.886169	81.919533	81.88282	81.900719	81.929039	81.876381	81.842804	81.888596	81.870033	81.88829	81.816109	81.871536	81.844879	81.878571	81.845589	81.878036	81.874687	81.852219	81.900307	81.906212	81.877327	81.891983	81.84819	81.85849	81.843788	81.881401	81.865631	81.834114	81.937454	81.927391	81.916206	81.850075	81.829903	81.868851	81.884857	81.855415	81.88147	81.864235	81.898399	81.89119	81.888634	81.882179	81.927605	81.870461	81.898956	81.894257	81.851601	81.898743	81.894127	81.834671	81.860313	81.84877	81.89859	81.830551	81.841194	81.865288	81.90818	81.888527	81.81218	81.835655	81.847481	81.833855	81.831688	81.886078	81.880051	81.934746	81.890739	81.832031	81.836838	81.888741	81.813042	81.816513	81.777847	81.902344	81.834244	81.906448	81.852585	81.846367	81.894539	81.880226	81.852905	81.852798	81.865913	81.932625	81.818901	81.80632	81.848724	81.917839	81.859879	81.837097	81.814949	81.81102	81.839691	81.827461	81.835831	81.876617	81.884644	81.871086	81.88636	81.829773	81.900719	81.913353	81.839645	81.858078	81.930283	81.826431	81.841255	81.868141	81.848808	81.843857	81.811516	81.878357	81.879173	81.884666	81.89093	81.859047	81.887238	81.807693	81.827225	81.827354	81.859947	81.840271	81.833534	81.824715	81.833557	81.838791	81.91507	81.802589	81.881622	81.857391	81.900864	81.817459	81.817932	81.888504	81.930496	81.855057	81.892624	81.847054	81.873833	81.840759	81.815483	81.877174	81.882668	81.801712	81.805489	81.892174	81.935181	81.834732	81.862778	81.829453	81.834671	81.858055	81.848747	81.858162	81.870972	81.873291	81.867523	81.818039	81.830978	81.871277	81.825012	81.829437	81.874924	81.839882	81.853294	81.873894	81.828514	81.804604	81.850594	81.873489	81.803108	81.856773	81.831108	81.812828	81.799332	81.849968	81.823082	81.851837	81.791473	81.799286	81.829369	81.824608	81.835266	81.840508	81.775986	81.737915	81.834602	81.803085	81.839066	81.784286	81.865868	81.825851	81.775078	81.806793	81.86602	81.828362	81.842674	81.798065
81.899361	81.872864	81.879669	81.892624	81.795746	81.881683	81.888824	81.887283	81.862045	81.864792	81.920502	81.873032	81.889984	81.877304	81.866295	81.896019	81.903137	81.826363	81.8787	81.903267	81.908417	81.89537	81.863297	81.902924	81.885826	81.92009	81.877541	81.899513	81.827995	81.865715	81.912926	81.863678	81.871811	81.924278	81.898956	81.938141	81.884216	81.922752	81.883011	81.870758	81.906937	81.871964	81.975517	81.922043	81.90889	81.906807	81.898117	81.924622	81.910759	81.927155	81.909988	81.897087	81.90387	81.829903	81.895226	81.879494	81.936554	81.876663	81.932198	81.90329	81.917648	81.925392	81.925865	81.925652	81.906464	81.89492	81.976311	81.906914	81.930992	81.888916	81.938118	81.967514	81.875137	81.941811	81.924896	81.962646	81.924622	81.89286	81.984207	81.913742	81.924622	81.912643	81.944061	81.900391	81.955711	81.975967	81.895004	81.971245	81.942513	81.949104	81.983368	81.930908	81.946312	81.88559	81.896614	82.002449	81.913116	81.921097	81.884132	81.847305	81.966957	81.983116	81.941811	81.915993	81.885826	81.926483	81.935394	81.941055	81.93129	81.97625	81.917473	81.978714	81.917091	81.997963	81.912476	81.933441	81.950928	81.90374	81.964981	81.919533	81.887047	81.912392	81.865074	81.902885	81.940094	81.907494	81.978477	81.924896	81.886658	81.919022	81.968842	81.909363	82.011734	81.906593	81.952667	82.045341	81.919235	81.886467	81.949722	81.95623	81.944084	81.959274	81.92067	81.946381	81.960175	81.958397	81.892067	81.909317	81.976608	81.944984	81.887566	81.990234	81.913292	81.880806	81.925972	81.953629	81.964188	81.968712	81.897842	81.952408	81.937965	81.938332	81.93541	81.930389	81.914619	81.973503	81.810936	81.927689	81.906509	81.918289	81.912712	81.879814	81.943634	81.921463	81.907066	81.940262	81.90406	81.899239	81.925797	81.963074	81.906662	81.925049	81.872818	81.943649	81.963547	81.89814	81.924919	81.909599	81.935196	81.916939	81.946037	81.8881	81.945023	81.949036	81.866165	81.964211	81.88179	81.887115	81.916786	81.899513	81.878403	81.925888	81.903679	81.941681	81.870697	81.926529	81.939491	81.88546	81.940758	81.880699	81.99408	81.917328	81.899384	81.83493	81.877304	81.891533	81.935539	81.893463	81.992149	81.91906	81.930008	81.868576	81.922882	81.954659	81.873573	81.9049	81.880913	81.880501	81.892174	81.876236	81.919579	81.928055	81.926483	81.894836	81.949486	81.891319	81.934143	81.848961	81.874756	81.921616	81.929169	81.893074	81.934532	81.912819	81.90432	81.900612	81.941101	81.928398	81.903336	81.892281	81.840614	81.857117	81.93129	81.931313	81.902946	81.913094	81.888489	81.890221	81.881599	81.8731	81.865784	81.880676	81.87941	81.898766	81.942024	81.826622	81.855202	81.84729	81.919235	81.879898	81.902946	81.909279	81.883698	81.938675	81.875778	81.858017	81.848961	81.90239	81.888847	81.870651	81.901016	81.875206	81.880417	81.916359	81.862411	81.920242	81.909386	81.894989	81.922646	81.874733	81.854622	81.820122	81.890884	81.866852	81.927841	81.862671	81.855827	81.850334	81.845955	81.849686	81.910027	81.887367	81.873871	81.923523	81.860184	81.890869	81.893059	81.85276	81.887688	81.867264	81.890587	81.913719	81.914017	81.853661	81.907883	81.894409	81.901207	81.900589	81.875351	81.868721	81.875221	81.899704	81.901657	81.87722	81.839905	81.898956	81.847694	81.866318	81.818855	81.86866	81.863312	81.880119	81.852417	81.875351	81.885887	81.902283	81.85437	81.851173	81.823898	81.843681	81.87014	81.874557	81.923355	81.902687	81.896767	81.865097	81.874557	81.87529	81.914345	81.878273	81.880951	81.828278	81.858788	81.902756	81.87574	81.867607	81.854988	81.890999	81.846001	81.833038	81.862091	81.935715	81.85804	81.848312	81.831474	81.89962	81.840187	81.807289	81.911575	81.810898	81.841667	81.842094	81.837029	81.830574	81.835052	81.888229	81.860374	81.888336	81.847198	81.905243	81.849068	81.854752	81.811882	81.840248	81.793427	81.859192	81.791649	81.849991	81.77626	81.860245	81.852028	81.881104	81.898766	81.876236	81.940109	81.886467	81.87001	81.821899	81.832184	81.7883	81.832588	81.898895	81.879196	81.802437	81.824776	81.814331	81.823341	81.875893	81.831726	81.891724	81.867714	81.885269	81.906914	81.848167	81.881233	81.937431	81.831902	81.889603	81.89782	81.873611	81.840057	81.87381	81.81765	81.858208	81.838577	81.883377	81.879601	81.887543	81.822136	81.851662	81.844841	81.857307	81.828873	81.820724	81.887817	81.865288	81.880226	81.854492	81.840996	81.869514	81.833572	81.77562	81.826042	81.852631	81.871429	81.785187	81.863808	81.901146	81.87542	81.89241	81.829994	81.867668	81.870354	81.852242	81.800812	81.853722	81.883591	81.823257	81.867798	81.864067	81.889496	81.839539	81.809631	81.836174	81.836533	81.850159	81.874626	81.869278	81.843918	81.903099	81.818573	81.88295	81.806305	81.847328	81.842674	81.844879	81.816299	81.839989	81.81778	81.822823	81.838211	81.80098	81.902	81.868164	81.827011	81.837799	81.816154	81.810875	81.837456	81.837845	81.813316	81.846428	81.848854	81.822136	81.815422	81.818573	81.809753	81.872223	81.755943	81.791283	81.817825	81.797012	81.77684	81.745552	81.895119	81.859344	81.80497	81.800659	81.778473	81.853271	81.788109	81.808533
81.85083	81.881836	81.870224	81.829926	81.864563	81.920586	81.863487	81.886551	81.861298	81.865097	81.876236	81.874023	81.928764	81.906425	81.835144	81.922325	81.914299	81.86319	81.885994	81.915154	81.89048	81.852417	81.877716	81.859047	81.860268	81.877266	81.896614	81.893417	81.846001	81.920158	81.896019	81.890289	81.890244	81.906914	81.907585	81.90097	81.862137	81.917496	81.894089	81.854408	81.906677	81.89621	81.955109	81.928978	81.876083	81.884964	81.920135	81.894104	81.875893	81.908546	81.889427	81.920586	81.88636	81.817375	81.891983	81.90934	81.872841	81.893509	81.910263	81.902946	81.910545	81.888031	81.873978	81.892494	81.878571	81.929962	81.965263	81.88269	81.874878	81.916832	81.862434	81.868011	81.90593	81.925903	81.926163	81.966507	81.91185	81.989639	81.996269	81.952385	81.946999	81.931999	81.921059	81.857117	81.926361	81.947945	81.926682	81.971741	81.949364	81.964035	81.881256	81.937111	81.941032	81.937798	81.919212	81.961548	81.941872	81.927925	81.924469	81.890671	81.972237	81.975433	81.912003	81.880951	81.922623	81.930222	81.9767	81.934921	81.941444	81.882797	81.966934	81.961288	81.946167	81.995857	81.933311	81.91069	81.926361	81.936676	81.947754	81.951744	81.94593	81.935371	81.923958	81.914322	81.971977	81.971443	81.968025	81.921082	81.896469	81.982445	81.949615	81.953934	81.987831	81.987686	81.968117	82.006119	81.89222	81.942261	81.927475	81.949577	81.940948	81.878166	81.912842	81.9953	81.910309	81.941246	81.932945	81.932816	81.945648	81.990303	81.904816	81.970734	81.943115	81.901726	81.921211	81.905052	81.911835	81.952942	81.956932	81.9226	81.917686	81.929016	81.961273	81.893036	81.9114	81.914406	81.811516	81.939301	81.885162	81.937454	81.924896	81.946762	81.943306	81.935158	81.891296	81.927948	81.915718	81.889389	81.910736	81.951355	81.872116	81.909409	81.954529	81.946274	81.915886	81.917557	81.883636	81.966637	81.952942	81.928398	81.893616	81.936142	81.9711	81.925652	81.89962	81.939232	81.900284	81.914452	81.928955	81.953392	81.951637	81.923203	81.929535	81.908142	81.906532	81.912537	81.965027	81.879341	81.945946	81.906082	81.952774	81.957405	81.853638	81.884514	81.919579	81.916183	81.91172	81.912643	81.951828	81.941246	81.892479	81.869881	81.929085	81.929359	81.896339	81.889427	81.940453	81.939148	81.904709	81.902435	81.913826	81.935738	81.937149	81.902092	81.969513	81.949791	81.934105	81.86808	81.86158	81.87748	81.932083	81.887711	81.906143	81.924126	81.90451	81.906464	82.00798	81.877731	81.927261	81.861618	81.893097	81.941399	81.960327	81.934189	81.891449	81.934471	81.898483	81.898872	81.891556	81.876511	81.884834	81.909645	81.876167	81.827911	81.89782	81.859047	81.893913	81.891792	81.925758	81.903717	81.875183	81.904602	81.834732	81.905434	81.91494	81.864685	81.853058	81.880051	81.887543	81.960045	81.872734	81.896851	81.854408	81.944534	81.868637	81.879066	81.901749	81.91906	81.908272	81.874069	81.877953	81.874191	81.849068	81.854713	81.87413	81.880249	81.888374	81.869133	81.906769	81.906914	81.866966	81.919167	81.86042	81.983803	81.913658	81.906639	81.920906	81.887329	81.91584	81.839264	81.8507	81.849518	81.874947	81.847588	81.892433	81.860184	81.903206	81.921898	81.879669	81.86982	81.841858	81.872459	81.902542	81.860054	81.858467	81.89975	81.837692	81.870613	81.837288	81.894684	81.846771	81.87999	81.856018	81.826126	81.863998	81.833168	81.900116	81.845634	81.838127	81.885376	81.916466	81.807869	81.91906	81.877007	81.870224	81.874985	81.845078	81.898872	81.862267	81.871727	81.870934	81.831963	81.87793	81.921768	81.850098	81.881401	81.888596	81.870995	81.815704	81.858528	81.893036	81.849388	81.822823	81.864944	81.874069	81.912628	81.854858	81.844948	81.857605	81.817055	81.88604	81.818359	81.853874	81.863419	81.843124	81.845589	81.836662	81.843964	81.863808	81.945694	81.858124	81.836128	81.761497	81.828186	81.86705	81.854858	81.788795	81.935669	81.828186	81.882286	81.81398	81.848938	81.843597	81.896896	81.878784	81.869148	81.834007	81.884041	81.850357	81.843422	81.84819	81.86158	81.895821	81.78933	81.91185	81.838341	81.856232	81.842522	81.818451	81.92511	81.828835	81.87117	81.922775	81.821663	81.880844	81.895393	81.829308	81.856834	81.895714	81.833878	81.839905	81.81057	81.840355	81.791344	81.813103	81.875481	81.943672	81.915115	81.844864	81.904259	81.837975	81.917389	81.806755	81.85424	81.866531	81.869926	81.862328	81.830315	81.893723	81.837799	81.813065	81.817635	81.832413	81.8451	81.910995	81.861687	81.865204	81.866623	81.848808	81.86454	81.886383	81.838142	81.835632	81.816322	81.797699	81.842155	81.803276	81.819305	81.871323	81.843918	81.916855	81.843056	81.813171	81.856987	81.871552	81.899239	81.866707	81.853981	81.807159	81.826942	81.864258	81.873703	81.839821	81.804947	81.85527	81.873444	81.81662	81.844086	81.806664	81.801643	81.842285	81.860634	81.860909	81.870308	81.835976	81.834007	81.886597	81.824005	81.828232	81.804436	81.830574	81.820656	81.839516	81.79364	81.820656	81.806412	81.777679	81.833572	81.807693	81.764053	81.798813	81.843727	81.79763	81.793495	81.872414	81.770599	81.807137	81.784584	81.785957	81.826149	81.796089	81.813683
81.824005	81.913544	81.840378	81.856705	81.88887	81.92363	81.894753	81.828102	81.909897	81.889404	81.880844	81.872154	81.904282	81.865997	81.859001	81.890999	81.89698	81.919853	81.844582	81.87587	81.855415	81.884727	81.888206	81.893509	81.88913	81.88662	81.887474	81.887367	81.883789	81.943565	81.889877	81.898956	81.890717	81.91597	81.922905	81.901619	81.864906	81.907326	81.912666	81.873634	81.920219	81.928566	81.902817	81.886749	81.90155	81.918015	81.880913	81.905777	81.890823	81.87252	81.90387	81.967682	81.901512	81.885651	81.936188	81.930565	81.876465	81.89061	81.932899	81.8666	81.875443	81.880714	81.916183	81.912476	81.898895	81.908463	81.930389	81.895332	81.884666	81.893593	81.932045	81.897263	81.862411	81.96627	81.928802	81.924965	81.904839	81.947769	81.946312	81.89782	81.919876	81.905716	81.940071	81.828789	81.929276	81.946419	81.952538	81.932648	81.951569	81.963478	81.886513	81.945564	81.93689	81.958374	81.954681	81.964874	81.917091	81.967453	81.86731	81.921013	82.017189	81.968498	81.89621	81.946869	81.977516	81.945862	81.963905	81.950066	81.960495	81.882217	81.982643	81.91996	81.880333	81.964684	81.916466	81.922005	81.97348	81.983543	81.91275	81.947495	82.002449	81.942406	81.91198	81.924965	81.983307	81.939705	81.966545	81.949295	81.937256	82.002449	81.947769	81.932945	81.91024	81.982773	81.933029	81.979485	81.900009	81.971313	81.903099	81.942711	81.980927	81.860222	81.975113	82.015404	81.937729	81.958649	81.915009	81.964485	81.979919	81.899643	81.910393	81.959015	81.914665	81.911942	81.943115	81.972816	81.931183	81.910675	81.965088	81.916939	81.918503	81.914536	81.933655	81.949127	81.910759	81.958672	81.799347	81.905327	81.957558	81.908051	81.936874	81.970306	81.941765	81.901619	81.945305	81.895821	81.958221	81.88649	81.890221	81.8769	81.884407	81.916618	81.980087	81.900459	81.937149	81.929901	81.888466	81.956718	81.958717	81.952621	81.939919	81.919922	81.931702	81.881104	81.881897	81.930695	81.935478	81.90464	81.967644	81.900352	81.926079	81.903847	81.896599	81.964935	81.887047	81.882133	81.965431	81.900864	81.860764	81.909554	81.955368	81.931808	81.861237	81.930351	81.891594	81.972321	81.90728	81.886681	81.905907	81.90181	81.855164	81.842415	81.924576	81.908401	81.919426	81.906189	81.902908	81.924858	81.88475	81.928673	81.96846	81.988243	81.886124	81.9105	81.965111	81.886658	81.904602	81.868912	81.854042	81.900009	81.916061	81.91217	81.940559	81.926422	81.865479	81.921982	81.910927	81.908958	81.908272	81.897713	81.88546	81.909233	81.943436	81.916145	81.9114	81.935646	81.865829	81.884964	81.920074	81.899323	81.849861	81.892372	81.909149	81.888077	81.925819	81.883141	81.916679	81.865829	81.871384	81.916679	81.910675	81.921593	81.88192	81.951225	81.909622	81.848511	81.847176	81.856552	81.899345	81.887413	81.928764	81.862267	81.867996	81.874985	81.930138	81.880821	81.915459	81.893227	81.90979	81.880157	81.869621	81.864304	81.887222	81.884621	81.856018	81.908508	81.893333	81.904877	81.900223	81.826126	81.851624	81.873505	81.918587	81.945244	81.91481	81.868576	81.900177	81.842117	81.91584	81.839348	81.820229	81.861855	81.8731	81.848915	81.836151	81.820869	81.91835	81.937149	81.8825	81.88887	81.891251	81.862823	81.836685	81.880699	81.789673	81.87175	81.853012	81.87973	81.889107	81.856789	81.821884	81.891701	81.855438	81.874985	81.826492	81.849541	81.896744	81.839905	81.875031	81.860268	81.854027	81.790146	81.818535	81.805145	81.889923	81.943542	81.880821	81.829178	81.861038	81.830353	81.8722	81.850159	81.822395	81.944321	81.85643	81.870438	81.889107	81.88224	81.880478	81.840546	81.85804	81.907112	81.836212	81.874603	81.889709	81.960129	81.87574	81.812073	81.911377	81.880074	81.921616	81.9058	81.897881	81.878143	81.863937	81.897003	81.88842	81.867027	81.885994	81.893036	81.894386	81.880013	81.819244	81.860352	81.868164	81.839088	81.821281	81.946121	81.870697	81.942558	81.79866	81.88765	81.850525	81.863335	81.828232	81.868874	81.857544	81.853104	81.849922	81.887909	81.879303	81.865395	81.856323	81.849236	81.919945	81.838142	81.877754	81.86409	81.840935	81.929901	81.828682	81.856384	81.828209	81.894859	81.884598	81.903786	81.881493	81.846748	81.890671	81.849731	81.885742	81.844604	81.837349	81.89492	81.837097	81.86319	81.869324	81.863205	81.832397	81.842484	81.841988	81.937576	81.879494	81.907196	81.855591	81.8825	81.879578	81.856552	81.896187	81.85553	81.811172	81.890884	81.836517	81.813293	81.907005	81.913696	81.878059	81.895241	81.865013	81.888397	81.922348	81.826256	81.837135	81.828552	81.843102	81.859001	81.841988	81.858078	81.826302	81.871193	81.910179	81.835617	81.849838	81.820915	81.837563	81.893333	81.862991	81.890823	81.795319	81.846451	81.897392	81.837158	81.862221	81.848427	81.878914	81.821732	81.807869	81.840614	81.81823	81.833015	81.876534	81.894989	81.85173	81.807465	81.797913	81.769653	81.870033	81.839348	81.7798	81.857132	81.804825	81.769417	81.856255	81.856773	81.79937	81.833427	81.760101	81.808922	81.777077	81.757446	81.759331	81.865311	81.829582	81.800034	81.8181	81.775986	81.808037	81.834648	81.736282	81.850739	81.765083	81.786301
81.867348	81.832031	81.871918	81.864388	81.837952	81.937088	81.943069	81.854088	81.910332	81.865028	81.935776	81.86853	81.863678	81.87278	81.891212	81.863892	81.909256	81.953888	81.955498	81.846489	81.880417	81.95372	81.908936	81.884171	81.928848	81.900566	81.897667	81.888016	81.852348	81.884018	81.844261	81.887024	81.922218	81.861595	81.878403	81.89389	81.883591	81.856598	81.880569	81.873978	81.891594	81.946999	81.899857	81.888054	81.954208	81.925179	81.90329	81.936806	81.911613	81.825546	81.900719	81.983757	81.856407	81.858635	81.910004	81.917862	81.894669	81.932343	81.927475	81.920868	81.932472	81.940605	81.934578	81.929428	81.891724	81.949188	81.953972	81.88018	81.87574	81.90844	81.920952	81.952576	81.872971	81.890953	81.889862	81.876556	81.924316	81.964897	81.952858	81.909019	81.902687	81.926338	81.901421	81.905739	81.912064	81.952515	81.96183	81.937729	81.929962	81.974983	81.992256	81.954056	81.934235	81.934128	81.940475	81.949272	81.920052	82.000664	81.936485	81.963242	81.948784	81.927925	81.930588	81.945045	82.00322	81.939186	81.94548	81.950974	81.925888	81.887947	81.926018	81.923523	81.948524	81.932709	81.936058	81.953049	81.981674	81.911484	81.931381	81.935349	82.014999	81.966118	81.956635	81.909554	81.944191	81.923073	81.946785	81.954597	81.888374	81.943222	81.942734	81.93335	81.86364	81.974983	81.929062	81.967339	81.934128	81.934036	81.928482	81.939598	81.946442	81.947105	81.950859	81.961205	81.972984	81.951225	81.911102	81.983971	81.94799	81.873337	81.888016	81.91198	81.842674	81.953735	81.978134	81.976593	81.956398	81.872711	81.925217	81.9776	81.907455	81.922386	81.943069	81.958031	81.917778	81.975044	81.791687	81.87085	81.947342	81.863297	81.941483	81.944038	81.898933	81.895287	81.943054	81.920456	81.955666	81.890244	81.9049	81.89917	81.917557	81.905609	81.87336	81.90799	81.893204	81.997429	81.923698	81.950478	81.921097	81.964554	81.929832	81.95623	81.953049	81.930023	81.88829	81.903244	81.923332	81.943909	82.021568	81.886681	81.933678	81.954185	81.868484	81.976028	81.92865	81.940994	81.961441	81.869583	81.87632	81.88636	81.896042	81.830742	81.857841	81.871727	81.923203	81.940216	81.867653	81.922386	81.877823	81.926315	81.921425	81.899536	81.902756	81.904793	81.87252	81.934235	81.893784	81.88224	81.929359	81.868637	81.929062	81.917778	81.906982	81.932472	81.942497	81.867004	81.888718	81.904106	81.890564	81.882797	81.922798	81.900177	81.941978	81.921059	81.875763	81.924065	81.9561	81.933266	81.934364	81.899239	81.822395	81.88855	81.918419	81.940475	81.934616	81.900352	81.858017	81.928185	81.877029	81.895676	81.866318	81.868507	81.930351	81.901939	81.928482	81.864861	81.911446	81.820808	81.886513	81.917542	81.881744	81.946312	81.866211	81.915779	81.912216	81.910477	81.866982	81.897774	81.881271	81.900459	81.896896	81.849991	81.873184	81.873596	81.920372	81.912369	81.929405	81.947235	81.880249	81.86602	81.878296	81.894493	81.897156	81.858101	81.894196	81.901749	81.867691	81.8769	81.909424	81.864967	81.853355	81.847031	81.907944	81.912949	81.936058	81.881683	81.906212	81.894539	81.949402	81.829453	81.875908	81.882286	81.883698	81.88121	81.868401	81.849258	81.910652	81.864944	81.893356	81.857155	81.894966	81.814217	81.896706	81.858612	81.829086	81.832909	81.891724	81.888573	81.852287	81.878464	81.832397	81.871918	81.842545	81.844971	81.874069	81.84761	81.839928	81.806282	81.830681	81.81868	81.795914	81.828491	81.843529	81.855957	81.870354	81.867668	81.855865	81.871231	81.832481	81.861641	81.873528	81.840637	81.788193	81.86718	81.848488	81.843857	81.878036	81.866104	81.889984	81.875397	81.861237	81.90741	81.876923	81.845482	81.880997	81.877861	81.86512	81.812782	81.912392	81.897026	81.913483	81.866684	81.854088	81.836174	81.864021	81.872604	81.876961	81.88269	81.907364	81.875633	81.934059	81.911148	81.840294	81.835182	81.874733	81.830612	81.81321	81.892715	81.868118	81.924644	81.835182	81.874153	81.873207	81.855652	81.859344	81.835869	81.846985	81.879578	81.864754	81.835892	81.900177	81.886063	81.796989	81.835594	81.850311	81.816666	81.840073	81.864906	81.837326	81.879105	81.818275	81.877586	81.893547	81.869171	81.922348	81.865654	81.892456	81.880013	81.867889	81.899239	81.917305	81.920868	81.783707	81.892067	81.865631	81.818405	81.881042	81.90168	81.862198	81.90477	81.876579	81.86055	81.830528	81.865051	81.908913	81.897865	81.870178	81.845245	81.796753	81.87973	81.832306	81.868683	81.848335	81.841812	81.877861	81.831192	81.829201	81.85939	81.847137	81.801392	81.845184	81.878357	81.859108	81.856941	81.863548	81.875031	81.848724	81.863419	81.828125	81.866188	81.900116	81.831001	81.790962	81.838936	81.811455	81.867691	81.841751	81.865997	81.853699	81.806793	81.88044	81.79525	81.870056	81.862732	81.889496	81.875114	81.819412	81.825333	81.821602	81.82486	81.827629	81.859665	81.790123	81.762955	81.80175	81.801857	81.884964	81.831535	81.846252	81.798386	81.855995	81.815788	81.821625	81.884773	81.77002	81.814903	81.782181	81.764565	81.730446	81.759933	81.763817	81.800484	81.80381	81.855545	81.792053	81.851082	81.849709	81.798515	81.744675	81.86718	81.789459	81.761887
81.830635	81.799438	81.893379	81.875443	81.856537	81.945221	81.92421	81.864044	81.835892	81.852028	81.939659	81.89209	81.843338	81.837112	81.88192	81.900047	81.885033	81.890526	81.882088	81.908096	81.868614	81.867653	81.890526	81.865013	81.878296	81.89119	81.86203	81.88591	81.886192	81.891617	81.828316	81.922905	81.900162	81.862694	81.872131	81.896149	81.821793	81.873657	81.875092	81.881126	81.931786	81.909409	81.943069	81.893982	81.88694	81.942154	81.907715	81.924942	81.890762	81.895676	81.922432	81.874283	81.879707	81.900459	81.9226	81.936378	81.932472	81.888397	81.900284	81.952728	81.95314	81.905373	81.924065	81.886597	81.91095	81.918312	81.950775	81.911575	81.876617	81.920326	81.855141	81.895477	81.892044	81.889023	81.877647	81.921722	81.901466	81.957962	81.919365	81.863441	81.945023	81.916252	81.91024	81.88102	81.887863	81.904167	81.951805	81.886467	81.970688	81.90715	81.987083	81.942062	81.951958	81.995148	81.923912	81.933807	81.896744	81.987213	81.932991	81.949165	81.923073	81.933334	81.943459	81.952408	81.923805	81.926575	81.935287	81.945366	81.906792	81.902107	81.927856	81.929001	81.89679	81.926445	81.926788	81.928764	81.933182	81.928673	81.927841	81.927498	81.953262	82.022079	81.928223	81.933502	81.940582	81.959549	81.987854	81.988503	81.932495	81.960732	81.940437	81.976913	81.916786	81.897881	81.98127	81.978546	81.937622	81.896614	81.974747	81.90387	81.915306	81.90554	81.922218	81.951996	81.905952	81.956528	81.928543	81.970261	81.933182	81.913849	81.952347	81.916512	81.923737	81.940903	81.925133	81.99678	81.93541	81.913139	81.921806	81.968651	81.947411	81.942047	81.987923	81.968369	81.961098	81.95578	81.830482	81.896812	81.946312	81.898247	81.927711	81.913849	81.906746	81.90921	81.8881	81.926163	81.899773	81.918869	81.96537	81.913567	81.98217	81.930542	81.924065	81.941483	81.959167	81.920074	81.951057	81.935219	81.899513	81.954941	81.951355	81.919342	81.964081	81.954918	81.909554	81.952194	81.952881	81.907196	81.953178	81.904816	81.890739	81.954811	81.948441	81.96891	81.861214	81.933784	81.964874	81.855247	81.894409	81.925652	81.913719	81.836365	81.938889	81.835121	81.894432	81.891083	81.923225	81.946205	81.904556	81.880028	81.902946	81.910912	81.896744	81.910179	81.900269	81.878273	81.854492	81.935181	81.922623	81.849815	81.879044	81.864906	81.912346	81.943398	81.905609	81.892731	81.87149	81.88591	81.929855	81.885391	81.974831	81.9608	81.997383	81.931747	81.923759	81.92614	81.953308	81.91996	81.939125	81.920822	81.863785	81.851898	81.913292	81.913399	81.929855	81.962555	81.852074	81.874626	81.881149	81.93483	81.884834	81.889557	81.853165	81.895737	81.91552	81.905525	81.900375	81.835869	81.930435	81.9114	81.878571	81.918442	81.872414	81.903442	81.917862	81.911018	81.893677	81.827805	81.901985	81.957275	81.913696	81.908974	81.855293	81.884407	81.923653	81.86248	81.962837	81.86441	81.889877	81.90799	81.858528	81.921188	81.904732	81.914124	81.864304	81.892029	81.866318	81.900284	81.877586	81.862907	81.914597	81.815575	81.854301	81.896637	81.845009	81.865952	81.923332	81.877457	81.905693	81.863037	81.865677	81.900375	81.876831	81.843597	81.889748	81.908203	81.881508	81.8787	81.820847	81.851189	81.918442	81.816582	81.942558	81.952858	81.852135	81.905457	81.886787	81.899109	81.840889	81.882774	81.843575	81.868874	81.815208	81.891319	81.850357	81.852432	81.903976	81.844559	81.888489	81.849907	81.888893	81.914215	81.869644	81.926918	81.835037	81.8964	81.877502	81.886017	81.841408	81.901939	81.895607	81.845161	81.892609	81.855247	81.865356	81.849495	81.847244	81.843704	81.881104	81.880524	81.78392	81.920647	81.87928	81.846924	81.903679	81.865334	81.861984	81.956718	81.859215	81.908546	81.91494	81.863205	81.813042	81.872948	81.804497	81.851364	81.861748	81.838318	81.878746	81.868164	81.896255	81.913399	81.85379	81.806793	81.866768	81.818039	81.820335	81.860588	81.886169	81.896339	81.86911	81.857498	81.894257	81.889877	81.882286	81.866943	81.870781	81.893272	81.845978	81.818985	81.900414	81.924301	81.844177	81.840164	81.832054	81.872475	81.897949	81.870651	81.846214	81.860634	81.825699	81.883568	81.845291	81.863937	81.874214	81.894318	81.815788	81.829132	81.87735	81.877388	81.814781	81.878098	81.83847	81.858315	81.821838	81.803215	81.86982	81.859627	81.848595	81.827141	81.880699	81.843727	81.843979	81.831345	81.866234	81.875183	81.860764	81.853745	81.782593	81.85083	81.840981	81.854218	81.77935	81.869453	81.885246	81.860115	81.810722	81.820251	81.848785	81.806778	81.794952	81.848442	81.832291	81.860764	81.874153	81.853897	81.834969	81.837326	81.76712	81.896255	81.79261	81.846939	81.874901	81.790466	81.845184	81.853745	81.84317	81.890778	81.872627	81.82338	81.842049	81.772896	81.799797	81.85997	81.815956	81.856812	81.848488	81.761391	81.817635	81.780251	81.789009	81.844284	81.822678	81.793945	81.858231	81.802887	81.851662	81.851151	81.828468	81.789566	81.885307	81.824799	81.785828	81.853851	81.764931	81.77562	81.837418	81.755295	81.787247	81.756454	81.780724	81.841217	81.767914	81.842628	81.766266	81.776497	81.820274	81.799393	81.744034	81.827698	81.79615	81.793961
81.81308	81.889259	81.828705	81.867798	81.869217	81.858444	81.959785	81.925583	81.900391	81.846321	81.808899	81.880135	81.787376	81.855995	81.888504	81.896423	81.867844	81.906189	81.920479	81.891273	81.867607	81.875954	81.887329	81.79763	81.902992	81.909363	81.854622	81.91153	81.906616	81.853577	81.91037	81.938393	81.89061	81.833168	81.861473	81.854088	81.851189	81.887497	81.84761	81.920845	81.884537	81.926231	81.929726	81.871208	81.879944	81.918953	81.882324	81.895203	81.860764	81.931313	81.977577	81.856812	81.88855	81.851967	81.892067	81.867867	81.824516	81.925865	81.873894	81.899796	81.908333	81.919769	81.931488	81.881599	81.912132	81.903763	81.937469	81.933372	81.940178	81.875374	81.928528	81.893784	81.875267	81.914429	81.879921	81.915932	81.932106	81.926231	81.953094	81.853508	81.979126	81.892242	81.9049	81.873383	81.8881	81.856277	81.906105	81.901489	81.928825	81.921852	81.93644	81.916489	81.888031	81.963181	82.026222	81.89859	81.911079	81.962173	81.978889	82.015816	81.905266	81.923698	81.936272	81.924469	81.89537	81.935539	81.951141	81.876358	81.942963	81.855995	81.962128	81.88707	81.926186	81.878807	81.874535	81.943199	81.978653	81.929382	81.957726	81.917519	81.948929	81.991264	81.938614	81.934105	81.930351	81.927734	81.976868	81.881874	81.961548	81.96376	81.950027	81.924683	81.933823	81.889259	81.947731	81.965408	81.89035	81.863724	81.951248	81.928268	81.895782	81.944771	81.916466	81.958397	81.969254	81.920952	81.877281	81.937172	81.999268	81.951225	81.988029	81.995171	81.952538	81.910179	81.992981	81.916336	81.938545	81.897774	81.96582	81.928436	81.968353	81.922432	81.969101	81.927193	81.917732	81.890289	81.770615	81.877151	81.919403	81.921936	81.915932	81.930649	81.915154	81.978951	81.913658	81.913849	81.91288	81.920456	81.945778	81.893227	81.965538	81.953651	81.980278	81.911232	81.994553	81.923782	81.931831	81.979248	81.908852	81.956245	81.922691	81.99781	81.931786	81.919746	81.886467	81.928635	81.917305	81.891121	81.934425	81.912605	81.970734	82.004486	81.934875	81.958305	81.898933	81.924194	81.96273	81.84523	81.8908	81.940582	81.921333	81.898788	81.968246	81.897217	81.889534	81.897972	81.953568	81.91803	81.911469	81.887115	81.907776	81.948051	81.854965	81.911034	81.889343	81.873016	81.858528	81.887047	81.918335	81.91584	81.939125	81.952919	81.914513	81.906227	81.8601	81.876854	81.923203	81.885033	81.906853	81.911255	81.935822	81.923286	81.987343	81.928825	81.956337	81.891464	81.957687	81.910095	81.871536	81.890266	81.878311	81.921661	81.930496	81.881256	81.904472	81.91404	81.939896	81.937813	81.907585	81.888184	81.872284	81.927628	81.870995	81.917175	81.961525	81.925819	81.904922	81.824089	81.925346	81.915352	81.874947	81.939255	81.916832	81.8908	81.881317	81.900284	81.824409	81.840034	81.878983	81.885056	81.886169	81.91597	81.840485	81.900955	81.899963	81.866234	81.966545	81.892433	81.913612	81.848427	81.904022	81.902046	81.892494	81.891167	81.837997	81.861557	81.877884	81.911598	81.854263	81.830811	81.838593	81.889023	81.898209	81.900887	81.877907	81.856987	81.957367	81.851662	81.910156	81.902992	81.846191	81.904282	81.894234	81.841125	81.90625	81.83252	81.849197	81.832672	81.838982	81.903526	81.916405	81.864838	81.903374	81.940109	81.827072	81.855759	81.865631	81.879471	81.863937	81.848595	81.856834	81.881493	81.860222	81.915756	81.814392	81.85759	81.857368	81.863121	81.963417	81.880806	81.822868	81.838165	81.876167	81.908997	81.845978	81.934792	81.865395	81.857819	81.856789	81.860222	81.90593	81.859772	81.909515	81.844818	81.842117	81.858727	81.842781	81.865784	81.888977	81.88726	81.815186	81.938225	81.886314	81.825676	81.883423	81.849648	81.926849	81.908203	81.860397	81.838593	81.890907	81.845421	81.822586	81.915245	81.836876	81.899643	81.882179	81.855995	81.854988	81.933548	81.851639	81.902367	81.816559	81.80909	81.830482	81.867157	81.826561	81.869347	81.842247	81.832649	81.790512	81.835037	81.922752	81.853531	81.903076	81.874084	81.88237	81.856598	81.86132	81.820847	81.903465	81.884819	81.840057	81.896378	81.856575	81.88121	81.87619	81.838081	81.899879	81.862717	81.8964	81.889214	81.829071	81.903526	81.849091	81.845612	81.846428	81.860031	81.860741	81.821922	81.842781	81.871857	81.846535	81.861794	81.80233	81.866531	81.846085	81.872261	81.872261	81.793213	81.833664	81.844604	81.874557	81.830009	81.835487	81.858017	81.867905	81.861298	81.763535	81.847649	81.821259	81.833984	81.765404	81.852715	81.87323	81.896149	81.842392	81.852219	81.815163	81.839607	81.842712	81.794777	81.85553	81.861771	81.8284	81.823593	81.847031	81.89061	81.838448	81.871086	81.884926	81.833961	81.848595	81.755234	81.879387	81.832932	81.826195	81.831085	81.829994	81.838364	81.832504	81.831345	81.80098	81.840759	81.836151	81.862221	81.853401	81.881058	81.775169	81.779846	81.791603	81.87233	81.798042	81.797272	81.858788	81.809135	81.863747	81.860954	81.845932	81.797096	81.836281	81.783432	81.792229	81.869263	81.818985	81.781136	81.804802	81.804672	81.786453	81.841904	81.844925	81.826599	81.813126	81.827782	81.75946	81.802032	81.740814	81.810638	81.80117	81.808342	81.832291	81.767204
81.820633	81.858055	81.90593	81.870201	81.847931	81.902367	81.906036	81.902222	81.901039	81.917778	81.819473	81.869324	81.767677	81.932945	81.878654	81.852737	81.892197	81.927986	81.823555	81.909859	81.884727	81.855637	81.851768	81.79763	81.889366	81.929771	81.88533	81.889023	81.863419	81.84922	81.902779	81.888184	81.899879	81.819023	81.844711	81.895676	81.831474	81.842499	81.898613	81.91964	81.890907	81.936852	81.87561	81.880135	81.848854	81.90419	81.87542	81.895546	81.791862	81.951187	81.974464	81.848381	81.875267	81.902367	81.907494	81.887924	81.89782	81.903442	81.879089	81.884964	81.910133	81.904793	81.879944	81.852798	81.87355	81.953949	81.847221	81.894211	81.904106	81.917519	81.894363	81.881599	81.916893	81.9011	81.880806	81.90593	81.918892	81.939468	81.970474	81.886192	81.97451	81.916702	81.927086	81.935516	81.89679	81.911232	81.91745	81.89061	81.939255	81.864105	81.943268	81.90786	81.923309	81.896362	81.969788	81.88134	81.935135	81.935265	81.941551	82.002121	81.874237	81.958847	81.981033	81.907799	81.904663	81.933807	81.95623	81.881424	81.936699	81.863167	81.954788	81.916145	81.884689	81.894173	81.911659	81.903183	81.91996	81.970818	81.972511	81.921425	81.930069	81.969208	81.904129	81.927498	81.884705	81.904793	81.937004	81.88192	81.954041	81.957039	81.927986	81.868576	81.898399	81.945648	81.921425	81.939125	81.917755	81.917709	81.91082	81.925285	81.88076	81.952469	81.926529	81.900696	81.961609	81.887329	81.894516	81.956955	81.952042	81.968414	81.932945	81.949448	81.963905	81.920265	81.989891	81.895866	81.943459	81.921806	82.002853	81.955971	81.9123	81.89299	81.959572	81.944038	81.916641	81.907967	81.808578	81.859863	81.907822	81.933098	81.890007	81.920883	81.921463	81.999313	81.960861	81.927841	81.987144	81.945389	81.891594	81.960114	81.929489	81.957451	81.943398	81.935692	81.920074	81.903763	81.949486	81.965111	81.904129	81.896187	81.947517	81.913979	81.916893	81.95578	81.936638	81.899597	81.922668	81.848015	81.890694	81.958977	81.952858	81.916336	81.951401	81.86879	81.832741	81.908676	81.928009	81.895462	81.920219	81.920609	81.874535	81.880821	81.912064	81.913696	81.912346	81.931061	81.92981	81.909836	81.907089	81.930389	81.903374	81.910866	81.895416	81.894234	81.891922	81.922348	81.906555	81.923012	81.933372	81.951309	81.972473	81.961632	81.913223	81.9608	81.900887	81.930153	81.948418	81.961075	81.890907	81.925156	81.923508	81.894646	81.885651	81.88475	81.949722	81.948311	81.960365	81.960365	81.882866	81.907173	81.87735	81.929321	81.935005	81.89164	81.883247	81.906189	81.960693	81.956291	81.880936	81.87999	81.961205	81.880264	81.916893	81.912537	81.930565	81.90876	81.845955	81.90065	81.877731	81.87252	81.870865	81.930222	81.935089	81.870827	81.907066	81.90683	81.90329	81.864731	81.902992	81.900757	81.869492	81.826729	81.844498	81.899773	81.892242	81.890717	81.949486	81.886208	81.938805	81.856087	81.887024	81.958954	81.843468	81.905632	81.927986	81.907585	81.860443	81.862373	81.865204	81.786179	81.831795	81.849625	81.910545	81.911942	81.952621	81.899124	81.91449	81.881508	81.893616	81.869713	81.905457	81.846901	81.92202	81.796669	81.892822	81.84304	81.895844	81.866852	81.817436	81.893631	81.860893	81.901642	81.857071	81.961868	81.833084	81.88237	81.856918	81.849602	81.876381	81.883484	81.849754	81.871536	81.885742	81.850548	81.849495	81.841812	81.855095	81.874519	81.89402	81.874626	81.816238	81.796928	81.834221	81.933762	81.89653	81.905586	81.852867	81.835938	81.865913	81.876106	81.909065	81.855293	81.914017	81.889175	81.897842	81.907516	81.869431	81.826469	81.882904	81.897369	81.880676	81.911018	81.844391	81.89653	81.893982	81.837051	81.876488	81.844902	81.840202	81.88739	81.935669	81.85675	81.928886	81.856445	81.846107	81.878311	81.851768	81.840637	81.856644	81.905418	81.908676	81.88063	81.845161	81.832054	81.847588	81.881744	81.884239	81.853401	81.85894	81.824173	81.837502	81.838013	81.865372	81.835617	81.842438	81.876938	81.919945	81.891212	81.847374	81.879623	81.883698	81.872925	81.839622	81.889343	81.863571	81.905777	81.829391	81.866211	81.863335	81.9076	81.889282	81.88269	81.852371	81.914276	81.927795	81.867111	81.886337	81.882881	81.808189	81.851234	81.872437	81.865608	81.879433	81.826859	81.852905	81.913612	81.809975	81.849304	81.892586	81.817505	81.880356	81.787979	81.832161	81.851105	81.839027	81.841385	81.837181	81.891701	81.832069	81.818062	81.84259	81.865204	81.853828	81.840744	81.847847	81.854515	81.853119	81.842888	81.825294	81.864601	81.882904	81.799202	81.826385	81.836151	81.813255	81.793152	81.839088	81.856232	81.804176	81.875633	81.835205	81.777657	81.790512	81.782677	81.866257	81.869263	81.79615	81.827805	81.784348	81.827377	81.810425	81.808723	81.830162	81.839737	81.850288	81.844109	81.777138	81.850677	81.763901	81.805939	81.79248	81.811363	81.812675	81.778214	81.840721	81.829498	81.820633	81.807098	81.785316	81.817139	81.816879	81.77124	81.764977	81.833534	81.726028	81.809647	81.747765	81.776451	81.790573	81.838234	81.783577	81.734566	81.814285	81.796692	81.749054	81.800316	81.78624	81.789009	81.840073	81.801453	81.830482	81.775551
81.868874	81.908096	81.909088	81.900673	81.878998	81.873703	81.836945	81.849968	81.88591	81.848915	81.849411	81.890076	81.82338	81.856125	81.843491	81.848785	81.870071	81.872475	81.868683	81.83744	81.877609	81.824821	81.847198	81.803108	81.885994	81.907478	81.899666	81.870544	81.919685	81.858528	81.889084	81.87529	81.842094	81.85952	81.873978	81.876038	81.824394	81.869408	81.905991	81.890221	81.858185	81.916489	81.845764	81.904129	81.812889	81.936058	81.880013	81.864258	81.825462	81.90741	81.943695	81.814308	81.870613	81.897263	81.882393	81.872368	81.899086	81.902473	81.928291	81.883698	81.856361	81.888374	81.902794	81.883553	81.917068	81.910927	81.901573	81.869987	81.8657	81.866898	81.923546	81.895523	81.913208	81.926445	81.910416	81.892883	81.93187	81.894066	81.943741	81.884819	81.933914	81.930481	81.952492	81.90432	81.905113	81.865013	81.921143	81.829773	81.931168	81.888939	81.966164	81.872841	81.898224	81.898567	81.925156	81.879517	81.955605	81.940025	81.926575	81.948677	81.933739	81.944252	81.955666	81.917732	81.929123	81.926765	81.986694	81.922279	81.939125	81.907753	81.904404	81.922325	81.877907	81.933334	81.925285	81.830208	81.87793	81.942558	82.000946	81.885628	81.954018	81.967018	81.88237	81.911293	81.881042	81.91996	81.922798	81.854691	81.907883	81.928505	81.89138	81.892693	81.934494	81.948563	81.942879	81.911766	81.888916	81.913376	81.873596	81.921898	81.883102	81.967125	81.931702	81.933762	81.973953	81.922646	81.867027	81.954124	81.947731	81.977837	81.935028	81.97316	81.928375	81.928223	81.99144	81.905159	81.984055	81.869026	82.007919	81.917328	81.899597	81.90155	81.987534	81.909813	81.951035	81.930908	81.782059	81.968933	81.920822	81.906677	81.950432	81.897537	81.928482	81.947105	81.985413	81.944168	82.000877	81.942665	81.862991	81.89061	81.952217	81.913849	81.929489	81.963371	81.953331	81.96904	81.975563	81.898293	81.912521	81.923782	81.985535	81.939278	81.955429	81.948524	81.985687	81.936317	81.962021	81.93438	81.889282	81.849861	81.916702	81.915993	81.930801	81.905266	81.881638	81.926895	81.897949	81.925133	81.95372	81.901443	81.898331	81.884834	81.864967	81.954941	81.954742	81.951202	81.97406	81.946205	81.957428	81.928291	81.877197	82.013863	81.914879	81.881149	81.922966	81.91037	81.921402	81.897583	81.870247	81.938484	81.924622	81.907112	81.900757	81.935112	81.902451	81.893913	81.915115	81.982574	81.892609	81.891167	81.912109	81.933914	81.943909	81.90477	81.908417	81.899216	81.905304	81.940582	81.901535	81.927391	81.941467	81.979744	81.986221	81.925049	81.956551	81.924423	81.933586	81.931122	81.874863	81.913673	81.978867	81.88958	81.886658	81.948868	81.899323	81.912216	81.892479	81.929855	81.904793	81.902992	81.958176	81.927155	81.890076	81.914749	81.835037	81.915329	81.86216	81.928398	81.89151	81.894089	81.874535	81.856941	81.860115	81.86158	81.888702	81.881729	81.97496	81.892067	81.902603	81.878487	81.880119	81.91848	81.832779	81.876701	81.907455	81.840721	81.885033	81.829773	81.873611	81.813187	81.859413	81.857925	81.932899	81.874901	81.952019	81.941376	81.889984	81.928764	81.90123	81.889214	81.862587	81.842972	81.913956	81.864731	81.8498	81.825058	81.931549	81.868958	81.80529	81.881622	81.827049	81.860352	81.861061	81.951401	81.848747	81.841965	81.892281	81.881554	81.885246	81.948204	81.862091	81.863594	81.924232	81.882561	81.851044	81.823273	81.912239	81.864578	81.87722	81.888031	81.841087	81.836128	81.851517	81.923782	81.896423	81.908249	81.90889	81.853294	81.863441	81.885521	81.91597	81.896294	81.852783	81.878914	81.926575	81.912323	81.847008	81.87664	81.881126	81.920502	81.888634	81.913422	81.894279	81.954529	81.888397	81.870461	81.895134	81.81881	81.818703	81.833122	81.923393	81.887863	81.88282	81.932129	81.904839	81.842178	81.832993	81.903053	81.843575	81.861252	81.901726	81.839859	81.848206	81.824539	81.89286	81.889061	81.893761	81.867134	81.846062	81.84523	81.879707	81.879044	81.861511	81.870506	81.894775	81.886101	81.896744	81.846794	81.836731	81.86377	81.894409	81.920181	81.87394	81.856705	81.850975	81.838142	81.857971	81.918526	81.844948	81.90168	81.940674	81.884171	81.88707	81.892799	81.895973	81.85804	81.863098	81.868462	81.871063	81.835014	81.849411	81.86808	81.865051	81.851944	81.850037	81.823853	81.861855	81.830612	81.816063	81.817116	81.879211	81.769333	81.840271	81.824844	81.836342	81.861816	81.84613	81.847115	81.799156	81.812286	81.859451	81.852951	81.874214	81.837181	81.830894	81.826408	81.84304	81.841431	81.807655	81.878914	81.822784	81.838814	81.793045	81.85276	81.839928	81.839691	81.852585	81.862541	81.833466	81.862625	81.860657	81.822845	81.763519	81.800034	81.858444	81.824265	81.815552	81.830826	81.810295	81.775749	81.774391	81.815033	81.813103	81.796494	81.833939	81.820229	81.812485	81.801773	81.781647	81.791969	81.824051	81.819496	81.840782	81.79538	81.861191	81.842308	81.779846	81.809242	81.728218	81.797615	81.823853	81.790359	81.80838	81.851791	81.800446	81.816902	81.814499	81.770164	81.762833	81.806282	81.805916	81.772095	81.829994	81.805725	81.793129	81.771523	81.751755	81.765251	81.829025	81.753044	81.794563	81.781281
81.823128	81.879578	81.896576	81.91127	81.816986	81.877991	81.854729	81.866661	81.832184	81.830444	81.842628	81.880936	81.825272	81.839905	81.822006	81.888336	81.807785	81.895805	81.866768	81.836708	81.863655	81.813171	81.855782	81.826561	81.850334	81.901184	81.831039	81.882416	81.904343	81.861641	81.850845	81.881813	81.865074	81.874817	81.906189	81.88726	81.796364	81.852219	81.906357	81.850998	81.851532	81.825874	81.890587	81.860115	81.829498	81.931763	81.890526	81.845116	81.884254	81.877823	81.875114	81.819351	81.876701	81.868507	81.89563	81.891235	81.902649	81.938248	81.983864	81.917755	81.844711	81.925545	81.872803	81.851982	81.86454	81.900009	81.923698	81.880737	81.884819	81.910973	81.90657	81.877861	81.875481	81.928696	81.925049	81.900352	81.894791	81.906555	81.865311	81.844902	81.89048	81.901016	81.942795	81.892609	81.841621	81.883636	81.934616	81.892754	81.861084	81.835251	81.929039	81.882416	81.919167	81.901146	81.877113	81.876083	81.929253	81.929535	81.915718	81.95874	81.921829	81.920029	81.932838	81.87413	81.926575	81.89698	81.957108	81.926361	81.928398	81.885033	81.879837	81.898895	81.934875	81.89846	81.960495	81.893524	81.918243	81.888336	81.941444	81.91494	81.925926	81.941551	81.868958	81.887024	81.879173	81.899689	81.926575	81.917885	81.90464	81.908035	81.903786	81.962212	81.898056	81.932022	81.986137	81.866554	81.942345	81.890907	81.925522	81.911484	81.92067	81.951637	81.902649	81.993927	81.896294	81.920349	81.891747	81.980385	81.959061	81.983498	81.906464	81.939873	81.908615	81.921936	81.983696	81.91082	81.914406	81.926956	81.903481	81.857994	81.913933	81.938889	81.982788	81.905113	81.965622	81.955887	81.762016	81.930222	81.932709	81.944511	81.947472	81.893402	81.940262	81.951546	81.959465	82.023521	81.923309	81.956764	81.90432	81.901596	81.897713	81.938141	81.924751	81.965279	82.00071	81.90831	81.951851	81.944809	81.921913	81.93335	81.975861	81.90966	81.932083	81.968155	81.952454	81.933823	81.903397	81.93277	81.948677	81.90432	81.923378	81.881729	81.963112	81.879211	81.88327	81.912842	81.903397	81.9179	81.899559	81.896637	81.972237	81.897987	81.896362	81.914642	81.933456	81.942711	81.971375	81.902435	81.940674	81.912285	81.892136	82.01931	81.930542	81.940155	81.929108	81.912628	81.926636	81.9067	81.904129	81.963547	81.954742	81.929573	81.92009	81.96228	81.968674	81.918655	81.877045	81.895584	81.889877	81.848015	81.916382	81.919472	81.964874	81.925926	81.902176	81.921936	81.923615	81.955666	81.909088	81.898331	81.931763	81.931274	81.90799	81.869728	81.908615	81.949661	81.927429	81.922623	81.835358	81.933228	81.916763	81.902992	81.8964	81.957474	81.936249	81.890503	81.922241	81.958992	81.87484	81.925652	81.888229	81.934601	81.900803	81.904045	81.859215	81.88398	81.915909	81.913658	81.88501	81.881104	81.900047	81.832008	81.906807	81.831345	81.908699	81.918396	81.908051	81.897713	81.950775	81.924362	81.907837	81.910156	81.798409	81.86338	81.899063	81.856194	81.917282	81.91436	81.894196	81.898529	81.869949	81.921745	81.904236	81.906662	81.910286	81.898567	81.91964	81.957367	81.856903	81.89003	81.822029	81.890656	81.901337	81.855202	81.830162	81.874878	81.934555	81.849152	81.843468	81.869881	81.903824	81.836899	81.854622	81.944336	81.857925	81.746498	81.834007	81.875671	81.849648	81.938889	81.845657	81.890694	81.880974	81.855377	81.824478	81.848808	81.88076	81.836044	81.84568	81.864685	81.915199	81.84568	81.867111	81.940544	81.849518	81.884193	81.873848	81.857155	81.87645	81.862823	81.89769	81.939873	81.868767	81.858765	81.888077	81.926636	81.881233	81.859024	81.895309	81.855507	81.848892	81.8825	81.880096	81.899559	81.887863	81.879341	81.816498	81.836426	81.883011	81.86132	81.902367	81.898697	81.91288	81.897537	81.885651	81.877411	81.868721	81.870758	81.853401	81.863617	81.880249	81.862373	81.849579	81.873077	81.891464	81.86731	81.881104	81.840073	81.828636	81.881943	81.88842	81.8675	81.858528	81.845482	81.903076	81.887947	81.904404	81.815979	81.885162	81.8069	81.917603	81.939064	81.935287	81.844177	81.855179	81.872261	81.874496	81.856552	81.822952	81.919273	81.904152	81.857155	81.883331	81.845932	81.859474	81.950134	81.87709	81.895973	81.862968	81.799736	81.929642	81.870613	81.851517	81.883553	81.836494	81.881493	81.853249	81.816154	81.812569	81.820511	81.862175	81.78302	81.883141	81.876038	81.85746	81.868851	81.76667	81.868805	81.826813	81.861038	81.85334	81.848938	81.859131	81.84716	81.909882	81.845955	81.894577	81.857674	81.804306	81.791367	81.818916	81.836449	81.838852	81.850098	81.778877	81.845482	81.839645	81.882477	81.848511	81.904388	81.835442	81.830124	81.820099	81.825569	81.846901	81.780937	81.856682	81.863335	81.830528	81.786583	81.768448	81.783554	81.831581	81.803986	81.790939	81.810333	81.790123	81.815613	81.842804	81.791092	81.766624	81.811325	81.803986	81.837997	81.803192	81.782059	81.804138	81.860222	81.752167	81.747765	81.830551	81.7845	81.812393	81.780807	81.811813	81.832291	81.778275	81.758041	81.768021	81.817078	81.787422	81.762032	81.780083	81.765083	81.878296	81.801086	81.784348	81.761414	81.804031	81.730728	81.769241	81.773384
81.824348	81.869347	81.90007	81.837799	81.873528	81.872566	81.849625	81.830956	81.79834	81.856125	81.887367	81.858742	81.800682	81.835915	81.866814	81.882797	81.806	81.892433	81.822655	81.89209	81.878654	81.82795	81.836449	81.880051	81.81205	81.856468	81.848122	81.838638	81.90271	81.872223	81.889496	81.89209	81.819366	81.849022	81.842133	81.825508	81.830742	81.870781	81.866364	81.916573	81.836082	81.87278	81.86145	81.884903	81.890221	81.924896	81.895569	81.827072	81.875587	81.923759	81.890373	81.850372	81.926033	81.893547	81.900757	81.859001	81.856407	81.943398	81.870377	81.91597	81.878784	81.868591	81.852631	81.841171	81.861237	81.93438	81.858788	81.910263	81.854904	81.840889	81.905563	81.892586	81.917542	81.890976	81.900284	81.911705	81.916916	81.886833	81.839409	81.854111	81.86454	81.925438	81.890823	81.885094	81.872673	81.870674	81.933456	81.886963	81.879257	81.87336	81.922066	81.927666	81.891571	81.904495	81.887367	81.844261	81.871231	81.915176	81.87748	81.926079	81.899002	81.951424	81.910782	81.88533	81.936722	81.897537	81.951118	81.922493	81.903763	81.882774	81.848358	81.920868	81.890244	81.97657	81.88752	81.892326	81.898315	81.917389	81.919083	81.905113	81.920631	81.921783	81.911873	81.926575	81.89389	81.917542	81.899254	81.909409	81.860527	81.948822	81.941032	81.91172	81.870247	81.927513	81.973518	81.913094	81.978867	81.920822	81.957367	81.881729	81.945175	81.942558	81.923286	81.959488	81.968262	81.892281	81.885376	81.951782	81.940926	81.895027	81.884819	81.959229	81.915199	81.954659	81.993134	81.907516	81.98114	81.922691	81.953178	81.89254	81.966637	81.951118	81.949875	81.915825	81.986786	81.910393	81.821556	81.969681	81.96376	81.894753	81.945518	81.910393	81.975906	81.946854	81.953156	82.019829	81.884583	81.949577	81.941444	81.937668	81.927261	81.965172	81.943306	81.970901	81.941055	81.889839	81.965218	81.949127	81.945175	81.959015	81.955887	81.920479	81.91951	81.95166	81.903015	81.893867	81.876343	81.859131	81.951675	81.913422	81.922089	81.86087	81.946396	81.884323	81.91288	81.901512	81.919365	81.921898	81.888718	81.923592	81.97908	81.900284	81.86866	81.839752	81.90097	81.900673	81.937126	81.930069	81.925926	81.886101	81.890549	81.946526	81.885117	81.912498	81.960732	81.909363	81.900612	81.929169	81.999741	81.944511	81.948891	81.906639	81.892967	81.947128	81.93129	81.944321	81.88829	81.896942	81.90741	81.862244	81.856339	81.912369	81.96022	81.916077	81.918915	81.925415	81.88224	81.882713	81.905716	81.86396	81.909172	81.928955	81.85527	81.855354	81.945671	81.907455	81.945114	81.996376	81.799629	81.874023	81.984596	81.917023	81.880501	81.948242	81.930542	81.917923	81.917046	81.979576	81.89254	81.927643	81.856621	81.939598	81.89183	81.90168	81.923935	81.888229	81.956116	81.866386	81.838699	81.922775	81.88752	81.883957	81.907005	81.862328	81.866745	81.882217	81.86718	81.944275	81.894791	81.906036	81.927322	81.871597	81.874298	81.85804	81.859344	81.880157	81.870201	81.889557	81.888824	81.916725	81.913506	81.90168	81.902794	81.895462	81.928635	81.863617	81.901764	81.91069	81.87645	81.832481	81.821663	81.892433	81.886169	81.757614	81.818832	81.858894	81.903549	81.858681	81.906227	81.904686	81.932343	81.883743	81.90387	81.832031	81.882866	81.792587	81.888466	81.876877	81.863892	81.86377	81.842934	81.901535	81.85804	81.878441	81.870438	81.855164	81.864601	81.875999	81.869003	81.835419	81.925819	81.866745	81.900955	81.896851	81.864685	81.899109	81.885742	81.882713	81.846107	81.847115	81.874405	81.888702	81.852821	81.88295	81.876251	81.880463	81.902412	81.856102	81.87632	81.80452	81.891556	81.839348	81.861252	81.880951	81.855652	81.944038	81.903847	81.857544	81.856705	81.880783	81.88205	81.849327	81.892883	81.927925	81.882324	81.869774	81.850121	81.858505	81.85347	81.891296	81.871101	81.860565	81.891724	81.90136	81.855354	81.864365	81.861023	81.90844	81.829025	81.869751	81.869667	81.894684	81.88102	81.794418	81.849411	81.824409	81.872223	81.876854	81.942001	81.825874	81.887993	81.900757	81.880974	81.829735	81.846428	81.838081	81.815765	81.883911	81.821304	81.863037	81.869217	81.799347	81.86795	81.876617	81.801086	81.916489	81.937492	81.880119	81.815506	81.865829	81.87619	81.886986	81.870911	81.897194	81.878166	81.878334	81.821732	81.842651	81.831947	81.834602	81.882843	81.854088	81.91539	81.820419	81.817223	81.865784	81.789223	81.81662	81.796692	81.882927	81.816132	81.811455	81.819603	81.843208	81.870331	81.852585	81.792007	81.824394	81.864883	81.79821	81.814095	81.845314	81.858162	81.792953	81.817848	81.78167	81.859474	81.861816	81.795593	81.831322	81.825485	81.858124	81.841064	81.820763	81.792526	81.829651	81.798172	81.802612	81.813171	81.771286	81.782654	81.791496	81.87825	81.782959	81.806648	81.835571	81.79557	81.801086	81.79641	81.799782	81.771606	81.839989	81.779091	81.812675	81.794136	81.791794	81.801514	81.854195	81.770508	81.792313	81.804543	81.746628	81.760727	81.793877	81.766731	81.797287	81.767441	81.749802	81.826302	81.799156	81.77845	81.774719	81.799072	81.754372	81.846619	81.759224	81.811256	81.763771	81.777718	81.788109	81.812607	81.807632
81.872948	81.890503	81.836838	81.86261	81.875481	81.837784	81.868637	81.852005	81.819931	81.864151	81.9058	81.852074	81.856125	81.846924	81.819435	81.840981	81.875954	81.864174	81.830376	81.823296	81.858528	81.85437	81.844994	81.840096	81.835266	81.830124	81.881386	81.854774	81.851105	81.85083	81.845657	81.891663	81.859665	81.859085	81.902092	81.784027	81.806519	81.870094	81.860954	81.848465	81.890587	81.840546	81.906273	81.93644	81.887947	81.891273	81.918205	81.840187	81.896683	81.940048	81.86969	81.889534	81.872696	81.92672	81.882584	81.832161	81.840889	81.932449	81.870972	81.893379	81.880783	81.921295	81.822571	81.885544	81.86673	81.885117	81.874626	81.877113	81.877754	81.860031	81.893761	81.870331	81.932816	81.878036	81.907623	81.87001	81.843315	81.91964	81.876167	81.906403	81.8619	81.889061	81.835419	81.853958	81.878853	81.915245	81.902153	81.927902	81.934792	81.87458	81.931168	81.858765	81.9058	81.913116	81.882996	81.865547	81.859261	81.922516	81.896706	81.912025	81.913292	81.919403	81.914536	81.924988	81.843681	81.922043	81.877327	81.906227	81.916382	81.863228	81.886276	81.912369	81.929169	81.927841	81.860184	81.891251	81.866745	81.918739	81.947556	81.862175	81.861534	81.917557	81.877907	81.911507	81.896614	81.945587	81.914513	81.898209	81.855614	81.888184	81.928886	81.901253	81.902863	81.875244	81.893852	81.9076	81.931725	81.896683	81.978668	81.835144	81.938416	81.960968	81.966309	81.885056	81.943375	81.925972	81.903763	81.941269	81.904022	81.885651	81.917557	81.954979	81.942299	81.918976	81.953178	81.870071	81.938889	81.965279	81.865974	81.902542	81.919083	81.966225	81.982101	81.877174	81.909195	81.975365	81.770233	81.932793	81.99794	81.931938	81.979233	81.912949	81.956871	81.99176	81.926231	81.957748	81.929688	81.915413	81.943138	81.934059	81.882347	81.95771	81.90696	81.931999	81.954254	81.913826	81.916916	81.901596	81.974251	81.935394	81.911484	81.935303	81.908333	81.903229	81.849495	81.880867	81.851494	81.925217	81.913483	81.903015	81.918266	81.907516	81.937965	81.924385	81.885056	81.863487	81.927879	81.917885	81.927429	81.891724	82.003799	81.929512	81.89003	81.880287	81.894363	81.893677	81.914536	81.874771	81.935905	81.944679	81.912407	81.930351	81.880394	81.925156	81.960587	81.899666	81.927963	81.898331	81.949364	81.918503	81.931702	81.909126	81.925972	81.965065	81.939102	81.977104	81.928055	81.926826	81.917068	81.858849	81.932388	81.935028	81.90947	81.913612	81.89756	81.885117	81.895691	81.871086	81.929703	81.923012	81.920776	81.885849	81.931099	81.88829	81.905991	81.947556	81.934944	81.944191	81.841644	81.890717	81.956482	81.882523	81.933052	81.963585	81.846748	81.873764	81.888397	81.926231	81.900352	81.898056	81.885269	81.89473	81.860008	81.908096	81.923569	81.899773	81.942665	81.929001	81.877434	81.899986	81.884384	81.902603	81.879364	81.884987	81.853294	81.883766	81.880226	81.926918	81.959229	81.891342	81.891983	81.846664	81.88533	81.842438	81.868767	81.87986	81.873016	81.90992	81.922707	81.893982	81.88269	81.877434	81.839584	81.788193	81.918396	81.917282	81.872711	81.903015	81.889946	81.803322	81.858208	81.935326	81.833122	81.807503	81.835037	81.855911	81.860786	81.871834	81.864922	81.919579	81.885246	81.871704	81.903465	81.825012	81.849541	81.827866	81.875908	81.860657	81.836472	81.883354	81.825912	81.922691	81.877304	81.898552	81.864777	81.892517	81.865936	81.840805	81.810913	81.854385	81.903595	81.906876	81.897064	81.894318	81.866684	81.867668	81.917412	81.8964	81.867523	81.873611	81.881813	81.857155	81.924103	81.858871	81.883636	81.893097	81.870613	81.847435	81.864342	81.787613	81.869476	81.847244	81.850227	81.902969	81.889236	81.916145	81.862175	81.822182	81.853355	81.798409	81.837524	81.871681	81.884064	81.903122	81.905075	81.885483	81.86203	81.864792	81.89949	81.901657	81.841515	81.903183	81.915306	81.885284	81.856728	81.830528	81.840614	81.889877	81.79673	81.919617	81.89756	81.862267	81.872345	81.835159	81.863914	81.825935	81.84111	81.876595	81.870117	81.844307	81.880913	81.878334	81.844879	81.876938	81.821518	81.822372	81.791412	81.868446	81.819328	81.82016	81.886749	81.781624	81.913223	81.8908	81.86377	81.889732	81.90741	81.805229	81.823448	81.881599	81.852325	81.857414	81.89164	81.881851	81.825165	81.788017	81.794479	81.851387	81.811798	81.82486	81.928291	81.84922	81.839172	81.81115	81.839279	81.855545	81.862541	81.80439	81.772377	81.883186	81.810211	81.80201	81.812202	81.886078	81.802635	81.839798	81.848785	81.826599	81.8675	81.833916	81.866768	81.884964	81.900284	81.735367	81.826004	81.783539	81.829308	81.832886	81.78598	81.831711	81.799477	81.85836	81.842842	81.848549	81.764183	81.801735	81.799629	81.829971	81.825912	81.767853	81.788452	81.806046	81.81514	81.786217	81.817589	81.811172	81.814476	81.797203	81.756653	81.788017	81.749329	81.811775	81.770943	81.800034	81.801086	81.806946	81.803429	81.774117	81.827415	81.777786	81.739914	81.724442	81.789543	81.774956	81.812271	81.761673	81.79641	81.789932	81.809219	81.802223	81.799522	81.751625	81.773964	81.746803	81.814949	81.74646	81.790512	81.724075	81.759163	81.753906	81.776047	81.800682
81.834091	81.8722	81.814415	81.835014	81.825592	81.808487	81.851234	81.857307	81.825081	81.845589	81.861061	81.842072	81.776329	81.852608	81.809135	81.852112	81.848274	81.883011	81.847694	81.84201	81.856194	81.899216	81.829712	81.825615	81.833382	81.820618	81.874283	81.849129	81.876015	81.839607	81.86338	81.908829	81.862862	81.85759	81.912239	81.835381	81.844711	81.865952	81.858978	81.863487	81.880699	81.847519	81.880585	81.876747	81.883034	81.892372	81.874237	81.869583	81.882088	81.841408	81.880135	81.810402	81.817307	81.911919	81.903465	81.809631	81.805122	81.937515	81.90554	81.917793	81.880478	81.904556	81.884689	81.870285	81.835785	81.950157	81.87999	81.840424	81.876106	81.809433	81.840164	81.894043	81.894791	81.913658	81.885178	81.834602	81.855652	81.842949	81.867455	81.85392	81.8787	81.902969	81.829735	81.868141	81.883682	81.851982	81.911018	81.891251	81.931526	81.914581	81.932495	81.900246	81.910995	81.905655	81.87188	81.918053	81.875824	81.87188	81.881149	81.93541	81.89621	81.938095	81.868912	81.887367	81.91964	81.90966	81.759933	81.853165	81.870117	81.866852	81.904427	81.930908	81.920692	81.889084	81.946762	81.890671	81.904922	81.894493	81.948311	81.869644	81.837868	81.894943	81.897606	81.848404	81.87059	81.953629	81.894836	81.893784	81.895462	81.897453	81.955391	81.919853	81.975128	81.930885	81.893402	81.912262	81.970886	81.88932	81.957642	81.905434	81.921188	81.933929	81.958008	81.871323	81.946831	81.947411	81.918846	81.912537	81.888359	81.867416	81.927238	81.987129	81.938141	81.926254	81.950066	81.960197	81.907478	81.948975	81.885651	81.920113	81.941811	81.956291	81.979874	81.865547	81.932556	81.953827	81.768257	81.905418	81.944771	81.948715	81.960495	81.906555	81.973091	81.965927	81.924858	81.955864	81.983437	81.955261	81.943161	81.917648	81.959122	81.939529	81.944595	81.948288	81.934471	81.975342	81.864105	81.890373	81.948761	81.912086	81.950371	81.95359	81.889511	81.884216	81.911232	81.86718	81.893166	81.942322	81.918503	81.965004	81.867073	81.922623	81.918587	81.915695	81.924942	81.955284	81.987701	81.908913	81.903809	81.937813	81.983971	81.91893	81.966293	81.912193	81.918015	81.889709	81.903595	81.872475	81.939812	81.895416	81.886574	81.902473	81.931526	81.920395	81.885628	81.960754	81.903229	81.892006	81.940178	81.950302	81.920525	81.972023	81.931725	81.89035	81.862282	81.927841	81.880608	81.979576	81.866341	81.927711	81.909065	81.922623	81.917542	81.910866	81.963783	81.888374	81.925629	81.905182	81.926682	81.943008	81.903206	81.903976	81.931274	81.913765	81.942879	81.916618	81.934319	81.870758	81.934021	81.960091	81.964874	81.855377	81.88842	81.96788	81.850464	81.925926	81.875549	81.886208	81.883507	81.875671	81.945885	81.88958	81.942345	81.90052	81.911079	81.947876	81.907326	81.888138	81.865227	81.891853	81.887909	81.913094	81.892838	81.895332	81.91655	81.852158	81.9105	81.930756	81.951546	81.941162	81.905006	81.908524	81.873184	81.928162	81.86776	81.923843	81.865868	81.92305	81.847397	81.918243	81.8825	81.87542	81.885201	81.836082	81.869148	81.918571	81.888016	81.903633	81.881233	81.844795	81.863014	81.898895	81.867821	81.835999	81.914597	81.833038	81.837181	81.88443	81.906296	81.906059	81.809669	81.888054	81.851624	81.859283	81.853355	81.866745	81.834221	81.837456	81.831474	81.914085	81.901855	81.899902	81.851082	81.903374	81.847069	81.874191	81.901749	81.790764	81.878891	81.871323	81.91436	81.898293	81.929535	81.885933	81.844772	81.875999	81.879364	81.895264	81.872025	81.913742	81.944664	81.823296	81.931595	81.866188	81.879044	81.870399	81.870224	81.823235	81.899086	81.862411	81.881424	81.881508	81.881058	81.814758	81.929192	81.878616	81.888847	81.836021	81.868378	81.839844	81.877907	81.86705	81.932343	81.816856	81.857094	81.852974	81.835121	81.875053	81.924896	81.937706	81.912582	81.854042	81.9011	81.890846	81.862732	81.839111	81.870201	81.85553	81.856598	81.894554	81.844414	81.813683	81.866943	81.821602	81.886299	81.876213	81.8116	81.863655	81.878983	81.912605	81.858292	81.903419	81.796478	81.923355	81.826004	81.845268	81.784691	81.853142	81.800636	81.799179	81.866234	81.817543	81.867798	81.879669	81.91642	81.879967	81.903572	81.85952	81.839668	81.849113	81.765686	81.81424	81.863747	81.853447	81.837715	81.740898	81.818382	81.789589	81.836067	81.824112	81.818596	81.802635	81.84317	81.891083	81.813042	81.861488	81.835121	81.817078	81.854156	81.886597	81.838318	81.790466	81.831383	81.853699	81.866837	81.726585	81.835442	81.816772	81.867157	81.828873	81.854843	81.834175	81.833595	81.820206	81.754845	81.789841	81.785896	81.786736	81.748299	81.772804	81.838768	81.794418	81.850868	81.837135	81.826431	81.820915	81.824478	81.787201	81.815529	81.793404	81.750641	81.779869	81.772034	81.806664	81.802933	81.78373	81.749954	81.804436	81.804436	81.774673	81.756866	81.765793	81.794456	81.796989	81.75798	81.75367	81.781303	81.76403	81.785255	81.782722	81.778709	81.770874	81.789627	81.778793	81.775764	81.788063	81.766434	81.769119	81.75193	81.754524	81.802635	81.811562	81.812569	81.774757	81.708389	81.734978	81.786819	81.716995	81.75676	81.748283	81.721458	81.774719
81.833427	81.86512	81.815552	81.874069	81.834541	81.811493	81.841751	81.856773	81.852928	81.886314	81.838814	81.848167	81.877953	81.858833	81.782509	81.847885	81.888313	81.878593	81.872887	81.84877	81.911034	81.889984	81.849648	81.801003	81.870308	81.861404	81.859299	81.821259	81.87394	81.842262	81.834152	81.846855	81.858147	81.802872	81.835724	81.838127	81.839005	81.879623	81.872459	81.878746	81.914124	81.904472	81.829582	81.77034	81.882027	81.829605	81.890823	81.918823	81.899216	81.879898	81.88166	81.840591	81.831429	81.867348	81.913269	81.846489	81.886749	81.876144	81.846085	81.905693	81.851532	81.866165	81.879646	81.864967	81.874603	81.906296	81.90078	81.845398	81.898674	81.863144	81.886551	81.9217	81.863144	81.916275	81.879776	81.914452	81.871857	81.904129	81.858147	81.905182	81.922775	81.874817	81.848984	81.859428	81.929962	81.877373	81.922195	81.838554	81.899666	81.865097	81.908035	81.901619	81.876144	81.873146	81.931961	81.922821	81.89093	81.872993	81.832481	81.8657	81.880356	81.898376	81.912666	81.833061	81.894257	81.896599	81.813187	81.819046	81.842117	81.909729	81.90876	81.899429	81.921082	81.910461	81.943199	81.889046	81.90786	81.856941	81.866165	81.898743	81.91642	81.89035	81.908401	81.854347	81.902306	81.936554	81.894539	81.957794	81.895676	81.92215	81.932579	81.929939	81.986931	81.981804	81.897369	81.912048	81.96904	81.91301	81.920006	81.914429	81.923141	81.896744	81.945244	81.912453	81.946739	81.937019	81.944702	81.947189	81.885849	81.830696	81.938072	81.923416	81.939705	81.991028	81.923592	81.939728	81.923462	81.945259	81.870827	81.954636	81.954681	81.936615	81.989807	81.945198	81.928314	81.937279	81.826836	81.908272	81.944832	81.956444	81.992813	81.928009	81.909172	81.9729	81.958565	81.939766	81.972984	81.924919	81.976952	81.91996	81.987236	81.961807	81.934639	81.911613	81.924599	81.925629	81.893074	81.89473	81.977386	81.903358	81.906532	81.880287	81.901619	82.010384	81.870438	81.944443	81.909706	81.98114	81.938354	81.885269	81.885178	81.926918	81.967812	81.941315	81.971741	81.984314	81.930588	81.940971	81.92865	81.878014	81.962296	81.852348	81.892693	81.933052	81.913803	81.922241	81.821945	81.909126	81.91185	81.952042	81.897583	81.850632	81.925156	81.859367	81.935974	81.934341	81.890976	81.909302	81.888184	81.915199	81.919601	81.908783	81.91288	81.929855	81.942215	81.964233	81.902817	81.930458	81.905075	81.933052	81.946831	81.910309	81.909302	81.939514	81.884773	81.935349	81.908035	81.892967	81.913055	81.964935	81.907066	81.901382	81.932434	81.89505	81.916786	81.931572	81.884323	81.914513	81.993881	81.914017	81.933136	81.901833	81.895241	81.925476	81.903076	81.905304	81.91713	81.86454	81.902779	81.936462	81.895569	81.929665	81.927734	81.868118	81.901596	81.963737	81.875671	81.865501	81.858658	81.894753	81.880463	81.867691	81.870781	81.922966	81.87001	81.896873	81.866516	81.88488	81.943481	81.912025	81.899361	81.952492	81.855034	81.952774	81.889984	81.923973	81.868637	81.895996	81.87001	81.915436	81.908012	81.836304	81.886658	81.873466	81.891792	81.934853	81.896812	81.856987	81.807999	81.841324	81.860443	81.892647	81.885612	81.862007	81.840332	81.897415	81.874641	81.830162	81.851295	81.923096	81.86969	81.850037	81.884689	81.867264	81.849579	81.892258	81.849068	81.832565	81.861	81.874153	81.91301	81.918289	81.870934	81.871429	81.908203	81.861191	81.913742	81.81057	81.838577	81.87709	81.887497	81.88282	81.909645	81.872627	81.824715	81.871895	81.89563	81.882736	81.920738	81.879128	81.960152	81.85804	81.89138	81.853058	81.859299	81.953049	81.882561	81.832649	81.893204	81.896683	81.932449	81.860458	81.880997	81.831512	81.90123	81.936226	81.892838	81.870911	81.908417	81.820763	81.876427	81.912239	81.910133	81.877457	81.868614	81.852371	81.834496	81.855888	81.892883	81.915306	81.822693	81.868805	81.900734	81.92466	81.859535	81.918823	81.841751	81.910179	81.849365	81.88018	81.911163	81.873123	81.887115	81.801559	81.872368	81.900848	81.828102	81.854538	81.874405	81.906555	81.894447	81.878639	81.890327	81.838165	81.876534	81.813255	81.825058	81.896339	81.856857	81.830399	81.825165	81.80838	81.86235	81.842155	81.851448	81.859261	81.848534	81.849152	81.843918	81.832481	81.801712	81.840424	81.790359	81.828064	81.861923	81.779137	81.817635	81.78373	81.77401	81.856407	81.812355	81.772209	81.830811	81.840225	81.813293	81.820763	81.848572	81.81469	81.857414	81.904495	81.856705	81.741241	81.846558	81.813042	81.821472	81.786407	81.809067	81.75985	81.830032	81.791924	81.845551	81.788429	81.785378	81.866127	81.787224	81.788986	81.801239	81.802826	81.75985	81.786369	81.838898	81.791969	81.811989	81.850594	81.875031	81.848511	81.781494	81.792076	81.841171	81.726501	81.738342	81.757675	81.780556	81.745468	81.825806	81.771301	81.778191	81.834412	81.741928	81.781693	81.746567	81.784691	81.732941	81.785721	81.801819	81.754356	81.774246	81.756157	81.70253	81.79628	81.762375	81.699097	81.771179	81.774567	81.767548	81.788239	81.712616	81.76667	81.793816	81.75148	81.762955	81.802292	81.795334	81.799347	81.737595	81.704079	81.771347	81.733994	81.77742	81.761795	81.707336	81.745361
81.855034	81.844193	81.812759	81.870247	81.869492	81.80188	81.885178	81.830292	81.820847	81.89183	81.855721	81.860207	81.87838	81.793045	81.781944	81.772804	81.845612	81.828171	81.830185	81.853851	81.896492	81.893059	81.78598	81.849541	81.869324	81.852715	81.875893	81.81102	81.9179	81.808876	81.866234	81.862007	81.819435	81.808235	81.825203	81.882217	81.809776	81.902557	81.882843	81.857437	81.846832	81.850098	81.827782	81.812843	81.888893	81.888031	81.90432	81.868103	81.872711	81.87664	81.88443	81.848915	81.880974	81.862717	81.905197	81.862305	81.919189	81.870567	81.847824	81.845009	81.848274	81.850914	81.823143	81.856621	81.873741	81.852348	81.890114	81.894753	81.93277	81.932449	81.855934	81.887779	81.883163	81.927711	81.888611	81.870224	81.88829	81.854729	81.834564	81.89743	81.929939	81.831924	81.886513	81.838768	81.909943	81.823257	81.899643	81.831833	81.87355	81.857132	81.893097	81.906639	81.872696	81.933609	81.937691	81.932816	81.927299	81.948677	81.823318	81.898163	81.875137	81.830849	81.820251	81.851921	81.897499	81.869514	81.838234	81.847008	81.932129	81.953972	81.918953	81.911743	81.884644	81.885864	81.925819	81.86145	81.939621	81.871536	81.907433	81.907303	81.942841	81.894447	81.919037	81.856987	81.937408	81.871834	81.885826	81.904022	81.845848	81.879539	81.908096	81.897926	81.927368	81.938034	81.864197	81.908958	81.949036	81.852287	81.925819	81.85952	81.933205	81.916443	81.920799	81.941124	81.946465	81.858681	81.916962	81.956696	81.921272	81.821793	81.924965	81.922775	81.907349	81.939873	81.944984	81.926018	81.933762	81.932106	81.944191	81.937706	81.91172	81.931938	81.936981	81.943527	81.965775	81.930672	81.836128	81.932083	81.952324	81.967598	81.962212	81.922066	81.923355	81.914276	81.948265	81.964142	81.914833	81.931572	81.964661	81.974335	81.929451	81.910797	81.92305	81.921638	81.913078	81.952087	81.878487	81.90921	81.914963	81.91584	81.961464	81.897064	81.943268	81.922585	81.908592	82.002319	81.901337	81.953072	81.952324	81.930542	81.894707	81.912842	81.951332	81.901871	81.927429	81.919296	81.914345	81.910713	81.881874	81.937279	81.977791	81.928055	81.843765	81.913139	81.931526	81.943909	81.861038	81.893654	81.902992	81.986328	81.923393	81.880569	81.872307	81.866875	81.912857	81.864792	81.897026	81.953674	81.896729	81.926376	81.88707	81.883591	81.914124	81.909149	81.883804	81.933739	81.875504	81.930756	81.890182	81.952362	81.930199	81.917686	81.940948	81.881042	81.951164	81.868378	81.896942	81.899361	81.952278	81.938354	81.919388	81.915955	81.958885	81.87709	81.869858	81.917389	81.896851	81.908699	81.959984	81.900414	81.924767	81.886856	81.93277	81.895844	81.887093	81.925995	81.936424	81.874298	81.907242	81.858185	81.897629	81.881683	81.945152	81.868683	81.861938	81.908936	81.917023	81.837715	81.855141	81.900589	81.91256	81.845802	81.877518	81.968521	81.871773	81.88063	81.85495	81.903572	81.961723	81.884216	81.916382	81.858337	81.905304	81.930244	81.901917	81.915733	81.927605	81.89975	81.898422	81.901985	81.919746	81.882309	81.846512	81.782394	81.858101	81.941917	81.91069	81.919037	81.879211	81.881294	81.884926	81.924553	81.901039	81.891663	81.84716	81.895416	81.894279	81.884583	81.852905	81.833038	81.861938	81.88913	81.864815	81.895439	81.875443	81.916405	81.882927	81.824928	81.871384	81.885887	81.853897	81.874496	81.912712	81.870224	81.881386	81.850891	81.871681	81.888741	81.847176	81.876534	81.878723	81.864685	81.902451	81.858231	81.883827	81.889061	81.857697	81.893402	81.896637	81.865845	81.919189	81.837715	81.954765	81.844177	81.85482	81.925949	81.891983	81.843872	81.815895	81.913162	81.944855	81.854195	81.875313	81.893547	81.88063	81.903999	81.877731	81.867455	81.902435	81.8666	81.833939	81.880333	81.880226	81.886208	81.861687	81.939766	81.846344	81.884941	81.886017	81.950325	81.884598	81.854195	81.883934	81.872993	81.878189	81.8713	81.846275	81.940392	81.863724	81.854279	81.841194	81.884666	81.874153	81.852783	81.880783	81.90213	81.870117	81.846901	81.861038	81.885567	81.864861	81.856812	81.824478	81.819626	81.840057	81.77813	81.816063	81.856255	81.871017	81.861664	81.824051	81.876747	81.872864	81.868011	81.873489	81.833466	81.829712	81.844368	81.80233	81.822678	81.881271	81.872437	81.870972	81.823235	81.869194	81.79525	81.849991	81.790573	81.747231	81.821602	81.824158	81.771133	81.87104	81.882584	81.824669	81.821259	81.852631	81.732384	81.826004	81.884926	81.883209	81.764313	81.839928	81.840874	81.851982	81.814217	81.834114	81.787094	81.813942	81.79068	81.810593	81.766541	81.805855	81.859047	81.813858	81.818253	81.812996	81.789673	81.763367	81.766991	81.823296	81.786629	81.768433	81.774956	81.788795	81.791473	81.771904	81.697212	81.77684	81.717255	81.779221	81.769028	81.787552	81.763405	81.803085	81.709976	81.798302	81.819389	81.800766	81.773598	81.732529	81.751045	81.76049	81.749802	81.767181	81.788086	81.794067	81.781822	81.742401	81.769867	81.717918	81.743797	81.752533	81.776199	81.826019	81.768494	81.722298	81.795464	81.804543	81.738884	81.741524	81.775749	81.736992	81.702278	81.726929	81.695862	81.775063	81.774803	81.802528	81.748154	81.727188	81.688522
81.869537	81.868576	81.831429	81.835739	81.78212	81.849068	81.877136	81.866943	81.851387	81.873466	81.935585	81.894554	81.860977	81.810295	81.862885	81.817909	81.838768	81.842804	81.816711	81.871773	81.859665	81.851746	81.886597	81.820679	81.780228	81.840744	81.877029	81.774651	81.908012	81.852715	81.8666	81.780319	81.792183	81.852501	81.855118	81.84053	81.840889	81.893654	81.856598	81.82029	81.856728	81.827248	81.851234	81.795746	81.861488	81.870461	81.917885	81.812157	81.849236	81.924408	81.906143	81.865807	81.892281	81.858147	81.861687	81.869278	81.911362	81.863892	81.87664	81.882324	81.84716	81.834732	81.832222	81.847649	81.854065	81.900887	81.910736	81.853638	81.927063	81.893959	81.836533	81.895973	81.860077	81.903099	81.808426	81.850594	81.930542	81.878273	81.875847	81.914772	81.882736	81.861984	81.868721	81.841217	81.88353	81.858383	81.797676	81.864174	81.845978	81.856812	81.82428	81.9002	81.889923	81.929703	81.944725	81.939514	81.941681	81.929596	81.847565	81.937561	81.877304	81.849861	81.858162	81.898247	81.921059	81.893036	81.86306	81.844757	81.937691	81.896553	81.901657	81.8955	81.874367	81.874878	81.901657	81.854088	81.874535	81.861534	81.917343	81.929321	81.868294	81.922836	81.914902	81.889641	81.937431	81.918373	81.881042	81.869408	81.848099	81.848358	81.930153	81.869514	81.858681	81.884018	81.921593	81.854881	81.932495	81.87973	81.871773	81.911446	81.871552	81.889084	81.891876	81.921661	81.857925	81.853233	81.981506	81.894859	81.944145	81.934364	81.953888	81.927818	81.869301	81.912689	81.932411	81.920883	81.925995	81.900566	81.909019	81.963562	81.927948	81.916656	81.919899	81.947922	81.934189	81.909149	81.782784	81.952194	81.943909	81.961052	81.901169	81.935287	81.98983	81.910202	81.915672	81.880974	81.934746	81.941246	81.893806	81.945908	81.982857	81.938499	81.906143	81.927856	81.929108	81.901405	81.860954	81.920502	81.875092	81.932625	81.921249	81.909233	81.973282	81.886444	81.888374	81.908463	81.912346	81.977875	81.932861	81.933418	81.878784	81.88134	81.945389	81.909645	81.912132	81.933762	81.968246	81.875587	81.960258	81.886429	81.917969	81.923889	81.864754	81.919472	81.907387	81.931038	81.842522	81.933029	81.948334	82.003067	81.950134	81.869453	81.934448	81.894882	81.942841	81.900543	81.911957	81.91127	81.88694	81.934273	81.884537	81.9049	81.914192	81.945625	81.936424	81.887093	81.920113	81.869347	81.90947	81.8993	81.934662	81.934578	81.884476	81.923286	81.95771	81.90033	81.899475	81.907646	81.914703	81.937408	81.938759	81.86795	81.890419	81.893677	81.895264	81.944298	81.887115	81.905289	81.954552	81.951874	81.969788	81.935066	81.912155	81.868828	81.909195	81.930374	81.905884	81.862373	81.978928	81.898697	81.906227	81.874496	81.918762	81.895119	81.850609	81.875221	81.914383	81.9179	81.87838	81.887627	81.875374	81.85733	81.915375	81.942062	81.87664	81.890739	81.854622	81.840271	81.931595	81.860527	81.871193	81.883957	81.866875	81.911789	81.902885	81.877541	81.882607	81.86261	81.883789	81.887581	81.933266	81.908119	81.844772	81.87664	81.878403	81.95784	81.854538	81.955475	81.88623	81.851257	81.912857	81.903015	81.923592	81.907753	81.902885	81.902328	81.878914	81.86158	81.887024	81.890007	81.833618	81.911552	81.851662	81.868462	81.839775	81.900993	81.92569	81.858551	81.916489	81.860291	81.836578	81.8675	81.872734	81.900757	81.853294	81.879776	81.864563	81.857155	81.858963	81.904556	81.869408	81.875908	81.865227	81.879326	81.861427	81.855011	81.878143	81.828857	81.851982	81.889511	81.91449	81.903137	81.932625	81.874069	81.866386	81.889664	81.889984	81.872177	81.841255	81.858124	81.89241	81.886894	81.893806	81.892303	81.856964	81.843254	81.911896	81.86969	81.875656	81.884773	81.88578	81.934143	81.914879	81.871445	81.845741	81.988609	81.874687	81.847649	81.867432	81.893227	81.841019	81.814178	81.88179	81.880013	81.884132	81.844086	81.837547	81.89653	81.879044	81.816582	81.849434	81.846298	81.838661	81.839455	81.874985	81.902283	81.885033	81.829155	81.875671	81.906166	81.885506	81.801346	81.848274	81.79023	81.914513	81.821518	81.844666	81.86132	81.825981	81.813362	81.817764	81.878998	81.870163	81.871811	81.867714	81.877197	81.878418	81.836281	81.799606	81.815956	81.864128	81.814003	81.829666	81.821449	81.844215	81.777252	81.886787	81.826019	81.789841	81.773087	81.828423	81.771927	81.79351	81.824608	81.826881	81.851639	81.810295	81.727234	81.823021	81.823532	81.837677	81.827377	81.780769	81.824608	81.7948	81.805786	81.828423	81.76313	81.789566	81.828255	81.784393	81.747871	81.773407	81.839455	81.806839	81.752678	81.75547	81.770599	81.764091	81.774391	81.773109	81.796455	81.731995	81.805702	81.736458	81.724335	81.793152	81.685883	81.7491	81.749718	81.812675	81.790169	81.774139	81.739357	81.807953	81.717766	81.770294	81.785492	81.745445	81.728455	81.737038	81.711456	81.717186	81.651634	81.761757	81.766602	81.734314	81.778816	81.776733	81.769264	81.69268	81.765831	81.742744	81.749054	81.765793	81.759995	81.766693	81.7612	81.76815	81.716309	81.734291	81.778427	81.725922	81.724205	81.750961	81.795914	81.766884	81.795105	81.752251	81.757118	81.728195	81.677429
81.871727	81.838486	81.813293	81.851257	81.787354	81.872696	81.890419	81.857994	81.86937	81.882538	81.914726	81.86338	81.84613	81.886208	81.891273	81.807869	81.837845	81.822609	81.867775	81.825226	81.849815	81.838554	81.895714	81.826706	81.814499	81.873207	81.822441	81.835335	81.843208	81.90387	81.800056	81.885201	81.811562	81.886208	81.866188	81.835228	81.841278	81.872566	81.829735	81.87233	81.860588	81.824409	81.867867	81.853722	81.808022	81.885849	81.929939	81.85334	81.851105	81.926018	81.880028	81.860588	81.876663	81.878166	81.890396	81.898399	81.87072	81.895821	81.88044	81.866531	81.88488	81.779587	81.876617	81.899017	81.854492	81.879601	81.90406	81.921677	81.87896	81.880135	81.825592	81.874428	81.844498	81.842972	81.831383	81.891106	81.864815	81.893997	81.855614	81.910202	81.897926	81.855614	81.878937	81.828636	81.887413	81.884583	81.90921	81.90863	81.868317	81.85791	81.853767	81.906677	81.910912	81.886856	81.882195	81.86377	81.917862	81.870399	81.904732	81.945732	81.852325	81.856339	81.909966	81.901787	81.911232	81.892372	81.844734	81.916939	81.896957	81.918289	81.923309	81.884216	81.914429	81.930412	81.900482	81.865608	81.798767	81.877518	81.889153	81.905136	81.86422	81.914192	81.908165	81.873657	81.881981	81.906616	81.90831	81.898331	81.819435	81.883957	81.869041	81.855934	81.905762	81.837547	81.907562	81.903595	81.893982	81.882309	81.860893	81.89846	81.920479	81.87973	81.87014	81.930672	81.866966	81.88385	81.913979	81.853165	81.859688	81.940712	81.959145	81.927643	81.865372	81.919189	81.86409	81.928185	81.872543	81.892006	81.963692	81.987427	81.929405	81.914322	81.912796	81.960258	81.935158	81.919106	81.79705	81.976013	81.915245	81.960304	81.973053	81.932045	81.930565	81.949875	81.964554	81.915375	81.972748	81.953033	81.951614	81.959274	81.953049	81.911484	81.939857	81.919258	81.953758	81.953972	81.913116	81.964424	81.90625	81.926575	81.891464	81.922585	81.939148	81.921898	81.884773	81.911316	81.91758	81.962067	81.912819	81.918823	81.886574	81.857651	81.952469	81.859085	81.836426	81.899796	81.915825	81.903633	81.908913	81.903786	81.883789	81.928825	81.859047	81.904709	81.902367	81.947647	81.973862	81.907478	81.969528	81.945801	81.950432	81.868462	81.96196	81.890434	81.938461	81.934425	81.959381	81.837006	81.959915	81.910439	81.889343	81.901726	81.932304	81.935715	81.971764	81.933006	81.901764	81.908699	81.876427	81.938202	81.905289	81.888336	81.880287	81.960365	81.973778	81.882477	81.971458	81.893806	81.90406	81.932922	81.935265	81.880371	81.91655	81.874794	81.942238	81.888596	81.903137	81.919258	81.889282	81.940002	81.955429	81.982254	81.895073	81.932434	81.918823	81.953156	81.919128	81.852608	81.967644	81.885178	81.874771	81.867561	81.870308	81.940948	81.897903	81.866554	81.920952	81.915115	81.911613	81.905693	81.887199	81.869644	81.873787	81.933952	81.854431	81.88282	81.893356	81.872864	81.899002	81.918121	81.827179	81.881081	81.847801	81.903633	81.87986	81.837997	81.860374	81.851059	81.909042	81.885391	81.941917	81.88578	81.853104	81.900414	81.836533	81.942642	81.864601	81.890076	81.86866	81.845528	81.846169	81.86087	81.926102	81.852997	81.883461	81.880463	81.867653	81.8787	81.926529	81.915306	81.871017	81.886147	81.847008	81.895355	81.862114	81.845917	81.947021	81.856041	81.896835	81.899147	81.803879	81.904793	81.962212	81.858231	81.81456	81.892967	81.869881	81.87252	81.886101	81.931831	81.860977	81.88488	81.859154	81.900032	81.887566	81.841965	81.87587	81.827568	81.817268	81.916832	81.933334	81.93644	81.963692	81.894173	81.899689	81.843529	81.902412	81.869583	81.873146	81.89608	81.864838	81.867584	81.875893	81.826004	81.892067	81.883957	81.902046	81.880051	81.847435	81.858147	81.875908	81.899666	81.866745	81.877243	81.809303	81.98365	81.86351	81.801155	81.823273	81.882111	81.924171	81.868637	81.889793	81.885162	81.84156	81.800232	81.823471	81.85141	81.856903	81.825485	81.89093	81.832634	81.884926	81.783257	81.908958	81.856255	81.882454	81.833984	81.849922	81.895416	81.852097	81.835785	81.842735	81.869858	81.894173	81.846275	81.829308	81.862045	81.822136	81.852417	81.78051	81.890091	81.780769	81.859558	81.858253	81.855888	81.818985	81.782524	81.7798	81.828621	81.808167	81.77182	81.830482	81.758087	81.802223	81.823959	81.860977	81.815353	81.743454	81.764503	81.806282	81.849945	81.855637	81.742981	81.810745	81.818878	81.820572	81.785614	81.78952	81.813644	81.827202	81.824242	81.777657	81.857887	81.830208	81.749222	81.85585	81.791779	81.808426	81.810272	81.782959	81.790169	81.772079	81.872345	81.790787	81.756393	81.794197	81.774734	81.781822	81.848877	81.788452	81.800552	81.681267	81.811813	81.743858	81.739098	81.74118	81.705795	81.825012	81.78405	81.774841	81.785057	81.734741	81.757339	81.830589	81.765015	81.771584	81.783966	81.749184	81.72644	81.730171	81.679619	81.703758	81.698349	81.732056	81.675644	81.752357	81.79113	81.79731	81.747849	81.68161	81.738602	81.702148	81.735191	81.754524	81.787331	81.740601	81.726074	81.744011	81.768173	81.730362	81.735771	81.769867	81.75058	81.783768	81.815872	81.733841	81.746841	81.731201	81.742188	81.762466	81.664467
81.878784	81.853699	81.896057	81.804695	81.80632	81.88475	81.859711	81.821922	81.830078	81.861214	81.85585	81.842567	81.865051	81.913055	81.90213	81.766624	81.854584	81.856621	81.860313	81.834435	81.886467	81.873123	81.837051	81.835869	81.823532	81.836472	81.830765	81.866898	81.816902	81.835938	81.872307	81.939079	81.846855	81.861748	81.861473	81.844604	81.81881	81.855377	81.86853	81.895416	81.859581	81.895546	81.87851	81.863701	81.845421	81.891251	81.859535	81.888161	81.772507	81.915154	81.878593	81.858505	81.825653	81.835762	81.922691	81.877502	81.910004	81.856277	81.8451	81.87838	81.864197	81.8498	81.922623	81.90522	81.869385	81.875092	81.842781	81.898102	81.850334	81.881744	81.857224	81.872627	81.849686	81.855652	81.832993	81.90934	81.87001	81.892044	81.85482	81.864456	81.90477	81.904129	81.822075	81.821068	81.92511	81.847977	81.894386	81.86171	81.881729	81.863037	81.914558	81.867607	81.842094	81.832138	81.888138	81.881424	81.87767	81.842499	81.906937	81.944107	81.854729	81.890717	81.921875	81.942154	81.91391	81.839737	81.889603	81.91436	81.87812	81.899109	81.958176	81.893509	81.882027	81.840012	81.839241	81.92054	81.796883	81.871552	81.870651	81.876144	81.88488	81.89698	81.923592	81.91861	81.895546	81.890457	81.888824	81.869797	81.917152	81.897774	81.848831	81.937775	81.912643	81.874664	81.923569	81.912285	81.88604	81.846298	81.858849	81.902412	81.898766	81.845932	81.852287	81.954529	81.849777	81.935028	81.903824	81.864906	81.852112	81.913223	81.988388	81.930435	81.898956	81.877838	81.890846	81.934921	81.920181	81.923569	81.97271	82.00264	81.967537	81.963051	81.958954	81.891571	82.02948	81.919037	81.803665	81.928505	81.931145	81.947319	81.951271	81.935631	81.930946	81.986244	81.92453	81.937561	81.986481	81.889641	82.005753	81.896896	81.976395	81.98764	81.910004	81.936508	81.932449	81.933441	81.877968	81.951485	81.953156	81.948074	81.879105	81.861557	81.878441	81.927132	81.888206	81.988091	81.887093	81.965431	81.924644	81.893852	81.847862	81.866837	81.890327	81.932541	81.883316	81.867844	81.912155	81.842995	81.862503	81.90831	81.880653	81.926422	81.86602	81.916809	81.885651	81.937492	81.884087	81.91597	81.941139	81.925262	81.942383	81.945175	81.904922	81.930588	81.90612	81.957817	81.930519	81.902542	81.957771	81.968285	81.853012	81.954292	82.005516	81.90213	81.932648	81.89621	81.899429	81.896729	81.898674	81.893509	81.955498	81.877609	81.914558	81.956467	81.954407	81.871811	81.962837	81.852798	81.842392	81.930542	81.890846	81.900497	81.930588	81.902328	81.921425	81.884407	81.907387	81.972382	81.924423	81.917778	81.954468	81.969978	81.840675	81.936356	81.910736	81.895096	81.901535	81.861427	81.925003	81.906532	81.894516	81.890434	81.838921	81.860313	81.891144	81.860397	81.927818	81.950195	81.86319	81.868851	81.86557	81.953072	81.845375	81.895546	81.943031	81.913895	81.931511	81.873787	81.889626	81.917305	81.839882	81.911789	81.874756	81.906593	81.904709	81.819801	81.942604	81.778854	81.924965	81.90284	81.890312	81.849884	81.894554	81.88578	81.839157	81.913979	81.903931	81.913719	81.883743	81.903679	81.857925	81.96846	81.940819	81.845459	81.877884	81.928032	81.89859	81.866814	81.935692	81.931274	81.908226	81.894577	81.90741	81.888313	81.873978	81.854774	81.949142	81.892693	81.900566	81.933479	81.88308	81.890457	81.903397	81.898163	81.841797	81.872803	81.866188	81.860893	81.956764	81.937775	81.844368	81.881081	81.874367	81.927452	81.878746	81.879669	81.879791	81.861832	81.805275	81.910782	81.940628	81.914642	81.973648	81.871254	81.942986	81.860222	81.904106	81.865311	81.899963	81.87793	81.930779	81.857925	81.888466	81.854538	81.834908	81.88559	81.85585	81.839844	81.889427	81.852905	81.894279	81.870636	81.902908	81.864601	81.805786	81.827805	81.848961	81.794373	81.858681	81.865631	81.917366	81.936188	81.849754	81.865738	81.810638	81.78817	81.864304	81.831451	81.843788	81.794289	81.891167	81.873596	81.861168	81.804413	81.869926	81.861748	81.802567	81.839668	81.836212	81.918015	81.865677	81.815849	81.8657	81.879173	81.815186	81.835594	81.818665	81.83847	81.863937	81.778793	81.85527	81.843018	81.789566	81.854088	81.841194	81.858398	81.802483	81.819801	81.80246	81.806648	81.797356	81.855507	81.816711	81.812012	81.788124	81.815933	81.785553	81.807999	81.774284	81.765106	81.807503	81.794647	81.794647	81.752937	81.791046	81.785469	81.832222	81.785706	81.786797	81.772697	81.822762	81.7659	81.810875	81.805916	81.817078	81.774033	81.798943	81.811256	81.810936	81.815659	81.760017	81.796707	81.771393	81.788002	81.804756	81.752937	81.765167	81.770851	81.758301	81.791023	81.749397	81.77536	81.781517	81.781693	81.763771	81.781906	81.773834	81.725189	81.775192	81.794327	81.694252	81.757828	81.721931	81.732529	81.769676	81.799652	81.733757	81.705711	81.721199	81.677147	81.781067	81.735428	81.687637	81.730789	81.700539	81.733864	81.721863	81.81411	81.754974	81.744308	81.694168	81.744377	81.721176	81.733414	81.762444	81.782227	81.804588	81.740044	81.707748	81.775986	81.769913	81.74781	81.800575	81.76165	81.811905	81.762184	81.739845	81.773582	81.729721	81.698112	81.743561	81.702339
81.848747	81.862091	81.895439	81.795227	81.8675	81.817635	81.882523	81.842567	81.804153	81.86306	81.833336	81.850975	81.877136	81.857674	81.888657	81.815353	81.844322	81.832481	81.811363	81.8498	81.872414	81.817352	81.79937	81.784782	81.819244	81.870827	81.828979	81.837135	81.822891	81.875778	81.892776	81.895226	81.835915	81.827606	81.875267	81.782616	81.827156	81.874626	81.776993	81.853165	81.847069	81.871124	81.859818	81.865807	81.857887	81.866402	81.89743	81.888016	81.797394	81.914406	81.870865	81.870934	81.829498	81.884239	81.905457	81.869987	81.924103	81.828468	81.865868	81.884819	81.879128	81.825981	81.896767	81.839325	81.802055	81.868164	81.824005	81.869728	81.837029	81.873917	81.858292	81.828209	81.829216	81.90451	81.893745	81.929359	81.891747	81.840721	81.814156	81.841537	81.896255	81.85437	81.837349	81.848122	81.839561	81.8834	81.921936	81.850372	81.878571	81.868141	81.88765	81.87574	81.846321	81.886169	81.854027	81.897751	81.845352	81.882393	81.862068	81.88179	81.826324	81.894043	81.801735	81.880653	81.923508	81.869041	81.859474	81.879128	81.89209	81.867348	81.906166	81.902779	81.865265	81.855293	81.836021	81.886986	81.822891	81.890221	81.899963	81.857948	81.909706	81.886063	81.915672	81.917259	81.844971	81.904259	81.840141	81.952988	81.860893	81.910568	81.856468	81.897713	81.905716	81.858055	81.855675	81.851105	81.882004	81.841019	81.86731	81.843636	81.902672	81.894814	81.87793	81.932709	81.899689	81.9161	81.930519	81.834885	81.856216	81.904533	81.930458	81.907066	81.932449	81.939552	81.881233	81.878227	81.90213	81.916641	81.930672	82.016762	81.96331	81.930695	81.951675	81.979103	81.946938	81.941422	81.773903	81.908356	81.964378	81.8946	81.920883	81.905113	81.951462	82.006592	81.946762	81.927063	81.942513	81.851791	81.96698	81.964233	82.01609	81.973801	81.951744	81.907433	81.921898	81.93644	81.847504	81.932304	81.914253	81.925095	81.886208	81.912628	81.840355	81.937149	81.869728	81.948181	81.869926	81.966011	81.89846	81.910736	81.886017	81.885307	81.893272	81.947968	81.906273	81.916962	81.958908	81.879364	81.87188	81.921509	81.922882	81.879944	81.910477	81.922798	81.8899	81.952576	81.930008	81.948952	81.889946	81.926483	81.958221	81.883873	81.879433	81.914963	81.90136	81.941719	81.895355	81.939636	81.883682	81.994316	81.909103	81.911575	81.981956	81.923973	81.918549	81.93084	81.897003	81.899796	81.944901	81.935585	81.971054	81.927582	81.935196	81.894279	81.907173	81.887688	81.942299	81.949577	81.821068	81.884903	81.854538	81.921875	81.930672	81.932968	81.892479	81.939789	81.92717	81.925781	81.884277	81.874321	81.913589	81.899902	81.86409	81.942345	81.900673	81.880714	81.939705	81.878311	81.932518	81.896812	81.90535	81.949638	81.857178	81.88855	81.919495	81.89917	81.935349	81.853767	81.87188	81.860672	81.851128	81.87381	81.864456	81.889214	81.914986	81.913849	81.915497	81.862801	81.876015	81.888611	81.884369	81.912712	81.856102	81.899986	81.822693	81.928375	81.920135	81.788834	81.922089	81.853683	81.856834	81.891106	81.948677	81.857925	81.871513	81.885307	81.913956	81.865227	81.918228	81.857819	81.909897	81.953178	81.926102	81.864792	81.869965	81.819328	81.892944	81.845589	81.884644	81.90593	81.852203	81.962296	81.946785	81.945671	81.909859	81.900612	81.918015	81.811172	81.905182	81.923332	81.919235	81.825653	81.933121	81.805855	81.885056	81.895927	81.882629	81.860161	81.923073	81.866386	81.857819	81.866623	81.874153	81.896255	81.961014	81.840462	81.894791	81.848381	81.855743	81.911293	81.911957	81.920326	81.929878	81.862755	81.911377	81.852783	81.880783	81.90464	81.892303	81.871681	81.919189	81.882561	81.85965	81.846085	81.858612	81.84259	81.870285	81.848785	81.874985	81.843056	81.889732	81.860504	81.861984	81.870224	81.828171	81.776604	81.892326	81.852478	81.911102	81.863167	81.908463	81.914772	81.852524	81.850487	81.866425	81.875374	81.838448	81.848488	81.832649	81.876236	81.841644	81.844734	81.816986	81.837677	81.852158	81.904984	81.865761	81.836426	81.81469	81.844582	81.86525	81.827736	81.855072	81.794289	81.830849	81.826149	81.827248	81.822975	81.848938	81.769653	81.844193	81.850143	81.862221	81.883186	81.843147	81.825745	81.781349	81.819801	81.797592	81.774971	81.734245	81.821129	81.812546	81.845459	81.816986	81.816299	81.819473	81.821732	81.822052	81.787567	81.811707	81.793686	81.797958	81.777031	81.824112	81.75856	81.848122	81.787804	81.748474	81.750923	81.788406	81.7771	81.774887	81.765984	81.815056	81.805466	81.795898	81.783836	81.788986	81.751305	81.740898	81.711334	81.77948	81.852654	81.76815	81.729012	81.736824	81.833443	81.738129	81.776497	81.710472	81.804993	81.773796	81.741798	81.78064	81.780807	81.773064	81.738838	81.80529	81.753555	81.716629	81.725082	81.745255	81.712425	81.705475	81.751648	81.768898	81.704483	81.65522	81.698669	81.79216	81.709503	81.722015	81.77317	81.718887	81.745148	81.730171	81.737465	81.711823	81.681572	81.721695	81.774933	81.708282	81.694077	81.693565	81.731911	81.78952	81.721352	81.735214	81.7603	81.737999	81.737915	81.801582	81.695023	81.74646	81.704552	81.730789	81.730598	81.685219	81.682579	81.718414	81.728088
81.853767	81.896683	81.901787	81.816345	81.839386	81.797287	81.818771	81.844902	81.807373	81.828255	81.866638	81.832458	81.792206	81.884109	81.873833	81.829178	81.851189	81.819778	81.842201	81.866875	81.826019	81.845032	81.819649	81.847351	81.843445	81.860718	81.873291	81.812119	81.799911	81.868805	81.851021	81.872009	81.803917	81.812309	81.892433	81.825592	81.826111	81.884277	81.853058	81.842484	81.83744	81.846939	81.800636	81.854454	81.834007	81.835869	81.90593	81.845612	81.817268	81.854408	81.845932	81.865784	81.78553	81.853142	81.863083	81.831367	81.936081	81.850952	81.802696	81.835289	81.850288	81.810875	81.860504	81.869751	81.823402	81.857712	81.856644	81.88591	81.88147	81.863533	81.895226	81.915604	81.853012	81.862137	81.916763	81.852562	81.879341	81.830681	81.840889	81.874626	81.853294	81.85643	81.855911	81.837288	81.856102	81.854927	81.882774	81.855957	81.865936	81.89183	81.965622	81.85643	81.855782	81.903893	81.888527	81.851105	81.839844	81.881424	81.839386	81.880013	81.845566	81.914963	81.794609	81.877502	81.944321	81.905823	81.824432	81.848358	81.864685	81.820549	81.893761	81.879921	81.886429	81.886101	81.834969	81.829155	81.792397	81.862305	81.872025	81.859627	81.868874	81.892242	81.929665	81.924553	81.849129	81.851318	81.869347	81.861961	81.88295	81.939339	81.888016	81.879433	81.865891	81.87426	81.908913	81.82383	81.868248	81.844582	81.892754	81.826881	81.931442	81.862045	81.877304	81.899406	81.934036	81.942047	81.909813	81.868355	81.832268	81.895676	81.941101	81.843292	81.920929	81.941139	81.929749	81.862328	81.928886	81.931549	81.882454	81.973373	81.914017	81.876595	81.931038	81.947151	81.961334	81.947411	81.769974	81.95256	81.918159	81.90432	81.940109	81.960129	81.928909	81.920776	81.958954	81.919876	81.902496	81.91996	81.910568	81.969788	81.97303	81.910973	81.97039	81.901123	81.978157	81.947021	81.883034	81.923592	81.919899	81.912003	81.934723	81.91494	81.879448	81.956055	81.924301	81.984848	81.845764	81.91217	81.871338	81.916977	81.884727	81.867477	81.958221	81.95784	81.889816	81.906036	81.919472	81.875893	81.918526	81.923592	81.911873	81.884003	81.912216	81.93689	81.897285	81.954681	81.965042	81.938614	81.941399	81.935326	81.8778	81.89621	81.876877	81.942642	81.899857	81.847458	81.896637	81.918999	81.963608	81.913567	81.913849	81.928078	81.944641	81.948738	81.908958	81.90033	81.865547	81.889259	81.929298	81.936676	81.997681	81.945351	81.967041	81.926659	81.954704	81.919296	81.921509	81.931915	81.830078	81.921318	81.940155	81.945496	81.885269	81.966438	81.925476	81.945496	81.903702	81.927879	81.892349	81.911232	81.891876	81.894341	81.868744	81.938095	81.916122	81.897064	81.890434	81.874069	81.875847	81.912643	81.877541	81.941185	81.878403	81.926682	81.901833	81.881401	81.919273	81.842949	81.935478	81.90432	81.823746	81.903358	81.88649	81.854134	81.937927	81.909836	81.826538	81.846382	81.862282	81.863876	81.911743	81.890419	81.89241	81.879776	81.837097	81.907112	81.918701	81.855461	81.923286	81.840096	81.931061	81.8787	81.883163	81.894066	81.88353	81.875847	81.919579	81.879089	81.906403	81.888809	81.850311	81.925797	81.885284	81.896019	81.879883	81.892479	81.954102	81.840225	81.92247	81.889282	81.827072	81.906723	81.96994	81.906593	81.883789	81.875954	81.891037	81.87085	81.872581	81.96434	81.854881	81.883011	81.958649	81.838211	81.861641	81.914749	81.892906	81.88018	81.880226	81.935974	81.847176	81.859558	81.872971	81.910912	81.907837	81.845894	81.941399	81.849541	81.903656	81.866257	81.884583	81.848015	81.918823	81.814629	81.917	81.85881	81.942047	81.864754	81.897667	81.870224	81.909386	81.884834	81.877411	81.852867	81.912796	81.880287	81.881706	81.897263	81.909042	81.823189	81.895889	81.851212	81.866257	81.875671	81.834244	81.805702	81.865334	81.846428	81.923225	81.823448	81.864105	81.858871	81.893806	81.844086	81.852287	81.806175	81.852669	81.92363	81.843529	81.865356	81.80896	81.869598	81.8395	81.814003	81.903503	81.884727	81.801987	81.813751	81.829216	81.789413	81.864342	81.849602	81.884171	81.836281	81.868401	81.811836	81.79686	81.875221	81.822906	81.769569	81.838593	81.832886	81.86261	81.873573	81.809395	81.771759	81.791199	81.778107	81.774651	81.799583	81.811539	81.747505	81.780792	81.78997	81.78212	81.75901	81.807159	81.798126	81.769867	81.795486	81.832649	81.820831	81.820633	81.759071	81.781258	81.761887	81.861191	81.78772	81.762871	81.772827	81.785469	81.758598	81.804497	81.748924	81.829285	81.754524	81.80304	81.809608	81.785919	81.753944	81.820526	81.729996	81.756432	81.810402	81.805168	81.710732	81.738518	81.835678	81.795639	81.783897	81.764977	81.755211	81.773041	81.75843	81.757011	81.730324	81.710899	81.747704	81.763	81.750145	81.739937	81.704247	81.741882	81.723198	81.76049	81.768173	81.745232	81.697601	81.703995	81.701141	81.783386	81.699463	81.707664	81.76223	81.686264	81.702316	81.715942	81.809822	81.721115	81.693459	81.727684	81.782784	81.771179	81.776688	81.712357	81.739822	81.777702	81.719849	81.711075	81.76049	81.732552	81.771759	81.755363	81.73513	81.738686	81.708778	81.769867	81.755898	81.704315	81.706909	81.680862	81.6912
81.860245	81.859451	81.860352	81.817978	81.804497	81.859451	81.813835	81.82634	81.837372	81.790123	81.888031	81.800247	81.78791	81.846062	81.856705	81.825226	81.833191	81.838318	81.861794	81.847198	81.823814	81.867287	81.828789	81.901917	81.8731	81.841324	81.850609	81.82692	81.824844	81.807266	81.89904	81.805939	81.848534	81.819176	81.847092	81.79377	81.81456	81.824905	81.839561	81.859474	81.822525	81.881424	81.841385	81.834908	81.879341	81.811646	81.860672	81.832848	81.880203	81.866898	81.813316	81.809265	81.813278	81.819801	81.879021	81.858612	81.857971	81.846642	81.918121	81.848465	81.904793	81.836388	81.893982	81.939873	81.839195	81.815681	81.829903	81.888184	81.783409	81.833664	81.835808	81.854477	81.879776	81.822739	81.870247	81.877838	81.817825	81.786972	81.870506	81.921272	81.837677	81.870178	81.871231	81.850464	81.927498	81.867455	81.904793	81.853012	81.877266	81.901443	81.921532	81.797737	81.85334	81.835938	81.893959	81.831383	81.823723	81.855675	81.814217	81.839264	81.849045	81.88385	81.828728	81.856682	81.89196	81.876236	81.898674	81.873268	81.87561	81.871536	81.871101	81.898674	81.86467	81.905327	81.82795	81.831795	81.830635	81.779243	81.929688	81.848724	81.945732	81.863937	81.890633	81.910973	81.819221	81.819862	81.864754	81.812485	81.836708	81.888184	81.897324	81.863098	81.873871	81.886879	81.923271	81.851555	81.894089	81.892624	81.840805	81.846581	81.944939	81.808983	81.853401	81.86235	81.874664	81.911507	81.917816	81.870544	81.864731	81.901917	81.927025	81.863678	81.880867	81.842072	81.924255	81.971764	81.920288	81.899902	81.919449	81.922752	81.953285	81.886063	81.934402	81.921272	81.946724	81.930244	81.774391	81.923866	81.902542	81.882629	81.939835	81.941338	81.914642	81.863724	81.938629	81.951035	81.907219	81.893227	81.914429	81.916016	81.906036	81.913116	81.963371	81.922691	82.011543	81.938095	81.879623	81.92363	81.947021	81.85997	81.911209	81.922646	81.9496	81.961739	81.955864	81.929535	81.885544	81.918701	81.925201	81.932045	81.861794	81.854713	81.998543	81.904045	81.878143	81.899513	81.913528	81.895439	81.90554	81.926765	81.874901	81.895546	81.881729	81.87645	81.91655	81.914856	81.961334	81.952087	81.89994	81.915604	81.918312	81.886917	81.924683	81.933311	81.913872	81.923889	81.918289	81.975365	81.925179	81.966293	81.901939	81.922455	81.889732	81.892906	81.885117	81.87233	81.868118	81.880997	81.939491	81.896317	81.920456	81.903122	81.869621	81.884666	81.953804	81.915413	81.873314	81.924919	81.889862	81.89473	81.9505	81.914001	81.925308	81.931183	81.937347	81.928741	81.955177	81.942581	81.922539	81.892349	81.872025	81.906982	81.908051	81.920776	81.904602	81.92981	81.931099	81.918205	81.893852	81.876488	81.898293	81.973846	81.873337	81.912842	81.87439	81.891083	81.880096	81.869263	81.902733	81.88636	81.858421	81.901512	81.914642	81.812737	81.865097	81.912643	81.889877	81.864326	81.860657	81.946854	81.893761	81.886147	81.864494	81.909409	81.874947	81.928291	81.910713	81.861107	81.915932	81.932365	81.981354	81.897026	81.8657	81.922707	81.887909	81.891617	81.868225	81.869537	81.885651	81.912285	81.910652	81.889641	81.891487	81.87162	81.911034	81.932304	81.873764	81.865654	81.869583	81.823921	81.84864	81.909897	81.886986	81.944016	81.86776	81.828491	81.913826	81.86557	81.90818	81.906273	81.883911	81.923653	81.894211	81.804199	81.886642	81.837219	81.867348	81.963997	81.809303	81.900139	81.832199	81.918976	81.836044	81.925346	81.873383	81.872093	81.862823	81.905457	81.86467	81.87735	81.864922	81.843079	81.869583	81.875374	81.899475	81.815575	81.911766	81.842934	81.893829	81.829239	81.88308	81.852547	81.838058	81.876144	81.829773	81.925926	81.841217	81.903397	81.859428	81.844604	81.911812	81.889061	81.887199	81.904282	81.80426	81.845589	81.835228	81.785271	81.863297	81.830353	81.861404	81.858963	81.851189	81.835762	81.787201	81.826385	81.869263	81.881126	81.87825	81.827049	81.862396	81.880844	81.823555	81.844193	81.897346	81.84613	81.847649	81.804497	81.780853	81.770233	81.857285	81.833061	81.891037	81.822395	81.930969	81.831856	81.772034	81.874367	81.805634	81.77491	81.843658	81.826149	81.878654	81.804329	81.748772	81.797737	81.788452	81.799759	81.806427	81.790962	81.81604	81.787079	81.815353	81.7901	81.811066	81.738541	81.782227	81.729294	81.780334	81.821556	81.835075	81.781906	81.831429	81.748085	81.770035	81.697166	81.809776	81.706352	81.75972	81.724808	81.794006	81.739952	81.812309	81.716782	81.762077	81.761436	81.776344	81.77356	81.769951	81.781837	81.797394	81.736008	81.799004	81.752762	81.78952	81.715881	81.757721	81.798599	81.779007	81.76403	81.714745	81.737038	81.825462	81.787292	81.781387	81.764053	81.753197	81.725281	81.736115	81.752937	81.728729	81.755943	81.743645	81.767075	81.722893	81.672646	81.709465	81.718307	81.69455	81.697296	81.74543	81.701721	81.690857	81.77092	81.741631	81.714783	81.723007	81.728729	81.694633	81.690643	81.737831	81.728714	81.755211	81.79287	81.664078	81.724442	81.74839	81.703239	81.712936	81.716461	81.730988	81.712341	81.747574	81.707382	81.80027	81.713432	81.730515	81.768341	81.737534	81.698883	81.689011	81.703949
81.854622	81.821861	81.818336	81.78566	81.845978	81.80175	81.789825	81.848061	81.867393	81.793533	81.89447	81.803123	81.884216	81.867775	81.832352	81.844948	81.832054	81.839775	81.841576	81.882217	81.806778	81.830315	81.875076	81.882645	81.832993	81.857521	81.851341	81.859451	81.848595	81.781387	81.857285	81.759972	81.880951	81.804947	81.836792	81.852585	81.860527	81.838661	81.835052	81.852371	81.821411	81.872673	81.809738	81.831451	81.870178	81.825058	81.829071	81.805634	81.897537	81.87999	81.87355	81.865051	81.821472	81.792809	81.850655	81.888138	81.851875	81.823639	81.904449	81.823318	81.901039	81.854881	81.884796	81.916183	81.860741	81.82428	81.819649	81.890053	81.824539	81.803749	81.850914	81.868225	81.849045	81.902153	81.831985	81.883209	81.846581	81.897606	81.838554	81.828621	81.799866	81.91436	81.817719	81.867241	81.857697	81.883698	81.880096	81.863831	81.833961	81.881104	81.961723	81.821991	81.866493	81.863678	81.929405	81.836105	81.83699	81.91906	81.782486	81.851173	81.864708	81.892586	81.866661	81.870438	81.855057	81.867775	81.874214	81.855415	81.85186	81.932495	81.849564	81.882561	81.844307	81.862671	81.847755	81.810402	81.852264	81.805573	81.858101	81.863403	81.910843	81.871536	81.891937	81.87394	81.849304	81.837761	81.829948	81.809196	81.880806	81.86937	81.846748	81.895134	81.877457	81.844559	81.92421	81.915886	81.876015	81.869476	81.864304	81.87162	81.908676	81.90168	81.87619	81.897736	81.873123	81.874023	81.918312	81.881081	81.867584	81.88726	81.893013	81.880806	81.866898	81.889923	81.936783	81.908997	81.888763	81.900864	81.897026	81.952126	81.947922	81.924812	81.916206	81.887154	81.890289	81.928528	81.809219	81.940346	81.943672	81.869453	81.894707	81.945671	81.927948	81.906639	81.965172	81.970581	81.924789	81.918121	81.947815	81.951569	81.893997	81.898872	81.942795	81.935646	81.952965	81.932365	81.950928	81.949188	81.971695	81.858597	81.898163	81.917923	81.902046	81.966957	81.960388	81.933846	81.914795	81.85527	81.931038	81.913094	81.866814	81.903122	81.949768	81.906898	81.886856	81.923843	81.929512	81.882286	81.876343	81.90007	81.886192	81.939766	81.911316	81.896057	81.958542	81.914467	81.903244	81.97007	81.924812	81.895027	81.91507	81.851578	81.908699	81.835846	81.977966	81.885033	81.875549	81.905502	81.950264	81.927643	81.932968	81.90387	81.914597	81.844261	81.930199	81.917412	81.850975	81.90741	81.911102	81.94902	81.89003	81.958931	81.938759	81.925285	81.932045	81.90947	81.850075	81.952019	81.914406	81.906425	81.904945	81.923737	81.935371	81.936165	81.981995	81.940651	81.976631	81.900246	81.908936	81.930458	81.87207	81.891685	81.932518	81.965004	81.893547	81.921272	81.966698	81.915993	81.916748	81.910225	81.942001	81.91185	81.851921	81.92627	81.81115	81.869041	81.890221	81.89492	81.88475	81.860458	81.868744	81.907837	81.905907	81.852432	81.864258	81.905113	81.923271	81.849197	81.896149	81.975021	81.8601	81.89724	81.940453	81.887474	81.907715	81.97374	81.928291	81.852135	81.920647	81.949211	81.935631	81.899796	81.920906	81.914795	81.876167	81.865479	81.839325	81.918076	81.92421	81.830032	81.932648	81.870285	81.904472	81.888031	81.902908	81.896423	81.912735	81.8498	81.918266	81.859497	81.897606	81.927925	81.915482	81.921852	81.857758	81.865051	81.850845	81.836426	81.904427	81.880394	81.924194	81.895691	81.910332	81.85553	81.921486	81.860115	81.867004	81.954872	81.910156	81.895844	81.874153	81.889946	81.872971	81.896957	81.84864	81.931396	81.880867	81.925346	81.885628	81.865997	81.879776	81.88707	81.821579	81.861237	81.929108	81.89402	81.917816	81.847931	81.886536	81.868317	81.918808	81.824951	81.878548	81.88829	81.856575	81.904922	81.835396	81.882324	81.805809	81.849236	81.900047	81.857758	81.856384	81.853081	81.875114	81.82634	81.832069	81.791451	81.817993	81.80381	81.89621	81.818665	81.817162	81.869987	81.811539	81.79216	81.85128	81.812889	81.817993	81.813705	81.875313	81.856148	81.792313	81.871704	81.881256	81.813408	81.882774	81.848381	81.805809	81.795013	81.880867	81.805809	81.857391	81.835266	81.85759	81.79641	81.793533	81.868011	81.80542	81.850525	81.812202	81.833229	81.807396	81.799156	81.705605	81.774826	81.775658	81.74086	81.740387	81.755531	81.829628	81.799332	81.732506	81.777313	81.76712	81.788857	81.718536	81.789886	81.806	81.756882	81.782974	81.796883	81.825783	81.791176	81.747253	81.703049	81.815659	81.773834	81.750298	81.758492	81.772568	81.772766	81.793579	81.712791	81.791069	81.743538	81.732956	81.780106	81.723114	81.756691	81.752998	81.734444	81.827736	81.720711	81.770683	81.729485	81.789261	81.757828	81.732681	81.717148	81.688416	81.717514	81.700363	81.794434	81.758751	81.742355	81.78418	81.707832	81.746307	81.727936	81.727058	81.795982	81.726692	81.733368	81.729012	81.704697	81.677124	81.759933	81.632301	81.660027	81.724785	81.69944	81.684357	81.69384	81.725212	81.686501	81.722771	81.746544	81.715279	81.638802	81.710342	81.740471	81.739807	81.794182	81.707321	81.70607	81.729675	81.714378	81.664642	81.66906	81.707726	81.735924	81.731178	81.754463	81.725517	81.680862	81.768661	81.750084	81.782936	81.731819	81.756927	81.6502
81.844086	81.810616	81.824821	81.849907	81.836792	81.825722	81.779762	81.799179	81.887001	81.807137	81.824951	81.810356	81.790466	81.840141	81.790405	81.830933	81.845207	81.840164	81.84922	81.903656	81.855568	81.884323	81.86042	81.822929	81.887756	81.818466	81.841148	81.898636	81.782509	81.805466	81.80735	81.819221	81.871681	81.87001	81.814926	81.858055	81.846939	81.830658	81.878273	81.806496	81.85849	81.845078	81.830826	81.847778	81.865891	81.844238	81.797333	81.815056	81.877716	81.874046	81.883957	81.862198	81.826965	81.869713	81.838234	81.753326	81.840546	81.851875	81.864044	81.850052	81.78894	81.861816	81.88205	81.896423	81.925674	81.880478	81.796432	81.915993	81.854347	81.840141	81.85585	81.842674	81.860245	81.866745	81.852112	81.869904	81.825188	81.938911	81.853035	81.782059	81.834801	81.837997	81.852097	81.854088	81.822609	81.815338	81.823082	81.88559	81.852097	81.844025	81.869492	81.869904	81.874519	81.860657	81.853317	81.830849	81.844177	81.802994	81.775749	81.897003	81.901703	81.930351	81.884239	81.866425	81.78315	81.785378	81.873764	81.866402	81.880417	81.845459	81.823555	81.85965	81.783577	81.819778	81.842415	81.798859	81.868225	81.806282	81.798042	81.85836	81.881638	81.850143	81.798859	81.85965	81.862068	81.853188	81.866745	81.775017	81.865204	81.894318	81.897301	81.812012	81.858253	81.859001	81.879837	81.887672	81.806236	81.856812	81.87722	81.831963	81.888634	81.880653	81.91198	81.945778	81.844109	81.831276	81.89698	81.903229	81.860825	81.820038	81.945969	81.869835	81.90535	81.891617	81.88179	81.934212	81.895027	81.924919	81.874344	81.891403	81.909882	81.919876	81.887802	81.955109	81.894516	81.939857	81.782974	81.932411	81.948372	81.851578	81.928673	81.934875	81.920303	81.917946	81.888718	82.012169	81.92054	81.861084	81.942947	81.916962	81.940216	81.99279	81.948547	81.919746	81.942238	81.943649	81.889061	81.902496	81.969833	81.874863	81.917091	81.919876	81.879669	81.91893	81.877502	81.905563	81.91539	81.870567	81.940735	81.913483	81.899559	81.929512	81.904533	81.881683	81.881126	81.940903	81.965645	81.859322	81.856789	81.890373	81.940094	81.919365	81.890327	81.954742	81.914619	81.939301	81.924232	81.944016	81.92408	81.885651	81.882629	81.841064	81.967621	81.856216	81.987129	81.883804	81.919769	81.869003	81.920158	81.937363	81.92981	81.918549	81.938286	81.901466	81.897179	81.99157	81.884796	81.874603	81.869904	81.939873	81.901573	81.924728	81.921913	81.919426	81.925735	81.914619	81.888336	81.970215	81.880524	81.946037	81.872604	81.981247	81.908119	81.988754	81.923096	81.924149	81.959511	81.965279	81.906357	81.872093	81.882904	81.911598	81.955307	81.951767	81.904297	81.885139	81.906105	81.888573	81.951271	81.937881	81.937111	81.914856	81.879364	81.898186	81.837799	81.874687	81.883766	81.827461	81.881851	81.903313	81.850739	81.847542	81.824242	81.87561	81.894104	81.926163	81.91951	81.879234	81.892479	81.923508	81.851517	81.909859	81.950455	81.952148	81.909256	81.947815	81.907303	81.86718	81.936188	81.903526	81.875526	81.897774	81.869041	81.894882	81.843018	81.895241	81.852501	81.900352	81.917839	81.879128	81.895477	81.847267	81.918549	81.85128	81.905434	81.920868	81.816109	81.869904	81.934471	81.853958	81.924812	81.950584	81.921097	81.884346	81.892586	81.910156	81.863876	81.855888	81.90007	81.890373	81.865143	81.879387	81.861595	81.844215	81.874687	81.829521	81.808556	81.891426	81.879669	81.862007	81.872566	81.914124	81.794777	81.863121	81.858612	81.874985	81.850677	81.936485	81.926941	81.901184	81.851791	81.910072	81.808723	81.812866	81.895844	81.886726	81.901169	81.86602	81.886467	81.846275	81.896553	81.822502	81.865181	81.90741	81.902435	81.820702	81.863808	81.888824	81.789673	81.836578	81.853745	81.87458	81.838875	81.84407	81.890312	81.866516	81.867928	81.804802	81.832138	81.858276	81.833961	81.858185	81.851059	81.856964	81.789093	81.823143	81.841362	81.862045	81.801842	81.816002	81.802589	81.909088	81.841362	81.861298	81.838661	81.813553	81.896255	81.759354	81.74485	81.853294	81.818573	81.830139	81.80175	81.786285	81.848465	81.827675	81.784653	81.827118	81.743042	81.786972	81.771881	81.844902	81.804932	81.794884	81.767998	81.812271	81.792915	81.750343	81.715088	81.767593	81.809242	81.810829	81.762848	81.790634	81.772697	81.779671	81.698929	81.788536	81.789825	81.727592	81.718307	81.786369	81.810677	81.755707	81.779182	81.787422	81.763168	81.807869	81.810379	81.710281	81.800018	81.743134	81.723068	81.795296	81.700562	81.731071	81.766068	81.743752	81.741158	81.8013	81.74794	81.719101	81.800362	81.731972	81.80439	81.780556	81.807137	81.777527	81.706505	81.747681	81.699165	81.659615	81.69017	81.761581	81.740967	81.760986	81.770576	81.673843	81.733559	81.717728	81.748238	81.758713	81.705025	81.784866	81.718887	81.753387	81.699677	81.714546	81.661316	81.664169	81.748558	81.658607	81.701782	81.755127	81.700798	81.707253	81.746475	81.750832	81.708862	81.708069	81.714531	81.715408	81.748047	81.700539	81.748863	81.711052	81.694595	81.701607	81.698006	81.716331	81.725769	81.683136	81.712448	81.69931	81.677002	81.701225	81.751434	81.707771	81.786049	81.727768	81.775169	81.711029
81.852074	81.843918	81.851532	81.852501	81.873596	81.871361	81.815163	81.824303	81.863914	81.848358	81.794266	81.858253	81.806969	81.837029	81.835594	81.831772	81.851128	81.811302	81.859665	81.879044	81.871124	81.869133	81.779434	81.834198	81.902176	81.834602	81.829842	81.820396	81.85231	81.8181	81.851341	81.795662	81.870636	81.875183	81.844177	81.798599	81.826561	81.819176	81.831169	81.787613	81.820847	81.879669	81.833099	81.930023	81.844948	81.862221	81.835594	81.814865	81.848038	81.856728	81.859474	81.874535	81.854172	81.843941	81.869453	81.741585	81.817543	81.795937	81.863853	81.844604	81.807076	81.862694	81.844604	81.838402	81.907776	81.922173	81.807098	81.897064	81.832886	81.787697	81.86499	81.830826	81.899109	81.85527	81.858978	81.875244	81.789932	81.885971	81.793983	81.79628	81.814178	81.887451	81.834152	81.864258	81.840118	81.829323	81.862373	81.818489	81.873741	81.858963	81.840981	81.868828	81.866554	81.844345	81.85334	81.805595	81.85778	81.826599	81.832138	81.866966	81.835678	81.896835	81.843811	81.85984	81.82795	81.830765	81.863808	81.816841	81.857094	81.854042	81.830208	81.849777	81.839966	81.854477	81.848961	81.821648	81.824738	81.838364	81.816109	81.838531	81.800247	81.817741	81.813148	81.862907	81.85424	81.859154	81.858124	81.829796	81.895782	81.857368	81.895714	81.830917	81.862801	81.868248	81.855331	81.841492	81.837906	81.884216	81.897713	81.896255	81.900864	81.874001	81.910133	81.928741	81.798874	81.853233	81.898552	81.896729	81.847374	81.879517	81.915802	81.915543	81.880974	81.879044	81.824196	81.931915	81.897369	81.900757	81.840248	81.910439	81.90123	81.901466	81.927689	81.960754	81.933868	81.930588	81.771645	81.941185	81.967987	81.884171	81.928162	81.921806	82.007187	81.887001	81.946144	82.010712	81.885971	81.928612	81.892609	81.922836	81.919495	81.956078	81.905655	81.945244	81.945175	81.898979	81.955048	81.928719	81.923119	81.858337	81.865891	81.953827	81.934296	81.909859	81.930542	81.909622	81.944832	81.86647	81.893143	81.923843	81.89254	81.917778	81.905991	81.913353	81.87735	81.99485	81.901962	81.936142	81.897133	81.904709	81.920113	81.902817	81.883934	81.895996	81.899879	81.960022	81.947449	81.978111	81.932732	81.930389	81.889496	81.849068	81.995132	81.922539	82.018005	81.919533	81.921227	81.911034	81.948502	81.929794	81.922989	81.871727	81.963181	81.954185	81.877693	81.948799	81.897774	81.908463	81.86512	81.90979	81.934212	81.919426	81.916061	81.913162	81.897179	81.881874	81.913292	81.996803	81.917755	81.902153	81.926186	81.962494	81.951782	81.97361	81.891342	81.882156	81.899727	81.939575	81.91835	81.903099	81.935066	81.908806	81.931854	81.943588	81.926941	81.906662	81.903336	81.872543	81.971825	81.925217	81.895134	81.847137	81.928352	81.896423	81.893227	81.828445	81.889732	81.806496	81.852264	81.857285	81.87986	81.846924	81.826576	81.901726	81.905846	81.90818	81.835503	81.897285	81.881638	81.886917	81.846748	81.878334	81.920692	81.933311	81.897522	81.879021	81.897369	81.817078	81.88546	81.868874	81.89756	81.917664	81.944016	81.925545	81.921379	81.933609	81.869537	81.914986	81.921059	81.863617	81.874756	81.876831	81.832397	81.811218	81.888786	81.87471	81.841942	81.844864	81.909363	81.840637	81.924599	81.903931	81.90889	81.880974	81.855743	81.893417	81.888336	81.865738	81.914902	81.921402	81.852455	81.887344	81.859711	81.844307	81.847542	81.829369	81.781944	81.945816	81.850845	81.867561	81.912132	81.8787	81.845184	81.833702	81.881401	81.850357	81.898483	81.924316	81.905289	81.92041	81.902817	81.867203	81.837029	81.827911	81.944336	81.8993	81.915733	81.848595	81.830315	81.822784	81.89473	81.841125	81.838058	81.869087	81.890221	81.826515	81.842224	81.878639	81.767784	81.881424	81.89106	81.872047	81.799072	81.84922	81.89621	81.833664	81.88121	81.831451	81.882973	81.856667	81.852112	81.808426	81.89106	81.86982	81.804413	81.832504	81.800598	81.822868	81.845268	81.814606	81.825356	81.874733	81.790359	81.818451	81.816841	81.824501	81.866898	81.809753	81.812828	81.789391	81.883614	81.835335	81.778557	81.851059	81.84362	81.793427	81.783043	81.797867	81.774269	81.858292	81.777031	81.843636	81.763191	81.807571	81.762955	81.749031	81.798386	81.798279	81.736458	81.737595	81.751045	81.7603	81.753838	81.823853	81.773132	81.79216	81.700645	81.772507	81.831879	81.773689	81.724976	81.829002	81.775078	81.723328	81.77594	81.722488	81.785599	81.761307	81.753624	81.746925	81.818016	81.730469	81.707939	81.801369	81.685005	81.773277	81.774178	81.733002	81.754288	81.740044	81.776688	81.76828	81.798897	81.756866	81.817055	81.754395	81.728477	81.714485	81.703995	81.689163	81.714806	81.724182	81.739075	81.776108	81.701935	81.746819	81.796043	81.744743	81.743492	81.715836	81.762032	81.753883	81.731354	81.716934	81.729546	81.731178	81.720833	81.739227	81.737061	81.726395	81.699249	81.743172	81.691719	81.764824	81.721542	81.74839	81.76841	81.74987	81.712593	81.687943	81.735191	81.719269	81.693932	81.68882	81.714722	81.725792	81.673714	81.708603	81.694702	81.738991	81.714745	81.721741	81.727356	81.698456	81.713715	81.665779	81.743584	81.735558	81.691719	81.739204	81.76577	81.699615
81.848938	81.869148	81.852005	81.805183	81.838211	81.815353	81.807716	81.826363	81.837692	81.829651	81.839691	81.816391	81.828598	81.861038	81.805122	81.815269	81.7995	81.79422	81.814629	81.824966	81.86203	81.805916	81.781372	81.815102	81.831642	81.821022	81.80098	81.789047	81.862373	81.832413	81.836365	81.820702	81.814819	81.875053	81.801605	81.835419	81.797569	81.822098	81.795013	81.847862	81.875267	81.871704	81.829155	81.853317	81.808403	81.805786	81.807266	81.916832	81.858208	81.793083	81.793556	81.791992	81.840912	81.823425	81.8004	81.800423	81.860672	81.810532	81.846725	81.860565	81.840141	81.875267	81.786087	81.900093	81.801712	81.897217	81.795807	81.927559	81.797997	81.812225	81.811905	81.844109	81.804008	81.838722	81.827438	81.849472	81.80954	81.809883	81.832672	81.754463	81.837784	81.918953	81.833229	81.833878	81.918976	81.887909	81.912285	81.81456	81.81778	81.856491	81.858681	81.851601	81.860054	81.811363	81.843834	81.807098	81.817802	81.87812	81.810783	81.874428	81.838036	81.852585	81.834732	81.867348	81.856667	81.86499	81.834351	81.863678	81.868935	81.882927	81.814606	81.823143	81.840996	81.888252	81.893784	81.848274	81.857697	81.79808	81.811584	81.831665	81.818962	81.815353	81.81321	81.850891	81.825439	81.842628	81.871857	81.851234	81.867523	81.849754	81.845268	81.874069	81.873421	81.86377	81.796112	81.859047	81.847755	81.834969	81.766304	81.866577	81.842972	81.8451	81.925606	81.874069	81.838959	81.88797	81.872116	81.885826	81.868462	81.908356	81.863701	81.842133	81.886253	81.85585	81.872803	81.919495	81.88192	81.848442	81.914581	81.926506	81.93335	81.907066	81.922905	81.930069	81.948334	81.87323	81.795593	81.907799	81.849045	81.900177	81.963867	81.90683	81.92112	81.918465	81.996628	81.960945	81.85688	81.900909	81.905052	81.968155	81.915375	81.856964	81.959061	81.911835	81.936401	81.898354	81.930222	81.882179	81.933136	81.878876	81.876534	81.92363	81.895782	81.920395	81.951012	81.925842	81.969383	81.914726	81.885437	81.944321	81.881874	81.940071	81.896362	81.930374	81.867157	81.918503	81.88089	81.92511	81.897987	81.911705	81.877502	81.865524	81.931145	81.88842	81.856064	81.968071	81.909126	81.98024	81.925201	81.927925	81.973541	81.879387	81.942818	81.914017	81.953842	81.909859	81.940216	81.907516	81.928764	81.927536	81.908119	81.90181	81.927795	81.947258	81.862114	81.899124	81.903229	81.922279	81.945969	81.951378	81.899727	81.925903	81.913528	81.933479	81.938248	81.931747	81.91185	81.959595	81.942856	81.946144	81.932198	81.952347	81.90612	81.907837	81.884621	81.932755	81.923332	81.955391	81.882309	81.88224	81.882759	81.957085	81.943527	81.847374	81.914688	81.940819	81.961655	81.890999	81.92421	81.903076	81.90432	81.892174	81.923721	81.873161	81.895821	81.848724	81.951889	81.866234	81.911125	81.882179	81.873764	81.86718	81.869904	81.898293	81.868958	81.870163	81.890564	81.891426	81.854965	81.873314	81.891747	81.930885	81.916725	81.917923	81.889084	81.824715	81.906166	81.867889	81.857925	81.88179	81.919853	81.969551	81.947838	81.897751	81.891663	81.981995	81.841408	81.932449	81.916893	81.886681	81.943695	81.840569	81.822868	81.848961	81.923248	81.846535	81.857819	81.863098	81.923592	81.886917	81.900543	81.931381	81.920372	81.88282	81.881851	81.935516	81.848854	81.869263	81.957451	81.920219	81.916679	81.912453	81.873207	81.830742	81.842415	81.848747	81.787933	81.935974	81.838379	81.824219	81.862587	81.897583	81.862755	81.855247	81.873489	81.89679	81.860207	81.926338	81.903717	81.871941	81.930733	81.842285	81.82634	81.85482	81.873787	81.839325	81.86216	81.878189	81.835289	81.819695	81.841217	81.779198	81.860764	81.852219	81.869003	81.807571	81.852417	81.816154	81.837738	81.867416	81.860611	81.804733	81.792892	81.799477	81.851578	81.81662	81.862907	81.79261	81.835266	81.802994	81.867157	81.854538	81.834412	81.843979	81.845078	81.852051	81.77523	81.802994	81.764053	81.818451	81.786369	81.838425	81.820763	81.77594	81.79808	81.840546	81.7892	81.849258	81.836601	81.793839	81.822266	81.808723	81.817436	81.793129	81.798386	81.848381	81.774612	81.758621	81.746994	81.840614	81.792694	81.839668	81.771561	81.794907	81.754677	81.759201	81.748238	81.799179	81.723946	81.771881	81.728302	81.784912	81.81102	81.795662	81.767036	81.683907	81.719574	81.748985	81.799072	81.75901	81.7827	81.715813	81.721031	81.678757	81.786285	81.726799	81.77536	81.741631	81.800018	81.70755	81.74897	81.74942	81.712357	81.765984	81.71283	81.765144	81.708588	81.744804	81.741241	81.733475	81.792656	81.76841	81.816559	81.768471	81.710472	81.730385	81.755966	81.720901	81.703888	81.707596	81.697128	81.716156	81.747551	81.787552	81.6735	81.727463	81.764435	81.814606	81.741219	81.672882	81.765083	81.728302	81.736504	81.668137	81.731178	81.693352	81.710876	81.738518	81.700905	81.705963	81.698738	81.762207	81.761887	81.717918	81.688545	81.753792	81.751495	81.712639	81.712769	81.774956	81.749184	81.700798	81.656975	81.695427	81.705948	81.753197	81.702766	81.701439	81.64724	81.710876	81.706116	81.695305	81.70607	81.648888	81.652153	81.695496	81.71167	81.69088	81.702515	81.711075	81.749161	81.731972
81.817505	81.903465	81.793663	81.816406	81.834991	81.796303	81.883224	81.796043	81.832695	81.738564	81.825638	81.825653	81.780594	81.843384	81.795166	81.741264	81.781883	81.796127	81.738518	81.824348	81.862137	81.838959	81.821884	81.791153	81.849236	81.852715	81.766861	81.800186	81.805962	81.82589	81.811218	81.77935	81.767548	81.865654	81.801262	81.810638	81.770836	81.836319	81.826256	81.837677	81.846298	81.827522	81.798538	81.799095	81.794525	81.797333	81.773453	81.817993	81.814667	81.811775	81.840591	81.825165	81.869514	81.749741	81.81263	81.805229	81.850266	81.816986	81.843124	81.87104	81.806625	81.842308	81.824883	81.859627	81.832802	81.801971	81.842201	81.898552	81.821213	81.807182	81.820251	81.808853	81.822823	81.814049	81.869133	81.860931	81.847672	81.795876	81.854729	81.832031	81.804153	81.84877	81.851982	81.842117	81.897285	81.826004	81.881706	81.822571	81.837585	81.85791	81.825272	81.875694	81.845398	81.852654	81.825745	81.830551	81.867203	81.912392	81.822006	81.863701	81.870544	81.833145	81.805527	81.804047	81.831367	81.832695	81.822975	81.894127	81.822098	81.820702	81.840546	81.870995	81.894989	81.843895	81.830376	81.848892	81.826775	81.838211	81.844902	81.831169	81.832909	81.822586	81.848854	81.828896	81.823082	81.816498	81.844322	81.832718	81.893867	81.854797	81.880264	81.872818	81.880203	81.890289	81.852692	81.848083	81.795593	81.827499	81.79763	81.755127	81.805679	81.819153	81.878464	81.888611	81.86808	81.855698	81.871384	81.851173	81.901596	81.89106	81.864906	81.898788	81.893784	81.837906	81.832291	81.949127	81.933289	81.910133	81.898979	81.891556	81.892281	81.924858	81.852417	81.875931	81.894104	81.875587	81.778297	81.893829	81.836731	81.840782	81.910393	81.907066	81.920929	81.898529	81.922195	81.921852	81.854492	81.908142	81.924515	81.918571	81.900223	81.901421	81.874046	81.905502	81.921188	81.879433	81.921722	81.908051	81.904617	81.930801	81.905907	81.951981	81.920181	81.87915	81.956139	81.916977	81.974014	81.889687	81.892029	81.884621	81.901985	81.915009	81.867157	81.874367	81.849602	81.881401	81.894554	81.911148	81.862175	81.936722	81.863617	81.885246	81.911034	81.902496	81.867088	81.966507	81.834045	81.97908	81.963585	81.940475	81.923393	81.945694	81.948524	81.926788	81.934296	81.905586	81.945023	81.967453	81.925713	81.922707	81.856194	81.961418	81.920135	81.909409	81.919106	81.940498	81.911446	81.916962	81.938248	81.964745	81.892456	81.943634	81.898804	81.946526	81.962471	81.945755	81.912971	81.933228	81.894836	81.953262	81.878746	81.946465	81.917473	81.909599	81.924126	81.943527	81.951874	81.933655	81.867157	81.907043	81.890694	81.919708	81.961418	81.877113	81.925026	81.914383	81.873703	81.91346	81.915115	81.951889	81.96627	81.907883	81.987961	81.873291	81.883591	81.891899	81.930328	81.92923	81.946358	81.922623	81.868225	81.858551	81.905266	81.858727	81.929123	81.8908	81.89209	81.864197	81.862717	81.9002	81.887543	81.91275	81.866127	81.944557	81.953224	81.892303	81.882736	81.866165	81.891212	81.853592	81.922241	81.914581	81.909195	81.898674	81.91217	81.870415	81.882759	81.877174	81.877647	81.860054	81.883636	81.835762	81.875717	81.910583	81.902908	81.935051	81.875549	81.902199	81.891449	81.92524	81.858635	81.914322	81.908936	81.907135	81.846062	81.954681	81.87883	81.89138	81.898163	81.862091	81.872993	81.904259	81.84716	81.795212	81.883209	81.829002	81.819046	81.921333	81.847565	81.829002	81.900848	81.837677	81.814392	81.881767	81.81321	81.941467	81.873528	81.87619	81.860764	81.871704	81.876579	81.797829	81.836708	81.882584	81.921356	81.874603	81.867737	81.89106	81.829155	81.837563	81.834518	81.840912	81.868958	81.840309	81.864708	81.818901	81.846962	81.79113	81.790405	81.818665	81.779221	81.87014	81.785721	81.849113	81.821968	81.847031	81.837585	81.802055	81.798103	81.812141	81.882584	81.866402	81.834068	81.835953	81.805252	81.847847	81.819366	81.806343	81.77169	81.811707	81.823425	81.820847	81.823593	81.758278	81.833122	81.810875	81.746368	81.817764	81.846924	81.759956	81.849129	81.776344	81.825981	81.799782	81.778	81.804176	81.758926	81.789543	81.737381	81.814949	81.790016	81.813705	81.752037	81.75869	81.740837	81.770958	81.761154	81.722595	81.745667	81.730492	81.67363	81.722145	81.756668	81.771072	81.830635	81.664764	81.736671	81.790146	81.806755	81.814629	81.812698	81.734909	81.756134	81.706398	81.741798	81.739738	81.728065	81.74884	81.814308	81.712921	81.71579	81.79171	81.729507	81.786179	81.738449	81.765274	81.693565	81.736649	81.748497	81.73468	81.738754	81.739487	81.796669	81.782913	81.686287	81.732056	81.715965	81.652496	81.677917	81.688522	81.69912	81.710129	81.738907	81.751884	81.634384	81.71843	81.777588	81.739075	81.705986	81.739204	81.732445	81.683777	81.700539	81.656738	81.706635	81.678116	81.735703	81.727081	81.678139	81.712105	81.732765	81.708649	81.704979	81.688652	81.708069	81.800743	81.752892	81.694466	81.731461	81.788322	81.779007	81.696785	81.664787	81.687622	81.750427	81.725601	81.699661	81.699638	81.753517	81.643356	81.683411	81.670563	81.707359	81.652473	81.678177	81.70266	81.731949	81.721092	81.723022	81.720024	81.702042	81.708542
81.816429	81.853165	81.811516	81.782852	81.795227	81.810356	81.815079	81.807228	81.822502	81.796623	81.858101	81.836685	81.762787	81.835075	81.784996	81.750641	81.853424	81.79847	81.757164	81.831642	81.88707	81.801216	81.820572	81.804672	81.819695	81.837929	81.8013	81.839821	81.791367	81.840309	81.798622	81.803665	81.790871	81.849281	81.820869	81.863098	81.839905	81.838898	81.836578	81.794716	81.802139	81.841576	81.821861	81.832634	81.815018	81.773514	81.837456	81.839066	81.792503	81.86776	81.820442	81.806198	81.80761	81.809608	81.832161	81.86602	81.859795	81.813599	81.820183	81.864624	81.787697	81.796707	81.791306	81.865952	81.830696	81.823189	81.781197	81.898399	81.817993	81.773621	81.809052	81.861771	81.788704	81.85778	81.838013	81.815918	81.819931	81.820915	81.862648	81.859428	81.837845	81.840355	81.874474	81.864456	81.835701	81.851234	81.858704	81.80072	81.8787	81.874046	81.847954	81.836426	81.875717	81.846512	81.871536	81.817078	81.86525	81.880821	81.807823	81.812546	81.834991	81.843018	81.883896	81.834221	81.84864	81.818466	81.825508	81.877625	81.878937	81.828102	81.825378	81.819138	81.840721	81.820808	81.829109	81.825958	81.85907	81.844284	81.826492	81.832329	81.869858	81.808533	81.866318	81.853104	81.833809	81.859283	81.837265	81.811943	81.886513	81.897629	81.867996	81.857094	81.838058	81.806129	81.845245	81.874947	81.80439	81.821175	81.80381	81.730087	81.833252	81.836922	81.842865	81.842285	81.861877	81.900826	81.866982	81.864021	81.877968	81.869301	81.848618	81.881836	81.876083	81.836304	81.924812	81.887436	81.842628	81.902733	81.865227	81.885033	81.868805	81.910393	81.935501	81.887093	81.929298	81.951637	81.720619	81.944809	81.851921	81.829689	81.91893	81.856575	81.889496	81.887306	81.880821	81.870033	81.914452	81.910995	81.959251	81.945175	81.919388	81.883118	81.893204	81.885223	81.883957	81.965454	81.914665	81.893745	81.923866	81.917	81.924858	81.900436	81.87825	81.942795	81.901016	81.880936	81.886208	81.930176	81.903122	81.892609	81.889046	81.947624	81.889511	81.894089	81.851982	81.894577	81.9002	81.949249	81.90522	81.906166	81.896683	81.975151	81.873077	81.945625	81.917519	81.928886	81.882584	81.964081	81.926613	81.96402	81.883614	81.905304	81.937668	81.912323	81.913185	81.894539	81.887238	81.942322	81.899345	81.943588	81.908546	81.925285	81.947304	81.94799	81.942818	81.937576	81.947769	81.915672	81.95166	81.945351	81.919296	81.913033	81.907349	81.965157	81.921425	81.936554	81.913437	81.926079	81.89061	81.909775	81.908012	81.880157	81.884644	81.936058	81.913078	81.949379	81.935349	81.8955	81.882393	81.90535	81.880249	81.860802	81.957664	81.944962	81.931725	81.925606	81.889923	81.927841	81.919037	81.949234	81.884857	81.967598	81.946548	81.857841	81.872131	81.886963	81.888527	81.850609	81.864456	81.913567	81.899063	81.906464	81.890823	81.867775	81.900436	81.871986	81.925606	81.851921	81.88739	81.925972	81.875458	81.922325	81.925865	81.940521	81.899582	81.863312	81.932106	81.844948	81.954422	81.830338	81.870285	81.846001	81.850784	81.888847	81.90863	81.908142	81.884583	81.892456	81.854172	81.917885	81.90509	81.86602	81.90078	81.88636	81.91198	81.864944	81.867027	81.92247	81.848335	81.894577	81.858528	81.915352	81.909447	81.860207	81.855309	81.910713	81.890587	81.914581	81.87458	81.892715	81.905586	81.881508	81.916725	81.829437	81.886597	81.856171	81.849472	81.884003	81.869514	81.852951	81.925735	81.796432	81.863678	81.897156	81.842628	81.888359	81.891449	81.850395	81.916382	81.882561	81.791672	81.804199	81.815338	81.8395	81.86158	81.800575	81.820229	81.899429	81.818596	81.842224	81.822136	81.891357	81.834908	81.833984	81.813065	81.878571	81.861473	81.796127	81.801559	81.808449	81.825119	81.873466	81.785141	81.852051	81.796326	81.803535	81.785599	81.784973	81.804352	81.806664	81.848488	81.893761	81.853485	81.801971	81.780449	81.840569	81.833405	81.784714	81.786156	81.785828	81.80909	81.844559	81.790871	81.796127	81.8228	81.834152	81.755577	81.804482	81.813515	81.784119	81.838104	81.786064	81.819473	81.774544	81.820915	81.815231	81.751221	81.78817	81.769867	81.839844	81.821556	81.773796	81.721504	81.746735	81.754356	81.759544	81.745125	81.75399	81.754845	81.706139	81.738449	81.717682	81.744995	81.774284	81.779716	81.720131	81.735664	81.765015	81.758598	81.779053	81.804008	81.724525	81.737854	81.738708	81.750618	81.743027	81.723579	81.710815	81.733261	81.773148	81.713326	81.763084	81.656273	81.768753	81.741882	81.733025	81.724716	81.710625	81.699745	81.766884	81.733948	81.685905	81.71991	81.750748	81.756737	81.721825	81.747704	81.65625	81.696114	81.75676	81.733498	81.744179	81.718773	81.751801	81.724075	81.747421	81.741089	81.728645	81.76236	81.730255	81.702896	81.658371	81.693352	81.741287	81.67749	81.7341	81.731888	81.660736	81.654037	81.735016	81.682167	81.729744	81.706543	81.684319	81.720276	81.728607	81.711479	81.706055	81.745255	81.682106	81.740509	81.742035	81.671738	81.722359	81.710449	81.748024	81.714355	81.752014	81.720818	81.698303	81.697937	81.677597	81.723579	81.641998	81.698479	81.698799	81.702896	81.68103	81.714333	81.731674	81.685471	81.718346
81.811989	81.86113	81.805489	81.774307	81.775764	81.800659	81.756821	81.819496	81.822182	81.785812	81.817116	81.896233	81.806343	81.805405	81.780556	81.762527	81.866493	81.827591	81.806602	81.840874	81.862411	81.812569	81.806778	81.808708	81.831856	81.837822	81.829201	81.831001	81.823944	81.823944	81.784973	81.847115	81.761368	81.826538	81.820633	81.809669	81.744225	81.804863	81.860138	81.851151	81.838615	81.821884	81.836365	81.802422	81.829735	81.808601	81.816986	81.821754	81.814217	81.819778	81.856216	81.770767	81.839844	81.805656	81.824905	81.831795	81.835571	81.784676	81.811325	81.869774	81.822006	81.789375	81.796432	81.866791	81.827225	81.812332	81.812973	81.847626	81.829903	81.782097	81.820572	81.788795	81.765701	81.866165	81.854477	81.810081	81.803017	81.801949	81.860054	81.807335	81.839478	81.856232	81.858978	81.856598	81.849968	81.829712	81.846085	81.80117	81.867714	81.814369	81.815742	81.843506	81.878441	81.869644	81.86602	81.863441	81.832329	81.877045	81.818512	81.816582	81.863831	81.852348	81.871147	81.804825	81.866516	81.867325	81.826859	81.834839	81.8507	81.803467	81.799927	81.804459	81.896873	81.834389	81.818382	81.814926	81.796005	81.905586	81.802307	81.841988	81.808708	81.829628	81.85218	81.828339	81.829369	81.844025	81.878616	81.836899	81.866837	81.865311	81.894196	81.849434	81.901405	81.837929	81.859688	81.80574	81.835594	81.838638	81.815018	81.799309	81.867523	81.772614	81.833771	81.82428	81.875458	81.870934	81.852631	81.824242	81.856468	81.880135	81.842049	81.931808	81.921768	81.807892	81.898117	81.911232	81.890137	81.838509	81.845161	81.807289	81.925674	81.922668	81.870201	81.86525	81.865845	81.945198	81.728821	81.847672	81.869453	81.843384	81.946632	81.894943	81.851967	81.933784	81.855484	81.904747	81.875076	81.938248	81.878464	81.942963	81.921661	81.890694	81.892647	81.952599	81.894341	81.942497	81.902969	81.93438	81.952515	81.899925	81.917046	81.919495	81.87664	81.898247	81.875999	81.879883	81.933571	81.940544	81.941208	81.918953	81.878418	81.852394	81.904945	81.858833	81.921379	81.898979	81.883896	81.924706	81.887222	81.934448	81.91333	81.99015	81.866875	81.926376	81.913765	81.86544	81.881744	81.956932	81.897263	81.993134	81.881187	81.848831	81.935822	81.939529	81.942734	81.936188	81.880028	81.91835	81.913162	81.969978	81.895523	81.912857	81.943481	81.957191	81.907562	81.917366	81.928909	81.917969	81.931725	81.928162	81.897736	81.945152	81.923157	81.93483	81.90863	81.876488	81.88945	81.945541	81.898376	81.930519	81.914345	81.894989	81.917496	81.902542	81.888161	81.955887	81.907799	81.886429	81.872948	81.918999	81.893097	81.906425	81.939941	81.932556	81.918205	81.96595	81.899277	81.940155	81.918289	81.96376	81.900414	81.911896	81.919296	81.860054	81.8675	81.939857	81.908333	81.862885	81.878853	81.944489	81.941589	81.873848	81.941719	81.836258	81.850395	81.91436	81.917885	81.893631	81.918892	81.8601	81.863083	81.919922	81.920242	81.972237	81.899773	81.923912	81.876297	81.869431	81.903183	81.858383	81.870483	81.876923	81.921227	81.90638	81.916039	81.932175	81.86898	81.842331	81.867584	81.924576	81.8908	81.88443	81.886253	81.898636	81.917046	81.907906	81.934532	81.889153	81.914406	81.876358	81.890976	81.928329	81.948952	81.926361	81.870285	81.899216	81.888489	81.906296	81.882454	81.850677	81.890739	81.838081	81.931633	81.849968	81.854263	81.839752	81.841881	81.904449	81.891701	81.883873	81.887115	81.795105	81.90715	81.818275	81.853806	81.801285	81.905373	81.819733	81.876534	81.842522	81.849777	81.797035	81.806923	81.850464	81.858162	81.794304	81.811172	81.903572	81.799652	81.824966	81.812523	81.806046	81.829628	81.811256	81.865227	81.854668	81.789734	81.839752	81.794907	81.774284	81.80323	81.848335	81.820595	81.800598	81.835915	81.843399	81.745514	81.758217	81.83699	81.835953	81.833786	81.840508	81.842415	81.787056	81.791626	81.825653	81.864792	81.821899	81.771286	81.795319	81.776688	81.807396	81.745338	81.787437	81.802292	81.827072	81.818535	81.818558	81.81321	81.780037	81.824669	81.811813	81.806648	81.791779	81.847305	81.776047	81.794754	81.806755	81.750725	81.80555	81.765854	81.790337	81.812935	81.694168	81.747505	81.758278	81.729309	81.730362	81.75161	81.699142	81.707466	81.706093	81.779716	81.741287	81.763062	81.685577	81.727379	81.750984	81.785469	81.75663	81.775467	81.711311	81.770386	81.755554	81.714272	81.755043	81.694679	81.696587	81.716522	81.738815	81.725731	81.76236	81.707596	81.727661	81.776863	81.745125	81.70015	81.710175	81.69693	81.738968	81.784607	81.728111	81.727142	81.685326	81.747726	81.734612	81.782417	81.719009	81.760086	81.721199	81.756302	81.716095	81.738945	81.75663	81.705299	81.737488	81.724716	81.739372	81.763	81.770981	81.723259	81.659721	81.698715	81.740128	81.702835	81.7603	81.699699	81.721436	81.694855	81.766243	81.649078	81.682022	81.66095	81.706116	81.725044	81.754372	81.722321	81.708733	81.716156	81.717552	81.727104	81.725189	81.675644	81.658203	81.737724	81.724548	81.746475	81.699402	81.689552	81.64106	81.681396	81.698112	81.68058	81.688782	81.675323	81.675606	81.756973	81.645775	81.696419	81.77195	81.713623	81.722336
81.776047	81.859261	81.786644	81.823532	81.840294	81.770317	81.719223	81.788322	81.849045	81.8078	81.86898	81.839752	81.794754	81.843361	81.779976	81.77124	81.828041	81.818214	81.814415	81.804993	81.832977	81.797806	81.858231	81.804543	81.788361	81.825638	81.833809	81.875076	81.828171	81.850937	81.814796	81.854904	81.771584	81.856728	81.804733	81.798042	81.774864	81.785126	81.868401	81.830101	81.804695	81.734268	81.84465	81.796562	81.817886	81.816559	81.822929	81.794197	81.847054	81.814651	81.857498	81.740875	81.835312	81.782761	81.856125	81.833405	81.806816	81.807526	81.802803	81.855934	81.825745	81.848999	81.80439	81.774521	81.809326	81.813576	81.822571	81.830208	81.821945	81.808685	81.819176	81.761131	81.774506	81.861168	81.804993	81.8172	81.785919	81.81469	81.825722	81.773064	81.770599	81.840851	81.823166	81.818832	81.899582	81.837219	81.825081	81.848228	81.800247	81.809067	81.833168	81.840073	81.872391	81.865013	81.850998	81.906013	81.79512	81.777054	81.813255	81.820465	81.799477	81.85643	81.829323	81.816025	81.880547	81.864044	81.832588	81.885056	81.767937	81.879494	81.842224	81.823921	81.828362	81.856598	81.775078	81.831238	81.757187	81.880699	81.807976	81.839714	81.797485	81.827499	81.837761	81.79705	81.840759	81.849258	81.871017	81.809502	81.783302	81.894447	81.899796	81.817413	81.91687	81.795853	81.821281	81.821602	81.850266	81.866188	81.818985	81.779198	81.862411	81.852325	81.839111	81.834564	81.8619	81.843872	81.87812	81.826065	81.888016	81.851234	81.829475	81.863594	81.880119	81.850464	81.865204	81.865356	81.86808	81.806885	81.840073	81.833061	81.876579	81.924255	81.825531	81.870743	81.856087	81.911812	81.7603	81.801712	81.873596	81.915283	81.926636	81.899963	81.845459	81.932068	81.842262	81.916641	81.884109	81.928436	81.843468	81.928764	81.891121	81.883827	81.9011	81.946121	81.858315	81.891235	81.922066	81.91835	81.930069	81.895477	81.894386	81.884041	81.848534	81.891106	81.925888	81.844391	81.940346	81.919189	81.891342	81.899147	81.914124	81.857498	81.874176	81.903572	81.941376	81.909706	81.889107	81.974442	81.878014	81.95256	81.915176	81.943031	81.889153	81.898956	81.89093	81.907799	81.876083	81.937363	81.922836	81.96537	81.925629	81.9179	81.951874	81.872116	81.913269	81.92717	81.903336	81.90831	81.939636	81.943672	81.927605	81.935219	81.912987	81.929016	81.937576	81.911255	81.984421	81.97625	81.997787	81.926338	81.918976	81.942024	81.912628	81.921829	81.924423	81.88443	81.838104	81.910652	81.889343	81.937798	81.90406	81.901421	81.902451	81.903183	81.914833	81.875847	81.870461	81.919319	81.898849	81.86293	81.895264	81.875587	81.902176	81.931976	81.977295	81.863251	81.928764	81.920303	81.912987	81.914406	81.917496	81.874046	81.864494	81.905029	81.900932	81.90625	81.911339	81.835617	81.880737	81.862244	81.912285	81.845871	81.927963	81.882843	81.851448	81.87793	81.893867	81.894386	81.848892	81.889366	81.907433	81.9496	81.920929	81.988647	81.887115	81.906166	81.869476	81.918716	81.900047	81.931183	81.893417	81.84877	81.859215	81.943542	81.88829	81.854385	81.834412	81.857971	81.927925	81.860207	81.863983	81.881958	81.883118	81.873894	81.910606	81.935219	81.870865	81.895912	81.82338	81.841965	81.874817	81.971077	81.937859	81.927513	81.876465	81.862114	81.884987	81.89003	81.856361	81.889084	81.857628	81.861	81.829086	81.88707	81.882759	81.844734	81.845955	81.891769	81.914703	81.841728	81.841644	81.864967	81.883163	81.820679	81.882027	81.812592	81.864067	81.79718	81.86512	81.820274	81.835144	81.842415	81.872284	81.823875	81.792244	81.799133	81.840118	81.844757	81.830635	81.827934	81.818665	81.832054	81.816261	81.700256	81.890999	81.831619	81.835594	81.841362	81.77684	81.836342	81.773903	81.830681	81.831429	81.749031	81.841751	81.808533	81.786087	81.787849	81.80529	81.805466	81.822952	81.829086	81.766968	81.837074	81.802933	81.809174	81.84304	81.828125	81.810356	81.770317	81.819023	81.763237	81.779778	81.784027	81.778854	81.796928	81.800613	81.784843	81.792656	81.774803	81.78952	81.795853	81.766968	81.785767	81.802612	81.76178	81.772034	81.757248	81.784569	81.750343	81.782074	81.75811	81.78611	81.715103	81.695412	81.711113	81.705688	81.74987	81.753021	81.739868	81.729439	81.739372	81.739914	81.71843	81.713303	81.715988	81.75959	81.784348	81.805962	81.736908	81.781586	81.699829	81.756348	81.719208	81.729485	81.794823	81.696205	81.695236	81.755508	81.706291	81.717529	81.746689	81.775787	81.725792	81.748749	81.741005	81.712234	81.750237	81.689659	81.784866	81.754715	81.743195	81.733025	81.707855	81.756927	81.743607	81.800362	81.749374	81.764847	81.734802	81.720772	81.692963	81.706009	81.712234	81.673759	81.711998	81.687363	81.752075	81.730209	81.762482	81.75367	81.662064	81.728279	81.696289	81.730537	81.729721	81.70163	81.698502	81.739677	81.732185	81.638008	81.723068	81.699036	81.753151	81.708435	81.736694	81.717125	81.70414	81.740364	81.762291	81.710449	81.707123	81.691566	81.705925	81.728691	81.696526	81.735619	81.733192	81.722534	81.677193	81.727615	81.639702	81.695732	81.655304	81.64904	81.647926	81.689766	81.712486	81.634125	81.729958	81.65271	81.714981
81.778297	81.801537	81.721092	81.791473	81.793404	81.766754	81.744934	81.76873	81.819946	81.729874	81.805527	81.810036	81.786865	81.787659	81.719032	81.833618	81.832825	81.779434	81.75238	81.822029	81.805275	81.848297	81.910416	81.790855	81.776863	81.85347	81.817848	81.848038	81.768341	81.814972	81.816238	81.801842	81.815468	81.834129	81.776283	81.781303	81.807915	81.831947	81.812698	81.7957	81.774803	81.742119	81.863701	81.807137	81.748749	81.826813	81.806152	81.786499	81.833145	81.825188	81.771538	81.774994	81.836731	81.748642	81.818062	81.884926	81.776367	81.821991	81.793022	81.810745	81.795677	81.809776	81.805573	81.819519	81.812332	81.840996	81.80864	81.794884	81.799973	81.770233	81.831711	81.720085	81.781044	81.838509	81.808838	81.855591	81.78167	81.819672	81.801048	81.799156	81.823273	81.851639	81.833405	81.842712	81.88327	81.867523	81.817436	81.796944	81.806366	81.838234	81.798767	81.845032	81.851707	81.80806	81.796242	81.879387	81.86731	81.763817	81.792526	81.849945	81.763168	81.864601	81.809158	81.76371	81.841362	81.793045	81.817078	81.859001	81.787567	81.825806	81.818085	81.813255	81.811043	81.810898	81.81469	81.728386	81.748795	81.829773	81.816406	81.812546	81.829498	81.853355	81.817459	81.797523	81.834244	81.812653	81.87162	81.86338	81.80233	81.861618	81.874519	81.815292	81.869537	81.846985	81.811195	81.848701	81.799889	81.867371	81.816879	81.756264	81.827995	81.840546	81.841537	81.792397	81.828209	81.862755	81.84774	81.896919	81.849754	81.832886	81.839279	81.904793	81.913353	81.938629	81.841797	81.852287	81.891083	81.770638	81.889793	81.843529	81.868698	81.885971	81.864883	81.902557	81.901123	81.914215	81.745407	81.75399	81.85643	81.886963	81.923996	81.91082	81.909538	81.949059	81.869713	81.923378	81.862434	81.936935	81.880051	81.968048	81.843895	81.844795	81.872498	81.858208	81.867821	81.930519	81.910095	81.938354	81.922493	81.925331	81.914299	81.895332	81.90477	81.864235	81.914772	81.899559	81.950974	81.90052	81.879387	81.911163	81.937645	81.831345	81.913292	81.93187	81.928246	81.918098	81.867203	81.964317	81.839264	81.895355	81.95668	81.888336	81.906898	81.907623	81.902969	81.88327	81.895805	81.867416	81.965347	81.908287	81.912239	81.923332	81.897415	81.855911	81.846344	81.925995	81.912048	81.917923	81.968758	81.906342	81.916916	81.938141	81.928635	81.924065	81.937943	81.913422	81.935928	81.939339	81.96492	81.921227	81.882088	81.950714	81.899559	81.880699	81.862007	81.878548	81.905846	81.951401	81.902542	81.907562	81.866447	81.928719	81.873161	81.90683	81.921143	81.902283	81.882133	81.925972	81.877197	81.871964	81.871941	81.869904	81.879044	81.895416	81.930176	81.848251	81.911034	81.932991	81.897064	81.925262	81.952751	81.923996	81.881149	81.894066	81.870247	81.934425	81.891747	81.848831	81.900391	81.932365	81.909599	81.844971	81.895203	81.926529	81.845421	81.946419	81.884003	81.923958	81.825531	81.853355	81.903122	81.952682	81.855377	81.950455	81.900719	81.907257	81.886765	81.936272	81.947685	81.957512	81.924576	81.850868	81.854408	81.935539	81.912987	81.813858	81.835052	81.899643	81.859581	81.86615	81.861557	81.805939	81.866234	81.866684	81.870934	81.891808	81.887131	81.87999	81.834007	81.908035	81.872841	81.946678	81.871513	81.88179	81.842804	81.848122	81.876877	81.861641	81.844048	81.937813	81.80394	81.861214	81.873253	81.833015	81.852821	81.849945	81.839905	81.905304	81.870567	81.872711	81.822098	81.844391	81.854881	81.827026	81.87516	81.811089	81.809265	81.8228	81.870201	81.820145	81.817802	81.818085	81.887177	81.901077	81.823105	81.797287	81.868614	81.831604	81.812332	81.828445	81.772034	81.813515	81.816391	81.764587	81.846214	81.81765	81.839005	81.822739	81.810722	81.810486	81.797249	81.796494	81.860115	81.756844	81.75721	81.754715	81.79673	81.799675	81.8601	81.81147	81.800934	81.791733	81.733818	81.799026	81.82029	81.800247	81.79731	81.820229	81.787956	81.696098	81.827461	81.739937	81.732399	81.818489	81.824394	81.79718	81.783386	81.814522	81.770256	81.773323	81.805511	81.803917	81.773773	81.746353	81.790421	81.712486	81.732468	81.801064	81.722229	81.789993	81.831795	81.770493	81.764221	81.734352	81.703308	81.780533	81.710815	81.766624	81.763474	81.739998	81.750748	81.746284	81.770317	81.689957	81.730728	81.769699	81.77021	81.703262	81.797287	81.70015	81.731331	81.70607	81.706482	81.765038	81.698563	81.754501	81.68644	81.743881	81.774178	81.663956	81.743172	81.750381	81.757675	81.745598	81.722786	81.735085	81.702766	81.734138	81.740364	81.682037	81.760193	81.717873	81.723045	81.732231	81.734894	81.709488	81.731026	81.719055	81.699593	81.753708	81.734138	81.65818	81.716461	81.747505	81.688072	81.708176	81.730408	81.769012	81.711395	81.716476	81.722702	81.728752	81.666206	81.717918	81.763321	81.711525	81.713516	81.720367	81.756073	81.693947	81.604683	81.70755	81.668526	81.716675	81.675926	81.702042	81.771774	81.729485	81.741112	81.778473	81.723389	81.750359	81.734459	81.658844	81.728752	81.726822	81.720001	81.731972	81.734802	81.71386	81.722984	81.64241	81.706955	81.692749	81.653328	81.660454	81.685349	81.729721	81.670113	81.719528	81.670692	81.665199
81.777893	81.805252	81.756798	81.800827	81.7603	81.773064	81.765213	81.806885	81.788727	81.778511	81.812332	81.814331	81.817741	81.750641	81.774887	81.810745	81.859688	81.75135	81.777657	81.810806	81.739182	81.802872	81.855614	81.794373	81.793167	81.837631	81.805359	81.779457	81.730469	81.751648	81.838898	81.839951	81.864105	81.833321	81.802658	81.819458	81.75882	81.833702	81.807205	81.857758	81.834648	81.79847	81.798622	81.792374	81.80323	81.770943	81.822678	81.838379	81.815125	81.788429	81.793213	81.752014	81.813255	81.759117	81.777527	81.853424	81.743752	81.804565	81.810852	81.783066	81.87117	81.751587	81.769073	81.798515	81.818085	81.841087	81.822113	81.818466	81.804947	81.844666	81.873764	81.757507	81.804588	81.798065	81.771797	81.829262	81.833168	81.842499	81.722168	81.798576	81.766754	81.843338	81.75618	81.863403	81.839325	81.875999	81.77832	81.740105	81.826019	81.82029	81.799866	81.862198	81.805183	81.77684	81.819435	81.810532	81.851707	81.810143	81.812935	81.846878	81.818169	81.838745	81.775574	81.814392	81.808151	81.778046	81.762741	81.825272	81.776733	81.748177	81.808578	81.81469	81.740128	81.804672	81.826538	81.785637	81.836899	81.831131	81.824089	81.802933	81.779137	81.837891	81.776627	81.756538	81.819603	81.869621	81.810509	81.787529	81.804565	81.813446	81.874641	81.817139	81.869667	81.903206	81.823166	81.833298	81.869041	81.84259	81.813515	81.825569	81.853271	81.838234	81.886017	81.860931	81.827393	81.861168	81.856445	81.847481	81.856087	81.77813	81.894775	81.915115	81.880096	81.870567	81.863571	81.874947	81.895523	81.753471	81.859497	81.896126	81.872818	81.847588	81.896599	81.909424	81.879021	81.874214	81.757874	81.734634	81.827354	81.859215	81.890137	81.932388	81.906792	81.886963	81.866295	81.939857	81.833664	81.840759	81.930588	81.877502	81.863617	81.888359	81.902992	81.882881	81.857498	81.874214	81.893356	81.860184	81.88913	81.941292	81.849907	81.906532	81.842545	81.880547	81.884834	81.860336	81.951828	81.888466	81.824265	81.943672	81.908615	81.899834	81.908226	81.85997	81.921806	81.85997	81.901726	81.910606	81.896233	81.938843	81.879196	81.923866	81.898567	81.917496	81.901207	81.891357	81.942818	81.903206	81.896614	81.879707	81.882133	81.91436	81.967514	81.886749	81.861084	81.929405	81.925392	81.932602	81.930779	81.920433	81.906166	81.875549	81.8955	81.956764	81.908653	81.931526	81.913185	81.917603	81.925453	81.850975	81.927048	81.8834	81.949684	81.916252	81.866875	81.946701	81.902	81.901855	81.896057	81.848274	81.867088	81.926682	81.899323	81.940865	81.869453	81.91745	81.889107	81.953758	81.944832	81.832504	81.860077	81.928635	81.934082	81.891724	81.885246	81.828896	81.879837	81.89621	81.885612	81.87355	81.940865	81.941811	81.910309	81.85965	81.882286	81.918571	81.883377	81.899597	81.860802	81.946182	81.909645	81.873466	81.891487	81.925842	81.864388	81.882866	81.897774	81.938911	81.841537	81.838364	81.907455	81.91629	81.893059	81.919472	81.936829	81.944298	81.891808	81.925735	81.899017	81.90406	81.949486	81.862305	81.814285	81.930992	81.860077	81.829796	81.862823	81.870544	81.894173	81.915565	81.860352	81.864922	81.859474	81.869385	81.860054	81.878227	81.855011	81.868958	81.804733	81.898056	81.875549	81.847694	81.833061	81.847008	81.883118	81.911789	81.811798	81.829819	81.876297	81.894196	81.826988	81.872734	81.861275	81.822456	81.845505	81.818535	81.837395	81.85141	81.839386	81.839172	81.773903	81.850037	81.846878	81.840401	81.855141	81.778557	81.853249	81.853035	81.773109	81.829216	81.827782	81.835526	81.852203	81.921768	81.834473	81.809006	81.853828	81.837112	81.800102	81.79538	81.735901	81.85675	81.738068	81.815445	81.864601	81.805382	81.81308	81.881424	81.841858	81.786751	81.811432	81.800705	81.791199	81.739891	81.781944	81.765381	81.816299	81.771606	81.855377	81.859879	81.803123	81.806839	81.746353	81.811836	81.825317	81.778275	81.759224	81.781601	81.7957	81.720238	81.812935	81.760193	81.747833	81.772163	81.80587	81.774117	81.841988	81.759247	81.762917	81.772659	81.765877	81.817162	81.769463	81.730278	81.763626	81.765854	81.673782	81.813171	81.729721	81.747787	81.787247	81.733772	81.758728	81.744865	81.710045	81.732338	81.703842	81.780685	81.720146	81.783684	81.782333	81.735901	81.727982	81.760384	81.68972	81.760643	81.749977	81.763107	81.734802	81.679359	81.712036	81.691422	81.700409	81.743965	81.712959	81.739594	81.701828	81.79847	81.689873	81.741241	81.752548	81.714569	81.736992	81.715988	81.745087	81.750015	81.668953	81.718285	81.754013	81.690948	81.711205	81.713158	81.769012	81.731651	81.744743	81.645882	81.750084	81.669617	81.678864	81.753647	81.69326	81.732552	81.698051	81.753517	81.707664	81.745895	81.725517	81.738304	81.682472	81.719162	81.724594	81.747704	81.722359	81.749222	81.77446	81.683823	81.665413	81.707962	81.738495	81.710899	81.677902	81.747055	81.621788	81.729637	81.673203	81.706978	81.72438	81.658997	81.693115	81.78199	81.732811	81.715149	81.771759	81.703346	81.73912	81.681786	81.693306	81.71386	81.730515	81.757164	81.677727	81.648285	81.694252	81.63784	81.72049	81.720879	81.692795	81.732292	81.726181	81.701607	81.694832	81.641464
81.868401	81.814758	81.795914	81.777138	81.757164	81.786407	81.7509	81.775574	81.791542	81.826408	81.836838	81.844666	81.840721	81.785164	81.840248	81.777679	81.88636	81.750145	81.824539	81.835037	81.779739	81.805489	81.779846	81.801369	81.788795	81.838318	81.79171	81.810463	81.824173	81.748817	81.80175	81.82338	81.814453	81.809669	81.763733	81.802589	81.799263	81.751221	81.720833	81.783859	81.836365	81.782593	81.79776	81.80233	81.800484	81.791672	81.817886	81.85347	81.816559	81.865143	81.812485	81.774437	81.790146	81.757805	81.776886	81.785446	81.781754	81.783447	81.822762	81.788536	81.837715	81.749954	81.820274	81.847374	81.835144	81.856384	81.771454	81.793404	81.859238	81.805206	81.82132	81.832199	81.755943	81.80188	81.787659	81.819778	81.776329	81.771927	81.79287	81.797485	81.814972	81.815659	81.716606	81.808533	81.769806	81.843895	81.764801	81.779778	81.852501	81.828278	81.854561	81.770874	81.787224	81.780228	81.864754	81.77961	81.764893	81.791687	81.852371	81.801262	81.800575	81.837631	81.809845	81.769974	81.790466	81.754074	81.797653	81.830009	81.781258	81.841728	81.850952	81.77845	81.803574	81.815102	81.807007	81.841576	81.849686	81.850571	81.779953	81.80529	81.814842	81.812721	81.77375	81.796257	81.811111	81.863014	81.859497	81.78952	81.800705	81.857025	81.833664	81.849174	81.828445	81.873444	81.80426	81.846558	81.837608	81.855652	81.8181	81.835289	81.857887	81.854156	81.846603	81.875999	81.839432	81.876083	81.832611	81.823616	81.855247	81.818298	81.891487	81.902969	81.835289	81.906189	81.900436	81.880585	81.864433	81.833939	81.832504	81.887733	81.896942	81.817245	81.846252	81.890076	81.943741	81.895027	81.714981	81.796799	81.849731	81.878227	81.90136	81.958221	81.886917	81.90432	81.887199	81.929276	81.828598	81.840591	81.882027	81.862175	81.881386	81.874344	81.893356	81.890717	81.926468	81.905502	81.81572	81.865334	81.93438	81.860161	81.838013	81.923866	81.877007	81.930756	81.848701	81.875824	81.953911	81.859665	81.817307	81.973175	81.925545	81.914253	81.940903	81.895889	81.864388	81.878487	81.911362	81.880356	81.846107	81.925308	81.836189	81.884666	81.847244	81.89698	81.933655	81.886658	81.918549	81.868317	81.887909	81.915154	81.928612	81.886337	81.909943	81.870178	81.873718	81.93541	81.965752	81.959702	81.968262	81.920715	81.8881	81.875633	81.935371	81.914772	81.932472	81.892624	81.92247	81.932625	81.936295	81.884109	81.851944	81.931938	81.939529	81.889839	81.903503	81.947556	81.953415	81.934319	81.878548	81.844841	81.89711	81.8825	81.945366	81.87915	81.876984	81.90554	81.879433	81.919037	81.898483	81.914619	81.929016	81.942085	81.887306	81.918503	81.89209	81.885887	81.897133	81.931892	81.888031	81.838921	81.926231	81.917259	82.00309	81.897629	81.861275	81.935349	81.915756	81.847588	81.891724	81.887177	81.871574	81.831985	81.927879	81.875092	81.892822	81.888596	81.909126	81.952515	81.883186	81.884773	81.903358	81.951225	81.903053	81.96125	81.871773	81.902992	81.931747	81.823105	81.854065	81.847755	81.920219	81.862968	81.843681	81.87381	81.855759	81.872261	81.90625	81.855957	81.891663	81.89756	81.880478	81.931122	81.852135	81.881493	81.861641	81.918121	81.881042	81.895691	81.86525	81.878616	81.855782	81.892113	81.809288	81.839561	81.876251	81.875778	81.835182	81.823212	81.790573	81.892944	81.810638	81.860802	81.822678	81.792137	81.809669	81.877518	81.833298	81.825935	81.854645	81.838829	81.78051	81.849129	81.822716	81.872627	81.842888	81.838486	81.855461	81.793579	81.794197	81.819839	81.80645	81.824051	81.824265	81.888611	81.841599	81.834045	81.89357	81.881447	81.803703	81.768814	81.764137	81.826836	81.752892	81.770813	81.860115	81.800468	81.844711	81.878571	81.893654	81.752937	81.812653	81.821709	81.753922	81.728386	81.757591	81.751953	81.819672	81.751907	81.812012	81.773903	81.80497	81.799133	81.729889	81.776176	81.820633	81.78894	81.726204	81.769569	81.771347	81.757034	81.731583	81.778	81.784203	81.772316	81.793945	81.711098	81.798943	81.781136	81.799675	81.829559	81.746582	81.745255	81.742569	81.802055	81.763344	81.759285	81.751671	81.730621	81.742722	81.709381	81.746132	81.722099	81.830399	81.73719	81.7836	81.808815	81.765617	81.804138	81.727814	81.747574	81.813446	81.717834	81.726524	81.73912	81.7453	81.749695	81.771156	81.744698	81.747185	81.708153	81.7659	81.739098	81.739159	81.716972	81.726608	81.763557	81.739868	81.724075	81.713928	81.758362	81.729141	81.69294	81.764183	81.666824	81.743477	81.692986	81.67878	81.741692	81.707405	81.642754	81.714745	81.717255	81.723671	81.771584	81.699097	81.690407	81.741455	81.658287	81.683823	81.730339	81.708305	81.705109	81.701546	81.722229	81.713043	81.729416	81.681915	81.698112	81.66024	81.738564	81.706139	81.764656	81.692299	81.745811	81.740318	81.693565	81.675964	81.754013	81.714722	81.758217	81.691071	81.719933	81.678497	81.721519	81.679764	81.715813	81.703712	81.670174	81.701996	81.721306	81.705002	81.710068	81.736221	81.670563	81.702278	81.718628	81.732788	81.761627	81.728088	81.732315	81.717979	81.635094	81.68116	81.668526	81.674377	81.743408	81.68367	81.66114	81.781837	81.69384	81.717445	81.675735
81.890526	81.857475	81.834496	81.733757	81.789391	81.793839	81.756371	81.759117	81.859413	81.813316	81.802116	81.823662	81.792824	81.732506	81.842934	81.793083	81.825508	81.773361	81.833748	81.879341	81.841942	81.766373	81.76326	81.822762	81.723328	81.835831	81.799782	81.846001	81.827438	81.774994	81.860222	81.805977	81.764313	81.822098	81.756287	81.848228	81.786324	81.779526	81.797913	81.769737	81.761345	81.754097	81.768105	81.794868	81.792336	81.765877	81.782249	81.784821	81.794647	81.838081	81.869003	81.764008	81.768539	81.788216	81.833618	81.7957	81.794113	81.775856	81.79686	81.809067	81.858849	81.763878	81.757553	81.839111	81.773926	81.839386	81.765511	81.792526	81.826492	81.793854	81.846146	81.781174	81.750237	81.763557	81.83699	81.812935	81.865829	81.813019	81.800575	81.788666	81.819351	81.843338	81.790489	81.803703	81.756111	81.835632	81.798683	81.781242	81.874756	81.814003	81.853661	81.804367	81.804283	81.823059	81.874863	81.780899	81.815506	81.837204	81.805595	81.859665	81.775551	81.816025	81.802567	81.805809	81.784676	81.778496	81.75547	81.886337	81.800339	81.829651	81.846489	81.808273	81.80394	81.801796	81.821968	81.795982	81.731888	81.816536	81.739418	81.765038	81.77755	81.803879	81.827309	81.821388	81.850975	81.834389	81.856407	81.863441	81.831322	81.850632	81.824051	81.768967	81.804543	81.860184	81.823128	81.892044	81.783363	81.817398	81.843254	81.812378	81.828659	81.835228	81.874451	81.875504	81.855293	81.855377	81.842438	81.81823	81.829628	81.844902	81.834412	81.852631	81.851707	81.848595	81.852585	81.84317	81.870224	81.876831	81.844772	81.879578	81.862778	81.888741	81.843704	81.866875	81.925201	81.934402	81.68792	81.833725	81.849541	81.892693	81.925522	81.919662	81.893784	81.869041	81.844131	81.845955	81.821945	81.826797	81.884666	81.846558	81.865974	81.89608	81.87606	81.891701	81.873291	81.88179	81.869797	81.833679	81.8554	81.819519	81.862244	81.862907	81.88636	81.903847	81.835762	81.854492	81.8825	81.868553	81.818573	81.880013	81.903183	81.862045	81.946678	81.898315	81.862328	81.904404	81.86087	81.832909	81.869324	81.891556	81.845764	81.896637	81.873978	81.831558	81.895332	81.923096	81.869728	81.901489	81.880806	81.912132	81.93541	81.91346	81.907906	81.883484	81.846169	81.942024	81.939362	81.915375	81.8955	81.909599	81.925995	81.885056	81.915138	81.924469	81.940887	81.876923	81.923393	81.907112	81.885933	81.894814	81.939316	81.935265	81.937363	81.835075	81.922302	81.935181	81.872498	81.937256	81.877968	81.927277	81.932472	81.902344	81.916077	81.943092	81.899017	81.91333	81.924362	81.928223	81.879944	81.838448	81.939857	81.899582	81.893723	81.929985	81.878441	81.865738	81.901512	81.957817	81.859772	81.87587	81.907669	81.954254	81.96273	81.939873	81.907539	81.929146	81.950607	81.875763	81.898438	81.868614	81.929276	81.853828	81.91301	81.921143	81.90155	81.845352	81.877373	81.941315	81.855095	81.918549	81.850632	81.929794	81.860718	81.926231	81.920113	81.917259	81.878914	81.883553	81.855721	81.906807	81.914963	81.88443	81.847992	81.900932	81.910477	81.869476	81.926445	81.774437	81.873634	81.904533	81.830917	81.88295	81.891167	81.911148	81.869598	81.904449	81.844688	81.867348	81.88636	81.852097	81.881187	81.848083	81.824173	81.884277	81.880028	81.812843	81.850723	81.863831	81.860291	81.904472	81.791542	81.899811	81.832954	81.871468	81.866745	81.852867	81.811234	81.829285	81.87323	81.844109	81.764893	81.779312	81.870522	81.862694	81.825676	81.846367	81.833382	81.845505	81.807503	81.842819	81.862007	81.834389	81.84465	81.851173	81.817032	81.803772	81.854607	81.871086	81.857437	81.800529	81.787613	81.823921	81.788559	81.771736	81.801689	81.747467	81.864578	81.805656	81.765915	81.753044	81.760124	81.828918	81.825439	81.787659	81.780807	81.760788	81.788536	81.764481	81.822266	81.77459	81.824432	81.774033	81.746353	81.772743	81.858253	81.768646	81.731285	81.786263	81.781281	81.796349	81.69236	81.741287	81.801949	81.78553	81.795723	81.782059	81.800209	81.843468	81.752182	81.762657	81.745705	81.727577	81.785957	81.80175	81.75238	81.765663	81.776756	81.716675	81.702316	81.75972	81.733818	81.788063	81.80864	81.772484	81.715279	81.766563	81.813103	81.818787	81.669228	81.786453	81.771004	81.727341	81.716309	81.759888	81.819992	81.742569	81.770638	81.740402	81.743172	81.724014	81.763535	81.794975	81.721436	81.695625	81.768555	81.810295	81.719978	81.761818	81.725815	81.784912	81.763	81.722443	81.72049	81.667259	81.751114	81.677986	81.729378	81.712875	81.676331	81.659615	81.714981	81.686333	81.682022	81.733521	81.777679	81.766113	81.68412	81.661354	81.729744	81.718536	81.737099	81.696548	81.69133	81.692276	81.658417	81.698929	81.699699	81.701698	81.69519	81.760857	81.693459	81.768105	81.712791	81.739548	81.700348	81.69648	81.729591	81.790512	81.742271	81.718819	81.723412	81.718994	81.737534	81.69931	81.75824	81.779053	81.716011	81.69603	81.711349	81.702858	81.714981	81.690384	81.723732	81.625885	81.681526	81.706398	81.713669	81.741669	81.67588	81.70974	81.758926	81.701393	81.730988	81.75032	81.649185	81.754807	81.688995	81.709595	81.744118	81.735855	81.686844	81.706673
81.857544	81.821945	81.88739	81.764999	81.790703	81.840675	81.804008	81.793922	81.871231	81.789825	81.818275	81.810097	81.765358	81.783752	81.830055	81.851532	81.835251	81.811691	81.769676	81.78643	81.810226	81.790466	81.717514	81.784927	81.781776	81.891235	81.802979	81.833206	81.825912	81.804718	81.7966	81.829926	81.771347	81.74852	81.759117	81.823593	81.845505	81.783539	81.826576	81.785683	81.770317	81.782745	81.816643	81.784454	81.802078	81.776627	81.803215	81.777977	81.845245	81.801712	81.81424	81.800316	81.822311	81.840439	81.782181	81.785744	81.811691	81.766968	81.787766	81.803833	81.815018	81.781067	81.775726	81.816902	81.774933	81.850334	81.798988	81.826645	81.750275	81.804932	81.803726	81.806305	81.773468	81.733002	81.840485	81.841019	81.849686	81.757935	81.80909	81.783386	81.809715	81.807587	81.749504	81.803299	81.781219	81.809433	81.835121	81.790787	81.835846	81.780617	81.807823	81.797958	81.843857	81.76815	81.837242	81.803596	81.862541	81.866684	81.746803	81.800636	81.845566	81.822609	81.836365	81.831711	81.744072	81.788925	81.774887	81.782486	81.840935	81.830978	81.833252	81.805489	81.757057	81.78611	81.795792	81.80188	81.815506	81.811623	81.818573	81.796021	81.807915	81.793686	81.805229	81.765594	81.862045	81.803383	81.811562	81.829994	81.784119	81.869171	81.870636	81.826836	81.825829	81.909409	81.794823	81.838127	81.855614	81.808556	81.805855	81.825829	81.85334	81.827934	81.821838	81.86692	81.796021	81.839432	81.854347	81.785126	81.881897	81.884384	81.824539	81.832977	81.833191	81.861771	81.853249	81.814651	81.872116	81.841194	81.82383	81.883331	81.877777	81.825462	81.846878	81.888786	81.907028	81.873421	81.741821	81.88842	81.829559	81.91243	81.843468	81.882195	81.916939	81.849236	81.814995	81.870888	81.811752	81.837158	81.890694	81.827713	81.938202	81.928375	81.877625	81.879387	81.895714	81.845291	81.824928	81.795662	81.849754	81.802849	81.858253	81.882111	81.856339	81.832268	81.810379	81.817162	81.829903	81.86132	81.842972	81.88089	81.921425	81.937218	81.852417	81.901169	81.899239	81.837288	81.876488	81.821342	81.880806	81.931786	81.794182	81.922112	81.942924	81.86377	81.918999	81.892754	81.902603	81.929573	81.901855	81.911018	81.912628	81.919037	81.90136	81.87072	81.910477	81.926292	81.889839	81.957321	81.917473	81.916512	81.902222	81.931206	81.933762	81.876724	81.946098	81.914513	81.923157	81.920288	81.863144	81.901169	81.900627	81.922562	81.915375	81.915779	81.86647	81.950455	81.931183	81.944916	81.90123	81.882866	81.903893	81.897049	81.937943	81.8964	81.882431	81.92112	81.881386	81.870247	81.898186	81.857224	81.921722	81.920502	81.956505	81.961014	81.938972	81.891747	81.92614	81.90226	81.876144	81.911316	81.912926	81.95578	81.926292	81.919983	81.893677	81.913292	81.916916	81.861	81.889557	81.88205	81.930412	81.823471	81.861557	81.942642	81.841324	81.877007	81.891106	81.923462	81.926613	81.917557	81.927193	81.950516	81.88102	81.905693	81.857819	81.919273	81.86808	81.803108	81.856552	81.910583	81.878311	81.857948	81.887909	81.869476	81.857994	81.865936	81.915649	81.863533	81.825012	81.884926	81.882263	81.857414	81.860741	81.89653	81.829689	81.900909	81.856903	81.87207	81.879562	81.912605	81.876038	81.845741	81.858017	81.857521	81.857864	81.844261	81.838921	81.901039	81.873787	81.888977	81.86808	81.843277	81.814217	81.878273	81.830421	81.840782	81.790787	81.784843	81.88475	81.865654	81.793495	81.850418	81.866234	81.836731	81.816345	81.769241	81.864471	81.838684	81.848274	81.803169	81.839882	81.846603	81.827225	81.857353	81.754333	81.828041	81.846985	81.845337	81.875313	81.814095	81.821388	81.802933	81.778511	81.825783	81.788239	81.774033	81.80838	81.770943	81.805702	81.747124	81.727875	81.822289	81.738686	81.811409	81.802116	81.781822	81.806175	81.738731	81.806686	81.759033	81.80162	81.770576	81.753815	81.737381	81.87104	81.754463	81.793602	81.781303	81.747337	81.740341	81.723862	81.734505	81.79422	81.760811	81.788147	81.753365	81.762337	81.783661	81.797806	81.80484	81.738861	81.734634	81.738388	81.792549	81.768211	81.764435	81.789909	81.752785	81.729958	81.746803	81.693481	81.739952	81.786842	81.75573	81.767059	81.717834	81.757828	81.782204	81.719337	81.733948	81.753883	81.712685	81.662796	81.725639	81.802269	81.766434	81.763168	81.726669	81.722427	81.764351	81.729935	81.711998	81.705856	81.744911	81.704803	81.726608	81.738922	81.779007	81.731934	81.742355	81.745361	81.717705	81.720581	81.705063	81.74382	81.670067	81.773277	81.710342	81.749008	81.718201	81.67691	81.692146	81.712082	81.692192	81.715126	81.753471	81.729805	81.645416	81.673996	81.786407	81.715706	81.658821	81.674187	81.695496	81.648758	81.640823	81.704659	81.708366	81.702209	81.739288	81.757225	81.732315	81.696335	81.726006	81.719208	81.691719	81.742722	81.737427	81.725708	81.763	81.726479	81.737938	81.750427	81.727684	81.729141	81.781906	81.75412	81.737877	81.708908	81.663269	81.716072	81.727615	81.734444	81.698242	81.722511	81.702896	81.719872	81.703476	81.707321	81.68251	81.717361	81.701759	81.712982	81.730988	81.708778	81.756737	81.693649	81.69268	81.728928	81.685577	81.686722	81.769501
81.826797	81.811668	81.874496	81.788727	81.808167	81.837799	81.824738	81.786049	81.842865	81.781822	81.80896	81.77002	81.809006	81.825653	81.834305	81.78978	81.835052	81.807335	81.796646	81.756821	81.815742	81.774864	81.723518	81.853271	81.798706	81.817268	81.780746	81.774391	81.752167	81.792953	81.82235	81.768814	81.816711	81.784843	81.810272	81.792053	81.783943	81.781837	81.851578	81.810829	81.716652	81.785316	81.798233	81.810875	81.778297	81.757378	81.817528	81.756027	81.74234	81.812889	81.832634	81.79422	81.798447	81.832329	81.783302	81.824905	81.827675	81.803726	81.750275	81.822739	81.821625	81.796967	81.8507	81.790764	81.760384	81.798409	81.814995	81.792717	81.786949	81.749504	81.776863	81.77504	81.740982	81.783943	81.78714	81.841667	81.792786	81.75811	81.794456	81.745811	81.756798	81.752075	81.755058	81.780594	81.775574	81.793945	81.74337	81.802399	81.863571	81.7845	81.818062	81.811966	81.851257	81.819519	81.782677	81.794525	81.834045	81.798256	81.764893	81.822136	81.811836	81.823616	81.810013	81.785873	81.846985	81.797417	81.757874	81.790298	81.80323	81.807892	81.802544	81.798363	81.781021	81.812271	81.803665	81.847755	81.805252	81.83287	81.866364	81.825935	81.846275	81.801949	81.788811	81.802078	81.905373	81.803123	81.833557	81.843292	81.818336	81.881165	81.886917	81.796967	81.832413	81.856773	81.835396	81.824669	81.80748	81.834129	81.766045	81.835419	81.807205	81.814095	81.812866	81.86898	81.86248	81.849922	81.877907	81.84613	81.819969	81.875824	81.832184	81.792099	81.866852	81.856361	81.816559	81.865913	81.873291	81.792099	81.826233	81.8507	81.853683	81.80896	81.800827	81.836105	81.896614	81.861748	81.723709	81.871834	81.778259	81.867607	81.829285	81.879578	81.877045	81.843445	81.799095	81.831215	81.820038	81.856812	81.825935	81.846581	81.897949	81.909882	81.847778	81.828529	81.891617	81.788216	81.825226	81.813316	81.820488	81.859177	81.924255	81.890244	81.824303	81.827011	81.832291	81.873573	81.814178	81.880806	81.866211	81.857925	81.938721	81.898636	81.885033	81.875397	81.9114	81.868912	81.919708	81.902794	81.904106	81.929855	81.890289	81.977814	81.88475	81.856277	81.889603	81.876083	81.894363	81.878075	81.923035	81.935974	81.941124	81.90799	81.900032	81.941742	81.88913	81.923119	81.885826	81.903374	81.893333	81.961334	81.912392	81.832954	81.92524	81.915047	81.880119	81.918503	81.89743	81.949722	81.919235	81.917603	81.910095	81.917282	81.886124	81.895203	81.885414	81.885757	81.932449	81.903122	81.928116	81.894234	81.878189	81.909836	81.955307	81.916229	81.904854	81.893463	81.929962	81.866791	81.968025	81.891144	81.86557	81.88102	81.923653	81.904404	81.915588	81.905029	81.909645	81.873955	81.929558	81.879791	81.866402	81.871208	81.894196	81.914536	81.909126	81.912407	81.880096	81.88533	81.934509	81.891449	81.928932	81.876358	81.874214	81.885971	81.899017	82.006973	81.896683	81.85347	81.925652	81.860336	81.889748	81.873421	81.914902	81.940781	81.906898	81.89846	81.910568	81.85688	81.87027	81.870399	81.879326	81.903503	81.886101	81.869858	81.893806	81.912643	81.831642	81.828018	81.852371	81.913742	81.923721	81.841942	81.85379	81.915695	81.835037	81.85688	81.860527	81.869278	81.85939	81.866791	81.920761	81.833984	81.826019	81.788193	81.82338	81.849304	81.855011	81.911598	81.817978	81.861771	81.829994	81.795898	81.829437	81.867523	81.855164	81.824478	81.88147	81.782677	81.848206	81.832375	81.794067	81.800507	81.823685	81.852242	81.819969	81.813919	81.795227	81.808365	81.836258	81.789497	81.839111	81.796814	81.816132	81.786194	81.779243	81.819839	81.845718	81.801819	81.80645	81.844322	81.827782	81.780487	81.791885	81.884148	81.830078	81.766174	81.777611	81.79583	81.764694	81.747314	81.770683	81.839348	81.731972	81.770599	81.776413	81.799438	81.765938	81.740814	81.785339	81.809692	81.737251	81.812958	81.708626	81.698051	81.806557	81.750702	81.790359	81.725319	81.720383	81.765106	81.736671	81.760254	81.780899	81.76886	81.761024	81.753433	81.799522	81.749741	81.732338	81.771286	81.761604	81.739655	81.748299	81.847198	81.764694	81.748177	81.797935	81.756927	81.722382	81.727211	81.707664	81.707085	81.813576	81.716225	81.725258	81.719223	81.717079	81.771667	81.733734	81.727959	81.760788	81.713326	81.757767	81.749329	81.763	81.739761	81.70163	81.705856	81.674232	81.738174	81.746262	81.736969	81.718994	81.752937	81.697899	81.692986	81.708153	81.784416	81.725555	81.776756	81.727722	81.719635	81.737312	81.744743	81.73719	81.715279	81.74955	81.748665	81.736755	81.699203	81.668884	81.698906	81.711823	81.704231	81.750404	81.775063	81.704292	81.690262	81.739937	81.745834	81.713242	81.689423	81.701073	81.732124	81.713799	81.579025	81.613914	81.701141	81.769714	81.728905	81.700943	81.735039	81.722443	81.739937	81.753494	81.707298	81.744827	81.706779	81.620132	81.700645	81.74292	81.753281	81.752571	81.704483	81.740257	81.786194	81.74073	81.774269	81.681633	81.738258	81.695625	81.716263	81.719505	81.683952	81.718903	81.742165	81.78701	81.653824	81.6912	81.690239	81.708023	81.69532	81.676186	81.676422	81.727379	81.746521	81.659447	81.662689	81.700432	81.68708	81.669556	81.729958
81.843277	81.837868	81.842628	81.800423	81.776886	81.818382	81.829262	81.788795	81.846085	81.750191	81.8284	81.771156	81.790184	81.825424	81.802979	81.791412	81.822006	81.810249	81.777977	81.819351	81.834351	81.857994	81.795425	81.825333	81.788345	81.829025	81.813293	81.759995	81.746628	81.789436	81.835075	81.768684	81.874687	81.80188	81.820786	81.785706	81.765854	81.819862	81.7854	81.78791	81.778534	81.784821	81.824265	81.841728	81.818855	81.766541	81.815102	81.796455	81.821449	81.798836	81.835266	81.803383	81.810211	81.759247	81.775314	81.810165	81.826324	81.76268	81.816689	81.81604	81.829948	81.780449	81.827438	81.776604	81.81102	81.804222	81.767937	81.819649	81.860634	81.788345	81.783768	81.805038	81.801773	81.796837	81.781067	81.810593	81.768707	81.780807	81.80838	81.730171	81.734161	81.729416	81.756477	81.811989	81.779869	81.752853	81.787483	81.768127	81.856682	81.803253	81.80233	81.825119	81.806091	81.790314	81.797935	81.800789	81.795082	81.798622	81.787079	81.817825	81.797272	81.788193	81.836662	81.855911	81.837563	81.771133	81.775551	81.822975	81.765015	81.762657	81.803833	81.767746	81.805275	81.842545	81.814049	81.811256	81.790077	81.814606	81.864922	81.827972	81.755386	81.780876	81.772957	81.817009	81.821815	81.790077	81.868187	81.843147	81.81044	81.826302	81.823036	81.806709	81.845894	81.818253	81.847801	81.834816	81.813858	81.814095	81.77935	81.830231	81.835526	81.807098	81.856728	81.835266	81.877327	81.872307	81.85907	81.88578	81.833443	81.881081	81.866661	81.796967	81.837456	81.88147	81.781479	81.868698	81.89048	81.850266	81.823166	81.839386	81.827484	81.845398	81.838852	81.812225	81.836533	81.896851	81.715752	81.874298	81.812935	81.860291	81.84568	81.857094	81.860077	81.906342	81.849258	81.818321	81.782227	81.844193	81.845314	81.840202	81.820633	81.870117	81.892387	81.804352	81.885696	81.806839	81.81604	81.846191	81.792892	81.835739	81.890549	81.873505	81.798317	81.811005	81.830421	81.858978	81.791237	81.876831	81.776344	81.880501	81.918335	81.938545	81.87471	81.855698	81.882324	81.880394	81.970947	81.882973	81.89254	81.898659	81.938698	81.954315	81.864456	81.849945	81.891983	81.935974	81.906937	81.930885	81.910629	81.934578	81.907089	81.89447	81.929916	81.932945	81.894173	81.89035	81.822372	81.911835	81.901894	81.912155	81.893867	81.894814	81.911018	81.985817	81.863167	81.927559	81.855545	81.898438	81.905907	81.906639	81.883293	81.874985	81.895439	81.882111	81.925819	81.897049	81.858276	81.913292	81.937881	81.90361	81.854431	81.878998	81.912239	81.882133	81.928093	81.915154	81.884666	81.878807	81.965904	81.920006	81.885696	81.887993	81.882996	81.911835	81.879814	81.857437	81.893379	81.898659	81.898376	81.909256	81.922348	81.830292	81.893913	81.879753	81.839607	81.858253	81.929192	81.855957	81.895691	81.927925	81.891037	81.864601	81.842972	81.885117	81.858917	81.937599	81.892906	81.833168	81.902603	81.857651	81.866402	81.872437	81.861664	81.898331	81.852287	81.830788	81.892822	81.972038	81.848061	81.856384	81.947495	81.905289	81.838791	81.91275	81.901039	81.875931	81.865334	81.829414	81.84568	81.866745	81.910995	81.803703	81.819458	81.868637	81.88887	81.834709	81.820808	81.848488	81.853683	81.829453	81.889153	81.862846	81.865265	81.799583	81.871857	81.827286	81.843765	81.817566	81.867416	81.850014	81.848251	81.80838	81.861725	81.813728	81.856384	81.802872	81.849472	81.837456	81.848724	81.788666	81.822739	81.802399	81.825912	81.80394	81.837761	81.828918	81.829628	81.756073	81.828873	81.828873	81.833359	81.803642	81.824112	81.708435	81.77845	81.763474	81.822311	81.771049	81.80304	81.782463	81.795296	81.781693	81.754356	81.78875	81.79454	81.758301	81.738495	81.786751	81.74826	81.776688	81.744118	81.813873	81.75753	81.784866	81.816429	81.778046	81.758644	81.789993	81.730431	81.800789	81.767746	81.759972	81.744461	81.69474	81.76178	81.754311	81.750473	81.777634	81.766518	81.744522	81.756477	81.791046	81.783173	81.749115	81.755898	81.742447	81.761108	81.756798	81.733391	81.818039	81.77459	81.79512	81.741653	81.783386	81.750381	81.745087	81.747467	81.785767	81.736389	81.745255	81.751717	81.728798	81.731583	81.761909	81.728989	81.769135	81.737961	81.733429	81.702148	81.754227	81.764053	81.767853	81.764633	81.751007	81.718414	81.724312	81.69075	81.730667	81.686287	81.806778	81.743538	81.676636	81.726997	81.746544	81.758003	81.766518	81.761223	81.77562	81.68895	81.731888	81.705605	81.727554	81.701805	81.736389	81.762123	81.679573	81.720772	81.765701	81.704376	81.752419	81.69313	81.76667	81.68354	81.67601	81.697128	81.729652	81.712746	81.753471	81.693626	81.687637	81.791107	81.738304	81.720062	81.75663	81.715561	81.708092	81.682793	81.706978	81.705025	81.742378	81.722878	81.67775	81.740639	81.767166	81.771584	81.738197	81.770943	81.751495	81.631142	81.715622	81.730408	81.766388	81.727814	81.740509	81.684616	81.694725	81.694382	81.762253	81.726845	81.681122	81.695023	81.723022	81.735687	81.700172	81.695366	81.747162	81.752785	81.687813	81.716843	81.731628	81.67942	81.706543	81.75695	81.694145	81.717873	81.709976	81.70723	81.744652	81.685219	81.691933	81.693886	81.713371
81.812393	81.836624	81.839859	81.819023	81.802376	81.805916	81.845657	81.796646	81.854904	81.777077	81.812828	81.821388	81.794693	81.792374	81.805832	81.814995	81.86351	81.795898	81.797676	81.830635	81.835228	81.820511	81.81115	81.834351	81.800529	81.76107	81.804604	81.750923	81.777206	81.806648	81.813858	81.785057	81.859863	81.792099	81.784866	81.756432	81.729057	81.858055	81.823853	81.817436	81.831558	81.787094	81.849236	81.823616	81.793877	81.783516	81.782852	81.78289	81.827782	81.804306	81.790527	81.830872	81.746223	81.725044	81.827263	81.741371	81.852821	81.818962	81.815338	81.816475	81.849472	81.745918	81.732384	81.797523	81.777954	81.782677	81.816002	81.798599	81.832352	81.782227	81.788452	81.840637	81.755165	81.781242	81.778534	81.794632	81.839645	81.763519	81.838722	81.760361	81.772034	81.747528	81.785255	81.772461	81.814667	81.759094	81.815529	81.776047	81.809303	81.825768	81.827568	81.823639	81.821579	81.753685	81.800468	81.788834	81.76841	81.804779	81.780685	81.75238	81.787872	81.796173	81.7892	81.814003	81.823082	81.767746	81.83847	81.833466	81.803574	81.75914	81.757828	81.730209	81.751434	81.849541	81.814667	81.828255	81.754395	81.832741	81.871101	81.780212	81.784309	81.801048	81.742935	81.87529	81.852325	81.761673	81.854301	81.842438	81.762032	81.791603	81.80645	81.816345	81.811775	81.807076	81.794632	81.835915	81.811127	81.80291	81.782181	81.858124	81.856102	81.830849	81.795212	81.819626	81.87278	81.849579	81.874176	81.886429	81.826752	81.896042	81.850075	81.834457	81.802956	81.772636	81.837456	81.877777	81.88559	81.841217	81.792137	81.845184	81.819138	81.829773	81.850464	81.781006	81.804756	81.858315	81.69931	81.836235	81.881531	81.835251	81.877502	81.877174	81.812416	81.87439	81.810875	81.863358	81.816368	81.846535	81.859344	81.825508	81.879128	81.849991	81.892929	81.831406	81.860115	81.830231	81.88018	81.810143	81.816429	81.790466	81.865501	81.868637	81.787552	81.837906	81.816818	81.831367	81.73719	81.870911	81.813103	81.885033	81.831924	81.860458	81.88385	81.886063	81.852005	81.841408	81.939491	81.895439	81.845787	81.896057	81.881767	81.94902	81.828186	81.92067	81.921745	81.985756	81.897865	81.911613	81.857048	81.919579	81.870781	81.899124	81.991821	81.924339	81.884369	81.899384	81.891663	81.950325	81.930092	81.937218	81.890846	81.91996	81.876358	81.922493	81.884727	81.911682	81.910461	81.920029	81.950668	81.900223	81.906662	81.86718	81.928375	81.93026	81.860764	81.892326	81.876831	81.87439	81.893761	81.91243	81.877586	81.832977	81.88121	81.900848	81.922646	81.898438	81.885201	81.923225	81.910004	81.909576	81.886299	81.937386	81.876343	81.905289	81.893311	81.854088	81.833855	81.900162	81.89151	81.86216	81.901443	81.897285	81.867157	81.864365	81.809608	81.91217	81.972664	81.890778	81.880226	81.943291	81.858383	81.871063	81.865395	81.862267	81.853806	81.86216	81.86132	81.804543	81.874626	81.845612	81.902367	81.897972	81.908463	81.871147	81.861794	81.869408	81.901642	81.900803	81.782333	81.871536	81.956078	81.883591	81.810097	81.912949	81.838554	81.859322	81.847054	81.890373	81.838127	81.843704	81.854454	81.862587	81.849457	81.848854	81.855415	81.855698	81.816193	81.885971	81.879044	81.840439	81.865417	81.817032	81.872887	81.829048	81.891899	81.839134	81.817825	81.80954	81.890884	81.835381	81.78759	81.824776	81.87027	81.836708	81.797699	81.806602	81.79319	81.821495	81.834625	81.789734	81.826859	81.832184	81.761948	81.797699	81.876579	81.861855	81.823296	81.785271	81.773041	81.816498	81.807823	81.810402	81.815292	81.729378	81.835228	81.807289	81.759567	81.78334	81.760422	81.740387	81.816498	81.789154	81.739395	81.737892	81.746925	81.775208	81.789436	81.757896	81.788643	81.823021	81.690155	81.773041	81.715775	81.800896	81.8172	81.814003	81.70575	81.754028	81.747398	81.757271	81.748749	81.748497	81.712166	81.763924	81.718887	81.805206	81.718262	81.755447	81.782745	81.703842	81.839279	81.762703	81.765083	81.741905	81.68026	81.745514	81.768661	81.735344	81.690155	81.759804	81.831947	81.749802	81.740318	81.788086	81.726288	81.78347	81.745575	81.741737	81.76963	81.721397	81.714119	81.773148	81.725151	81.73455	81.718452	81.746307	81.77124	81.722488	81.771904	81.798515	81.730621	81.740707	81.748558	81.749588	81.728432	81.747467	81.732338	81.757446	81.794159	81.720924	81.756584	81.66468	81.732765	81.698586	81.735344	81.788147	81.740639	81.735962	81.732811	81.783554	81.736671	81.735832	81.731911	81.740982	81.768127	81.702126	81.709122	81.731049	81.709503	81.702362	81.75386	81.734871	81.728775	81.753067	81.729439	81.694572	81.755447	81.747765	81.675735	81.77491	81.750488	81.702232	81.716095	81.702019	81.688179	81.746178	81.728279	81.734329	81.694382	81.763603	81.714226	81.621101	81.699059	81.741432	81.726418	81.744331	81.752678	81.747833	81.640152	81.70916	81.739227	81.701721	81.730492	81.69384	81.675751	81.683868	81.746353	81.700989	81.795746	81.736671	81.669296	81.717728	81.790382	81.706505	81.723801	81.738991	81.737488	81.685799	81.693497	81.703926	81.720131	81.708458	81.728195	81.751823	81.744034	81.756714	81.715065	81.739655	81.65522	81.726929	81.749435	81.692619
81.835098	81.759613	81.824562	81.850975	81.804092	81.803856	81.833122	81.780121	81.856644	81.795464	81.822159	81.854156	81.747978	81.814476	81.80497	81.807762	81.738884	81.791344	81.749977	81.854218	81.850418	81.831001	81.852264	81.810036	81.773468	81.733711	81.794609	81.806427	81.771606	81.814285	81.819756	81.782356	81.844177	81.781242	81.811691	81.778473	81.79467	81.827827	81.821068	81.822136	81.759483	81.784286	81.801712	81.799583	81.760941	81.802437	81.780251	81.848122	81.789116	81.844261	81.766327	81.792099	81.791306	81.745338	81.745773	81.80336	81.852242	81.802353	81.777184	81.795509	81.805763	81.82016	81.779671	81.782249	81.789093	81.796585	81.760338	81.792931	81.816666	81.821068	81.823143	81.807007	81.773132	81.785957	81.766777	81.74498	81.828529	81.792419	81.76281	81.785446	81.769714	81.751625	81.734894	81.776093	81.747787	81.720924	81.774071	81.739182	81.81192	81.789154	81.74234	81.826881	81.781006	81.785103	81.787956	81.803772	81.75882	81.752296	81.783066	81.734718	81.780273	81.778748	81.785492	81.806686	81.801369	81.786133	81.805038	81.81778	81.833443	81.802078	81.748474	81.783646	81.788704	81.79937	81.80117	81.764481	81.752419	81.831146	81.807312	81.736282	81.772873	81.795082	81.743729	81.804825	81.826385	81.757828	81.781372	81.84819	81.816925	81.789948	81.782761	81.745964	81.820274	81.806992	81.825653	81.831108	81.837074	81.744629	81.772118	81.834732	81.880074	81.827782	81.790062	81.787849	81.842865	81.823509	81.860313	81.853935	81.822502	81.826965	81.844757	81.85952	81.818039	81.794991	81.785423	81.885971	81.830078	81.845848	81.817116	81.804932	81.829216	81.819366	81.827225	81.837563	81.848572	81.838936	81.716888	81.856171	81.862244	81.828529	81.835335	81.908287	81.878166	81.876938	81.846664	81.876427	81.849068	81.79216	81.832329	81.811691	81.920715	81.845055	81.866791	81.820511	81.876724	81.85437	81.809265	81.823662	81.816277	81.844131	81.862671	81.861961	81.824501	81.808853	81.851898	81.849434	81.815788	81.853317	81.818787	81.937088	81.814476	81.886986	81.884369	81.922646	81.881599	81.862671	81.889191	81.846901	81.862267	81.895844	81.843872	81.944191	81.883804	81.892906	81.920303	81.917885	81.904686	81.907715	81.888824	81.945496	81.884132	81.876404	81.868446	81.927711	81.864624	81.917625	81.903931	81.950668	81.953094	81.895714	81.8722	81.910713	81.900543	81.892967	81.802658	81.922256	81.892799	81.886299	81.896614	81.90786	81.892372	81.863167	81.927216	81.875633	81.835442	81.89576	81.881165	81.877373	81.920158	81.888016	81.882004	81.847649	81.896614	81.920929	81.933548	81.903503	81.900932	81.907219	81.861382	81.919815	81.89537	81.913483	81.918121	81.845116	81.86763	81.871193	81.853699	81.812286	81.889732	81.902603	81.87542	81.860374	81.89267	81.822372	81.856087	81.91095	81.952324	81.922173	81.908012	81.91687	81.871254	81.884064	81.91449	81.877968	81.819008	81.868576	81.891792	81.862732	81.859413	81.859688	81.906403	81.825294	81.898613	81.835442	81.848015	81.889534	81.873268	81.874969	81.759178	81.825249	81.878204	81.900352	81.908676	81.952171	81.889603	81.830353	81.815125	81.907349	81.845421	81.850952	81.830978	81.879669	81.865845	81.856384	81.856728	81.907028	81.858894	81.847481	81.868141	81.803856	81.839905	81.821533	81.876961	81.805832	81.815918	81.844131	81.839241	81.811363	81.849777	81.797958	81.800613	81.851768	81.88546	81.818787	81.803429	81.832069	81.842995	81.774803	81.801476	81.824173	81.841255	81.793213	81.797806	81.740318	81.839348	81.805077	81.793449	81.794479	81.750359	81.808792	81.810829	81.778275	81.797379	81.770554	81.839302	81.816063	81.794113	81.79422	81.777893	81.76609	81.75985	81.845505	81.774956	81.766563	81.742569	81.787422	81.797379	81.771088	81.807785	81.805382	81.709015	81.769867	81.716438	81.819092	81.769371	81.767273	81.719315	81.819435	81.763283	81.774071	81.67588	81.789413	81.732361	81.70459	81.730919	81.742317	81.720772	81.801857	81.724915	81.746689	81.77813	81.715858	81.73455	81.740532	81.731247	81.767418	81.765938	81.762955	81.734741	81.735237	81.824028	81.699638	81.739311	81.779312	81.792999	81.776993	81.729271	81.759094	81.806175	81.759521	81.782974	81.802422	81.707359	81.713158	81.742233	81.721588	81.756134	81.746414	81.786324	81.760468	81.777481	81.785942	81.737831	81.761002	81.725639	81.738045	81.742638	81.814629	81.751495	81.7547	81.734009	81.763855	81.73262	81.742531	81.714096	81.74781	81.755447	81.763626	81.77137	81.799973	81.747398	81.744293	81.759377	81.732231	81.67408	81.678139	81.734352	81.784264	81.769203	81.724266	81.780769	81.691612	81.693459	81.732704	81.680214	81.736412	81.736435	81.711075	81.706993	81.747955	81.708908	81.676567	81.703629	81.776367	81.684982	81.766457	81.724739	81.700493	81.653053	81.722038	81.718452	81.69487	81.681137	81.703094	81.721756	81.725624	81.773941	81.752724	81.695175	81.712273	81.738579	81.692535	81.757507	81.692665	81.711563	81.68811	81.751007	81.683563	81.755386	81.756218	81.748154	81.713608	81.760124	81.692856	81.691437	81.750595	81.716713	81.775383	81.722656	81.732658	81.775574	81.730431	81.744034	81.725601	81.741432	81.736282	81.739182	81.678093	81.658569	81.696442	81.726158	81.745895
81.764313	81.730988	81.852051	81.795082	81.794418	81.825546	81.781647	81.750298	81.814888	81.817635	81.817413	81.841469	81.754868	81.843979	81.811234	81.781242	81.79525	81.818771	81.732162	81.818192	81.793106	81.792267	81.804672	81.797722	81.798386	81.761757	81.823853	81.823402	81.774178	81.816772	81.810059	81.775642	81.806862	81.821686	81.790573	81.760384	81.861359	81.875031	81.809135	81.808212	81.778275	81.790619	81.784737	81.825806	81.803642	81.797379	81.75901	81.811409	81.778191	81.78907	81.758774	81.815033	81.844414	81.800339	81.78019	81.808403	81.79351	81.796432	81.738602	81.761345	81.802612	81.814819	81.73925	81.803085	81.867538	81.834473	81.763283	81.791992	81.820869	81.79248	81.825768	81.773239	81.771194	81.825531	81.835632	81.756287	81.75309	81.76886	81.814842	81.794243	81.813644	81.745445	81.726418	81.734741	81.750107	81.770447	81.818985	81.798965	81.804283	81.732506	81.741432	81.764847	81.79248	81.748001	81.780106	81.776649	81.746239	81.766518	81.7771	81.750404	81.762337	81.797997	81.78347	81.765083	81.830635	81.776497	81.809196	81.81469	81.829201	81.76963	81.759995	81.820786	81.774048	81.787094	81.780426	81.763626	81.77581	81.781067	81.790855	81.749077	81.785446	81.821068	81.760315	81.773705	81.815315	81.755615	81.834991	81.792053	81.787529	81.789757	81.798126	81.768753	81.80864	81.830482	81.840485	81.799286	81.784805	81.768341	81.830185	81.827072	81.85173	81.85585	81.823471	81.761993	81.807205	81.788727	81.797501	81.826561	81.843506	81.857948	81.840439	81.852158	81.830315	81.846489	81.843254	81.908073	81.782616	81.858162	81.829002	81.767639	81.801605	81.795212	81.805038	81.837799	81.815895	81.818512	81.761497	81.825272	81.87394	81.805145	81.827934	81.888252	81.887199	81.838104	81.875549	81.855247	81.826859	81.845291	81.854301	81.821198	81.869644	81.816063	81.809052	81.808746	81.849258	81.876984	81.774483	81.856339	81.79351	81.838509	81.831711	81.872711	81.871445	81.810959	81.822098	81.853012	81.869881	81.835678	81.850784	81.888527	81.85881	81.917755	81.811905	81.939064	81.826538	81.835678	81.924896	81.866386	81.894707	81.855011	81.869453	81.890976	81.868141	81.894989	81.86422	81.887993	81.850998	81.920052	81.888573	81.905823	81.888893	81.91964	81.805336	81.912582	81.864304	81.841064	81.918701	81.946465	81.90406	81.868141	81.861404	81.886833	81.89447	81.914322	81.826691	81.879494	81.877434	81.841705	81.881104	81.868317	81.866837	81.898293	81.915306	81.832245	81.868591	81.871468	81.945755	81.933289	81.890717	81.86705	81.885201	81.821732	81.889862	81.876358	81.892967	81.869347	81.866104	81.902046	81.825638	81.891083	81.903015	81.84407	81.89949	81.904129	81.805183	81.880478	81.902069	81.837608	81.858788	81.945023	81.90593	81.848312	81.824432	81.870613	81.86499	81.868355	81.893311	81.828682	81.880356	81.875977	81.838486	81.816643	81.861061	81.859947	81.814415	81.87709	81.90303	81.90007	81.872177	81.843788	81.889107	81.79081	81.850632	81.953117	81.888054	81.886253	81.810379	81.906357	81.835892	81.797035	81.839455	81.883316	81.884705	81.865845	81.906982	81.921783	81.834473	81.914017	81.864883	81.859238	81.805809	81.842567	81.792549	81.817009	81.861794	81.900627	81.814285	81.892281	81.852074	81.829666	81.834839	81.854622	81.840591	81.866791	81.857285	81.769997	81.784866	81.80484	81.78553	81.80304	81.761566	81.804588	81.874771	81.780792	81.819412	81.809647	81.825378	81.826538	81.825165	81.81366	81.788452	81.80162	81.788063	81.778641	81.855293	81.79055	81.829819	81.751198	81.751389	81.808273	81.799263	81.770683	81.804779	81.798386	81.769073	81.821648	81.781799	81.67189	81.782181	81.79911	81.749588	81.808022	81.796799	81.761795	81.780594	81.852783	81.76931	81.777786	81.784821	81.791283	81.763535	81.748177	81.745041	81.807953	81.768066	81.775146	81.717682	81.77742	81.800163	81.759308	81.681976	81.759399	81.789047	81.784264	81.756218	81.750748	81.774826	81.776924	81.725792	81.720146	81.747421	81.676506	81.721397	81.690193	81.790749	81.765121	81.746841	81.777939	81.750793	81.733215	81.747955	81.709831	81.737381	81.750984	81.780144	81.759224	81.729698	81.77935	81.761566	81.784203	81.740387	81.783104	81.763046	81.738564	81.795296	81.709206	81.769478	81.745361	81.729271	81.747467	81.729332	81.797935	81.762314	81.758148	81.732941	81.763641	81.69558	81.719574	81.746002	81.736542	81.742012	81.732147	81.66758	81.733154	81.732292	81.664963	81.73307	81.762253	81.805725	81.717598	81.69796	81.751823	81.746353	81.76506	81.690964	81.744461	81.733192	81.737549	81.693352	81.728149	81.760468	81.777809	81.705902	81.736717	81.738647	81.726372	81.743881	81.765121	81.677643	81.756348	81.747253	81.666718	81.673393	81.750381	81.696457	81.743111	81.744247	81.727341	81.690002	81.720665	81.751137	81.748817	81.676872	81.678246	81.748924	81.711502	81.735428	81.712105	81.719803	81.6856	81.725105	81.737061	81.689011	81.77446	81.754501	81.690048	81.721825	81.678604	81.683929	81.762184	81.731476	81.687187	81.732445	81.696289	81.716263	81.732765	81.749825	81.750488	81.757378	81.74292	81.730858	81.739807	81.707275	81.761841	81.691162	81.722229	81.706177	81.712212	81.760208	81.653824	81.675751	81.664185
81.78611	81.757721	81.833015	81.77523	81.702278	81.857368	81.747681	81.709335	81.720512	81.78746	81.807289	81.796127	81.76976	81.796455	81.8125	81.831383	81.800896	81.821625	81.733002	81.811302	81.75676	81.794632	81.760513	81.762398	81.829002	81.742683	81.862198	81.799179	81.850052	81.760254	81.758301	81.75914	81.797653	81.821686	81.761688	81.764999	81.812569	81.827888	81.813423	81.820053	81.785919	81.790016	81.809265	81.798859	81.743797	81.806068	81.781563	81.810425	81.789375	81.754158	81.798103	81.786156	81.788216	81.770508	81.820229	81.811798	81.788063	81.800125	81.800339	81.798622	81.834991	81.794754	81.769699	81.817696	81.832741	81.83699	81.780746	81.758255	81.797699	81.79982	81.852783	81.756905	81.752548	81.7892	81.856064	81.810593	81.770424	81.754822	81.786583	81.731674	81.776108	81.757805	81.694443	81.702728	81.760895	81.780167	81.768814	81.829216	81.810165	81.777313	81.724609	81.744522	81.788986	81.757378	81.861038	81.819931	81.698624	81.796516	81.781624	81.74073	81.806129	81.808983	81.819992	81.743149	81.816856	81.833061	81.78083	81.761238	81.803322	81.730705	81.724052	81.742981	81.762482	81.794739	81.758942	81.80175	81.722038	81.752747	81.743607	81.785294	81.782761	81.815231	81.760788	81.78038	81.800125	81.773346	81.826042	81.815704	81.817932	81.806305	81.761391	81.735771	81.785378	81.867348	81.819862	81.817436	81.750595	81.787506	81.815483	81.836021	81.813293	81.77961	81.76049	81.855911	81.792572	81.788773	81.834579	81.846321	81.867844	81.85849	81.821815	81.815681	81.835846	81.839371	81.843788	81.868958	81.834709	81.836815	81.822182	81.855614	81.820358	81.833206	81.789459	81.823746	81.824776	81.862175	81.678482	81.853233	81.900284	81.788857	81.848701	81.862221	81.824158	81.846367	81.881836	81.826859	81.846985	81.868248	81.820442	81.848038	81.855591	81.867088	81.86454	81.793961	81.796478	81.842606	81.844841	81.824455	81.849495	81.83744	81.875908	81.885826	81.834862	81.857971	81.827934	81.832329	81.826111	81.87619	81.889427	81.85939	81.857994	81.836533	81.819244	81.892822	81.853119	81.892479	81.896896	81.840759	81.889923	81.891899	81.922798	81.858963	81.886681	81.866447	81.858505	81.907494	81.855934	81.902557	81.917496	81.901657	81.836861	81.88031	81.851875	81.862091	81.876297	81.884834	81.892303	81.942535	81.842735	81.834221	81.853935	81.940819	81.853661	81.896103	81.868683	81.862862	81.819389	81.869324	81.917343	81.897926	81.880997	81.885757	81.905052	81.815208	81.835953	81.85965	81.935738	81.881401	81.875633	81.854347	81.910202	81.814095	81.907883	81.844475	81.901749	81.885826	81.86795	81.882072	81.819992	81.835098	81.889282	81.829865	81.862175	81.89325	81.846855	81.834282	81.92775	81.854042	81.837929	81.85527	81.878189	81.879623	81.860336	81.859192	81.827736	81.80986	81.905373	81.870758	81.85218	81.914795	81.870071	81.855072	81.899345	81.891251	81.803726	81.874237	81.925201	81.91539	81.859047	81.833855	81.808838	81.875633	81.885269	81.907387	81.849068	81.913078	81.85173	81.835831	81.855293	81.814476	81.842995	81.86409	81.855484	81.837524	81.86248	81.90535	81.812737	81.853851	81.846985	81.866127	81.796219	81.828384	81.810333	81.816605	81.869751	81.854347	81.834305	81.85334	81.778557	81.823257	81.829712	81.844322	81.79673	81.848511	81.843315	81.80555	81.820229	81.806129	81.798988	81.84761	81.792526	81.818985	81.805443	81.748085	81.775749	81.800209	81.786453	81.863037	81.803772	81.819824	81.728539	81.742035	81.811432	81.763603	81.836151	81.786499	81.8284	81.728516	81.703903	81.755043	81.808189	81.79287	81.782593	81.735489	81.72998	81.844925	81.804672	81.724075	81.721825	81.789116	81.757423	81.753815	81.77916	81.691956	81.803345	81.764313	81.7771	81.805786	81.697533	81.777847	81.788666	81.731026	81.802673	81.820724	81.80838	81.758476	81.737724	81.765701	81.734612	81.74852	81.756584	81.740021	81.801132	81.783234	81.786407	81.750938	81.762718	81.75528	81.718239	81.719933	81.703606	81.763191	81.745087	81.744072	81.75457	81.768578	81.739807	81.795486	81.709549	81.773666	81.762482	81.831001	81.712662	81.772675	81.718323	81.813019	81.75193	81.748299	81.731476	81.795227	81.703712	81.765686	81.802933	81.723541	81.749695	81.771088	81.740578	81.756302	81.747528	81.784096	81.75341	81.766777	81.821106	81.797546	81.722336	81.759415	81.756287	81.673676	81.768494	81.742233	81.747375	81.705383	81.719696	81.709846	81.724159	81.693542	81.736374	81.793106	81.818169	81.728348	81.754822	81.763794	81.78463	81.747444	81.677452	81.760208	81.763748	81.732162	81.674576	81.776001	81.743134	81.81115	81.721283	81.711098	81.735275	81.680046	81.738258	81.719803	81.680626	81.722038	81.757225	81.7062	81.712212	81.772804	81.720963	81.774521	81.707726	81.688797	81.73764	81.725708	81.780617	81.732124	81.696228	81.686913	81.661591	81.714226	81.696999	81.701439	81.69603	81.668434	81.751801	81.692749	81.720238	81.783768	81.693802	81.790833	81.693863	81.715233	81.69165	81.750237	81.74498	81.717598	81.754913	81.742615	81.709526	81.751991	81.811989	81.722382	81.679512	81.720901	81.736862	81.770813	81.736992	81.719933	81.753281	81.700966	81.701973	81.712128	81.771881	81.709763	81.675217	81.718323
81.81868	81.830505	81.784096	81.811859	81.781242	81.83046	81.75264	81.712875	81.76133	81.8116	81.724442	81.80349	81.819565	81.80143	81.781731	81.791092	81.799973	81.753601	81.815872	81.840889	81.786865	81.791626	81.788902	81.776329	81.790512	81.741455	81.81926	81.783813	81.822113	81.808838	81.779541	81.806839	81.782288	81.779823	81.785614	81.784653	81.784477	81.787079	81.838768	81.822479	81.79409	81.774094	81.836769	81.853661	81.811729	81.744095	81.77066	81.749329	81.808556	81.761841	81.720406	81.800934	81.8022	81.837738	81.856277	81.819992	81.784653	81.864578	81.764091	81.779419	81.840759	81.76062	81.819733	81.778839	81.825806	81.774155	81.77845	81.819138	81.773727	81.827141	81.754288	81.789497	81.709274	81.817871	81.87516	81.810982	81.780663	81.834839	81.777359	81.800705	81.752571	81.738815	81.719116	81.724312	81.846619	81.79493	81.788216	81.793922	81.751953	81.816666	81.709229	81.758965	81.802765	81.763367	81.811707	81.758537	81.725189	81.789696	81.759544	81.719894	81.834114	81.839172	81.795914	81.739822	81.837112	81.822136	81.798386	81.795143	81.815704	81.758904	81.732468	81.752121	81.785492	81.776237	81.750275	81.756302	81.736176	81.78154	81.796585	81.776817	81.753326	81.79718	81.809929	81.76519	81.77504	81.786499	81.829071	81.793404	81.794586	81.794395	81.756454	81.749672	81.7621	81.838402	81.803917	81.777374	81.805939	81.802399	81.80645	81.817764	81.813599	81.797035	81.797226	81.8172	81.788666	81.838745	81.811218	81.827141	81.850594	81.87426	81.819839	81.824585	81.833382	81.824066	81.859322	81.823532	81.815422	81.79248	81.852974	81.854065	81.802612	81.857132	81.785683	81.8713	81.840462	81.809113	81.678307	81.826111	81.77639	81.794907	81.890739	81.810829	81.760277	81.842117	81.827606	81.861214	81.826218	81.855652	81.828682	81.808212	81.825653	81.874046	81.85675	81.804672	81.842072	81.833725	81.841431	81.834602	81.845337	81.776237	81.880096	81.818062	81.818512	81.855011	81.835739	81.824348	81.823708	81.816948	81.858124	81.834816	81.911186	81.88662	81.849838	81.872841	81.840614	81.901917	81.877731	81.800896	81.849258	81.837975	81.913719	81.879387	81.895004	81.856087	81.870117	81.899216	81.833595	81.896019	81.892113	81.90831	81.86673	81.854111	81.879105	81.865547	81.870178	81.861961	81.887993	81.920647	81.842049	81.875656	81.882195	81.887909	81.901642	81.872696	81.873466	81.885696	81.872307	81.85553	81.845352	81.800247	81.874428	81.816513	81.8022	81.827049	81.829239	81.885056	81.858963	81.85379	81.845612	81.859688	81.901871	81.841019	81.873383	81.825912	81.932129	81.873337	81.853699	81.828896	81.854454	81.825531	81.869751	81.766457	81.873077	81.912476	81.854858	81.897713	81.894066	81.855957	81.878654	81.817566	81.896896	81.833443	81.841515	81.821106	81.889153	81.785851	81.863983	81.854492	81.87941	81.845055	81.842911	81.881508	81.894646	81.877373	81.825912	81.837524	81.9161	81.844734	81.822975	81.795486	81.870483	81.88842	81.77755	81.881508	81.839241	81.877693	81.842201	81.870247	81.806427	81.873337	81.796623	81.803062	81.824905	81.823318	81.877647	81.874664	81.841042	81.822113	81.836792	81.839622	81.744438	81.809326	81.879341	81.837395	81.828766	81.827393	81.830978	81.835358	81.806625	81.829086	81.819885	81.809776	81.804497	81.871536	81.785294	81.79995	81.863144	81.776306	81.844902	81.812248	81.829865	81.804626	81.772697	81.775146	81.830696	81.84259	81.779091	81.841682	81.834152	81.774353	81.783363	81.74987	81.80909	81.768387	81.836754	81.771736	81.779243	81.774307	81.738602	81.804733	81.7892	81.755791	81.731331	81.742104	81.737877	81.813873	81.732361	81.764267	81.788559	81.790184	81.74028	81.802292	81.760277	81.767357	81.782852	81.776176	81.756691	81.801109	81.736069	81.753494	81.741287	81.754845	81.754631	81.793663	81.832306	81.752274	81.745964	81.714226	81.715279	81.770874	81.753433	81.727554	81.780701	81.768433	81.785019	81.756905	81.697083	81.798965	81.710686	81.74852	81.741951	81.793495	81.71328	81.77813	81.780106	81.770943	81.747551	81.812973	81.714333	81.741928	81.755814	81.818336	81.741585	81.782761	81.734505	81.748558	81.813385	81.763	81.713799	81.752678	81.752228	81.783791	81.743988	81.726204	81.816666	81.767654	81.734741	81.754097	81.764435	81.753777	81.735512	81.74929	81.785492	81.797501	81.785446	81.745018	81.732742	81.720146	81.707596	81.789413	81.725899	81.724525	81.710129	81.715515	81.701569	81.671844	81.754761	81.714058	81.720024	81.758751	81.750809	81.774971	81.799049	81.701843	81.700279	81.690193	81.737762	81.798645	81.691742	81.748322	81.676651	81.721779	81.746155	81.69062	81.720039	81.744034	81.73764	81.678673	81.735687	81.686501	81.730621	81.688713	81.77742	81.771324	81.738411	81.777504	81.671272	81.713066	81.739952	81.712486	81.763603	81.741264	81.737297	81.715599	81.710068	81.756027	81.649384	81.740211	81.674789	81.722145	81.728798	81.712578	81.681396	81.778061	81.729248	81.728149	81.706932	81.691093	81.755104	81.769333	81.750404	81.754227	81.77401	81.732529	81.735344	81.747787	81.762703	81.678116	81.708473	81.682686	81.76931	81.77581	81.722038	81.685112	81.731247	81.722206	81.655563	81.681808	81.727081	81.705322	81.720238	81.771072
81.819305	81.781372	81.735855	81.78952	81.815445	81.87336	81.791306	81.776733	81.788452	81.795662	81.721825	81.805466	81.750343	81.785034	81.815208	81.769547	81.810875	81.819824	81.81424	81.806259	81.790184	81.819389	81.802246	81.872543	81.755615	81.758385	81.808189	81.819153	81.773857	81.803917	81.78038	81.86956	81.797394	81.784073	81.803772	81.782249	81.795677	81.788536	81.791389	81.778748	81.764633	81.745148	81.837891	81.800209	81.772034	81.76178	81.749672	81.76442	81.836967	81.75309	81.711456	81.758621	81.807465	81.838448	81.745552	81.770103	81.774506	81.815033	81.747978	81.822136	81.84671	81.871208	81.822205	81.816689	81.796455	81.816963	81.808449	81.78978	81.721138	81.821106	81.772934	81.79435	81.744011	81.80941	81.809799	81.770744	81.729271	81.790382	81.731155	81.801323	81.749077	81.758797	81.717964	81.702171	81.844971	81.787163	81.799225	81.787376	81.782417	81.813255	81.700905	81.775299	81.848701	81.79583	81.808899	81.755577	81.794327	81.789948	81.722015	81.732384	81.802826	81.843468	81.803429	81.765274	81.807114	81.852417	81.770447	81.819839	81.786476	81.770126	81.747658	81.798599	81.769135	81.804779	81.753365	81.803215	81.775253	81.797272	81.750984	81.767998	81.803062	81.76474	81.803558	81.792099	81.745682	81.802116	81.804649	81.781174	81.756538	81.822502	81.763214	81.731415	81.79229	81.796066	81.823578	81.762848	81.787552	81.811729	81.799629	81.826859	81.856667	81.761795	81.845161	81.783234	81.819138	81.817505	81.81044	81.882347	81.801239	81.814888	81.855568	81.777611	81.832291	81.827629	81.735405	81.769547	81.805595	81.782356	81.794754	81.91835	81.822395	81.752251	81.815506	81.817764	81.894211	81.781624	81.706932	81.831192	81.788727	81.813293	81.915176	81.828728	81.7939	81.882195	81.797676	81.830574	81.834778	81.882027	81.772209	81.800789	81.848427	81.819351	81.81353	81.78508	81.852005	81.835678	81.788147	81.852264	81.845589	81.793129	81.874603	81.816727	81.867241	81.856918	81.767075	81.819138	81.822311	81.855614	81.831772	81.797165	81.871277	81.847801	81.853447	81.900482	81.821152	81.912537	81.87014	81.80999	81.833557	81.785507	81.86525	81.82692	81.86673	81.828529	81.859085	81.814865	81.837135	81.849197	81.910995	81.8955	81.814026	81.852654	81.861237	81.853165	81.864105	81.826279	81.862373	81.820053	81.876236	81.886017	81.852692	81.888824	81.878441	81.873055	81.876617	81.853806	81.851662	81.835571	81.84053	81.829544	81.854774	81.839561	81.81617	81.885971	81.803879	81.811813	81.835335	81.807915	81.81102	81.824821	81.836731	81.849861	81.864342	81.84407	81.917496	81.918633	81.800186	81.802696	81.821068	81.850761	81.85701	81.838791	81.838722	81.871063	81.839027	81.870758	81.839775	81.832268	81.828316	81.802032	81.893829	81.836021	81.822739	81.868294	81.88765	81.756844	81.86364	81.808723	81.851768	81.862671	81.841644	81.857071	81.882904	81.89492	81.836189	81.852051	81.855461	81.79055	81.852028	81.8284	81.847977	81.857285	81.752892	81.929001	81.836174	81.861252	81.810509	81.86834	81.851685	81.887581	81.795464	81.777847	81.820595	81.791107	81.819839	81.872047	81.846725	81.824326	81.840675	81.856018	81.788383	81.816109	81.880844	81.788124	81.843742	81.799309	81.830444	81.808617	81.795898	81.892067	81.800125	81.811043	81.819305	81.800125	81.764008	81.747742	81.751587	81.788879	81.828232	81.816086	81.835594	81.765465	81.734825	81.806046	81.807976	81.827545	81.823723	81.780876	81.790657	81.79274	81.820076	81.752594	81.79158	81.78817	81.775681	81.711761	81.801842	81.754395	81.796669	81.743088	81.78849	81.797394	81.729744	81.722099	81.74942	81.80304	81.751968	81.763687	81.769241	81.78566	81.719223	81.826729	81.771286	81.739868	81.793472	81.797997	81.771645	81.81012	81.748817	81.750122	81.806778	81.778366	81.734421	81.730835	81.78315	81.734528	81.755875	81.750511	81.719078	81.750122	81.776604	81.733734	81.7621	81.766823	81.760254	81.783882	81.705948	81.762573	81.738579	81.740128	81.783768	81.77478	81.707771	81.777702	81.788002	81.729637	81.747551	81.771004	81.717918	81.752098	81.739677	81.79718	81.712509	81.736908	81.748108	81.783173	81.776672	81.76178	81.682236	81.687943	81.78167	81.765579	81.702103	81.746094	81.787354	81.741005	81.743881	81.701996	81.739868	81.724487	81.788467	81.798302	81.751007	81.777443	81.746758	81.797958	81.726738	81.707916	81.75206	81.733284	81.687622	81.704636	81.681351	81.698883	81.743668	81.694183	81.727379	81.68631	81.754608	81.773582	81.788147	81.778557	81.773705	81.696396	81.67569	81.696587	81.745728	81.717293	81.714653	81.803253	81.721649	81.747505	81.74588	81.690048	81.657089	81.742012	81.700516	81.698845	81.707939	81.682297	81.716263	81.702576	81.746735	81.737442	81.725258	81.774826	81.713501	81.702019	81.72049	81.738472	81.799309	81.670219	81.731331	81.729485	81.739052	81.784096	81.716591	81.733109	81.681458	81.719551	81.723007	81.719208	81.7006	81.746002	81.69236	81.701523	81.723801	81.76474	81.726799	81.743584	81.758301	81.743965	81.713799	81.719116	81.675262	81.711548	81.749031	81.771111	81.666054	81.718903	81.731781	81.704636	81.741051	81.729462	81.744034	81.765213	81.698303	81.755341	81.659485	81.707405	81.728348	81.776688
81.820572	81.778923	81.730576	81.758774	81.802765	81.84053	81.796585	81.763	81.84774	81.815529	81.734421	81.781776	81.771843	81.80851	81.80368	81.857521	81.818535	81.789696	81.741028	81.859756	81.803795	81.834259	81.809586	81.869835	81.765228	81.805206	81.796242	81.798409	81.78611	81.77446	81.768341	81.825333	81.79113	81.828445	81.75386	81.770294	81.793495	81.75592	81.8228	81.781754	81.745087	81.814949	81.875824	81.791817	81.76313	81.80278	81.771523	81.743622	81.740837	81.804115	81.730621	81.778107	81.783707	81.786049	81.801971	81.820396	81.793449	81.816429	81.751648	81.823364	81.859985	81.809158	81.791283	81.77169	81.811005	81.829559	81.792336	81.799545	81.726006	81.868721	81.862068	81.735451	81.733109	81.836304	81.795296	81.741135	81.726997	81.760406	81.766647	81.764435	81.821472	81.824371	81.799782	81.748688	81.790619	81.76577	81.775208	81.812996	81.763855	81.786087	81.765167	81.777016	81.814095	81.827698	81.796494	81.76712	81.776566	81.8172	81.784477	81.725449	81.78463	81.809242	81.764565	81.741524	81.848335	81.77652	81.723343	81.781006	81.750359	81.769653	81.768753	81.764137	81.79821	81.789459	81.736588	81.814865	81.753922	81.792847	81.760834	81.799843	81.781944	81.734375	81.756775	81.757355	81.768837	81.758362	81.799179	81.762871	81.832115	81.801193	81.729744	81.749138	81.814476	81.818878	81.814453	81.767181	81.751518	81.840118	81.797806	81.78437	81.854965	81.848808	81.779999	81.79615	81.851234	81.755531	81.784691	81.806602	81.836708	81.778214	81.884926	81.766136	81.830635	81.815422	81.80954	81.821175	81.783791	81.774803	81.793556	81.833572	81.816536	81.757675	81.831085	81.819565	81.831322	81.794373	81.715775	81.837761	81.770294	81.82222	81.815788	81.853035	81.805229	81.879234	81.776154	81.805573	81.773598	81.871704	81.804352	81.823212	81.859283	81.780083	81.810913	81.791153	81.828468	81.812248	81.87574	81.827805	81.830612	81.759956	81.832329	81.826576	81.859535	81.826149	81.830139	81.790466	81.794716	81.815742	81.836533	81.787117	81.771324	81.883827	81.816216	81.814438	81.800743	81.846687	81.851662	81.78231	81.774139	81.778297	81.824516	81.815231	81.838898	81.878059	81.866837	81.848915	81.889297	81.83847	81.886337	81.863419	81.862007	81.875565	81.881897	81.784073	81.847755	81.810638	81.808083	81.904602	81.877541	81.85849	81.824158	81.838486	81.893333	81.899345	81.882195	81.892197	81.889084	81.788239	81.829025	81.83287	81.863892	81.825462	81.873398	81.893593	81.855507	81.806175	81.873611	81.839066	81.790405	81.827522	81.86512	81.846985	81.838852	81.836174	81.871811	81.885178	81.820702	81.812157	81.817375	81.854752	81.830376	81.859238	81.839691	81.815979	81.795059	81.814003	81.850937	81.808037	81.802528	81.843079	81.894211	81.833878	81.846146	81.839134	81.860054	81.815102	81.838188	81.779564	81.827248	81.871338	81.869217	81.845245	81.844429	81.917412	81.810211	81.818123	81.826149	81.86718	81.835251	81.848999	81.821754	81.814995	81.795227	81.893784	81.758026	81.840935	81.782997	81.80896	81.842522	81.814842	81.802872	81.830551	81.820419	81.796562	81.87587	81.840057	81.837029	81.886856	81.835632	81.815079	81.852798	81.848488	81.85347	81.857025	81.859818	81.77182	81.786797	81.807503	81.885483	81.831726	81.757614	81.85437	81.814369	81.806923	81.876816	81.716782	81.79248	81.815399	81.845055	81.831146	81.798767	81.819908	81.700623	81.795296	81.756325	81.811729	81.76667	81.782379	81.75753	81.726715	81.810913	81.799889	81.773346	81.770721	81.750084	81.707916	81.785187	81.808235	81.77787	81.758926	81.776543	81.784866	81.720749	81.774246	81.726326	81.753021	81.729721	81.798622	81.82692	81.742424	81.695816	81.786606	81.751068	81.751434	81.761154	81.762291	81.75193	81.6959	81.776649	81.718971	81.761307	81.76281	81.734329	81.741608	81.719719	81.738197	81.804153	81.769501	81.759544	81.725044	81.756218	81.738991	81.730362	81.77652	81.759247	81.774803	81.713158	81.715218	81.727211	81.775406	81.785362	81.76796	81.731438	81.76532	81.766068	81.681419	81.677574	81.758987	81.730019	81.789139	81.732231	81.763519	81.698349	81.762939	81.735344	81.764801	81.822243	81.777443	81.726181	81.724205	81.756454	81.781479	81.733536	81.74704	81.845459	81.750877	81.78566	81.67672	81.773727	81.699226	81.794006	81.761497	81.736053	81.777138	81.704636	81.728729	81.709076	81.703781	81.739372	81.732918	81.720901	81.684555	81.722771	81.756775	81.723434	81.711334	81.682793	81.71489	81.754097	81.750725	81.764656	81.764397	81.775169	81.701698	81.737808	81.728622	81.761909	81.707275	81.740944	81.763298	81.735367	81.712166	81.738922	81.720345	81.74955	81.725601	81.736504	81.707985	81.746368	81.738884	81.694763	81.671051	81.729675	81.718628	81.716888	81.759827	81.688072	81.703026	81.698647	81.781113	81.779778	81.730255	81.72197	81.735382	81.77813	81.765984	81.667389	81.728729	81.693352	81.722084	81.714096	81.738258	81.734802	81.721542	81.746735	81.736824	81.733665	81.714508	81.692986	81.776627	81.723862	81.729378	81.696587	81.740746	81.747269	81.707321	81.744484	81.7444	81.676117	81.672684	81.703781	81.701569	81.676567	81.712532	81.760277	81.658112	81.666267	81.672577	81.656548	81.710411	81.695045	81.706886
81.792847	81.840164	81.725388	81.748215	81.761391	81.815018	81.823257	81.759804	81.790405	81.856171	81.825546	81.791046	81.778839	81.824821	81.804008	81.785233	81.812996	81.79937	81.751198	81.771301	81.723694	81.834114	81.818336	81.830956	81.811623	81.773582	81.735962	81.83252	81.804947	81.776451	81.80162	81.805145	81.758514	81.830696	81.743042	81.810677	81.785706	81.764824	81.828659	81.758026	81.799156	81.796005	81.806664	81.823257	81.778839	81.809776	81.769585	81.713669	81.849907	81.827202	81.770187	81.76693	81.794395	81.791214	81.809326	81.78521	81.821732	81.816261	81.822823	81.809029	81.8451	81.750084	81.780792	81.80529	81.794693	81.818855	81.780487	81.765938	81.746025	81.827545	81.832909	81.732727	81.772461	81.770813	81.822441	81.78418	81.777161	81.792717	81.761688	81.816727	81.829903	81.772316	81.738564	81.734077	81.761002	81.754227	81.822243	81.824455	81.744911	81.795769	81.758881	81.785233	81.7892	81.807289	81.802223	81.742554	81.7836	81.749458	81.810379	81.767166	81.80986	81.801666	81.760445	81.788383	81.845802	81.783882	81.793732	81.833725	81.778427	81.768578	81.788002	81.785576	81.738411	81.779716	81.728149	81.810783	81.734718	81.775421	81.764183	81.80175	81.728386	81.776543	81.749329	81.790749	81.751457	81.808685	81.763603	81.81147	81.804008	81.771347	81.781693	81.761002	81.779243	81.769821	81.807526	81.749397	81.777374	81.819908	81.734421	81.802422	81.79911	81.840805	81.801392	81.767075	81.827202	81.834694	81.770599	81.813065	81.781647	81.777824	81.864517	81.753281	81.811127	81.789459	81.851578	81.820488	81.827248	81.818665	81.837692	81.841278	81.81662	81.792809	81.79641	81.860825	81.835464	81.791794	81.673347	81.835121	81.73822	81.79969	81.80381	81.868553	81.799072	81.822311	81.769119	81.793236	81.77491	81.806648	81.820312	81.805763	81.861191	81.784454	81.819908	81.788216	81.819008	81.814888	81.886063	81.799843	81.79467	81.788239	81.774696	81.825035	81.823318	81.804802	81.774994	81.79068	81.862862	81.817909	81.855225	81.844795	81.826195	81.88327	81.790466	81.810333	81.775467	81.904472	81.867523	81.752182	81.770317	81.791092	81.781906	81.818146	81.867325	81.847801	81.884819	81.820488	81.838745	81.845375	81.821838	81.850784	81.827522	81.909752	81.836838	81.843941	81.856552	81.819839	81.838341	81.88797	81.838554	81.796883	81.827606	81.869667	81.830696	81.838661	81.857368	81.894257	81.834564	81.774139	81.839302	81.856339	81.824989	81.810547	81.834129	81.837997	81.843208	81.821083	81.831947	81.820702	81.851448	81.811882	81.873077	81.845955	81.849091	81.916077	81.783577	81.813965	81.815659	81.832741	81.791496	81.87915	81.812393	81.860893	81.825096	81.856445	81.775894	81.814842	81.804993	81.807503	81.836838	81.846832	81.835953	81.775597	81.841469	81.905586	81.846962	81.86364	81.814926	81.783684	81.834694	81.860825	81.869148	81.819672	81.838814	81.855484	81.783386	81.830658	81.831726	81.916527	81.782867	81.811386	81.797394	81.800293	81.84465	81.883636	81.806541	81.853828	81.802887	81.804138	81.884041	81.796753	81.841728	81.816795	81.817413	81.792465	81.889984	81.845268	81.77317	81.842606	81.874283	81.841171	81.815956	81.868034	81.834709	81.829758	81.843147	81.810898	81.748535	81.833099	81.804886	81.838234	81.794479	81.808167	81.817566	81.802399	81.845055	81.762268	81.797737	81.832291	81.818642	81.812393	81.824821	81.808022	81.812332	81.78894	81.74073	81.759521	81.78553	81.773193	81.742035	81.738235	81.76313	81.794067	81.835846	81.736885	81.777824	81.726929	81.753044	81.747253	81.743027	81.721222	81.75824	81.828979	81.733215	81.704849	81.746239	81.781387	81.714653	81.84317	81.826775	81.717079	81.721588	81.743538	81.794006	81.758087	81.788963	81.799416	81.761887	81.730988	81.756737	81.729118	81.726562	81.811089	81.731674	81.749435	81.752487	81.752724	81.758942	81.684555	81.764458	81.689362	81.688972	81.743942	81.719269	81.769608	81.784203	81.77021	81.734909	81.737061	81.737335	81.733192	81.750038	81.738045	81.78154	81.743965	81.735039	81.718651	81.72049	81.787697	81.764908	81.716202	81.774841	81.719719	81.723816	81.731133	81.684441	81.694679	81.778603	81.759048	81.732208	81.758987	81.709122	81.777657	81.75882	81.725662	81.735985	81.771523	81.766602	81.753448	81.773453	81.709335	81.783516	81.798988	81.74588	81.773346	81.70459	81.681374	81.70916	81.709656	81.765533	81.726891	81.75927	81.719482	81.748688	81.763641	81.667984	81.70871	81.700989	81.760147	81.800056	81.728065	81.728264	81.720772	81.773148	81.713066	81.720001	81.761093	81.702705	81.729012	81.780106	81.722275	81.761627	81.744202	81.737076	81.733215	81.754478	81.703201	81.75753	81.774376	81.70414	81.729118	81.706757	81.723694	81.732811	81.757339	81.785576	81.769821	81.746994	81.701675	81.714485	81.819542	81.754028	81.738495	81.710426	81.757698	81.704918	81.772118	81.737038	81.775078	81.696266	81.738449	81.742981	81.741737	81.762016	81.739227	81.740402	81.739548	81.744072	81.704292	81.737762	81.769264	81.738754	81.703972	81.689812	81.740662	81.690239	81.68013	81.721954	81.749611	81.6735	81.686951	81.738068	81.721779	81.715813	81.732254	81.763	81.65934	81.663284	81.723709	81.644257	81.676804	81.727921	81.667366
81.788361	81.814629	81.773727	81.862907	81.822716	81.755638	81.771049	81.802612	81.793259	81.820183	81.843575	81.787224	81.76899	81.776817	81.800293	81.786583	81.750748	81.830101	81.796883	81.775192	81.739182	81.823769	81.802887	81.788574	81.840096	81.791344	81.831192	81.826408	81.836411	81.80703	81.838486	81.770638	81.773041	81.799263	81.776924	81.74427	81.815292	81.798576	81.791496	81.766991	81.786476	81.796066	81.823273	81.812569	81.737144	81.824028	81.797356	81.780273	81.746544	81.804008	81.768448	81.776474	81.81881	81.808365	81.834282	81.803963	81.745087	81.807953	81.815613	81.7966	81.789993	81.776451	81.832848	81.827736	81.758797	81.79789	81.833893	81.778877	81.767097	81.79686	81.789116	81.765121	81.802185	81.788383	81.804604	81.79332	81.722725	81.801712	81.756241	81.803017	81.784889	81.728561	81.698303	81.7827	81.738258	81.825356	81.79673	81.751305	81.766434	81.763321	81.833359	81.769867	81.769547	81.810211	81.817696	81.790833	81.804283	81.783554	81.741974	81.753906	81.7948	81.77478	81.804909	81.777939	81.808258	81.783386	81.767807	81.835205	81.77993	81.761948	81.763062	81.793816	81.724953	81.760811	81.717491	81.805122	81.771156	81.732956	81.814819	81.79866	81.73056	81.77948	81.729462	81.769806	81.741821	81.809906	81.770294	81.767868	81.797997	81.76545	81.794418	81.764587	81.781776	81.793167	81.747269	81.749611	81.759483	81.806923	81.707855	81.814903	81.79216	81.821518	81.808792	81.812889	81.786285	81.85083	81.735703	81.814049	81.784119	81.78978	81.856323	81.798622	81.778427	81.767487	81.832756	81.823662	81.822739	81.824455	81.826668	81.799545	81.807976	81.821129	81.790207	81.825439	81.798424	81.826149	81.675217	81.879364	81.821922	81.827354	81.740318	81.826279	81.790749	81.840614	81.822479	81.768555	81.800484	81.780167	81.795273	81.823555	81.821388	81.812035	81.845268	81.791435	81.801262	81.770401	81.856667	81.769463	81.818535	81.77388	81.767014	81.807976	81.79306	81.809479	81.833427	81.842354	81.805725	81.877716	81.786003	81.779739	81.833488	81.856812	81.796478	81.797379	81.771072	81.823509	81.785812	81.807098	81.758926	81.863403	81.786583	81.81604	81.842392	81.831558	81.808083	81.864731	81.818939	81.844757	81.880135	81.823402	81.809738	81.769913	81.86087	81.834755	81.826576	81.856277	81.86293	81.830101	81.811905	81.837326	81.849907	81.853012	81.86158	81.849022	81.818359	81.815956	81.821968	81.794113	81.858963	81.849968	81.828964	81.837288	81.794182	81.864922	81.829178	81.846642	81.808723	81.863297	81.878639	81.79055	81.848099	81.824089	81.807632	81.816902	81.792374	81.839172	81.799309	81.87323	81.855484	81.843018	81.817116	81.797462	81.777527	81.843185	81.843979	81.752548	81.80368	81.793945	81.816986	81.830315	81.862434	81.745255	81.799004	81.852432	81.821304	81.838554	81.811172	81.777588	81.804802	81.845375	81.852715	81.881042	81.799156	81.822998	81.786087	81.84613	81.85128	81.833229	81.767616	81.792953	81.779778	81.826668	81.817528	81.88372	81.85527	81.835251	81.778259	81.78289	81.814262	81.834091	81.832375	81.785873	81.797699	81.821648	81.839371	81.847824	81.797462	81.78373	81.864067	81.815247	81.770744	81.789566	81.831108	81.825439	81.812546	81.80027	81.775383	81.79319	81.857239	81.822716	81.800446	81.805382	81.811005	81.756218	81.759117	81.740471	81.789673	81.78817	81.826622	81.85778	81.823509	81.77285	81.837761	81.760422	81.729675	81.729698	81.824905	81.818016	81.731392	81.775192	81.70961	81.771179	81.813042	81.747917	81.802422	81.762482	81.785828	81.763733	81.744781	81.7948	81.715622	81.841919	81.676292	81.759247	81.768539	81.788361	81.709465	81.74324	81.785614	81.76429	81.736778	81.767487	81.831963	81.758255	81.781387	81.804306	81.751884	81.741135	81.755943	81.698326	81.745705	81.749802	81.725296	81.717728	81.755043	81.807137	81.768089	81.697021	81.7715	81.708908	81.727013	81.78907	81.707916	81.786736	81.813751	81.805656	81.755127	81.779762	81.75161	81.773277	81.761795	81.749481	81.747162	81.747871	81.734848	81.693199	81.751091	81.76442	81.766838	81.753105	81.78746	81.713394	81.747375	81.770386	81.736198	81.713562	81.755531	81.754738	81.726112	81.76873	81.763817	81.773705	81.816795	81.764114	81.764999	81.740967	81.776566	81.749695	81.73101	81.703972	81.744484	81.748772	81.698265	81.759911	81.760681	81.768517	81.684273	81.766541	81.777077	81.765144	81.75663	81.75766	81.724312	81.743515	81.724716	81.723907	81.7453	81.740341	81.787781	81.698265	81.729378	81.718025	81.767509	81.741776	81.723068	81.745445	81.726204	81.77916	81.75032	81.717445	81.777031	81.724396	81.744331	81.752205	81.761154	81.686844	81.743301	81.758598	81.639	81.700577	81.744957	81.790016	81.716202	81.793747	81.748734	81.756348	81.735252	81.683929	81.735321	81.777138	81.684166	81.706223	81.769264	81.7444	81.710556	81.80426	81.769997	81.790916	81.70723	81.757675	81.728111	81.692062	81.69371	81.696716	81.741631	81.710495	81.717598	81.688995	81.683563	81.695992	81.767357	81.69577	81.720818	81.742165	81.69738	81.732018	81.738968	81.755104	81.715965	81.692322	81.720108	81.71991	81.748192	81.722809	81.682816	81.642838	81.670776	81.709915	81.64254	81.69693	81.738777	81.669853
81.789284	81.794868	81.820961	81.779633	81.827332	81.743584	81.762054	81.846024	81.814972	81.810638	81.809799	81.759911	81.831535	81.809776	81.776474	81.75753	81.791687	81.821884	81.733795	81.810616	81.733177	81.80278	81.802849	81.776901	81.837547	81.790573	81.789673	81.813553	81.78791	81.801003	81.765686	81.762207	81.823341	81.80529	81.795982	81.802612	81.761757	81.783386	81.789032	81.755531	81.774757	81.7966	81.823921	81.851791	81.788963	81.773926	81.76313	81.775276	81.819283	81.830269	81.777657	81.831451	81.727127	81.770424	81.801323	81.750664	81.799179	81.813492	81.774734	81.739357	81.742165	81.802505	81.840202	81.79306	81.826668	81.763107	81.779373	81.75843	81.775879	81.777893	81.804115	81.77002	81.736008	81.816841	81.796387	81.7724	81.730858	81.8451	81.788109	81.797913	81.797523	81.80394	81.704079	81.766823	81.794456	81.794113	81.751389	81.781372	81.771286	81.741608	81.796585	81.77684	81.78688	81.81617	81.788193	81.849861	81.791176	81.806366	81.77079	81.764671	81.768196	81.83699	81.781197	81.793129	81.806946	81.789497	81.799416	81.779434	81.77903	81.756073	81.720322	81.74749	81.723923	81.771431	81.77549	81.819733	81.758408	81.727982	81.784393	81.792122	81.773018	81.824928	81.766113	81.725151	81.764778	81.77697	81.795082	81.748062	81.796127	81.743324	81.826088	81.793983	81.764351	81.761177	81.766136	81.760338	81.782166	81.803856	81.703026	81.816025	81.821106	81.755814	81.798065	81.812309	81.829414	81.816132	81.741089	81.790596	81.768173	81.74369	81.806259	81.816391	81.731178	81.792053	81.768448	81.819778	81.75882	81.834023	81.783195	81.744415	81.796455	81.839714	81.808273	81.823921	81.742317	81.846405	81.632561	81.798279	81.796043	81.825485	81.743713	81.797356	81.773384	81.802979	81.820274	81.846603	81.800766	81.813515	81.809113	81.824173	81.781883	81.819672	81.868912	81.855782	81.767593	81.764847	81.813019	81.816261	81.84362	81.757141	81.805229	81.81321	81.827995	81.838318	81.822395	81.840851	81.849861	81.88308	81.796585	81.7789	81.815353	81.872818	81.799049	81.765427	81.778152	81.828751	81.800636	81.845955	81.822823	81.794739	81.834114	81.829735	81.829323	81.79023	81.815018	81.816154	81.792633	81.809525	81.813553	81.800896	81.835724	81.77626	81.906212	81.79969	81.880463	81.822098	81.883209	81.835182	81.847977	81.819496	81.834518	81.853378	81.871727	81.876747	81.775063	81.819435	81.858208	81.801857	81.848038	81.877388	81.877007	81.822372	81.826218	81.849907	81.779846	81.88044	81.815468	81.849648	81.805016	81.786392	81.80645	81.799911	81.783363	81.843811	81.764328	81.812996	81.763687	81.820076	81.820312	81.863297	81.813187	81.851791	81.796112	81.848595	81.826515	81.794029	81.79744	81.746758	81.803665	81.830765	81.866814	81.739822	81.839668	81.870178	81.799133	81.807587	81.771797	81.757828	81.852562	81.821022	81.782974	81.870094	81.801971	81.80793	81.795769	81.873528	81.831192	81.816368	81.817184	81.816689	81.789719	81.826042	81.757767	81.819992	81.81424	81.824844	81.808128	81.781494	81.779076	81.839241	81.808792	81.798172	81.845459	81.798874	81.78849	81.817909	81.785599	81.731865	81.846298	81.796776	81.767334	81.778984	81.869194	81.838791	81.799416	81.776474	81.776649	81.837395	81.821022	81.780449	81.75592	81.775986	81.776306	81.760811	81.767097	81.771324	81.793427	81.795227	81.79216	81.791153	81.791107	81.766991	81.809799	81.777397	81.698517	81.785637	81.806236	81.840851	81.763153	81.807526	81.738388	81.770103	81.840935	81.769463	81.787743	81.787659	81.796349	81.825676	81.739807	81.804459	81.768021	81.820251	81.684616	81.770126	81.768898	81.763237	81.764374	81.79261	81.75901	81.769073	81.723969	81.724098	81.849022	81.825012	81.772743	81.753197	81.754822	81.709961	81.750191	81.725021	81.777359	81.717278	81.757637	81.756714	81.776581	81.789932	81.765465	81.730644	81.730667	81.722321	81.767654	81.749908	81.727295	81.776024	81.813469	81.762764	81.752831	81.786179	81.844345	81.760315	81.799522	81.801773	81.771194	81.733475	81.733109	81.749527	81.725281	81.815483	81.713951	81.775314	81.77375	81.775253	81.786797	81.802116	81.759247	81.75605	81.748924	81.808128	81.778275	81.726028	81.770317	81.797569	81.79911	81.788406	81.726608	81.715561	81.780899	81.776237	81.706116	81.692879	81.755875	81.747467	81.75869	81.759033	81.761002	81.76236	81.76461	81.750793	81.788536	81.736504	81.756866	81.765984	81.741348	81.70137	81.683502	81.720299	81.753105	81.747726	81.752998	81.703262	81.754395	81.698112	81.677856	81.7547	81.761818	81.782997	81.77433	81.753197	81.69886	81.673653	81.739716	81.717468	81.74588	81.718628	81.724228	81.730385	81.714981	81.707321	81.6502	81.736137	81.756416	81.76931	81.706528	81.740082	81.74781	81.783943	81.704292	81.689247	81.699615	81.773643	81.738777	81.760193	81.745621	81.645905	81.711868	81.76165	81.796883	81.782593	81.740044	81.659721	81.656204	81.706329	81.748558	81.664337	81.71991	81.705559	81.700279	81.724953	81.693802	81.637321	81.75824	81.698479	81.696976	81.741264	81.723885	81.75708	81.741776	81.737877	81.739548	81.706032	81.736992	81.648048	81.7118	81.7071	81.664101	81.649727	81.709465	81.704742	81.654015	81.740898	81.693779	81.748772
81.821556	81.775703	81.894211	81.77343	81.749672	81.815681	81.803726	81.827263	81.801476	81.762833	81.783791	81.776543	81.795227	81.814865	81.797958	81.79493	81.817505	81.804092	81.714912	81.723885	81.709145	81.828232	81.697853	81.802849	81.802078	81.744614	81.752594	81.770599	81.810936	81.803535	81.791519	81.738281	81.788429	81.79261	81.779587	81.831215	81.712616	81.760254	81.761627	81.850311	81.799866	81.810463	81.834709	81.817078	81.763687	81.746132	81.766411	81.789757	81.841232	81.75779	81.819305	81.773926	81.740746	81.807785	81.784393	81.809502	81.816406	81.781601	81.831276	81.758385	81.799133	81.788216	81.782272	81.77961	81.831512	81.739487	81.769974	81.792526	81.802849	81.806389	81.752762	81.759613	81.786819	81.748749	81.744293	81.796173	81.752144	81.799004	81.82795	81.772591	81.809433	81.763924	81.729332	81.722939	81.751068	81.793022	81.783386	81.803406	81.794868	81.747292	81.762421	81.766045	81.84716	81.821899	81.778191	81.830482	81.742569	81.79248	81.761673	81.782547	81.786285	81.803452	81.793083	81.754822	81.728775	81.764328	81.834946	81.710602	81.80484	81.700684	81.766006	81.825424	81.701157	81.77562	81.801476	81.831726	81.774094	81.780464	81.804993	81.79776	81.78643	81.780037	81.74987	81.786346	81.787529	81.736053	81.747574	81.767914	81.802292	81.776794	81.812675	81.810638	81.707336	81.725533	81.742119	81.753517	81.791687	81.778343	81.799179	81.817032	81.737061	81.723946	81.77697	81.747253	81.78849	81.790703	81.766563	81.8507	81.753128	81.784546	81.806473	81.837929	81.69577	81.751862	81.8116	81.812843	81.760727	81.845932	81.780357	81.841339	81.797394	81.852348	81.780251	81.816841	81.817032	81.797203	81.693779	81.764778	81.79789	81.794739	81.758064	81.851151	81.735085	81.768326	81.831711	81.784714	81.794243	81.787094	81.80986	81.789009	81.802612	81.773621	81.806282	81.827713	81.780212	81.805786	81.78154	81.774284	81.853874	81.774956	81.825333	81.769051	81.8666	81.857712	81.816513	81.784691	81.821411	81.852432	81.78669	81.788986	81.76976	81.850548	81.807785	81.777977	81.764076	81.809975	81.823189	81.818665	81.846901	81.804626	81.835724	81.79023	81.848083	81.770943	81.821861	81.815636	81.824394	81.824196	81.78521	81.838211	81.804718	81.832634	81.847328	81.815247	81.863083	81.813065	81.894341	81.829689	81.836426	81.826172	81.804008	81.841217	81.834816	81.855072	81.78212	81.80368	81.808617	81.770187	81.851295	81.865829	81.830956	81.834946	81.805313	81.78952	81.762718	81.825096	81.843315	81.840614	81.762939	81.808083	81.786156	81.816963	81.800659	81.79686	81.785744	81.8657	81.707085	81.826302	81.788857	81.784973	81.803513	81.810059	81.805679	81.814606	81.785423	81.769264	81.785339	81.782463	81.803665	81.85218	81.831726	81.783577	81.822586	81.832542	81.808838	81.791046	81.832825	81.778709	81.824883	81.802246	81.804008	81.809738	81.816818	81.81559	81.840462	81.892586	81.782524	81.786476	81.834648	81.829437	81.806152	81.826172	81.78862	81.805275	81.801735	81.809929	81.872154	81.764893	81.795723	81.801109	81.778496	81.773796	81.774971	81.823685	81.78817	81.826538	81.858276	81.752419	81.836792	81.8013	81.809929	81.823875	81.847054	81.844238	81.826088	81.77813	81.796623	81.793709	81.791107	81.770149	81.772461	81.763794	81.819244	81.819366	81.826004	81.734184	81.817245	81.784569	81.846817	81.744957	81.782227	81.748001	81.772057	81.7901	81.758926	81.785614	81.764397	81.842133	81.763794	81.785164	81.715492	81.793427	81.849045	81.794418	81.765984	81.736801	81.796257	81.859497	81.771347	81.794113	81.747704	81.717514	81.736671	81.744591	81.742722	81.77729	81.76442	81.769806	81.720169	81.724716	81.7509	81.769333	81.81411	81.736374	81.753601	81.708801	81.733192	81.769783	81.787888	81.713242	81.739014	81.702835	81.762657	81.70253	81.774033	81.791687	81.744629	81.741951	81.723221	81.760147	81.80484	81.784782	81.709633	81.804482	81.741737	81.77652	81.727768	81.784393	81.811989	81.746689	81.742683	81.739548	81.771973	81.733757	81.733604	81.704422	81.737747	81.769608	81.743515	81.785034	81.76049	81.77684	81.790703	81.797035	81.714851	81.743904	81.739677	81.725067	81.756004	81.742531	81.743729	81.743881	81.770576	81.76017	81.743988	81.744293	81.787956	81.761391	81.726181	81.710602	81.742104	81.767403	81.742485	81.736992	81.722191	81.755898	81.766479	81.746803	81.722809	81.759224	81.719078	81.715195	81.754593	81.696632	81.712852	81.706032	81.740128	81.735146	81.724312	81.726692	81.725365	81.653908	81.661484	81.726585	81.80658	81.71946	81.769463	81.770035	81.715492	81.715103	81.740791	81.703049	81.734184	81.704338	81.732269	81.815125	81.738991	81.768753	81.652473	81.709396	81.743454	81.735001	81.732552	81.707787	81.719055	81.694725	81.704292	81.736389	81.68541	81.763641	81.738235	81.730705	81.708817	81.699806	81.655586	81.750427	81.758026	81.804092	81.769096	81.655861	81.706139	81.638588	81.801476	81.712379	81.748772	81.714485	81.669746	81.666054	81.6894	81.649101	81.708755	81.714355	81.665688	81.699532	81.733536	81.70665	81.746132	81.726669	81.715813	81.703308	81.708435	81.649704	81.715454	81.699699	81.663437	81.676567	81.690193	81.68412	81.618828	81.726479	81.699036	81.713989
81.788773	81.786926	81.817459	81.812828	81.741631	81.788383	81.7901	81.783173	81.818787	81.769119	81.727814	81.728752	81.82074	81.794067	81.771866	81.835182	81.803619	81.823059	81.776329	81.799866	81.696892	81.808945	81.752075	81.814995	81.819496	81.791756	81.784439	81.795853	81.792809	81.778191	81.797142	81.766388	81.754654	81.733002	81.76133	81.825806	81.749115	81.733772	81.784157	81.742615	81.756027	81.783539	81.797523	81.763924	81.720345	81.821449	81.773926	81.77684	81.883057	81.824371	81.754288	81.767059	81.717278	81.767914	81.839668	81.802887	81.785034	81.713799	81.746689	81.735016	81.776756	81.753754	81.735664	81.766563	81.807503	81.782097	81.786476	81.800209	81.768433	81.8004	81.763641	81.762787	81.767464	81.76667	81.755447	81.779114	81.763321	81.746201	81.787979	81.781197	81.785164	81.732361	81.730682	81.742081	81.775574	81.830124	81.825638	81.78804	81.78083	81.736031	81.782524	81.797333	81.796692	81.810593	81.783363	81.781563	81.759758	81.804352	81.799522	81.742828	81.814262	81.758881	81.824371	81.725082	81.719681	81.789139	81.825317	81.736374	81.79834	81.737076	81.801407	81.814781	81.750168	81.774223	81.811836	81.771759	81.81115	81.757957	81.790596	81.835571	81.76255	81.753754	81.746803	81.800507	81.778297	81.787697	81.774094	81.721481	81.753387	81.735039	81.791557	81.753326	81.723389	81.747253	81.742401	81.780083	81.796349	81.770897	81.788513	81.755424	81.774826	81.702171	81.840118	81.782486	81.747871	81.796989	81.728279	81.7939	81.8078	81.729568	81.771629	81.799156	81.777634	81.725815	81.731178	81.799202	81.7686	81.794716	81.801903	81.80909	81.774521	81.831688	81.77742	81.802422	81.817482	81.773087	81.737762	81.795273	81.75695	81.764526	81.724335	81.843018	81.7724	81.749245	81.819389	81.853615	81.818085	81.781693	81.809952	81.817871	81.840508	81.819153	81.823143	81.796242	81.798149	81.775017	81.713264	81.808212	81.820679	81.803902	81.76403	81.81469	81.856987	81.774353	81.840332	81.767975	81.804909	81.830811	81.749031	81.761818	81.795898	81.8125	81.830742	81.780357	81.754524	81.790619	81.85186	81.795807	81.793449	81.776649	81.821449	81.830696	81.828873	81.759697	81.832199	81.810081	81.814781	81.835464	81.820595	81.830811	81.748131	81.801773	81.834778	81.828316	81.868294	81.800339	81.829628	81.819695	81.831429	81.849304	81.803963	81.845375	81.80735	81.833488	81.784027	81.842522	81.800812	81.769371	81.851151	81.847137	81.820847	81.863358	81.77253	81.788811	81.800034	81.811066	81.807266	81.7742	81.780571	81.76667	81.799133	81.806755	81.815872	81.817268	81.744072	81.839386	81.752121	81.815315	81.729248	81.790764	81.80143	81.781303	81.765961	81.805054	81.759308	81.755104	81.775963	81.784241	81.826042	81.9226	81.793274	81.778084	81.809929	81.795441	81.772095	81.801285	81.834152	81.877838	81.804779	81.835548	81.777336	81.786797	81.77504	81.819672	81.806496	81.840073	81.834801	81.774719	81.832245	81.846321	81.784393	81.852005	81.787056	81.757141	81.801025	81.783081	81.790405	81.776436	81.819046	81.809669	81.761887	81.776886	81.829201	81.79158	81.784653	81.829796	81.849777	81.738884	81.818298	81.821861	81.793236	81.779846	81.817139	81.758087	81.818466	81.815849	81.780167	81.85173	81.765533	81.761002	81.800957	81.720711	81.859192	81.756538	81.804153	81.75779	81.757118	81.792465	81.800056	81.777588	81.756653	81.815849	81.817413	81.756538	81.772743	81.804825	81.752464	81.803642	81.76088	81.813339	81.752998	81.742508	81.839325	81.784653	81.74337	81.733582	81.732101	81.853081	81.762917	81.787315	81.766861	81.728409	81.727341	81.74028	81.77774	81.812355	81.791519	81.766861	81.786369	81.721992	81.764954	81.774841	81.75193	81.757874	81.752014	81.717186	81.742828	81.730232	81.741692	81.721283	81.789864	81.70826	81.780937	81.758041	81.769928	81.75766	81.727875	81.771179	81.715088	81.739891	81.788666	81.782745	81.745682	81.829475	81.742188	81.724052	81.702621	81.782524	81.802353	81.784889	81.769783	81.774841	81.725838	81.762268	81.738602	81.742661	81.749718	81.789993	81.749527	81.735191	81.770164	81.730858	81.737206	81.737877	81.713173	81.739937	81.781693	81.731094	81.801109	81.694275	81.704765	81.782829	81.765015	81.762146	81.793686	81.715126	81.80072	81.772781	81.759758	81.694763	81.726112	81.782166	81.77491	81.755768	81.73674	81.705536	81.752312	81.706268	81.744057	81.703712	81.736008	81.730919	81.755318	81.796196	81.690643	81.761368	81.754524	81.69706	81.727188	81.711845	81.711525	81.747162	81.735703	81.695732	81.763969	81.667	81.758598	81.801819	81.723991	81.748413	81.747635	81.678932	81.71167	81.718903	81.712357	81.732399	81.698822	81.760551	81.648163	81.748283	81.709274	81.69268	81.743027	81.746094	81.721306	81.70414	81.697083	81.737404	81.731522	81.777313	81.706032	81.705322	81.720238	81.694702	81.724701	81.703346	81.696053	81.738815	81.695732	81.650108	81.712448	81.618401	81.76886	81.674576	81.738342	81.747726	81.728195	81.713066	81.644402	81.691589	81.671936	81.682724	81.729225	81.690346	81.75856	81.654724	81.67807	81.75251	81.734764	81.751495	81.690498	81.662064	81.708069	81.687874	81.615799	81.720146	81.653481	81.726654	81.669212	81.716156	81.707428	81.687988
81.788429	81.758965	81.806023	81.742805	81.735168	81.826881	81.80439	81.793663	81.773384	81.756973	81.810638	81.801132	81.788361	81.798279	81.853119	81.811943	81.771217	81.761307	81.773109	81.769501	81.765594	81.812759	81.776283	81.801239	81.82383	81.816643	81.748001	81.825745	81.821991	81.805939	81.797974	81.785873	81.759033	81.793449	81.765106	81.731651	81.775681	81.779716	81.763969	81.7686	81.761734	81.820526	81.776024	81.731567	81.757698	81.78495	81.759201	81.752037	81.850502	81.825188	81.774757	81.804115	81.752701	81.804932	81.77729	81.819458	81.783318	81.747314	81.748215	81.778557	81.727959	81.754356	81.773193	81.798019	81.765579	81.740837	81.76931	81.768471	81.773216	81.744331	81.774246	81.708092	81.764763	81.768173	81.694809	81.79435	81.801971	81.703026	81.818962	81.8116	81.750923	81.759117	81.74794	81.727852	81.776215	81.826538	81.761581	81.797035	81.785378	81.760597	81.784714	81.756195	81.797676	81.816429	81.795555	81.754807	81.795532	81.811089	81.790382	81.809669	81.856918	81.774033	81.746544	81.725838	81.75296	81.786667	81.808235	81.781731	81.803123	81.723129	81.79409	81.780594	81.791451	81.780807	81.788063	81.715904	81.77639	81.760834	81.754951	81.805229	81.745087	81.789543	81.760773	81.757828	81.780403	81.768364	81.775192	81.766029	81.704208	81.77169	81.781151	81.815445	81.763901	81.782761	81.811752	81.815956	81.684639	81.796112	81.806557	81.733215	81.760338	81.726715	81.830589	81.807182	81.812073	81.782997	81.778366	81.773254	81.787117	81.740967	81.830788	81.792824	81.740532	81.715965	81.747742	81.791756	81.723007	81.765251	81.815033	81.829369	81.816986	81.816025	81.785034	81.719894	81.84156	81.752678	81.736504	81.794975	81.833229	81.777031	81.752441	81.818275	81.775299	81.752075	81.796112	81.777313	81.799652	81.80529	81.751717	81.795296	81.823944	81.801346	81.764328	81.821259	81.85585	81.790276	81.785851	81.742935	81.838341	81.757164	81.746948	81.741867	81.816132	81.79229	81.797485	81.787033	81.851578	81.79763	81.765381	81.812782	81.762253	81.797073	81.772209	81.736908	81.759567	81.844368	81.821449	81.764076	81.776436	81.837631	81.76384	81.806625	81.822868	81.803108	81.798706	81.77935	81.754761	81.828812	81.769394	81.822845	81.771667	81.777466	81.851295	81.795227	81.804695	81.803902	81.800102	81.808556	81.787888	81.87117	81.778709	81.84774	81.808472	81.829109	81.773903	81.825356	81.825294	81.759377	81.850723	81.801498	81.806541	81.794052	81.767311	81.833084	81.840698	81.797737	81.842117	81.758858	81.779999	81.79982	81.837097	81.78064	81.810509	81.778946	81.733025	81.756134	81.745621	81.761345	81.736824	81.824028	81.765724	81.788727	81.76667	81.771843	81.783127	81.801025	81.791176	81.786751	81.759972	81.859772	81.742805	81.867241	81.839561	81.824585	81.780403	81.842285	81.838509	81.779114	81.765747	81.78997	81.842545	81.805466	81.808685	81.819756	81.808922	81.845978	81.807549	81.835487	81.792267	81.825653	81.79377	81.886444	81.783989	81.745682	81.777122	81.818405	81.794182	81.782616	81.843834	81.78862	81.779587	81.839821	81.819412	81.835396	81.817375	81.826172	81.772911	81.712212	81.798302	81.789566	81.809372	81.811005	81.785378	81.834389	81.705711	81.824738	81.802803	81.829521	81.75901	81.802612	81.773964	81.808342	81.817528	81.761436	81.825783	81.796326	81.724358	81.777504	81.753555	81.741264	81.747574	81.76152	81.764091	81.820206	81.770897	81.779541	81.788963	81.770317	81.767334	81.801025	81.742554	81.777679	81.806496	81.755424	81.723923	81.756416	81.773087	81.808815	81.784332	81.726158	81.766113	81.74942	81.732056	81.695473	81.755424	81.774567	81.76815	81.819176	81.791885	81.796112	81.80381	81.805229	81.826775	81.803917	81.745895	81.755898	81.753258	81.714333	81.735939	81.75927	81.747894	81.762955	81.825035	81.777657	81.748558	81.7715	81.761925	81.741371	81.769119	81.741882	81.72998	81.799286	81.777939	81.776001	81.729439	81.696007	81.729935	81.761711	81.752831	81.781006	81.712509	81.752296	81.787636	81.776756	81.775467	81.763985	81.712814	81.802399	81.782356	81.737877	81.761688	81.703346	81.775467	81.77137	81.763603	81.769806	81.736862	81.692406	81.85276	81.759224	81.717148	81.764717	81.721222	81.752441	81.781258	81.772316	81.786537	81.753731	81.735939	81.712639	81.760643	81.735214	81.783966	81.702873	81.710556	81.736328	81.732658	81.719009	81.714249	81.682022	81.778603	81.758003	81.727013	81.743088	81.726929	81.767227	81.722275	81.704269	81.740982	81.737961	81.713173	81.665237	81.743584	81.696716	81.751823	81.653656	81.746948	81.762634	81.705772	81.747597	81.743004	81.723969	81.684769	81.716522	81.65509	81.757011	81.699486	81.726974	81.632301	81.716415	81.734207	81.669678	81.762291	81.762573	81.714745	81.721756	81.7006	81.767357	81.721504	81.743027	81.675735	81.694939	81.728752	81.711456	81.715881	81.706528	81.71946	81.670837	81.659149	81.687943	81.702042	81.671974	81.705002	81.725494	81.698906	81.703842	81.673203	81.701721	81.647835	81.739655	81.694275	81.696289	81.756416	81.691933	81.68914	81.665176	81.655457	81.743858	81.615608	81.703926	81.704399	81.692123	81.756073	81.66893	81.662346	81.69397	81.718262	81.706886	81.688202	81.670387	81.658524	81.68174
81.806519	81.774887	81.798187	81.743431	81.715385	81.807976	81.797913	81.798752	81.770386	81.719116	81.788559	81.742012	81.781494	81.819885	81.84111	81.864365	81.777702	81.709419	81.751755	81.787766	81.763901	81.84111	81.806923	81.784996	81.824776	81.841728	81.769028	81.801048	81.731178	81.811859	81.775726	81.810829	81.805916	81.814903	81.773239	81.743347	81.738197	81.819733	81.7939	81.779526	81.790596	81.784241	81.785896	81.75605	81.709442	81.773941	81.717255	81.778557	81.832909	81.778793	81.80188	81.76976	81.722321	81.786301	81.747871	81.767853	81.792442	81.746048	81.754501	81.718155	81.726089	81.76873	81.772781	81.813789	81.787697	81.74704	81.806389	81.765747	81.79982	81.740059	81.760445	81.739311	81.814522	81.780663	81.691757	81.801498	81.775513	81.658821	81.771973	81.766907	81.771629	81.736992	81.792809	81.675026	81.742165	81.825768	81.77858	81.745468	81.78746	81.76532	81.753448	81.780251	81.793839	81.802223	81.775764	81.747398	81.742081	81.79525	81.811302	81.796173	81.836517	81.753067	81.771538	81.806198	81.760231	81.748322	81.769547	81.750771	81.804825	81.730598	81.789307	81.7715	81.821754	81.792358	81.793045	81.713928	81.746567	81.714592	81.797035	81.747528	81.754951	81.745667	81.776924	81.752594	81.759651	81.778946	81.814949	81.776108	81.728714	81.761414	81.753433	81.740128	81.782394	81.809631	81.802223	81.768539	81.749825	81.78997	81.811668	81.715149	81.760086	81.766151	81.846039	81.840225	81.804092	81.744011	81.809952	81.832291	81.736671	81.784821	81.844818	81.769547	81.785507	81.792809	81.743279	81.775749	81.726715	81.812958	81.799072	81.783516	81.839172	81.780212	81.792809	81.781044	81.782784	81.805054	81.699638	81.791901	81.776024	81.826324	81.832634	81.7491	81.812973	81.750298	81.754524	81.735703	81.781837	81.790573	81.759804	81.740921	81.819366	81.835915	81.777786	81.865097	81.803558	81.812546	81.819351	81.728409	81.825142	81.762337	81.790123	81.746651	81.836838	81.802032	81.795555	81.796967	81.810898	81.772461	81.766495	81.701035	81.834175	81.866257	81.798874	81.742767	81.780449	81.831131	81.762718	81.723343	81.76004	81.782959	81.781799	81.817719	81.746071	81.87793	81.774651	81.788361	81.842499	81.769241	81.796455	81.763878	81.797379	81.80426	81.875801	81.732056	81.778984	81.812332	81.828789	81.80658	81.821945	81.871445	81.78907	81.832458	81.734871	81.878204	81.808685	81.804604	81.837326	81.817093	81.855591	81.800812	81.766495	81.778473	81.823662	81.849045	81.796127	81.775856	81.789154	81.814201	81.79821	81.791969	81.777481	81.812141	81.727318	81.750298	81.789864	81.76178	81.825829	81.85321	81.768883	81.775253	81.778839	81.756882	81.793236	81.816002	81.730339	81.78463	81.760063	81.785271	81.807846	81.798752	81.805763	81.851425	81.840591	81.77993	81.765404	81.824692	81.817566	81.794052	81.772057	81.827438	81.81366	81.771156	81.755615	81.814201	81.777939	81.76474	81.856789	81.824455	81.810165	81.79525	81.80748	81.829414	81.796539	81.792183	81.781944	81.784416	81.805122	81.792679	81.835159	81.767357	81.767914	81.88475	81.800873	81.802872	81.805763	81.822906	81.856216	81.775017	81.805275	81.846581	81.823212	81.817612	81.79866	81.841942	81.799911	81.760063	81.826431	81.828041	81.777184	81.764717	81.789284	81.821945	81.824089	81.738777	81.872414	81.716248	81.736481	81.762787	81.785187	81.746712	81.731201	81.793663	81.783173	81.82338	81.745895	81.746735	81.802094	81.780701	81.76841	81.789223	81.70871	81.809822	81.754997	81.762917	81.7789	81.786285	81.785271	81.75444	81.7444	81.779976	81.813423	81.798279	81.760834	81.720512	81.769348	81.778	81.787331	81.814133	81.780487	81.800484	81.794418	81.807373	81.784157	81.809456	81.709572	81.770424	81.774437	81.773132	81.798065	81.741005	81.727577	81.830315	81.805786	81.803619	81.801323	81.795464	81.733994	81.732269	81.766045	81.746819	81.781601	81.782509	81.731285	81.762421	81.690536	81.723625	81.737785	81.76326	81.729874	81.785423	81.723282	81.749077	81.783554	81.799606	81.78791	81.78231	81.723343	81.723816	81.778816	81.703239	81.725876	81.76281	81.745987	81.810768	81.830811	81.715324	81.729485	81.725021	81.76725	81.75811	81.729164	81.692596	81.67099	81.738091	81.759506	81.762833	81.75457	81.760384	81.77137	81.692085	81.700516	81.749847	81.737831	81.681206	81.712593	81.738388	81.674126	81.67852	81.690002	81.710411	81.730789	81.719376	81.750168	81.769264	81.67646	81.76931	81.740768	81.714722	81.742805	81.705368	81.737427	81.645714	81.752937	81.674957	81.754478	81.714699	81.702896	81.761864	81.647728	81.704803	81.728302	81.725815	81.645348	81.688217	81.688049	81.722099	81.677322	81.70826	81.687187	81.721611	81.679764	81.64106	81.725021	81.711929	81.656807	81.64769	81.723709	81.712448	81.705856	81.734894	81.637154	81.725189	81.752312	81.662193	81.724525	81.706673	81.726089	81.65799	81.693245	81.722015	81.678436	81.680321	81.749763	81.721542	81.660538	81.6549	81.650604	81.683975	81.656998	81.69429	81.755043	81.653564	81.721458	81.693756	81.691376	81.675217	81.642448	81.732292	81.624275	81.716438	81.701912	81.692596	81.738518	81.675774	81.704102	81.669357	81.732338	81.684441	81.689934	81.744995	81.670456	81.720512
81.812202	81.765465	81.782913	81.807396	81.748734	81.801987	81.747292	81.761414	81.771347	81.798622	81.802223	81.750473	81.757187	81.807243	81.829216	81.825081	81.78334	81.804947	81.793106	81.794991	81.705559	81.773987	81.821625	81.786026	81.812393	81.823662	81.774612	81.780426	81.733025	81.807114	81.796646	81.78508	81.751007	81.81926	81.758217	81.754845	81.814819	81.784264	81.797592	81.788086	81.728134	81.770576	81.725983	81.790787	81.780144	81.843704	81.729401	81.800423	81.802719	81.771454	81.767273	81.803726	81.716461	81.737381	81.778664	81.768196	81.781136	81.717636	81.754028	81.751045	81.690193	81.791367	81.792183	81.742851	81.779114	81.794647	81.777939	81.777954	81.7798	81.804199	81.759438	81.735428	81.825226	81.725662	81.756371	81.736671	81.761581	81.720383	81.75354	81.733521	81.758194	81.811432	81.738068	81.761948	81.698975	81.751068	81.75869	81.731049	81.772095	81.73867	81.760468	81.759995	81.789116	81.758385	81.739784	81.69603	81.763321	81.770401	81.795036	81.755318	81.815613	81.766884	81.777893	81.71283	81.828079	81.735382	81.781136	81.732506	81.754913	81.75322	81.726761	81.749847	81.836922	81.809219	81.839737	81.755981	81.738861	81.72438	81.769676	81.737984	81.732147	81.770256	81.734329	81.735878	81.771156	81.793709	81.798836	81.711952	81.739075	81.766045	81.789543	81.771881	81.784286	81.767311	81.863892	81.741798	81.758026	81.838814	81.792892	81.793213	81.78791	81.779648	81.785828	81.812485	81.765808	81.73558	81.75354	81.791092	81.754028	81.797913	81.831963	81.735107	81.737144	81.771736	81.708199	81.751266	81.797417	81.770706	81.77124	81.793617	81.778404	81.803902	81.793259	81.791542	81.76461	81.816406	81.640259	81.784843	81.765465	81.79023	81.821083	81.810249	81.813423	81.794197	81.759377	81.81057	81.783279	81.760277	81.767311	81.732727	81.757874	81.815681	81.784912	81.813126	81.812485	81.80323	81.811882	81.767509	81.781494	81.760788	81.76931	81.799026	81.763771	81.804138	81.773773	81.835762	81.793152	81.814819	81.79705	81.729057	81.785492	81.770615	81.791946	81.75753	81.780426	81.822929	81.774155	81.749115	81.766838	81.795357	81.761238	81.771973	81.751457	81.877861	81.784004	81.79538	81.832909	81.765251	81.824501	81.769157	81.817413	81.797867	81.820656	81.754845	81.842201	81.761757	81.801796	81.814476	81.840652	81.800812	81.760857	81.854027	81.76133	81.811127	81.819908	81.774246	81.887177	81.801155	81.784973	81.854515	81.768044	81.776474	81.817764	81.829559	81.739464	81.797142	81.80909	81.825226	81.742462	81.793839	81.788147	81.771797	81.751007	81.712105	81.794823	81.826431	81.853577	81.79847	81.7603	81.805168	81.823853	81.804199	81.778816	81.791924	81.806625	81.746803	81.777634	81.820763	81.765556	81.733536	81.815247	81.824585	81.821388	81.809906	81.745552	81.847824	81.76133	81.807182	81.806709	81.76667	81.832161	81.792572	81.77536	81.801086	81.768448	81.805573	81.828445	81.780701	81.762611	81.788773	81.799675	81.822609	81.80085	81.724205	81.764778	81.796219	81.820358	81.756348	81.801239	81.78791	81.77916	81.841858	81.75985	81.776863	81.744781	81.765808	81.844002	81.795746	81.834023	81.818962	81.77594	81.807693	81.779648	81.768791	81.800827	81.792137	81.772118	81.789841	81.818382	81.816261	81.819008	81.806816	81.757507	81.759377	81.802376	81.692253	81.76828	81.747597	81.715492	81.834648	81.737274	81.781822	81.781586	81.781219	81.827415	81.750641	81.839325	81.727852	81.767075	81.793495	81.765083	81.812935	81.789841	81.811432	81.782463	81.778793	81.825462	81.750168	81.722466	81.779633	81.798897	81.789886	81.780121	81.774933	81.755661	81.761688	81.771904	81.778366	81.719055	81.76976	81.71283	81.838615	81.770874	81.804176	81.775406	81.756775	81.766411	81.809753	81.799736	81.701286	81.779648	81.804932	81.780228	81.814499	81.817009	81.729507	81.748192	81.789589	81.768448	81.823853	81.778923	81.841644	81.685753	81.752441	81.729889	81.776237	81.740768	81.761711	81.765701	81.746437	81.73764	81.746475	81.730492	81.823143	81.708626	81.743904	81.732422	81.707321	81.721886	81.694832	81.805786	81.775299	81.779648	81.7285	81.768044	81.70015	81.690453	81.778046	81.762314	81.74292	81.772423	81.686157	81.727188	81.742592	81.764206	81.799927	81.762161	81.722809	81.745941	81.737915	81.739441	81.725235	81.720512	81.69397	81.67189	81.728149	81.737915	81.67408	81.708672	81.67189	81.7509	81.738342	81.700539	81.726799	81.664551	81.780899	81.698135	81.711586	81.755508	81.752548	81.729416	81.624641	81.728714	81.689056	81.735062	81.747314	81.692917	81.772591	81.670906	81.682854	81.713928	81.724701	81.744293	81.66655	81.691505	81.675453	81.688004	81.687729	81.681656	81.716499	81.721115	81.667557	81.680046	81.709526	81.673027	81.708588	81.721115	81.654572	81.708412	81.681007	81.706032	81.668953	81.762833	81.688309	81.701118	81.731049	81.702362	81.662773	81.704376	81.716049	81.721565	81.679016	81.716782	81.644814	81.639793	81.630135	81.645775	81.705025	81.703217	81.701393	81.744698	81.711906	81.725342	81.669189	81.711334	81.714981	81.721802	81.712143	81.652405	81.721306	81.677666	81.661743	81.66153	81.725708	81.671974	81.700066	81.648163	81.629532	81.661507	81.747849	81.690948	81.676163
81.79847	81.838379	81.797569	81.787743	81.742012	81.78212	81.764091	81.753304	81.818214	81.799049	81.793045	81.788124	81.75798	81.811859	81.897644	81.829842	81.816299	81.768303	81.810638	81.774071	81.741776	81.766151	81.767746	81.774155	81.815636	81.798492	81.793961	81.793167	81.751968	81.785492	81.814499	81.764763	81.739372	81.79261	81.795959	81.755577	81.779182	81.744293	81.794327	81.741112	81.740639	81.793472	81.728645	81.779671	81.76519	81.834457	81.744179	81.744591	81.776344	81.795486	81.776733	81.767998	81.764542	81.788773	81.77549	81.802803	81.739738	81.741241	81.79351	81.774178	81.750404	81.781944	81.78952	81.7444	81.780083	81.791992	81.736931	81.787354	81.753326	81.796349	81.723564	81.754974	81.792122	81.74884	81.783646	81.748985	81.785789	81.737617	81.78643	81.725128	81.753326	81.768539	81.769913	81.724525	81.700409	81.793022	81.77581	81.732422	81.730103	81.733429	81.756538	81.727486	81.776474	81.723221	81.742355	81.759117	81.750557	81.775681	81.786087	81.780533	81.755852	81.788239	81.751953	81.723366	81.793045	81.71534	81.726288	81.76532	81.776306	81.734825	81.716606	81.765427	81.800034	81.767998	81.793022	81.748085	81.768707	81.735596	81.743408	81.762016	81.749527	81.766861	81.711006	81.743004	81.77774	81.751884	81.724831	81.699852	81.724915	81.79126	81.812248	81.803795	81.76796	81.75489	81.806343	81.734871	81.748817	81.82235	81.786629	81.770851	81.844521	81.79892	81.831497	81.78701	81.804543	81.716263	81.790573	81.741547	81.783234	81.753365	81.781906	81.734825	81.74575	81.769524	81.731201	81.776688	81.741524	81.760895	81.798622	81.828812	81.765167	81.79319	81.817505	81.803452	81.799652	81.859283	81.670731	81.80497	81.79892	81.833748	81.79641	81.806496	81.798897	81.812073	81.763519	81.85553	81.769226	81.738815	81.805595	81.758583	81.740364	81.803642	81.802567	81.840805	81.813766	81.791687	81.779396	81.760063	81.805405	81.74929	81.790337	81.795441	81.731117	81.806923	81.768066	81.770271	81.78064	81.795898	81.834862	81.704659	81.755234	81.750381	81.777267	81.778259	81.766777	81.791435	81.796516	81.760338	81.748497	81.7827	81.777504	81.754051	81.746521	81.845032	81.801819	81.802933	81.789909	81.778732	81.833916	81.787567	81.739525	81.797867	81.824646	81.736053	81.806366	81.808273	81.785744	81.835739	81.87014	81.756882	81.823662	81.814781	81.803169	81.852798	81.805229	81.770149	81.82428	81.765686	81.828293	81.810768	81.75676	81.768776	81.81411	81.813362	81.742424	81.769348	81.855591	81.806175	81.781967	81.802696	81.799606	81.753578	81.742805	81.72049	81.765106	81.762337	81.813835	81.780685	81.820618	81.777031	81.774933	81.745255	81.749458	81.807976	81.766029	81.764893	81.766029	81.792419	81.767914	81.738708	81.819778	81.828789	81.766029	81.819862	81.80896	81.790871	81.76004	81.87941	81.788361	81.813942	81.879257	81.791153	81.791199	81.797333	81.79171	81.81926	81.810745	81.752655	81.80497	81.817932	81.804222	81.760963	81.816689	81.765579	81.777939	81.770943	81.785034	81.773277	81.848274	81.772247	81.743454	81.76944	81.720726	81.753281	81.800468	81.825653	81.815636	81.775314	81.7733	81.746475	81.810509	81.790489	81.794434	81.80954	81.779869	81.834305	81.696846	81.779671	81.821663	81.808258	81.820183	81.793213	81.782959	81.785873	81.749245	81.744865	81.802139	81.728951	81.761864	81.811195	81.751373	81.771645	81.717384	81.761993	81.749313	81.730988	81.780899	81.795769	81.68026	81.782524	81.731155	81.76796	81.783081	81.807114	81.743004	81.754181	81.806046	81.775726	81.713692	81.760445	81.773407	81.806793	81.821129	81.787079	81.786736	81.761604	81.733757	81.798553	81.771667	81.77124	81.738564	81.800034	81.753044	81.763191	81.739548	81.717018	81.805962	81.804436	81.767288	81.773109	81.757103	81.805038	81.80014	81.793472	81.785576	81.732597	81.746712	81.809219	81.747147	81.78907	81.804115	81.788597	81.739594	81.74176	81.750771	81.835503	81.716309	81.741798	81.686073	81.703758	81.75946	81.753624	81.818214	81.769501	81.720451	81.786903	81.766281	81.718498	81.752335	81.733643	81.726929	81.760773	81.764076	81.746674	81.80426	81.746521	81.678284	81.764526	81.722038	81.708649	81.725342	81.690262	81.766457	81.759377	81.775078	81.74575	81.703178	81.739395	81.689827	81.682983	81.726074	81.725067	81.692879	81.722122	81.691353	81.695946	81.761154	81.640945	81.645302	81.656097	81.743217	81.710068	81.710556	81.734482	81.633461	81.736305	81.745834	81.692772	81.695862	81.741714	81.69178	81.640221	81.707298	81.74073	81.706528	81.722443	81.716393	81.74086	81.664978	81.674294	81.734871	81.712059	81.762505	81.724571	81.662941	81.723541	81.652061	81.72197	81.700279	81.738968	81.707428	81.717728	81.698006	81.756073	81.696442	81.724831	81.69635	81.635628	81.710579	81.675858	81.72049	81.682709	81.702148	81.718475	81.746025	81.665283	81.687897	81.683159	81.73204	81.671158	81.718048	81.676163	81.715492	81.65554	81.640778	81.620201	81.675171	81.68264	81.731026	81.700302	81.723885	81.708542	81.734459	81.751175	81.716629	81.682259	81.70163	81.718712	81.66925	81.738777	81.6782	81.731354	81.664871	81.706543	81.699272	81.701096	81.645561	81.660927	81.678932	81.678246	81.706757	81.663376
81.828186	81.828255	81.805443	81.730751	81.835075	81.787117	81.730469	81.749527	81.770081	81.820763	81.795082	81.79834	81.809288	81.799652	81.837563	81.837891	81.752747	81.77549	81.762917	81.79847	81.735596	81.783966	81.777184	81.771713	81.809395	81.780937	81.836601	81.774994	81.797272	81.816948	81.756477	81.821968	81.762207	81.807823	81.76062	81.748985	81.721436	81.836708	81.756775	81.820038	81.794952	81.824051	81.737679	81.749352	81.783432	81.83287	81.747635	81.783836	81.75721	81.786865	81.760597	81.784584	81.740189	81.766388	81.739571	81.780876	81.725601	81.76873	81.829666	81.741112	81.751068	81.740494	81.797119	81.731628	81.7509	81.798302	81.76049	81.76667	81.749222	81.794434	81.750618	81.773254	81.779419	81.825569	81.765488	81.743042	81.738518	81.758171	81.747337	81.792931	81.794991	81.729012	81.762871	81.690559	81.749672	81.80484	81.721802	81.744293	81.709038	81.754265	81.735214	81.770851	81.67601	81.722961	81.722404	81.734894	81.720535	81.738113	81.763496	81.803017	81.74929	81.720146	81.753197	81.720963	81.766624	81.689468	81.751778	81.76564	81.77478	81.744591	81.723816	81.785255	81.781944	81.76416	81.797867	81.779373	81.776306	81.774071	81.737595	81.776344	81.7715	81.738327	81.692215	81.805763	81.735237	81.777374	81.712921	81.744415	81.781433	81.751373	81.763405	81.845444	81.774506	81.782547	81.780533	81.708496	81.725281	81.802292	81.745918	81.76133	81.841537	81.829262	81.823021	81.787033	81.78746	81.765083	81.777374	81.736649	81.79184	81.787529	81.825615	81.776497	81.745102	81.783768	81.747337	81.739075	81.778275	81.724548	81.850395	81.771027	81.818275	81.825638	81.845695	81.758171	81.843491	81.823212	81.670776	81.79937	81.785744	81.822266	81.776024	81.789719	81.729378	81.785141	81.759163	81.852669	81.745575	81.79229	81.764328	81.745316	81.698502	81.795319	81.770767	81.807953	81.795227	81.772873	81.716179	81.75	81.773514	81.738411	81.815231	81.803452	81.789864	81.740601	81.78759	81.763603	81.788345	81.80896	81.789223	81.821732	81.781219	81.761436	81.736908	81.758492	81.733582	81.726158	81.797852	81.768089	81.768433	81.753494	81.81675	81.762123	81.800056	81.840034	81.80246	81.827652	81.772247	81.744331	81.831451	81.762077	81.767075	81.73513	81.814865	81.750214	81.766968	81.800957	81.780487	81.863594	81.784912	81.758835	81.78907	81.768791	81.793129	81.77877	81.800552	81.763107	81.840057	81.752075	81.77433	81.809906	81.734032	81.797569	81.814369	81.797394	81.761024	81.787315	81.860611	81.854881	81.821106	81.77594	81.737572	81.728966	81.787117	81.728645	81.771477	81.771072	81.799049	81.784821	81.801514	81.800705	81.752419	81.737099	81.7509	81.781517	81.738579	81.770363	81.780106	81.783516	81.742699	81.776924	81.839714	81.844841	81.740341	81.809822	81.772896	81.784309	81.790619	81.842522	81.828659	81.760727	81.789932	81.830872	81.824539	81.790512	81.808319	81.780121	81.814713	81.80117	81.829178	81.787117	81.819695	81.792931	81.883316	81.812119	81.77787	81.778214	81.761543	81.790276	81.811493	81.787437	81.697685	81.780533	81.730148	81.778687	81.746368	81.809158	81.824371	81.794609	81.756027	81.785828	81.778984	81.741371	81.791107	81.79892	81.77832	81.76358	81.746925	81.75309	81.804497	81.781776	81.795486	81.80986	81.787529	81.708588	81.798645	81.815811	81.745125	81.742615	81.727921	81.828598	81.7836	81.749847	81.708046	81.723518	81.762161	81.731865	81.749115	81.781113	81.662964	81.759201	81.723129	81.69603	81.762268	81.812675	81.78064	81.799713	81.780983	81.783661	81.712402	81.761002	81.789719	81.736847	81.77021	81.75135	81.76165	81.742531	81.770576	81.799736	81.738197	81.76577	81.796303	81.728729	81.737122	81.769699	81.772011	81.740875	81.781258	81.773643	81.77639	81.734741	81.763626	81.797485	81.763626	81.802246	81.778946	81.769569	81.747787	81.75135	81.728386	81.765724	81.826088	81.774307	81.768646	81.756287	81.738449	81.823792	81.745941	81.745598	81.735535	81.757103	81.745834	81.737679	81.800018	81.760551	81.78257	81.760536	81.736649	81.760895	81.692108	81.784523	81.793259	81.727791	81.779907	81.755966	81.774971	81.735298	81.71019	81.738197	81.728859	81.705688	81.754715	81.751434	81.771393	81.706566	81.724716	81.695862	81.730103	81.750381	81.759483	81.686203	81.769463	81.721504	81.688217	81.712898	81.683372	81.697166	81.795746	81.717789	81.728218	81.648224	81.758904	81.728729	81.717941	81.738968	81.655861	81.74086	81.665627	81.719208	81.711349	81.661873	81.702316	81.691566	81.667023	81.713646	81.668716	81.65181	81.662407	81.692535	81.65831	81.732269	81.721672	81.714638	81.7715	81.637558	81.698799	81.669769	81.694122	81.660408	81.670563	81.682816	81.711075	81.716286	81.714851	81.718651	81.697296	81.714012	81.678757	81.69577	81.707642	81.760895	81.691483	81.625458	81.739594	81.690948	81.725731	81.678375	81.683693	81.710213	81.67704	81.646057	81.699463	81.664787	81.705925	81.635605	81.687279	81.630951	81.678024	81.737572	81.663719	81.656761	81.670692	81.697144	81.690964	81.680603	81.714981	81.662361	81.666443	81.713219	81.688095	81.690582	81.699059	81.687965	81.658691	81.661224	81.725555	81.68013	81.733948	81.709915	81.696098	81.633698	81.687065	81.650757
81.802422	81.743279	81.780899	81.758926	81.814026	81.795662	81.781837	81.773598	81.791557	81.784348	81.847755	81.808746	81.774269	81.838921	81.789948	81.831856	81.798256	81.754784	81.760551	81.817543	81.751266	81.796906	81.739098	81.849022	81.776756	81.784737	81.833015	81.797462	81.825165	81.830528	81.700729	81.778496	81.759804	81.765663	81.799309	81.765793	81.782249	81.818855	81.808708	81.769997	81.795425	81.799713	81.750725	81.781799	81.795677	81.811089	81.744118	81.777336	81.751266	81.787636	81.761459	81.768883	81.749611	81.752892	81.788109	81.79467	81.795464	81.786903	81.794846	81.742447	81.738152	81.738045	81.738708	81.762054	81.768776	81.827225	81.785141	81.797546	81.725861	81.75354	81.770554	81.781944	81.729912	81.817993	81.755165	81.740685	81.770081	81.776199	81.783302	81.807999	81.804008	81.77729	81.779953	81.709702	81.775314	81.784889	81.690948	81.742569	81.748817	81.716225	81.721352	81.779694	81.722809	81.729568	81.716202	81.772316	81.748901	81.783577	81.783409	81.771713	81.781044	81.747528	81.740364	81.69886	81.724594	81.723457	81.74704	81.79306	81.755966	81.800827	81.770164	81.772163	81.75946	81.749954	81.74382	81.803017	81.77993	81.768364	81.75959	81.812157	81.783195	81.704742	81.77755	81.785362	81.730812	81.7341	81.738281	81.71843	81.744461	81.770599	81.724716	81.795334	81.753517	81.759117	81.738434	81.737442	81.764458	81.738129	81.796364	81.787331	81.802994	81.846275	81.779503	81.858185	81.788452	81.783623	81.764458	81.823792	81.781258	81.812332	81.795464	81.762314	81.755081	81.836601	81.733665	81.762764	81.809113	81.775169	81.829216	81.796989	81.818558	81.749954	81.844429	81.79879	81.785271	81.786346	81.652969	81.824562	81.785706	81.843079	81.795441	81.758797	81.802803	81.813896	81.794243	81.837112	81.799286	81.739159	81.755981	81.756027	81.759438	81.823814	81.774071	81.839951	81.725151	81.789864	81.774696	81.824928	81.764244	81.77549	81.829521	81.843361	81.818214	81.757484	81.776672	81.754395	81.787483	81.807716	81.816261	81.882759	81.807632	81.792099	81.726242	81.750214	81.693756	81.731972	81.803726	81.754028	81.736267	81.700409	81.82029	81.724396	81.75457	81.836082	81.755402	81.827934	81.777718	81.735489	81.789047	81.721161	81.756302	81.777054	81.75856	81.693565	81.744781	81.803642	81.791306	81.832375	81.78495	81.771004	81.750252	81.820335	81.806946	81.839844	81.800186	81.796692	81.773834	81.793495	81.798409	81.812569	81.79081	81.793983	81.804306	81.748215	81.751717	81.816605	81.817268	81.794693	81.830765	81.795441	81.774376	81.716606	81.743965	81.768517	81.804329	81.80072	81.758644	81.761131	81.738945	81.83046	81.77697	81.768921	81.837112	81.775764	81.741585	81.79525	81.778732	81.751846	81.730278	81.811668	81.810036	81.833275	81.798302	81.809669	81.764542	81.85437	81.79615	81.828964	81.805466	81.809776	81.774391	81.77742	81.811493	81.805229	81.755211	81.747269	81.815468	81.752251	81.820274	81.796494	81.784782	81.804695	81.793839	81.840637	81.756905	81.749504	81.758713	81.77169	81.784691	81.74324	81.754997	81.786087	81.753815	81.771004	81.736519	81.846687	81.782097	81.80484	81.796883	81.746117	81.807076	81.827095	81.858574	81.771477	81.814308	81.7724	81.757164	81.758621	81.820335	81.813408	81.778748	81.784416	81.787956	81.767441	81.774826	81.784225	81.78212	81.766479	81.743385	81.773148	81.748642	81.778152	81.817078	81.699677	81.712936	81.705879	81.748428	81.819199	81.710983	81.746353	81.787354	81.754356	81.77787	81.827866	81.738647	81.729401	81.77697	81.754013	81.790039	81.765015	81.818016	81.750534	81.798538	81.758385	81.734222	81.773491	81.772186	81.771774	81.702362	81.747231	81.79763	81.736824	81.72644	81.749031	81.78083	81.721008	81.768883	81.756325	81.725922	81.760986	81.76828	81.808983	81.760513	81.822113	81.813622	81.726997	81.753044	81.738922	81.716095	81.738968	81.784782	81.746651	81.724419	81.796021	81.733414	81.786713	81.749245	81.774521	81.766434	81.795059	81.816216	81.746628	81.755402	81.735619	81.780014	81.774803	81.729332	81.733521	81.710365	81.740341	81.796928	81.716118	81.737572	81.739204	81.752853	81.750214	81.732422	81.734909	81.752724	81.714142	81.753365	81.758347	81.724205	81.769806	81.76577	81.733902	81.713371	81.716805	81.718048	81.675133	81.727722	81.703217	81.710922	81.810898	81.726891	81.712791	81.727058	81.711632	81.732597	81.651871	81.701263	81.786263	81.680901	81.694038	81.663956	81.774956	81.647583	81.699615	81.713692	81.70414	81.657883	81.69751	81.711975	81.759956	81.697296	81.651375	81.630737	81.658112	81.677231	81.710106	81.731949	81.680733	81.750038	81.713371	81.663376	81.728134	81.695389	81.605461	81.690666	81.651054	81.715561	81.693329	81.698692	81.691437	81.696075	81.728859	81.711998	81.659706	81.69313	81.778107	81.733192	81.636444	81.738884	81.68367	81.702362	81.731133	81.70343	81.718605	81.697212	81.699768	81.728645	81.690857	81.707466	81.633698	81.695389	81.643051	81.66713	81.713646	81.711334	81.681099	81.659615	81.672813	81.629578	81.648865	81.694786	81.645088	81.730919	81.692444	81.67569	81.676872	81.695343	81.691635	81.645393	81.702339	81.659508	81.751266	81.715469	81.741737	81.699936	81.664726	81.652046	81.71534
81.79422	81.776131	81.818512	81.722359	81.806259	81.775963	81.768364	81.810768	81.761475	81.78746	81.809067	81.802376	81.77034	81.785789	81.778839	81.824989	81.76017	81.769913	81.777939	81.790253	81.733414	81.752808	81.763451	81.766541	81.778923	81.78521	81.816711	81.747742	81.877434	81.811386	81.758713	81.782593	81.745705	81.742165	81.770851	81.719872	81.820786	81.824135	81.769028	81.785271	81.824303	81.804306	81.782974	81.756584	81.76506	81.796219	81.776237	81.748947	81.784821	81.782249	81.772118	81.738838	81.77562	81.765381	81.799759	81.780807	81.798149	81.774734	81.778427	81.799545	81.758003	81.80188	81.777252	81.774094	81.792313	81.762634	81.807678	81.827156	81.712875	81.740639	81.742958	81.731712	81.716545	81.857178	81.773987	81.748283	81.803322	81.754974	81.760681	81.80574	81.756798	81.811539	81.751587	81.763985	81.830894	81.787399	81.715622	81.740982	81.708923	81.760811	81.657127	81.758217	81.7939	81.751862	81.737251	81.799263	81.78746	81.76622	81.780769	81.757034	81.734375	81.731499	81.728966	81.699913	81.742958	81.755615	81.731476	81.839752	81.707443	81.79467	81.732185	81.754463	81.755295	81.814651	81.732658	81.720474	81.788254	81.786987	81.748192	81.788277	81.807693	81.718666	81.759506	81.769974	81.77774	81.740257	81.68309	81.696075	81.70163	81.765556	81.77227	81.731247	81.738838	81.75753	81.760124	81.788536	81.766327	81.730988	81.763451	81.775787	81.780357	81.829971	81.76783	81.814178	81.784584	81.796242	81.759697	81.763924	81.738472	81.813019	81.797592	81.79557	81.731995	81.810509	81.769608	81.776176	81.842201	81.750359	81.808273	81.819138	81.790489	81.804909	81.810318	81.804413	81.796753	81.814178	81.709099	81.814026	81.80703	81.813705	81.797958	81.779091	81.705276	81.792183	81.770897	81.820976	81.790512	81.733757	81.775253	81.784225	81.793533	81.806175	81.773941	81.852371	81.75515	81.736115	81.807243	81.789543	81.837906	81.748688	81.804413	81.803986	81.800209	81.77491	81.78759	81.748428	81.745667	81.794434	81.758148	81.834473	81.755508	81.736824	81.755104	81.765533	81.717209	81.740425	81.721306	81.74485	81.751244	81.713089	81.762871	81.801712	81.806	81.782547	81.794197	81.768303	81.782524	81.752747	81.809669	81.790512	81.716827	81.772331	81.751884	81.690216	81.748642	81.803452	81.798576	81.812592	81.770638	81.810486	81.773666	81.775681	81.79287	81.789612	81.798965	81.789261	81.756989	81.76519	81.812332	81.750191	81.869835	81.791817	81.79763	81.808083	81.819824	81.854347	81.762505	81.747574	81.756538	81.838554	81.777504	81.743301	81.751801	81.764221	81.786751	81.811455	81.738861	81.76403	81.818169	81.791306	81.798538	81.785614	81.810875	81.791367	81.719337	81.805702	81.792206	81.836876	81.738495	81.812973	81.756157	81.799416	81.768661	81.808792	81.703842	81.827286	81.782524	81.789482	81.808151	81.808945	81.826881	81.730705	81.841339	81.831833	81.730171	81.754028	81.778046	81.787224	81.783661	81.810806	81.710365	81.834862	81.824371	81.817955	81.743027	81.762375	81.786263	81.781563	81.79892	81.755615	81.845444	81.787186	81.76738	81.797806	81.764137	81.80381	81.789566	81.7901	81.761368	81.78643	81.81514	81.802094	81.794479	81.835999	81.740189	81.786087	81.743538	81.730339	81.783081	81.814476	81.710495	81.765144	81.819199	81.805099	81.752701	81.751221	81.804436	81.735107	81.731583	81.733521	81.713219	81.791779	81.757401	81.765701	81.754997	81.736717	81.783363	81.808945	81.76339	81.75927	81.729828	81.774864	81.754356	81.779053	81.773621	81.764801	81.754158	81.772614	81.739655	81.748901	81.765808	81.746178	81.81263	81.696159	81.712021	81.769417	81.715836	81.76088	81.728149	81.762764	81.763046	81.759865	81.74028	81.700943	81.748749	81.726868	81.731583	81.750595	81.741371	81.759285	81.800507	81.718605	81.763733	81.797997	81.800423	81.771301	81.7621	81.733604	81.720856	81.744011	81.750748	81.717232	81.764481	81.796707	81.746132	81.753555	81.73719	81.800247	81.716072	81.840057	81.786003	81.743279	81.762833	81.716652	81.789223	81.76062	81.694443	81.680199	81.690666	81.728432	81.784889	81.703346	81.750771	81.76075	81.695427	81.729912	81.77433	81.702637	81.752182	81.720726	81.736885	81.702553	81.721436	81.712273	81.721031	81.729416	81.696587	81.714699	81.649857	81.724915	81.740364	81.726372	81.723198	81.736282	81.683929	81.724571	81.698563	81.722809	81.710945	81.690048	81.692337	81.724831	81.708969	81.657753	81.666336	81.775101	81.713966	81.682449	81.756607	81.701973	81.723709	81.718948	81.687706	81.66803	81.7015	81.604858	81.678589	81.701805	81.688324	81.732765	81.748108	81.664513	81.752487	81.711761	81.688797	81.729401	81.69371	81.65876	81.700493	81.69062	81.714165	81.649704	81.678734	81.703972	81.710556	81.681679	81.718285	81.667816	81.713196	81.742035	81.788429	81.658463	81.709785	81.694679	81.669189	81.701736	81.698799	81.728386	81.728752	81.679749	81.741547	81.63694	81.677299	81.641075	81.684807	81.664444	81.678352	81.70665	81.679962	81.619041	81.676567	81.645775	81.652901	81.685516	81.68174	81.687363	81.714531	81.741867	81.684097	81.642128	81.716248	81.683434	81.719719	81.756844	81.680794	81.730896	81.647858	81.702385	81.655434	81.610199	81.610046	81.667061
81.780464	81.807693	81.802246	81.772011	81.783943	81.781517	81.759735	81.801109	81.753922	81.816498	81.816452	81.770958	81.750725	81.781387	81.792717	81.771973	81.743408	81.749786	81.784073	81.795464	81.778664	81.745255	81.776176	81.752274	81.821732	81.809608	81.790077	81.790039	81.798172	81.802933	81.761841	81.769928	81.7827	81.719398	81.839989	81.725449	81.784348	81.814003	81.826538	81.77491	81.773018	81.779182	81.836426	81.787422	81.75489	81.832504	81.756882	81.746498	81.832306	81.796455	81.77375	81.815468	81.778625	81.806	81.761154	81.781113	81.793839	81.769478	81.794113	81.805359	81.79834	81.793472	81.78405	81.80645	81.781517	81.757935	81.746262	81.79332	81.747269	81.795914	81.718155	81.780556	81.776581	81.819626	81.778107	81.777466	81.722771	81.824799	81.742554	81.794052	81.756348	81.815468	81.678284	81.730385	81.802742	81.800598	81.742035	81.711182	81.77504	81.795464	81.694313	81.732742	81.857674	81.763046	81.848854	81.764183	81.76371	81.79673	81.763344	81.76461	81.805145	81.69706	81.706413	81.738518	81.733864	81.757339	81.787186	81.790512	81.718773	81.754677	81.757339	81.748344	81.737228	81.748474	81.802032	81.72197	81.769028	81.748665	81.748062	81.783302	81.777893	81.755661	81.687103	81.730942	81.744781	81.736137	81.747253	81.715622	81.720726	81.853165	81.773254	81.738945	81.746307	81.779327	81.755638	81.788795	81.749054	81.695107	81.775658	81.750534	81.779869	81.801842	81.759865	81.790077	81.771584	81.82428	81.726501	81.782852	81.803017	81.794395	81.801239	81.790527	81.78257	81.775963	81.757637	81.808037	81.828491	81.82692	81.783966	81.784286	81.782852	81.86628	81.783066	81.79982	81.800598	81.822113	81.645866	81.744804	81.764435	81.764458	81.79937	81.777374	81.752701	81.761108	81.781326	81.745552	81.8078	81.795959	81.762375	81.780037	81.778366	81.832695	81.77195	81.824158	81.714874	81.765228	81.855652	81.793617	81.79879	81.76519	81.773109	81.776711	81.783554	81.780685	81.832138	81.77626	81.780464	81.762634	81.75399	81.779907	81.745575	81.736069	81.75045	81.736542	81.779587	81.685707	81.705818	81.719315	81.730835	81.703285	81.767166	81.769417	81.742767	81.756454	81.799736	81.795059	81.761948	81.75444	81.765511	81.78437	81.718864	81.729996	81.794823	81.744461	81.697403	81.758362	81.778473	81.748947	81.756882	81.794052	81.790855	81.798813	81.810081	81.774628	81.80748	81.760918	81.763496	81.778557	81.760124	81.78038	81.830917	81.786133	81.789825	81.816238	81.773109	81.827049	81.738861	81.765297	81.780464	81.792953	81.765511	81.754372	81.720535	81.795227	81.813751	81.76326	81.7892	81.807114	81.74485	81.774437	81.783752	81.739265	81.812805	81.750275	81.706177	81.783066	81.813339	81.819069	81.737572	81.792999	81.736931	81.745087	81.815742	81.761543	81.760277	81.825378	81.780334	81.763168	81.74897	81.821175	81.81115	81.755447	81.786346	81.79776	81.814049	81.763794	81.796516	81.78038	81.797615	81.839134	81.76506	81.830315	81.750275	81.815231	81.733971	81.809113	81.789413	81.705383	81.745621	81.762466	81.77169	81.768578	81.732895	81.790466	81.763985	81.777229	81.734787	81.738197	81.744743	81.835632	81.795403	81.790337	81.755898	81.813446	81.714226	81.81617	81.769119	81.752251	81.810982	81.774521	81.747955	81.777313	81.782463	81.777847	81.743027	81.744759	81.796669	81.735321	81.706055	81.75322	81.731369	81.794609	81.741287	81.788017	81.708733	81.755707	81.698929	81.79261	81.783859	81.745445	81.726822	81.75045	81.755745	81.768921	81.745316	81.780983	81.771927	81.754356	81.785614	81.727402	81.729012	81.770271	81.805145	81.750168	81.776924	81.762917	81.732208	81.757401	81.811409	81.785164	81.746803	81.761238	81.790916	81.738495	81.705841	81.705086	81.690514	81.785721	81.782166	81.750381	81.750687	81.727814	81.781624	81.680649	81.795959	81.836899	81.720383	81.74369	81.70459	81.800079	81.769524	81.704613	81.730125	81.813789	81.716911	81.762894	81.728409	81.743195	81.734329	81.791283	81.771217	81.720367	81.815681	81.67704	81.776779	81.725449	81.689468	81.702209	81.674553	81.74704	81.727165	81.722656	81.769783	81.775894	81.710297	81.722855	81.708817	81.763626	81.750359	81.700493	81.717705	81.714531	81.727448	81.73513	81.697769	81.69397	81.746582	81.726372	81.669678	81.699593	81.681137	81.687874	81.658783	81.715233	81.689125	81.726562	81.756775	81.723778	81.675987	81.686035	81.654427	81.733261	81.710022	81.677277	81.694786	81.714012	81.729485	81.665993	81.721649	81.739441	81.709015	81.685905	81.670776	81.692749	81.681953	81.680023	81.741287	81.637604	81.634407	81.622452	81.700989	81.669403	81.629494	81.709808	81.710213	81.683929	81.739632	81.692963	81.694962	81.723068	81.64299	81.639465	81.71637	81.710213	81.650261	81.730087	81.714188	81.658974	81.660713	81.717941	81.684097	81.678604	81.685944	81.680214	81.652969	81.645302	81.679726	81.707123	81.708366	81.680069	81.663887	81.672729	81.707512	81.687447	81.637367	81.668739	81.695923	81.656975	81.644058	81.619148	81.688156	81.644875	81.664421	81.694336	81.682022	81.725754	81.74781	81.658524	81.630562	81.707214	81.650558	81.690987	81.671913	81.701309	81.69062	81.66906	81.702385	81.682083	81.661057	81.638504	81.642281	81.602859
81.783646	81.795959	81.708672	81.78804	81.812157	81.828316	81.793365	81.775574	81.806343	81.827591	81.829712	81.78347	81.814606	81.773216	81.78302	81.766029	81.736755	81.759628	81.820976	81.750984	81.842484	81.763664	81.78392	81.750168	81.751457	81.783211	81.743088	81.760536	81.790062	81.798233	81.707359	81.77343	81.810959	81.728172	81.823341	81.709785	81.770126	81.801476	81.787872	81.729202	81.771881	81.778732	81.830681	81.814156	81.777977	81.730965	81.740814	81.764374	81.826172	81.848381	81.746567	81.78862	81.750252	81.837654	81.75798	81.756973	81.837112	81.762466	81.791756	81.783791	81.833488	81.786736	81.754311	81.787201	81.75766	81.796112	81.777977	81.845551	81.73307	81.74382	81.757912	81.80098	81.778854	81.79789	81.788017	81.722145	81.782677	81.815506	81.708389	81.725876	81.736435	81.798317	81.749313	81.780487	81.781586	81.777016	81.751434	81.734612	81.773193	81.744568	81.729958	81.742424	81.832695	81.747551	81.805595	81.703781	81.765961	81.78714	81.764801	81.771736	81.816391	81.735252	81.707748	81.768814	81.706413	81.76487	81.760315	81.780914	81.741653	81.755531	81.812202	81.739487	81.76075	81.714165	81.779739	81.746132	81.765808	81.7509	81.731438	81.806198	81.73925	81.727402	81.68251	81.736137	81.743347	81.750664	81.735878	81.734138	81.755577	81.817184	81.739052	81.752747	81.750854	81.735985	81.74942	81.805977	81.778427	81.722229	81.758347	81.764206	81.757805	81.759438	81.715668	81.747337	81.756432	81.771027	81.794647	81.813644	81.786865	81.75103	81.776001	81.771881	81.73661	81.727104	81.792915	81.794182	81.837219	81.795532	81.776649	81.817589	81.749504	81.782974	81.735237	81.842567	81.811089	81.810295	81.666847	81.735275	81.763641	81.758728	81.739204	81.731819	81.716141	81.767441	81.745148	81.765831	81.801987	81.800682	81.738541	81.758026	81.77523	81.806648	81.751198	81.805206	81.761002	81.787163	81.782356	81.731819	81.777893	81.795509	81.763496	81.84761	81.756134	81.758041	81.795982	81.786003	81.76326	81.794159	81.777267	81.79776	81.739464	81.743385	81.730728	81.75605	81.780792	81.70504	81.713501	81.75322	81.776543	81.723991	81.771179	81.702705	81.746002	81.742424	81.76442	81.736198	81.782272	81.757507	81.743149	81.794113	81.808342	81.76062	81.774612	81.75547	81.726845	81.766266	81.782722	81.751846	81.761864	81.774506	81.743385	81.771263	81.80117	81.778839	81.821236	81.771286	81.759933	81.788963	81.7621	81.818596	81.774696	81.804047	81.725342	81.771973	81.76429	81.836876	81.777397	81.831322	81.784584	81.786774	81.766136	81.781067	81.705818	81.746651	81.760834	81.770035	81.811363	81.737785	81.815681	81.803902	81.81147	81.742165	81.811905	81.817078	81.725403	81.75	81.767723	81.845314	81.767143	81.767593	81.808037	81.726669	81.78334	81.779327	81.766731	81.780914	81.772697	81.782509	81.73661	81.723778	81.784027	81.787697	81.740471	81.768326	81.777184	81.819603	81.799286	81.814369	81.75618	81.79808	81.775169	81.807869	81.73262	81.816666	81.778709	81.765594	81.705193	81.760963	81.777138	81.780853	81.758453	81.75721	81.724159	81.785942	81.715256	81.812248	81.743904	81.810898	81.733025	81.837891	81.831497	81.788277	81.789543	81.76107	81.748665	81.775787	81.797958	81.759613	81.752335	81.80201	81.748085	81.763519	81.727356	81.80098	81.746353	81.715706	81.746689	81.789803	81.741089	81.772957	81.757484	81.713715	81.786217	81.750107	81.727234	81.740448	81.762077	81.795296	81.762314	81.769653	81.745064	81.734764	81.776199	81.736519	81.708008	81.74337	81.782509	81.759651	81.732849	81.780983	81.779907	81.81044	81.723969	81.715126	81.740082	81.729698	81.724525	81.800362	81.810898	81.810272	81.732506	81.733665	81.790596	81.75663	81.750702	81.672989	81.697617	81.7612	81.777161	81.779739	81.746651	81.740875	81.71946	81.777763	81.801857	81.799561	81.742081	81.731133	81.733429	81.759224	81.757614	81.694527	81.67942	81.783752	81.726051	81.727402	81.686264	81.689507	81.716972	81.679832	81.740189	81.689613	81.813896	81.701698	81.742233	81.687553	81.720406	81.773003	81.743584	81.68026	81.748154	81.683502	81.774139	81.790703	81.716309	81.717621	81.722725	81.731438	81.707916	81.708412	81.65741	81.771393	81.697105	81.717789	81.731117	81.723671	81.774414	81.698975	81.717186	81.706612	81.616463	81.703972	81.678825	81.728882	81.652023	81.710686	81.751137	81.757294	81.697853	81.700325	81.661911	81.737534	81.74646	81.705276	81.680946	81.715858	81.694313	81.721115	81.677856	81.712471	81.711609	81.675819	81.65451	81.705429	81.617729	81.660004	81.692276	81.637733	81.636612	81.650238	81.677383	81.67955	81.702042	81.726929	81.694489	81.718994	81.690086	81.79229	81.628052	81.709961	81.659401	81.680817	81.730148	81.739136	81.643051	81.710106	81.723068	81.680687	81.630089	81.721413	81.686287	81.698906	81.707962	81.667511	81.701439	81.684204	81.692123	81.703545	81.642448	81.593895	81.683777	81.648758	81.68412	81.679893	81.613396	81.62619	81.716629	81.643784	81.673798	81.670364	81.64061	81.642624	81.661118	81.686722	81.672554	81.70343	81.689484	81.704102	81.651764	81.6549	81.659767	81.678909	81.685814	81.672363	81.682404	81.66687	81.746284	81.659233	81.632774	81.714081	81.650497	81.657646
81.756416	81.789825	81.716354	81.762123	81.795914	81.809822	81.796837	81.760422	81.826645	81.790405	81.799133	81.78952	81.852242	81.799477	81.767059	81.761002	81.762375	81.756004	81.813408	81.71032	81.783081	81.748535	81.788124	81.723495	81.797997	81.796005	81.777893	81.75663	81.786369	81.769867	81.759758	81.739609	81.754845	81.750984	81.810547	81.746819	81.798103	81.835487	81.744438	81.7901	81.735939	81.814865	81.819351	81.810532	81.823639	81.787437	81.782143	81.737617	81.780617	81.788002	81.806366	81.777916	81.799713	81.778664	81.808449	81.775879	81.779526	81.760124	81.792099	81.743279	81.790962	81.792465	81.796127	81.811127	81.793533	81.841599	81.802544	81.774696	81.727638	81.761238	81.748108	81.756088	81.787422	81.809029	81.86396	81.752655	81.788109	81.786842	81.776176	81.735451	81.793106	81.753838	81.75708	81.809929	81.809006	81.772377	81.794456	81.726952	81.754265	81.749397	81.718323	81.728302	81.832825	81.675751	81.786087	81.749313	81.744743	81.784843	81.737381	81.756088	81.794182	81.70047	81.805336	81.745041	81.744164	81.799393	81.765427	81.769073	81.775208	81.777206	81.79435	81.754547	81.730881	81.772614	81.773964	81.798172	81.747444	81.776108	81.748344	81.78804	81.726311	81.757423	81.709312	81.710213	81.752228	81.771156	81.801216	81.742035	81.801987	81.785362	81.74131	81.726997	81.762054	81.722122	81.718391	81.788879	81.726074	81.772766	81.765594	81.762833	81.785316	81.80117	81.765121	81.768661	81.744957	81.744545	81.763405	81.769226	81.733345	81.708458	81.781456	81.747269	81.77092	81.709206	81.744568	81.785599	81.757225	81.745728	81.734222	81.819138	81.76075	81.766586	81.781372	81.79982	81.790962	81.804092	81.699768	81.745728	81.827141	81.768776	81.792336	81.696632	81.748924	81.808037	81.779434	81.78875	81.768044	81.783302	81.754593	81.781219	81.821793	81.825981	81.817413	81.815483	81.724892	81.751495	81.809326	81.819626	81.811989	81.769371	81.78643	81.746094	81.765465	81.716568	81.774826	81.769569	81.739952	81.818169	81.780983	81.753304	81.768173	81.736389	81.736519	81.745682	81.791023	81.653397	81.742661	81.746567	81.813942	81.718864	81.819496	81.733971	81.739952	81.744461	81.729141	81.718307	81.747551	81.739525	81.749657	81.79776	81.799759	81.76963	81.775917	81.741051	81.751968	81.722084	81.804245	81.810402	81.819733	81.826881	81.733536	81.803902	81.786476	81.797417	81.811752	81.720512	81.739807	81.77253	81.716652	81.77124	81.744034	81.772873	81.781174	81.788643	81.773819	81.766731	81.833321	81.79615	81.789673	81.78154	81.795296	81.752762	81.714638	81.799004	81.785599	81.79306	81.830162	81.73674	81.805016	81.79525	81.799004	81.797249	81.794991	81.747253	81.766045	81.706505	81.76815	81.786301	81.832092	81.805527	81.81115	81.810783	81.760681	81.716675	81.809052	81.747612	81.758492	81.783279	81.768814	81.6968	81.770386	81.797783	81.715942	81.800682	81.75502	81.818169	81.815018	81.799782	81.751518	81.795853	81.724937	81.819138	81.731544	81.7948	81.782379	81.770363	81.724205	81.809113	81.782356	81.828445	81.781647	81.787613	81.702362	81.784477	81.757446	81.823021	81.752678	81.815742	81.792633	81.738686	81.810356	81.699661	81.714012	81.769157	81.794716	81.739914	81.743729	81.741287	81.745575	81.749268	81.776413	81.779266	81.748581	81.77774	81.782227	81.709633	81.725967	81.741371	81.762253	81.796387	81.804245	81.718002	81.800339	81.760941	81.75264	81.757935	81.736092	81.781281	81.729675	81.76403	81.753197	81.763855	81.769585	81.745125	81.721718	81.765686	81.708351	81.752869	81.749847	81.744415	81.792313	81.78746	81.753967	81.692429	81.760727	81.700089	81.754158	81.727829	81.753044	81.797417	81.777893	81.724503	81.788811	81.761841	81.829071	81.742165	81.750252	81.775833	81.743477	81.78199	81.792717	81.771049	81.719658	81.731606	81.742897	81.787483	81.757553	81.722359	81.714912	81.750641	81.7798	81.726974	81.708908	81.756905	81.802849	81.708069	81.684784	81.751648	81.733971	81.747681	81.701141	81.693115	81.743965	81.692665	81.744179	81.678307	81.710022	81.758041	81.704659	81.70414	81.735367	81.733864	81.708885	81.737534	81.734528	81.741219	81.713799	81.679169	81.714935	81.708817	81.699379	81.720367	81.729546	81.771194	81.674446	81.684441	81.697365	81.696335	81.713753	81.766388	81.626915	81.657661	81.749222	81.693802	81.641251	81.718346	81.752312	81.704247	81.700684	81.660645	81.685257	81.747742	81.729935	81.696243	81.647255	81.70047	81.727852	81.697403	81.698502	81.674706	81.712814	81.63121	81.661377	81.663284	81.656075	81.648331	81.684616	81.695755	81.693245	81.694809	81.637947	81.674446	81.688995	81.692062	81.664314	81.697342	81.675964	81.730301	81.677597	81.716606	81.692902	81.614342	81.699959	81.675537	81.697235	81.728607	81.720024	81.6632	81.617493	81.683632	81.693115	81.695946	81.664917	81.64241	81.712852	81.662987	81.640457	81.750702	81.635201	81.630478	81.70137	81.631401	81.722916	81.656914	81.589127	81.668823	81.722572	81.700836	81.653351	81.661438	81.69133	81.634918	81.653091	81.685623	81.68573	81.68206	81.717186	81.676292	81.660973	81.618805	81.632065	81.678589	81.642303	81.612366	81.671143	81.6912	81.714546	81.59288	81.705383	81.673904	81.634041	81.63327
81.779198	81.786537	81.746307	81.763557	81.776108	81.786774	81.747147	81.743904	81.766991	81.773132	81.771774	81.771301	81.8078	81.722771	81.72998	81.798172	81.815811	81.7453	81.777031	81.776756	81.781822	81.774757	81.780983	81.731583	81.867844	81.73674	81.753326	81.776581	81.743004	81.769371	81.782867	81.76712	81.730988	81.780853	81.757141	81.802437	81.824455	81.792099	81.787033	81.781151	81.785316	81.763947	81.788857	81.742424	81.808403	81.845268	81.798492	81.824326	81.824219	81.757164	81.79229	81.774033	81.836174	81.780251	81.814346	81.764374	81.810898	81.793045	81.811882	81.780663	81.773857	81.795082	81.764954	81.765984	81.737427	81.801971	81.762161	81.822762	81.759033	81.811279	81.780273	81.772423	81.802162	81.828423	81.804306	81.744331	81.774521	81.758537	81.744995	81.76313	81.765274	81.776817	81.77549	81.786606	81.728111	81.777229	81.797569	81.753044	81.718201	81.77491	81.735924	81.776093	81.817612	81.801369	81.746117	81.795853	81.800018	81.792397	81.782181	81.774826	81.7957	81.754372	81.810463	81.715775	81.755554	81.765594	81.756241	81.743195	81.777161	81.77433	81.756325	81.674744	81.710602	81.77182	81.75843	81.748215	81.770683	81.755341	81.803833	81.771301	81.734802	81.730728	81.739265	81.734184	81.752617	81.764503	81.845787	81.774628	81.751907	81.713348	81.726669	81.75206	81.718842	81.741928	81.794754	81.789139	81.698799	81.78231	81.77079	81.743713	81.809952	81.7715	81.740211	81.708282	81.764893	81.718346	81.792076	81.763878	81.747833	81.740662	81.79879	81.786606	81.76281	81.771843	81.725639	81.751587	81.753906	81.750237	81.754417	81.77594	81.789009	81.764587	81.709808	81.738472	81.767181	81.821861	81.642754	81.725471	81.798599	81.735168	81.779289	81.799713	81.742592	81.795273	81.767288	81.78096	81.834007	81.800423	81.773537	81.749908	81.791756	81.754654	81.813019	81.718201	81.737701	81.772827	81.768684	81.743538	81.765701	81.70504	81.788773	81.773041	81.793709	81.704681	81.788452	81.806152	81.823318	81.758171	81.801369	81.786049	81.755363	81.767227	81.753624	81.770058	81.806793	81.676331	81.756821	81.75811	81.796089	81.779541	81.801735	81.720879	81.768387	81.734787	81.756973	81.741478	81.78611	81.783623	81.849945	81.794609	81.720322	81.752914	81.77684	81.714012	81.783234	81.780746	81.762268	81.799843	81.817871	81.80735	81.746353	81.804886	81.793404	81.729073	81.815186	81.808945	81.779053	81.774307	81.794373	81.764091	81.791306	81.794693	81.787552	81.805809	81.770943	81.789719	81.77877	81.765617	81.787033	81.784691	81.825188	81.760597	81.782204	81.759483	81.79911	81.737442	81.74987	81.771194	81.777954	81.804482	81.779434	81.766991	81.775574	81.770424	81.733536	81.775726	81.783302	81.781326	81.77594	81.782959	81.730469	81.765144	81.780807	81.772873	81.815681	81.708923	81.781624	81.794113	81.816818	81.706886	81.838684	81.780701	81.726372	81.77285	81.775917	81.801537	81.784927	81.769028	81.755188	81.832375	81.757675	81.781006	81.778259	81.807587	81.747253	81.762894	81.778511	81.778275	81.785057	81.793854	81.789696	81.839645	81.701035	81.823425	81.847351	81.794052	81.730064	81.758171	81.789612	81.771027	81.732941	81.696007	81.745895	81.717918	81.833359	81.719574	81.700409	81.718048	81.75032	81.746521	81.763748	81.770813	81.757957	81.791756	81.791649	81.7071	81.727661	81.786949	81.7724	81.769241	81.770836	81.765465	81.806198	81.765381	81.662361	81.760597	81.732422	81.711823	81.721031	81.694359	81.743538	81.804909	81.753731	81.746521	81.730774	81.734741	81.723091	81.768707	81.814415	81.715172	81.78302	81.769867	81.755615	81.725624	81.726242	81.733284	81.775406	81.734291	81.743256	81.762054	81.78199	81.766953	81.773598	81.78064	81.76429	81.710342	81.751266	81.720558	81.713432	81.771797	81.763062	81.781303	81.700706	81.713432	81.738777	81.743408	81.726997	81.742569	81.765343	81.730881	81.729935	81.735191	81.723022	81.718498	81.78186	81.689484	81.706741	81.739098	81.699593	81.746994	81.732079	81.731133	81.749672	81.679726	81.717384	81.686378	81.686951	81.707962	81.671974	81.753067	81.737572	81.748947	81.753365	81.635971	81.723839	81.736626	81.674232	81.703392	81.687752	81.691544	81.677277	81.69899	81.756264	81.722893	81.756027	81.705772	81.704353	81.713692	81.631874	81.690735	81.680435	81.68631	81.716911	81.661507	81.693413	81.741074	81.725342	81.677109	81.673866	81.631401	81.663757	81.679207	81.721436	81.667946	81.66629	81.633179	81.718651	81.762703	81.68792	81.671379	81.724289	81.666138	81.671631	81.706032	81.721436	81.630219	81.686829	81.731247	81.605927	81.656357	81.694832	81.652451	81.639725	81.694443	81.669464	81.713135	81.714546	81.718239	81.644615	81.7285	81.676544	81.625969	81.710518	81.65567	81.683243	81.648247	81.691162	81.702019	81.671547	81.704681	81.646614	81.676804	81.672386	81.65818	81.747253	81.733414	81.637497	81.666077	81.616936	81.664749	81.678139	81.666527	81.686142	81.647987	81.626747	81.662323	81.690262	81.679146	81.682426	81.67865	81.66185	81.64801	81.637642	81.666397	81.704552	81.624016	81.685005	81.702705	81.68084	81.58651	81.616898	81.708626	81.6838	81.617798	81.676826	81.721306	81.700195	81.69545	81.656738	81.634232	81.602966	81.653931
81.797829	81.806519	81.711113	81.805832	81.754974	81.739136	81.735275	81.769569	81.766907	81.729118	81.714272	81.752144	81.778557	81.727577	81.764778	81.790123	81.749313	81.770943	81.755104	81.694336	81.815575	81.760063	81.749634	81.758965	81.818489	81.735168	81.802032	81.77478	81.742378	81.784691	81.826942	81.799438	81.732338	81.807053	81.758514	81.78463	81.755363	81.706268	81.833878	81.821068	81.783195	81.759033	81.799927	81.779633	81.773773	81.81044	81.826126	81.805145	81.798187	81.728195	81.757828	81.777016	81.80497	81.769974	81.810661	81.734207	81.811966	81.787674	81.78759	81.772675	81.764565	81.778946	81.775833	81.807549	81.821068	81.700348	81.819565	81.741882	81.79319	81.809799	81.79969	81.77034	81.784973	81.745277	81.805183	81.686615	81.787743	81.750809	81.745148	81.802292	81.746284	81.770271	81.779198	81.785423	81.746521	81.80117	81.773407	81.743729	81.731026	81.752167	81.781372	81.761925	81.808662	81.772057	81.740746	81.77478	81.763214	81.843338	81.751266	81.756989	81.79261	81.757721	81.784286	81.807442	81.774033	81.781494	81.747787	81.696564	81.788727	81.758492	81.745728	81.77002	81.760574	81.732208	81.746262	81.771523	81.719269	81.765579	81.78965	81.709702	81.77478	81.708862	81.798813	81.743301	81.793983	81.823364	81.759285	81.746819	81.714592	81.723305	81.738174	81.776329	81.730209	81.758217	81.734161	81.78521	81.783768	81.741631	81.791092	81.734932	81.806023	81.777336	81.7659	81.715752	81.722679	81.727921	81.812889	81.746948	81.779373	81.736244	81.750214	81.826019	81.724609	81.765381	81.769821	81.717964	81.800209	81.775208	81.708908	81.788017	81.73912	81.773941	81.706863	81.752853	81.744438	81.783661	81.679977	81.755814	81.711502	81.76841	81.737572	81.78669	81.69706	81.742271	81.793167	81.799225	81.730919	81.828964	81.798492	81.807312	81.738045	81.812569	81.77948	81.748711	81.749329	81.692253	81.772568	81.741074	81.760208	81.756523	81.766281	81.750771	81.805359	81.75605	81.736671	81.777786	81.773819	81.734528	81.754395	81.747375	81.691635	81.767784	81.737999	81.746994	81.785103	81.701569	81.7397	81.738045	81.772057	81.723045	81.794952	81.726654	81.728775	81.77697	81.748711	81.743149	81.807693	81.756416	81.848595	81.777527	81.764763	81.756973	81.774437	81.720261	81.799004	81.798515	81.829239	81.750237	81.855072	81.762505	81.77092	81.780167	81.789825	81.746971	81.783104	81.76442	81.760597	81.718475	81.736282	81.781219	81.806816	81.745811	81.744179	81.741608	81.747337	81.786537	81.787613	81.735619	81.819008	81.750664	81.827179	81.756348	81.720169	81.79557	81.781906	81.784119	81.798447	81.744781	81.783043	81.752205	81.763817	81.753235	81.723885	81.78688	81.775253	81.746544	81.782852	81.782166	81.795982	81.776367	81.75618	81.744781	81.730919	81.716995	81.799995	81.749763	81.757698	81.739891	81.760063	81.761024	81.818855	81.704468	81.797203	81.731331	81.735489	81.787117	81.764351	81.779114	81.778961	81.829948	81.766754	81.779716	81.798409	81.786972	81.75399	81.766861	81.725471	81.766197	81.777939	81.792206	81.823143	81.759674	81.75882	81.74073	81.7854	81.815529	81.700302	81.793236	81.744934	81.745148	81.752533	81.692429	81.778168	81.730988	81.812805	81.747551	81.723732	81.751091	81.755341	81.736778	81.740128	81.782745	81.700577	81.714462	81.746437	81.791733	81.710945	81.745987	81.785126	81.783211	81.736717	81.708565	81.739311	81.731567	81.749329	81.779373	81.735512	81.735596	81.742012	81.722275	81.731674	81.773239	81.740532	81.775101	81.72197	81.793732	81.742165	81.792847	81.789589	81.724487	81.78804	81.715752	81.726929	81.75766	81.729721	81.728432	81.746239	81.785553	81.784073	81.710518	81.755081	81.76178	81.797226	81.795357	81.737381	81.7556	81.719826	81.723152	81.738472	81.769135	81.795723	81.758728	81.715515	81.753922	81.736519	81.741608	81.711975	81.782997	81.826385	81.757103	81.707405	81.712341	81.776047	81.787529	81.692726	81.689766	81.661247	81.7939	81.703667	81.732529	81.735832	81.763603	81.737656	81.710815	81.687256	81.689636	81.697983	81.708458	81.699402	81.753197	81.777267	81.742233	81.681549	81.642105	81.795509	81.703972	81.727684	81.680923	81.655197	81.65696	81.681099	81.686737	81.701782	81.711441	81.753471	81.697533	81.642365	81.7062	81.654251	81.66983	81.68045	81.743515	81.697144	81.621895	81.714081	81.711418	81.726654	81.620842	81.672256	81.67955	81.663696	81.630974	81.65052	81.648804	81.673454	81.648247	81.706779	81.673737	81.635345	81.698692	81.655457	81.62915	81.682854	81.671738	81.739334	81.674873	81.652214	81.690796	81.66423	81.616402	81.687965	81.650795	81.632492	81.660049	81.632515	81.667984	81.654144	81.641075	81.650368	81.708839	81.67659	81.639702	81.705925	81.711006	81.677963	81.630905	81.68515	81.674316	81.741821	81.691826	81.685196	81.70253	81.655716	81.684937	81.719139	81.69146	81.626938	81.644638	81.634209	81.713669	81.700729	81.67556	81.671249	81.69841	81.68631	81.697449	81.709442	81.673286	81.643356	81.672882	81.622643	81.636871	81.680023	81.712471	81.684555	81.638138	81.660172	81.662537	81.697105	81.645866	81.693047	81.637688	81.691566	81.655029	81.67054	81.709312	81.674187	81.669769	81.690857	81.633522	81.622261	81.608269
81.760315	81.78212	81.744141	81.764053	81.690086	81.747147	81.718002	81.743324	81.763367	81.746437	81.772331	81.737724	81.749908	81.699959	81.762337	81.778557	81.715431	81.710838	81.729614	81.7789	81.754997	81.697983	81.754395	81.8004	81.822334	81.726562	81.78109	81.799911	81.76622	81.690132	81.80954	81.755661	81.734932	81.777252	81.766495	81.80529	81.754372	81.731026	81.810959	81.769608	81.724594	81.797096	81.840401	81.752335	81.774483	81.855461	81.774506	81.759377	81.776566	81.764694	81.803795	81.742012	81.775146	81.730194	81.797287	81.705276	81.81308	81.786903	81.795486	81.737984	81.747978	81.755104	81.760124	81.765343	81.827309	81.771194	81.746155	81.728409	81.735687	81.765144	81.813751	81.776756	81.796669	81.78463	81.805511	81.744888	81.739136	81.752182	81.771797	81.742378	81.753021	81.733627	81.739822	81.783943	81.753944	81.773582	81.791946	81.810188	81.742531	81.746132	81.743622	81.825851	81.746582	81.739288	81.788857	81.784157	81.743301	81.758858	81.797012	81.779221	81.792656	81.749527	81.783363	81.775764	81.775337	81.756073	81.825401	81.689575	81.801216	81.732269	81.750191	81.785851	81.754356	81.733002	81.762268	81.793259	81.759933	81.771774	81.733841	81.731934	81.757637	81.731026	81.754524	81.756004	81.764328	81.826645	81.77562	81.744675	81.69725	81.722702	81.769135	81.763748	81.785896	81.748024	81.746239	81.844475	81.75412	81.76223	81.737877	81.813255	81.787849	81.730469	81.713478	81.710663	81.75856	81.755966	81.801285	81.706291	81.734695	81.811111	81.793297	81.750252	81.717682	81.75206	81.742165	81.749741	81.754204	81.700111	81.737381	81.776367	81.72998	81.793709	81.746628	81.7957	81.715363	81.776779	81.669853	81.845955	81.733192	81.821411	81.721268	81.704613	81.771324	81.773148	81.794052	81.77832	81.701591	81.816498	81.794289	81.729164	81.763985	81.77626	81.724251	81.744507	81.722549	81.764183	81.746925	81.727554	81.772354	81.750473	81.774719	81.7547	81.790253	81.740578	81.749031	81.754311	81.791107	81.749504	81.739288	81.736885	81.767036	81.78598	81.731735	81.808403	81.763344	81.719894	81.743324	81.756714	81.804802	81.798424	81.772377	81.743065	81.717834	81.783234	81.717491	81.8004	81.737488	81.709656	81.826729	81.759163	81.734222	81.717728	81.770493	81.701721	81.714806	81.766823	81.722015	81.723282	81.818512	81.791969	81.758217	81.777267	81.744652	81.756584	81.807549	81.731972	81.765167	81.762146	81.733711	81.801773	81.741844	81.760895	81.75058	81.753128	81.796303	81.795425	81.776001	81.703476	81.765747	81.716888	81.780914	81.771927	81.772743	81.783043	81.781731	81.766777	81.737854	81.775146	81.759827	81.785255	81.733131	81.774696	81.75946	81.775192	81.800362	81.753342	81.723923	81.745667	81.811195	81.833359	81.757103	81.764076	81.769867	81.763817	81.830978	81.770615	81.817696	81.746628	81.760384	81.754135	81.766693	81.779198	81.831688	81.741394	81.758255	81.785294	81.738861	81.793495	81.807053	81.810959	81.76873	81.761284	81.790298	81.812248	81.717812	81.807915	81.691956	81.777184	81.790421	81.745209	81.797096	81.730408	81.721245	81.76004	81.738541	81.728348	81.772552	81.850395	81.760574	81.797958	81.825165	81.808746	81.755257	81.756218	81.795723	81.76268	81.714249	81.761261	81.745705	81.75444	81.810532	81.773346	81.747894	81.724266	81.745445	81.774094	81.735405	81.725945	81.727142	81.788834	81.745644	81.737747	81.670586	81.678864	81.742233	81.789803	81.740601	81.743088	81.699982	81.685562	81.711288	81.714417	81.758987	81.746841	81.723114	81.732727	81.714767	81.780769	81.757484	81.775787	81.79248	81.683182	81.703949	81.707466	81.699593	81.783447	81.7621	81.696739	81.788666	81.694077	81.749184	81.703888	81.793427	81.710793	81.681931	81.719032	81.71785	81.735687	81.756714	81.730232	81.783577	81.769585	81.709503	81.772697	81.710129	81.732491	81.658264	81.758835	81.771217	81.761627	81.698067	81.778984	81.713501	81.727577	81.706009	81.69326	81.733047	81.703217	81.761261	81.722099	81.747635	81.777504	81.744652	81.653885	81.70916	81.648201	81.697189	81.761108	81.702232	81.779633	81.714226	81.716949	81.725044	81.62973	81.731712	81.730194	81.710602	81.694077	81.698158	81.683868	81.708046	81.64975	81.701569	81.703217	81.740814	81.665497	81.668716	81.657257	81.672516	81.659401	81.692337	81.687187	81.724739	81.64917	81.665993	81.689079	81.719872	81.686073	81.666229	81.688049	81.682899	81.642021	81.657707	81.672386	81.64621	81.655602	81.732979	81.644531	81.65361	81.672066	81.677429	81.660713	81.681915	81.65387	81.735771	81.664528	81.682854	81.696609	81.618332	81.616699	81.751541	81.639511	81.700623	81.682106	81.633934	81.619751	81.654938	81.660881	81.660194	81.729782	81.678909	81.667984	81.705559	81.691803	81.676056	81.699532	81.660904	81.706482	81.678139	81.683029	81.672409	81.694504	81.633675	81.670624	81.650024	81.641205	81.678802	81.693008	81.590675	81.639427	81.664978	81.664764	81.667107	81.702408	81.709892	81.673027	81.669273	81.669426	81.619728	81.685989	81.648956	81.654083	81.672386	81.734741	81.65181	81.634041	81.626442	81.650864	81.694336	81.659958	81.649727	81.668091	81.660538	81.614853	81.688324	81.713821	81.678413	81.696869	81.709633	81.656487	81.661438	81.625694
81.786133	81.74955	81.761581	81.731476	81.733498	81.768021	81.727013	81.720795	81.703667	81.752594	81.738327	81.712082	81.70414	81.725983	81.693565	81.788795	81.758583	81.707191	81.767441	81.760727	81.745171	81.70253	81.754288	81.759735	81.833786	81.730896	81.79364	81.79982	81.777847	81.713005	81.770767	81.765808	81.738625	81.777031	81.731865	81.759972	81.74987	81.763901	81.79982	81.734932	81.786133	81.800339	81.814903	81.739014	81.795677	81.842522	81.829521	81.756477	81.800705	81.792122	81.795723	81.746117	81.751801	81.758713	81.775574	81.765793	81.7742	81.739502	81.814781	81.751694	81.766411	81.733711	81.736824	81.738235	81.821106	81.824585	81.772957	81.774864	81.736778	81.763107	81.755768	81.765144	81.782654	81.780296	81.809845	81.740105	81.71991	81.754913	81.784569	81.764481	81.759758	81.748901	81.749611	81.782616	81.776688	81.770874	81.770508	81.776001	81.757057	81.775894	81.756538	81.842178	81.766029	81.776947	81.780144	81.776924	81.735428	81.78817	81.761971	81.776329	81.792526	81.718307	81.777206	81.805122	81.754631	81.710152	81.81263	81.744759	81.73661	81.753792	81.709312	81.77375	81.724678	81.769653	81.756821	81.736649	81.75058	81.762978	81.742142	81.722893	81.739609	81.744415	81.764503	81.748604	81.750961	81.842934	81.731117	81.797165	81.692383	81.731392	81.7715	81.758278	81.770721	81.702637	81.805359	81.775513	81.746819	81.746498	81.720322	81.77729	81.782959	81.769585	81.761368	81.70871	81.773598	81.735298	81.824539	81.752037	81.730469	81.77182	81.840118	81.806046	81.714699	81.729225	81.707443	81.730667	81.750832	81.741692	81.734444	81.776093	81.720428	81.739098	81.785851	81.825188	81.718712	81.693436	81.650993	81.796814	81.733368	81.786819	81.816513	81.65876	81.729996	81.727142	81.788429	81.786407	81.711784	81.712685	81.743965	81.719055	81.810783	81.764778	81.752724	81.750252	81.71991	81.762466	81.724915	81.76873	81.732811	81.740837	81.791069	81.776924	81.758041	81.716759	81.716461	81.706932	81.766907	81.761223	81.727814	81.688454	81.734329	81.809631	81.808083	81.777702	81.778687	81.759247	81.700279	81.729996	81.706718	81.770599	81.795425	81.781929	81.733452	81.80896	81.668633	81.760773	81.706718	81.720192	81.778275	81.771774	81.735771	81.714851	81.732361	81.717812	81.774414	81.713348	81.770508	81.749672	81.761841	81.791199	81.78373	81.794006	81.781693	81.795403	81.76693	81.745598	81.746025	81.785141	81.745125	81.768776	81.775421	81.789864	81.802658	81.742012	81.808273	81.781349	81.711418	81.770164	81.735641	81.786194	81.813896	81.765556	81.780792	81.819389	81.844307	81.742424	81.759285	81.682831	81.799347	81.809692	81.802933	81.755661	81.747871	81.763237	81.806496	81.739029	81.776413	81.753578	81.799202	81.849777	81.750145	81.777939	81.815353	81.781479	81.797737	81.758835	81.783257	81.778107	81.76918	81.78495	81.766151	81.781754	81.78759	81.75354	81.726181	81.749313	81.786476	81.780594	81.81411	81.800598	81.772141	81.688545	81.811089	81.7547	81.767914	81.791969	81.751091	81.755554	81.838341	81.715813	81.745667	81.687515	81.694206	81.799675	81.729462	81.726135	81.775299	81.773773	81.70562	81.804306	81.792313	81.811111	81.718735	81.736305	81.800659	81.750488	81.723579	81.765465	81.753792	81.688454	81.711098	81.730324	81.760361	81.697342	81.769844	81.701035	81.726501	81.734695	81.709419	81.751221	81.755661	81.700943	81.695175	81.716049	81.6959	81.699722	81.708435	81.706589	81.742249	81.680023	81.718239	81.681694	81.730324	81.702858	81.696655	81.679977	81.713989	81.778748	81.778214	81.696915	81.76268	81.688499	81.709335	81.705299	81.68779	81.696785	81.703667	81.691803	81.75193	81.742249	81.735344	81.756989	81.764267	81.729485	81.700966	81.741798	81.742012	81.720108	81.699036	81.760643	81.750145	81.704529	81.68644	81.691566	81.704483	81.760361	81.710648	81.731735	81.745644	81.710449	81.682579	81.695107	81.684937	81.721115	81.730812	81.67292	81.702492	81.710579	81.690063	81.731781	81.701759	81.783447	81.756477	81.692856	81.66301	81.635368	81.715538	81.713066	81.683884	81.726288	81.67627	81.680756	81.726845	81.65271	81.690002	81.73262	81.707085	81.703545	81.701843	81.6847	81.710297	81.696548	81.651955	81.663971	81.711479	81.654381	81.712318	81.667877	81.680496	81.716606	81.649643	81.703262	81.721825	81.708328	81.68766	81.704315	81.665756	81.66552	81.621529	81.67054	81.656975	81.676651	81.662193	81.668526	81.661057	81.63726	81.716736	81.636871	81.679146	81.662231	81.649536	81.658951	81.69268	81.642151	81.66983	81.631248	81.667496	81.67395	81.66507	81.582863	81.734055	81.66507	81.708305	81.682945	81.682106	81.654015	81.697983	81.667061	81.697296	81.686203	81.639557	81.641937	81.720169	81.664513	81.684723	81.64183	81.690155	81.694466	81.655991	81.602005	81.70208	81.694489	81.683243	81.70311	81.624359	81.678932	81.686974	81.739029	81.593636	81.605698	81.628937	81.676399	81.619492	81.633591	81.682259	81.696693	81.632385	81.636574	81.643181	81.673203	81.615204	81.662773	81.739716	81.738991	81.674377	81.662384	81.620926	81.669769	81.657173	81.651268	81.637581	81.699638	81.644981	81.640244	81.70871	81.659424	81.668434	81.644234	81.732811	81.680367	81.655647	81.655136
81.774994	81.765381	81.762703	81.758171	81.748604	81.68998	81.736374	81.726479	81.759827	81.815422	81.687874	81.73719	81.692085	81.699142	81.682533	81.807678	81.732918	81.715965	81.770447	81.771645	81.718132	81.686783	81.765381	81.811836	81.739029	81.776451	81.742508	81.746498	81.771324	81.732338	81.79203	81.784912	81.755104	81.774864	81.710106	81.733902	81.77729	81.794266	81.754631	81.696999	81.77066	81.788322	81.824242	81.76506	81.689102	81.811798	81.800827	81.755638	81.746735	81.784348	81.75444	81.719612	81.720596	81.724915	81.767868	81.748795	81.766243	81.74427	81.824265	81.789093	81.820847	81.797783	81.763321	81.751778	81.831642	81.810333	81.821899	81.736885	81.797249	81.772293	81.751411	81.774437	81.759201	81.794693	81.788811	81.789139	81.739975	81.750298	81.753815	81.831581	81.78347	81.722641	81.746521	81.782913	81.744911	81.744911	81.764908	81.785614	81.785469	81.745705	81.78096	81.80233	81.738564	81.782249	81.760918	81.791496	81.823746	81.789497	81.758324	81.753067	81.793297	81.723801	81.747726	81.825439	81.714806	81.731201	81.798836	81.757118	81.803833	81.734528	81.721329	81.765427	81.746712	81.776566	81.777397	81.719681	81.728195	81.774994	81.701286	81.715706	81.789566	81.753578	81.758041	81.727814	81.777588	81.799675	81.727638	81.78624	81.747101	81.751389	81.774414	81.793686	81.752914	81.748062	81.774284	81.745598	81.786713	81.719208	81.726089	81.756905	81.757507	81.789261	81.71431	81.743713	81.745575	81.69796	81.750298	81.780914	81.787079	81.741844	81.798576	81.749458	81.75843	81.731781	81.728409	81.723412	81.798233	81.788643	81.764206	81.727722	81.781044	81.708153	81.81662	81.778107	81.703392	81.773109	81.684296	81.756668	81.77858	81.77639	81.816879	81.712769	81.7556	81.720345	81.782974	81.771027	81.700775	81.709015	81.750015	81.771111	81.762268	81.741325	81.747467	81.733261	81.724121	81.821625	81.750038	81.725685	81.775658	81.744568	81.767441	81.820274	81.757103	81.708092	81.737061	81.770599	81.795662	81.762596	81.728325	81.732574	81.757675	81.732147	81.789177	81.788002	81.743538	81.73204	81.718735	81.76268	81.726929	81.735878	81.706306	81.765404	81.773727	81.768066	81.731285	81.718025	81.749657	81.743774	81.73455	81.752274	81.733818	81.729034	81.785378	81.771988	81.790512	81.743584	81.763947	81.719376	81.721008	81.727211	81.790833	81.801392	81.733627	81.770256	81.750015	81.7285	81.746307	81.748688	81.712379	81.725494	81.795937	81.74086	81.767143	81.75354	81.804482	81.797546	81.750404	81.784264	81.742805	81.77478	81.817291	81.812523	81.733948	81.772293	81.822075	81.793983	81.728951	81.747314	81.740967	81.76416	81.774048	81.733795	81.724548	81.782829	81.844841	81.754807	81.767097	81.756241	81.715233	81.764183	81.711418	81.787697	81.754654	81.795914	81.818298	81.822891	81.779694	81.803833	81.71386	81.734329	81.815765	81.812935	81.783989	81.773666	81.74678	81.735962	81.788109	81.813255	81.786713	81.785683	81.762482	81.736755	81.813576	81.771049	81.78186	81.752998	81.838615	81.81926	81.776566	81.719658	81.793381	81.69957	81.74279	81.825035	81.753555	81.716011	81.781151	81.792099	81.732635	81.782913	81.759804	81.785057	81.722427	81.722961	81.733688	81.721802	81.748238	81.760834	81.803558	81.726891	81.738731	81.759094	81.735489	81.682816	81.724655	81.722099	81.675606	81.742142	81.699661	81.741821	81.765015	81.71225	81.71283	81.68399	81.696846	81.687767	81.696999	81.710258	81.702362	81.711891	81.791862	81.708588	81.711205	81.757828	81.683609	81.691483	81.749054	81.722015	81.799782	81.664253	81.688797	81.712852	81.670517	81.68573	81.712143	81.666786	81.715706	81.753815	81.725319	81.718536	81.771797	81.747292	81.730942	81.711586	81.674362	81.750298	81.727165	81.717682	81.658073	81.757912	81.719933	81.697815	81.666077	81.713264	81.717659	81.679443	81.710518	81.739464	81.737961	81.738113	81.715408	81.661423	81.684319	81.656998	81.653458	81.629044	81.708305	81.687386	81.738945	81.714401	81.680885	81.751045	81.676201	81.699936	81.654556	81.642197	81.649963	81.721245	81.700775	81.691505	81.671913	81.6968	81.67627	81.685493	81.674232	81.737206	81.692429	81.710579	81.692215	81.678909	81.68026	81.714783	81.635498	81.713196	81.707985	81.705086	81.662148	81.739487	81.712486	81.76725	81.664551	81.677109	81.632408	81.737877	81.694489	81.739525	81.689575	81.670929	81.701355	81.682983	81.664551	81.701866	81.711029	81.699722	81.698753	81.636955	81.690582	81.712486	81.711563	81.631012	81.630821	81.64769	81.739845	81.683029	81.694977	81.644508	81.694145	81.661636	81.663376	81.539368	81.670219	81.69101	81.64447	81.713951	81.645111	81.647194	81.658798	81.680107	81.642021	81.715645	81.659035	81.629578	81.670647	81.615608	81.708649	81.654678	81.702209	81.695	81.717361	81.63076	81.721176	81.705643	81.694527	81.68084	81.663673	81.716568	81.683632	81.677727	81.628677	81.654106	81.595413	81.626877	81.675903	81.667297	81.722549	81.646568	81.648071	81.677704	81.670258	81.669167	81.619255	81.674507	81.676613	81.687187	81.646378	81.64209	81.606812	81.68354	81.643074	81.682259	81.627365	81.666931	81.691307	81.652496	81.653008	81.658226	81.660881	81.652771	81.675774	81.645218	81.674377	81.596359
81.740875	81.767036	81.730385	81.71077	81.765831	81.703072	81.774391	81.696335	81.748062	81.738304	81.733757	81.73056	81.744202	81.752357	81.697937	81.761757	81.75547	81.730171	81.743454	81.747704	81.698692	81.757507	81.757851	81.772552	81.750191	81.765488	81.689034	81.758492	81.743858	81.712128	81.797615	81.725189	81.737404	81.786797	81.773643	81.736649	81.753944	81.773109	81.769417	81.774719	81.787292	81.662109	81.762955	81.808556	81.751732	81.809052	81.738434	81.714806	81.837372	81.765465	81.754158	81.741501	81.806839	81.730255	81.822311	81.741669	81.77697	81.757294	81.786407	81.821648	81.814178	81.81205	81.810768	81.757912	81.79673	81.835266	81.829437	81.738564	81.820335	81.786263	81.794243	81.792679	81.797935	81.793617	81.796478	81.836151	81.756866	81.762077	81.801193	81.803703	81.792137	81.780121	81.691826	81.755447	81.734375	81.741196	81.743835	81.813766	81.798683	81.747162	81.786156	81.783409	81.724464	81.80368	81.73558	81.74955	81.80658	81.783386	81.698624	81.759117	81.773277	81.754913	81.748863	81.786774	81.691055	81.727104	81.822113	81.755684	81.765274	81.799736	81.702599	81.801971	81.731476	81.785271	81.794182	81.737488	81.733925	81.813278	81.711334	81.750427	81.799797	81.781067	81.795677	81.778625	81.778214	81.763878	81.761307	81.783432	81.733902	81.779243	81.782677	81.81604	81.784569	81.768173	81.750877	81.746307	81.779091	81.75148	81.742012	81.753838	81.773796	81.764542	81.705582	81.692085	81.764313	81.770813	81.771561	81.798897	81.755814	81.736031	81.776581	81.745171	81.744179	81.712471	81.70549	81.852524	81.817932	81.742981	81.773834	81.706093	81.779778	81.75573	81.820335	81.796432	81.730515	81.805183	81.648888	81.744957	81.741501	81.756393	81.76107	81.690857	81.754631	81.721283	81.757721	81.80323	81.753197	81.733536	81.735474	81.748192	81.76107	81.807823	81.781929	81.772331	81.716805	81.761261	81.7444	81.700836	81.703735	81.694504	81.786064	81.827606	81.76931	81.762077	81.767143	81.727188	81.801643	81.736053	81.711548	81.677338	81.76236	81.753044	81.771904	81.791069	81.787079	81.712639	81.680969	81.765663	81.733841	81.719719	81.721802	81.805382	81.762444	81.735512	81.719055	81.714249	81.737549	81.742981	81.697144	81.716805	81.735382	81.776024	81.7686	81.792206	81.757828	81.706116	81.76931	81.753105	81.746948	81.738304	81.796219	81.747833	81.79332	81.708801	81.721458	81.712357	81.730988	81.764091	81.742142	81.741524	81.773216	81.741882	81.780899	81.77446	81.753922	81.816391	81.764206	81.723129	81.724289	81.733925	81.770599	81.788406	81.752785	81.822739	81.799522	81.792053	81.724503	81.793533	81.721329	81.719574	81.819092	81.755295	81.714294	81.739914	81.769737	81.718773	81.744934	81.737312	81.707787	81.758194	81.758904	81.810677	81.760513	81.769463	81.785942	81.794159	81.816643	81.751266	81.718666	81.727341	81.796173	81.763	81.734032	81.69841	81.720665	81.734421	81.751541	81.846512	81.741455	81.732849	81.747208	81.744011	81.761841	81.762833	81.814995	81.7724	81.761154	81.784691	81.748985	81.788925	81.779457	81.688713	81.74678	81.763046	81.745468	81.723045	81.755791	81.833466	81.690514	81.7547	81.751694	81.781822	81.719696	81.714806	81.738129	81.715469	81.80999	81.673569	81.751541	81.730682	81.709976	81.699203	81.735474	81.769569	81.705902	81.759544	81.703499	81.707253	81.639038	81.699165	81.776604	81.752403	81.732834	81.677361	81.737701	81.648071	81.713562	81.669724	81.751541	81.666977	81.731804	81.747253	81.75753	81.708328	81.740341	81.724892	81.745811	81.705406	81.724808	81.748283	81.674576	81.726868	81.705727	81.667877	81.747055	81.676849	81.729568	81.731026	81.708496	81.71843	81.773132	81.742035	81.723152	81.684402	81.678047	81.700386	81.673607	81.718521	81.687874	81.785141	81.676567	81.694054	81.660629	81.710732	81.740059	81.68985	81.682663	81.771088	81.700432	81.688995	81.729675	81.68129	81.672409	81.653542	81.634575	81.65612	81.69294	81.695923	81.706268	81.722572	81.691887	81.762596	81.69017	81.774971	81.685066	81.654297	81.643158	81.68824	81.722961	81.730682	81.671616	81.746948	81.669617	81.671181	81.688629	81.663826	81.697746	81.659744	81.710068	81.70517	81.634644	81.712189	81.64138	81.645287	81.725151	81.718903	81.684013	81.673973	81.720001	81.752335	81.666824	81.682922	81.586617	81.748497	81.659126	81.717918	81.671829	81.636444	81.654854	81.690346	81.700195	81.701675	81.671249	81.641182	81.66127	81.657196	81.641617	81.728088	81.705345	81.627899	81.661011	81.595505	81.705383	81.576683	81.682343	81.676804	81.677727	81.704163	81.668526	81.555695	81.643478	81.653908	81.724548	81.674339	81.670326	81.666893	81.640625	81.647087	81.656975	81.695518	81.624878	81.64621	81.637985	81.666138	81.637794	81.631554	81.684723	81.647774	81.688438	81.676529	81.652298	81.658653	81.660561	81.662109	81.629387	81.654358	81.655602	81.694595	81.609474	81.688049	81.649834	81.658051	81.6464	81.627068	81.667877	81.637451	81.638672	81.660751	81.710129	81.656204	81.618286	81.635994	81.624275	81.651184	81.642601	81.596123	81.639191	81.71489	81.6455	81.603676	81.665627	81.661896	81.641075	81.59153	81.679123	81.639572	81.640717	81.628204	81.664703	81.639061	81.640717	81.650284
81.732529	81.775208	81.75985	81.733643	81.754868	81.747597	81.691994	81.685707	81.802437	81.753883	81.693436	81.722656	81.729416	81.772957	81.678932	81.683182	81.754135	81.727554	81.715279	81.742508	81.741432	81.778511	81.721634	81.775169	81.733925	81.714874	81.669876	81.719719	81.745361	81.699699	81.749115	81.759521	81.748924	81.802376	81.724846	81.727982	81.724976	81.724762	81.795639	81.760597	81.765808	81.734528	81.796196	81.762833	81.748192	81.757141	81.748497	81.772934	81.768211	81.78244	81.769501	81.772057	81.758987	81.748581	81.779907	81.795082	81.766479	81.791473	81.797417	81.811813	81.796242	81.757225	81.776649	81.771538	81.753922	81.785507	81.801285	81.755508	81.802765	81.809029	81.812782	81.752167	81.797737	81.769653	81.752747	81.804367	81.805054	81.793533	81.787933	81.866447	81.825851	81.821022	81.777679	81.781601	81.779457	81.74781	81.780121	81.782379	81.798576	81.757721	81.7995	81.79847	81.738091	81.796196	81.728561	81.763474	81.793472	81.735062	81.688499	81.761734	81.794136	81.764999	81.708412	81.824883	81.77021	81.792099	81.793129	81.78978	81.812721	81.807159	81.724655	81.824646	81.710022	81.775513	81.73867	81.786133	81.738777	81.772293	81.729248	81.811043	81.774757	81.760597	81.771866	81.773834	81.764656	81.7789	81.735794	81.78817	81.766068	81.780701	81.781944	81.814972	81.736969	81.756454	81.743347	81.75296	81.754097	81.759628	81.745895	81.784805	81.792587	81.745087	81.716759	81.711891	81.788559	81.757935	81.764435	81.77285	81.731735	81.819649	81.784027	81.722336	81.723671	81.722939	81.776001	81.794434	81.782249	81.800827	81.721115	81.771843	81.774956	81.809242	81.793472	81.780556	81.732315	81.791283	81.695282	81.712402	81.735146	81.759972	81.745621	81.713989	81.721695	81.708008	81.703865	81.748749	81.80323	81.718239	81.711136	81.771263	81.69455	81.767891	81.714783	81.735405	81.668716	81.759972	81.752533	81.797615	81.724098	81.714333	81.7491	81.783897	81.782631	81.77002	81.751968	81.747101	81.757614	81.711929	81.722168	81.689529	81.71637	81.74176	81.696335	81.707901	81.718498	81.753967	81.69326	81.791199	81.729874	81.723969	81.722382	81.755554	81.741882	81.690109	81.724464	81.698624	81.727058	81.752182	81.708694	81.753578	81.735214	81.771431	81.769012	81.79274	81.751114	81.697769	81.749657	81.757317	81.70356	81.722786	81.714851	81.715324	81.750252	81.721329	81.741867	81.677773	81.777336	81.754501	81.771843	81.726997	81.741089	81.756714	81.787933	81.75412	81.726608	81.815125	81.733879	81.686737	81.725815	81.761864	81.757294	81.74337	81.714958	81.75798	81.767914	81.751198	81.767891	81.737488	81.743965	81.76564	81.774933	81.77877	81.715172	81.752441	81.753067	81.750473	81.729439	81.702293	81.717979	81.785423	81.731094	81.809669	81.818962	81.772316	81.767166	81.799759	81.791069	81.77549	81.774048	81.762871	81.737335	81.748665	81.764908	81.733864	81.704788	81.771538	81.718002	81.775879	81.772079	81.752098	81.761131	81.71946	81.728668	81.76519	81.78334	81.740875	81.78495	81.790634	81.75457	81.752403	81.735985	81.70607	81.753044	81.797737	81.756416	81.77285	81.764908	81.768196	81.670242	81.767464	81.751884	81.761497	81.749825	81.702057	81.733177	81.743645	81.76725	81.718971	81.733475	81.729141	81.696457	81.682144	81.726311	81.706375	81.7547	81.723152	81.699402	81.714333	81.627472	81.698517	81.709915	81.695473	81.725662	81.66713	81.662834	81.692879	81.659256	81.709442	81.672554	81.663696	81.769821	81.731628	81.725754	81.721519	81.697273	81.711136	81.688095	81.709831	81.745087	81.706177	81.725235	81.7006	81.645737	81.712036	81.703003	81.68663	81.722427	81.715538	81.712639	81.75798	81.725639	81.714996	81.736244	81.683136	81.698715	81.661957	81.701523	81.727875	81.666656	81.790855	81.734909	81.711418	81.653267	81.683197	81.77021	81.677406	81.70916	81.73822	81.724937	81.67009	81.718582	81.695366	81.644188	81.693352	81.662064	81.689896	81.675301	81.651894	81.711548	81.693565	81.718498	81.773361	81.661766	81.685989	81.724312	81.739159	81.679207	81.674316	81.702446	81.702126	81.688583	81.725967	81.729935	81.684143	81.725388	81.720215	81.665543	81.685043	81.671158	81.682793	81.682602	81.703606	81.655174	81.668869	81.673157	81.70504	81.663994	81.660606	81.670067	81.748901	81.673843	81.658798	81.652534	81.738174	81.697876	81.701462	81.638435	81.633934	81.66687	81.639557	81.682663	81.685516	81.666718	81.675407	81.684082	81.616226	81.667107	81.652191	81.732849	81.606705	81.64518	81.627411	81.66674	81.653885	81.687813	81.650177	81.636337	81.676697	81.688927	81.627518	81.653885	81.616531	81.660751	81.684189	81.716476	81.681313	81.645714	81.645988	81.663483	81.618378	81.678391	81.612625	81.615929	81.675026	81.638435	81.642494	81.660172	81.666931	81.591789	81.664314	81.613396	81.600204	81.669426	81.685219	81.659744	81.63945	81.65387	81.629082	81.611786	81.654617	81.635948	81.586533	81.637535	81.644661	81.661095	81.630737	81.666313	81.671806	81.679359	81.656311	81.637512	81.601013	81.599899	81.666954	81.680473	81.585739	81.66803	81.699852	81.632408	81.627754	81.633675	81.680901	81.649208	81.602989	81.594688	81.685066	81.727509	81.707359	81.626747	81.656311	81.689873	81.614944
81.672684	81.751389	81.798019	81.767418	81.734528	81.768555	81.738472	81.646767	81.766907	81.723457	81.690796	81.743492	81.724312	81.733192	81.709335	81.714592	81.699463	81.712555	81.751671	81.745018	81.781906	81.813423	81.747185	81.72644	81.749138	81.732269	81.68412	81.748642	81.739975	81.712593	81.711823	81.740746	81.680084	81.742828	81.767723	81.72049	81.728386	81.701569	81.767509	81.769119	81.70871	81.749786	81.776779	81.742249	81.827141	81.76358	81.777634	81.792419	81.763344	81.798279	81.766113	81.770187	81.772911	81.71328	81.790833	81.760254	81.840424	81.708588	81.799973	81.823662	81.739632	81.776108	81.759247	81.80484	81.714851	81.763451	81.759224	81.755081	81.767311	81.758858	81.768921	81.798622	81.785767	81.785339	81.817978	81.763924	81.786346	81.780319	81.825058	81.808838	81.833679	81.793472	81.771111	81.768944	81.722298	81.806023	81.847115	81.741798	81.750191	81.743988	81.805656	81.736504	81.674316	81.765533	81.707382	81.756798	81.788986	81.754181	81.741348	81.785896	81.770531	81.748749	81.756416	81.737404	81.74221	81.797287	81.742805	81.76429	81.745468	81.814781	81.781708	81.839005	81.707985	81.807419	81.676979	81.778191	81.731133	81.756844	81.754395	81.745857	81.718048	81.767311	81.722122	81.777206	81.759201	81.757614	81.755424	81.747833	81.789116	81.743965	81.763664	81.77961	81.740898	81.733818	81.732979	81.718262	81.756477	81.709038	81.719551	81.771561	81.803726	81.737656	81.74781	81.682579	81.808533	81.759567	81.745895	81.767525	81.807587	81.776344	81.779312	81.750664	81.706116	81.718086	81.785828	81.755363	81.679207	81.769501	81.786583	81.77903	81.743752	81.800293	81.7845	81.783318	81.7453	81.704826	81.676544	81.692902	81.776688	81.766006	81.747597	81.755684	81.740471	81.756775	81.741585	81.719574	81.769478	81.740509	81.729057	81.749763	81.711525	81.767059	81.757805	81.732056	81.731415	81.780853	81.752747	81.778557	81.755447	81.724808	81.70356	81.750793	81.757401	81.743408	81.741821	81.709488	81.70298	81.743454	81.81192	81.679016	81.78437	81.706413	81.671463	81.728455	81.718521	81.740768	81.719696	81.730537	81.754135	81.766373	81.760101	81.754288	81.729462	81.734505	81.708389	81.755447	81.707619	81.702278	81.714096	81.770256	81.703972	81.742233	81.763023	81.746628	81.707703	81.730881	81.745468	81.777077	81.696999	81.70871	81.685692	81.783623	81.751198	81.732895	81.756927	81.717636	81.758148	81.726501	81.730621	81.728386	81.715385	81.713089	81.85746	81.709488	81.757874	81.78334	81.726845	81.722702	81.755836	81.726242	81.77935	81.688843	81.734612	81.763969	81.806709	81.787766	81.773346	81.744522	81.727402	81.740128	81.777809	81.730942	81.799477	81.726242	81.768539	81.78907	81.742119	81.737122	81.717728	81.816277	81.773941	81.832977	81.775101	81.798363	81.776306	81.784348	81.788277	81.766174	81.675262	81.777267	81.765808	81.787094	81.859001	81.765121	81.75045	81.784927	81.749802	81.801643	81.781479	81.727211	81.749245	81.718216	81.76622	81.740387	81.788811	81.722321	81.818214	81.787529	81.772697	81.797035	81.728088	81.806198	81.726997	81.805679	81.769821	81.761459	81.783516	81.720001	81.721458	81.752487	81.738564	81.755104	81.714333	81.742828	81.692253	81.729759	81.799332	81.688522	81.728149	81.67337	81.692299	81.729416	81.709015	81.674446	81.742569	81.675392	81.706223	81.718475	81.674828	81.754593	81.724716	81.754677	81.757935	81.727531	81.721672	81.684807	81.685471	81.701721	81.671333	81.659447	81.765915	81.716331	81.74292	81.737335	81.685753	81.699142	81.639015	81.68438	81.723045	81.695862	81.695152	81.705193	81.689362	81.727165	81.637535	81.701202	81.647964	81.704056	81.711632	81.703972	81.666161	81.726089	81.707916	81.727615	81.667603	81.700172	81.709785	81.709915	81.707146	81.783447	81.721954	81.741196	81.726547	81.756004	81.75528	81.747978	81.722878	81.695648	81.727982	81.676201	81.702682	81.681076	81.686615	81.690453	81.671379	81.697189	81.670837	81.708649	81.653198	81.665665	81.737312	81.737785	81.69854	81.659981	81.717766	81.692017	81.618011	81.66655	81.646637	81.707214	81.738579	81.68618	81.693863	81.733261	81.720596	81.649597	81.704102	81.745445	81.612129	81.667038	81.691872	81.704338	81.665306	81.632751	81.735558	81.67646	81.675301	81.647491	81.623314	81.681458	81.694054	81.666267	81.679749	81.686676	81.737679	81.709488	81.625374	81.633652	81.610481	81.656441	81.636528	81.669319	81.687386	81.718071	81.665474	81.666054	81.635094	81.64769	81.656891	81.694054	81.653435	81.647148	81.651421	81.668777	81.625908	81.691032	81.622154	81.658524	81.686951	81.64048	81.640755	81.630501	81.660667	81.635475	81.681122	81.666679	81.637749	81.632622	81.658676	81.647476	81.637497	81.634552	81.596642	81.632019	81.649727	81.708328	81.618378	81.683182	81.587669	81.621704	81.631638	81.644104	81.681122	81.661636	81.678589	81.618996	81.683517	81.639015	81.562004	81.622818	81.586533	81.610138	81.613976	81.641441	81.719208	81.648201	81.664406	81.698326	81.674942	81.653656	81.627281	81.624725	81.566681	81.647408	81.619209	81.632645	81.669876	81.666016	81.618034	81.67807	81.628159	81.627838	81.57299	81.666588	81.629425	81.629105	81.755836	81.692123	81.64183	81.637749	81.694336	81.658371
81.731781	81.717339	81.727188	81.772957	81.763901	81.746071	81.756821	81.648628	81.765358	81.749802	81.752274	81.705666	81.713135	81.736908	81.709572	81.715706	81.76738	81.745338	81.763168	81.757828	81.747147	81.800896	81.773239	81.735794	81.734268	81.693459	81.716972	81.739464	81.726242	81.749458	81.76667	81.746925	81.680519	81.709442	81.759865	81.751198	81.721634	81.702293	81.772163	81.755814	81.717384	81.733345	81.816643	81.752403	81.738686	81.738129	81.73912	81.706116	81.749977	81.77079	81.671379	81.721718	81.750145	81.777161	81.846962	81.773819	81.746239	81.779221	81.829323	81.779633	81.726974	81.744438	81.786156	81.827095	81.776947	81.726715	81.7612	81.753555	81.800529	81.756691	81.792915	81.764778	81.782143	81.763046	81.785492	81.742981	81.77375	81.773323	81.834694	81.760597	81.765938	81.808449	81.861855	81.719398	81.741905	81.770058	81.840012	81.769157	81.723473	81.728798	81.780571	81.760422	81.66494	81.778107	81.73925	81.77787	81.731888	81.760124	81.754631	81.733307	81.772957	81.739655	81.769951	81.693459	81.743279	81.77401	81.755791	81.744118	81.779053	81.758751	81.725258	81.74234	81.741051	81.798683	81.668396	81.750984	81.670601	81.776566	81.747978	81.746094	81.776581	81.754333	81.778061	81.754761	81.765106	81.731026	81.758324	81.701782	81.758987	81.74369	81.7565	81.758026	81.711975	81.747162	81.759201	81.788513	81.748413	81.742767	81.757957	81.801582	81.776604	81.736671	81.754974	81.700066	81.77755	81.732506	81.70813	81.775749	81.81514	81.786499	81.78418	81.730125	81.714767	81.702019	81.757698	81.775528	81.689163	81.776176	81.737984	81.737938	81.701759	81.784805	81.764183	81.763687	81.782997	81.764114	81.609344	81.742805	81.760963	81.733902	81.705322	81.698845	81.774864	81.768089	81.76178	81.695602	81.721634	81.750473	81.766136	81.761673	81.700279	81.785683	81.75811	81.684959	81.742508	81.752678	81.718712	81.753517	81.722404	81.769501	81.723007	81.752762	81.742355	81.747421	81.750595	81.725174	81.741478	81.795746	81.757553	81.685257	81.756241	81.69062	81.687943	81.728951	81.708519	81.739075	81.725533	81.728821	81.761841	81.739998	81.737762	81.776733	81.71225	81.767998	81.730576	81.812416	81.747765	81.745621	81.727554	81.79467	81.734612	81.714638	81.749763	81.723564	81.691696	81.670967	81.727531	81.737656	81.76049	81.658653	81.746475	81.756561	81.766624	81.678604	81.799416	81.731094	81.733772	81.700562	81.757423	81.67691	81.701485	81.767311	81.829994	81.759995	81.745193	81.783386	81.769714	81.748024	81.717232	81.776863	81.774246	81.693588	81.719482	81.78302	81.776627	81.809647	81.726776	81.756218	81.750275	81.718971	81.734894	81.741455	81.781174	81.701523	81.774612	81.758965	81.752464	81.754356	81.720558	81.777466	81.810486	81.792717	81.776108	81.766693	81.793816	81.747078	81.761154	81.766388	81.728775	81.800079	81.741371	81.748108	81.727684	81.798065	81.744308	81.746864	81.711975	81.787849	81.737274	81.764397	81.822929	81.730598	81.78006	81.729805	81.695877	81.731461	81.806068	81.744995	81.763367	81.775833	81.802635	81.774521	81.722206	81.764328	81.716309	81.741501	81.772659	81.742119	81.726326	81.73513	81.709396	81.714081	81.738838	81.740257	81.728584	81.713303	81.762291	81.746353	81.75946	81.727745	81.674553	81.736755	81.69783	81.675987	81.750641	81.759224	81.731499	81.757141	81.665199	81.768196	81.711098	81.756737	81.751114	81.689789	81.706093	81.692879	81.699036	81.724014	81.691849	81.66964	81.692192	81.725105	81.709785	81.68541	81.712357	81.659836	81.678436	81.71579	81.713158	81.697166	81.660751	81.733215	81.683327	81.691757	81.650024	81.7341	81.665886	81.66732	81.661613	81.693863	81.746887	81.667297	81.709076	81.694725	81.683952	81.74884	81.689873	81.730682	81.722488	81.703499	81.690262	81.694145	81.737297	81.711098	81.780014	81.688736	81.752487	81.661095	81.708473	81.721008	81.685196	81.725212	81.666245	81.732811	81.711975	81.754868	81.640694	81.689232	81.652618	81.686783	81.731995	81.709488	81.712852	81.688202	81.654915	81.733307	81.728432	81.696785	81.667686	81.674957	81.760086	81.678154	81.735001	81.635391	81.745087	81.630241	81.745407	81.737747	81.624855	81.704399	81.702293	81.691742	81.69783	81.635284	81.718971	81.67408	81.681892	81.638199	81.654831	81.672493	81.708542	81.688675	81.636574	81.673264	81.665283	81.660301	81.655624	81.621017	81.694633	81.638054	81.620346	81.647217	81.657211	81.692856	81.646805	81.650864	81.622284	81.700775	81.650909	81.666374	81.664253	81.665215	81.637817	81.714249	81.63649	81.679207	81.648178	81.617538	81.670151	81.643631	81.66803	81.677917	81.612991	81.640091	81.604599	81.622604	81.630737	81.594879	81.606125	81.652969	81.603699	81.627861	81.634209	81.650909	81.705193	81.651573	81.608032	81.674019	81.650604	81.622536	81.610092	81.590607	81.726761	81.702103	81.651527	81.662468	81.637177	81.635368	81.640541	81.643463	81.664383	81.618202	81.616486	81.670601	81.6549	81.617004	81.612778	81.655823	81.641121	81.640968	81.634834	81.620888	81.619431	81.640518	81.716415	81.618401	81.663544	81.682854	81.594475	81.626999	81.688072	81.637344	81.619148	81.616356	81.698395	81.635094	81.713516	81.666527	81.629623	81.597687	81.688904	81.652023
81.753281	81.709572	81.712036	81.729355	81.761284	81.740601	81.666267	81.655563	81.794739	81.732445	81.735855	81.711113	81.706635	81.708992	81.743088	81.709633	81.775917	81.750725	81.752983	81.761475	81.773468	81.732704	81.691093	81.685196	81.717079	81.695732	81.750359	81.721458	81.725174	81.719337	81.763794	81.715385	81.713028	81.746071	81.715431	81.741051	81.767036	81.711205	81.744591	81.792053	81.740509	81.756073	81.743904	81.722382	81.789391	81.694183	81.739868	81.724678	81.771088	81.725792	81.706505	81.718323	81.752205	81.729523	81.79287	81.746803	81.716179	81.809563	81.79969	81.753197	81.732834	81.714012	81.818832	81.82177	81.761604	81.731567	81.783836	81.76416	81.729546	81.776367	81.769478	81.730148	81.757675	81.786972	81.773003	81.770386	81.77317	81.77253	81.773666	81.774757	81.791412	81.79126	81.81469	81.778275	81.759377	81.748711	81.801132	81.787315	81.746094	81.693909	81.754013	81.754158	81.738884	81.786842	81.763283	81.724953	81.739761	81.719444	81.728584	81.753754	81.766838	81.735901	81.799911	81.733131	81.739571	81.741821	81.757935	81.737892	81.754051	81.759804	81.759544	81.739204	81.78701	81.756714	81.778625	81.740387	81.710732	81.787781	81.725082	81.725128	81.811752	81.732956	81.782417	81.743408	81.77195	81.805763	81.742569	81.730965	81.790787	81.786949	81.778984	81.7836	81.728325	81.782181	81.752312	81.805618	81.756088	81.72403	81.785339	81.74852	81.734329	81.732704	81.76281	81.716843	81.738113	81.770058	81.729568	81.766907	81.730682	81.795486	81.802933	81.741928	81.708115	81.75547	81.704102	81.697426	81.741432	81.790985	81.756218	81.772377	81.744484	81.758713	81.867798	81.740746	81.762375	81.757011	81.644814	81.73764	81.760986	81.748238	81.811493	81.700256	81.716118	81.756393	81.720619	81.682724	81.722771	81.774155	81.727684	81.757103	81.673676	81.773926	81.776199	81.729912	81.716713	81.789719	81.679855	81.777466	81.702682	81.733452	81.751305	81.746155	81.758087	81.717339	81.790039	81.789612	81.745667	81.742058	81.757568	81.665581	81.765915	81.696609	81.69223	81.752144	81.699829	81.769951	81.784134	81.701118	81.741882	81.723236	81.737549	81.794304	81.736542	81.768341	81.704079	81.750725	81.729759	81.741028	81.75914	81.718086	81.688782	81.703819	81.721909	81.721329	81.75412	81.706673	81.706093	81.764908	81.68882	81.726776	81.776497	81.68721	81.740387	81.711929	81.761475	81.693588	81.762314	81.703476	81.747612	81.75779	81.736542	81.733322	81.796944	81.749786	81.766907	81.726547	81.730362	81.773041	81.70723	81.776474	81.725967	81.71373	81.729805	81.792007	81.730301	81.769287	81.743645	81.723068	81.767181	81.714417	81.70504	81.709335	81.732849	81.69146	81.767273	81.708801	81.772568	81.780853	81.753708	81.764954	81.730644	81.784134	81.753731	81.770317	81.740059	81.742897	81.778259	81.710983	81.711052	81.775597	81.70343	81.717514	81.760788	81.79512	81.809669	81.766388	81.745834	81.752182	81.709015	81.773239	81.752983	81.775658	81.78907	81.687187	81.733604	81.738815	81.805595	81.720146	81.721115	81.757507	81.764694	81.720688	81.6903	81.731476	81.775314	81.720963	81.764137	81.693993	81.748062	81.739029	81.829758	81.68869	81.775299	81.750359	81.725945	81.737724	81.768364	81.739998	81.724159	81.743713	81.692039	81.726738	81.736717	81.705902	81.732765	81.773705	81.721802	81.713669	81.705666	81.769501	81.646637	81.725517	81.701736	81.657539	81.725281	81.685669	81.684013	81.755081	81.662514	81.686287	81.678413	81.687447	81.683136	81.666336	81.724014	81.66185	81.731544	81.738686	81.761047	81.6894	81.689102	81.730103	81.642151	81.67955	81.710968	81.738861	81.674103	81.710899	81.672318	81.767509	81.693756	81.667152	81.690002	81.714119	81.679855	81.709808	81.713394	81.700516	81.670944	81.700752	81.712555	81.735962	81.760101	81.670944	81.707985	81.718002	81.706886	81.687729	81.753342	81.700233	81.707535	81.707726	81.709183	81.685349	81.717209	81.720711	81.611122	81.681053	81.726204	81.729141	81.752617	81.67215	81.660408	81.748901	81.660858	81.69178	81.711136	81.637497	81.695175	81.660194	81.709999	81.691849	81.701653	81.67305	81.713753	81.666374	81.717232	81.654556	81.639702	81.683975	81.660263	81.659401	81.736031	81.673714	81.712402	81.63842	81.651291	81.706718	81.650368	81.698174	81.637154	81.679382	81.646034	81.693069	81.644508	81.699081	81.670967	81.614403	81.65567	81.640862	81.617218	81.69474	81.649857	81.639465	81.639832	81.619751	81.638138	81.654724	81.670692	81.630882	81.642754	81.678047	81.661224	81.636337	81.68045	81.675323	81.654533	81.627647	81.69178	81.671722	81.643822	81.715858	81.616356	81.648827	81.590782	81.64048	81.628914	81.641296	81.648178	81.643547	81.623657	81.668182	81.676292	81.623932	81.626999	81.650284	81.598869	81.630241	81.599968	81.630775	81.602692	81.610008	81.725281	81.636101	81.622581	81.644981	81.624275	81.616142	81.629921	81.663994	81.592735	81.564964	81.640411	81.602264	81.639771	81.655174	81.678886	81.617775	81.602028	81.615501	81.635223	81.639618	81.626724	81.654701	81.715622	81.642708	81.641617	81.604362	81.609001	81.646317	81.616936	81.624962	81.599663	81.656548	81.722618	81.640907	81.652496	81.626251	81.665993	81.576637	81.613029	81.716782
81.809196	81.707428	81.699188	81.741737	81.700966	81.726669	81.649361	81.701286	81.784096	81.726738	81.739052	81.66256	81.742569	81.723434	81.744354	81.742805	81.706589	81.75161	81.76416	81.744911	81.705132	81.699959	81.725235	81.727234	81.670151	81.683197	81.74279	81.742424	81.752808	81.752441	81.787766	81.64061	81.729698	81.683372	81.685364	81.793404	81.770531	81.67691	81.724548	81.795616	81.711098	81.757057	81.771431	81.749435	81.784393	81.709038	81.733475	81.725578	81.753906	81.725861	81.720558	81.682747	81.757896	81.663696	81.774719	81.777954	81.705856	81.788429	81.810486	81.758217	81.689575	81.765808	81.767059	81.820099	81.751717	81.765831	81.780685	81.798965	81.733559	81.813385	81.770943	81.758347	81.708199	81.75695	81.780556	81.762894	81.737617	81.769951	81.766518	81.777893	81.784119	81.78418	81.769501	81.774841	81.777077	81.794991	81.747742	81.740814	81.77845	81.734802	81.743134	81.744614	81.762207	81.760017	81.764481	81.714012	81.77935	81.722145	81.817505	81.798492	81.727272	81.725601	81.78392	81.78933	81.748001	81.720261	81.74279	81.719574	81.770508	81.747658	81.719933	81.812958	81.787552	81.787292	81.781303	81.753754	81.762398	81.771523	81.70356	81.770576	81.744995	81.746712	81.731628	81.728371	81.751045	81.785316	81.751823	81.744377	81.761909	81.774757	81.738907	81.768173	81.707016	81.693626	81.746605	81.744698	81.7071	81.720001	81.716713	81.732018	81.705322	81.746437	81.771561	81.721054	81.752014	81.76931	81.741821	81.776756	81.688324	81.79248	81.769585	81.736244	81.738304	81.799583	81.722443	81.713692	81.716934	81.785614	81.740341	81.735535	81.730942	81.772675	81.776817	81.711136	81.750015	81.718758	81.614555	81.757896	81.727814	81.733879	81.814499	81.746521	81.728348	81.754631	81.717339	81.677666	81.729225	81.740105	81.727104	81.731949	81.687622	81.787117	81.746605	81.729614	81.709488	81.75573	81.723236	81.75573	81.695175	81.721458	81.775551	81.786751	81.735474	81.745407	81.811111	81.803276	81.796837	81.75206	81.752594	81.739014	81.685493	81.710533	81.718521	81.733025	81.749435	81.740768	81.717918	81.705582	81.723045	81.71225	81.748283	81.774391	81.792786	81.776863	81.671356	81.773407	81.775169	81.75399	81.713326	81.77877	81.730682	81.725639	81.753281	81.69957	81.766563	81.703651	81.731049	81.739761	81.723152	81.709869	81.752831	81.755898	81.710876	81.75753	81.744057	81.738602	81.702408	81.697853	81.773491	81.75386	81.728882	81.744141	81.741974	81.749763	81.718559	81.743042	81.725601	81.758003	81.733154	81.716118	81.793167	81.684853	81.752869	81.768341	81.753448	81.769394	81.702728	81.762894	81.797226	81.687126	81.732361	81.661613	81.75515	81.740532	81.74897	81.726326	81.802849	81.772568	81.710709	81.716263	81.74884	81.796623	81.742317	81.766388	81.75592	81.783882	81.755104	81.675194	81.705299	81.700386	81.740448	81.796776	81.737534	81.756325	81.791649	81.786263	81.731369	81.751778	81.687386	81.781883	81.730278	81.742447	81.768234	81.697792	81.753517	81.735001	81.776863	81.760193	81.710426	81.747658	81.742554	81.707664	81.730789	81.724312	81.706886	81.728386	81.754013	81.717873	81.717598	81.727722	81.759483	81.697617	81.772186	81.680084	81.690239	81.691566	81.715683	81.727211	81.749931	81.75251	81.677193	81.744011	81.751457	81.746307	81.740425	81.725212	81.721375	81.700233	81.690239	81.701653	81.690582	81.669189	81.669983	81.648201	81.701012	81.67028	81.686462	81.693436	81.687363	81.698738	81.699226	81.683502	81.717255	81.684082	81.718651	81.682365	81.668007	81.729935	81.764397	81.663376	81.702385	81.750427	81.672104	81.670006	81.738625	81.71431	81.664078	81.70607	81.696228	81.710815	81.682274	81.732727	81.682343	81.679466	81.712273	81.73616	81.696869	81.704079	81.696564	81.722572	81.751244	81.730339	81.686737	81.716248	81.692062	81.73101	81.723389	81.640152	81.680389	81.735428	81.690948	81.672447	81.698975	81.696312	81.64473	81.691933	81.692444	81.667	81.670517	81.664124	81.734825	81.698326	81.67614	81.700455	81.659363	81.642258	81.730598	81.599319	81.697105	81.631012	81.636848	81.694122	81.659256	81.720131	81.664444	81.617928	81.683517	81.689575	81.65168	81.647583	81.66378	81.643265	81.670044	81.671013	81.687531	81.668564	81.684875	81.733772	81.629364	81.700813	81.667534	81.678627	81.697449	81.714188	81.68071	81.64949	81.685669	81.633698	81.664642	81.630135	81.611549	81.614403	81.612411	81.637497	81.671486	81.628288	81.661209	81.619728	81.68013	81.608849	81.686287	81.650909	81.682037	81.64653	81.600372	81.669853	81.632149	81.65844	81.609024	81.658997	81.670349	81.61554	81.636719	81.685692	81.627174	81.654404	81.663048	81.640434	81.617371	81.633614	81.660667	81.631424	81.724976	81.647598	81.614059	81.655945	81.631508	81.646614	81.637863	81.643608	81.616379	81.570183	81.617905	81.645607	81.627777	81.644272	81.658226	81.652046	81.554451	81.578232	81.608635	81.633247	81.636703	81.622581	81.672646	81.596893	81.63076	81.646057	81.606636	81.596298	81.598442	81.607628	81.599838	81.69783	81.695663	81.666161	81.670349	81.598503	81.694099	81.644661	81.64724	81.62664	81.632622	81.629959	81.674316	81.628464	81.617691	81.635094	81.613678	81.597816	81.588936	81.684509
81.744522	81.756668	81.713539	81.739502	81.697746	81.693176	81.653526	81.698799	81.767288	81.720833	81.698006	81.699081	81.699959	81.754395	81.730537	81.755127	81.711655	81.746071	81.762314	81.772011	81.699356	81.715218	81.774826	81.773087	81.701393	81.670731	81.742851	81.736954	81.79808	81.726906	81.730919	81.703026	81.743797	81.672897	81.724953	81.73674	81.731499	81.70929	81.740555	81.738731	81.754288	81.678009	81.738495	81.760406	81.754311	81.76384	81.799995	81.758797	81.737831	81.748665	81.666466	81.723198	81.804993	81.685837	81.743668	81.752678	81.731697	81.739548	81.744202	81.708565	81.748642	81.759956	81.758644	81.786064	81.801735	81.774826	81.729851	81.728798	81.753906	81.770813	81.732849	81.726074	81.759933	81.744888	81.762466	81.793709	81.705322	81.794327	81.722015	81.780357	81.778023	81.745407	81.782013	81.671158	81.75354	81.762161	81.78154	81.712212	81.794182	81.757118	81.757118	81.738022	81.765381	81.776672	81.743584	81.716934	81.767059	81.732765	81.785294	81.789841	81.754715	81.719055	81.792931	81.790985	81.689445	81.779419	81.736755	81.753731	81.766991	81.799713	81.75811	81.767593	81.846298	81.781021	81.771408	81.819176	81.746819	81.742722	81.740211	81.793343	81.749657	81.763496	81.775337	81.807587	81.78727	81.749374	81.757423	81.721741	81.775169	81.783554	81.746437	81.773254	81.706673	81.774139	81.77858	81.772331	81.750641	81.728088	81.723862	81.719246	81.722336	81.735252	81.79557	81.729294	81.800636	81.757164	81.776413	81.767014	81.664833	81.79911	81.716888	81.760384	81.740295	81.769394	81.68721	81.714035	81.707191	81.802307	81.774483	81.77446	81.743835	81.750145	81.793449	81.729507	81.710411	81.680153	81.689209	81.722939	81.740387	81.795189	81.774696	81.69809	81.723152	81.729462	81.721992	81.745705	81.726395	81.753647	81.774757	81.713371	81.718773	81.76783	81.777161	81.719421	81.725174	81.742554	81.687019	81.707214	81.7285	81.716911	81.77607	81.772118	81.773216	81.743301	81.771881	81.737167	81.763687	81.693779	81.723007	81.655411	81.757294	81.751778	81.739891	81.70105	81.726074	81.747337	81.720428	81.775299	81.782852	81.693565	81.732529	81.721352	81.746498	81.76519	81.742615	81.782616	81.738922	81.727234	81.68644	81.744934	81.665756	81.697746	81.773407	81.714828	81.75161	81.681267	81.759285	81.701202	81.729073	81.727127	81.695412	81.721611	81.677513	81.748322	81.735817	81.713669	81.709183	81.696976	81.76976	81.743904	81.776604	81.755707	81.743385	81.750252	81.709053	81.728371	81.781021	81.719185	81.773018	81.66404	81.74498	81.731934	81.74736	81.729637	81.729202	81.695023	81.741798	81.785164	81.790703	81.656075	81.756195	81.703308	81.719223	81.737358	81.707771	81.73468	81.789307	81.770897	81.713135	81.735039	81.728516	81.772095	81.75985	81.765121	81.739761	81.785576	81.785599	81.716713	81.736092	81.741905	81.761581	81.784821	81.757828	81.741089	81.741524	81.759224	81.723755	81.776581	81.705536	81.76828	81.697235	81.763557	81.792931	81.715919	81.721695	81.669571	81.740341	81.729462	81.731331	81.750427	81.789284	81.725983	81.692963	81.770767	81.753494	81.705299	81.762596	81.662231	81.75708	81.765358	81.758171	81.6717	81.758728	81.778214	81.727638	81.703003	81.748581	81.662643	81.738472	81.730858	81.676804	81.685966	81.78257	81.722595	81.736198	81.746132	81.69313	81.713455	81.704803	81.723473	81.625954	81.675537	81.657707	81.65213	81.724289	81.645866	81.744781	81.679398	81.693802	81.671333	81.636742	81.643181	81.760551	81.6623	81.669464	81.690239	81.659317	81.711243	81.74884	81.673714	81.705513	81.735107	81.730255	81.679337	81.693092	81.729416	81.685966	81.728134	81.666054	81.751671	81.649857	81.66256	81.659149	81.633392	81.739655	81.691223	81.725792	81.701118	81.722916	81.701653	81.714615	81.741501	81.681717	81.766266	81.700279	81.677338	81.698158	81.609344	81.650673	81.685623	81.684189	81.691307	81.710754	81.736115	81.621811	81.657089	81.640198	81.696632	81.651466	81.646271	81.730408	81.706139	81.666443	81.698608	81.642044	81.662346	81.689507	81.650497	81.706993	81.681396	81.630692	81.66301	81.646271	81.680862	81.681374	81.632172	81.679619	81.68277	81.652191	81.647476	81.679016	81.680557	81.65387	81.676315	81.697273	81.627045	81.651718	81.699783	81.637062	81.668633	81.66198	81.705345	81.676186	81.665367	81.699013	81.671074	81.685043	81.632408	81.65786	81.636955	81.645027	81.648117	81.549431	81.65863	81.693199	81.691071	81.626877	81.60434	81.662643	81.677406	81.601013	81.636208	81.635048	81.637299	81.631424	81.652298	81.605698	81.701073	81.646378	81.623871	81.64743	81.632217	81.654617	81.651207	81.601486	81.643311	81.609795	81.628265	81.638161	81.640991	81.668221	81.59359	81.668633	81.657516	81.617065	81.649597	81.660263	81.634811	81.604149	81.623611	81.609772	81.568871	81.657555	81.619881	81.623375	81.626999	81.625908	81.617325	81.608978	81.604149	81.65033	81.662903	81.609558	81.635498	81.639618	81.607773	81.604774	81.669556	81.618248	81.671379	81.603462	81.598724	81.616211	81.640495	81.637344	81.677254	81.666656	81.616638	81.645241	81.657661	81.666206	81.671272	81.678261	81.642319	81.698174	81.581833	81.606148	81.653824	81.632111	81.657494	81.569321	81.685516
81.719933	81.791107	81.732506	81.715858	81.731522	81.694252	81.66938	81.653801	81.758087	81.727936	81.67923	81.757378	81.66597	81.742035	81.742081	81.794197	81.697212	81.713966	81.807076	81.736801	81.715256	81.717255	81.722549	81.729485	81.735832	81.744141	81.714355	81.703545	81.735703	81.705368	81.714142	81.726997	81.670517	81.669228	81.79776	81.75843	81.731094	81.735596	81.748627	81.737251	81.723518	81.713844	81.722549	81.722336	81.773239	81.765251	81.805183	81.726242	81.711479	81.816986	81.684425	81.750252	81.759247	81.725189	81.798553	81.758064	81.675049	81.759735	81.788727	81.79229	81.771301	81.78714	81.718002	81.830719	81.777374	81.706741	81.771523	81.71489	81.813042	81.729912	81.728798	81.769028	81.759201	81.702148	81.696243	81.81456	81.699142	81.780167	81.709206	81.784454	81.768303	81.783791	81.724052	81.694679	81.726631	81.758797	81.748367	81.726028	81.762123	81.788879	81.769478	81.718323	81.733215	81.765427	81.717491	81.722702	81.750725	81.755943	81.734764	81.762505	81.764656	81.728775	81.722641	81.830849	81.753235	81.744247	81.760513	81.730789	81.780487	81.743301	81.761948	81.79332	81.777267	81.772331	81.734329	81.773621	81.74015	81.666611	81.743904	81.768814	81.682579	81.745621	81.720406	81.767723	81.792358	81.715538	81.76236	81.739975	81.754807	81.81192	81.748924	81.753815	81.730858	81.759758	81.770721	81.756584	81.733818	81.747375	81.773705	81.706223	81.691826	81.726608	81.753067	81.733925	81.755363	81.77774	81.791023	81.737549	81.719681	81.775421	81.781883	81.817398	81.756432	81.76384	81.718346	81.736092	81.741905	81.801132	81.769585	81.784416	81.725876	81.743454	81.799202	81.771301	81.691544	81.725517	81.638504	81.748878	81.731155	81.784805	81.720146	81.747421	81.729164	81.760551	81.724358	81.721069	81.721329	81.74324	81.753967	81.740578	81.746132	81.780212	81.733643	81.727081	81.727379	81.714592	81.731026	81.686783	81.747635	81.692772	81.736885	81.746628	81.731865	81.749374	81.766197	81.727211	81.731117	81.716713	81.769371	81.706757	81.711349	81.783836	81.734138	81.722832	81.735725	81.817993	81.731911	81.683739	81.690926	81.745491	81.719353	81.691872	81.733261	81.743752	81.703781	81.761093	81.721092	81.816666	81.726372	81.758492	81.67775	81.743965	81.789825	81.702187	81.753624	81.757568	81.744225	81.72403	81.746368	81.734955	81.773689	81.692665	81.720238	81.779739	81.771347	81.717468	81.728645	81.70472	81.706635	81.749245	81.758347	81.7556	81.742638	81.723518	81.727081	81.752357	81.779503	81.768066	81.754974	81.722084	81.717598	81.725403	81.729225	81.747078	81.757103	81.761284	81.768578	81.802872	81.77285	81.701035	81.786049	81.723282	81.730774	81.753128	81.767403	81.714638	81.75148	81.772095	81.690712	81.6903	81.694122	81.758148	81.687317	81.768066	81.686501	81.746803	81.781219	81.706505	81.758148	81.795593	81.749847	81.769394	81.705322	81.729637	81.723564	81.77195	81.703369	81.733154	81.68219	81.792007	81.69912	81.747162	81.721458	81.75444	81.710175	81.762077	81.777573	81.730019	81.703781	81.724098	81.778603	81.727615	81.709396	81.737701	81.677406	81.729439	81.778946	81.650993	81.768471	81.734894	81.742081	81.714165	81.734657	81.743279	81.709702	81.744507	81.735321	81.652451	81.735298	81.710709	81.695969	81.66346	81.786179	81.745705	81.693802	81.756607	81.740387	81.713516	81.74234	81.702255	81.664291	81.641632	81.732849	81.632477	81.634254	81.651657	81.697128	81.706398	81.711243	81.717873	81.660751	81.637024	81.681999	81.692253	81.641357	81.687553	81.709503	81.647301	81.681717	81.633972	81.752914	81.722939	81.699165	81.704613	81.744484	81.7444	81.715752	81.655731	81.734695	81.696846	81.746284	81.690948	81.656273	81.70047	81.719528	81.67157	81.696548	81.686951	81.705605	81.648956	81.729416	81.681503	81.694016	81.732101	81.724182	81.718651	81.71328	81.729057	81.637604	81.643654	81.698776	81.720818	81.68605	81.664337	81.68515	81.705322	81.736565	81.696335	81.658051	81.669678	81.690712	81.725189	81.643608	81.678802	81.667793	81.681633	81.681503	81.668114	81.706863	81.665176	81.648483	81.68026	81.616936	81.695686	81.667427	81.699593	81.666161	81.653587	81.648888	81.659981	81.668091	81.696442	81.692253	81.634277	81.64357	81.638351	81.682602	81.64769	81.673904	81.670517	81.66629	81.679443	81.65316	81.641182	81.67466	81.648544	81.706505	81.67009	81.695045	81.618401	81.660027	81.613419	81.564156	81.661743	81.637772	81.658417	81.60479	81.608826	81.63018	81.631485	81.652946	81.62825	81.678093	81.641167	81.66687	81.621613	81.643333	81.625153	81.632774	81.668289	81.659683	81.681679	81.64666	81.639984	81.629364	81.624168	81.656738	81.643394	81.644341	81.642517	81.678284	81.639938	81.640259	81.598785	81.588593	81.621292	81.651138	81.651787	81.58329	81.600182	81.604019	81.56958	81.656784	81.632133	81.611618	81.633461	81.648178	81.658394	81.609192	81.612778	81.64473	81.618164	81.661545	81.630196	81.65741	81.599922	81.621765	81.684959	81.593613	81.656654	81.60112	81.632942	81.656181	81.637985	81.618118	81.608803	81.69043	81.634209	81.67981	81.665543	81.661659	81.641525	81.647476	81.596619	81.650093	81.570717	81.641418	81.621849	81.596535	81.700233	81.655495	81.661636
81.73307	81.774971	81.747162	81.735405	81.744034	81.785378	81.714638	81.697578	81.731331	81.694893	81.656509	81.74942	81.67852	81.734245	81.752182	81.761925	81.677795	81.742271	81.797356	81.709763	81.74884	81.731758	81.667709	81.686501	81.704681	81.720833	81.69989	81.720131	81.761604	81.714119	81.75135	81.771286	81.710045	81.70208	81.727554	81.716805	81.74794	81.749313	81.741737	81.69545	81.679337	81.709381	81.713585	81.677322	81.80452	81.746437	81.784607	81.734032	81.733665	81.817528	81.69017	81.720474	81.717659	81.719078	81.727127	81.730194	81.722191	81.748062	81.758003	81.785896	81.749435	81.751717	81.708603	81.78759	81.732574	81.701591	81.765808	81.746819	81.793686	81.734116	81.735962	81.741997	81.755295	81.766174	81.682259	81.806946	81.718925	81.701118	81.729759	81.732422	81.749352	81.764801	81.792099	81.772659	81.702812	81.723862	81.753624	81.770363	81.723816	81.805977	81.746735	81.740875	81.750168	81.709702	81.660858	81.747704	81.752998	81.747833	81.708542	81.725494	81.744461	81.697472	81.695602	81.77581	81.783173	81.726868	81.795898	81.721649	81.748367	81.760468	81.774483	81.713882	81.689377	81.756157	81.734375	81.76088	81.718262	81.744591	81.75444	81.727425	81.707916	81.730339	81.764458	81.73674	81.772697	81.694016	81.759735	81.748428	81.726868	81.805168	81.751114	81.765228	81.706848	81.757271	81.728043	81.785316	81.710152	81.738686	81.755661	81.656677	81.717789	81.744141	81.756195	81.719246	81.739372	81.756821	81.77961	81.713776	81.722015	81.732399	81.770721	81.767097	81.709572	81.843361	81.763664	81.707298	81.769997	81.792694	81.75695	81.768944	81.748367	81.786392	81.73204	81.763428	81.730621	81.783173	81.628654	81.712402	81.738411	81.763451	81.688866	81.756264	81.694504	81.744827	81.755341	81.740295	81.67923	81.777267	81.730064	81.715576	81.754028	81.741882	81.67775	81.728798	81.695496	81.74929	81.792122	81.724159	81.724701	81.710815	81.718239	81.762848	81.71431	81.717529	81.7742	81.718414	81.774956	81.733795	81.743256	81.697166	81.687386	81.769478	81.74839	81.688286	81.690063	81.720169	81.669556	81.680946	81.716331	81.715919	81.696335	81.733368	81.76429	81.765358	81.721802	81.760895	81.68309	81.759735	81.707642	81.766495	81.692062	81.75882	81.80072	81.691719	81.752487	81.663971	81.796478	81.677383	81.701653	81.737679	81.738365	81.73056	81.739441	81.776566	81.750771	81.651337	81.727463	81.714699	81.727318	81.763557	81.720261	81.77581	81.747231	81.709099	81.745857	81.751862	81.694275	81.757118	81.779114	81.679916	81.693329	81.715538	81.727104	81.737335	81.788086	81.745987	81.812286	81.746475	81.726868	81.742958	81.734932	81.682983	81.682877	81.723625	81.777977	81.711823	81.713219	81.700798	81.758385	81.760231	81.739441	81.724289	81.737572	81.723564	81.680557	81.755661	81.763283	81.714119	81.706978	81.753647	81.783684	81.795105	81.676567	81.800102	81.73674	81.792397	81.799095	81.691528	81.682404	81.768814	81.70414	81.711761	81.726891	81.736519	81.720238	81.763519	81.72998	81.722534	81.699982	81.650887	81.732635	81.706589	81.740021	81.698219	81.663971	81.779182	81.738113	81.703072	81.729378	81.688324	81.714333	81.750771	81.701843	81.756821	81.677597	81.683609	81.695282	81.666336	81.700562	81.725899	81.679184	81.663269	81.737724	81.721542	81.717552	81.76268	81.76075	81.742699	81.682106	81.702515	81.724098	81.655258	81.746925	81.627899	81.64962	81.712036	81.691872	81.725319	81.746582	81.735214	81.685364	81.6605	81.679855	81.687149	81.633804	81.749184	81.63887	81.678459	81.771477	81.663651	81.747467	81.713348	81.720833	81.672104	81.686333	81.708801	81.707359	81.638077	81.732162	81.692596	81.69017	81.68882	81.715408	81.716118	81.708473	81.674576	81.653091	81.70311	81.68425	81.719551	81.715576	81.655647	81.693008	81.708389	81.689697	81.691071	81.688133	81.671738	81.683479	81.731071	81.725105	81.698624	81.681396	81.619492	81.731201	81.726952	81.689293	81.647346	81.683907	81.715256	81.689056	81.709419	81.631142	81.704552	81.691139	81.695282	81.606743	81.727722	81.641121	81.674744	81.625244	81.633415	81.648567	81.660324	81.643585	81.715324	81.620071	81.694168	81.636703	81.688347	81.661766	81.673973	81.644615	81.630348	81.692574	81.640457	81.673798	81.65123	81.705963	81.659683	81.649765	81.68264	81.629364	81.587029	81.622643	81.65992	81.606834	81.648911	81.670494	81.669083	81.671158	81.64518	81.612968	81.636978	81.604904	81.651123	81.617584	81.64209	81.622643	81.682022	81.591789	81.613335	81.642883	81.631187	81.635201	81.625824	81.627625	81.625801	81.63945	81.630562	81.645798	81.652428	81.582069	81.64917	81.640244	81.610733	81.643311	81.68779	81.629295	81.653198	81.621384	81.685577	81.586273	81.65451	81.646675	81.597153	81.642815	81.619896	81.581322	81.599579	81.66114	81.621231	81.604774	81.658333	81.639511	81.610672	81.574196	81.642555	81.62001	81.610435	81.598953	81.575912	81.612946	81.644081	81.664513	81.60125	81.550827	81.644875	81.586792	81.65329	81.629768	81.606056	81.65786	81.587196	81.610992	81.69603	81.579147	81.666527	81.606895	81.634575	81.638504	81.634468	81.65155	81.609795	81.633461	81.594833	81.595177	81.611382	81.620117	81.650452	81.629059	81.692986
[truncated: 2,191,982 more chars]
