# Supplementary material for: Long-distance electron transport in multicellular freshwater cable bacteria
Source: eLife. 2024 Aug 29;12:RP91097. doi: 10.7554/eLife.91097 (PMC11361709; doi:10.7554/eLife.91097)
Supplement: Figure 4—source data 6. [file elife-91097-fig4-data6.zip › Figure 4Cable3V50nmPhase.txt]

79.215309	78.70668	79.345192	79.303009	76.891251	74.964546	75.749359	74.598801	75.902458	80.040161	82.636864	82.08963	80.588409	81.837761	79.440269	79.544617	80.463524	81.467316	79.703087	77.655464	79.96019	81.668053	82.794899	81.621292	79.461517	79.07077	78.023575	76.436241	77.705635	76.313202	79.307602	77.554718	78.973633	81.150963	80.918831	82.522667	81.485191	83.842613	82.156189	83.382645	82.115013	83.099899	84.133171	84.700706	85.314735	85.580833	82.977631	81.744484	72.804398	72.350204	74.576485	75.130951	75.245659	69.897919	68.204369	66.436813	66.263588	68.011078	66.146301	67.316666	66.728149	66.737694	64.424706	63.31142	62.752705	62.134682	62.316685	65.05777	67.47625	66.947418	65.559799	65.880013	65.387619	64.486313	66.889618	67.700737	68.078545	67.896599	63.379292	61.85601	63.071136	64.072098	62.340179	62.461136	61.820862	61.457561	62.025978	61.490028	61.373962	94.819672	94.865654	60.648006	60.093113	61.358944	62.001621	94.870331	63.296978	61.747669	61.518158	61.578926	61.324718	60.156906	60.02771	59.771248	59.196117	60.080753	60.145275	60.439461	59.536308	61.151535	62.99168	60.935368	60.455639	57.93314	58.424133	57.52935	57.579132	56.533134	57.415279	58.133404	56.834679	56.374176	55.376137	55.15609	58.582535	61.135139	60.962128	59.26403	56.544144	56.032291	55.276165	55.485226	56.535538	56.468613	56.205582	56.335701	56.597099	95.52243	56.637997	55.78894	55.921333	55.863335	56.302551	56.752365	55.737549	54.974514	53.977825	53.231312	53.56498	52.78746	53.821465	54.055565	56.912334	57.193001	56.435093	55.402252	55.725082	56.805412	56.529572	56.652096	57.072388	57.033848	56.777065	57.770039	58.67403	58.051952	58.083794	57.253662	57.395302	57.495296	56.532921	55.446003	54.991829	54.149101	53.82185	53.977997	54.188133	53.803741	54.046341	53.832428	54.025784	54.003769	54.029305	53.67791	53.275688	52.881275	52.79718	53.02562	53.651131	53.72205	53.888542	53.856224	53.693039	53.93034	54.803688	54.827034	56.561695	55.451969	53.765308	53.207047	52.491024	52.607216	53.501507	53.731018	54.221649	54.745644	54.522121	54.73288	55.279041	55.140488	55.938221	56.413593	57.004559	56.911861	56.708359	56.518028	55.406799	55.288696	54.341232	54.183861	53.886993	53.561356	53.330555	53.13295	53.34993	54.297352	55.129074	54.747299	53.352806	53.280453	52.998798	52.832458	52.630775	53.06081	53.025578	52.882069	52.710857	52.460617	52.91095	52.740791	52.778515	52.931183	53.127438	53.495007	53.930168	54.223602	55.701305	55.396221	54.372795	55.66573	59.567978	58.596588	57.144096	56.548306	55.80954	55.925732	55.742249	54.5327	53.578197	53.650188	53.288757	53.869164	53.359695	53.27734	53.224941	53.968555	53.907101	54.035976	54.148136	54.17588	53.817516	53.759193	53.141876	53.221916	53.521828	53.00798	53.820732	53.920235	54.92046	55.67532	56.300598	56.772686	55.706905	55.585026	54.988998	54.121441	53.660038	53.317017	53.261227	53.825993	53.788311	53.841118	53.942333	54.476311	54.110176	54.835125	54.820576	53.809402	53.614525	53.161789	53.238503	53.31414	53.644909	53.815647	53.43158	53.230949	53.213676	53.127651	52.993649	52.917709	53.315643	53.720955	54.386871	55.570778	54.888039	54.497509	54.452385	54.227077	54.56628	54.00293	53.430893	53.467518	53.497517	53.467155	54.062263	54.363892	55.415985	57.669918	60.097275	61.592274	60.959465	60.919983	60.010952	59.786762	59.822937	61.096474	59.831459	59.827122	58.065876	57.28471	55.77705	54.758778	54.045761	53.808762	53.869549	53.675121	53.346668	52.755253	52.081867	52.39558	52.699764	52.762398	53.142284	52.963093	52.693798	52.45594	52.647621	52.507011	52.605114	52.813961	52.864861	52.686825	52.263165	52.122833	51.94986	51.873924	51.705952	51.908211	52.240417	52.820679	53.499149	53.215477	53.498291	53.216187	52.845978	53.131042	52.932472	53.131493	53.009098	52.936077	54.084942	54.425217	56.943832	52.563099	52.012218	52.114655	51.900959	52.392918	52.76199	54.074471	54.45644	52.855396	52.868763	52.18845	52.571941	52.478794	52.200272	52.164375	51.90023	52.075668	52.172272	52.385818	52.553936	52.303375	52.306789	52.570267	52.328308	52.625458	53.218998	53.350403	52.745491	52.293827	51.933769	52.10133	52.158859	52.396587	52.462292	52.312389	52.815121	52.642578	53.029011	53.025814	52.871124	53.160698	53.472778	52.896015	52.460552	52.015156	52.343288	52.391182	52.530785	52.169395	52.275845	52.111694	52.181648	52.058823	51.902611	52.076118	52.208233	52.179867	52.424397	52.313869	52.163406	52.074574	52.793083	52.249496	52.190292	52.062408	52.565033	52.29475	52.537888	52.268681	52.955711	53.223244	53.327187	53.205265	52.541771	52.731434	53.173935	52.99929	52.653008	52.854	52.82452	53.476982	53.023323	52.603333	52.795723	52.093586	51.601044	51.714512	51.362198	51.373295	51.097263	51.508175	51.347759	51.633789	51.180283	51.799358	54.814396	56.165329	56.90023	54.000851	52.27887	52.526836	53.018154	52.898289	53.608795	54.910698	56.833565	57.493923	56.470798	55.677917	57.445473	58.478378	56.517727	55.556465	55.384312	55.368862	55.666737	56.314522	56.486935	55.398132	54.507271	53.718552	54.044411	55.481216	54.513687	54.460815	53.800415	53.155781	51.97707	51.70031
78.375824	78.220123	78.624344	78.74118	77.87693	76.010735	77.706581	75.802513	77.046371	79.473465	80.757408	79.532089	79.556015	80.301414	79.479134	79.224449	79.506554	80.319908	79.650253	78.043037	79.15918	80.168671	80.429703	80.447906	79.93631	80.822105	78.342758	76.142807	76.813812	75.58596	78.508904	77.35894	78.249718	79.321915	79.174644	79.764923	79.548401	81.468964	79.293907	80.07769	78.563187	78.802704	79.572899	79.909912	80.558815	80.804398	80.045464	80.787514	77.890488	76.639534	76.658524	78.18927	77.947052	72.565666	68.261986	65.882545	66.788788	67.66851	65.094765	68.490875	68.246338	67.522339	63.980362	62.779335	60.621399	59.779465	60.869473	64.23127	67.936211	68.818062	66.288567	65.227974	65.208473	64.205391	66.079735	67.330933	68.577736	69.955597	66.713852	66.457153	66.635254	66.258972	63.353691	63.946781	65.328056	63.416969	63.133129	62.176331	62.93692	94.02327	94.088348	63.454327	62.022156	63.413513	64.438889	94.033401	65.658783	63.194904	62.699703	63.122013	63.391823	61.059288	61.395119	60.402637	59.992325	60.670322	60.924706	62.371639	61.823029	62.591881	65.803192	63.49688	61.827686	59.706787	59.567226	58.73349	59.15831	57.595654	58.775074	59.765945	58.306244	58.315536	55.790398	55.236961	58.184582	60.29726	60.116241	59.259354	57.481865	57.760406	57.108799	56.936024	57.541557	56.975933	56.587788	56.343578	56.565792	95.134735	56.816612	55.549149	55.562408	55.552109	55.489067	56.057011	55.211922	54.280636	53.400742	53.070572	53.327702	52.823833	53.043388	54.348721	56.837769	56.425716	56.046108	55.131004	55.632771	56.642525	56.730995	56.877464	56.877102	56.434902	56.508415	56.959606	58.082657	56.94894	57.019173	56.06218	57.207462	57.474804	57.05949	56.217533	55.178768	54.460323	54.277504	54.176479	54.476887	53.991581	54.248856	53.993103	54.120926	54.304756	53.912594	53.764278	53.366859	53.028282	53.029289	53.264465	53.682781	53.988834	54.360138	53.84333	53.436535	53.789471	54.73571	54.827892	56.732735	55.659355	54.359299	53.366154	52.842392	53.108898	53.701214	53.358601	53.95388	54.222809	54.236671	54.406784	54.77734	54.779976	55.180977	56.217922	56.995396	56.290211	56.897186	56.947998	55.796276	55.23885	54.129787	53.756962	52.999119	53.080124	53.024567	52.622837	52.581768	53.26865	53.880257	53.765053	53.284206	53.101624	53.047722	53.1702	53.07111	52.939747	52.894665	53.147564	52.867435	52.654919	52.893593	53.166512	53.352806	53.259552	53.447456	53.414474	53.494534	53.358601	53.429344	53.678471	52.875137	53.117908	55.886787	57.743004	56.716835	56.425545	55.708	56.623169	56.17947	54.76749	53.888756	53.881008	53.795845	54.376381	54.128632	54.005119	54.267097	54.360802	53.903023	54.079708	53.856674	54.022736	53.617958	53.776962	53.237923	53.06892	52.968094	53.030598	53.523804	53.883175	54.741013	54.993118	55.788296	56.594868	55.760723	56.02607	55.515331	54.299217	53.68729	53.108295	53.036434	53.759922	53.87088	54.473045	54.652241	54.964836	54.777275	54.786285	54.076229	53.445396	53.316929	53.108681	53.218288	52.849453	53.57148	53.315235	52.860695	52.83913	52.898827	52.603142	52.951096	52.632557	52.685539	53.515564	54.191437	54.789055	54.462704	53.820625	54.259651	54.114124	54.444893	53.958492	53.981472	53.464001	53.542942	53.55217	54.30246	54.84549	55.627254	56.648964	60.290695	61.936089	62.521713	63.364998	61.095657	59.48159	58.625256	60.297604	59.171398	60.227566	58.985874	58.170891	56.468674	55.235268	53.987373	53.928368	54.09726	53.839058	53.752735	53.183701	52.83353	52.362598	52.718498	52.473816	53.159	52.84409	52.654015	52.230679	52.376183	52.592281	52.579945	53.020233	52.79763	52.731026	52.218102	51.865276	51.847744	52.203556	52.18465	52.151218	52.420193	52.883011	53.6315	53.408169	53.649544	53.247406	53.123337	53.099754	53.10553	53.251503	52.938309	52.79081	53.519127	54.201115	56.309696	52.027	51.567421	51.369152	51.249161	51.949841	52.241341	53.881844	54.18869	52.776539	52.863037	52.138561	52.717937	52.678177	52.710171	52.615135	52.400085	52.276875	52.119957	52.339981	52.306873	52.277046	51.956127	51.737667	52.043438	52.583805	52.901508	52.670387	52.565804	52.247307	52.381889	52.481968	52.140984	52.257305	52.506302	52.701096	52.894577	52.476753	52.835762	53.16235	53.424839	53.512604	53.863823	53.412052	52.830635	52.323868	52.264217	52.290886	52.545547	52.437508	52.540592	52.358265	52.268681	52.392941	52.097404	52.110794	51.870918	51.968506	51.975868	52.082405	51.875641	52.120728	52.268402	52.127575	52.438969	52.721649	52.932774	52.577049	52.609833	52.685238	53.308838	53.532578	53.251957	52.973244	52.441544	52.43446	52.800377	52.721607	52.861427	52.679165	52.640926	52.678799	52.78373	52.728111	52.808727	52.435921	51.92244	52.045498	51.912052	51.934582	51.463287	51.437366	51.593857	51.488499	51.318104	51.857422	55.046932	56.689068	57.965004	55.123238	53.389027	53.542664	54.111271	53.840088	54.248856	55.313438	56.658188	55.885864	54.966103	55.405746	56.486572	56.199337	54.922543	55.777267	55.232197	54.557098	54.770645	55.653004	55.827564	55.541618	54.933399	54.142406	54.180794	55.279964	55.392036	54.772533	54.403137	53.794704	53.153915	52.639877
76.558548	76.48188	76.47319	76.085922	77.218498	77.085464	78.288528	77.051605	77.872299	78.696159	80.145714	79.297966	78.560463	78.241859	78.182358	78.551689	78.816734	78.949646	79.443466	78.88179	79.109352	79.792175	78.919945	79.61161	80.640182	82.392609	80.629089	77.743271	77.492729	75.883423	77.97641	77.319611	78.489288	79.564301	78.987625	78.929512	79.463791	79.872406	77.383835	78.372261	77.372398	76.856148	77.697929	76.416695	76.700104	76.3927	75.898468	77.779984	77.17981	76.901421	77.025101	75.865852	75.536003	73.135818	68.789818	69.860321	68.765297	67.487381	66.046417	68.702896	68.531128	69.614441	67.615166	69.132202	62.31559	60.217781	60.945839	63.364483	66.867729	68.556145	65.086914	64.822105	63.61335	63.001957	64.458824	66.205956	68.816704	69.356606	67.37587	65.187355	65.566811	65.718582	63.544662	63.250523	64.318939	63.889488	65.276085	64.069153	64.27993	93.173119	93.044197	67.834869	65.065216	65.799583	64.990913	93.364586	66.094627	64.56723	64.595123	64.595596	69.830475	63.457954	64.806076	62.803303	61.887123	62.832462	64.354774	65.563919	64.614433	64.779984	65.552628	65.599022	63.882214	61.389069	61.423744	60.811192	61.139904	59.758095	60.513275	61.235905	59.413979	59.390224	57.290333	56.404602	58.655106	60.214756	60.27108	59.596775	58.783295	58.841423	58.191898	58.454025	58.204021	57.531345	57.045822	56.082737	56.759621	95.423256	56.541439	55.699997	55.069786	54.904217	55.024982	55.291183	55.082554	54.286087	53.484215	53.069801	53.158829	52.898567	53.189537	55.141819	56.319565	56.253754	55.925365	55.807884	56.028427	57.095432	57.466263	57.269474	57.715153	56.408745	56.061474	56.079327	56.536503	56.022572	56.204315	55.852798	56.345638	57.383266	57.091743	56.402992	55.498444	54.846645	54.395885	54.453457	54.507744	54.07196	54.496521	54.108437	54.106335	54.520405	54.241711	54.144207	53.764023	53.70583	53.555237	53.958279	54.59306	54.693611	54.695972	54.133266	54.02924	53.901588	54.213043	55.108238	56.508263	55.358219	53.651283	53.598068	52.862286	53.010128	53.639866	53.734776	54.05563	53.885578	53.923431	54.233387	54.638657	54.463348	55.495335	55.949398	56.191292	55.472481	56.312248	57.116825	56.339886	55.366547	54.257011	53.983791	53.257385	53.137695	53.076881	52.656654	52.56797	52.867886	53.020622	53.375874	53.041412	53.031219	53.126255	53.575924	53.54509	53.286716	53.164066	53.422523	53.335426	52.879322	53.362656	53.516548	53.102051	53.298561	53.29208	53.349159	52.964722	52.510143	52.394657	52.959057	52.226707	52.240505	54.208797	55.470592	55.282322	54.099556	54.504009	55.259472	55.30479	54.620506	53.930897	53.975227	54.397945	55.176044	55.149586	55.112465	55.289597	54.908123	54.366165	54.075951	53.533115	53.880901	54.00853	53.832642	53.362484	53.381775	53.013668	53.047699	53.379372	53.608841	54.53566	54.390179	54.973312	55.898396	55.179371	55.347019	55.349163	54.654278	53.468636	53.391579	53.248589	53.619225	53.757347	54.418308	54.828064	54.968784	54.532784	54.5	53.656345	53.589741	53.088146	52.994957	53.038879	53.007702	53.224533	52.826126	52.454182	52.529434	52.694721	52.441864	52.608826	52.282433	52.36953	53.192795	53.756145	54.750687	54.133137	53.747047	54.006256	54.182144	54.858921	54.243065	53.905514	53.513226	53.357311	53.78595	54.292976	55.308823	55.351696	55.556015	57.422619	59.682369	61.610725	61.250454	56.764214	55.915581	55.661846	57.662514	57.680668	59.166012	60.237629	58.938774	57.283722	55.442764	54.131355	53.743271	53.530735	53.738056	53.828373	53.762821	53.157478	52.632557	52.842907	52.375282	53.131859	52.088844	52.577454	52.265739	52.30209	52.624596	52.662407	52.985237	52.951206	52.643158	52.188705	51.923985	51.703442	52.4203	52.310413	52.282841	52.234238	53.013412	53.594421	53.431019	53.587555	53.482109	52.843918	53.017315	52.96777	53.303799	52.809841	52.599941	53.455891	54.260101	56.123165	52.002151	51.165413	51.180946	50.959782	51.493542	52.020927	53.396858	53.710892	52.487247	52.56308	51.925442	52.174114	52.872993	52.974163	53.062119	52.705341	52.628094	52.367512	52.251556	52.270203	52.283676	52.113434	52.047794	52.382019	52.590157	52.490421	52.412533	52.744568	52.575909	52.378414	52.546944	52.342903	52.408455	52.59063	52.752743	52.954487	53.000385	52.999527	53.31562	53.565819	53.396259	53.411644	53.428082	52.612644	52.269173	52.3694	52.415901	52.580715	52.558914	52.511002	52.546494	52.84486	52.532009	52.467186	52.47731	52.147659	51.661407	51.705116	51.595314	51.676918	52.560181	52.595009	52.444847	53.248009	53.931755	53.211658	53.107307	53.30249	53.336605	53.433487	53.506271	52.995216	53.002338	52.469589	52.297325	52.504307	52.741905	53.077847	52.89846	53.039589	53.084049	53.04594	52.627323	52.839581	53.384605	53.087738	53.400291	53.057808	53.22496	52.716286	52.274815	51.984558	52.169395	52.130898	52.218662	55.323177	56.986385	58.164795	55.871616	54.258598	54.39563	54.708439	54.075478	54.134422	55.102123	55.958733	55.78894	55.784775	55.910477	55.999416	55.726196	54.633507	55.589081	55.339573	55.405663	55.050171	55.742611	56.614693	55.859062	55.419567	54.667431	54.485405	55.405212	55.324486	55.076782	54.765579	54.597115	55.155552	54.385651
73.941849	73.709099	73.603889	72.434517	74.590988	75.349754	76.92865	76.432526	77.323776	77.941864	79.345276	79.529297	78.879135	77.353859	76.839455	77.680634	78.254288	78.045334	78.263489	78.386078	79.535805	79.782028	79.466064	79.028458	80.07692	81.162231	80.91124	79.227585	79.09446	77.041328	78.092361	77.928833	78.883339	79.699242	79.877106	79.86348	80.15979	79.675064	76.613907	78.5112	77.291969	77.244423	77.808029	74.421577	74.031158	72.973984	72.670074	75.245361	75.822121	76.987488	77.137909	75.005592	74.716301	74.641846	71.14727	80.349258	77.96212	68.759476	66.77108	69.567574	70.209457	73.527542	77.618454	81.62561	70.910072	65.515854	64.276199	66.322121	68.497375	67.851173	66.202431	65.831154	65.049683	62.876793	63.758385	66.871483	73.027473	69.853561	68.419502	64.883797	65.596748	65.920006	62.675091	62.856281	64.13739	66.29818	68.146347	68.650986	71.175163	91.788109	91.795105	68.852409	65.367256	66.121536	64.475952	93.166183	65.805595	65.929428	65.498726	65.812096	88.132027	68.703392	70.810402	67.908211	64.827126	66.941071	67.359131	65.827354	64.589012	64.086555	63.937855	64.638145	64.78775	62.67947	62.748093	61.573776	62.20015	62.721077	63.338436	63.989033	61.422779	60.722851	58.256699	58.177479	58.74778	59.939838	59.951813	59.610722	59.763115	60.298935	58.786728	59.124168	59.202168	58.851292	57.900501	56.021263	56.515816	95.395294	56.860535	55.825546	55.233013	55.054077	55.102123	55.195591	54.861969	54.316448	53.281437	52.736221	53.091923	53.112309	53.864895	56.236267	55.980042	55.749069	56.20792	55.439266	56.150028	57.706482	58.140549	57.796646	57.824135	56.675461	56.197235	55.510269	55.575069	55.175056	56.041409	55.638908	56.026691	57.00441	56.931175	56.590275	56.447712	55.637169	55.113495	54.616127	54.691315	54.166245	54.582695	54.463306	54.529633	54.812294	54.529289	54.466202	54.477276	54.514225	54.309669	54.63102	55.285305	55.318371	55.06691	54.359623	54.323811	54.236477	54.638893	54.857483	55.503143	54.915482	52.995407	53.09201	52.671505	53.262878	53.575386	53.471512	54.122345	54.06237	53.820625	54.133202	54.511307	54.657219	54.988739	55.504498	55.295006	54.702946	55.240204	56.098488	55.941826	55.89275	54.633896	54.374126	53.502666	53.524727	53.093212	52.789413	52.445663	52.825249	52.803299	53.070015	53.050789	53.064392	53.507259	53.881718	53.624569	53.537022	53.536182	53.361649	53.720013	53.224125	53.576759	53.344933	53.534702	53.025856	53.174255	53.023537	52.331787	52.137402	52.370903	52.293957	52.074959	52.20731	53.683746	54.061211	53.870003	53.195671	53.12207	53.287918	53.532108	53.7122	53.055168	53.556782	53.481937	54.232937	54.80682	55.628628	55.870949	55.514408	54.304153	53.790413	53.46357	53.593861	53.724861	53.828888	53.573433	53.650211	53.257256	53.313454	53.495949	53.505157	54.207722	54.071877	54.45837	54.599689	54.351341	54.57272	55.029144	54.550873	53.687805	53.663235	53.702972	53.676109	53.82835	54.197876	54.441505	54.101208	54.302822	54.006599	53.568779	53.244854	52.797806	53.145012	52.862926	52.987984	53.187241	52.551964	52.537781	52.562111	52.643028	52.57814	52.477764	52.651611	52.532845	53.389412	54.024261	54.475967	54.144402	53.921028	54.577503	54.285572	55.04599	54.397152	54.357563	53.793159	53.479408	53.732136	54.213387	54.711464	54.625698	54.974514	55.976566	56.489491	57.35936	55.631226	53.919525	53.912422	53.512302	54.239803	55.561596	57.016663	59.080673	58.720184	57.711525	56.230282	54.561497	53.525349	53.40469	53.540131	53.735527	53.59148	53.407566	52.945004	53.064568	52.756069	53.095764	52.486023	52.741951	52.331444	52.67749	52.776562	52.809605	53.135139	52.834003	52.47242	52.106373	52.13343	52.225464	52.65041	52.540504	52.484264	52.5425	53.116085	53.714241	53.409176	53.374737	52.811623	52.752357	52.931313	52.837673	53.24453	52.678822	52.997101	53.091236	54.388397	55.631699	52.834774	51.238647	51.022419	50.992054	51.279995	51.824203	52.661205	52.932022	52.24649	52.069618	51.847832	51.950527	52.803555	52.73476	53.575516	53.261204	53.412823	52.636551	52.525333	52.568508	52.653072	52.441864	52.081268	52.168278	52.09058	52.251171	52.411652	52.924961	52.61758	52.931591	52.840054	52.654617	52.742508	52.856426	52.752548	52.760616	53.236336	53.260559	53.367977	53.142563	53.320965	53.605148	53.494984	53.069092	52.932621	52.759888	52.811901	52.642365	52.568012	52.778172	52.638309	53.23275	52.919834	53.237923	52.971889	52.438988	51.973679	51.491417	51.607075	51.582142	52.309536	53.077206	53.513439	54.095909	54.781673	54.654728	54.401123	54.345631	53.850368	53.67643	53.259575	52.677448	52.928997	52.525829	52.469822	52.900627	52.836792	52.795914	52.993454	53.443142	53.833611	53.527321	53.153614	53.52153	53.847404	53.929867	54.292976	54.204353	53.938	53.707867	53.316608	53.319481	53.255882	53.199104	52.825485	56.882294	57.967472	58.407635	55.770336	54.639988	54.207508	54.256603	53.721451	54.272503	54.590893	56.147861	56.713528	56.633064	56.871414	56.979904	57.037132	55.632385	56.31596	56.833714	55.937641	56.67495	56.605831	56.886135	57.17944	56.552296	55.909874	55.417484	55.959827	54.951618	54.368977	54.681572	54.039261	55.192673	55.545353
72.159576	71.871292	71.841919	71.922638	73.345581	74.809174	75.938919	74.862129	75.445412	76.433968	77.464539	78.062668	78.200043	77.458466	76.35157	77.125481	78.287567	77.73735	77.556908	77.848267	79.266853	79.712379	80.143997	78.205811	78.464996	78.74099	78.535919	77.250687	78.332581	76.971977	77.859787	78.082626	79.006523	79.343712	79.628029	80.255966	80.651772	80.260277	77.044777	79.691711	78.299728	79.061928	78.445427	75.443459	73.748993	71.81321	71.703346	74.495949	76.046036	78.892456	78.365158	77.106255	75.949432	76.506989	75.794312	83.649345	83.702927	77.322784	68.701462	71.096008	70.726501	75.495964	78.912415	81.277588	79.442909	74.970535	70.817551	70.802399	72.071968	71.098083	70.692215	74.980812	69.902725	67.50869	68.56913	74.40609	78.838875	74.10186	74.286568	67.881752	67.406746	72.853218	62.985199	65.411461	68.272087	72.845474	73.794197	76.028419	77.841461	88.142883	87.464561	72.199875	66.23674	67.902657	66.072075	93.183548	66.76741	67.144745	66.848221	66.001266	92.735512	82.980125	82.312233	77.548775	65.721008	66.914742	67.035248	64.761444	63.463577	62.786007	63.845158	65.267548	64.821457	63.256958	63.44334	61.48827	62.60265	63.278419	65.326767	65.861168	62.449982	62.165279	59.925697	60.561253	61.848328	61.135162	60.056614	61.071022	60.874001	62.194717	60.923782	60.907066	60.276512	59.190731	58.04974	56.854549	56.791504	95.442757	57.775406	56.380764	55.61895	55.466	55.572884	55.472759	54.900078	54.445473	53.571095	53.270432	53.45591	53.792519	55.018353	55.949978	55.463169	56.04789	56.213394	55.221191	56.724449	57.671894	58.035706	58.049484	57.847481	56.988186	56.641109	55.773575	55.642017	55.345303	55.802177	55.389549	56.179832	56.560902	56.442539	56.424667	56.641903	56.118851	55.457527	55.412144	54.833752	54.187897	54.478348	54.903831	55.041096	54.925034	54.952583	54.880379	54.963505	55.033543	54.77058	54.886215	55.269642	55.206558	55.119373	54.519138	54.694897	54.748028	54.514397	54.448994	55.121735	54.234051	52.60844	52.647087	52.37365	53.164066	53.355938	53.249851	54.007416	53.662506	53.929996	54.195473	54.41983	54.51976	54.974728	55.179821	54.995628	54.622971	54.836689	55.403774	54.63662	54.943592	55.385921	55.138451	54.076939	53.945831	53.631927	53.206509	52.953457	53.222538	52.853722	52.889942	53.03521	52.830765	53.290279	53.924332	53.714928	53.720764	53.561481	53.663536	53.630875	53.416985	53.593884	53.493912	53.388641	53.025105	52.938137	52.731544	52.299515	52.04007	52.425171	51.884159	52.003464	52.441414	53.961689	53.564766	52.998283	52.760082	52.384743	52.514175	52.859409	53.147285	52.660946	52.887905	52.933418	52.997211	53.880924	54.855038	55.326675	55.556423	54.305805	53.500973	53.21299	53.644997	53.617573	53.739429	53.80788	53.731277	53.770073	53.542297	53.724495	53.677311	53.91856	53.797089	54.083355	53.962013	53.280388	54.049107	54.748028	54.779076	54.233345	53.910812	54.121227	54.258083	54.241497	54.282139	54.018059	53.648964	53.761467	53.370529	53.047569	53.132996	53.073494	53.234188	53.354137	53.415569	53.415485	52.904343	52.649788	52.635326	52.624577	52.915028	52.540634	52.628483	52.61475	53.538265	53.986259	54.536133	54.448391	54.277718	54.6796	54.612759	55.42802	54.538559	54.853706	53.988598	53.946884	53.886223	54.31308	54.694641	54.387924	54.062798	53.989414	54.472725	53.190586	53.151234	52.405407	52.909126	53.088211	52.862713	53.377098	54.433544	57.054985	57.523083	57.970711	56.610104	54.966103	53.83408	53.247021	53.253887	53.431942	53.256119	53.32077	53.215069	53.488678	53.137306	53.296654	52.993027	52.821964	52.34462	52.780357	52.887024	52.940475	53.263157	52.772743	52.4939	52.124119	52.483471	52.513767	53.056004	52.896446	53.157242	53.184772	53.586117	53.720055	53.726128	53.509876	53.209148	53.097954	53.460869	53.302917	53.328732	53.015171	53.112633	52.98262	54.204632	54.86274	53.757778	51.531158	51.297913	50.95665	51.439278	51.932201	52.350025	52.451756	51.977757	52.107254	52.071548	52.105473	52.428215	52.80349	53.618259	53.508141	53.480331	52.861061	52.796753	52.713196	52.50098	52.350346	52.049274	52.066311	51.806267	52.267735	52.143665	52.581318	52.907925	53.279121	52.836685	52.321487	52.426479	52.174995	52.591812	52.227158	52.771347	52.707489	52.554539	52.954895	53.596092	54.242226	54.343658	54.363464	54.144917	54.319988	53.686279	53.601437	52.92009	53.175415	52.895477	53.65834	53.653664	53.969135	53.798183	53.159214	52.912601	52.441906	52.258358	52.181561	53.804234	54.36269	54.459637	54.715218	55.107315	55.426369	54.783325	54.83371	54.103031	53.462048	53.204041	52.67672	52.81673	52.374596	52.738602	53.076065	52.635948	52.636379	52.739117	53.359306	54.183197	54.191223	54.011986	54.287075	54.663483	55.030304	55.122742	54.553471	54.720112	54.765602	53.970337	54.326019	54.099899	53.493935	53.80949	58.103901	58.408169	58.33886	56.022804	54.771889	54.975349	54.437084	54.105198	54.708866	55.138687	57.483753	58.10334	57.498665	57.480339	58.082935	58.232925	56.899761	57.307327	57.761265	57.069683	56.985806	57.817547	57.751049	57.782616	58.567406	56.480755	56.782578	57.495083	56.586586	56.107349	55.369549	54.884411	55.470615	55.462482
71.683861	71.31588	71.711861	72.82341	73.531303	73.783752	73.936462	72.616043	73.317734	74.501984	75.413528	75.71376	76.368843	76.080772	75.012993	74.794792	76.620583	76.758492	76.134651	76.734352	78.369385	79.124115	79.676285	77.100182	77.339523	77.673508	76.341034	74.857834	75.985008	75.293724	76.155617	76.936974	78.197701	79.343307	79.506813	79.887772	80.256348	80.181442	78.637436	81.215034	80.231049	80.213608	79.643173	77.445351	75.865143	72.150177	72.560211	74.29509	76.117188	78.307518	77.631111	77.443634	76.299942	76.67067	77.96109	81.851837	83.225601	81.537094	74.120033	74.22625	71.923477	74.446152	75.65078	77.517815	77.996582	76.620544	74.757927	72.618622	73.242889	73.906464	75.971336	80.257706	78.471199	76.026421	77.837494	77.961197	80.261887	75.835251	78.573364	73.97258	74.815071	84.837242	70.017326	76.296745	75.568214	75.176888	76.208298	77.946777	78.555573	84.13298	84.919556	81.272369	73.945457	78.350006	80.034866	92.441864	72.60849	72.831825	68.523209	64.574142	93.094666	92.502846	91.83461	90.064629	63.248505	64.86264	66.318115	65.205788	64.198372	63.711712	65.668503	66.290131	64.506119	63.611698	64.085831	62.130348	62.043251	60.966011	62.181587	64.773827	62.936127	62.305676	60.981071	63.094742	64.792213	61.777756	60.757893	62.046017	61.611649	63.007835	62.576344	62.525276	61.614784	59.37162	59.056297	58.233696	57.594902	95.434738	58.484409	57.285954	56.735653	56.558777	56.590038	56.550171	55.464264	54.7388	54.180149	53.686172	54.294582	54.856068	55.407272	55.896118	55.989956	55.727634	56.023621	55.213787	56.170692	57.712875	57.420536	58.15572	57.946293	57.276085	56.708359	56.178417	55.90509	55.162247	55.306549	55.22057	55.361847	55.92189	55.44154	55.335815	56.258499	56.36171	56.149429	56.082222	55.399761	54.669235	54.616257	54.909389	55.530823	55.524731	55.35601	55.578762	55.462246	55.15345	54.875656	54.365242	54.834953	54.705864	54.680008	54.264393	54.558643	54.830833	54.179291	54.759636	54.747471	54.03001	53.042809	52.550095	52.430557	52.911251	53.623753	53.218998	53.928665	53.417522	53.774857	53.857277	54.138866	53.942806	54.44054	54.511436	54.951038	54.539886	54.725777	54.838451	54.618488	54.333916	55.26786	55.87479	54.943741	54.545273	54.01984	53.476509	53.324955	53.714584	53.228008	53.263908	52.829647	52.818573	53.287361	53.326778	53.361176	53.119778	53.438744	53.594097	53.904697	53.710247	53.744797	53.249016	53.237	52.836834	52.970711	52.692532	52.558167	52.238297	52.337044	51.973442	52.078156	52.7383	54.205341	53.120186	52.671268	52.506516	52.426842	52.260612	52.473278	52.539047	52.779888	52.575737	52.305073	52.557713	53.114628	53.97493	54.962906	55.13139	53.948967	52.716888	52.8307	53.529552	53.633709	53.957935	54.195599	53.977695	53.969177	53.958344	54.411766	54.011276	53.562298	53.51683	53.411491	53.224876	53.207344	53.757797	54.897373	55.197456	54.468758	54.80122	55.296635	54.908466	54.19384	53.97924	54.202145	53.316734	53.429302	53.285385	53.16647	53.164536	53.313946	53.926907	54.308231	54.292053	54.120991	53.607895	53.101322	53.197517	53.250046	53.038216	52.790016	53.149666	53.003689	53.919205	54.162148	54.941875	55.043179	54.999855	54.845058	54.192596	54.599346	54.722084	54.482834	54.450668	54.120647	54.616512	54.503323	54.700714	53.788742	53.471466	53.278091	53.158638	52.587883	52.759651	52.004192	52.391331	52.28091	52.644619	52.466263	53.238224	54.601494	55.390106	56.834572	56.536201	55.1395	53.977524	53.46104	53.322102	53.285603	53.300621	53.515694	53.047356	53.18668	53.230991	53.685616	53.084885	53.135441	52.752464	52.779457	53.139194	53.182949	53.473228	52.933762	52.657555	52.468838	52.85516	52.861984	53.422199	53.487732	53.538307	53.220798	54.19989	53.77681	53.686325	53.431	53.307983	53.2859	53.656326	53.470009	53.021843	52.978951	53.069435	53.186874	53.459431	54.3811	53.07465	52.158237	51.656082	51.439682	51.826523	51.963615	52.116631	52.177547	52.020866	52.111694	52.07423	52.157787	52.518188	52.527889	53.108555	53.368515	53.393471	53.066219	52.905651	52.884193	52.494308	52.110386	51.729149	51.993568	51.931278	52.087875	52.079014	52.267136	52.683048	52.646976	52.708305	52.218834	52.289623	52.344727	52.408497	52.34861	52.902752	52.534863	52.500401	53.070122	54.057648	54.935223	56.205238	56.858475	55.957169	55.84063	55.295521	54.667366	53.798267	53.72057	53.933838	54.607437	54.0896	54.181179	54.22551	54.450623	53.96064	53.579144	53.711731	53.351326	54.202961	54.8162	54.934452	55.067318	55.771774	56.035618	55.499668	55.649055	54.790878	54.137428	53.81464	53.320965	53.087612	52.682449	52.886082	53.543327	53.218998	53.416	53.114067	53.578671	53.947762	54.271324	54.33411	54.648464	55.179928	55.321976	55.664955	55.394203	55.234303	55.270885	54.352154	54.157833	53.727802	53.687096	53.975616	58.576977	59.51384	58.983837	57.156994	55.309917	54.700649	54.954536	55.266121	56.00489	56.908234	59.424019	59.953251	58.465096	58.290131	58.680641	59.143417	57.520508	57.818298	57.915222	56.951557	57.014343	57.247269	57.349148	56.593494	57.321297	56.167519	57.372967	59.125629	58.537861	57.831646	57.13472	56.673767	56.828884	56.785992
71.418747	71.158813	71.806038	71.930473	72.091537	71.172653	71.418045	70.4394	72.318901	73.471924	74.892189	75.108055	75.697578	74.233505	73.720985	72.695847	73.808151	75.15451	74.925941	74.830566	76.928307	77.092331	77.610405	77.061516	76.746368	77.529015	75.882996	74.458061	74.684204	73.904045	74.182625	75.323921	76.967812	78.482849	78.683655	78.826004	78.318939	78.28154	78.359795	80.15992	79.440979	79.654678	80.06707	79.939804	78.611343	73.963455	73.048141	73.569214	74.851974	76.055687	75.561844	76.044617	75.703522	76.14386	77.178185	79.365837	80.395309	80.568428	77.728333	77.568626	74.595711	74.124153	73.626274	74.941223	74.687958	73.483475	73.853638	72.026215	72.448952	75.168373	76.190269	77.34111	76.977707	78.435066	79.167267	78.262672	78.424034	75.651489	80.36113	80.019157	82.5644	86.020699	83.278923	83.277443	78.377777	75.951401	74.78389	75.956985	77.127266	81.511475	83.389038	81.942154	79.94873	82.016136	85.065933	91.05175	76.650581	74.495499	69.182861	65.007416	92.774109	92.684441	92.575951	92.942665	63.017105	64.859352	67.680801	66.995125	66.038177	65.728928	69.820282	67.6063	63.584831	61.340855	60.873184	60.745468	58.951523	57.592819	59.222748	61.533714	61.281525	63.975254	63.29039	71.254875	83.731293	61.231354	62.071552	62.748497	60.600994	61.868885	60.128368	59.819721	62.0737	61.144775	60.746433	60.173576	59.203476	94.745239	60.079445	58.789642	58.130917	58.086327	58.318134	58.586227	57.062496	55.86713	55.229218	54.553856	55.130104	55.418667	56.36718	57.020138	56.309353	55.820717	55.499367	54.84549	55.651375	56.288967	56.411491	57.736694	57.585567	57.257481	57.029686	56.784554	56.050873	55.294598	55.117119	55.13538	55.059978	55.111458	54.774765	54.968056	55.512993	56.322311	56.278538	56.03965	55.671886	54.72657	54.653183	55.155209	55.924335	55.906162	55.915668	55.791878	55.106842	54.784248	54.651253	53.969692	54.357647	54.315613	53.999649	53.86161	54.499741	54.634968	54.32737	55.17038	54.536392	53.494598	53.203438	52.756886	52.583721	52.791088	53.629761	53.450096	53.81464	52.870544	53.4375	53.493053	53.866505	53.545689	53.913345	54.129337	54.603401	54.276901	54.412128	54.448952	55.102936	54.71904	54.984318	55.320477	54.578041	55.262302	54.188755	54.006237	53.760845	53.888863	53.42366	53.394798	52.936592	52.538017	52.838509	52.630199	52.796257	52.739182	53.139175	52.81823	53.410805	53.562641	53.660595	53.493912	53.210991	53.035255	53.186939	52.831814	52.734245	52.419956	52.033138	51.968399	52.6423	53.502731	54.287933	53.351048	52.819519	52.441586	52.777763	52.142487	52.199413	52.498856	52.729805	52.507996	52.48555	52.326916	52.60651	53.224018	53.560238	54.180065	53.311543	52.486755	52.261555	53.281483	53.40881	54.119125	54.477745	54.228924	54.278275	54.200043	54.334602	53.766144	53.643387	53.292446	53.405293	52.979935	52.753922	53.82951	55.348457	55.165466	54.506413	55.289104	55.432697	54.724445	54.122044	54.201778	53.662998	53.266891	53.212151	53.110035	53.188957	53.375744	53.684669	54.321407	55.122055	55.710125	54.955822	54.38726	53.906158	54.587204	54.298962	54.052284	53.596802	53.883949	53.497475	53.876652	54.400242	55.475204	55.557884	55.026592	54.967369	54.119469	53.997868	54.055782	54.474377	54.46056	54.154209	54.9552	54.988182	55.019337	53.282921	53.053215	52.499329	52.347256	52.039555	51.820599	51.772278	52.032902	52.067062	52.173409	52.441135	52.814861	53.374886	53.790394	55.125191	55.611118	55.234108	54.305225	53.900169	53.49773	53.923023	53.883156	53.983791	53.743122	53.899807	53.690445	54.175365	53.897274	53.871975	52.944855	53.224724	53.223137	53.289185	53.71471	53.09053	53.045532	52.963223	53.431107	53.451576	53.538479	53.632614	53.938835	53.875923	53.967674	53.733616	53.464817	53.271591	53.317509	53.385464	53.427994	53.282295	53.258671	52.86591	53.017338	53.109905	53.301071	53.306072	52.28548	52.13665	52.275009	52.11517	52.123131	52.105835	52.129932	52.093906	51.93589	52.226452	52.168449	52.358585	52.588398	52.416286	52.616486	53.270432	53.38467	53.551056	53.207516	53.112652	52.985451	52.798836	52.663567	52.333115	52.303246	52.222996	52.212547	52.370819	52.23909	52.545376	52.47641	52.202396	52.374573	52.849304	52.586552	53.049416	53.189728	52.572628	53.08036	53.40115	54.362518	56.20509	58.4077	58.388985	58.297897	58.164154	57.094254	56.65424	55.964054	55.97472	55.848289	55.727741	54.876751	54.622005	54.506199	55.564362	55.464928	55.335926	55.105854	54.107494	54.508064	54.913853	54.217358	54.006279	54.452663	55.327621	55.102936	55.483662	55.165829	55.109695	54.783302	54.463951	53.746513	53.1646	53.768848	54.490986	54.143005	54.067757	54.117664	53.960617	54.046833	54.171844	54.068054	54.445389	55.435253	55.251274	55.297882	56.130329	55.442268	54.707474	53.490135	53.112244	53.357807	53.368534	53.915577	59.310982	60.001854	60.781387	57.988693	56.056625	55.127506	56.404495	56.737324	57.721565	59.86755	61.941799	60.781151	58.830456	57.860569	58.731579	58.418964	57.230507	56.811481	55.557434	55.563934	55.773296	55.876381	55.480186	55.270844	55.862926	55.812607	57.146202	58.050705	60.112038	59.798176	58.484173	56.831867	55.410854	55.687981
69.48378	69.625107	70.53553	68.68837	69.214874	69.915382	70.297653	69.995934	72.166336	73.37236	74.968346	74.94384	73.862198	72.18187	71.777458	70.432747	71.692787	73.719078	73.541367	73.261192	75.522423	74.379562	74.412247	75.228027	75.008255	76.25679	75.891304	75.225708	75.037224	73.789932	73.881577	74.746323	75.860512	76.89698	76.685089	76.630348	76.48967	76.595497	76.217155	77.827316	77.126427	76.743538	77.518585	78.626511	78.834221	76.623543	74.398575	73.804115	74.161858	74.151855	75.443588	75.291412	74.698921	75.618492	75.271431	76.716049	77.687355	78.623466	76.870483	78.136673	76.36026	75.437561	74.371948	74.193939	73.313164	72.639351	74.10714	73.935974	73.622711	76.275955	77.325401	76.038376	74.277145	74.608261	73.949142	74.324165	76.707764	75.852997	79.279274	80.741119	81.710686	84.053802	83.580788	82.440079	78.518494	76.618286	73.394699	74.156212	74.54039	79.087662	81.245033	80.178719	79.464455	80.114067	83.974747	88.086487	76.284126	72.968636	72.34877	67.38205	92.168297	92.227028	92.419891	92.716522	65.918266	68.305199	71.747993	68.547134	68.722618	68.670601	71.863869	69.242516	63.001701	60.277241	59.620098	58.57481	58.10347	57.048782	57.766029	61.137691	61.773762	68.006119	73.075951	90.668793	92.750641	62.681873	62.48914	63.131775	60.375988	60.874298	59.538174	59.008125	62.233559	64.955208	64.909096	63.823959	62.133457	93.788544	61.802666	59.987648	60.581059	60.497162	61.503159	60.052773	58.595497	58.020409	58.110615	56.417198	57.442554	57.635674	58.580452	57.904278	56.703163	55.93792	55.288933	54.583984	55.604702	55.956459	56.447453	56.370979	56.201183	56.697029	57.014603	56.759834	56.167751	55.360172	55.078091	54.505836	54.671509	54.488068	54.199398	54.74646	54.980263	55.723194	55.634617	55.831768	55.667274	54.907887	54.569328	54.757942	55.447956	55.90303	55.847389	55.509945	55.230072	54.682709	54.388138	53.794254	54.318726	54.27261	54.351147	54.239159	55.094849	54.77425	54.394192	55.157612	54.727558	54.033573	53.587898	53.00457	52.51173	52.896488	53.73941	53.587917	54.093288	53.334587	53.235413	53.510326	53.973404	53.759815	54.108997	54.449036	54.577591	54.573406	54.565121	55.030003	55.217564	55.209023	55.223595	55.702766	54.936897	54.655224	53.805542	53.521099	53.661991	54.374687	53.515606	53.671303	53.13456	52.976139	52.832714	52.603783	52.504562	52.57666	52.687168	52.513512	52.859066	53.569252	53.57618	53.694626	53.422436	53.325104	53.418575	53.0886	52.686954	52.687511	52.349854	52.27063	52.932388	54.079964	54.229008	53.675808	52.854797	52.594021	52.728733	52.321037	52.413712	52.455963	52.382896	52.525375	52.396931	52.292625	52.403027	52.681805	52.710407	53.402565	52.844345	52.275093	52.136845	53.213505	53.565132	53.943752	54.208496	54.248512	53.836399	53.718361	53.681324	53.831528	53.718124	53.220886	53.304741	52.986568	52.78186	54.009499	55.55389	55.360001	54.472168	55.322556	55.591164	55.095619	54.092068	53.783718	53.571953	53.242107	53.027573	52.934853	52.926807	53.364632	53.439518	53.930428	55.110233	55.821556	55.568031	55.532883	55.139156	55.006634	54.934151	54.684364	54.370308	54.320076	53.823265	54.108051	54.088997	55.347618	55.28653	54.745388	54.677368	53.840389	53.456619	53.520519	53.683769	54.303146	54.556046	55.184326	55.603222	54.083313	52.826794	52.272068	51.965889	51.894478	52.082039	51.695629	51.677887	51.690479	51.741936	51.883644	52.135063	52.430813	52.752613	52.706051	53.855347	54.280636	54.810234	54.265274	54.28656	54.47028	54.727707	54.712944	55.19482	55.309616	55.742676	55.115059	55.545738	55.101135	54.423157	53.475929	53.48151	53.397953	53.521614	54.016644	53.589462	53.269764	53.188442	53.402054	53.326305	53.570602	53.655209	53.419109	53.235691	53.532387	53.318581	53.466724	53.227386	53.519039	53.397461	53.37669	53.706707	53.418701	53.110634	53.159325	53.16621	53.454582	53.535389	52.754311	52.740425	52.578613	52.412533	52.228512	52.724483	52.427917	52.544003	52.427872	52.623116	52.73888	52.792183	52.512955	52.482803	52.877625	53.431622	53.510651	53.951454	53.346046	53.496422	53.354393	53.350876	53.327293	53.333622	53.101814	52.865051	52.931419	52.48922	52.226299	52.637085	52.637001	52.400986	52.737637	53.430634	53.866955	54.454914	54.761139	54.106098	54.955265	56.264549	57.270012	60.060646	60.696545	60.328976	60.560589	60.458622	58.803463	57.577824	56.943146	57.436008	57.244755	57.387451	56.325146	56.906006	55.777309	56.711342	56.790024	56.523048	55.909466	54.887245	54.623188	54.609367	53.298412	53.161255	53.311199	53.98407	54.462833	55.063499	55.18409	55.449673	55.673988	55.453621	55.07753	54.616898	55.596634	56.120911	54.841198	54.854713	55.060581	55.037041	55.415081	54.843235	54.373699	54.356468	54.93898	53.700657	54.298962	55.432892	54.876514	54.492317	53.846699	53.520477	53.969307	54.455215	54.470387	62.444145	61.699326	59.880295	56.891068	55.940903	57.081676	58.954525	58.303886	58.72641	61.295963	61.00708	60.040455	59.251713	57.844048	58.133835	57.573402	55.302387	54.920868	53.984264	54.804482	55.636547	56.318707	56.019653	55.767223	56.365421	57.147274	58.008778	58.285625	59.61776	57.906834	56.627205	55.974228	55.639999	54.420006
65.977554	65.433586	66.782623	66.508186	68.25692	69.528976	69.844742	70.524284	72.845619	73.898613	74.574486	73.142357	71.251785	70.156822	70.053116	68.650795	70.374084	71.988968	71.068687	71.220764	73.843964	72.414856	72.834595	72.714516	73.198318	74.700012	75.022369	75.242981	75.300919	74.089073	74.038582	73.601471	74.486916	74.859467	74.230133	74.640472	75.70089	75.542122	75.292099	76.511818	75.870209	74.873932	75.26506	76.240891	76.482979	76.830994	75.280426	74.170868	74.325539	73.63887	75.432518	75.163673	74.586479	74.803787	73.291748	74.544556	76.926292	78.090561	75.922333	76.835442	76.646034	77.01371	76.331825	74.840218	74.133598	73.699379	74.310753	75.876991	76.114288	77.111145	78.121422	76.802521	73.109146	72.203156	71.431389	72.230927	77.055229	76.151474	76.933182	78.015335	78.534096	80.519142	79.855202	79.816658	78.149033	76.558548	73.375648	73.759865	73.231857	77.869011	79.317726	79.231682	78.509247	78.923721	83.001556	84.837303	77.42527	73.211708	79.093491	74.055038	90.603394	90.685509	92.118111	92.369316	69.53389	70.67453	77.672134	73.884407	73.245827	67.759491	74.012062	72.283691	65.933098	61.986839	60.56617	59.65984	59.400974	59.512768	59.415394	61.057076	63.581272	84.192757	89.718628	92.694397	92.580177	66.218613	65.04509	65.6576	60.622021	61.742393	60.177139	62.38052	63.943714	65.608398	68.077019	69.1661	65.727898	92.959099	63.323093	61.072891	63.045494	66.173424	66.917274	65.067581	61.214619	59.959236	60.382919	57.931854	59.532745	59.299309	59.666512	59.077908	58.325172	56.913837	56.073105	55.054249	56.546436	56.750565	56.594288	56.184402	55.862625	55.713066	56.423527	56.799252	56.37748	55.430809	54.792637	54.293789	54.40226	54.462448	54.660179	54.958336	55.223423	55.503532	55.531059	55.696091	55.497803	54.609089	54.518902	54.575142	55.190399	55.525696	55.419075	55.621311	55.238743	54.794548	54.747879	54.050438	54.653633	54.894478	55.387875	55.478168	55.847366	55.233379	55.225395	55.287258	54.712387	54.434959	53.69733	53.458057	52.971184	53.388447	54.203026	53.791229	54.562225	53.803459	53.607101	53.96109	54.532486	54.152576	54.173626	54.466545	54.768196	54.755989	55.229794	55.453407	55.853569	56.334694	56.172859	56.609974	55.304039	54.332993	53.658043	53.218311	53.238113	54.033485	53.686581	53.777111	53.652912	53.362549	53.200993	52.733452	52.567841	52.747486	52.657814	52.546364	52.732594	53.481705	53.85627	54.004692	53.615257	53.510479	53.487476	53.303925	52.691696	52.826344	53.039116	52.623611	53.240734	54.755581	54.756287	53.790928	53.014206	52.649208	52.746433	52.841515	53.012875	52.666847	52.232117	52.222801	52.410728	52.366013	52.373779	52.355068	52.167786	52.346378	52.587433	52.177826	52.100193	53.17857	53.557106	53.595512	53.876244	53.585857	53.829853	53.328945	53.617378	53.774666	53.927399	53.372913	53.216164	52.584301	53.031971	53.964371	55.327171	54.84285	55.142292	55.279343	55.038628	54.810642	54.122601	54.309517	53.475693	53.282833	52.932537	53.167755	52.828079	53.439045	53.28249	53.902618	54.498562	55.234688	54.923164	54.692516	54.565765	54.628658	54.665199	54.344688	53.792236	53.864464	53.398663	53.456104	53.424561	54.562653	55.081329	54.624794	53.945168	53.641712	53.352592	53.341949	53.521313	54.203903	54.572311	55.534622	55.271103	53.500458	52.243618	52.053158	51.695629	51.801544	52.075024	51.887268	51.863945	52.015652	51.812382	51.717796	51.984192	52.285351	52.480339	52.521751	53.138832	53.611866	53.703724	54.377304	54.657841	54.787853	55.230591	55.750549	56.114536	56.102306	56.263863	55.999866	56.491291	55.923759	55.186172	53.979328	53.708767	53.76387	53.65937	53.86998	53.712845	53.297104	53.209663	53.306156	53.254936	53.057869	53.0527	52.863678	52.883099	53.132523	53.199234	53.356049	53.233887	53.462883	53.42437	53.152779	53.641777	53.335018	53.488098	53.773762	53.83453	54.186008	53.947762	53.94725	53.888069	54.144337	53.616329	53.240433	53.774216	53.758915	53.548199	53.178226	53.615944	53.384178	53.080467	52.873569	52.794308	53.146877	54.124359	54.133652	54.415585	53.298241	53.518547	53.779987	53.742092	54.09655	54.244888	54.266388	53.727909	53.794491	53.613861	53.140484	53.431	53.523159	53.49889	53.825306	54.561924	55.199455	56.975163	57.856258	57.380905	57.857372	59.41975	60.395149	62.061573	62.978783	62.670456	62.899925	61.057915	57.728199	56.292465	55.551659	57.171436	57.251987	58.426407	57.820015	58.401817	57.239307	57.247761	57.594215	57.129078	56.540817	55.37822	54.933765	54.804932	53.762711	53.23069	53.266052	53.520519	53.990486	55.402401	55.788361	56.224037	56.45121	57.106117	56.890083	56.450287	57.245209	56.735737	55.991306	55.563675	56.284374	56.410248	57.43882	56.754406	55.80439	55.505482	54.887524	54.039883	54.262913	55.006977	55.456215	55.870712	55.722507	56.228477	56.818584	58.016224	56.951107	66.377251	65.481026	59.858536	56.919437	56.582829	58.923733	62.373547	61.017982	59.558968	61.347462	61.830841	61.759384	60.150188	59.090973	58.609077	57.599815	54.705585	54.72554	53.917873	54.997364	56.535515	57.349964	57.042667	57.374123	57.782291	58.742996	58.961628	58.597019	59.674965	58.357464	57.548187	56.886219	57.035309	55.533035
63.845951	62.404877	62.837162	64.889763	66.908882	68.765938	70.360542	70.771996	72.883583	73.784393	73.39994	71.601166	70.302673	69.990723	70.189438	69.380119	70.814651	71.718704	70.213905	69.651093	72.237061	71.385986	71.462502	71.204155	72.368423	72.946945	73.481995	73.0867	74.479622	74.081558	73.9646	73.005692	73.514801	73.595779	73.301529	73.908012	75.215019	74.838806	74.974586	76.173019	75.469421	73.726906	73.605156	73.960365	74.146576	74.956497	74.040878	74.657402	74.316887	72.899696	74.718338	75.085182	75.015396	74.077057	73.028587	75.028572	77.357651	78.062927	76.920044	76.07605	75.845512	76.553871	76.800484	76.225891	75.920502	75.893364	74.74456	76.013802	76.194221	75.8983	76.948303	76.893867	74.834274	74.335983	74.158661	72.874138	77.614182	75.826004	75.228882	75.921043	77.393745	78.481308	77.494408	78.716248	78.35318	77.343452	74.911308	74.990509	74.555435	78.980736	78.804054	78.355713	78.180145	78.39917	80.899971	81.003632	78.10318	76.910927	84.191711	76.185829	85.526848	85.261955	91.003662	91.741226	76.449158	71.365211	75.26371	72.164749	73.274666	67.440414	73.378632	73.090561	69.871155	66.020622	63.579746	62.913357	62.962925	63.122097	62.448669	63.862816	65.782402	91.647499	92.721603	92.382576	92.410789	68.17643	66.990211	68.120384	63.538292	64.224464	61.949051	62.937176	64.03791	65.589943	67.888809	80.851845	66.361259	92.394653	64.176208	62.304497	62.862461	71.380211	65.222786	65.951698	64.827705	62.206306	62.90308	60.524284	62.051876	61.340145	62.173733	61.115784	59.376511	58.794235	58.198315	57.122299	58.081326	58.210094	56.497471	55.704502	55.521255	55.106476	55.955879	56.532619	55.931267	55.443729	54.298531	54.402794	54.442944	54.615742	55.034122	55.224129	55.58567	56.032547	56.185196	56.123787	56.154236	54.741867	54.563385	54.609367	55.160316	55.821213	55.435833	55.564213	55.594383	54.766544	55.093109	54.290527	55.402271	55.900925	56.965508	57.493622	57.50375	56.577488	55.862259	55.365429	54.852547	54.55463	54.195686	54.383999	53.568264	54.070564	54.92001	54.558342	55.090084	54.524654	54.210278	54.843578	55.380684	54.662991	54.699318	54.996529	55.456108	55.159908	55.248055	55.459648	55.714996	57.069511	57.070801	57.01754	55.578461	54.772232	54.030312	53.327377	53.046883	53.363407	53.74469	54.001278	54.077324	53.886436	53.588734	53.224018	53.035664	52.956783	52.93346	52.645668	52.831085	53.235134	53.941071	53.578049	53.085529	53.053493	53.309357	53.491295	52.993778	53.101044	53.198288	52.867455	53.252686	54.8074	54.07988	53.495544	52.983414	52.697037	52.66906	52.822823	53.089092	53.250069	52.441994	52.533833	52.493984	52.708519	52.368671	52.175594	52.0214	52.270138	52.673328	52.382771	52.495037	53.311329	53.465332	53.46973	53.517536	53.235561	53.33255	53.318001	53.93903	53.931908	54.04018	53.736576	53.744324	52.972168	53.121086	54.130177	54.592865	54.889091	54.757339	54.741913	54.615181	54.51358	54.054279	54.189697	54.108566	53.553993	53.32457	53.410141	53.105827	53.236679	53.566803	53.415676	54.126507	54.612671	54.749016	54.355587	53.941734	54.293209	53.558758	53.566074	52.982727	53.076283	52.995041	52.978928	53.330532	53.99926	54.810532	54.697174	54.263729	53.70525	53.745331	53.706387	53.935638	54.375374	55.329445	55.017685	54.527615	53.565968	52.140919	52.15094	51.885231	52.196259	52.252907	52.110535	52.519497	52.54557	52.236279	52.270374	52.2304	52.195618	52.38073	52.620865	52.973263	53.301395	54.108955	54.684147	55.000519	55.048347	56.097992	55.940559	56.601669	56.585983	57.225895	56.208073	56.533714	55.815269	55.476624	54.158886	54.191372	54.050846	53.665207	53.705078	53.535477	53.156685	52.878571	53.083878	52.69075	53.005966	52.746712	52.948479	52.71032	52.832115	52.923397	52.960304	53.038364	53.285645	53.368813	53.794727	53.838608	53.96759	54.464699	54.904346	54.968163	55.536919	55.034679	54.87495	55.040131	55.068413	54.591537	54.158886	54.066662	54.390522	54.52549	54.040634	54.382751	53.727608	53.520542	53.862297	53.455997	54.264156	54.926662	54.569027	54.45998	53.741341	54.08857	54.566711	54.578575	54.927563	55.33189	54.553257	54.389191	54.640526	54.925697	54.222187	54.332649	54.872566	55.086006	55.480785	56.511398	57.202076	58.687935	58.95182	58.010559	58.179604	59.412773	60.220913	63.194283	64.078232	65.020355	63.991325	62.773712	59.499313	57.687492	56.639351	57.452168	59.202084	60.489136	59.824871	59.541393	58.238846	58.061413	58.420914	57.151566	57.354618	57.038033	57.02784	56.634735	55.191128	54.358463	54.297031	54.072842	54.67065	55.714931	56.43063	56.948833	57.578487	58.6091	59.311882	58.708794	58.701839	57.793751	57.2239	57.77581	57.428242	58.262363	60.95895	59.410263	58.473209	57.751842	56.845966	56.46106	56.867378	57.920715	58.032337	58.699886	59.078896	60.736004	62.277954	66.497261	61.357529	81.844688	85.544678	63.072231	59.368359	58.742481	63.576935	76.872757	69.623962	62.723907	67.41996	69.811546	73.199394	63.560177	62.789997	59.599327	57.48283	55.113258	55.749134	54.980133	56.340466	58.344139	59.834011	59.206051	59.746227	59.707325	60.64526	60.930668	62.082561	62.192657	61.939693	61.359566	59.57523	59.880768	58.278328
62.300785	61.568069	61.549507	64.40239	66.085617	68.260742	69.291138	69.43943	71.025536	71.981415	72.022377	71.228165	70.476547	70.437576	70.77504	72.72509	73.300613	72.92482	71.036377	70.357368	71.633606	71.083969	71.675278	70.469055	71.448082	71.229599	71.574364	71.830009	72.70063	72.840019	74.103256	72.884758	73.180061	73.219864	73.103996	73.302689	74.543846	73.947601	73.943268	75.162918	75.044456	73.194504	72.586327	72.003876	72.001129	71.742439	70.969727	72.748436	73.856041	73.014664	74.264191	73.290909	74.2938	74.295837	74.043388	76.212891	77.476166	77.408897	77.184616	75.489677	74.758553	74.502861	75.721161	75.917374	76.103043	76.021912	75.064148	75.773438	75.500961	75.639992	76.051033	76.622963	75.862076	77.692955	78.551025	77.20694	79.068001	75.965179	75.185089	76.22628	78.0737	78.442833	78.422897	79.767761	79.663048	79.460098	77.568176	77.502579	76.980812	78.951576	77.682396	77.484169	76.932854	76.835762	78.66629	79.037079	79.133446	79.797539	85.72123	77.864288	83.427925	81.969162	89.019859	91.084961	82.918365	70.98468	69.500175	66.852966	70.319412	67.209702	71.440811	72.841972	71.259773	69.511467	70.168968	70.267159	71.60421	71.013222	65.76564	67.124771	67.948723	92.15744	92.582863	92.281441	92.340218	69.432434	74.251442	71.156128	65.979851	66.363884	63.778984	64.756058	64.919182	65.55735	68.248466	86.085434	69.704391	92.016594	65.072922	63.139416	63.806705	86.334625	65.630997	64.824959	66.080063	63.754841	63.743256	62.914688	63.316635	63.056416	64.776596	63.750786	62.005936	61.619827	60.690323	59.019543	59.51268	59.449982	58.053947	55.514111	55.032555	54.798088	55.520977	56.441273	55.888115	54.797424	54.626686	54.3475	54.308769	54.605934	55.260864	55.421757	55.904938	55.748146	56.151146	56.36068	56.521095	55.037964	54.698738	54.665028	55.02689	55.784088	55.068455	54.919197	55.412895	55.053307	55.382229	55.391029	56.011692	56.987629	58.113899	58.441345	58.957787	57.182186	56.070419	55.172287	55.130875	55.215546	55.6194	55.860115	54.752213	55.099247	55.349251	55.099655	55.44437	55.032749	55.01511	55.46349	56.476078	56.295361	55.898975	56.262402	56.10252	55.305199	55.002365	54.854607	54.882267	56.235516	56.799015	56.909115	55.834408	55.467739	54.570358	53.528522	53.176811	53.53614	53.461361	54.302502	54.893253	54.59864	54.103588	53.928474	53.709435	53.064522	53.137051	53.107697	52.664467	52.831512	53.484814	52.93906	52.790852	52.506409	52.849281	53.434517	52.948544	53.094284	53.198696	52.869408	53.221916	53.698532	53.650555	53.038452	53.06068	52.957878	52.919189	52.893204	53.263756	53.051025	53.013454	52.971695	52.386997	52.646721	52.406929	51.982414	51.906197	52.364639	53.303345	52.845997	53.062935	53.519577	53.720871	53.659264	53.515133	53.09304	53.139236	53.321091	53.938301	54.079514	54.633636	54.06913	54.066982	53.384712	53.514896	54.063229	54.89529	55.208294	54.912735	54.408394	54.438652	54.261925	54.270767	53.966755	53.913948	53.819878	53.714367	53.734154	53.306309	53.454365	53.201401	53.286568	53.488739	54.019196	54.08638	54.013168	54.073292	53.600857	53.18874	53.055576	52.909363	52.793427	53.051735	53.019333	53.290707	54.264244	54.984406	55.740658	55.415123	54.91177	54.941105	54.64679	54.820641	55.142612	55.60743	54.943119	54.440624	53.839897	52.566467	52.59726	52.157078	52.590374	52.687489	52.39603	52.591469	52.899063	53.279163	53.087975	52.630733	52.512115	52.561081	52.937042	53.627186	53.597122	54.379169	54.960243	55.298569	55.450939	55.932491	55.862926	56.317783	55.947556	56.422775	55.383968	55.421906	55.275909	55.132656	54.58115	54.538879	54.257614	54.108032	53.900085	53.307896	53.040661	53.003799	53.080208	53.019291	52.787395	52.815506	52.909298	53.092396	52.918053	52.864944	52.652924	52.715019	53.373856	53.399242	54.005592	54.36726	54.547161	55.206127	55.646309	56.130352	56.182667	55.414825	54.777855	55.199112	55.245758	54.360931	53.975681	54.044796	54.238449	54.648483	54.462982	54.257912	53.455158	53.381432	54.034496	53.257858	53.805969	54.386017	54.717899	54.833515	54.407707	54.433502	54.872974	55.222221	56.200798	55.86095	54.872417	54.901062	55.462696	55.666328	55.109032	55.527477	55.767998	56.361408	57.16753	58.220886	59.343361	60.539154	60.06041	59.327225	59.175583	60.162312	60.858273	64.14537	65.486778	66.099541	65.318588	65.274689	63.891937	60.367577	58.933754	60.394398	61.486275	62.173176	62.378975	61.702072	59.804722	58.228634	57.617069	57.697277	59.195107	59.615078	59.456505	59.566582	57.837288	55.807072	56.068619	56.07922	57.116653	57.463238	57.373222	58.452267	59.592506	60.772396	62.067841	60.974701	61.425892	61.231892	61.937378	63.923584	60.47023	63.632683	69.155418	62.929043	62.047134	60.922989	60.435513	61.815884	62.440773	64.093102	64.213562	66.093407	65.2463	65.050438	66.738533	89.514862	74.885193	87.872772	88.772148	77.092522	63.486557	62.94091	67.840622	90.638817	88.50148	76.78952	83.309563	85.77076	87.009254	70.121223	70.687622	62.517723	61.133228	58.618198	60.671803	58.085339	59.024948	61.648514	64.106705	64.070915	62.568233	61.035362	64.215668	63.458191	71.392311	67.832397	66.097122	64.545647	64.716446	65.115196	62.999832
62.341789	60.792076	61.97776	65.166626	66.08287	67.028511	67.393616	67.853043	68.71727	70.369064	70.51358	70.62709	70.19339	70.649193	70.606102	72.645081	73.806343	74.542946	72.78241	71.94809	71.85511	71.107788	72.116745	70.425903	70.307396	70.237099	69.820259	70.606041	70.849007	71.41098	72.811142	72.496033	72.769424	72.878471	72.030228	72.404732	72.699684	72.006393	72.377136	74.128128	74.459236	73.061081	72.036499	71.28981	70.156311	68.569153	67.985069	69.866913	72.144966	73.30838	74.496941	72.859589	73.297821	73.782249	73.171501	75.617569	75.770172	75.161545	74.852173	72.975029	72.486549	71.21666	74.104439	74.343628	74.49308	74.685852	74.661652	74.623779	75.865746	76.005562	76.619423	77.22509	75.661659	78.30304	78.553215	78.576881	79.240005	77.326714	76.461945	77.31163	79.199303	78.77948	79.880646	81.02417	80.640419	80.533691	79.617188	79.541641	78.861298	79.164864	77.666557	77.843201	77.628494	76.601547	79.420448	81.22686	81.948135	82.144112	84.152916	80.100052	82.335342	82.047768	86.345695	90.563072	87.321739	77.85363	71.777802	66.657852	68.844345	67.740479	72.822922	75.359299	71.911652	71.957062	73.010956	73.018784	74.441833	75.497574	69.941605	76.317169	74.848351	91.706528	92.053497	91.885101	91.936234	76.449394	80.639458	75.5951	71.852242	70.317154	66.473206	66.249596	65.058739	64.77449	69.005104	86.694061	77.872963	90.492477	68.420959	66.420723	72.256073	89.482803	73.982964	66.753357	70.067154	65.828857	66.490929	64.915405	63.300518	64.2491	65.333138	64.323174	64.178932	64.963295	64.29847	61.267105	61.377117	60.932022	58.091797	56.259529	55.511986	54.683353	55.27784	56.195454	55.783146	54.530788	54.564369	54.489761	54.562096	54.708267	54.981445	55.311829	55.739479	56.288174	56.532875	57.072193	56.730457	55.412376	55.342255	55.003544	54.766418	55.488251	54.837936	54.858555	55.01614	55.568569	56.139923	56.285511	56.564507	56.861309	58.03867	58.648647	59.072716	56.846329	55.643497	55.422852	55.409782	56.24897	57.505123	58.111645	56.198372	56.08778	55.921913	55.44289	55.424137	55.247177	55.423	55.939487	57.052902	56.992779	56.428143	56.688961	56.003578	55.082081	54.236904	53.77713	53.653473	54.637478	56.234165	56.621025	56.223713	55.926674	55.565331	54.285294	53.621094	53.856804	53.740311	53.92667	54.942478	54.800575	54.935631	54.502293	54.231457	54.140068	53.685207	53.132027	52.543873	52.746586	53.204063	52.760403	52.585114	52.560612	53.011738	53.643795	53.307789	53.125805	52.985771	52.47641	52.673714	52.986633	53.413551	53.129906	53.135204	53.222645	53.363384	52.982426	53.141235	52.883141	53.223652	53.376495	52.976845	52.783085	52.632107	52.462784	52.572197	52.971226	53.516228	53.412758	53.368599	53.918346	53.768848	53.700871	53.662868	53.238094	53.247471	53.259293	53.863712	53.738251	54.594799	54.877224	54.620483	54.184422	54.112751	54.40226	54.542805	54.689598	54.407925	54.349792	54.231949	54.196972	53.764645	53.797668	53.815456	54.101357	54.028679	53.978256	53.813396	53.639523	53.130978	53.095917	53.344803	53.498611	53.74913	53.703018	53.690807	53.369095	53.478958	53.235561	53.0271	53.102676	53.166618	53.763615	53.993599	55.007645	55.347534	56.251007	56.864891	56.423828	56.488201	56.133808	56.013428	56.391449	56.379925	55.405983	54.783455	54.279221	53.283798	53.358257	52.926743	53.202732	53.242279	53.261784	53.275238	53.2491	53.537086	53.371967	53.224747	53.084244	53.263069	53.650444	54.30954	54.449295	54.921364	55.23061	55.605927	55.572582	55.239086	55.25325	55.415298	55.540245	55.689568	55.015968	55.470421	54.943462	55.045387	54.447212	54.774334	54.653591	54.488495	54.255272	53.513245	53.155567	53.081326	53.019268	53.278069	53.21981	53.192646	53.282982	53.625149	53.473312	53.284657	52.817375	53.115677	53.826183	53.896286	54.752106	54.891964	54.985027	55.729179	56.947311	56.682953	56.268433	55.743599	55.116669	55.181107	55.239731	54.236092	53.982033	54.13792	54.480385	54.822037	54.443222	54.224461	53.671089	53.285172	53.909996	53.481251	53.631348	54.376404	53.987995	54.514805	54.616791	54.542614	54.284626	54.15749	54.852718	55.009338	55.138214	54.743885	55.569729	55.894897	55.90406	56.557037	57.220657	57.485641	59.397388	60.913181	61.56543	62.815639	62.358032	60.964207	61.06126	62.704491	64.680374	65.201584	65.490982	65.75573	64.298149	67.556824	66.834	65.278702	63.360966	63.452267	64.014137	62.945972	63.130447	62.932133	61.948856	60.268166	59.278172	59.733612	63.608459	64.667801	63.650902	62.887222	62.414467	60.042427	60.271317	60.306293	60.265308	60.301014	60.150917	61.33326	62.860703	64.072433	67.031067	64.679199	66.299507	71.241959	79.39225	86.89724	70.984467	86.258942	89.903702	74.572708	72.038429	67.884758	66.176773	66.72551	64.585556	68.423477	68.130981	69.473656	67.419746	66.089737	68.869324	91.650543	90.772995	87.397934	88.433975	87.316826	78.600975	68.132614	77.78878	90.99308	90.919823	88.7146	89.089935	89.859711	90.382202	73.684875	85.560493	67.775734	68.195618	63.853184	71.434265	64.103531	65.662254	68.701393	81.203918	83.177124	69.081062	66.062355	73.721588	69.929306	86.451118	72.725266	73.023399	69.515564	69.520752	70.820099	72.348061
62.863728	60.257221	61.852299	64.931793	66.233353	65.939362	66.621498	67.409256	67.648636	69.174538	69.857445	69.446793	70.005829	70.296791	69.752518	70.159721	71.557793	72.901886	71.545479	72.325531	72.792297	71.059097	71.647057	70.379318	69.701103	69.559769	69.607422	69.780586	69.460114	70.115089	70.384209	70.620285	71.16748	71.669395	70.716034	71.345024	70.777641	70.31282	71.000839	72.595406	72.845238	71.652275	71.07399	70.441292	68.845505	66.769775	67.045013	68.536835	69.293648	71.802689	73.277885	72.625526	72.916626	72.825218	71.311012	74.23011	74.250603	72.360245	71.895386	70.841606	70.388435	70.102448	72.137604	72.451614	73.024986	72.974625	72.688293	71.855263	74.023903	75.95282	77.114471	78.426353	76.539879	77.67881	77.479515	77.195862	77.95079	77.115417	76.990494	76.872261	78.964104	78.750793	79.621544	80.903038	80.310402	80.317459	79.71804	79.339661	78.956444	80.237747	78.493431	79.399307	80.04879	78.423004	81.02198	82.786789	82.612167	82.440056	81.939407	77.611496	79.899147	80.898361	83.815834	87.538292	86.451012	84.917686	82.637146	74.067398	69.847923	71.52771	77.665703	80.863281	78.013443	73.867432	71.518936	72.727478	73.297432	77.532043	72.301025	80.498116	80.045311	90.855515	89.390839	90.94648	90.588089	81.292435	81.193253	76.940498	74.931862	73.472656	69.807686	68.820953	67.130325	68.146843	75.011131	85.887764	81.167206	88.151031	74.869827	75.065781	85.220665	88.695892	82.587814	77.8041	76.779755	69.888153	69.930984	67.300163	65.248772	66.367249	66.110039	64.303711	62.422256	65.409569	67.28186	64.235474	63.512585	62.701656	59.023811	57.794094	56.771572	55.327126	55.617363	56.539871	55.842777	55.07869	55.0821	54.935719	54.683655	54.947067	54.717815	55.061825	55.805355	56.510155	57.125	57.048546	57.089638	56.242382	55.663177	55.476322	55.215462	55.477589	54.810921	54.572441	55.027214	55.498573	55.997356	56.164127	56.735138	56.34864	56.731895	57.385925	57.464249	56.316303	56.057461	55.817543	56.329994	56.780842	59.306343	59.869114	57.843746	56.827747	56.748955	55.846081	55.333908	54.799953	55.274277	55.797009	56.872616	57.09391	57.134613	56.887142	55.924145	54.676811	53.854294	53.188507	53.242451	53.835434	54.651684	55.452118	55.550522	56.363876	56.163288	54.939857	55.272644	55.012405	54.486824	54.85791	55.102356	54.962669	55.061546	55.211533	55.160187	54.741417	54.171589	53.416214	52.833382	52.951805	53.135334	52.95322	52.812801	53.282745	54.066082	54.338722	53.752499	52.945927	53.1007	52.7365	52.584579	52.842545	53.869358	53.463852	53.317638	53.310749	53.419304	53.067032	52.597069	52.666569	53.157715	53.236443	53.208931	53.029804	52.94672	52.803768	52.819496	53.212666	53.449837	53.709949	53.908539	54.105541	53.949909	53.579056	53.497559	53.185909	53.228416	53.349072	53.99231	53.82391	54.460686	54.556305	54.649406	54.738091	54.408546	54.395844	54.064922	54.325375	54.334324	53.936886	54.212765	54.07634	53.290363	53.478741	53.447006	54.057457	53.942162	54.257118	53.86882	53.809963	53.089779	53.275558	52.99086	53.294376	53.317959	53.332981	53.283863	53.571503	53.765781	53.568626	53.479	54.036106	54.24081	55.035259	54.858513	56.271091	56.477795	56.870384	57.310417	56.772022	57.249283	57.112919	56.548325	56.852661	57.233341	56.149708	55.278999	55.026249	54.047798	54.116657	53.998875	54.13496	54.683975	54.073891	54.232979	54.519482	55.117462	54.243835	54.070759	53.873028	54.151932	54.42524	54.746975	54.283489	55.067513	54.52916	54.63031	54.953636	54.715412	54.722557	55.106758	55.339294	55.697315	55.251209	55.490421	55.205376	54.818604	54.853149	54.90115	54.521755	54.112431	54.472168	54.065716	53.787731	53.573433	53.516186	53.440376	53.627766	53.755138	53.742798	53.821808	53.917122	53.847126	53.385357	53.543587	54.428371	54.383999	55.374012	55.828957	55.420059	55.618458	56.453674	56.110996	55.428452	55.552971	55.520416	55.646523	55.631546	54.500965	54.512527	54.790257	55.177761	55.570457	54.975437	55.28228	54.776608	54.224869	54.712364	54.257977	54.595333	54.990047	54.73127	54.542526	54.402622	54.431225	54.163219	53.985294	53.494835	53.711731	53.570045	53.840881	55.129566	55.878952	55.751602	57.234306	58.297791	58.674973	60.200188	60.691158	61.00296	63.54533	64.883255	65.104103	65.831261	63.969826	63.49276	64.079002	63.59449	65.216263	63.524193	68.256363	68.147423	69.0271	67.707603	66.043091	65.964165	63.763359	63.538742	64.230797	65.940674	63.55286	62.708672	63.129715	81.509819	84.935799	84.251595	82.826294	83.766373	74.781212	65.607346	66.870819	65.397301	66.093704	66.304443	65.968155	66.740181	70.665497	83.410866	70.840637	83.417877	89.744759	92.122849	92.500244	86.875244	92.308693	92.102531	89.014534	87.36824	82.613304	74.164131	78.683479	68.36734	78.340805	74.080833	77.336067	71.62249	68.838295	71.850868	91.370697	91.54731	87.157913	88.050568	88.461037	87.073906	82.596977	86.93486	90.871094	90.90062	91.020981	91.197342	90.840004	90.766922	78.066185	89.867821	79.616142	81.669403	74.273712	83.584198	76.665558	71.965172	75.648338	90.385445	90.915596	74.107697	75.521652	78.157059	79.910835	89.062988	78.713821	82.273308	76.468338	73.065475	75.188026	81.306038
73.397835	59.07724	59.255619	62.84272	64.970955	65.88488	66.853607	66.689369	67.525452	69.466896	70.622757	69.882942	69.114494	70.516716	70.015869	68.120193	69.416344	69.379456	69.483223	69.927422	72.339005	71.413216	71.574852	69.589851	69.448036	70.126549	69.325531	69.513741	69.196228	68.877861	68.077065	68.426819	68.980515	69.198242	69.528137	70.051079	69.760117	68.921638	70.118713	70.67112	70.793304	70.022903	70.768837	70.006065	68.390495	66.688408	67.737061	68.821815	69.295105	69.73497	70.659019	70.266518	71.113045	71.085815	69.820839	72.955658	72.908707	70.64537	69.27356	69.585686	70.058121	69.941193	71.337852	70.985603	71.8022	71.137825	70.181953	68.728493	71.013954	74.274315	75.970352	77.144493	76.977509	77.187477	76.617577	76.432014	77.144562	76.423988	76.317383	76.315048	78.586105	78.695885	78.541794	80.810432	80.048981	79.877518	79.605644	79.022514	78.830505	80.352974	78.955284	79.256462	80.076363	79.289185	80.423462	82.090378	81.340218	82.495483	81.20961	75.008064	77.834442	78.211029	81.239326	84.162483	83.783882	84.354958	85.799103	81.948524	74.915405	75.449852	81.519455	83.968567	83.963638	79.897469	74.174728	77.288986	73.875397	79.599487	73.729164	80.366493	79.814926	89.754051	86.899559	89.380707	89.687943	83.138245	82.341049	78.022949	75.612076	76.02153	75.237679	74.871483	73.894897	76.239647	81.075539	85.008453	82.14267	87.777435	78.732857	81.197937	86.198494	86.417923	80.566368	78.512573	77.455971	72.248131	72.310791	69.681519	67.160515	67.544823	66.171494	63.561661	62.480537	64.667633	66.262726	63.569168	63.837753	63.432827	60.757183	59.173588	58.13731	57.14399	57.427727	57.823532	57.013206	55.7024	55.947491	55.417786	54.686722	54.844715	54.445236	54.38121	54.612286	55.363281	56.043083	56.995159	57.546043	56.384541	56.285492	55.890091	55.442139	55.97253	55.43858	55.283974	55.51207	55.412121	56.268261	56.211376	56.413227	55.597988	56.095676	56.034801	56.558453	56.381836	56.57045	56.345509	56.783329	56.856693	58.763786	60.56514	59.645504	58.249897	57.667988	56.595448	55.331654	54.921234	55.373646	55.709309	56.629887	57.667194	57.21154	57.175148	55.963261	54.461246	53.76973	53.335575	53.480759	53.44136	54.426292	54.877911	55.495247	56.341602	56.592335	55.630669	56.21983	55.995899	55.770935	56.534187	56.011776	55.640903	55.294556	55.119503	55.230137	55.053562	54.478539	53.935684	53.695312	53.019032	53.208439	53.453873	53.71851	54.677368	55.023438	55.576809	54.438931	53.32386	53.426365	53.081066	53.297573	53.566868	54.174828	53.734882	53.267254	53.056732	52.525269	52.441521	52.498535	52.579578	53.089863	53.591888	53.154282	53.370701	52.922131	52.868141	52.916443	53.573414	53.802795	53.656734	53.695915	53.973965	53.753098	53.476704	53.661755	53.57262	53.512558	53.654373	54.05666	53.903046	54.483646	54.267914	55.299576	55.262196	54.92675	54.542591	53.939953	54.031857	54.373741	53.75589	54.29705	53.545109	53.274765	53.187538	53.340382	53.892231	53.863285	54.051556	53.52198	53.664135	52.808876	53.003067	52.756454	53.127693	53.071926	53.277039	53.557236	53.605644	54.149273	54.103806	54.849457	55.409695	55.729973	56.391685	56.164555	57.0411	56.490864	57.381828	56.875771	56.348812	55.851017	56.257038	56.416405	57.314301	58.253525	57.317005	56.538391	55.846939	55.392357	55.502865	55.096928	55.441109	55.592903	54.923424	54.921856	55.025883	55.851746	55.202888	54.87645	54.705692	54.273148	54.227077	54.019066	53.81715	54.221733	53.866333	54.16367	54.484806	54.88409	55.316612	55.268375	55.319103	55.986244	56.02092	56.244957	55.953392	55.487564	55.088066	55.080814	54.463242	54.420433	54.540661	54.49017	54.476589	54.126549	54.006645	53.949436	54.1367	54.29628	54.599968	54.760174	54.552891	54.235767	53.907551	53.976967	54.604347	54.743328	55.874447	55.918823	55.284554	54.679962	54.938786	54.756569	54.590485	54.957756	55.08004	55.466602	55.227905	54.697731	54.875359	55.151882	55.671909	56.600124	56.508564	56.623619	56.231224	55.608952	56.352009	55.82132	56.381084	56.995182	56.576843	55.844814	55.110317	55.194023	55.054337	55.393967	54.146805	53.857147	53.402138	53.508503	54.451717	55.56078	56.029308	58.375877	58.462307	58.593781	58.298264	59.341194	59.533409	61.728424	64.387955	65.108177	61.782539	60.278183	60.580589	61.619568	63.560329	65.215767	65.837891	71.889664	70.51474	70.387154	72.557983	69.144753	67.8386	65.55278	65.381294	68.762871	80.57077	74.121323	72.346687	68.023827	92.18557	92.542801	92.001572	91.960114	91.951164	90.712761	75.91832	79.59919	68.081161	67.212769	66.854492	66.672203	73.531471	84.320221	91.115135	85.847984	90.714966	91.240639	92.103798	91.886002	90.95195	91.376465	91.369385	91.128586	90.996155	89.133408	85.102524	88.766464	79.097725	88.756035	85.6651	85.948792	78.068588	74.658112	75.611839	90.778358	90.69175	86.769806	87.644226	87.919014	88.13475	89.207008	88.776352	90.464813	90.526825	91.015335	91.203857	90.138832	90.075638	84.604897	90.03656	84.104416	85.295082	82.257881	85.69445	83.271645	75.785881	81.211411	90.561569	91.136955	76.38427	78.089836	78.679253	84.932236	89.534561	82.797432	86.025177	82.535133	78.111359	77.730331	84.613327
92.005325	59.57946	59.403248	63.152931	64.502342	65.779289	67.065353	66.888695	69.316971	71.329979	71.844017	70.959381	68.491882	70.392471	69.261765	67.436142	68.586617	67.421059	67.137688	67.592033	70.474785	71.073944	71.918068	69.189339	70.133499	72.667526	67.698997	68.959572	68.968925	68.731972	66.717972	67.645721	67.614502	67.564331	68.867821	69.10817	69.631432	68.38768	69.413231	69.682007	68.785271	67.089195	68.758194	68.728668	68.04406	68.316139	69.380142	70.182663	71.108368	70.405602	70.165428	69.164665	71.547562	70.357819	70.407707	72.568192	72.637115	69.413658	67.613724	68.440315	68.644447	70.008659	71.131004	70.66996	70.465172	68.826538	68.587883	67.501312	68.689529	72.56472	74.663368	75.400589	76.082726	75.801735	75.748886	75.522232	75.663338	74.777924	75.115738	75.957329	78.579414	78.852097	78.206093	79.71727	78.757446	78.430878	78.048637	77.140717	77.071388	77.605621	76.838638	77.958794	79.100449	78.60894	79.003738	81.323715	80.276154	82.216125	81.165573	75.359261	77.784019	78.240807	80.351791	82.526146	81.465126	81.57589	84.504562	82.404457	78.093521	77.839012	82.410187	83.979988	84.290779	83.188324	78.593277	83.875961	77.909203	82.390038	74.915215	80.562378	78.785255	88.650078	85.596947	88.052994	88.050568	83.334885	80.696556	79.547646	76.986778	78.583549	78.500938	79.263206	79.206169	80.995117	83.671707	84.728127	82.053856	87.089737	79.446991	80.655632	84.14077	83.767235	78.809158	75.278084	75.318893	72.189598	72.434753	71.018906	69.190392	68.879044	68.382339	65.304749	63.797394	64.763802	64.39859	62.704361	62.16013	62.306492	61.492432	60.759396	59.382305	58.753639	59.201397	58.737995	58.573822	56.782215	56.163269	56.216846	55.205463	54.751076	54.499699	54.328636	54.240231	54.752319	55.071457	56.385956	57.209114	56.584419	57.123692	56.288345	55.881916	56.15934	55.86404	55.445896	55.961586	55.74448	56.412327	56.395718	56.658726	55.621719	55.946911	55.50473	56.913944	57.191132	56.581371	57.059406	57.173622	57.26128	58.634869	59.495064	59.857552	60.208595	59.644348	58.186512	56.651367	55.539707	55.900948	56.074562	56.427071	56.494576	55.852669	55.892193	55.608738	54.730755	53.826633	53.501251	53.617573	53.714046	54.540058	54.738373	54.606342	54.84079	55.873802	55.936867	56.671322	56.198715	56.529743	57.45916	56.576778	55.981285	54.991249	54.709381	54.911556	55.309082	54.777061	54.588638	54.018486	54.18586	54.676037	54.62709	55.701027	56.329567	56.979046	57.149033	55.157074	53.895409	53.994671	53.724495	54.327778	54.693695	54.79961	54.391167	53.647247	52.850246	52.331013	52.146992	52.287689	52.52969	53.11731	53.530155	53.759945	54.224804	54.128887	53.53968	53.450848	53.975121	53.764664	53.253265	53.527515	53.838051	53.80582	53.599247	54.08477	54.183907	54.225639	54.597931	54.865295	54.423523	55.067875	55.698624	56.740479	56.396469	55.916142	54.87759	54.015507	53.946388	54.255875	54.166653	54.429661	53.957268	53.050724	53.514084	53.42881	53.510456	53.795177	53.755032	53.495716	53.502796	52.954273	53.233437	52.823082	53.051434	53.106472	53.56588	53.547127	53.59927	54.518883	54.684662	56.230774	56.565022	56.944607	56.671364	55.770142	56.491615	56.088188	55.896893	55.654358	55.49308	54.592224	54.827549	55.837627	57.015759	58.50563	58.100895	57.288078	57.091099	56.619499	56.681362	56.346195	56.882549	56.591629	56.457024	55.78437	55.133087	55.564793	55.308693	55.243294	54.920052	53.872231	54.042927	53.639503	53.173615	53.186916	53.554703	53.920815	54.939453	55.339336	55.94796	55.487309	55.285435	56.19363	56.124214	56.473652	56.499081	55.684353	55.280651	54.698868	54.642822	54.714401	55.230461	55.06105	54.847656	54.585892	54.514526	54.703331	55.022663	55.467804	55.381607	55.513294	55.350109	55.188919	55.0709	55.026741	55.235439	55.133236	55.466923	55.626656	54.816605	54.471245	54.253727	53.86599	53.340019	53.473354	53.86412	55.05249	54.063869	53.488163	54.40786	54.928013	56.421059	57.638546	58.175549	59.313942	58.380466	57.53965	57.926853	57.745407	58.327209	58.18531	58.086113	57.939663	56.763439	56.695438	57.153069	58.557514	56.112026	55.832306	55.238014	55.017815	56.200691	56.694023	58.038326	61.402889	60.11665	59.423935	59.966854	61.009312	60.568893	62.882545	63.865608	63.822693	60.18729	58.437588	59.624027	62.85463	66.165482	68.249649	74.17984	82.952675	78.697708	70.773407	75.500259	71.921936	72.260345	71.141068	69.53788	85.69323	91.263168	89.721329	89.431587	70.08065	92.181427	92.140747	91.599411	91.552895	91.576302	91.481483	87.459564	87.773811	74.140121	71.125359	72.947456	75.457344	85.574272	90.319267	90.974564	90.154816	90.923492	90.842407	91.084946	90.789902	90.967766	90.699974	90.673813	90.520241	90.771576	90.5541	90.03038	90.489838	87.276978	90.116776	89.356781	88.88665	84.305389	80.110184	79.860886	90.094589	90.163872	86.483368	86.807381	87.722031	87.96064	89.2911	88.392067	89.040131	88.796593	90.415718	90.112633	87.944763	87.884018	86.122192	89.88726	85.66993	86.116394	85.160439	85.801956	85.680336	79.309013	82.490181	90.027916	90.800545	78.582069	79.320236	79.531937	86.971741	89.475899	83.275276	85.46022	84.08165	82.509644	82.067291	87.233719
93.835709	63.191666	62.750496	65.792358	65.615311	65.559822	67.507339	67.780128	69.712669	71.594513	70.603851	70.140709	68.138687	69.419777	69.26532	69.999344	71.535179	68.298996	66.013199	65.924881	70.070503	69.331451	70.506844	70.517487	73.835739	80.568794	67.80172	68.460571	68.80426	68.801216	66.260132	67.175323	66.762589	65.836235	67.397713	67.458542	67.786674	66.072525	67.611389	68.529305	67.860207	65.468964	66.386902	65.902496	64.663231	65.752914	65.791153	68.903526	70.385712	70.418221	71.159393	70.652153	72.161697	69.195091	70.504242	72.490517	73.332558	70.073761	68.323586	67.698288	68.712082	69.938446	70.241112	69.721642	69.10392	67.889069	68.448021	69.321884	69.48584	71.341866	74.063126	74.541916	74.939636	74.416389	74.846016	74.072289	73.992043	73.446587	73.862411	75.396233	78.166672	78.605461	77.657867	77.43911	76.891228	76.284966	75.455048	73.557243	73.700089	73.936058	73.712791	75.831116	78.116356	77.960655	78.438995	81.591766	79.732544	81.465515	80.704063	77.724129	79.652084	80.699409	81.015327	82.209877	79.889404	79.987892	82.748596	81.633461	79.402466	78.902374	81.718971	82.816315	82.961411	82.726578	80.746552	86.575699	81.423515	84.707703	77.80352	81.358246	79.820457	87.223679	84.824127	86.247543	86.269646	83.478607	78.184952	77.724861	76.899513	77.968208	78.453178	79.541298	80.155396	80.936172	84.573914	84.080276	81.416481	86.265701	79.341843	79.290047	80.913429	81.220314	78.184868	74.030365	75.249886	73.442596	72.136101	71.940002	70.190445	70.582993	70.71138	68.220505	65.279793	65.593208	63.754887	63.370407	61.936863	61.488419	60.344704	61.468914	61.27985	60.470959	61.255367	60.709614	60.322365	58.410187	57.631382	57.384659	56.08849	55.505054	54.910526	54.388332	54.53257	54.84066	54.609581	55.236233	56.517426	56.252232	56.948341	56.722542	56.576477	56.552876	56.289589	55.807587	56.201977	56.049416	56.463505	56.167603	56.62598	56.741016	56.755199	56.475647	58.061371	59.423374	58.683899	58.334442	57.737488	57.755642	58.767284	59.436592	59.168007	61.057507	61.777473	60.062859	58.96978	57.433884	57.000931	56.786999	56.426296	55.353714	54.804871	54.751953	55.242046	54.812614	54.096313	53.893303	53.811295	53.819145	54.282246	54.347454	53.900299	54.432709	54.916149	54.921062	56.123634	56.037399	56.609695	57.400734	56.902935	55.659698	55.043606	54.29364	53.977848	54.041321	54.462147	54.976357	54.766201	55.330475	56.375893	56.232727	57.501732	58.618347	59.146893	55.134716	53.889141	54.05722	54.637672	54.548256	55.004768	55.519238	55.788338	54.985607	53.655445	52.979721	52.719398	52.236534	52.331036	52.520657	53.040855	53.16917	53.800198	54.377453	54.18985	54.189205	54.054302	54.24918	53.293388	53.197689	53.873928	54.566025	54.196285	54.340397	54.574413	55.196259	55.522842	56.037998	56.401169	55.790291	56.809467	56.859806	58.031075	57.933739	57.466866	56.143677	54.887287	54.435688	54.765171	54.883316	54.703247	54.345032	53.447605	53.822922	53.646648	53.481895	53.772713	53.559872	53.514061	53.461468	53.45488	53.498932	53.197067	53.386753	53.281868	53.222729	53.111881	53.610451	54.40728	54.859543	55.7822	55.845974	56.210045	55.546791	54.920162	55.37146	55.284275	54.976551	54.94149	54.410713	54.222336	54.601944	55.852131	57.742401	59.937157	59.800064	57.79491	57.651379	56.898796	57.367367	56.746552	57.362301	56.954025	57.089382	56.085205	55.709568	55.312664	55.166325	54.729359	54.764164	53.681988	53.970703	53.381668	53.033901	52.982277	53.581245	54.043442	55.318222	54.884884	55.695084	54.81815	54.48811	54.999641	54.053829	55.317749	56.26738	55.801964	55.081436	54.856583	54.814781	54.825962	55.880241	55.776001	55.732635	55.897728	55.19175	55.443878	55.385448	55.841209	55.499947	56.042053	56.026733	56.808029	56.453911	56.113316	55.686844	55.153557	55.014339	54.67181	54.986786	54.86377	54.586796	54.20562	53.50095	53.20681	52.757591	54.062775	53.822281	53.231033	54.297482	54.933849	56.458954	58.511444	59.588387	61.066753	60.698692	59.270233	59.271755	58.431129	59.124405	58.989738	59.120499	58.92691	59.54517	59.085716	61.106644	66.825775	60.072899	61.053364	57.106567	57.428864	57.067581	58.703213	60.177032	63.732483	62.221329	61.469772	62.752018	65.276924	63.094677	64.218887	65.74852	64.345161	61.99231	60.499626	60.746948	65.83963	70.888596	72.617462	84.637253	88.855278	87.269661	73.330826	78.526306	75.606087	76.648819	77.615143	75.376015	91.705605	91.976227	91.872269	91.964043	70.833557	91.603081	91.604408	91.183495	91.304176	91.189079	91.041428	89.863914	89.646912	83.669945	80.393463	85.239487	87.53035	89.925652	90.451385	90.380356	90.11351	90.63221	90.381195	90.372719	90.440331	90.503998	89.841087	89.988281	89.858292	90.1175	89.937668	89.676483	89.59095	87.249901	89.074463	88.511162	88.391815	85.874977	83.980995	83.075241	89.486259	89.770615	85.709991	85.815086	87.241577	87.453278	88.144875	87.901375	87.294876	87.000305	89.813423	89.461266	85.699173	84.844063	85.133461	88.255234	84.804024	84.666801	84.5019	84.802612	86.308228	81.544304	82.760696	89.609131	90.211296	80.926003	79.887299	80.722992	87.573097	89.172958	83.139229	84.609383	83.328102	82.70079	83.557594	86.238663
93.140671	67.388718	70.364517	76.450165	69.507942	64.984428	66.693748	67.645958	68.676163	69.019737	68.148773	68.956093	67.184296	71.339294	73.267456	75.831131	76.347725	74.376129	68.411415	67.261543	70.778214	67.488625	68.560677	76.408043	83.019066	89.626747	68.32769	69.419128	69.131638	68.460381	67.109726	66.726646	66.555908	64.761826	65.87027	65.274132	64.57193	63.519859	64.146034	66.856377	67.179466	66.329422	67.749336	67.667908	64.445847	63.93663	65.023659	68.009682	68.820587	68.100945	70.254883	73.977859	76.828125	68.250954	68.197678	70.795059	73.362022	71.858421	70.12468	69.222153	70.197487	70.125732	69.234833	69.283562	69.504402	69.092354	70.161499	71.490677	72.536156	71.368904	73.510376	74.281418	73.970345	73.161842	72.933472	72.488327	72.539162	72.822105	72.880638	74.50415	76.778854	76.838722	75.613014	75.254456	75.248085	74.761536	72.646042	70.329834	71.004509	71.030212	70.348465	73.085114	76.54364	77.216293	78.182167	81.557777	78.916855	80.37542	79.642853	78.554626	81.064941	82.268631	82.0233	83.282051	79.298096	79.260498	81.463882	80.646919	80.103912	79.261147	81.353607	82.111473	82.88208	81.513145	81.661186	86.676872	82.865349	84.319382	80.448807	81.698372	81.382881	85.936752	83.899307	84.315948	84.117081	83.727554	78.30117	75.854073	73.588425	73.862587	74.416664	75.791763	78.359001	79.458061	84.340965	83.380501	80.329819	85.122589	78.905312	78.602135	77.119949	78.078484	76.835205	75.467705	77.637611	77.611282	74.164497	73.159203	70.736244	72.041496	72.234055	72.254677	69.195862	67.205025	65.264198	62.777294	61.994392	61.686237	60.603439	60.945496	61.660488	62.752556	62.834545	62.960865	62.09449	59.440434	59.611515	59.267399	57.3661	56.373898	55.462738	54.748756	54.764893	54.90733	54.558407	54.907158	56.010681	55.206493	56.274483	56.295235	56.165222	56.974239	56.088982	56.091042	56.586842	56.537296	57.286942	57.038998	58.122269	58.165184	58.104801	57.820251	59.619411	60.648373	60.440899	60.074272	58.812325	57.809177	58.75145	58.955189	59.043961	60.080688	61.963642	61.10907	60.753494	59.148415	58.258759	57.561901	56.183952	54.937027	54.469444	54.072754	54.761612	54.60323	54.211113	53.700829	53.929718	53.919205	53.832558	54.043098	53.707825	53.831528	53.913261	53.860752	54.789013	54.775043	55.544106	56.396255	56.210304	55.571209	55.352703	54.357433	53.566933	53.489258	54.327309	54.795235	55.402786	56.126705	57.288616	57.702728	59.460583	59.248604	57.159012	54.340954	53.532173	53.11911	54.667667	53.932377	55.436005	55.6385	56.133034	55.708473	54.105133	53.684456	53.126041	52.634834	52.666225	52.832523	53.376003	53.343967	54.222939	54.829308	54.724575	54.459122	54.572502	54.67168	53.717049	53.490974	53.580406	54.555164	54.721291	55.425766	55.992767	57.156136	57.958523	57.326576	56.978745	56.510239	56.830215	57.571106	59.356426	59.311966	57.987041	57.363911	56.982544	56.716381	56.960785	56.847641	55.613823	55.059872	54.35181	54.12833	54.063656	53.53672	53.622574	53.684628	53.348	53.710506	53.748035	53.763634	53.542942	53.573349	53.595814	53.586224	53.172649	53.72102	54.159016	55.046955	55.558121	55.574062	55.054634	54.64254	54.409939	54.832314	54.599262	54.750496	54.468433	54.12788	54.230232	54.917179	56.189426	58.676865	61.001781	60.545376	58.463982	58.748211	58.086861	58.121754	58.258118	58.042767	57.615932	57.015289	55.95311	55.720512	55.374676	55.101971	54.302029	54.472748	53.837944	54.497875	53.727371	53.444626	53.324463	53.803524	54.012737	54.74614	53.883091	53.645039	53.718208	53.472584	53.873047	53.346176	54.257076	55.038628	55.56007	55.108646	55.297817	55.391865	55.38826	57.038528	56.899826	56.922653	58.796318	55.54475	55.584576	55.711498	56.421726	56.537899	56.463333	56.501656	57.152489	57.264435	57.194908	56.578045	55.751797	55.59848	55.446796	55.860737	56.231159	56.432045	55.359505	54.684341	53.778355	52.950432	55.405792	54.077496	53.581844	55.029121	55.914467	57.085045	58.516315	59.550339	60.582649	60.937752	60.278183	60.085342	59.236759	60.036915	59.795643	60.263058	60.182785	60.017086	59.817059	72.188011	89.820396	68.615265	79.616592	60.564171	61.085098	58.84211	62.957283	61.409538	66.128365	67.4132	65.25827	65.940239	66.568756	65.850937	68.537285	69.061859	67.811867	65.0317	63.44714	64.066643	67.974861	72.426552	73.833618	89.362404	89.912025	89.916359	77.690208	80.278084	78.45118	77.636665	81.391548	80.349754	91.594437	91.671165	91.712364	91.572266	71.810371	91.185966	90.906311	90.746964	91.207146	90.838821	90.61264	90.165115	90.244102	88.111641	87.356461	89.580399	89.417572	89.809563	89.517998	89.503746	89.296379	89.910477	89.716805	89.806664	89.508942	88.779999	89.388603	89.295563	89.245895	89.118713	88.905205	89.059273	88.851585	86.349106	88.570938	87.072876	87.825371	85.16758	84.099998	83.554504	88.49073	89.052383	85.584442	84.894257	86.522141	86.620972	85.676796	86.620804	86.357002	86.068802	89.382553	88.167969	84.937172	82.981323	84.195679	86.807182	83.621643	83.396637	83.399193	84.165573	85.604614	82.158295	84.710724	89.151802	89.23954	82.961411	80.692886	83.299995	87.195267	88.697884	83.490211	84.702698	82.588631	81.835014	83.033958	84.898781
92.433922	82.972466	87.108818	88.675697	84.365387	67.561394	66.645103	66.826294	66.959763	67.960457	68.58007	69.938492	69.959564	73.495163	75.17588	75.282524	76.991478	78.524117	74.348793	72.807472	74.251205	70.417793	69.57579	87.275558	91.023895	92.511749	67.896133	69.009872	67.672737	67.598	66.565239	67.418419	67.212318	65.685028	66.139458	64.531929	66.588135	63.221855	64.408333	66.475243	66.695702	67.045609	68.590973	70.395775	65.693909	64.630852	68.856064	73.486778	72.426872	68.226532	69.879654	81.938484	86.652451	72.158142	68.981155	72.252441	74.278503	72.981682	71.93541	71.227173	71.466255	70.619476	70.370758	70.23362	70.190086	70.294861	70.485275	71.713196	72.392799	71.039055	71.931892	72.739944	72.396751	72.045425	72.138077	71.755058	72.125908	72.310555	72.066277	73.151482	75.126381	75.121231	73.875694	74.463272	74.230263	74.171707	72.173935	69.298042	70.42215	70.624451	69.217407	71.644783	74.824448	75.797897	78.175919	80.806099	78.525124	79.784241	79.566422	77.631882	81.110947	82.277687	82.685616	83.714684	80.627785	79.328865	81.87999	79.798508	79.595901	78.961548	80.70063	82.096153	84.056847	80.855339	81.091141	86.286858	81.667618	83.121445	80.323448	81.180016	81.443756	84.257027	82.561653	82.865173	81.488708	82.254555	79.430016	76.625542	72.602203	72.897057	71.532501	72.323578	77.073662	78.770943	83.55407	82.661476	79.519836	83.893471	79.196152	80.498932	75.35482	77.764961	76.344398	76.016487	80.067459	80.459831	77.443443	75.533363	72.401833	72.767212	73.735023	75.06012	74.674911	71.336975	69.52243	64.907227	64.153076	63.227692	62.08432	62.47485	62.813065	62.592522	62.760063	64.546974	63.314358	61.251312	61.255882	60.173752	58.660919	57.162102	56.051838	55.417892	55.456154	55.10519	54.445347	54.635269	55.891571	54.960651	55.860756	55.597301	55.931568	57.045158	55.924614	55.998215	56.620102	56.872616	58.165718	58.792412	60.281361	59.790882	59.908146	60.1259	61.813332	61.894119	61.013176	59.811546	58.290451	57.587006	58.809856	58.523418	58.465591	59.608299	61.134087	60.893848	61.546867	60.717056	59.855659	58.717846	57.211689	55.636997	54.876064	54.393997	54.798283	54.871819	54.471008	53.830456	54.123909	54.094921	53.832043	53.850151	53.725418	53.636734	53.792496	53.606438	54.156483	53.841442	54.05106	55.397915	55.453964	55.587944	55.296013	54.773605	53.895172	53.866631	54.575809	54.977474	56.10561	56.361301	57.624084	58.51136	58.145462	56.863861	55.43652	54.03471	53.368984	52.968842	54.000355	53.413681	54.486286	55.179478	54.806801	54.592632	54.307178	54.211178	53.427284	53.059181	53.222473	53.636135	53.958942	53.773808	54.23077	54.719509	55.496685	54.827591	54.923058	54.966446	54.049171	53.876438	54.002094	54.667583	55.109161	56.01403	57.776821	58.3465	59.363701	58.490631	57.893509	57.741867	57.91473	58.228569	59.499012	60.022968	58.597557	58.618668	58.624977	58.234039	58.205437	58.53595	58.479538	56.053856	54.951553	54.921146	54.8913	54.40387	54.104683	54.057457	53.395744	53.835777	53.944717	54.560249	54.380779	54.787422	54.411015	54.023079	54.114792	54.795792	55.136303	55.487564	55.603588	55.11755	54.65387	54.125092	54.121593	54.777122	54.876343	55.239281	55.393326	54.6334	55.264965	55.976242	57.468945	59.446419	58.568375	58.967377	58.247044	58.623306	58.604935	58.328777	59.290058	59.086811	58.792328	57.801392	56.831738	55.937511	55.283997	54.891773	54.065651	54.609196	53.961132	55.037235	53.893047	53.884548	53.630642	54.029068	53.837086	54.135712	53.089756	52.551426	52.590824	53.14278	53.333195	53.082031	53.868156	54.369579	54.894089	55.100639	55.91951	55.849083	56.667866	57.813576	57.193001	57.007927	68.920822	56.034588	56.334072	56.185947	57.363869	57.011856	57.157768	57.429054	58.09594	59.057735	58.577663	58.131001	56.891541	57.348804	57.083202	58.402893	58.126602	59.042973	57.045673	55.667339	54.976532	54.099899	63.820568	56.028557	56.014008	57.28471	57.324558	57.980133	58.985336	59.490494	60.73135	61.207024	62.246025	62.844952	61.136879	61.743313	62.796329	62.85585	63.05191	62.467255	62.644363	91.253792	93.326843	91.151054	92.55838	65.569214	64.83326	63.573868	66.237686	64.142174	70.519974	72.551331	67.962906	66.174927	66.783012	67.380569	75.493347	70.164589	72.142647	69.621521	68.286743	69.114799	71.036865	76.577049	78.091698	90.32193	90.049011	90.057228	80.576843	81.632927	80.928787	80.507858	85.525414	85.177559	90.944565	91.008362	91.18116	91.383804	76.399567	90.662567	90.228333	90.039375	90.301308	90.43634	89.764183	89.689468	89.780807	89.554001	88.766701	88.914177	87.8078	89.088089	88.997414	88.979172	88.245064	89.210831	88.894608	88.887466	88.311646	86.697685	88.633621	88.897293	88.698463	88.152214	87.46656	88.522423	88.116127	85.64257	87.007317	85.569702	87.713898	83.938896	83.055458	83.083229	86.607002	88.110008	85.13649	84.247154	85.920296	85.093658	82.688599	85.493591	85.967865	85.73793	88.047157	87.424416	85.334396	83.060699	84.034233	85.941177	83.881042	83.092049	83.412155	83.75058	84.339378	82.739197	85.216637	88.100677	87.027275	84.206772	82.928391	85.373253	86.363266	88.225555	83.997627	84.893867	82.782135	81.927734	83.809097	84.467438
92.378601	87.306503	91.164528	91.178024	90.157135	71.157333	69.97364	67.740585	67.649368	69.173615	69.785866	70.64994	70.219971	72.253365	72.230515	72.083786	73.41745	75.831604	76.12661	75.805405	77.837364	74.834938	74.433487	91.764145	92.718452	92.813164	69.63549	65.828575	65.167679	65.768433	65.223618	66.44368	67.241974	67.487808	67.846458	66.692787	82.233505	66.859444	65.966675	68.181839	67.838127	65.774033	68.167953	77.525925	68.309448	69.767776	73.612564	76.868439	76.501984	70.990112	70.428947	90.034119	91.552185	76.164459	73.028481	76.592712	76.779091	74.787025	73.090729	73.092339	73.675217	72.435905	72.597527	71.835434	71.49688	71.147141	70.345161	69.645744	70.374641	69.810066	70.138718	71.184601	71.621544	72.082413	72.231865	73.39296	74.012703	73.257309	72.608704	73.04921	74.666283	74.427399	73.012993	73.992317	73.587326	75.093033	74.999092	71.803764	72.491013	73.705948	70.644707	73.606621	74.620773	74.427414	77.709755	80.104385	77.997589	79.643044	79.908073	76.456215	80.521545	81.492462	81.471069	82.844276	81.600006	79.56488	83.043594	79.356949	78.335327	78.027245	79.451668	81.357323	85.047523	81.444481	79.821686	87.060532	80.938637	82.891563	80.28096	80.90345	80.203781	81.836731	81.207764	81.470169	79.490158	80.689278	80.017761	78.441246	74.246338	75.078957	71.730164	71.677231	76.348755	78.617088	82.36274	81.023872	78.54924	82.388451	79.36689	82.78846	76.634384	79.214798	78.256729	77.494766	81.031319	81.281876	79.358307	77.327141	75.084129	73.293747	73.700089	74.10495	75.029091	72.202728	73.716522	69.513741	68.969704	66.61779	64.746231	63.777073	64.417221	64.317268	63.233936	64.103508	62.913422	61.210369	61.871395	60.67981	59.072178	58.111431	56.861931	56.621841	57.000587	56.096107	55.123192	54.7924	55.539642	55.260822	55.835331	55.911205	55.938156	59.738544	55.478359	55.985062	56.379261	56.372932	58.598392	59.772125	61.71291	61.833759	61.820927	62.011578	63.223228	62.36668	60.851685	59.430092	58.297085	56.86504	57.955391	57.661034	57.660519	58.532581	60.208748	60.916809	62.007717	61.309074	61.086624	60.275761	58.803375	56.71312	55.719501	55.171707	55.739674	55.746494	55.181236	54.46088	54.242657	54.550423	54.374062	54.706161	54.32177	54.088806	54.076401	53.84026	53.661304	53.11293	53.456146	54.863747	54.839653	55.441753	55.620174	55.565201	54.677322	54.90572	54.975563	55.341717	56.417328	56.769707	57.304771	56.002914	55.734329	55.185078	54.223839	54.046661	53.257385	53.077183	53.68877	53.46151	54.196201	53.478504	53.086773	52.977554	53.842236	53.786919	53.809341	53.231701	52.900284	53.704971	53.871567	53.808353	53.695419	53.84391	55.042168	54.601921	54.636017	54.49929	54.125282	54.112923	54.236969	54.651833	55.140617	56.035507	56.836868	58.917725	60.355881	58.724392	58.432632	58.666733	57.671722	56.946152	57.637024	59.299328	59.05265	60.276684	60.257393	59.850319	60.499241	60.724846	60.116222	59.009071	57.743774	57.446159	56.908577	55.782654	55.219646	54.85244	53.790821	53.965874	54.114769	54.931274	54.897503	55.375622	55.377617	55.011784	55.28241	55.295368	55.397896	55.695232	55.773468	54.462875	54.134918	54.292652	53.928646	54.842354	54.971336	55.782288	56.346474	56.494019	56.719688	56.658981	57.777378	57.08672	56.551994	56.987156	56.328579	56.187836	57.417789	56.5135	57.663998	57.966892	59.290745	58.513569	57.985283	56.674133	56.031475	55.244793	54.568127	54.861046	54.827808	54.659729	54.491371	54.301449	54.411655	54.253407	53.788246	53.693317	52.703476	52.475468	52.481281	52.558571	53.121216	53.234016	53.72263	54.551281	55.255867	56.928665	57.526558	57.693306	58.166405	59.076275	58.228397	59.659195	93.902466	57.555763	57.615761	57.799782	58.402161	58.465889	58.379524	58.755161	60.388905	62.44659	60.817287	60.168385	59.36866	59.186245	59.446915	64.178093	59.757256	60.152699	58.865025	58.006073	57.800488	56.546223	92.899017	61.409176	59.059837	62.905441	60.659851	60.148365	60.361847	61.491638	63.040665	64.390099	66.152306	67.323723	64.904739	67.276558	70.562012	69.347916	65.824989	65.000954	65.929359	92.17823	92.819084	91.980309	92.189606	70.839905	71.700081	71.760788	74.454369	74.294403	76.641739	75.78981	72.001007	68.106674	69.19445	69.684799	82.347893	74.736771	76.021614	73.632965	74.172264	74.348106	75.552269	83.483887	83.786781	90.047592	89.776413	89.784546	83.315979	82.182304	82.86824	84.104401	88.355095	87.95459	90.550049	90.499359	90.220932	90.309311	82.898758	90.017914	89.515228	89.507591	89.596939	89.549393	89.079895	89.178772	88.942825	88.240471	88.390587	88.220711	86.248878	88.696877	88.618729	88.71067	86.404938	88.532875	88.272354	88.455521	86.941055	85.753014	87.158211	88.429749	88.239738	86.42775	86.302284	88.047546	86.569328	84.68399	85.273865	84.476791	87.8172	83.527443	82.23597	82.550972	85.250519	86.674835	84.429695	83.859886	85.362457	85.205322	81.19873	85.250641	85.361176	85.32682	86.791931	86.809074	85.333855	83.040871	83.879501	85.075081	84.076569	82.985832	82.860817	83.031448	83.276024	82.711212	84.737976	85.970528	84.927582	83.572571	83.80513	85.738396	85.704735	87.155655	84.109314	84.382576	82.930237	81.973778	83.493065	83.913635
91.785515	86.358505	91.262077	91.451248	89.577881	76.604858	77.339951	74.038925	72.897247	75.227913	72.999687	72.204163	70.284904	71.787262	71.905685	71.688217	71.891502	74.161774	74.152863	74.507431	76.833572	77.060898	79.825996	91.726913	92.112076	92.597473	81.479759	64.871582	63.465828	64.538155	65.096764	65.667923	66.344353	68.679291	70.480232	72.873497	90.140335	73.243942	70.980263	70.484955	69.504982	65.24894	72.27079	86.804672	75.212402	73.025734	74.822365	74.896866	75.164551	72.005272	70.496689	91.93956	92.104416	73.146004	71.856293	74.483742	74.378662	74.406281	72.163673	73.438843	73.791649	73.416306	74.813179	73.77356	72.894287	70.476562	69.98362	68.843849	69.732651	68.620026	69.820671	70.810059	71.333694	72.708527	72.522125	74.721085	75.998505	75.300484	73.922363	74.026993	75.512833	75.212296	74.438057	74.735954	74.952354	76.560524	77.322937	75.593208	75.703545	77.643707	75.012459	77.011368	75.698074	74.710747	77.589249	78.812225	76.600029	79.373924	80.501053	76.173363	81.276558	82.164856	80.034111	82.13604	81.850525	81.100494	83.926727	79.201187	77.800392	76.371674	77.501938	80.604691	85.530922	83.348999	79.701454	87.804276	81.523079	82.22747	80.086189	80.870964	78.88475	80.070763	80.069214	80.481911	78.416634	79.989822	79.743187	79.543098	76.910263	78.44384	75.32486	74.508591	76.139503	78.400475	82.164734	79.693855	78.166992	81.506714	79.379654	81.806023	79.183701	79.979698	79.146751	79.085022	79.750122	79.740593	77.004654	76.721909	77.287056	74.898048	73.053635	71.653946	72.125397	68.745598	73.066116	74.37738	75.789764	71.852539	67.342476	65.379791	64.650078	65.254585	64.757385	64.321686	62.72773	62.543877	62.565357	62.771244	60.009663	58.398148	57.93565	58.392464	59.323124	58.726536	56.726402	55.516083	55.835415	55.865028	57.331207	57.049362	56.214703	72.002075	55.55621	56.065121	56.992607	57.486134	59.561756	60.828102	63.234581	63.1922	63.054615	62.223278	62.314732	61.899311	61.23024	59.669022	57.916637	56.57798	56.813198	56.794296	56.654629	58.264404	60.14579	60.177376	61.480865	61.683727	61.852081	60.545181	59.663208	58.009399	56.61375	56.459362	57.726181	57.557438	56.133312	55.645775	55.249172	55.130039	55.476192	55.826168	55.572666	54.853214	54.664944	54.004131	53.723251	53.504532	54.041405	54.69627	54.51506	55.509476	56.203911	56.515797	55.829643	56.176315	55.8717	55.268932	56.468288	56.231953	55.770721	53.457005	54.203537	53.882706	53.435181	53.455738	53.200157	53.272427	53.766468	53.422092	53.545948	52.632259	52.501087	52.455082	53.3689	53.439754	53.474709	53.25013	52.943737	53.642097	53.396343	52.61919	52.803467	53.352894	54.417946	54.469723	54.76796	54.309711	53.758293	53.690399	53.826912	54.396122	55.033779	55.48259	56.372501	57.746609	57.506584	56.749855	57.076893	56.920231	56.192902	55.83503	56.480755	58.102291	57.92947	59.593342	60.804348	61.33429	62.532227	61.170761	61.31871	60.248444	58.792347	58.580948	58.327831	56.99192	56.134903	55.544407	54.191738	54.334343	54.034775	54.730412	55.369762	56.100246	55.947834	56.173119	56.35379	55.920216	55.924831	55.803982	54.751312	53.602489	53.725288	54.039429	53.741192	54.541496	54.762512	56.015682	57.552288	58.713364	58.024376	56.946281	56.157516	55.410812	55.328114	55.510868	54.900505	54.289047	55.00404	53.662914	55.66972	56.188759	58.218636	58.80241	58.606373	57.716782	56.680721	56.048447	55.364506	55.274277	55.246059	55.371738	54.861217	54.168285	54.063786	54.145302	53.493332	53.530819	52.769997	52.712254	53.045383	53.36433	54.017307	54.432816	54.850594	56.226181	57.461906	58.829514	59.794891	59.678379	59.593361	60.324234	59.654305	65.435661	94.881081	62.408073	59.320419	58.876762	59.18618	58.665211	59.423698	59.736935	60.679615	63.694805	64.188759	65.075478	62.222294	61.437607	61.720718	86.556969	62.042477	61.982117	60.501751	59.670975	59.191376	58.950619	93.325081	64.765671	63.711605	85.266823	74.250694	63.154434	62.944042	64.861778	66.96373	71.222969	69.527946	70.219162	67.726593	70.770195	70.121956	69.841911	67.342285	68.000069	71.51915	91.82933	91.585167	91.717133	91.831543	78.964211	72.133247	77.975311	77.576477	77.068321	78.650589	78.633873	76.178535	71.357872	73.63694	73.041397	85.953194	79.733337	79.123451	75.165901	74.657722	76.79229	81.098801	86.066162	84.366547	89.535141	89.291466	89.496323	84.376221	82.411774	83.088333	84.597214	89.006187	88.709747	89.928246	89.96994	89.800957	89.811691	85.132217	89.397835	89.058075	89.343651	89.324211	89.328033	89.006577	88.72876	88.461311	87.257301	87.595047	87.244919	85.820518	88.476959	88.435799	88.58976	85.088036	87.704933	87.810349	87.542152	86.299774	85.259529	85.401772	87.969612	88.093246	85.044647	85.369202	87.332596	85.005768	83.553581	84.541878	83.886238	87.493118	84.511665	82.797539	82.703918	84.529388	85.030403	84.319099	82.631203	83.905121	84.644806	81.952942	84.555328	84.295822	84.424271	85.319527	85.607681	84.480354	83.003723	82.875305	84.37442	83.518494	82.711304	82.013733	82.398315	82.603134	82.408081	83.859459	84.355278	83.332542	82.243568	83.545471	84.552864	84.95266	85.591568	82.843735	82.729858	82.122398	81.26458	82.686729	82.981773
91.037567	83.893944	90.709328	91.342522	88.175179	80.235664	80.80352	80.566582	80.760284	80.523605	77.107864	75.881195	73.80542	74.907829	75.27948	74.344009	73.487015	74.251656	72.553879	72.071259	74.754692	76.469971	82.925728	91.677971	91.697388	92.187889	89.180229	66.654892	63.828228	63.552624	63.984676	64.008751	68.79789	71.388641	73.454567	77.235176	91.426636	74.936562	74.923714	73.21534	73.207397	71.575432	83.071404	89.532654	84.087875	77.270172	73.909088	72.434708	72.383186	70.076378	71.046097	91.566605	92.04438	70.662857	69.550621	72.474556	70.466782	71.570862	69.939072	71.801727	72.114494	73.766884	76.21965	76.350044	74.750633	71.585152	70.649254	68.847626	70.953331	69.677994	71.796425	72.857918	72.836632	73.468857	72.117004	74.333778	74.087677	74.748512	73.179352	74.102936	75.803688	76.169243	76.1315	75.780151	75.842079	76.22673	77.001518	75.872787	75.558968	76.015221	75.075546	76.515076	75.801758	75.051773	76.665863	76.899788	75.604691	78.676361	80.430267	76.480576	83.394127	85.197212	79.506599	82.170715	82.001694	81.65567	84.788277	79.959373	77.775246	75.843796	77.323448	80.643768	84.663712	84.354012	81.052818	88.3778	81.215591	81.137939	78.60894	79.212669	77.297401	79.294678	79.583649	80.32579	78.145859	79.035622	78.93222	79.40004	78.224976	79.503654	77.846741	76.835136	77.243416	79.759949	84.640411	80.150604	78.691246	80.761292	79.141968	80.291389	79.170357	78.476418	78.058914	77.88678	79.273544	78.827782	74.631157	75.201973	76.976456	75.999817	73.991913	71.98008	71.646889	69.690186	72.763657	75.326538	76.652557	75.337242	70.28894	65.178619	64.378723	65.508965	64.7649	64.946472	64.01255	65.144569	65.192528	68.177803	63.195633	61.136749	60.468342	60.485359	62.047089	61.472839	58.103729	57.128799	57.269112	57.690712	58.899338	58.133682	56.910145	94.802803	56.040188	57.084766	58.19593	59.185387	60.901615	61.976475	64.224442	63.954269	62.442535	61.292576	61.056667	60.947578	59.655933	58.95929	56.499016	55.754734	55.523056	55.282516	56.496613	58.266163	61.016609	61.071388	61.838413	61.864315	61.370552	60.520721	59.20013	57.812634	57.063759	57.354855	59.212898	60.018417	58.060856	57.037624	56.768333	56.339867	56.75507	56.821869	56.274548	55.685944	55.213058	54.626492	54.374813	54.574177	54.815041	55.147354	55.55608	55.243935	55.599144	56.015812	55.961502	56.870213	56.440823	55.550224	55.902985	54.983311	53.955532	52.803082	53.169666	53.398083	52.906528	53.255581	52.838123	53.54792	53.596245	53.718487	53.60828	52.78405	52.543186	52.695194	52.993542	53.225197	53.436256	53.119026	52.965561	53.301865	53.047829	52.499542	52.750725	53.467411	54.921535	55.452656	55.854813	54.367004	53.845219	53.523438	53.989113	54.474701	54.84491	55.376907	55.763126	56.978188	56.813843	56.811462	56.809486	56.53339	56.211288	55.901142	56.772923	58.047165	57.589409	58.573116	57.804523	58.369759	58.837646	59.67765	61.512901	60.944767	59.165195	58.420166	58.339569	58.137394	56.85043	56.839893	55.341827	55.410877	54.812035	55.185699	55.736561	56.403381	56.520966	57.059814	56.954155	55.949184	55.574684	54.490791	53.832729	53.159386	53.107159	53.185478	53.454472	54.202187	54.994511	56.637547	58.221188	59.402775	57.32312	55.533421	55.319252	55.252796	55.143044	54.619003	53.192326	53.44529	53.436554	52.87812	53.448463	54.518196	56.226631	57.746803	59.013126	58.217583	57.015526	56.635529	56.076492	55.777908	55.513081	55.0173	55.192738	54.273491	53.619118	53.826401	54.055332	53.827255	53.637978	54.125435	54.82901	55.211643	55.994202	56.588409	57.141159	59.071941	60.600071	61.507236	62.149765	61.34021	60.014042	60.435299	60.485123	88.929436	94.374336	80.002121	62.769421	60.493748	60.744225	59.805473	61.646561	60.280266	60.999657	61.694649	68.324982	74.126343	69.562401	68.165062	66.487625	92.92466	64.07576	64.648018	63.678303	63.274189	63.893158	63.432804	92.858353	66.771339	67.322456	91.367928	90.014442	71.260071	66.803978	71.328476	73.965584	76.656502	72.224892	69.249786	67.325874	69.229958	66.545456	67.47876	66.986778	68.884125	74.738144	91.322052	91.034752	91.166397	91.702454	87.130829	73.795853	83.644775	81.791603	79.739433	79.209534	79.69577	77.871223	74.047722	77.667221	77.214363	86.819611	82.637527	80.940186	75.597633	73.876129	78.66243	83.258644	87.30867	83.672409	89.444717	89.160278	89.165382	83.682472	82.838737	83.381943	83.513519	88.137497	87.546913	89.15506	89.151024	89.386765	89.246384	85.531395	88.880745	88.639458	88.903793	88.833755	88.712387	88.56131	88.718529	88.029091	86.120407	85.755501	85.350319	84.921074	86.993546	88.09108	88.406509	85.484322	86.74453	87.018562	85.971428	85.199615	84.432724	83.994064	86.94355	87.582024	84.605179	85.04248	86.746269	85.079475	83.688202	84.810097	84.025757	86.20929	84.574516	83.543686	82.972977	83.236481	83.093422	84.610069	82.05442	82.642143	83.722641	81.841148	83.831459	83.350464	83.749184	83.738739	84.211449	83.638512	82.900368	82.273567	83.544586	82.881546	82.584854	82.208466	82.508636	82.129387	81.496643	82.497734	82.691582	82.027786	81.424294	82.957764	83.643143	84.109825	84.490807	81.602135	81.533081	80.952461	80.338707	81.979828	82.532791
90.926781	82.533806	90.419601	90.794579	87.319633	80.667755	79.95652	82.007965	82.529236	82.347313	79.682617	79.014809	76.974785	77.91201	76.586189	76.314125	75.228195	75.982666	73.067131	70.848618	75.749916	77.547981	87.353241	91.55761	91.287117	91.431549	90.682976	75.103226	67.562675	67.650909	69.266975	67.473846	77.531631	75.223495	73.810745	79.14521	91.558128	73.576492	73.722572	73.695625	76.966972	80.376602	85.903366	88.022057	85.856461	80.284523	73.524391	71.594017	70.704727	68.108925	73.502548	91.022842	91.040718	73.417702	73.589813	75.803322	71.533546	69.818283	68.224777	69.595001	71.665535	74.136192	75.652908	77.230087	76.279449	76.029556	74.42334	72.463371	73.813019	72.917847	73.227867	73.715065	73.345711	73.072876	69.68782	72.329117	70.269371	71.544472	70.331017	72.547638	73.710495	76.259109	75.503006	75.326775	75.717171	74.410339	75.226524	73.018631	73.226364	71.240456	71.026245	73.341057	74.641968	73.807655	76.060455	76.634613	75.481522	78.899666	80.236717	76.699379	85.234184	88.414558	80.218369	82.024055	81.016785	80.670204	84.859215	80.213135	77.585365	76.675705	78.87027	81.009346	81.877388	84.014145	81.552696	89.22879	81.219803	81.203667	77.664024	77.579659	76.373131	78.808022	79.628693	80.086472	78.304237	78.471031	77.736794	79.194992	79.203918	79.990662	78.154442	78.538834	79.945946	82.249702	85.690765	81.631805	78.93042	79.808228	78.835297	79.365318	78.626854	78.315697	78.054451	77.538948	80.236267	79.499191	75.075333	75.046944	75.612503	76.47757	76.179695	73.881279	74.33667	72.916153	74.233055	75.144745	75.110588	75.202339	72.759361	67.318039	65.735512	65.387131	64.739342	65.982796	66.48999	66.751389	69.171555	69.351044	67.953896	65.521255	64.625252	63.025517	67.417542	66.51445	60.767807	59.406296	58.875305	59.703526	60.097553	59.961426	58.72924	94.982346	58.217434	58.838032	60.019554	60.900177	62.309044	62.278061	64.143486	63.608521	61.760479	59.680611	59.065224	58.533546	57.185921	56.909096	55.805611	55.197975	54.711571	55.064484	55.565651	58.489346	61.502216	60.910263	61.551548	60.278099	60.512909	60.294685	59.07988	57.665821	56.610104	57.379597	58.868652	60.654938	59.813282	58.762714	58.668365	57.719593	57.643677	57.025696	56.280663	55.767223	55.842175	55.126713	55.251297	55.208702	55.500828	55.613865	55.151432	54.672325	54.289669	54.545425	54.487617	55.343948	55.871788	55.394482	54.453587	53.729691	53.124863	52.675861	52.752205	53.097759	52.852112	53.134838	52.986889	53.085789	53.6115	54.094105	53.625362	52.863636	52.882027	52.828854	53.062935	53.449451	53.819424	53.101837	53.368576	53.45681	53.475224	53.028561	53.355209	54.108032	55.42905	56.777172	56.840343	55.020756	53.962181	54.06398	54.018166	54.442257	54.721676	55.246918	55.854599	56.449879	56.225624	56.707047	57.122726	57.148926	57.005955	56.799919	57.869305	57.81654	57.256237	57.544411	57.381851	57.219692	57.159077	58.488571	61.507	60.342258	59.098763	58.339268	57.981098	58.132568	57.449936	57.81712	56.353424	56.200432	55.905582	56.222618	56.378895	56.175434	56.774189	56.674324	56.743484	55.277431	55.405384	54.05368	53.42836	52.961678	52.99691	52.787567	52.762505	53.554916	54.639839	55.977768	56.911045	58.411282	56.305813	55.546509	55.195419	55.025002	54.5648	54.15588	53.010021	53.040382	52.258636	52.578571	52.910156	53.2994	54.906193	56.226547	58.500458	58.390251	56.836803	56.726959	56.417542	56.322464	56.251415	55.56284	57.020737	54.569843	54.137276	54.190041	55.698494	54.442276	54.600033	55.369892	55.856918	56.77211	57.471886	58.585175	60.218296	61.71632	64.547104	63.105534	63.684956	62.56596	61.307228	61.808418	64.787903	93.460114	94.037025	92.727402	80.605057	66.090942	64.848816	63.990704	67.26049	64.92572	63.953476	63.719501	85.856972	85.66246	69.948296	70.907196	76.357491	92.422188	68.572945	68.698601	68.844604	68.082321	69.340897	70.050117	92.311356	69.040749	69.026909	91.860405	91.831474	86.773842	70.37619	73.827782	75.855164	76.364998	72.448593	73.693115	69.280067	74.727203	66.069611	66.953644	67.19397	70.178215	75.79657	90.668129	90.219086	90.844055	90.968773	90.557838	83.349152	88.919777	86.037476	83.607521	81.326851	80.630569	79.71907	76.983688	82.08976	79.895645	85.871307	83.678459	83.124062	80.04866	78.383141	82.253654	83.813988	86.775108	83.575531	89.582626	89.151566	89.04895	83.604752	82.994133	83.222252	82.98497	87.5961	86.579796	88.443695	88.517853	88.751999	89.056076	85.379951	88.244293	87.304657	88.128441	88.395714	88.080544	88.022591	88.024178	86.357002	84.148598	82.750481	83.153351	82.887856	85.839294	87.324036	87.101006	85.329376	85.115143	85.647652	84.574532	83.777451	83.646622	83.608124	86.087471	86.242249	84.711174	84.608116	85.306046	84.452309	83.515236	83.621704	83.315765	84.340134	83.184036	82.65963	82.531013	82.138145	82.017426	84.223145	81.832306	82.395805	83.137665	81.606812	83.16571	82.793869	82.73098	82.192497	83.295784	82.974266	82.41066	81.70562	82.503227	82.011826	82.414886	82.561615	82.371391	81.586617	80.467491	81.490234	81.157379	80.847015	80.793266	82.218613	82.668236	83.656982	83.802895	80.97718	81.297241	80.545059	80.017227	81.89518	82.742348
90.595901	83.551025	89.921852	90.561783	86.51384	83.240532	80.408745	82.230774	82.052078	82.288368	80.769577	79.572945	76.741623	77.463417	75.095329	75.166458	76.870842	78.822227	76.05616	73.608551	80.755028	83.497337	89.459351	90.584831	90.525627	90.244293	89.788795	83.201355	77.975998	78.1688	83.497528	77.126602	85.214981	78.705154	72.797729	81.442253	89.955734	75.175606	72.177193	74.433296	78.232315	81.142273	83.49427	84.668388	83.156654	80.222748	74.709007	74.992958	71.959595	69.574402	81.803558	90.221619	90.522942	81.545631	81.387558	82.029701	78.76313	73.544136	67.661621	69.610252	73.35936	73.96067	74.357338	74.657677	73.016403	73.393456	74.143532	72.777061	74.554619	74.075836	72.399323	71.770462	70.762146	70.27124	69.327164	72.34317	71.883675	70.848854	69.344482	71.572517	73.126373	77.226074	74.762802	74.561722	74.452652	74.030388	74.32457	73.82338	72.629005	69.665787	69.700867	71.329163	74.631241	73.925133	76.080818	76.983543	75.568817	78.604645	78.779121	76.555954	85.986153	89.593826	80.868538	81.084145	78.876404	78.756332	84.607941	79.92292	77.32753	76.167931	77.469536	79.005478	78.988029	82.614845	81.809288	89.253189	83.41732	82.827217	79.028885	78.068909	76.424461	78.698799	78.828598	78.995758	77.278755	77.688812	75.715111	78.979836	79.590088	80.798416	78.909004	79.198914	81.158005	83.024712	84.519859	82.300774	78.609283	79.669182	79.009705	79.091972	78.781822	79.131836	78.34758	77.620857	80.369324	80.413139	76.402962	75.939156	74.691628	75.653145	76.37114	74.022575	75.72187	74.420204	74.614853	74.050362	74.293221	74.804085	74.240395	69.037552	66.567215	65.37088	64.432602	67.409897	66.107094	65.254242	68.198898	66.790504	68.579361	66.77681	69.996429	68.837418	72.461998	71.646782	64.57972	63.703064	61.632744	63.224258	64.417992	64.051132	62.417236	94.241814	61.301586	62.027393	62.786587	62.720024	65.716759	62.205105	63.009766	62.378571	61.041756	58.615173	58.290775	56.256672	56.06731	55.444714	55.302708	54.961788	55.504108	55.424847	56.609138	59.922672	62.934193	62.366272	61.335232	59.337181	59.518753	59.22324	59.248196	58.699436	57.62709	57.449203	58.693493	60.252262	60.766327	60.097832	59.339756	58.123039	57.156052	56.57869	55.613972	55.449886	56.010254	55.381821	55.873116	55.496407	56.044456	55.574127	54.74588	54.522873	54.360844	53.931004	53.593605	54.282482	55.273525	54.694813	54.029495	53.17709	52.978905	52.78566	52.542351	53.054394	53.062141	53.504253	53.272556	53.381344	54.186565	54.181931	53.87648	53.277145	53.235863	53.243481	53.553051	53.898903	54.152901	53.732113	53.757755	53.231529	53.765053	53.950359	54.153049	55.195763	56.529488	57.316727	57.603355	55.633671	54.569565	53.957699	54.007481	54.423374	54.808109	55.656673	55.852818	55.880348	56.22644	57.817848	57.526131	57.798622	57.199203	57.914062	58.278072	58.449284	57.6287	58.431152	57.950241	56.799122	57.465019	57.536579	61.144901	60.918762	59.108719	58.514236	58.197262	58.296074	57.83012	58.303177	57.306168	57.286469	56.976257	56.884781	56.880276	56.724064	56.829678	56.087349	56.275856	55.117485	55.079353	54.568535	53.731922	53.477196	53.193783	53.160545	53.091152	54.114105	54.67754	55.725445	56.991234	57.458561	56.516098	55.976631	55.503574	54.642948	54.471973	53.50359	52.768448	52.636013	52.107727	52.458107	52.846943	52.970387	53.973213	54.489311	57.091118	58.063625	56.264118	55.755402	55.837776	55.866787	56.856781	56.743271	64.123398	56.295448	55.063282	54.733738	61.928131	55.178917	54.852417	56.568687	57.259972	58.265282	59.787125	61.096989	63.662918	65.86274	67.780045	67.311691	65.899666	64.281693	64.130821	67.884888	85.941734	93.208954	93.290146	92.936974	91.050995	84.671715	72.083275	71.52475	73.253143	71.239639	69.309914	73.123711	89.864471	88.628746	71.660126	73.987274	82.697502	91.796951	73.552483	71.702377	72.083702	70.165428	77.314484	80.59697	91.88707	71.976952	67.405113	91.930565	91.331383	91.569374	73.294792	74.247726	74.913773	74.112335	74.251038	82.8629	79.632706	86.079895	70.839111	69.577705	70.003532	75.169662	80.848434	87.435356	86.985817	90.151794	90.272064	90.203293	86.483025	87.487198	85.426315	83.745773	82.417778	82.737434	82.798332	82.44278	84.559021	82.192261	83.79174	83.013771	83.54377	82.917534	81.855377	82.684219	82.498245	85.344414	83.825386	89.249283	89.021233	88.883453	84.237503	82.897743	83.555443	83.341019	86.805061	85.412285	86.649017	87.195953	88.428894	88.639259	85.12516	87.315498	85.67836	86.221329	87.580948	87.333496	87.050644	86.650482	85.129494	82.132996	80.25946	81.933693	81.992554	85.635017	85.863327	85.330978	84.193558	83.660828	84.682983	84.191536	83.835129	84.166412	84.026611	84.599815	84.620049	84.114441	83.616386	84.242088	83.066917	82.303818	82.834251	82.257965	83.365845	81.973351	81.511925	81.911362	81.776672	81.425941	83.766693	81.34037	82.433617	82.739838	81.291679	82.516228	82.245949	81.37674	81.468193	82.063126	82.318214	82.148232	81.438454	81.48317	81.067963	81.292778	81.743324	81.157188	80.588516	79.73362	80.728416	80.378639	80.18734	79.636223	80.913231	81.618248	82.606285	82.769966	80.914093	81.114937	80.601753	79.70079	81.323952	82.00605
89.76693	84.035927	87.91732	89.513512	85.222839	83.864883	81.317154	79.620239	79.037788	80.702904	80.751251	79.418167	76.667122	77.924713	76.327728	76.72171	78.926277	79.86393	77.7519	76.183983	84.953072	86.966919	89.80928	88.443657	89.544708	87.805183	86.970947	82.708794	81.368629	82.354095	85.999969	84.223679	85.768974	82.704498	74.942467	83.242317	87.087639	79.08139	72.980888	76.053802	78.357643	80.511398	81.401375	82.569748	80.943336	80.074303	77.709152	80.849998	77.636284	74.486404	85.735802	89.149437	89.542526	84.336159	82.643967	82.949738	83.756416	80.965073	72.997757	74.52462	77.996964	78.063828	77.030701	73.929832	67.226906	67.832741	68.907257	69.19252	72.629349	72.620018	71.971046	71.504196	70.370674	69.849312	70.940247	75.80706	77.511482	74.401237	72.201225	73.398888	74.752266	79.359116	75.120224	74.154732	74.080727	75.403206	76.34314	80.537315	73.11586	70.129272	71.049377	71.976562	77.33416	76.737679	76.67485	75.911858	74.83799	76.757912	76.495766	75.933441	87.011955	90.005089	82.279831	80.861412	78.374321	77.696106	84.48941	80.597206	78.267159	75.225258	75.054947	76.226295	78.541687	82.007317	82.050301	89.554131	84.813484	82.266548	79.717201	79.001419	77.254509	78.347046	77.836784	77.628555	76.174911	76.101547	74.09407	77.801445	78.86673	80.594849	78.09243	78.648422	80.241417	81.633675	82.17894	81.725624	79.098984	80.45591	78.870445	78.542526	77.954605	78.568939	77.5429	77.734604	80.102539	80.685265	77.276482	76.163086	74.827065	75.230171	76.372299	74.015945	75.562271	74.428551	75.416077	73.480682	73.38279	73.496284	74.840004	71.885086	70.004456	66.645317	64.260902	65.188599	64.71331	63.703732	67.529869	66.697205	70.86628	68.864197	71.828568	70.174461	72.757019	71.073776	66.137245	65.5271	63.894058	67.313873	66.243332	67.300529	66.693192	93.175949	64.205841	63.59552	65.080605	65.47068	83.024994	63.067017	63.115383	63.332363	61.333065	58.540565	58.188892	56.825539	55.600861	55.233978	55.153343	55.653046	56.642269	57.169224	58.658195	62.022694	64.837448	63.311848	60.388779	59.264954	59.597935	59.086704	59.872055	59.493607	57.925972	58.277836	59.569096	60.295288	61.548908	60.850803	59.436035	58.492668	57.170769	56.099174	55.074013	55.099846	55.360535	54.818108	54.991894	55.58638	56.024071	55.136841	54.935246	54.697128	54.439251	54.096786	53.720699	54.280464	55.625389	55.196171	54.526413	53.302811	53.495586	52.959103	52.84203	53.066433	53.575943	54.013489	53.911243	53.62886	54.19635	54.009026	54.012093	53.579594	53.499577	53.527386	54.126099	54.090885	54.263256	54.12936	54.233044	53.677139	53.925426	54.483154	54.850918	55.832413	56.197449	56.459	55.532349	55.27475	54.283405	54.273083	54.206585	55.033928	55.741497	56.518887	56.596371	56.153397	57.112106	58.555134	58.22271	58.14922	57.868275	58.033905	58.187263	58.389393	57.82066	58.429562	58.330215	57.170254	57.786049	58.364525	60.651077	60.358437	58.380016	57.816841	57.142403	56.388016	57.354961	57.293251	56.974346	57.362045	56.830364	56.785797	57.0555	56.759342	56.62064	56.24118	55.734886	55.322449	55.647148	54.774826	54.116013	53.989841	53.847919	53.886715	53.629631	54.805836	55.489113	56.408485	57.258533	57.589622	56.879116	55.784306	55.616161	54.485878	54.50592	54.078011	53.173527	53.024784	52.492355	52.376438	52.643715	52.679638	53.606888	53.430267	55.055408	56.502602	55.77364	55.230053	55.214302	55.588566	56.863731	58.008434	90.647118	58.917641	59.281303	55.888096	90.544617	56.183418	55.165207	56.111233	57.078178	58.701969	60.650345	61.067848	64.10984	65.660477	67.067261	66.923515	67.216309	66.696236	70.171333	73.981911	92.284813	92.496857	92.504028	92.424995	91.843475	89.612495	69.571716	70.278336	71.730942	74.386131	73.630157	82.610855	88.995155	87.785271	74.031654	75.395866	84.84919	91.014046	73.628654	72.516289	73.611893	72.642204	78.43998	80.426231	90.588974	76.263313	73.01387	91.559311	91.006836	91.324646	78.690453	74.137611	73.717255	73.308334	79.021629	86.868362	86.401314	89.706009	81.654358	77.214165	75.923317	80.06147	81.072968	85.111877	84.876892	89.914017	89.390068	89.501686	85.427521	86.389252	84.242195	82.353798	82.447845	83.587029	83.561989	84.020432	84.367661	81.684227	82.697075	82.250221	83.132942	82.94397	81.994247	81.763817	80.77829	83.41275	83.444275	89.058609	88.542358	88.845879	84.823723	83.1035	83.476822	83.472343	84.988388	83.892441	84.721092	85.359329	88.015358	87.509926	84.862862	86.299622	84.696976	84.822067	86.537766	85.999687	85.394691	85.140442	85.001411	82.526291	80.002762	83.196953	82.963409	84.480484	84.292366	84.110214	82.668495	82.236076	83.828026	84.043777	83.831924	83.674751	83.515816	83.301064	83.161781	82.649544	82.722565	83.598213	82.609444	81.837242	81.97979	81.536797	82.710335	81.401138	80.463654	80.921303	80.878105	80.321091	82.895622	80.78614	82.185997	82.072807	80.842918	81.712578	81.810936	80.487511	80.647354	80.831268	81.554176	81.338463	80.78228	80.522339	79.895172	80.049667	80.444939	80.062737	79.220093	78.797897	80.01371	79.845367	79.892555	79.271317	79.948799	80.55777	81.221664	81.197266	80.39827	80.067482	79.938629	78.774033	79.230392	80.039474
89.368782	83.709213	85.027504	87.032402	83.522636	81.930946	80.431404	77.787407	76.369743	78.509377	79.068413	79.177071	77.302742	78.618378	77.326302	77.332397	78.73642	79.158272	77.695335	77.211655	85.901695	87.402206	89.545868	86.763153	86.471992	84.737099	84.912254	80.348213	80.634262	80.966515	84.483788	83.682281	84.474457	82.820671	77.906715	81.850395	83.778778	80.127708	74.846161	78.416954	78.7164	80.146271	79.604553	81.080414	80.436462	80.954605	79.897705	82.700851	81.079102	79.921249	84.546898	88.100029	88.795815	84.67569	82.830688	81.56237	83.342178	83.131508	80.648277	81.266792	82.378838	83.537209	82.668579	80.907227	70.011299	68.535912	68.72596	69.703423	71.650795	71.471001	72.459358	73.138672	71.928307	72.558113	75.733505	79.037552	80.836243	76.541534	76.744545	75.509315	76.956161	81.471603	75.286964	74.56324	74.124306	76.715042	80.181465	85.337723	77.180351	73.661766	72.091019	73.996849	81.36084	82.566315	78.330139	76.234215	74.923264	75.432922	75.694832	75.293037	88.390549	90.2332	83.316475	82.366028	79.031052	78.094231	83.436653	82.138229	81.829323	75.782471	75.140366	76.596939	79.789497	80.903793	81.075455	89.929962	85.956627	80.658318	77.254654	77.623878	77.573067	78.447533	77.571739	76.95414	75.721268	75.637482	74.208572	76.508293	78.09964	79.983131	77.282921	78.221329	79.661049	80.737602	79.449539	79.087357	79.160461	80.84491	78.551857	77.008987	75.532356	76.588608	76.210632	77.026413	80.130737	80.816544	77.796204	75.740952	75.213387	75.631966	76.981415	74.389694	75.601212	73.476265	74.884186	72.588173	72.711899	71.601143	73.237778	74.840347	72.290016	69.384132	65.954491	65.465065	65.220184	64.857834	69.974243	72.112839	76.543488	70.494179	73.112923	70.561348	71.979271	71.640625	66.592087	66.390663	67.932846	66.560005	65.867844	67.096512	69.971924	92.26638	67.622139	65.904083	66.917358	67.968483	93.024269	64.826286	64.717392	65.62677	62.634838	60.493919	59.304115	58.065834	56.79406	56.558926	56.506462	56.458935	57.685883	58.533611	60.026936	63.189281	68.34803	64.362114	61.422737	59.696209	59.881454	59.189678	59.855835	60.236343	58.775784	59.379345	59.692692	60.340607	61.959824	60.218296	59.238476	57.928997	57.23555	56.406555	55.467052	55.131088	54.616814	54.408676	54.478027	54.731998	55.7118	55.164028	56.03154	55.489799	54.836433	54.812893	53.945683	55.087551	56.020447	55.516727	55.335281	54.090435	54.13039	53.633904	53.455654	53.759815	54.174744	54.285484	54.131676	53.549595	53.843994	54.343636	54.321342	54.17395	54.029774	53.442673	53.944416	54.165085	54.19236	54.344475	54.807617	54.28643	53.97229	54.458584	54.57465	54.799698	55.416561	55.01067	55.256104	54.722256	54.500599	54.437233	54.907093	56.144173	57.108994	57.315975	57.522205	56.83453	57.572178	57.900566	58.223827	58.751301	58.69154	58.871849	58.071522	58.639141	57.619301	58.991905	58.961563	57.548512	57.779053	57.647881	59.689816	59.035999	56.702583	56.499382	55.505653	54.62735	55.382553	55.619682	55.369526	56.543346	56.273605	56.773544	56.923664	56.818863	56.297657	56.405033	55.53722	55.297924	55.210289	55.061676	54.404705	54.345181	54.454487	54.408459	54.683956	55.227501	56.057934	56.848541	56.742474	56.661514	56.497707	55.456711	55.627041	54.676144	54.72451	54.348335	53.50507	53.130119	52.733795	52.077965	52.62949	52.811001	53.035664	53.057999	54.118866	59.002377	55.839901	55.935776	56.042549	56.888622	57.894989	58.816166	94.162125	66.097588	73.267159	57.827053	95.059891	59.21693	57.470039	57.0243	57.072453	59.304459	60.975967	61.97261	64.742668	65.970779	65.79744	64.763481	66.671387	65.599319	66.034889	75.311516	92.5755	92.59185	92.524452	92.326721	91.966682	91.719574	68.724915	69.727974	72.777473	74.869553	77.00103	84.798058	87.49823	86.445496	78.468109	80.861496	86.63488	90.454498	76.965965	76.624786	76.908394	73.732872	76.304214	80.122437	90.606842	81.569771	82.690491	90.828484	90.757133	91.004517	83.320717	75.529655	74.812347	75.576111	82.597878	87.104012	88.00444	89.853958	86.343697	83.431847	79.738426	80.446487	79.803833	86.546326	84.81604	89.530869	88.344215	89.121544	86.497269	87.231636	85.438675	83.495644	83.347931	84.381096	83.581047	83.764465	83.596107	80.910141	83.104942	82.824722	83.678528	82.478203	81.625031	80.71814	79.496727	82.356781	82.957809	88.266502	88.390869	88.475754	84.125618	82.553864	82.615753	82.393364	84.007256	82.7537	83.22242	84.210144	86.749336	85.836136	83.918274	85.609528	84.135704	83.835251	85.263519	85.040878	83.371338	83.684792	84.743385	83.841133	82.094025	83.643959	82.75692	83.404533	83.38726	83.463844	81.724678	81.301147	82.833138	82.789726	82.310646	82.428551	82.279854	82.439178	81.952515	81.633629	81.776344	82.631561	81.688606	80.928535	80.343208	80.37001	81.544258	80.717903	79.281761	79.511383	79.408707	78.97039	82.690033	80.28463	81.260849	80.79393	80.084793	80.820236	80.811012	80.036774	79.976738	80.471893	80.688919	80.297272	79.540588	79.317062	78.495598	79.015175	78.954559	79.181107	78.209053	78.009666	79.052231	79.851509	80.247208	80.254051	79.679932	79.733917	80.07106	79.623306	79.273956	78.873856	78.502892	76.984138	77.2547	78.319771
87.202667	83.285614	83.42923	85.517792	81.995148	80.282677	79.694183	79.616013	76.527161	79.176727	78.100174	78.122429	76.433601	77.732002	76.917603	76.513191	78.065994	79.535736	78.083328	78.387711	85.440956	86.095947	88.097626	85.355186	83.89669	82.856186	82.881248	79.188614	81.005585	80.378334	84.161797	83.08844	84.291725	81.64035	77.660614	80.321838	82.853783	81.722427	77.023834	81.291298	80.866478	80.323296	78.871964	79.632187	80.17215	81.218941	79.602066	81.45388	80.505798	80.376259	82.730507	85.379517	86.768433	83.626404	82.432739	80.892548	81.965538	82.377548	82.351845	82.532021	82.290047	83.987328	83.847443	85.476768	79.745033	76.513298	72.861305	74.357719	74.791443	74.006439	75.013466	76.69397	75.178177	77.707626	78.468796	79.919296	81.484955	78.60231	80.121017	77.879227	79.560242	85.009743	77.690208	76.766624	75.651772	78.472725	81.388649	85.031883	81.728477	78.61203	76.086006	78.362236	83.547424	84.868332	80.643768	78.582008	76.36927	78.037392	79.168427	77.777367	89.902519	90.389626	82.942123	83.657539	79.456108	78.396294	82.523247	83.081276	85.683746	78.293961	77.792603	80.016708	80.614525	79.014404	78.374191	89.951439	88.873772	81.855461	75.452599	75.256241	76.457848	77.616882	77.145462	76.78257	75.030144	73.765427	72.757195	75.458969	76.655884	78.327026	76.785484	78.754288	79.618179	79.982033	77.498291	76.124222	76.711647	79.238525	78.088333	76.155319	74.144196	75.259354	75.249054	76.798424	81.792999	82.646561	79.21917	77.265877	75.74839	76.162956	77.042374	75.501717	76.071075	74.035896	74.990898	73.129852	74.17263	71.706947	73.212654	76.044571	74.675941	74.285797	72.781181	69.046478	68.088799	69.31871	76.089249	78.538467	81.708542	71.878571	72.519424	69.864418	72.055229	74.675575	71.006699	68.982407	75.221283	69.263435	67.654305	68.757484	73.645111	89.364769	71.999992	70.048851	70.740707	69.418144	93.664993	68.38517	67.133034	65.788322	62.78603	62.47414	62.15279	61.084286	59.353271	58.710979	58.849575	58.291889	60.114464	60.848614	62.342003	64.909264	68.581833	66.542046	62.447426	61.059288	60.698948	59.836285	60.204433	60.717743	59.24017	60.352257	60.138451	60.240955	61.890343	60.927258	59.641235	57.946098	57.390713	56.867188	56.119839	55.453835	54.767769	54.2901	54.451225	54.864071	55.540588	55.382572	56.012913	56.521053	56.047398	55.918888	55.269386	55.882839	56.222706	56.381729	55.700832	55.099205	55.598351	55.12077	54.832291	54.808903	54.909023	54.659409	54.390137	53.750546	54.16629	55.145164	55.475807	55.594532	54.928143	53.909847	54.210278	54.120926	54.595207	54.778667	54.671253	54.088547	53.997375	53.974178	53.869465	55.014984	54.940868	55.302536	55.706669	55.48793	55.028458	55.269512	55.817413	57.111374	57.783665	58.372486	57.961163	57.35112	57.927216	57.77858	57.756157	59.152664	59.323917	58.890087	58.376392	58.699348	57.915352	58.679546	57.952259	56.748955	57.444485	57.495232	58.236874	58.267944	56.312958	55.93219	54.483154	54.401184	54.417751	55.015778	54.350201	55.134521	55.998947	56.517021	56.775112	56.392906	56.209831	55.401649	55.348629	54.846302	54.571754	54.79446	55.326611	54.798389	55.194305	55.012516	55.630604	55.919273	56.500111	55.766796	55.942425	55.183147	55.058262	54.632584	54.472534	54.178627	54.507294	54.242958	53.659416	53.582081	52.739826	52.632172	52.445019	52.867668	53.116879	53.217045	54.026791	72.181595	57.294666	58.463467	57.970024	58.435184	59.715694	62.105671	93.669754	90.790306	93.192169	61.24762	94.15519	63.969097	59.527252	58.431408	58.673943	61.98877	63.698666	65.362389	68.771881	70.248619	68.820824	66.637871	66.526871	64.115181	62.127514	85.653557	92.765099	92.852928	92.275459	91.932884	91.625374	91.539909	71.252541	71.853867	77.055786	77.266739	80.550598	84.655281	85.007187	84.834793	81.461411	85.4104	86.868401	89.802139	81.518814	79.96109	79.733299	74.570305	77.164452	83.057388	90.283691	85.069992	86.64222	90.403938	90.306076	90.738937	87.240479	78.962387	78.387497	81.347321	85.299805	86.914513	88.182495	89.337067	85.610573	84.766258	80.962997	81.515785	80.94413	87.151131	85.382462	88.972885	87.092979	88.481201	86.79641	85.963554	85.386261	84.694229	83.813217	84.16787	83.098419	82.583908	82.511314	81.163666	82.984222	82.622444	82.894676	81.842133	80.996941	80.009438	78.937286	81.537804	82.804085	86.813446	87.359268	88.026794	83.37458	82.120445	83.186028	82.761017	83.988098	82.562042	82.417267	83.222702	85.049675	84.529922	82.995247	84.720085	83.339622	82.625595	83.636772	84.402657	82.386192	83.502701	84.693558	83.945328	82.786507	82.289017	81.601852	81.907455	82.415718	82.221512	81.225548	80.770844	81.893936	81.617432	80.805191	81.292694	81.016319	81.472336	80.815147	80.950119	80.887634	81.657257	80.919754	79.668648	79.113388	79.170807	79.980659	79.799362	78.160362	78.695259	78.867287	78.321701	82.118019	79.313713	79.836143	79.351219	79.091629	79.784798	80.145905	79.665428	79.682121	80.506958	80.241501	79.465935	78.473648	78.045479	77.155632	77.668167	77.498093	78.064301	77.406128	77.394112	77.908173	79.244774	79.867538	80.16906	79.407272	78.751183	79.121819	78.282822	78.258255	77.954819	77.444366	75.836395	76.575974	76.888504
84.476883	83.05304	82.705139	84.793335	81.212891	80.04023	80.898018	81.85881	79.426666	81.546425	78.374641	77.58622	75.251137	76.197372	75.836929	75.773674	78.245483	79.088173	78.261536	78.842888	84.059891	83.552849	85.680016	84.07946	82.651306	82.779861	81.349297	79.091179	82.785286	80.852486	84.221901	82.566437	83.613319	81.096054	78.480682	81.094765	83.072243	83.291237	79.940063	83.389366	82.249786	81.040306	79.578011	80.258965	81.399483	81.455383	78.983849	80.540901	80.052414	79.384247	81.579987	84.018265	85.41291	81.883163	80.696899	79.82885	80.729881	80.260681	80.81337	81.354103	80.970612	82.445953	82.243782	84.94783	83.622177	81.432251	78.157082	77.702438	79.356911	77.725334	78.894196	79.879036	77.942825	81.646568	80.08503	80.597122	80.186035	79.688644	81.136673	81.066246	82.409286	86.736763	81.378738	81.450813	78.396896	79.768379	80.158417	84.770508	83.153755	81.017021	79.512909	81.521042	82.441345	83.469162	81.596039	80.657547	78.145363	82.794388	84.527519	80.846497	90.500847	90.218636	82.18119	84.072083	79.992638	78.726593	82.893951	83.671379	88.138718	80.447174	81.956528	81.771538	81.833122	80.192276	78.984314	89.730103	90.361649	85.927032	75.493973	73.172874	73.629791	74.065422	74.539856	75.173416	73.441284	72.553795	72.770218	75.965546	75.875168	76.755508	75.82045	77.942871	78.937752	79.539902	77.515114	74.924568	74.381859	76.874405	76.977921	76.067772	73.843384	74.842773	75.499634	78.520767	83.84182	83.606514	80.090355	79.154068	77.305298	76.918739	77.05658	76.043694	77.545303	76.380432	77.518074	76.790054	78.138138	74.583031	75.554291	76.810226	76.912666	78.280853	80.077477	75.655632	74.234039	77.784767	81.692642	81.370178	82.473312	74.331009	73.353821	71.954437	75.235596	76.487503	76.283783	72.801422	81.701035	75.707581	71.994759	72.016411	75.196609	86.211945	74.306763	74.259315	78.525078	71.053734	93.406403	81.779053	76.110428	72.194618	64.236267	63.758385	64.819595	64.872787	61.968597	61.215519	61.717907	61.000816	62.710819	63.87994	64.04557	65.507271	66.767502	66.321526	63.727268	62.127449	61.283112	60.408989	60.614403	60.15242	58.589207	59.68737	60.447315	60.757935	61.182713	61.352829	59.496395	57.58469	57.413628	56.932117	56.687309	55.542671	55.182869	54.888554	55.16877	55.756279	56.06995	56.479553	57.002777	57.581642	57.203514	56.359692	56.141468	56.422306	56.444492	56.902828	56.446983	55.740082	56.529186	56.468094	56.226376	55.971523	56.000919	55.498165	54.829071	54.249008	54.452835	55.932213	57.122684	57.248596	56.220325	55.468082	55.214001	55.125748	55.698151	55.970428	54.693954	54.462212	54.290916	54.161716	54.556046	55.87067	55.784389	56.193932	56.631603	56.459877	56.634605	56.796997	56.802834	58.072723	58.566097	59.032589	58.558567	57.646252	57.227932	57.463326	58.229084	59.898727	60.087147	58.951305	58.627296	58.360664	58.048088	58.04678	57.112598	56.810154	56.766506	56.423294	57.953545	58.778057	56.863434	56.184277	54.488434	54.219032	54.258644	54.56422	54.935654	55.808746	56.409924	56.801571	56.729858	55.793102	55.166988	54.838623	54.770409	54.57568	55.123753	55.675621	55.731369	55.59951	55.798401	56.126896	56.313923	56.836353	57.106655	56.004311	55.898716	55.119995	54.264713	53.684906	53.566673	53.154903	54.028786	53.977287	53.725784	53.607681	53.263927	53.112202	52.794498	53.128769	53.56588	54.151955	54.920956	94.344986	60.791046	62.248234	61.491917	62.316341	65.426201	71.851677	93.363235	93.621048	93.958748	67.82579	93.217453	67.317352	64.757797	60.789497	62.904541	66.130508	67.359985	71.916824	78.235809	76.971397	76.360085	77.43029	69.390739	65.791908	64.956215	91.006905	91.892075	92.027237	91.593338	91.127708	91.051727	90.644676	75.555191	73.265121	79.69989	79.292946	81.680107	83.347031	82.789474	82.373367	81.717102	86.56282	86.6688	89.342796	84.04007	81.771088	81.056183	77.431877	81.262863	86.373459	89.348373	86.569328	87.795784	90.11937	89.981071	90.375763	89.508232	83.823196	83.054863	85.46228	86.150726	86.581192	88.359818	89.394936	85.355362	84.632706	81.591766	82.485413	81.708435	86.943077	85.802795	88.59343	85.84127	86.528603	84.472397	83.816437	83.671188	83.687691	82.852814	83.378227	82.190117	81.504501	81.560913	80.589737	81.99453	81.34745	81.565056	80.939262	80.572655	79.232544	79.066376	81.070198	82.353127	85.165161	85.693336	86.500702	82.685272	82.097137	83.5159	82.67791	83.448433	82.358025	82.357681	82.93457	83.769547	83.588554	82.116493	84.399399	83.144615	82.498871	82.758423	83.954254	82.84024	83.748909	84.199738	82.76445	81.484673	80.958145	80.294762	80.535217	80.908813	80.649521	80.358337	80.193588	80.917007	80.519829	79.558739	80.158699	79.623222	80.438744	79.587471	79.779091	79.595428	80.730202	80.285919	79.067917	78.528084	78.325027	78.53759	78.994576	77.55011	78.606064	79.033302	78.497574	80.88736	78.103264	79.008133	77.820045	78.012695	78.621727	79.171791	78.563339	78.995285	79.967575	79.300133	78.740776	77.854401	77.418701	76.67749	76.861206	76.152611	76.929749	76.626266	76.412811	77.038086	77.486656	77.951195	78.447594	78.297348	77.475029	77.734192	77.346283	77.147217	77.336945	76.862114	75.483223	76.541344	76.028526
82.486229	81.968933	82.064842	83.575485	81.657364	80.130241	80.947311	81.271988	80.195625	81.659058	77.702713	77.865814	73.880051	74.899353	73.457336	74.636368	77.626945	78.469055	76.823914	77.856827	82.807556	80.666214	84.307068	83.778069	83.354813	83.97612	81.74987	80.143784	83.800018	80.855469	83.120735	81.228508	82.147476	80.881264	79.474602	81.836769	82.685593	82.831032	81.67202	83.790146	82.364311	81.755165	80.67289	82.613541	83.631683	82.981262	78.781067	80.307892	80.022652	78.716484	81.015182	83.348892	84.148193	81.85553	79.398491	78.594154	79.557449	78.689056	79.455078	80.388893	80.640854	82.570648	81.109848	83.231094	82.291435	81.170876	79.434006	77.626244	80.534508	79.136841	80.323166	82.106857	80.820129	83.184853	82.076408	81.68026	79.601288	78.75843	80.290703	81.006615	82.260475	86.743843	82.875198	83.926857	80.364929	81.002411	80.45829	85.521568	84.955688	82.892853	81.353714	81.909729	80.770798	81.911613	80.500687	81.964745	79.098106	86.880249	88.074219	82.112503	90.208931	89.426094	81.8769	84.660362	80.379929	79.565903	83.348404	82.836464	89.745644	80.522064	84.520119	81.486	82.544617	82.517944	82.349892	88.221802	90.44323	89.087189	77.728294	72.144966	71.008759	71.175446	71.483292	72.377396	72.442795	73.721245	75.291924	77.544273	76.364761	76.319145	74.98806	75.766228	77.320724	78.785233	78.31881	75.740456	73.64595	74.812195	74.847168	75.227165	74.725655	75.883362	77.252533	81.15081	83.981659	81.755341	78.854713	78.336357	77.823952	77.233093	75.669342	75.521416	77.439087	78.080177	79.118599	78.533363	78.75927	77.576241	78.109207	78.528603	78.706398	79.928223	80.740669	79.528824	79.882362	81.476776	82.28511	81.47654	81.498512	78.598038	77.311432	74.602768	79.699677	77.764877	79.931999	76.421349	82.737007	81.319817	77.627251	76.516388	76.978302	86.060799	72.636749	76.587234	83.679451	77.669823	92.700409	91.960075	89.962898	88.122429	67.029648	66.6315	67.359772	65.198967	63.006935	62.359322	62.33709	61.620384	64.097588	68.185379	64.851326	65.307373	66.403687	64.822128	62.841583	61.83453	61.725826	61.077202	60.693821	59.94561	58.211296	59.157257	60.308376	61.187626	61.113445	60.589516	59.603771	58.010494	57.159267	56.888279	56.513371	55.883503	55.591572	55.204884	55.928478	56.782753	57.011341	57.581234	57.947773	58.68626	59.023296	57.633442	57.132725	57.338978	57.081161	57.55542	57.016468	56.350742	57.161736	56.938103	57.15575	57.53643	57.044964	56.437798	55.140274	54.278599	54.831367	55.935215	57.993244	58.395359	57.685112	56.978508	57.153046	56.748932	57.257782	57.294128	56.135223	55.273739	54.934322	55.201984	55.891956	56.848713	56.441254	56.52541	56.763977	57.53772	57.938248	57.416569	57.900352	58.102505	58.67931	59.285618	57.866856	57.426716	56.551716	57.143066	57.692085	58.231937	56.635551	56.291908	56.15696	55.59758	56.393681	57.581985	57.353054	56.974197	56.827168	56.249035	57.567589	59.137108	57.367302	56.565727	55.049809	54.173542	54.135433	54.832443	55.32378	56.728012	56.806313	57.198128	56.345123	55.512909	55.03466	54.813839	54.482082	55.738876	57.310932	58.176811	57.023571	57.415817	57.178989	57.65168	57.542332	57.841946	57.694122	57.296471	57.525208	55.960621	54.789764	53.794407	53.946648	53.439754	53.926392	53.962055	53.895409	53.939888	54.079063	54.456352	54.085499	54.711143	55.036892	56.660915	58.393127	94.638847	65.250977	70.926361	67.850708	68.985947	70.447556	68.415237	93.124084	93.390228	93.387886	85.214233	92.824837	70.291	70.078484	66.510117	68.023331	72.192726	70.078072	76.899124	80.329002	80.419258	83.434013	85.529724	78.194374	73.47995	79.530312	90.416603	90.749344	90.855133	90.849014	90.763596	90.416107	90.234085	78.408005	75.323425	81.611534	80.962349	82.128487	82.156082	82.527626	80.368767	81.805916	87.112679	86.086166	89.089554	85.053642	83.101379	81.998116	81.215553	84.456688	86.794456	89.187759	85.735504	88.435608	89.101952	89.350327	89.732231	89.258873	86.597221	85.757347	85.833458	86.098648	86.708908	87.75383	89.100578	86.247375	84.856361	81.750015	81.510529	81.303375	86.044662	85.234657	88.347977	85.22303	85.921387	83.040245	83.581841	83.354561	83.20015	82.028	82.459343	81.430145	81.007004	81.137062	80.634995	81.699165	80.79792	80.685097	80.377975	80.095764	78.995972	79.401413	80.580406	81.728645	83.799805	84.565994	84.845398	81.939766	81.026657	82.159821	81.708588	82.742111	82.803329	82.904373	82.822304	82.539146	82.562836	81.473816	83.911171	83.398117	82.684799	82.380142	82.737183	82.108986	82.61129	82.87796	81.528107	80.730865	80.659264	79.620453	79.487068	79.165573	79.317467	79.302666	79.523697	80.211136	79.433769	78.137405	78.502785	77.948082	78.994362	78.150497	78.794868	78.53186	79.648239	79.164108	78.721634	78.343826	77.855019	78.062111	77.968102	77.128548	78.14856	78.681618	77.683876	79.664635	77.286072	78.420387	77.026001	76.995598	77.316391	77.684952	77.054031	77.621132	78.598785	78.046722	78.06752	77.627548	77.274567	76.559082	76.625519	75.360222	76.383842	76.161797	75.734207	76.3367	75.669579	76.160706	77.147392	77.075462	76.061676	76.610069	76.721947	76.280762	76.753967	76.676956	75.468262	76.069504	75.646706
81.213058	80.350418	81.043396	81.861084	80.978722	79.525307	80.347221	79.921936	78.792419	80.618446	77.248413	78.850853	74.54734	74.874939	73.636269	75.474655	78.137192	79.839836	76.482933	77.192604	82.798653	79.672249	83.853539	83.39325	83.709404	84.230827	82.368469	81.148514	82.904488	80.878128	81.497635	79.74205	80.724319	80.320206	80.068016	81.584991	81.205078	81.14637	81.812569	83.381744	82.252792	81.246323	80.984604	82.443703	83.455925	82.690468	78.580139	79.452629	78.890205	78.72258	79.855415	82.371086	82.62114	81.340797	79.658882	78.416588	79.390274	78.420326	79.372421	81.260269	81.878487	82.896591	80.499207	81.102341	80.316864	80.119965	79.355217	77.924629	80.715996	79.332916	79.878349	81.264816	81.667641	83.119064	82.636566	82.102013	80.456078	79.643692	80.339844	80.715607	81.986183	85.89167	82.833611	84.28331	81.730835	83.376808	83.212379	85.181358	85.804077	84.747894	83.476585	83.630249	81.000992	82.186722	79.446472	82.369843	78.99807	89.959084	90.160141	79.777283	90.260132	87.228165	81.739822	85.224724	80.394966	79.584213	82.417435	81.366783	90.109459	81.327499	88.024284	80.430931	81.066338	81.497162	81.541046	86.159828	90.446602	90.410316	81.700989	74.380936	70.64769	70.753906	71.06427	70.878014	71.651741	74.357918	77.318687	78.897133	78.310417	77.273651	74.841057	74.345985	75.786201	78.046722	78.4114	77.122566	72.791824	73.216171	73.442146	74.016953	75.679108	77.338425	78.918098	81.361031	81.749527	79.36631	76.565262	76.959229	76.586639	75.971466	73.950264	74.77243	76.320839	77.129776	78.606277	78.140625	76.635048	76.7118	76.112404	76.600822	77.943581	80.030617	80.273087	79.390579	79.432693	80.699219	81.088158	80.925079	80.716423	80.053192	79.776108	77.783249	81.987831	80.63102	81.767166	78.920929	83.194031	82.87056	80.451447	80.269936	78.440926	87.099113	74.917488	78.92778	85.256607	80.28096	91.841476	92.019341	91.967667	92.138191	72.537445	70.885223	70.147812	66.386795	62.991058	62.461311	62.451847	61.263222	62.940159	82.645859	65.566429	65.001129	67.155708	65.799522	64.353851	61.885128	61.708748	59.946129	60.347965	60.018612	58.325989	59.182941	60.761177	61.518909	61.07201	60.836212	59.517254	59.116272	58.112183	56.829121	56.207664	55.593117	55.457397	55.519432	56.146294	57.477657	57.232761	57.816624	58.465378	58.812176	59.363914	57.934319	57.624386	57.497955	57.124359	57.897499	57.170147	56.41383	57.282974	57.126976	57.82716	58.538673	58.361027	56.622421	54.92263	53.968685	54.467384	55.343651	57.893078	58.258995	58.958088	58.715252	58.791618	58.186512	59.370525	58.99609	58.078495	57.296082	57.363461	57.193024	57.728371	56.986919	55.313202	54.945503	55.020367	55.736473	56.258713	56.033642	57.543705	58.143745	58.811295	59.072262	57.131889	56.452946	55.850113	55.643841	56.018471	55.427399	54.78751	54.886364	55.108582	55.118816	55.47377	56.544312	56.346001	56.580082	56.72694	56.660763	57.6926	59.37014	58.353344	57.335693	55.744286	54.523731	54.72953	55.631054	56.183353	57.268833	57.540871	57.897198	56.911091	56.25322	56.769146	56.428699	56.15387	58.968536	60.022644	60.518555	59.416958	59.730778	58.990704	59.291645	59.38887	58.707932	58.690166	58.793335	59.34557	59.267677	57.467381	55.407806	54.908916	54.35046	54.913658	54.84169	54.94664	55.48793	55.428192	57.244263	57.01368	57.708477	58.666264	60.827972	62.024712	93.247894	84.335007	86.940071	85.894913	67.222618	69.483566	67.672394	92.637558	92.528183	92.867989	90.749496	92.343155	72.124817	71.984138	72.816544	72.513672	74.158272	73.188065	79.317169	79.987961	81.598267	84.558502	86.498817	80.298683	78.929901	83.810425	88.992523	90.022789	90.292702	90.551567	90.079712	89.684486	89.741776	82.388145	78.988586	84.035629	83.046577	82.615601	82.84623	84.67054	80.932289	83.141975	86.692642	85.223564	88.854782	86.093178	84.533333	83.050224	83.2024	85.351006	86.735191	89.315933	85.310577	89.037155	88.640656	88.876129	88.911606	87.464584	84.883461	84.824257	84.463425	85.063896	85.64006	86.513603	88.800537	86.329361	84.34584	81.718842	80.77108	80.449234	84.403473	84.337234	87.248459	84.835548	85.907547	83.646408	83.687988	83.285721	83.007118	82.014572	82.013779	81.234093	80.285057	80.641876	80.192879	80.81633	80.757599	80.47097	80.605209	79.901314	79.005905	79.93708	80.562317	81.305176	82.826294	83.301407	83.489014	81.243896	80.764664	80.970848	80.796074	82.075943	82.363388	82.033966	81.753258	81.034256	81.169907	80.693077	82.38974	82.472305	81.871857	81.489136	81.247391	80.634735	81.243813	81.644791	80.655418	80.086983	80.187126	78.913506	78.916466	77.992714	78.714485	78.992516	78.99498	79.938049	78.926857	76.883438	77.012894	76.44326	77.32682	76.702744	77.671341	77.411667	77.753098	77.360527	77.282722	77.693512	77.227661	77.875557	76.989441	76.468536	77.537064	77.954567	76.535522	79.553673	77.456017	78.025742	76.274452	76.0812	76.014534	76.488106	75.789055	76.660667	77.065575	76.859451	76.80014	76.736626	76.183212	76.075966	75.700905	74.811356	75.719429	75.245041	75.081017	75.551346	74.479729	74.963684	75.862808	75.638809	75.184509	76.071693	76.022125	75.52021	76.07412	75.956558	75.142815	74.957123	75.149315
79.932571	78.683563	79.794838	80.448631	79.943024	78.66597	79.659958	79.575371	77.506569	79.584427	76.682915	79.416199	76.50473	76.744522	76.514969	77.288734	79.987167	81.655945	78.66552	77.627037	82.453934	79.991516	82.716942	82.471985	82.271118	82.564529	81.822678	81.414955	81.730469	80.486099	79.894211	78.738846	79.052917	79.400314	79.740662	80.27961	79.343307	79.142845	80.603127	81.531067	81.301018	80.03598	79.974808	80.953278	81.679634	80.850685	77.750008	78.339066	77.526611	77.671127	78.115387	81.454979	81.601341	80.787666	79.494858	78.423737	79.258308	78.828018	80.04847	82.856979	82.22168	82.176918	79.26342	78.968224	78.583534	78.748222	79.161018	79.061501	80.902313	79.583328	79.067184	79.554405	80.22084	81.046486	80.899757	81.773964	80.655632	80.592636	80.511353	80.349152	80.847549	84.23587	81.756477	83.073204	81.637192	83.707153	83.169189	83.741547	84.830376	84.056396	84.317924	84.430641	81.869904	83.078674	78.750259	81.933334	77.47451	90.079994	90.543221	79.174843	90.373016	86.196198	80.785027	84.291382	80.285294	79.436989	81.626915	80.987625	89.92717	82.886871	89.962067	80.469337	79.958199	80.219376	80.45784	85.337013	90.62262	90.517235	84.996628	77.694458	73.830482	73.283615	72.480026	71.374977	71.896721	73.162743	75.264885	77.698143	78.224777	78.40387	75.215622	75.019585	75.380913	77.354675	77.775368	77.251762	73.271515	73.140923	72.877228	73.060989	75.464874	77.422562	77.214897	79.172394	79.708298	77.857018	74.054222	75.86763	75.262695	74.782501	72.996193	74.475929	75.57373	75.656082	77.240646	76.78566	74.985146	74.763206	73.682022	73.671913	75.216545	77.642761	78.229568	78.615547	79.053886	80.137901	80.816933	81.047066	80.222298	79.92878	80.207428	79.763512	82.054504	81.692467	81.922775	80.788734	83.161415	82.973167	80.622055	80.458351	79.541618	87.161537	78.455109	81.164482	85.080292	78.860382	91.453369	91.821541	92.002663	91.831024	73.972061	73.550117	74.393318	70.101486	65.281769	64.306732	64.198349	63.426735	69.650963	92.625732	72.036003	66.650429	69.772903	67.689728	65.166092	62.596664	61.394241	59.587997	60.124805	59.869972	58.499859	59.83062	60.821236	61.535347	60.002174	59.642693	59.684151	59.564976	58.875305	57.501347	56.978916	56.344627	56.219379	55.584877	56.442112	56.804401	57.252159	58.032917	58.960232	58.877644	59.57225	58.116905	57.539993	58.1245	57.616295	58.054741	57.451931	56.793587	57.124893	56.749405	58.245308	58.768764	59.083916	57.032497	55.531361	54.603489	55.363949	55.768578	57.466866	58.112099	58.394417	59.186291	60.316338	60.052921	61.055122	60.560677	59.655975	58.69141	58.809536	58.829342	57.526001	57.305008	56.013943	54.671703	54.497532	54.772831	55.198425	55.755466	57.663738	58.430916	59.238258	57.884174	56.548691	56.026756	55.50145	55.127357	55.63792	55.286957	55.308544	55.484131	55.422054	55.070194	55.235203	56.058125	56.30238	56.397629	57.199654	57.631317	58.580452	59.313255	59.023403	58.444134	56.78421	55.390041	55.438534	56.735737	56.530666	58.283714	58.583931	59.345184	58.261463	57.831753	59.698978	58.842922	59.124706	60.273571	61.842556	62.65696	62.568619	63.040901	62.743069	63.024361	62.813301	61.274162	61.112267	59.693741	61.139454	62.446739	62.067539	59.011818	58.533356	58.321224	58.625473	58.549084	57.344063	57.732574	58.130764	63.637234	61.089199	61.478546	63.477695	65.443069	66.885155	92.728256	91.381294	91.090477	91.742683	66.284142	76.318459	69.360405	90.26088	91.340912	91.50547	91.314133	91.953186	71.624832	70.055161	71.262047	71.531235	75.10878	75.756073	81.057426	79.332642	82.577194	87.033394	88.946404	79.442268	78.016685	84.156776	88.322868	89.322327	89.626122	89.864174	88.701164	88.507751	88.184357	84.435211	82.466789	83.939713	83.092926	82.41452	83.640976	85.707718	82.710976	83.698936	86.223427	84.889725	88.582703	86.266022	85.372673	84.489929	84.289795	85.735649	87.080574	89.240852	84.851921	89.105583	88.437599	88.911148	88.18103	86.384811	83.825745	84.220352	83.604347	83.923508	84.820465	86.157852	88.566994	87.041504	84.551529	81.344666	80.486099	80.097542	83.087112	82.798508	85.658836	83.946365	84.743576	82.980682	82.51091	82.544983	82.273117	81.416718	80.813087	79.816681	78.971703	79.364655	79.133514	80.343384	81.023911	80.794701	80.399559	80.251068	79.336548	80.355637	80.886345	80.571281	81.161476	81.903206	82.000496	80.022873	79.92466	79.864212	79.801598	80.704041	80.783478	80.312355	79.955536	79.73645	80.171852	79.845093	80.905617	81.394958	80.763504	80.079285	79.856018	79.122658	79.849487	80.439774	79.933823	79.330429	79.613754	78.395973	78.030418	77.319504	77.918022	78.52697	78.456284	79.589035	78.372902	76.406075	76.079247	75.225899	75.912247	75.686485	76.453796	76.167549	76.344681	75.359451	74.909332	76.052704	75.746223	76.556702	76.14109	75.350739	76.725639	77.236656	75.715393	78.659515	77.025063	77.488914	75.473541	75.165863	74.956581	75.137299	74.882751	75.69252	76.164757	76.175896	75.786758	75.249649	75.164963	75.198586	74.687889	74.154945	74.394821	73.881424	74.043495	74.689178	73.918266	74.208694	75.224785	74.282768	74.613884	75.9263	75.571388	75.148224	75.346344	74.491638	73.88726	73.929382	74.618065
78.508064	77.243759	78.37149	79.261574	79.183533	77.777451	78.460388	78.547394	77.013428	78.656425	76.620972	79.115105	76.854111	77.789299	78.470276	78.788429	81.398369	81.14399	79.659546	78.558105	81.084915	79.711967	80.896645	81.383842	80.790321	80.397583	80.383682	80.147774	80.594284	79.789879	79.166023	78.41436	78.201775	78.665672	79.012856	79.115128	78.342499	77.723656	78.958763	79.217972	79.14933	78.376442	78.581985	79.307793	79.703194	79.041824	76.540291	77.259552	76.15152	76.412811	77.643364	80.575684	80.774788	80.511414	79.255997	78.180321	79.086433	79.068047	79.482971	82.400597	81.246452	81.063248	78.311317	78.796196	78.412704	79.529945	80.011475	80.198219	81.179115	79.889275	78.516907	77.97879	78.195595	79.059547	77.972908	80.60714	80.546822	80.738121	80.519638	79.869209	80.025658	83.068207	80.170113	81.252007	79.598221	81.895927	81.580093	82.566803	82.930748	82.266464	82.094223	82.451813	81.143692	83.184914	78.778023	82.874359	76.979851	89.912216	90.396858	80.534401	89.750191	85.890877	81.257072	84.955383	78.919792	79.221252	81.871429	81.210892	88.009262	82.56266	90.040169	81.419846	79.641548	79.114502	79.819405	84.913033	90.425781	90.554832	86.156242	78.557693	74.825287	75.259033	73.801064	72.448441	70.748711	70.974167	72.743202	76.454758	76.41169	79.018799	74.795135	74.575668	75.664108	76.302513	76.502563	77.024849	74.710464	74.136086	72.840408	72.750031	74.42849	75.566154	76.038033	77.417351	79.576378	77.801788	72.495644	75.926064	74.648346	74.377762	73.729935	74.650665	75.346664	75.426956	76.296486	75.714149	73.800125	73.001213	72.642914	72.618813	73.771667	76.318695	76.520721	77.033218	78.769547	80.256477	80.979927	80.80867	79.806252	79.370918	79.83857	79.997246	81.370026	81.186821	81.360344	80.284889	82.454155	82.573975	80.603302	80.417648	80.149147	86.983437	79.678322	83.211586	86.606812	78.488327	91.409103	91.625229	91.659126	91.930504	75.95076	73.897583	77.142517	73.521797	70.167984	70.346405	69.486679	76.221985	87.59539	93.158142	84.884171	69.278259	72.746979	68.774223	66.589035	62.690651	63.13068	60.034275	60.962189	59.717861	58.951115	59.44685	60.999226	60.791451	60.018051	58.573071	60.314533	58.872383	59.43668	58.088127	57.92992	57.240463	57.220444	57.199909	58.374653	57.986526	57.970024	58.93721	59.673679	59.565296	60.237392	59.134918	58.547752	58.783314	58.843117	58.643154	58.63105	57.378181	56.790024	55.873718	56.706081	57.251816	57.530766	55.841896	55.246403	55.179455	55.814045	55.810524	57.492401	56.776356	56.472496	57.757122	58.676411	59.8209	60.544346	61.432262	60.462677	60.033245	59.414299	58.578842	58.64579	59.033295	57.66243	55.98547	55.87685	55.689182	55.896893	56.804787	58.48634	59.229225	58.693665	58.168404	57.22744	56.584354	55.475914	55.492546	56.324993	55.982574	56.220001	56.515602	56.097713	55.827263	55.670341	55.646782	55.850136	56.130672	57.094147	57.173622	58.443169	60.223297	59.659153	59.378849	58.217583	57.848511	57.701355	58.879574	56.879097	58.03075	58.19175	59.205387	58.546722	59.400051	62.11084	60.553894	61.58543	61.815628	64.389259	65.080841	65.560394	65.362305	67.431313	68.060326	67.806976	64.510864	65.336319	63.084484	65.884155	70.809311	65.571899	62.045845	61.919094	64.538414	63.829216	62.921406	61.803097	61.750031	63.459862	87.672058	65.307022	65.21463	66.686966	72.295662	80.738464	92.337128	92.186813	91.815193	92.488464	66.87719	85.250427	73.962921	89.319534	90.436943	89.602821	90.394974	91.402817	74.424324	71.665405	71.617531	71.657471	79.008072	77.277512	81.938286	79.984375	85.291695	89.762718	90.106796	81.092445	77.884293	86.463493	87.768532	89.320717	89.378754	89.15995	87.263802	86.084511	86.003769	84.430122	83.150154	83.322975	82.816399	82.553246	83.385094	85.446617	83.735237	84.323738	84.935539	84.646889	88.49781	85.853752	85.106232	84.58503	84.755447	85.696922	86.696396	88.841972	84.547585	89.103218	88.209572	88.762428	86.694572	85.320724	84.049164	84.008499	83.043015	83.74221	84.5037	85.922012	87.072937	86.76886	84.869087	81.758942	80.804443	80.390846	83.000099	82.522217	84.984421	83.130157	83.707558	81.230911	80.719772	81.561043	81.132019	80.270576	79.70787	78.970024	77.967972	78.872887	79.354698	79.702827	79.932533	79.424393	79.80471	79.900475	78.951767	79.882385	80.114532	79.781662	80.039352	81.226669	81.275803	78.82135	79.014252	78.631615	78.59613	79.161621	78.779396	78.804611	78.905121	79.29734	78.949875	79.105621	79.385704	79.936844	79.261444	78.777725	78.855186	77.762131	78.533836	78.922737	78.624626	77.757172	78.00248	76.875587	76.752289	76.257996	76.811646	77.303368	77.411789	78.020721	77.078659	76.134613	75.8992	74.801765	75.055267	74.897293	75.627975	74.906029	75.500275	73.924576	72.880234	74.201614	73.999573	74.863327	74.99514	73.884064	75.340416	75.841888	75.129448	76.995621	75.482422	76.402985	74.319229	73.728966	73.297287	73.312645	74.127869	75.105026	75.2621	75.488731	75.704643	73.953285	73.758148	73.879776	73.679489	72.879997	73.376976	72.386406	72.800949	73.679764	73.393089	73.900627	74.78125	73.782867	73.489906	74.470802	75.122429	74.699112	74.241508	73.126114	72.868965	72.729256	73.506668
77.416595	76.351913	77.084969	78.216774	78.130409	76.344635	76.748962	76.854431	76.110062	77.245819	76.656586	78.396317	76.71328	77.014183	77.377075	78.194893	79.550476	79.256378	78.076721	77.854744	79.092117	78.443436	79.885002	80.515602	79.992081	79.197906	79.184326	78.687729	79.344978	79.421455	79.580345	78.97187	78.158478	78.001534	78.516731	78.545937	78.306816	77.496101	78.064278	78.01799	78.377625	77.547981	77.435097	77.938644	78.108414	77.678444	76.398285	77.326561	75.702538	76.158554	77.25631	78.95829	79.153214	79.692741	78.842201	78.381248	78.970695	78.678871	78.44738	81.02018	80.161247	80.027008	78.912605	79.441063	79.31472	80.461746	80.632011	80.317116	81.086571	79.811386	78.702621	77.746078	77.431923	78.63707	76.890244	80.039131	80.300941	80.681145	80.514832	79.751625	80.157104	82.451042	79.490547	79.996368	78.237679	80.124146	80.757835	81.583359	81.223686	79.83651	79.07972	80.206528	80.317848	83.452042	80.459747	84.650795	76.187828	89.888229	90.028923	80.573044	88.060204	85.298134	82.785583	86.023102	78.380882	79.75885	82.243027	81.56469	86.694618	82.22155	90.022018	82.811119	78.6576	78.700348	78.98288	84.479668	89.925003	90.148468	87.250931	77.382484	70.189377	71.388924	70.927261	73.115089	69.94474	69.5774	72.64978	77.631561	77.052078	79.617836	74.520996	74.235283	75.803284	75.974838	74.980164	76.308998	75.380692	75.007736	72.677994	74.31144	74.55571	76.331161	76.911934	77.788033	81.612366	79.654121	73.448257	77.224937	75.108673	73.703735	74.247726	74.568436	74.990784	75.919968	76.925301	75.611191	73.314537	71.700127	72.846283	73.043503	74.066261	76.481514	75.739212	76.012215	78.2686	79.851013	80.416489	80.408401	79.742393	79.304749	79.403259	79.7118	80.693527	80.797043	81.051186	80.133118	81.66082	82.14151	80.171745	80.898087	81.601357	86.980049	80.254829	83.139488	86.992065	85.006218	90.933601	90.73259	90.877686	91.275398	80.383591	76.019493	77.026329	73.531708	69.506035	69.540192	68.979225	89.69854	92.087189	93.111961	91.055351	72.949303	76.586014	68.932259	67.704338	63.706497	64.432434	60.224499	60.827438	60.291382	58.981647	58.179108	59.569908	60.102573	59.815514	59.45644	67.887764	58.680103	59.157341	58.306675	59.356598	59.232723	58.515694	58.871162	61.511486	60.374851	59.528538	59.470131	60.19611	59.083271	60.680859	59.094772	58.865326	59.494335	59.373184	60.014275	60.007969	57.604088	58.406883	55.50737	55.07354	56.388618	56.221077	55.609295	54.642712	54.701443	55.41991	56.249462	57.314579	56.120934	55.224602	56.765133	56.200195	57.031616	58.123619	59.420628	60.273937	60.003975	59.842915	59.870941	60.077984	60.583012	59.663979	58.124863	57.779438	57.49963	58.205826	58.074654	58.776276	59.414665	58.525284	58.188915	57.341572	58.247345	57.144936	56.352825	56.432713	56.375229	56.897655	56.798931	56.822533	55.996243	55.859493	55.399052	55.276508	55.565842	56.527489	56.472279	58.282513	60.913158	61.186337	60.435814	60.552586	59.071983	59.369129	59.96104	57.73193	58.087547	57.983696	58.557556	59.730522	62.079384	67.57341	63.895969	64.029991	64.638382	66.71624	66.295471	66.864807	66.09684	67.702667	68.791664	69.220947	69.11834	69.734108	70.511475	75.256432	77.232597	72.76696	64.673294	64.396515	65.687683	65.987167	66.836868	66.006546	66.089134	67.336105	90.169472	70.437767	69.464325	71.497009	76.234108	81.229866	91.614349	91.808601	91.127625	91.655891	71.19381	88.016861	79.74688	88.128548	87.652763	86.52034	89.261452	90.358147	80.493629	77.684113	77.670876	75.859116	83.724014	79.081863	84.282799	82.952484	88.661041	89.875198	89.58432	84.316956	80.821159	87.416603	88.586006	89.652237	89.708801	89.350754	85.60141	84.95002	84.546921	83.769081	83.530983	83.38102	83.018272	82.548309	82.468018	84.605347	83.628662	84.202415	84.021484	83.771225	88.380676	85.393059	84.576103	84.16143	84.392937	85.51123	86.156929	87.941177	84.473343	88.781525	87.935211	88.529335	84.703926	83.681442	82.782967	83.450256	82.933754	83.908936	84.325066	84.818787	85.371582	85.789062	84.685104	82.478035	81.104935	81.11927	83.414169	82.823097	84.350067	82.662529	83.341042	80.617462	79.970253	81.434761	80.961151	80.699173	79.929573	79.09304	78.028915	79.204819	79.341911	78.799377	79.050148	78.124619	79.554214	79.559273	78.683693	79.252258	79.37397	79.677895	79.480309	80.831627	80.591324	78.182083	78.147964	77.977806	77.537468	78.347794	78.008591	78.337799	78.17659	78.421356	77.991776	78.085007	77.90905	77.845985	77.297806	77.428185	77.742859	76.691719	77.371666	77.56369	77.338661	76.005882	75.903168	74.330017	74.576271	75.017334	75.620354	75.973076	75.978615	75.841286	74.931007	75.026489	74.959312	74.608131	74.452675	74.191315	74.809174	73.79248	74.704994	73.4338	71.900795	72.603752	72.16436	72.955055	73.242821	72.640999	73.3797	73.966011	73.352196	75.399704	73.544563	74.519814	72.951126	72.159729	71.220741	72.175369	73.200508	74.466835	74.481728	74.44812	74.62114	72.783798	72.164619	72.610619	72.642929	72.033813	72.17067	71.057358	71.672379	72.227921	72.163414	73.093498	74.292961	73.03614	71.634659	70.883469	72.893898	73.433258	73.320396	72.135437	71.537003	71.797195	72.399452
76.050713	75.995758	76.389999	77.274826	77.566742	75.477318	75.438011	75.711166	75.050415	76.212097	76.257179	77.070808	75.312263	75.012115	75.067497	76.132828	77.607918	77.671646	76.49456	76.351204	77.848267	77.661644	79.309937	79.191231	78.927109	78.713135	78.587891	77.592079	78.360008	79.139847	79.497757	79.333908	78.051765	77.161057	77.709068	78.177444	78.165039	77.127609	77.825256	77.343323	77.922745	77.108704	76.456795	76.856789	76.742485	76.594963	76.339249	77.10141	76.718666	76.634125	77.42205	77.394241	76.951462	77.382698	77.016823	77.453979	78.320824	78.219849	77.846008	79.832733	79.751839	79.870667	79.616394	79.399284	79.034569	79.456108	78.851814	78.321236	79.414459	78.613831	78.472038	78.101654	77.858711	79.317749	78.006989	80.112991	80.149902	79.990273	80.024887	79.256897	79.824448	81.667709	80.265259	79.901161	78.268982	80.69458	80.56562	81.13279	79.994247	78.110046	77.596603	79.130119	80.471977	83.841927	82.915596	86.044106	79.259148	89.609856	89.917068	82.270836	86.843323	84.754112	83.558281	85.102219	79.215263	80.320122	82.350449	82.998466	86.146713	83.774681	89.462204	85.178482	79.344101	79.764236	79.026314	85.095917	88.015511	89.521255	87.747887	80.340614	68.729782	72.71537	69.513184	80.206184	71.149261	70.964294	75.038101	77.336647	76.557114	77.535194	75.431976	75.667023	76.525078	76.43914	72.92997	75.406487	74.040382	75.241539	72.371834	80.507385	77.389542	79.645859	78.959724	79.402527	83.150841	81.034103	76.737335	79.342422	77.411148	74.819794	74.843994	73.738861	74.670616	75.827957	76.307861	75.919327	74.274979	73.196815	74.467346	75.411293	75.267441	76.583351	76.252151	76.15023	78.380135	79.697487	80.005272	79.762482	79.199966	78.852226	78.925674	79.412827	80.012222	80.202446	80.827293	80.30761	81.493881	81.810081	79.957466	80.972717	82.719238	87.824318	78.928055	81.002029	84.405022	87.056885	89.906898	89.795059	90.22271	89.744354	81.253914	77.53035	78.0187	72.87442	66.057915	65.43959	65.114639	92.182396	92.19252	92.344467	92.273506	82.562515	84.188148	74.241013	74.6315	68.920303	73.840828	60.468773	61.350487	60.056999	60.809692	58.172974	58.659588	60.044403	60.46566	61.570408	91.393158	59.799873	61.265732	60.167915	64.164337	61.342892	60.251427	59.713356	70.538727	62.953484	60.575718	58.696903	60.11871	59.530083	61.084114	59.044907	59.031063	59.274525	59.507984	63.013309	64.750389	62.019047	65.566811	57.2887	55.102036	58.178936	60.458149	60.977661	55.116199	54.814354	55.713879	57.03904	57.461243	55.634079	55.366417	56.173676	56.311348	56.309975	57.819801	58.427589	59.571991	60.4795	60.825634	61.300686	61.330662	61.332401	60.360455	59.402431	59.703484	59.514786	59.455627	58.905666	59.119942	59.38707	59.41507	58.745548	58.538548	59.584545	58.257107	56.941753	56.831268	57.107361	57.858616	57.452576	57.805874	56.368362	55.971115	55.737976	55.188446	55.523464	56.573025	56.319115	57.824585	59.791653	62.834652	62.612694	63.001228	60.800205	61.33873	61.738617	59.196568	59.145325	58.976818	60.037086	62.475708	65.981911	70.34269	67.60849	69.798225	67.477982	69.432304	67.89006	68.947212	66.784622	66.267212	66.600578	67.841652	68.259926	68.694122	69.783951	73.913033	76.605888	79.344078	71.07766	66.753189	66.160934	67.222061	69.271202	69.423447	68.709633	71.668175	89.769005	75.887566	73.747635	72.883148	75.163864	79.073112	91.06546	91.002953	90.625404	91.234482	75.048813	88.709747	83.124016	86.670845	84.646332	84.376656	87.85453	90.183075	83.452362	83.487381	83.143181	82.661819	87.81192	82.893219	85.392632	85.516548	89.502762	89.148712	89.118286	84.251038	82.045837	89.021614	89.360046	89.385262	89.731819	89.789864	84.679268	85.198738	84.322945	82.921371	82.83535	82.353233	81.970131	81.724396	81.721634	84.151436	83.659943	83.491371	83.461525	83.070007	87.384521	84.615387	84.012169	83.446739	83.167274	84.850243	85.037422	85.984863	84.392853	87.583611	87.169022	87.531013	83.487465	83.000099	82.318306	83.574951	83.228493	83.513817	83.444016	83.938339	84.169586	84.956421	84.549278	82.950493	81.943306	82.126083	82.49707	82.036308	83.760406	82.519707	82.707458	81.218407	80.549507	81.66288	80.972931	81.063995	79.749817	79.218658	78.386826	78.913506	78.823151	78.01226	78.235573	77.83075	79.172867	79.103149	78.297905	77.983894	78.276772	78.416611	79.021957	80.22084	79.73027	77.595001	77.406792	77.603386	76.509995	77.692413	77.616608	77.608131	77.104713	77.16082	77.025597	76.636078	76.428261	76.097191	75.891731	76.447784	76.555458	75.578278	75.923271	76.471924	75.928528	74.309418	74.253654	72.748398	73.086395	73.425964	74.451622	73.501259	72.992844	73.439163	72.103981	71.907295	72.753693	73.481949	73.300224	73.289986	74.034119	73.249603	74.282532	73.265015	71.678345	71.85569	71.232628	71.506744	71.718773	71.381844	71.566895	72.185905	72.150024	74.136429	72.235497	72.867958	71.241722	70.980995	70.120735	71.42791	72.413422	73.148537	72.968811	72.42971	71.868591	71.624977	70.948547	70.83725	71.633286	71.250114	70.621811	69.541611	70.349426	70.381851	70.247116	71.489174	72.926476	71.512329	70.029945	67.487511	69.236549	71.017296	71.906784	71.257843	70.385132	70.864433	71.171387
74.384155	75.004951	75.289604	76.406029	76.558678	74.597191	74.315002	75.069901	74.263954	75.124062	75.153244	75.65181	74.114799	74.08461	74.463593	75.418289	77.091515	76.65818	75.490067	75.904327	77.394112	77.235886	78.207848	77.607468	77.602013	77.399864	78.043121	77.465927	78.22081	78.703476	78.531219	78.231346	77.336586	76.378174	76.444977	76.818039	76.974869	76.563698	77.12851	76.58252	77.587959	76.556145	75.709831	75.166656	74.972809	75.367523	75.298622	76.126328	76.033264	76.530029	77.177498	76.901398	75.889046	75.695518	74.943535	75.505447	76.441452	76.512222	76.50338	78.105865	78.361359	79.136215	78.950027	78.706978	77.740005	77.663086	76.603119	75.869568	77.330338	76.592606	77.543625	77.908386	78.694641	79.417053	78.960159	79.73452	79.621758	79.878563	79.483383	78.68586	79.16967	80.62542	80.105782	80.474937	79.000885	81.031807	80.770737	80.66877	79.806702	78.387001	78.113693	79.738922	81.391808	82.923004	82.775719	84.632515	83.093719	87.64064	89.275436	84.646675	85.362823	84.153473	83.035034	84.996414	80.260254	81.262138	83.205513	84.844582	85.812065	84.078217	88.855896	86.122215	81.65638	81.475105	80.453438	85.356049	86.181953	86.253983	86.054665	82.396751	71.92054	79.231422	75.278793	87.625	76.063393	73.907799	76.545525	75.546432	73.654297	74.789406	74.940659	76.27906	77.223053	76.485703	71.90316	74.526276	72.692818	76.135422	73.844688	88.16732	81.737167	83.113632	80.891708	79.773895	83.381828	80.835045	78.745834	80.757408	79.803612	76.840698	76.353027	72.965698	73.796432	74.66156	74.554077	75.013382	75.145264	75.818878	76.843246	78.000893	77.247276	77.279312	76.956673	76.139221	78.725601	79.391266	79.538696	79.026909	77.886047	77.943642	77.504189	78.619278	78.959641	79.899185	81.513191	80.232491	81.078606	81.409958	79.714546	81.456474	83.63166	88.095779	79.035858	80.566223	83.027222	85.096558	88.199875	86.927841	87.553032	87.169518	82.283951	79.762993	81.730858	76.161865	65.554565	65.032173	66.466988	92.394615	91.928833	91.894264	91.724319	90.668472	90.382057	85.390762	88.061882	86.007072	90.673752	60.403603	60.565887	62.957497	71.68663	61.957806	61.282574	61.945015	62.51815	74.037361	93.867424	62.963913	63.76038	63.774025	83.466118	65.446991	61.930702	63.124954	91.979965	80.523155	63.250866	59.955631	60.349358	60.957382	63.296658	61.200974	60.373585	61.145245	61.457241	77.347374	87.228012	83.076103	91.622009	62.515167	57.910912	68.469376	83.620766	87.970299	61.072956	58.341587	58.872364	60.2272	57.957344	56.508587	56.435265	58.855949	58.03577	57.170021	58.092464	59.734234	61.841911	61.265495	61.475372	61.386902	61.597122	60.532265	60.465359	59.574631	58.927574	59.041641	59.99297	59.518669	60.099937	60.012989	59.711765	60.102962	59.697605	61.629501	60.155876	57.511261	58.374973	58.223721	58.627705	57.872372	58.051544	56.13044	55.520355	55.914982	55.51368	56.010811	56.595684	56.060509	57.214973	58.656414	63.882195	64.897293	66.111046	64.096298	64.608475	63.703407	61.565281	61.403553	61.112415	63.731754	65.809242	67.410866	68.249496	68.464157	70.981956	71.224731	71.356888	70.598511	71.071632	69.056129	67.159981	66.906136	67.34613	66.763145	66.480225	67.897415	69.921669	74.06884	78.740173	79.772049	69.488029	69.265686	69.705872	71.671928	70.955139	71.170227	74.877724	89.350883	79.258995	79.184067	75.453735	74.530411	78.180511	90.573631	90.48243	90.510818	90.829041	77.324715	88.875122	83.749168	86.048378	83.540771	84.592499	87.801208	90.01944	85.481163	85.059418	84.22628	85.865318	88.625656	84.362808	85.051193	86.197807	89.288162	89.02243	88.93924	83.596062	81.286041	89.150879	88.750458	88.796806	89.478622	89.229179	84.323547	85.276245	83.971703	81.928955	82.44722	81.849091	81.268982	81.156845	81.639191	83.689278	83.296173	82.886009	83.132339	82.719948	86.222763	83.774338	83.368011	83.35218	82.7145	85.075981	84.833572	84.890152	84.337814	86.955177	87.105385	86.979019	83.663162	83.338684	82.08886	83.003471	82.627678	82.986664	82.811356	83.469597	83.614967	84.364014	84.027107	82.321976	81.604301	81.375839	81.772911	81.226578	82.516853	81.875008	81.7006	80.763504	80.462021	80.945656	80.370544	79.89183	79.146431	79.003029	78.057022	78.041664	78.499954	77.824036	77.955505	77.840431	78.32048	77.548218	76.855949	76.053566	76.328995	76.280052	78.064987	79.14463	78.462189	76.779388	76.623543	77.064331	75.852676	76.647362	76.513618	76.072472	75.643166	75.482658	75.287033	75.474548	75.444191	75.057388	74.948578	75.555641	75.26178	74.688301	75.171654	75.739807	75.594627	73.264908	73.740494	72.082138	73.00016	72.027008	72.966087	71.507477	70.432259	71.068687	70.090881	68.820229	70.257141	70.824997	71.245285	72.11763	73.309875	73.00222	73.378204	72.608597	71.338455	71.20417	70.280975	70.482727	71.643715	70.583878	71.015579	71.470894	71.410294	73.392853	71.544769	71.96566	69.666687	69.741104	69.856461	70.375885	71.222496	71.748596	70.940994	70.356384	69.742691	69.892036	69.105934	69.670425	70.12307	69.735931	68.886292	68.628891	68.581726	69.073235	68.93644	70.144936	70.599648	69.861267	68.856575	66.125076	67.002914	67.876907	69.70192	69.641495	69.388512	69.627289	69.397484
73.283722	73.915161	74.538223	75.804787	75.734879	74.700188	73.859604	74.551979	73.63237	74.700211	74.757477	75.344498	74.726601	74.834595	75.259613	75.652649	77.314331	76.547394	74.367958	74.884575	76.548828	76.403732	77.068687	75.678612	75.841393	75.459229	76.24353	76.399315	76.968285	76.715172	76.538742	76.350151	75.470947	74.65834	74.608437	74.987099	74.896072	74.581779	75.574928	75.270142	76.531944	75.421661	74.352379	73.450859	73.645134	73.89859	74.089394	74.822151	74.844315	74.771812	75.603745	75.860748	75.453911	74.746834	73.68483	74.01886	75.124229	74.683533	75.570061	76.308029	76.928436	77.543716	77.375076	77.261505	76.237778	75.893898	75.280807	75.074432	76.066055	75.198837	76.081528	76.908478	77.712975	77.69072	77.903923	78.78463	78.508347	79.265198	78.509544	78.060089	78.71846	80.296608	79.667747	80.205063	78.353416	80.349731	80.270638	79.836914	79.20385	78.768517	79.029205	80.387672	80.417458	80.390915	80.569778	82.510094	82.505562	85.930748	88.115501	84.364548	84.307648	83.505386	82.400764	84.471794	80.67244	82.076004	84.069122	85.477837	84.91597	83.570312	88.042633	85.220665	82.988297	82.535027	81.503899	84.17186	84.065903	83.152107	82.755356	81.277176	77.091362	81.976097	82.568909	87.772736	81.624596	77.812752	78.30278	75.739876	72.202774	73.583466	72.151871	73.563034	75.087173	76.760056	72.63102	73.76931	72.354156	80.127281	76.405731	91.591171	83.559525	84.870842	80.528046	78.803085	82.806419	79.275223	78.367645	79.303864	79.416542	76.917747	76.512459	72.762238	72.393936	72.775215	72.459831	73.220398	74.187714	74.695984	76.635712	76.602692	77.727608	78.030693	78.817421	77.228287	78.728218	78.509178	78.416893	78.179245	76.818871	77.168159	75.609154	77.113403	77.861351	79.569901	82.913368	79.457352	80.145073	80.004692	79.510544	81.10453	84.35685	88.654625	81.059898	82.377571	83.169167	83.576195	85.330765	83.907204	84.437187	85.571243	84.754433	84.121651	86.474159	83.439835	69.312424	69.581718	76.369614	91.689255	91.336792	91.4935	91.794441	91.63089	91.527786	91.286194	91.902138	91.785019	92.49501	62.28083	62.042519	66.679802	90.798035	67.696358	66.128639	64.836739	66.644722	91.205467	93.325424	67.182938	66.733444	68.675491	92.441582	84.749565	67.477638	78.254196	93.876457	93.592812	84.305244	67.904823	63.680363	63.994503	71.314377	70.707817	63.798378	63.003159	67.03347	92.267799	93.412331	93.035126	93.195541	83.355721	65.554779	93.063126	94.336685	93.933258	88.144447	72.436249	74.109734	76.626999	60.91584	61.490005	59.670483	65.588783	62.954578	59.731464	59.848816	62.898361	65.472466	64.50528	63.311142	62.238838	59.098957	59.494957	62.115047	62.751331	60.871983	60.124676	60.666225	61.522728	59.975567	60.149158	59.410522	60.484821	59.92392	61.834766	61.48344	58.846573	59.795837	58.791683	58.050106	56.806377	56.909588	55.401585	55.210526	55.816383	56.124367	56.35836	57.034	56.662415	57.581814	59.533497	63.784668	65.812378	69.306931	68.649361	68.423584	66.533592	64.098251	64.338493	63.640366	67.011406	66.912895	65.690285	67.711014	67.095284	70.192596	71.224174	71.305328	72.380844	71.619034	70.34288	69.322639	68.302734	67.689301	67.434509	66.948792	66.553909	67.917221	71.673477	77.730247	82.023582	76.476707	76.352837	73.821022	77.553436	74.852104	74.938988	79.769951	89.218597	83.762085	84.017471	80.366196	77.251244	80.177582	90.25354	90.379219	90.140228	90.412048	79.800285	88.433311	83.364555	85.837791	84.093262	85.861908	88.482964	89.735428	86.458649	85.077499	84.307877	85.669823	88.772903	85.273476	87.119026	87.446281	88.965225	88.079689	88.65332	84.165016	81.673393	88.586693	88.113098	88.642456	89.127274	88.880318	83.897591	84.649338	83.243362	81.247627	83.315208	82.693687	80.664948	81.150513	81.78508	83.021065	82.796875	82.27861	82.597794	82.939651	85.319305	82.66362	83.358574	84.002411	83.162552	85.220024	84.180893	83.609734	84.01297	86.279434	86.615395	85.988724	84.178574	83.751762	81.826279	82.368408	81.828339	82.949242	82.61869	82.832581	82.671837	83.319756	83.023254	81.389442	80.739471	80.091492	81.242287	80.588753	81.117447	80.749985	80.667862	80.065315	79.548012	79.833504	79.328522	78.493301	78.546585	78.215492	77.293945	77.385895	77.67643	77.587318	77.182991	76.069618	75.958252	75.17041	74.962746	74.17276	74.375084	74.327766	76.219452	77.674416	76.993301	75.407776	75.347801	76.159912	75.227165	75.478157	75.104042	74.900497	74.511963	74.126083	74.160461	74.457542	74.183571	74.386841	74.658432	74.941673	74.041069	73.896599	74.12014	74.982292	75.047134	72.815903	73.423752	71.797325	72.475197	70.663162	71.874916	70.412621	69.380615	69.507774	68.914749	67.750221	67.980934	68.775787	69.444084	70.367432	71.884232	72.216049	72.282204	71.638756	70.654152	70.848663	69.346733	69.558731	70.63179	69.148659	70.627266	70.892693	70.747704	72.212662	71.007988	71.532265	68.70356	68.677124	68.637688	68.748474	69.178505	70.0093	69.668365	68.666351	68.910263	68.68045	67.636192	68.729805	68.258934	68.281898	67.639305	67.375977	67.83815	68.186348	68.456581	68.78714	68.846809	68.391205	68.103394	65.301361	66.231789	65.267654	67.384987	67.509506	67.2715	67.818581	67.518242
72.779251	73.374313	73.340691	74.719223	75.43734	75.491371	74.52005	74.337296	73.472313	73.846344	74.150551	74.351776	74.790932	75.888596	75.537292	75.509872	76.329277	76.022346	73.671761	73.608635	75.202339	74.927834	76.054939	74.068298	74.010986	73.96479	74.305214	74.902832	75.569847	74.97731	74.194107	74.178741	73.283508	72.073212	71.969078	72.310959	72.36956	72.347549	74.115425	73.931419	74.921654	73.394829	72.891457	72.171486	72.634003	72.755264	72.727585	72.536095	72.536934	72.476463	73.140945	73.803429	74.500565	74.298882	72.983101	72.762665	73.738068	73.242119	74.471359	75.123245	75.625717	75.865807	75.364883	75.626259	74.935059	74.683472	74.139565	74.325302	74.962097	74.08596	74.956474	75.592056	76.47802	76.312302	77.028046	78.14341	77.681732	78.100113	77.660484	77.124542	78.216324	79.83419	79.420792	79.62236	77.641541	79.395081	79.843376	79.391411	78.812912	78.673264	79.161301	79.85788	79.115814	79.230934	79.261398	81.012665	80.972542	84.651611	85.748611	83.188644	83.369492	82.403404	81.414375	82.929443	80.704903	81.793129	83.612076	84.544495	83.919044	82.854874	86.567932	84.409973	82.688301	82.289467	80.969818	82.6651	82.683083	81.360794	79.603455	78.611252	77.446121	80.361084	82.025131	85.073792	80.957413	78.832031	79.637337	78.284561	73.563507	75.599648	71.571526	72.726189	73.35273	76.346222	72.317207	72.917313	71.846443	83.342346	78.611275	91.672089	82.55307	85.081276	78.789566	78.020264	84.103714	77.994476	76.686203	76.638351	76.861702	75.778137	75.623123	72.78273	71.899277	71.418709	71.298203	72.43943	73.131157	74.022041	75.810493	75.223793	76.764198	77.433311	80.01532	78.83847	78.225121	76.899681	77.09433	77.616867	76.850113	76.955772	74.252968	75.685265	76.629105	78.421501	84.049377	79.433495	79.073128	78.630051	79.101303	82.420937	86.564087	88.982307	82.656609	82.637634	83.021645	82.46344	82.888992	81.711159	81.707214	84.177849	85.776443	86.437233	87.616249	87.788742	78.987747	80.141251	84.432014	91.223412	91.284843	91.447899	91.795815	91.778435	91.814224	92.172913	92.193893	92.195938	92.174843	67.262161	70.750427	84.419693	92.430748	72.016281	70.648102	67.963356	77.750992	92.102913	92.806381	83.167793	79.131836	79.798897	92.397423	91.250145	85.513435	91.42588	93.262787	93.334846	93.464813	90.952118	84.964676	81.494888	89.864601	89.604515	73.537094	72.039284	85.527252	93.381149	93.26667	92.817909	93.053558	91.97348	89.811363	92.984161	93.005981	92.989311	92.714264	92.699867	92.966805	92.753532	81.183319	85.697525	70.882652	90.008286	83.655716	66.740036	64.443787	71.235909	81.412872	78.322968	72.342163	69.361732	59.660828	62.369064	74.784882	81.130753	66.686646	65.117813	64.01828	65.40052	59.343018	58.867687	57.807804	58.940083	58.603176	60.430984	60.313568	58.98785	61.042034	59.788521	56.044971	55.332855	56.265106	54.89954	56.305725	56.453568	56.66291	57.442768	58.345257	56.906841	61.332977	63.185677	60.638008	63.431709	67.651001	66.500908	67.799805	69.399048	69.102264	67.977669	66.972717	67.678505	65.249115	66.535583	67.573105	69.24556	71.345085	73.052025	70.55645	71.358971	70.502937	69.560066	69.600983	70.025093	68.937233	68.795593	68.75856	66.72641	68.705833	71.675835	77.058731	80.751205	78.218086	77.580429	77.291222	80.425415	77.648468	79.861961	83.470558	88.332741	85.400459	84.917389	83.447838	81.029236	83.497681	89.677811	89.413651	89.457634	89.66861	80.77359	88.682281	83.72702	85.427048	84.47049	87.08165	88.737389	89.175041	87.350769	85.38179	84.577797	84.772461	88.096451	86.001709	86.701248	86.799179	88.37323	87.423042	87.851166	84.659462	82.269035	87.776405	87.671371	88.296539	88.908211	88.311134	83.831627	83.982582	82.488976	82.043022	84.269257	83.036598	80.382782	81.215485	82.755783	83.346489	81.945625	81.728516	82.106277	83.413055	84.920174	82.609375	84.143364	83.998482	82.848869	84.697357	83.192986	82.297272	83.137062	85.078278	85.388145	84.982254	84.071892	83.519936	81.42485	82.06723	81.675644	82.586006	81.58316	81.621742	81.646423	81.992813	82.006203	80.71125	80.303383	79.052658	80.226204	79.924484	80.419769	79.96225	80.0392	79.853889	79.153557	79.025299	78.343445	77.597527	77.612869	76.93071	75.598984	76.313438	76.43869	76.552437	75.588623	74.169151	73.983261	73.654877	73.601616	72.598602	72.843346	72.747841	74.015472	75.94471	75.061554	73.496925	73.190125	73.828835	74.00425	74.068733	73.4235	73.759247	73.43335	72.608299	72.539871	72.333984	73.040672	74.081367	74.171318	73.623184	72.223953	72.214317	72.653725	73.669144	74.18737	72.504807	72.901733	72.117905	69.834724	69.075333	70.321274	70.003639	69.473267	69.496445	68.511131	67.30658	67.307098	67.626625	67.73912	68.888977	70.364105	70.617325	70.682648	70.351295	69.281631	69.351151	68.108734	67.218605	68.367531	66.482201	68.595863	69.40126	69.749107	71.219536	70.566818	70.503387	67.978142	67.266541	66.29528	66.242172	66.777367	67.542038	67.900742	67.328766	67.828239	68.008072	67.071533	67.971573	66.866119	66.91925	66.265327	65.773582	67.227531	67.905357	67.725266	66.991753	67.808472	68.399567	67.461288	65.452789	65.352364	63.946674	65.515335	63.953884	65.086937	65.293037	66.401283
72.528259	72.905296	71.947876	74.185806	74.824554	74.672401	74.21209	73.240402	72.833473	72.092865	72.191719	72.471703	73.622429	75.044128	75.487877	74.877083	74.98941	75.386147	72.977501	72.696724	74.182068	74.072594	75.337288	73.693802	74.17997	74.051117	73.67762	73.997429	75.452362	74.462715	73.467293	72.528542	71.563225	70.262161	69.245285	70.084427	70.635483	71.16613	72.743164	72.985718	73.859192	71.200592	71.123238	71.014168	71.202179	71.052383	70.108803	69.804962	69.193398	69.523933	70.243279	70.623573	72.320206	73.435944	72.552315	71.944466	72.609734	72.763634	73.940453	75.337029	75.693825	75.376984	73.865311	73.815552	73.404037	73.064362	73.192551	73.461517	74.476105	73.498001	74.628349	75.161484	75.842293	76.323135	76.842735	77.276978	76.342537	76.364098	75.995712	75.7202	77.574142	78.700043	78.248985	78.601128	77.441513	78.296814	79.352875	79.135918	78.917908	79.548309	80.060272	80.274933	79.432571	79.178635	79.378044	80.596069	80.750732	83.843475	84.194672	81.392365	82.033218	81.524345	80.109985	82.009033	79.172028	80.816483	82.506058	83.29525	83.316856	81.756454	84.849899	83.761116	82.361542	81.927605	79.875351	80.850876	81.370369	80.776398	78.143066	75.931709	75.365181	77.70636	80.411018	83.521713	78.703331	77.978554	78.772575	79.755333	77.168358	79.650597	74.850151	76.18145	75.634407	76.518211	73.648247	74.471169	73.738434	86.766182	82.40139	90.719109	82.592445	84.560051	78.351593	78.724548	84.112854	79.584335	76.522263	75.601151	75.446205	72.979774	73.930435	72.735909	73.262115	71.900215	73.000717	73.461456	73.820702	74.76619	74.556976	74.995659	76.07502	76.434181	79.638924	79.432678	77.884911	76.052986	76.634941	77.084068	76.860458	77.421661	74.543289	74.523056	76.302628	77.700867	86.380539	80.347244	78.681274	78.654167	80.215469	85.823502	88.214333	89.223015	82.626396	82.534508	82.411407	80.859718	81.062836	79.980186	79.895042	83.946938	86.036446	86.483856	86.629425	88.072029	83.800919	85.719345	86.277069	90.942101	90.84539	91.008492	91.423782	91.408607	91.460197	92.060989	92.113258	92.158043	91.883316	77.110268	87.918732	90.738571	92.137787	79.376221	73.949722	73.46727	87.576141	91.529373	91.64743	88.421875	88.313469	87.885582	91.794373	91.607483	91.484955	92.139137	92.457764	92.607475	92.824707	92.902733	92.430832	93.116425	92.670197	92.582024	90.94899	90.732933	92.319771	92.71006	92.535721	92.338348	92.072701	91.755646	92.021057	91.938141	91.773155	91.543518	91.389236	91.784225	92.008568	92.085899	91.792084	92.717636	91.338379	92.726776	92.201195	86.959854	79.443298	89.140343	92.206772	92.456558	91.860207	91.026382	76.297256	85.92038	91.331238	92.079681	88.694817	84.22319	81.623894	81.218658	58.78001	59.359623	58.268997	59.904369	58.869423	60.564236	61.198933	60.043781	61.715054	65.600311	56.385654	55.653389	58.058582	55.070065	60.233746	58.257881	58.667015	61.717693	62.014347	57.344128	81.374313	86.312881	62.393955	63.370491	64.719856	64.115692	66.076988	69.042252	71.07856	67.690094	65.833664	66.779991	64.888214	68.564583	74.050919	73.877068	75.734192	74.150719	71.514259	69.937187	69.350914	68.399315	68.416351	70.107643	70.087234	69.832474	71.250137	68.744438	71.348518	76.113838	77.378166	78.464165	76.626228	77.386772	78.439919	80.961281	79.186104	83.388741	83.880699	88.073441	86.129333	84.925797	83.082329	82.799515	85.392586	88.848259	88.899864	89.05584	89.368179	81.658569	88.798073	84.75946	86.018875	85.173958	86.784569	87.411713	88.640274	87.233612	85.071472	84.020409	84.096886	88.59716	86.417961	85.073448	84.594467	87.162628	85.866241	85.111366	84.971436	83.066681	85.755562	86.686508	88.489487	88.750412	87.132507	83.907715	82.708961	81.688545	82.587448	84.23999	84.017776	81.602692	82.269295	83.303467	83.143608	80.990974	81.139847	81.752296	83.681442	84.397446	83.053871	84.112724	83.295189	82.811638	84.700302	83.467789	82.364204	82.289467	83.793243	84.136261	83.97876	83.321709	82.586891	81.281273	81.402771	81.242477	81.425644	80.467171	80.458893	80.561394	80.484421	80.602524	79.565887	79.143188	78.312477	79.405769	79.430573	80.242142	79.439499	79.304871	79.41671	78.62117	78.144295	77.020042	76.191772	76.220932	75.317757	74.007149	74.752266	74.753143	74.537407	74.349762	74.117226	73.080368	72.93132	72.421036	72.331024	72.167412	72.349457	72.768822	74.461815	73.643311	71.32605	71.001656	70.931252	71.76413	72.215775	71.708557	72.34922	71.674057	71.218956	70.183929	69.902382	70.975266	72.138161	72.137817	71.767715	70.076767	69.919136	70.579666	71.493362	72.158806	71.866913	71.931999	69.943275	66.766617	66.613434	67.133179	67.934776	69.446381	69.862228	69.104736	67.832619	67.462402	67.293686	67.623917	68.17952	68.9394	68.865997	68.665001	68.318764	67.496696	67.882332	66.352592	65.274521	66.415016	65.387901	66.516251	67.896927	68.66835	70.652023	69.390274	68.912216	66.972206	64.648598	64.068016	63.918434	65.123581	65.817375	66.109009	66.726128	67.440109	67.301559	66.086365	66.980293	66.543999	65.778236	65.298897	64.79213	66.65789	67.431763	67.1959	65.858978	66.495911	67.279137	65.61911	63.886936	64.117264	63.017685	63.72319	61.787067	62.781395	63.805374	64.725204
73.2369	73.146713	71.678772	74.11068	72.963898	71.350494	71.615799	71.659462	73.079575	71.505249	71.590866	72.014175	72.878128	74.022614	74.589828	74.556267	74.71933	75.583061	72.344475	71.84977	74.435249	74.413551	75.823837	73.660393	74.53614	73.728859	73.78167	73.402321	75.428909	74.518723	74.54393	72.621323	71.040771	69.089241	67.978203	68.549278	69.154106	71.283607	71.630455	71.054123	71.456734	67.778175	67.938377	68.134033	68.684982	68.681244	67.329132	67.134727	66.856094	66.692932	67.529785	67.280106	69.4711	71.309959	70.160583	70.430794	71.180656	71.529861	73.265999	75.222206	75.275703	74.965103	72.45063	71.962746	71.851486	71.58239	71.921288	71.845261	73.20929	72.740456	73.587173	74.625854	74.810669	75.532898	75.297012	75.418098	74.304398	74.361732	73.78405	74.681625	76.371758	77.094711	76.938477	77.413017	77.623924	77.972763	78.890594	78.196434	78.837891	79.649223	79.755676	79.436256	78.633873	78.194527	78.495491	79.263008	80.404984	83.199013	83.501503	80.220062	80.849609	80.548218	79.696198	81.287109	78.350182	80.0625	80.905533	81.719872	82.080963	80.879784	82.371109	82.219513	82.183746	81.531921	79.27565	79.663345	80.501587	80.925377	78.465408	74.934227	74.302704	77.129684	80.929993	83.445923	79.031998	77.815643	77.298882	78.458801	78.665459	80.833542	76.701546	78.364273	79.148537	78.611038	75.716637	77.518562	76.519539	86.374794	84.68045	89.706612	83.331856	84.518913	78.634064	79.898949	82.836418	82.092613	79.461861	79.63858	76.879021	72.255989	72.780861	73.539627	76.292366	74.245583	76.314529	74.859276	74.682594	75.034927	74.188896	75.152061	75.849762	75.47258	79.545349	79.061928	77.865341	76.376183	76.761734	77.322723	75.947563	77.034157	75.396873	74.736191	77.300102	78.56205	88.698746	82.558929	78.997963	79.010582	82.344437	88.579613	89.42086	89.519371	83.374641	83.21534	83.270248	80.598747	81.134888	80.00032	80.533623	86.128197	88.279007	87.788895	86.029236	87.920708	85.837769	88.150368	88.733566	90.372246	90.494278	89.045044	90.513588	90.875305	91.180153	91.778648	91.908577	91.755646	91.327225	83.576042	90.084068	90.826164	91.425476	87.810867	80.906944	85.493462	90.463806	90.98233	91.376228	90.073921	91.260895	91.176178	91.230148	91.27317	91.681618	91.71228	92.050858	91.747322	91.620872	91.64904	91.488129	92.420364	91.989319	91.61422	91.624557	91.590553	91.577034	91.730797	91.616554	91.490425	91.563774	91.133652	91.204376	91.055222	90.902786	91.012825	90.671799	91.214912	91.317993	91.14035	91.273209	91.673653	91.476891	91.993721	91.997452	91.386444	90.786942	92.471214	92.133255	92.940842	92.701157	92.046227	91.176201	90.557274	90.806511	90.862427	91.503113	90.924355	91.596169	92.4851	59.675266	60.778641	60.046268	61.507858	60.859516	61.78241	64.37632	64.677887	65.045952	89.754463	57.808834	56.651516	66.042595	55.696865	80.027954	64.413185	64.191551	81.087044	81.491905	59.311729	93.462471	93.225601	63.248955	64.49408	65.343781	63.261036	64.709839	68.042168	69.89753	64.591774	64.013046	66.391777	66.85453	74.112373	82.538353	81.591705	78.977066	74.36972	73.452271	70.707298	68.955711	68.701973	68.499046	72.329262	71.583885	72.786118	74.937378	73.190681	75.936577	80.371338	77.56929	77.226143	77.202454	79.465828	80.061104	81.546814	79.916374	84.547287	84.078903	87.769386	86.976074	85.598305	83.116318	83.237122	86.056465	87.644829	88.589867	88.847595	88.941025	83.660248	88.06366	85.927185	86.229156	85.300232	84.636673	85.47374	88.074707	86.071098	84.961098	84.541168	85.414604	88.573708	86.65799	84.283012	83.618187	85.837318	84.844856	83.781677	84.516083	83.210747	84.203018	85.522018	88.375824	88.469528	86.266754	83.348145	82.784256	82.043579	82.811852	84.012749	83.763992	82.934464	82.140976	81.74221	82.036606	80.592911	80.869781	81.19886	82.67849	83.302376	81.919922	82.917015	82.257217	82.369331	83.914452	83.255272	81.996483	81.503082	82.680382	83.073959	82.694695	82.40287	81.894539	80.865532	80.5774	80.473244	80.593773	79.457436	79.623802	79.6194	79.335411	79.69783	78.585976	78.322861	78.224762	78.327545	78.581108	79.641869	78.732254	78.055176	78.309258	77.565598	76.579941	75.256844	74.722992	74.784538	74.128105	72.923172	72.992432	72.378212	72.680504	73.120323	73.462662	72.894226	72.595879	72.271179	72.827469	72.377869	71.532303	72.134018	73.335739	72.910034	69.813843	69.328796	69.108292	70.288254	70.3255	70.490341	71.342659	70.814888	69.790024	68.299896	67.332092	67.469765	68.677429	68.860954	69.641129	68.24424	67.662819	68.096352	69.379776	70.279457	70.781906	70.484741	67.257095	65.370651	64.217537	65.512611	65.350861	67.249779	68.484306	68.589684	68.328911	67.504616	67.212875	66.997826	67.232208	67.64505	67.189896	67.310677	65.95076	66.040024	66.381065	65.473495	64.842102	65.65432	65.775726	65.800789	67.123329	66.565628	68.589989	67.191246	66.95903	64.588966	62.669491	62.785942	63.326077	63.802994	64.748589	65.521797	66.146362	66.592125	66.185715	65.387405	66.165207	65.492012	64.689194	64.245132	63.19265	63.853954	65.590607	65.663055	64.86515	64.806396	64.440331	63.398643	61.474792	62.986485	62.137943	62.01527	60.261856	59.052006	59.984901	60.504948
74.286804	74.724174	73.390045	73.004433	70.676659	68.471451	69.306694	71.016251	72.566971	71.33429	71.321915	70.99601	71.977318	72.102646	72.989883	73.479439	74.728149	75.132088	71.774071	71.835869	75.819458	75.310722	76.894684	73.22834	74.449707	72.937782	73.331039	72.406059	74.335426	73.540291	73.958588	72.713852	71.084953	69.43042	68.799301	68.265457	69.354202	72.508781	72.455864	69.152306	68.962471	65.875679	65.730904	65.333443	65.461884	65.773369	65.118179	65.96196	65.669106	65.546898	65.74453	65.78141	66.684761	67.692368	66.039421	67.93158	68.978905	70.09565	71.629616	73.37236	73.005203	73.172768	71.339081	70.023979	70.129227	69.838051	70.472916	70.334686	72.276352	72.206909	72.747025	74.374542	73.699463	74.129845	74.089005	74.071945	73.033119	73.187187	72.679535	74.012596	75.872894	75.439835	75.434662	75.648125	76.242218	76.887985	77.728485	76.131866	77.496231	77.916931	78.408844	78.146271	77.513672	77.070312	77.180046	78.384186	80.087395	81.673157	82.247711	80.071793	80.301323	79.64682	79.324982	80.240189	78.107559	78.975372	79.466537	80.537125	80.490692	79.600456	80.572311	80.055077	80.808624	80.90873	79.623329	80.055122	80.559914	81.317215	79.447372	75.752922	74.750504	79.175201	81.774696	82.586243	80.418915	78.648483	78.07357	78.817696	79.810181	82.159729	77.957504	79.565628	80.673233	80.318237	76.443321	78.119102	78.632668	85.51947	84.2201	86.372879	83.542892	83.96962	79.307213	80.333771	81.651718	82.288605	81.601768	84.658051	82.171577	74.85273	74.178833	75.512276	78.702988	77.909462	79.39212	76.954254	76.369591	75.775085	74.971222	74.840538	75.894691	75.51783	81.814201	79.579918	78.2089	76.984657	77.292191	79.304466	76.608376	76.435379	76.010818	75.698807	78.501968	80.594009	89.69165	84.761002	79.941628	80.085358	85.335571	89.547928	89.680084	89.458084	86.460861	85.547363	85.913345	83.551544	83.49221	82.590042	83.751312	87.91423	89.479355	89.01889	86.995987	88.575165	87.503075	89.578033	89.702621	89.854561	89.877731	87.470337	87.914703	89.098602	89.931572	91.215813	91.660591	91.565529	91.252396	86.663956	90.773376	90.6698	90.974396	89.86853	85.966988	89.636917	90.44915	90.404068	90.94384	90.640579	91.088074	91.06411	90.687759	90.851654	91.006561	90.96521	90.914459	90.504578	90.460098	90.637657	90.875107	91.745987	91.234222	91.208046	90.872917	90.734474	90.932632	91.43045	91.239227	91.378098	90.805199	90.386131	90.378082	90.401085	90.408035	90.576782	90.004311	90.671257	90.364182	90.259552	90.423744	90.77449	90.651886	90.854446	90.855667	90.632233	90.954308	91.449036	91.049988	92.20076	91.394341	90.5261	90.338234	90.131363	89.921509	89.838959	90.592056	90.639328	91.788025	92.344765	60.512737	62.174011	61.288177	62.978912	62.864456	65.47435	69.404236	67.433418	65.974915	93.403168	60.019726	59.298061	92.891914	58.092697	94.217079	91.586777	90.494919	93.323624	92.699501	62.813042	93.158569	92.271767	63.882324	67.26313	70.867935	64.279503	65.546494	70.983612	70.906082	65.454033	66.155716	72.000793	70.76519	76.640923	82.757133	84.162544	79.392441	74.379265	74.927979	73.961334	71.213318	71.968407	72.070892	77.468658	75.887894	76.791153	77.640678	77.663834	79.232002	83.884346	79.970856	80.047028	80.620186	83.169014	83.470642	83.812187	82.391991	84.650452	83.157257	88.380356	88.238754	87.559319	84.639702	84.332962	85.680916	87.177757	88.357307	88.637032	88.5895	83.829994	86.155624	83.973396	84.38929	83.148888	82.821915	84.294662	87.005348	85.329071	84.692787	84.879944	86.045776	88.683891	87.357162	84.425514	84.054871	84.828506	85.000923	84.203621	84.502373	83.203644	83.870682	84.795227	88.097885	87.856529	85.462067	83.461914	82.83696	81.833084	82.055168	82.34375	82.17868	82.114044	81.24115	80.458694	80.699043	80.034111	80.667694	80.936989	82.008049	82.672485	80.621368	81.776283	81.251045	81.505981	82.809616	82.515564	81.660431	81.071098	81.453003	81.825142	81.519455	80.907784	80.543304	80.423203	79.867691	79.852921	79.433319	78.339302	78.491325	78.723412	78.219887	79.161301	77.811783	77.444603	77.066429	76.992165	77.304138	78.625954	77.852402	76.998047	76.943069	76.21701	74.907036	73.676506	73.574173	73.532204	72.945381	72.386833	71.137978	70.496201	71.08004	71.507736	72.179123	71.967529	72.434898	71.644592	72.707626	72.009972	70.019691	70.363548	71.96534	72.163353	68.525055	68.023331	68.140701	69.029053	69.27092	69.325081	70.24585	69.724564	68.147675	65.835464	64.888924	64.823051	65.356682	66.289658	67.740646	65.929832	66.173378	66.190048	67.749443	68.644684	69.66433	69.305	65.346764	64.473656	63.416691	64.650703	64.509232	65.192741	65.773834	66.319786	66.260345	65.272911	66.062057	65.470146	65.931656	66.60041	65.603294	65.872307	64.998787	65.249115	65.550034	65.151505	65.428047	65.864326	65.802292	64.913017	65.763535	64.085266	66.279594	64.899826	64.899071	63.128105	61.313431	61.984005	62.098995	62.214523	64.475777	64.93293	64.900383	64.93351	64.744125	63.489025	64.044823	62.714851	62.098461	61.489513	60.884644	60.823486	60.877819	62.106979	62.275185	62.997299	62.23888	61.736362	60.677105	61.868092	61.484127	60.854195	58.385681	55.93264	56.563946	55.719074
74.470955	75.523346	75.543129	73.052277	70.210899	68.562195	69.35096	71.780418	72.830215	71.83149	72.340446	71.236336	72.415977	70.893661	71.493484	72.498566	75.09462	74.736343	70.861427	72.211075	76.418648	75.779854	75.979256	72.108505	73.072876	73.339149	72.276024	71.005905	72.363403	71.515739	71.279701	72.084686	71.103279	70.830765	71.376953	70.267479	71.672401	73.64035	74.970596	69.822083	68.436371	65.804993	65.409081	64.106941	63.602127	63.507885	63.626892	66.17997	65.502998	64.584267	65.105728	65.385925	64.752754	65.447807	64.143509	66.844017	68.17585	70.271774	70.885956	71.977852	70.589516	70.322861	69.88781	68.616096	69.463486	69.02742	69.153397	68.884148	71.230827	71.303825	70.685028	72.855537	72.257469	71.771172	72.85498	72.915726	72.714088	73.170082	73.051575	74.363838	75.711617	75.139252	74.586372	74.339287	74.384224	75.15741	76.065453	75.041901	75.376915	76.003937	76.730125	76.81076	76.910454	77.673317	77.608536	78.808174	79.223228	79.738106	79.887062	79.008698	79.487289	78.717834	78.414291	78.895309	78.242737	78.131889	78.848343	79.248291	79.274597	79.024551	80.396057	79.109283	79.417824	79.673409	78.726845	79.546661	79.728897	81.073524	80.12368	78.432816	77.973404	80.954369	81.023911	81.221947	80.233673	78.433113	79.578392	79.408859	81.558098	83.386703	80.314949	81.065559	82.46241	80.256546	77.5597	77.584244	80.279716	84.240761	82.730545	83.605293	81.55162	82.412117	77.977692	79.673882	80.387459	81.113731	82.043541	84.448624	84.089096	79.373817	76.995018	77.901863	80.3955	79.548286	79.529793	78.272736	78.29351	76.653717	74.990593	72.603752	74.427567	75.550232	84.870354	80.689751	78.977943	77.932526	78.255272	79.912209	78.14032	76.721092	76.511147	77.572342	81.462463	83.63887	89.839172	87.013481	83.755432	82.922874	87.860695	89.400452	89.547157	89.142319	88.273537	87.312469	87.586098	86.275787	86.105751	85.385681	85.833046	87.644058	88.092239	88.887932	88.668877	89.431091	89.501236	89.829002	89.929214	89.639915	89.308098	86.767464	85.258324	86.32338	88.021111	89.35125	89.952988	90.367058	90.661476	89.099312	90.718277	90.585175	90.789429	90.40377	88.336449	90.594315	90.370575	90.110161	90.184944	89.799347	89.749741	89.929466	90.137413	90.364441	90.229424	90.229965	90.129257	90.159172	90.365211	90.501038	90.490158	91.044861	90.717842	90.915215	90.566589	90.268776	90.334457	90.935364	90.697548	90.620277	90.327271	89.906616	89.827713	90.099625	90.079369	89.979355	89.554024	89.893486	89.792763	89.93174	89.777786	90.325081	89.922386	89.928757	89.814949	89.766968	90.368362	90.257065	89.923996	90.470413	90.014587	90.09304	90.029007	89.833038	89.587753	89.093925	89.512077	89.89093	91.343399	91.909729	63.072468	65.56797	63.776581	65.90329	66.477798	70.056252	72.636215	66.348	65.147552	92.483749	62.328102	62.269005	93.062843	59.972027	93.68795	93.844635	93.225174	92.886337	91.955803	65.555702	92.447868	90.210953	68.306892	74.689568	83.071594	73.198624	71.804367	78.377472	75.817917	70.999275	70.831047	78.878723	73.734634	77.11776	82.619331	85.189194	80.755798	76.629105	76.412872	76.205719	73.789803	74.399368	76.045837	78.873276	76.896141	77.850342	78.257332	79.887062	81.819176	85.67823	84.242905	83.95031	83.210838	84.111862	83.897095	83.903854	82.704109	84.62912	82.530693	88.510773	88.640846	88.435112	85.645897	84.285263	85.305428	86.786049	87.070877	88.184402	88.413635	83.215065	85.44091	82.401451	84.132225	82.542664	82.922791	83.820938	85.285881	84.299171	83.030914	84.072983	86.151199	88.490562	86.98423	84.759865	83.886497	84.155106	84.423729	83.885033	84.28923	83.182686	83.589737	83.826157	87.709778	86.671783	85.011002	83.425003	82.426277	80.989449	80.651512	81.188148	81.115021	81.186432	80.696747	80.372971	79.587898	79.335426	80.438507	80.889565	81.319298	81.801514	79.524239	80.855125	80.592567	80.66259	81.365242	81.231194	80.875916	80.253151	80.158333	80.592873	80.796722	79.64843	79.030945	79.167847	78.867073	78.346832	77.653877	77.255539	77.777321	77.950699	77.384453	78.676636	77.318642	76.709373	75.543083	75.886879	76.357277	77.456879	76.752251	75.544975	74.896736	74.045189	72.885124	71.61425	72.182045	71.895775	71.948906	71.209213	69.942291	69.259918	69.845322	70.260399	71.512589	70.941597	71.757072	70.910721	71.258011	69.73497	68.859856	68.684723	70.845207	70.935608	68.057037	67.747063	67.451401	67.902779	67.993202	68.289406	69.216743	67.789375	65.558167	64.169319	63.849621	63.5714	64.425156	65.187164	66.510376	65.561684	65.765701	65.415405	67.202553	68.27964	68.919701	68.405518	64.90049	63.969162	63.599552	64.279114	63.840523	62.851044	63.465122	63.929722	63.550095	62.630589	63.525803	63.506321	64.312569	65.451416	64.407669	65.239502	64.714684	65.946251	65.199654	65.207291	64.880165	64.675201	63.525589	62.512123	63.442612	61.16473	64.846436	63.607773	63.330132	60.958263	59.95694	60.853893	61.570923	61.768978	63.220909	64.110779	62.836197	62.048744	61.669006	60.741177	60.963844	59.474339	59.84433	58.46645	58.949631	58.553932	58.407913	60.565952	60.58831	61.870323	61.150505	61.347656	60.752228	61.977997	61.406731	60.096375	57.988823	57.026337	56.823521	55.660492
74.734238	75.597908	76.034149	75.237289	72.482964	71.401802	71.707977	73.390625	74.092979	73.531792	75.429298	73.999809	73.895569	72.290207	72.180237	72.210411	74.345253	74.888603	70.547722	71.597687	75.018379	74.257538	73.595825	70.036942	70.366318	72.060806	70.434959	69.854446	70.624641	70.006752	70.166397	70.20742	70.374298	70.810486	72.858429	71.653839	72.313683	71.684784	73.321831	71.172264	69.985489	66.939354	66.528931	66.725677	65.156181	64.801697	65.864388	69.08905	69.288071	66.698555	65.410583	66.151321	65.950607	66.67128	65.260742	67.016129	68.094009	69.781296	70.773758	70.744553	67.748177	67.158821	67.963875	66.969933	68.533531	68.029449	67.353851	67.234741	69.006584	68.808723	69.696411	70.945778	70.612137	70.372841	71.138878	71.490974	72.502983	72.885681	73.019814	74.903778	75.905891	74.991066	74.067741	73.511391	72.972458	74.030945	75.530083	74.064568	74.264465	74.841698	74.988945	75.492165	75.77356	77.752708	78.385368	78.877655	78.161095	77.770523	77.866867	77.825218	78.400925	77.531013	76.712379	77.663536	77.390121	77.208885	78.274284	77.772736	77.903625	78.632065	80.15921	78.931511	78.635612	78.597588	77.560089	77.980698	78.424316	79.655106	78.480171	78.848381	79.512306	80.62188	79.889999	80.214767	79.445038	77.803055	79.487518	79.627213	80.620422	82.14473	80.829529	80.979927	82.557709	80.318085	78.570442	78.87645	80.175453	82.678383	81.449036	81.923759	80.416275	83.026855	76.639313	78.096146	80.080887	80.689133	81.563057	82.832687	83.036125	79.97435	79.80986	80.133186	81.631187	79.196922	78.780769	77.748894	78.387299	77.78286	75.161507	72.033791	74.539429	77.967484	87.96772	83.096786	80.601967	79.287361	79.114693	79.823486	78.850876	77.125916	76.313309	79.872963	84.367577	85.295471	89.876297	88.158478	86.354622	86.496796	88.84478	89.675453	89.595673	89.229713	88.705719	86.66011	87.32058	86.823792	87.271851	87.871552	87.155464	87.755119	87.382401	88.893471	89.01619	89.454781	89.900566	89.705406	89.715919	89.784973	89.47628	87.492287	83.776436	84.448189	86.630096	88.472496	89.060005	89.625114	89.744972	89.832672	90.290878	90.117462	89.978905	89.749054	89.503296	89.648628	90.092674	89.83847	90.050766	89.548355	89.67524	89.540115	89.439568	89.855637	89.921318	89.79705	89.995239	89.998306	89.947472	90.130722	90.210503	90.343987	90.179276	90.739433	89.997276	89.889107	89.777138	89.955238	90.020149	89.811279	89.445236	89.334702	89.483147	89.923309	89.688004	89.568916	89.457359	89.669876	89.614044	89.656914	89.231941	89.616875	89.630028	89.8125	89.449974	89.184113	89.846725	89.630775	89.285072	89.138992	89.132935	89.686035	89.5289	89.312241	89.13768	88.594521	88.863197	88.905037	90.327682	90.558502	66.386665	68.575157	66.308693	71.405556	75.251175	77.562622	74.720314	67.760925	66.874229	91.752258	64.464493	72.269333	92.081009	65.526367	92.563744	92.641418	91.929771	91.768478	91.142281	77.841972	91.134659	88.669235	79.039848	80.402542	84.326591	82.175842	81.185104	82.857727	80.16082	79.58799	79.824646	82.353279	74.362274	78.932907	84.085083	85.994347	82.90918	80.503563	79.848953	79.624657	75.987045	76.024231	77.829727	79.484177	75.941559	75.809868	78.342537	80.737686	82.23159	84.637985	84.928802	84.081505	83.218842	83.341835	83.087196	83.658379	82.751404	84.3088	82.088943	88.213776	88.506805	88.050873	86.63855	84.78701	85.192841	86.113586	85.395012	87.91275	88.185516	83.474831	85.524017	82.626305	83.811371	82.564339	82.598946	82.281464	83.680504	83.413116	82.861099	83.763885	86.25029	87.872368	86.431671	85.232918	84.020859	83.818794	84.384895	83.723221	83.820618	82.780373	83.289352	83.752815	86.405495	86.004066	84.621788	83.244827	81.577324	80.065933	80.176659	80.681923	80.234032	80.023537	79.788612	79.463943	78.929985	78.222359	79.684372	80.309906	80.157089	80.705177	78.655052	79.617081	79.427078	79.475441	79.784431	79.937469	80.081772	79.363434	79.676758	79.908905	79.927643	78.517723	77.574333	78.01606	77.655914	76.425018	75.927483	76.065559	76.256126	76.803658	76.716179	77.868515	76.730019	75.808327	74.011864	74.61541	75.637955	76.036163	75.108765	73.974358	73.088776	72.209511	70.503258	69.481468	69.759598	70.54203	70.657364	70.055458	69.368729	68.809837	69.03257	68.636444	69.804771	69.4935	69.501099	70.1838	69.722282	67.333725	67.080269	66.935638	69.962395	69.295792	67.213821	67.035805	66.809319	67.192703	67.690674	67.664391	68.358475	65.613678	64.289566	63.646095	63.554214	63.980747	65.185486	65.86924	66.219299	66.641006	66.418938	66.174194	67.172104	67.898315	66.799492	66.033562	62.228085	62.64782	62.231068	63.053841	62.787487	60.87767	62.243301	61.931263	60.492523	59.347672	60.196087	60.48967	61.401535	63.917835	63.761967	64.790436	64.406921	65.679535	64.991447	64.122734	63.138042	62.541927	61.532448	60.990986	62.068439	60.954723	65.09919	63.015259	63.235718	59.662949	59.146915	59.91349	61.175995	62.180191	63.143707	62.241367	60.753471	59.971748	58.848095	58.109566	57.740623	56.938641	57.147617	57.361744	58.270882	57.813641	58.292343	59.859779	59.273815	61.15147	62.059471	62.689812	60.895908	60.686417	60.194477	60.028545	58.809105	58.866333	58.875004	58.081261
73.722229	73.186821	72.972374	75.257484	75.0681	74.633301	75.048553	73.608955	72.924583	73.307327	74.683578	74.676865	74.146233	74.460678	74.051689	73.522034	74.503265	75.07518	70.823898	71.261528	73.359749	71.790588	73.282005	68.467186	69.506294	71.786987	72.224274	71.859039	71.078239	71.545715	71.368454	70.048569	70.876968	70.800255	73.03009	72.194893	70.529221	69.424347	69.66021	68.579666	69.117416	67.338684	67.769569	68.267372	67.720047	66.925812	67.401726	69.804726	71.22316	69.390182	68.319534	70.298851	70.43425	70.547096	67.420975	67.138184	66.64772	66.64592	67.382195	68.36541	66.3489	65.73159	66.379822	64.955742	66.110291	65.682617	64.944542	63.690685	65.487488	66.264061	68.594727	70.431458	70.470169	70.95179	72.723289	72.555473	73.429352	72.486443	72.797386	74.582466	75.526482	74.438896	73.614174	72.923103	72.851654	73.782654	74.664307	73.169502	74.097374	74.685745	73.878143	75.126549	74.602554	76.715813	77.167435	77.075661	75.982323	76.27005	76.760811	77.169403	77.764877	77.394966	76.017303	77.033066	76.920586	76.945816	77.901176	77.553581	77.548523	78.171715	78.690132	78.238388	77.726364	77.363533	76.323265	77.265793	78.584969	78.804329	77.350037	77.498077	78.073784	79.195335	79.0868	79.432869	79.158615	78.137215	79.351334	79.078712	78.994835	80.125824	80.294952	80.347977	81.946915	80.276543	78.66687	79.452202	79.22876	81.707855	81.111008	82.286629	81.490211	84.116394	78.565613	78.669769	79.886116	80.798691	80.272446	81.230789	80.991165	77.693535	78.940071	79.920921	80.921219	80.399727	82.018196	80.810707	79.499756	79.377251	77.843781	75.402367	78.225121	83.909668	87.804771	83.509827	81.214905	79.657341	79.090858	79.500977	78.896858	77.523567	76.525742	80.90255	85.122154	85.869141	89.633499	89.234558	88.388252	88.702927	89.047516	89.206535	89.729912	89.443176	88.334801	84.794586	85.218201	85.563393	86.206909	88.973442	88.762604	88.744278	88.504425	89.181885	88.862122	89.120667	89.492973	89.368027	89.265373	89.352089	89.544006	88.350334	83.759766	84.41993	87.560562	89.163322	89.473152	89.064056	89.244583	89.609833	89.738411	89.699745	89.534622	89.497375	89.280159	88.780235	89.476517	89.765251	89.975754	89.737251	89.788429	89.430191	89.089294	89.126717	89.362473	89.326851	89.496857	89.754051	89.612671	89.6549	89.89357	90.050041	89.69854	90.036865	89.600182	89.537369	89.46225	89.708992	89.620438	89.565399	89.105148	88.909927	89.0149	89.353951	89.313675	89.360626	89.344421	89.349808	89.43412	89.487053	89.00795	89.515701	89.522652	89.243378	89.057663	88.843582	89.270309	89.372963	88.913338	88.802834	88.38559	88.555901	88.779678	88.549271	88.457771	88.188393	88.422112	88.663895	89.489006	89.861382	73.121613	74.701706	71.7416	79.618523	82.789383	82.494728	80.005592	72.651558	73.391502	89.802994	71.402359	85.159897	89.358391	82.275368	90.130913	90.006973	89.999702	90.162178	89.91069	83.801842	87.511787	85.660789	81.47345	81.036934	83.852463	82.578842	82.362396	83.921967	81.75032	85.187386	85.474319	85.77108	78.117882	82.94371	84.317535	86.092857	83.525169	82.337334	83.625702	83.956596	79.353325	80.61821	79.445549	79.971947	75.368767	75.347458	79.266075	81.605461	81.725189	82.868416	83.885551	82.84494	82.380035	82.069458	82.424454	83.339241	82.649117	83.810318	81.564064	87.305901	87.303757	86.642883	84.847565	83.149788	83.136208	84.358521	83.623894	87.689957	87.682053	83.422989	84.47049	81.90863	82.679825	80.960785	81.274963	80.952866	82.796509	83.356255	83.805603	83.777489	85.684647	85.741508	85.328041	85.059502	84.34082	83.3722	83.231735	82.537819	82.726494	81.941124	83.146591	83.65432	84.495399	84.134995	83.211845	82.24395	80.513023	79.367638	80.449104	80.707413	79.766602	78.828041	78.560509	77.791595	78.354706	77.801315	78.765472	79.607903	79.081154	79.396217	77.928062	78.292801	78.130348	78.124634	78.418068	78.815018	78.94561	78.429359	78.586472	78.669273	78.952858	77.928558	77.002892	76.922409	76.181366	74.736084	74.715034	74.741814	74.679955	75.333122	75.693718	76.413322	75.342415	74.149261	72.920334	73.249886	74.304138	74.026886	73.496452	72.264442	71.951714	71.210052	69.68924	68.835098	68.530548	69.488289	69.489899	68.636337	68.119957	68.259796	68.27861	67.955872	67.597115	66.357979	66.30191	68.76712	68.062683	66.228851	64.936279	65.913399	69.937294	67.606087	66.10656	65.414719	65.962318	66.928368	66.595627	66.759628	67.196869	65.305977	64.44593	63.834278	64.032608	64.879181	65.508644	65.296616	65.85463	66.680618	66.911072	65.736458	64.602699	63.347103	63.276936	62.404705	59.000809	59.879372	59.51133	60.575329	60.92923	59.775841	61.188419	59.70932	58.891933	57.920094	58.138424	57.567543	58.580452	60.728172	60.963028	61.888283	62.620804	63.742226	64.315788	62.76017	62.16927	61.220089	60.393154	60.254539	61.396729	60.019318	63.927578	60.772396	62.22081	59.473564	59.284245	60.75832	62.097839	62.676872	62.696377	60.388992	57.575829	57.1394	56.956451	56.709236	57.437447	56.835773	56.467365	57.301834	57.946487	59.608643	60.125404	60.03672	60.199478	61.427158	61.802174	63.307537	60.734783	60.7071	59.483841	60.393196	60.426136	60.58709	61.720375	61.424282
71.944572	70.495552	70.761612	74.619057	75.658981	75.865723	76.364571	73.657539	72.230705	71.773277	72.80307	73.469566	73.737274	74.58017	74.255173	73.991974	75.336601	75.218666	71.539536	70.602821	74.145073	71.395622	76.396332	69.671196	70.427704	73.054192	74.675705	74.544189	74.809982	76.201691	74.93618	72.555557	72.098854	71.290306	70.677048	68.969078	66.795654	66.683792	66.810074	67.102905	67.699577	67.030869	66.163124	66.860329	67.58255	68.002861	66.845757	68.473129	69.989861	68.93824	70.304001	72.649071	72.125114	71.937492	67.5839	66.098427	65.144058	65.750854	66.366051	66.898453	66.43338	67.027672	66.973297	65.520164	63.92762	62.955223	62.886795	62.526775	66.50647	66.599487	68.923843	70.15097	69.701324	71.593803	74.528633	74.031761	74.247581	72.869415	72.0186	74.606415	75.033188	74.296028	73.821152	73.710068	73.646698	73.641655	73.842865	72.560234	73.97245	74.880669	73.464699	74.961884	73.600822	74.767395	73.790207	73.65374	73.366356	75.30735	76.361847	76.575867	76.828743	77.151253	76.365341	76.958115	75.940956	75.614479	76.782074	77.550903	77.695847	77.219421	77.509277	77.115097	77.111855	76.566635	75.789139	77.874161	78.570229	78.771805	77.044762	76.904488	77.047249	77.815628	78.376274	78.791969	78.776863	78.905952	79.045341	79.04554	78.181564	79.448036	79.893974	80.732689	81.825333	79.911331	79.017426	79.411713	79.007446	81.856812	80.513329	82.003693	82.001892	83.469528	80.757065	79.687935	79.136902	78.88842	78.363228	79.376175	78.899559	76.359657	77.358772	78.295631	78.013573	79.992744	84.043198	84.181602	82.101601	81.449867	80.516457	79.464561	81.57357	84.663948	86.258636	81.732704	80.688698	79.0951	78.661591	81.647835	79.553673	77.906395	77.220001	81.90329	84.828934	85.67939	88.941818	89.120644	89.014	89.061058	89.152039	89.388588	89.244736	88.994537	86.905479	82.985809	82.519165	83.693459	84.666115	88.702988	88.955269	89.020714	88.521996	88.89817	88.352051	88.673058	89.038506	88.859505	88.794167	89.299492	89.157616	89.096268	84.51709	86.137878	88.843948	89.752892	89.318527	88.962646	89.027107	89.422401	89.425018	89.486687	89.487595	89.491028	88.82901	88.682968	89.329536	89.378754	89.564728	89.468369	89.477226	89.185272	88.907356	89.146217	89.305931	89.210876	89.237221	89.305504	89.336983	89.302498	89.394829	89.601273	88.766785	88.877121	88.830772	88.845299	88.996529	89.511452	89.527267	89.405449	88.954903	88.883667	88.946388	88.966515	88.684647	88.699303	88.641129	88.765327	88.851646	89.029343	88.654968	89.179008	88.949585	88.929924	88.844719	88.998611	89.151627	88.968399	88.674561	88.467598	88.333275	88.312698	88.330139	88.368446	88.003258	87.937294	87.926865	87.985428	88.66362	88.981857	79.593544	80.549484	79.513741	83.183968	85.570641	84.14817	84.093178	78.97303	79.527092	88.301537	81.074791	84.91301	86.075287	83.640373	85.372612	86.047195	86.513023	87.460785	88.429878	83.629753	85.098251	83.094467	80.610916	81.22525	83.838104	82.264748	83.226479	84.029533	82.43203	85.044586	85.674583	86.158241	81.94101	84.149757	83.649963	84.997253	82.14222	80.633812	84.071396	86.161842	82.850929	83.393936	79.942619	81.487999	78.139038	79.054054	81.3573	82.045166	81.323761	81.705452	83.874008	82.905876	81.934296	82.032227	82.43866	82.811638	82.227516	83.194954	81.379402	85.063988	85.045227	85.495438	82.851807	81.219238	80.633835	82.798462	81.83847	85.917465	86.832481	82.90667	84.284149	81.496902	82.378983	79.733253	80.997437	80.764618	83.251457	83.86113	83.808197	83.098808	83.852295	83.495941	83.042671	83.163696	83.106102	82.180183	82.170395	81.736847	81.653954	80.819504	82.201317	82.700897	83.016624	82.548653	82.069824	81.393631	79.535522	78.6287	80.019241	79.968025	78.818947	77.36808	77.299271	76.881615	77.13308	77.184532	77.362846	78.135643	78.063187	78.248016	76.756325	77.182045	77.2453	76.931137	77.241737	77.713531	77.807259	76.995468	76.761261	77.24369	78.222267	77.512131	76.438232	75.886108	74.584183	73.983116	73.657623	73.889557	73.372253	73.640541	74.807411	74.863197	73.97953	72.962502	72.756355	72.382782	72.589287	71.782478	71.013992	70.161606	71.123924	70.44487	70.237488	68.933289	68.92067	69.304184	68.708862	67.840919	67.761612	68.292778	68.201088	67.18856	66.299873	64.762604	65.310158	66.789925	66.205826	65.339874	63.950729	65.02314	73.165855	66.451256	65.076508	64.911003	64.827919	66.065918	65.988327	65.275185	65.867393	64.359413	63.249901	62.726463	63.593544	64.525772	65.099724	63.971352	64.817192	65.121269	63.50808	60.974228	59.741699	58.591141	60.26445	58.875088	57.591877	57.224155	57.347839	58.241421	58.594528	58.391174	60.011829	58.703384	58.374802	58.732288	58.678364	57.384853	57.755211	56.210819	56.434814	57.418068	59.186954	60.555676	62.468002	62.105003	61.847855	61.280495	59.895916	58.84906	59.103783	56.997673	62.17852	60.451157	62.18721	58.927059	59.033104	61.463333	63.11697	63.658024	61.825882	61.241718	57.295933	58.572773	58.311394	58.436817	59.134575	58.844875	58.644138	59.561928	59.699684	61.876675	63.108772	62.692837	60.532803	62.802231	61.954823	64.285019	62.952347	62.621834	60.743408	62.039665	63.0588	63.5714	64.972374	66.296738
71.236641	70.677582	72.009178	75.878639	75.403183	75.880722	75.828026	74.976303	73.440727	74.2258	74.215973	74.418831	73.313995	74.233696	73.925522	74.040962	75.738182	76.228081	73.159782	73.010544	78.719017	75.016304	80.941666	73.831276	72.718246	73.571167	74.261932	74.984413	75.928276	77.380547	76.644058	74.323647	73.368073	71.612473	69.496017	67.753929	66.893158	68.288269	69.522125	69.062889	68.575455	66.08326	65.024727	65.664513	66.377525	67.745667	66.243698	69.290817	69.342766	67.795624	69.943237	71.261658	70.98996	71.1521	67.543343	65.497055	66.594315	67.037628	68.618675	68.8834	68.119827	69.855133	68.879082	65.439743	64.685608	64.160263	64.535172	64.474724	72.753761	72.123482	72.44104	71.182526	69.108147	71.48999	73.040047	72.231674	73.002945	72.308968	72.039673	74.86245	74.762566	74.240112	72.989708	74.000023	73.106483	73.56765	73.061569	72.430992	73.378395	74.207603	73.637985	74.489838	72.721382	72.997154	71.936478	72.257057	71.987915	74.745506	76.133278	76.340904	75.37748	75.703117	75.835686	75.857658	74.967743	74.464149	75.554993	77.518997	77.292297	76.052986	75.970505	76.104378	75.934731	76.13163	75.904625	77.15947	76.92775	77.621109	75.90551	75.580055	75.816521	75.479446	76.984421	77.937508	78.082344	78.86216	78.993179	78.799675	78.380066	79.413643	79.460381	80.12941	81.130623	79.801987	78.701782	78.810448	78.86293	82.388107	80.683334	81.080582	81.212677	82.008881	79.319099	78.563553	78.16835	77.268089	76.759178	77.948151	77.7043	75.537376	75.964561	76.399185	75.935699	78.847313	82.852661	83.921898	82.571678	82.265579	80.174789	79.887619	81.670067	82.970337	84.503685	81.435341	81.655861	80.377975	79.875023	84.031288	81.788361	79.047943	78.144463	82.214897	83.16301	84.340538	86.38269	87.06601	88.865814	88.490921	88.824593	89.237846	89.250633	88.608253	85.823418	83.181328	81.843727	83.432755	83.984962	88.266052	88.916321	88.589844	88.053642	88.329224	87.230698	88.207359	88.437943	88.210991	88.716423	89.102554	88.776825	89.329536	85.962135	88.102631	89.201599	89.331375	89.103195	88.935333	88.90062	89.004601	89.292305	89.242287	89.181259	89.153305	88.341858	88.276176	88.922867	89.124008	89.197418	89.285332	89.22422	88.745903	88.49736	88.644905	89.086929	88.974968	89.254044	89.12307	89.029877	88.785477	88.718719	88.885895	88.160049	88.527275	88.742584	88.785042	88.5989	89.111244	88.976128	89.069168	88.760864	88.736832	88.651001	88.698723	88.330528	88.509232	88.402733	88.405243	88.637505	88.817169	88.399132	88.861176	88.730347	88.993462	88.954971	88.988274	89.032646	88.952286	88.664085	88.375481	88.514809	88.51236	88.296799	88.263046	88.042435	87.658005	87.60202	87.53717	88.159256	88.49575	81.671677	81.868576	81.875092	83.022888	86.150558	84.998283	84.99292	82.900902	82.595688	86.516991	82.576035	83.639343	84.654228	80.571953	81.764206	82.377335	83.681206	86.65638	88.25605	84.337067	85.728615	83.31398	81.684937	82.102417	84.034363	82.303368	83.094017	83.641533	82.378983	84.376114	84.341461	84.92865	82.275558	83.403229	83.536842	84.579559	81.714081	80.229187	85.122368	85.859634	83.974731	83.121872	79.680405	83.443115	80.45372	81.068588	81.305115	81.226601	80.78698	81.253403	82.948814	82.392761	81.215446	81.05307	81.704033	82.656799	81.899147	82.225159	80.569397	83.608147	83.519501	84.939056	81.850807	80.898621	79.233459	82.79921	81.200851	84.699097	85.145073	82.689842	83.967072	81.996246	81.989761	80.319481	80.858582	81.225037	83.569847	83.670311	82.923904	82.235222	83.166183	82.644249	81.775856	82.005775	82.041199	81.395752	81.475662	81.033394	80.709167	80.600227	81.78965	82.019485	82.10334	81.443085	81.059814	80.074493	78.904793	77.209808	78.525871	78.258575	77.975296	76.872391	77.322334	77.043495	76.639961	77.137474	76.077637	76.637711	76.794197	77.396362	76.633263	76.24662	76.188362	75.95475	76.156303	76.531471	76.538231	75.768288	75.255722	75.719833	77.126427	76.36084	75.22757	75.344604	74.170204	73.079384	72.689301	72.830925	71.989807	72.329948	73.21759	71.706711	71.393623	71.478813	71.199814	70.556259	70.301018	70.143066	69.282166	68.951828	69.833694	69.623962	69.934441	67.967773	68.598976	68.632065	66.867538	66.736794	66.40538	67.280594	66.964584	66.562668	66.201294	64.698853	64.999863	64.634651	65.933014	64.933487	63.128407	63.956116	83.84227	67.906174	63.433128	62.921684	63.662766	64.014183	64.090996	64.412994	64.74649	63.72113	63.169647	62.999725	65.686333	66.3703	67.029198	65.146973	65.930824	65.027473	61.475094	59.022888	57.816818	57.444077	59.075954	58.464905	57.961357	57.291943	57.786842	57.164654	57.655327	58.038239	58.942444	58.267258	58.921951	60.139717	59.716553	59.102348	57.461735	54.783089	55.453514	55.905731	56.579613	58.537476	61.725956	61.960102	63.134007	62.942348	60.566662	59.556755	58.932037	57.339855	63.556725	62.986809	65.962433	59.909969	58.910793	59.107624	62.914433	65.690536	64.260513	73.503128	59.288834	61.131126	61.834015	64.011627	63.72641	62.30162	61.708767	63.782181	63.671585	63.403107	64.594177	66.799812	62.756439	62.413414	62.203388	64.128487	65.730408	66.389351	63.826683	69.228264	68.827866	68.23143	67.044258	68.051804
73.129379	72.768845	74.216576	76.663864	76.360603	75.003021	74.833717	75.081123	75.545128	76.989204	76.936958	76.285973	73.98674	74.284164	74.531723	74.955856	76.79068	76.46328	75.115395	75.226883	80.81588	79.518677	82.520889	78.053741	74.968987	73.873741	73.583382	73.412704	74.945129	75.288101	75.561455	74.897873	74.656197	73.066231	70.425301	69.955315	71.82402	74.222305	76.899017	76.219521	73.578682	68.588593	66.88131	67.161293	68.613525	68.707207	67.667175	71.641159	70.721352	67.89785	71.246277	71.310089	71.276634	73.185081	69.482986	67.664062	71.705147	70.97303	71.995125	71.769302	70.0681	71.924721	70.159981	68.544815	68.337578	67.361595	68.739548	68.231941	76.542221	74.95002	73.642967	73.390236	70.45974	70.66713	73.060776	72.138374	71.782417	72.028595	72.484467	74.87558	75.397514	73.712471	70.974144	71.305946	71.402763	71.834496	71.814964	72.47065	72.175537	73.111801	73.444824	75.055695	72.430161	73.386803	73.523964	74.089241	73.834969	75.775391	76.382874	75.299713	73.645432	74.471809	75.219788	75.75618	75.038681	74.174194	74.974525	76.850479	76.86853	74.215263	74.524788	74.587387	74.373619	74.792885	74.541397	75.400177	75.450905	75.923981	75.020508	74.14222	75.116333	74.759407	76.425385	77.315727	77.632805	77.680313	77.563736	77.648087	77.527817	78.536476	78.632286	78.860291	79.588394	79.841743	78.598511	79.219833	79.371498	82.370682	80.865746	80.522469	80.639603	81.073845	78.309578	78.117516	78.136093	78.151291	76.955276	77.914635	77.770073	75.506416	75.741486	75.334541	76.455574	79.557991	81.835739	82.068878	81.285118	81.914833	79.834663	79.080704	80.76992	81.754478	83.026512	81.054062	82.543159	81.839798	81.896767	83.183006	81.852455	80.596672	79.110832	81.750122	81.448906	82.587036	83.739807	84.544281	88.606842	86.571518	88.348938	89.056465	88.808647	87.887085	84.745399	83.831474	83.31295	84.895454	85.529594	87.40004	87.19561	87.49456	86.903145	87.137459	85.733101	87.101799	87.177971	86.393822	87.046585	88.749428	88.394341	88.640289	86.951057	88.757812	89.025116	89.279945	89.116974	88.91156	88.663315	88.450089	88.641411	88.873795	88.971123	88.676338	87.978348	87.830154	88.474854	88.630402	88.884544	88.72258	88.998207	88.475281	88.159271	88.309715	88.515495	88.763138	89.03376	88.80764	88.47979	88.314026	88.120819	88.307503	88.075974	88.439835	88.45108	88.560493	88.167191	88.428329	88.335289	88.63559	88.257034	88.295036	88.443565	88.347076	88.177322	88.284782	88.209358	88.437065	88.657608	88.718674	88.307503	88.935272	88.648148	88.861542	88.906799	88.91291	88.891945	88.740372	88.601776	88.618706	88.3946	88.225151	88.155777	87.948776	87.785049	87.428192	87.49424	87.221123	88.011993	88.081963	81.586365	81.101974	81.407234	81.615288	85.558456	85.140869	85.326286	83.731483	83.805489	85.114708	82.980614	83.791054	85.44799	80.03244	81.985367	82.212669	83.151634	85.935402	87.638153	85.454018	85.865685	83.894775	82.711662	82.513374	83.237892	81.739204	82.154366	82.717499	82.470482	84.069077	83.797829	84.707657	81.594666	82.796638	83.204765	84.406715	82.785698	81.462311	85.37471	85.308151	84.441818	84.160957	81.311356	84.381119	81.699097	81.264389	81.104507	80.663597	81.428024	80.969154	82.158318	81.578033	79.335022	79.29953	80.488846	82.776062	81.868591	81.514458	80.689369	82.95163	82.587273	85.242081	82.44915	82.299164	79.81469	83.100243	81.518425	83.258797	83.346725	81.84317	82.975594	81.472549	81.480362	80.092499	80.704582	81.152702	83.245857	82.666756	81.862778	81.595306	81.927025	81.801582	80.897568	80.93544	80.688507	80.593941	80.572121	80.134773	80.294563	80.404152	80.848557	80.732323	80.403976	80.334991	79.917618	79.487717	78.816002	76.834755	77.512901	76.235634	77.190331	77.003731	77.454041	77.005447	76.243423	76.27063	74.990959	74.771515	74.851227	75.550789	75.408829	74.527321	74.831078	74.294785	74.96463	74.796211	74.827255	74.580452	74.253654	74.258949	74.852684	74.425423	73.827377	73.869774	73.399704	71.879639	71.681992	72.255104	70.886215	70.462166	69.886757	69.209641	69.267708	69.565086	69.301567	68.764412	69.337761	69.275749	70.439552	69.027679	69.091408	69.154968	69.439713	67.373375	66.99411	65.537331	63.517326	63.302258	62.765366	63.911331	65.256065	66.043564	66.347443	65.918823	65.532051	63.767052	65.529648	64.78685	62.94265	65.386055	92.648094	79.140869	61.087803	59.565384	62.001301	62.625244	63.705513	64.213974	64.466484	63.939423	64.35392	68.396927	68.154739	68.363159	70.170532	68.463768	73.988968	68.57003	64.403252	61.396988	58.995293	58.339096	59.160389	59.918663	59.154552	58.373173	59.428459	58.568264	58.700336	58.587383	59.049152	58.644848	58.470978	60.730427	60.224499	59.407345	59.456356	55.834042	56.344177	56.899567	56.656578	58.833805	62.726482	62.721676	63.647297	63.652576	63.513851	64.472214	61.957439	59.622524	69.966797	68.311829	81.052238	68.585373	63.00082	60.686073	62.5401	64.899048	67.916924	90.463142	64.532188	66.229042	66.792908	67.090332	68.54351	67.767769	66.740738	75.679405	68.795097	66.188187	67.095482	73.732658	65.802116	62.949516	62.030159	63.273911	64.957481	70.158905	72.382004	77.303368	74.44342	71.981888	70.996292	69.523674
74.911972	75.152603	75.090263	76.005928	75.82386	73.867325	73.922882	74.354698	74.543762	75.141678	75.052391	75.319283	74.12117	73.918015	74.714027	74.523331	75.575012	75.464355	73.943314	75.207642	79.544044	79.853973	81.276833	78.381401	76.096588	75.704666	74.315125	72.313881	74.003799	73.332863	73.312195	73.788467	74.004333	73.435555	72.982628	73.285271	75.848282	78.31559	79.125984	79.735657	77.916542	75.047668	73.395386	74.083794	75.221695	71.942619	71.429565	74.632935	73.066872	69.574333	72.55899	72.601372	73.394661	76.422249	71.566162	73.00061	76.801193	76.097427	74.670448	72.275833	70.198456	70.253059	69.144455	68.326294	72.442863	73.412941	73.908592	71.291374	75.425903	72.952309	72.391579	74.11512	71.668884	71.05648	73.090027	72.259636	71.800011	72.593323	72.415459	74.915001	75.906494	73.396248	70.998955	69.877357	70.825638	71.129456	72.27066	73.504219	71.871826	73.170509	74.045685	76.794266	73.603615	75.412643	74.970467	76.841873	76.844322	78.292137	77.506081	74.109222	71.863716	72.902267	73.659836	74.661156	74.417053	73.448692	74.538139	75.355415	76.154373	72.935486	72.668533	72.752602	73.389297	73.475708	73.828979	74.500481	74.80574	75.488693	74.777328	74.453529	75.64312	75.176888	76.731285	76.995277	77.170998	76.042297	75.945679	75.806221	75.666107	76.866745	76.697166	76.998154	78.0196	78.889969	78.112259	79.127335	79.775719	81.256088	80.324265	79.872604	79.463318	79.862106	78.283424	78.694489	79.351906	80.529739	80.193954	79.989265	78.599152	75.059113	76.061523	74.72641	76.875351	79.1054	80.7379	79.912895	78.743217	79.884315	78.766716	78.512268	79.280693	80.587997	82.012512	80.127541	80.990547	81.43541	81.626701	81.214905	80.314224	80.026108	78.417473	81.971397	81.3134	81.499756	82.488914	82.855904	88.623642	84.960991	86.947174	88.775841	88.18541	86.337822	83.388123	83.739227	83.685158	84.845634	85.888733	85.678833	84.962379	86.149055	85.627037	85.965271	84.544434	84.741608	85.145134	85.592659	86.089661	88.276863	88.38327	87.75248	85.739838	88.427818	88.870186	89.195618	88.945419	88.692459	88.49498	88.388054	88.441895	88.707779	88.588043	88.292549	87.858566	87.699783	88.147797	87.990685	88.188332	88.452003	88.44445	88.290878	87.940811	88.117279	88.156166	88.208023	88.25032	88.241951	88.120369	88.197639	88.253624	88.241417	87.965752	88.419533	88.320938	88.440887	88.175537	88.166611	88.02504	88.463737	88.052956	87.944466	87.792328	87.981239	88.037613	88.006607	87.960167	88.416145	88.303703	88.259201	88.063705	88.548561	88.459618	88.569199	88.626022	88.443611	88.190109	88.098999	88.170822	88.153091	87.972313	87.867172	87.757736	87.695213	87.677849	87.485115	87.513252	87.472862	88.158974	86.512894	82.007965	81.122467	81.971786	81.841492	85.438423	84.660645	85.040421	83.590012	83.878944	84.920822	83.616943	84.767334	85.592377	81.779694	83.604774	83.238815	83.229759	84.509987	86.549088	84.617683	84.470337	82.791855	81.707169	82.237579	82.770828	80.979584	81.825096	81.976334	82.870041	83.959259	84.206665	85.591606	82.509041	82.908821	82.858803	83.310226	82.880692	82.320236	84.579041	84.643372	84.688393	84.030907	82.593323	83.493004	81.890976	81.831856	81.74646	80.886414	82.299911	81.931595	82.755569	81.950409	79.404114	79.707077	80.624931	83.317245	82.108215	81.11515	80.598854	82.113533	82.208588	84.931015	83.402649	83.191887	80.747665	82.070488	80.918381	81.12693	81.338608	80.188179	81.946571	81.296684	81.412529	80.258278	80.62645	80.544075	81.895569	81.254517	80.473953	80.39325	80.387672	80.594696	79.674629	80.08754	79.215179	78.999939	79.054443	78.468643	79.2985	79.345131	78.953224	79.099098	78.531456	78.888641	78.506538	78.576088	77.794357	76.444527	76.740059	75.305229	75.658699	75.356384	76.361115	76.127914	75.292587	74.748398	73.928398	73.408157	73.252953	73.866173	72.978912	72.69207	73.099808	72.653725	73.05101	73.313293	73.560165	73.413971	73.654236	73.027176	73.278206	73.4562	72.610535	72.449509	72.690483	71.265457	70.998138	70.702835	68.791214	68.870567	67.434509	67.897438	68.589127	68.308289	67.280251	68.092361	68.966415	70.107857	71.522217	69.455116	68.898674	68.109444	68.792053	67.466415	66.565193	63.630775	61.154968	61.521935	60.785896	61.415569	63.47718	64.198326	65.727509	66.101433	66.239555	63.666931	67.514954	68.788193	65.565674	76.410881	93.439575	91.31089	61.117714	59.672649	62.325977	63.061008	65.296944	63.897194	64.839981	65.43811	67.355911	83.110825	68.980194	68.797913	69.209	69.258095	85.394348	73.566772	71.13195	70.663589	64.622353	62.708416	63.076435	61.910168	60.359894	60.920906	62.266991	62.603165	62.256172	60.941334	60.494759	59.587505	59.695953	61.218224	62.156548	65.275482	65.631187	60.801857	60.276703	60.779457	60.376137	61.631649	63.724609	61.914055	63.054184	65.558105	67.006691	69.40995	71.061005	65.257584	79.983047	74.093666	84.948029	78.281128	69.638046	65.004341	64.610443	66.221313	75.025375	91.584198	76.277672	69.738525	68.970085	66.986305	70.604843	73.149887	73.668114	79.664658	72.429947	68.039337	68.522713	83.72213	68.535934	65.298958	63.517651	64.766632	65.362389	69.546951	72.536285	75.274544	72.709259	72.5056	73.914879	72.055786
73.985237	75.189896	74.021225	73.956161	74.330322	73.124809	73.383888	72.805283	72.517792	72.07325	72.914566	73.503296	72.90448	72.835258	73.58284	73.772789	74.53627	74.527924	73.074104	74.142906	77.655785	77.385162	78.875549	76.344254	76.485504	76.458366	74.951996	73.463493	74.354782	72.865875	72.646858	72.674194	73.32756	74.105812	74.50647	75.320419	76.293076	77.34227	77.208221	78.164421	78.159035	78.200577	77.335358	77.875664	78.984039	75.172707	75.223068	77.410248	75.568985	72.045357	73.208832	73.76075	74.880066	77.755821	73.176842	75.619797	75.866562	75.084045	74.114799	72.393936	70.347328	70.578789	70.213127	69.347763	72.728378	74.907791	75.000076	71.821083	75.388016	72.586952	73.302521	74.841934	71.714134	71.621353	72.488503	71.949593	73.335434	73.485641	74.237648	74.755592	76.430962	73.794197	73.436134	71.25621	72.506355	73.605225	73.66333	76.051888	73.950478	75.760178	74.963493	77.78112	73.71431	74.686775	73.872284	74.622467	73.987556	78.00087	78.243553	74.238419	71.233978	71.784752	72.580681	72.918167	72.913963	72.576538	75.361534	74.822861	77.127739	72.726662	71.752502	72.398468	72.604416	73.161972	73.527092	74.366776	74.623947	75.654495	74.8237	74.512627	75.287567	75.733734	76.127892	76.070923	76.027405	74.711578	74.752991	74.604424	74.702438	75.783478	75.682602	76.160942	77.103233	77.883499	77.3218	78.366554	78.877586	79.807068	79.612595	79.198853	78.699104	79.038818	77.787346	78.200813	79.153214	79.485458	80.101532	80.034004	79.537132	76.480789	76.349083	75.38739	77.680252	78.386658	79.538826	79.015793	77.802711	77.941025	77.556801	77.935448	78.400391	80.747795	81.417145	79.454865	79.313652	79.443535	79.49102	79.888847	78.234093	78.696892	77.924591	82.431473	82.907425	82.215843	82.692528	82.645149	88.65538	84.751472	86.409103	87.286507	85.860214	85.074501	83.31282	83.64312	84.079483	84.730576	85.293495	84.39547	83.61602	84.945839	84.731865	85.131317	83.83905	83.520294	83.989044	85.26049	85.542465	87.378174	87.63028	86.372818	85.148788	87.173447	88.068466	88.718658	88.703033	88.777321	88.668747	88.327698	88.328644	88.299911	88.329071	88.296906	87.908028	87.798874	87.943367	87.786209	87.966438	87.948967	88.040161	88.042374	87.522217	87.974609	87.925041	87.847496	87.738815	87.832176	87.916397	87.946114	88.2798	88.308189	88.080185	88.406532	88.254501	88.427498	88.045998	88.282272	88.017464	88.405586	88.123207	88.161697	87.989418	87.923737	87.972038	87.978683	87.826935	88.217445	88.217079	88.127602	87.981071	88.177727	87.973083	88.264244	88.455025	88.030121	87.728149	87.673279	87.681221	87.879852	87.688942	87.708061	87.686302	87.665276	87.780014	87.848999	87.581932	87.781082	88.307159	85.704063	81.125237	81.440277	82.655083	82.599335	85.425247	84.125534	84.070129	83.136139	83.466736	83.547745	82.917595	83.937004	84.378326	82.457932	83.602287	83.461159	83.120239	84.07618	85.544914	83.760155	84.070557	81.921722	81.095901	82.39431	83.027412	81.461411	82.442719	81.97728	83.364922	83.368782	83.5177	85.521866	82.931717	82.863647	82.255798	81.746628	82.102371	82.098831	83.116783	83.220879	83.34166	82.900383	82.22644	82.949371	82.137695	82.79097	82.641411	81.756195	82.752327	82.05899	81.754929	81.601921	80.314476	80.364777	81.21244	83.290184	82.299103	81.638824	80.528839	81.444527	81.255272	83.888771	83.101295	82.264168	80.380676	80.638084	79.247368	79.698105	80.002594	79.058411	80.90583	80.581734	80.683205	79.343094	79.8797	79.281723	80.110802	79.320755	78.836861	78.351913	79.266403	79.540649	78.43972	79.356155	78.122925	77.711685	77.320404	76.748512	77.558754	77.65963	77.32457	77.881454	77.143356	77.614227	77.131622	77.388962	76.309982	75.476654	75.779854	73.863403	74.200546	73.193451	74.649483	74.402008	73.46843	73.522995	71.544769	71.455376	71.090103	71.626312	70.947838	71.073944	71.411263	70.847336	71.198273	72.217705	72.688789	72.022873	73.118393	72.50193	72.066925	72.653145	71.938324	71.67543	71.676025	70.270699	69.391083	67.821541	66.675636	66.869316	66.562943	66.973106	68.161217	68.402039	66.734367	67.636597	68.848228	70.809784	71.433342	68.491257	67.05188	66.048004	66.404587	65.918228	64.34182	63.385727	62.044407	62.107666	60.501217	60.502716	62.100136	62.542568	63.441795	63.59243	63.341011	61.887962	79.739563	82.986305	68.53186	89.515762	92.956291	92.438324	64.753937	62.618423	66.209389	66.289635	75.664558	66.992546	68.261406	69.402954	71.335968	91.28347	69.651901	70.310974	68.145767	67.509354	89.630562	74.723854	72.27433	79.447098	70.260269	68.039421	66.249451	64.46769	62.598938	65.167313	66.65963	67.729317	66.67141	65.1856	65.553879	62.953743	63.669205	64.857422	69.797234	70.476288	67.979683	63.965752	63.728985	63.696693	66.834106	65.089851	66.913132	63.386047	65.821991	67.37484	68.710297	70.955864	72.803116	71.055984	83.991463	78.085541	85.275475	78.78096	74.482109	70.437637	69.47702	71.157478	84.271378	91.002548	85.519745	75.125046	74.348793	70.468842	74.943283	78.979233	77.80249	79.780655	77.454323	72.93956	73.671074	87.51265	74.014374	68.451584	68.16053	70.036728	70.125519	71.736023	72.642006	75.43425	71.457802	72.226807	74.33976	74.481468
73.075241	74.097351	72.865509	72.355293	73.452034	72.863922	72.154449	71.745506	70.782227	70.383331	71.768059	72.543694	73.167465	73.155151	72.463913	71.69783	72.631821	72.872185	72.92688	72.933037	75.538086	75.588387	77.032982	75.222061	75.53186	75.142792	74.198631	73.471153	73.4226	71.649529	72.36055	71.91642	73.201385	74.709946	75.408524	76.161407	75.284691	76.052666	75.775536	76.138496	76.216492	77.068878	76.278015	76.543488	76.999634	75.944817	75.91291	78.303764	77.351433	75.024666	75.509552	74.996964	76.056572	77.839058	74.981369	75.720711	74.168533	73.785507	72.888962	73.757721	73.037003	75.123825	75.872955	74.167694	75.317993	75.610229	74.211555	72.855644	77.490372	73.767204	73.336357	75.20768	72.320335	71.404785	72.795708	72.99514	74.979843	73.085495	74.331284	73.862114	75.585381	74.282082	75.14151	72.425247	73.551216	74.94635	75.484894	77.737839	75.343361	76.549904	76.14257	77.291649	73.030869	73.144676	71.226189	71.224884	68.970474	73.878082	74.894531	75.214851	71.987289	72.719643	72.518158	72.755066	72.237297	70.99955	76.364853	75.328186	76.926659	74.518486	74.172241	74.783058	73.081375	72.819229	72.696037	73.361847	74.233269	75.556282	74.652977	73.303207	73.386375	73.907349	73.212868	74.22464	73.844795	73.968094	74.0709	74.54277	75.21843	75.779739	75.483475	75.694511	76.519943	76.857559	76.934296	78.716805	78.780128	78.886063	78.110497	78.1418	78.0243	78.393478	77.743851	78.143242	79.133469	79.18325	79.335876	79.276871	78.884026	78.077835	77.518349	77.075356	78.998306	78.469116	78.518234	78.991829	78.402473	77.534828	77.868774	77.904373	79.116928	80.950615	81.341934	79.893822	78.578384	78.85218	77.965553	79.527	77.211143	78.361893	79.06871	82.086494	82.921028	82.72538	83.052094	83.569954	87.140976	85.135803	85.568176	85.541893	84.053627	83.996185	82.573349	82.76799	83.706314	83.815643	84.074142	83.263237	82.976883	84.125275	84.180809	84.266228	83.82206	82.954117	83.241737	84.507866	85.006607	86.070091	86.609192	84.777328	83.796608	86.546432	88.361771	88.513756	88.39814	88.517532	88.195068	88.055161	87.896484	87.832428	87.861633	88.177536	87.696754	87.509537	87.889534	87.788483	87.907639	87.692825	87.792603	87.754173	87.483742	87.940407	88.059731	87.90052	88.058983	87.778061	87.826874	87.917725	87.980515	88.161873	88.098938	88.422134	88.36145	88.471611	87.887772	87.903412	87.653709	87.980469	87.833504	88.172104	88.257576	88.06546	87.95845	87.826187	87.672722	87.60125	87.644699	87.527687	87.863007	88.026558	87.743637	88.103935	88.420029	88.524231	88.272697	88.04113	87.908218	87.857132	87.845474	87.935516	87.729416	87.713516	87.92202	88.002831	87.824791	87.771553	88.218842	85.594223	80.123444	80.593941	81.930733	82.200371	85.626152	84.298523	83.504417	82.317917	82.747818	82.782951	81.85894	83.081551	83.532227	82.09343	82.705635	83.241737	83.131271	83.37606	84.249428	83.072113	84.143684	82.222321	81.336617	81.656868	82.511208	81.768127	82.081886	82.054764	83.283257	82.491425	83.157837	85.47625	83.39048	82.995659	82.470352	81.632278	81.903549	81.679787	82.536316	82.124153	82.332169	82.143379	81.906403	82.54908	81.873764	83.098526	82.920044	82.40287	82.484474	81.13311	80.989624	81.205833	80.788483	80.322845	81.009148	82.239922	81.913246	81.85759	80.724792	81.167763	80.642349	82.745529	82.219276	80.970421	79.635063	80.017891	78.462746	79.311783	79.794472	79.36026	80.359818	79.635193	79.495758	78.569008	78.954941	78.058121	78.175385	78.071854	77.694344	77.264954	79.138451	79.386948	77.997269	78.617737	77.841568	76.949318	76.095039	76.017342	76.471626	76.616531	76.346802	76.622086	75.665352	76.15313	75.630119	76.520851	75.556175	74.136833	74.157608	72.693054	72.548172	71.989479	72.867897	72.77887	71.400337	71.634872	69.347527	69.599419	69.741257	69.700653	69.529984	69.630424	69.885361	69.292488	69.257812	70.821907	70.420708	70.043869	71.150017	70.517059	69.616714	70.624985	70.749893	70.188004	69.904716	68.277733	67.450905	66.301544	64.80069	65.560333	66.237427	67.871971	69.812019	68.935242	68.214264	68.096481	68.290886	70.693756	70.959579	67.289047	66.08744	64.122581	64.816673	62.075737	63.585926	63.884041	63.875626	65.072769	62.773304	62.469849	63.602814	63.901527	64.168915	64.236374	62.92915	63.646351	91.133781	91.382133	78.296623	92.344788	92.161499	91.92823	72.137306	71.27681	81.900993	75.182747	87.91687	73.647255	73.824005	74.362549	75.83667	91.713333	75.992645	78.33638	70.630028	69.474815	89.768967	78.773262	76.484947	82.94223	71.731407	69.572166	67.957909	65.187317	66.379265	70.120049	70.104599	77.274185	71.414284	69.52462	72.58139	68.929573	70.906876	68.688644	73.321487	72.655724	67.896645	64.266525	64.176872	67.800621	76.055687	71.991646	72.141357	68.509903	70.846001	70.438522	69.321777	70.061211	71.717422	72.118675	83.820618	81.814262	85.682266	79.253654	74.274277	72.378227	72.763741	76.160469	85.983704	88.76786	85.629112	81.082962	80.787277	75.353912	78.068352	78.565529	77.641838	78.985413	79.813141	77.597572	79.324677	88.261024	79.893288	75.563728	78.131416	78.01638	76.733559	76.49295	75.408592	77.821808	72.684578	73.630203	74.594635	74.233482
72.176353	72.512451	71.363861	71.743149	72.378769	72.038322	71.24353	71.584854	70.480019	69.841034	70.764442	71.587898	72.33358	72.122391	70.933868	69.259659	71.51162	71.413536	71.431564	72.159767	75.063377	74.744064	75.269974	73.946632	73.667816	73.662987	73.006271	72.231781	72.824829	71.1707	72.158722	71.6185	72.371597	74.159218	75.169807	76.178879	74.973366	75.364944	74.961716	74.638603	74.802002	75.59388	74.406174	74.850006	74.897102	74.805504	74.71611	77.180756	77.040085	76.820419	77.006111	77.330963	77.008965	77.829254	76.740234	76.497482	75.729256	74.770805	74.191017	75.774422	76.432442	78.873917	79.796898	78.703545	77.885941	76.559708	74.784882	74.60923	79.08197	75.607506	74.780998	75.875748	73.187271	72.801956	73.958778	74.400146	76.418152	73.600632	74.601608	74.241508	76.424568	74.729988	75.630463	73.695518	74.284164	75.491844	75.551796	76.947273	75.912308	77.761528	77.000191	76.953842	73.485016	73.270119	70.774117	71.110168	67.139679	68.916489	69.689629	73.616234	73.450188	74.72126	75.37426	77.818283	74.410591	70.436485	74.871979	73.892563	75.358826	74.706062	75.781418	76.526558	75.009544	73.369316	72.361061	72.784813	74.691643	75.799698	74.919724	72.569336	72.440628	72.17337	71.775894	72.55204	72.698227	73.102058	73.663483	75.211563	75.822617	76.737869	75.974022	75.605698	75.617004	75.922005	76.942581	79.630516	78.693352	78.45517	77.026131	77.088081	76.91095	77.231529	77.070526	78.128525	79.055023	78.841278	78.733818	78.773773	78.374298	78.596855	78.350395	78.636208	79.808334	79.219147	78.27832	79.53376	78.93531	77.998077	78.689148	78.616425	79.668732	80.413765	80.638145	79.965729	78.893677	79.715828	78.672928	80.207016	77.904396	79.703667	80.263412	82.189255	82.457176	82.270172	82.981407	83.321495	85.211891	83.961983	84.047081	83.875511	82.826141	82.983231	81.723068	81.650558	82.781319	82.352013	82.93985	81.99485	82.463593	83.712555	83.16552	83.524849	83.693893	82.468056	82.499748	83.929604	84.40094	85.13604	84.645241	83.519722	83.158798	86.785172	88.523132	88.388893	88.016541	87.882256	87.83007	87.701195	87.783081	87.566956	87.61322	87.553741	87.50087	87.502502	87.513184	87.393921	87.51181	87.156105	87.633156	87.84063	87.677574	87.888649	87.842087	87.849533	87.780205	87.751625	87.892662	88.11087	88.016495	88.143158	87.899162	88.304329	88.222298	88.265381	87.837494	87.714134	87.659035	87.891785	88.048256	88.112495	88.311798	87.968063	87.974678	87.740204	87.387978	87.315216	87.453362	87.459198	87.81031	87.959999	87.952423	87.868118	88.184914	88.333855	88.205711	88.027397	87.924187	87.783485	87.868607	87.876831	87.569229	87.544167	87.513489	87.70208	87.421257	87.106628	87.967484	85.642334	80.557228	80.4785	81.497589	82.202644	85.098572	84.508186	83.297501	82.130508	82.358711	82.426773	81.234001	82.164368	82.528076	81.325562	81.507164	82.139114	82.139885	82.001244	83.158607	82.333366	83.688545	82.356651	81.372322	80.827744	81.700989	81.573082	81.489311	82.208679	83.039047	82.137283	82.934418	84.646378	82.760353	81.913353	81.539795	80.664024	80.750565	81.336311	82.098061	81.785034	81.668137	81.476456	81.717361	82.348213	81.905975	82.063148	82.038109	81.848854	81.888336	80.984299	80.841156	80.54734	79.769302	79.431839	79.733299	80.861031	81.033997	81.097687	79.955452	80.429985	79.882622	82.381264	81.92672	80.504425	79.326462	79.223869	78.484505	78.846191	79.148407	79.119461	79.869339	78.720627	78.297585	77.493416	77.380615	76.559128	77.11351	77.546593	77.127823	77.055336	79.277946	79.339661	77.80024	77.953255	77.475456	76.2696	75.865143	75.573189	75.378914	75.402794	75.540215	75.688721	74.812836	75.090462	74.902939	75.899475	75.488266	73.125946	72.80899	71.767799	71.306633	71.168015	71.579063	70.949875	69.787407	70.003746	67.864761	68.33754	67.378853	68.877518	70.271797	68.877113	68.781944	67.9198	67.758286	68.597794	68.77935	68.79808	68.528702	67.48391	67.037781	69.338837	69.42128	69.064995	68.88224	67.317741	67.36338	66.470375	64.759041	65.736481	67.177063	70.129768	70.643311	66.481552	66.556915	66.931328	68.219475	70.858231	70.570183	66.396843	67.801628	63.989655	66.716454	62.001343	65.289108	68.046524	65.899666	66.449371	65.91745	66.814491	67.570724	67.227249	66.011116	65.549088	64.026688	66.63401	91.758202	91.393417	88.025871	91.602798	91.563126	91.082214	83.128502	80.841782	87.090446	80.434319	89.163582	76.38118	74.776787	75.536758	77.315445	91.310867	83.54126	85.493698	77.616928	77.521889	87.99585	83.123909	81.53244	85.495628	76.401733	71.582817	70.672905	67.624817	71.640068	75.2827	75.52549	81.336678	77.929626	73.299454	74.970444	72.339882	73.201477	70.940948	74.465462	75.643082	72.060013	66.628281	66.828979	78.359489	83.560593	77.387245	78.973007	78.275955	79.799454	77.175049	72.419624	70.101959	72.427795	73.375542	83.523132	83.147942	85.726685	81.609108	74.3545	72.516289	74.065254	79.485268	84.912323	86.366035	82.732201	81.101013	82.234253	78.315636	79.676308	77.98394	77.498718	78.113716	81.964249	78.083672	79.143944	87.235069	81.75708	80.005249	80.855515	78.906944	77.626366	78.879623	77.493652	78.298767	75.097473	74.487602	74.186577	74.582489
69.810005	70.211243	69.359329	70.685158	70.889175	70.461716	70.826218	71.223595	70.900223	70.209908	69.918816	70.571236	70.77684	70.586235	69.808762	68.531403	70.7491	70.341812	70.21656	71.115852	74.365982	72.889885	73.601791	71.950233	71.774239	71.493683	71.773849	71.48027	72.266068	71.511322	72.421486	71.547455	71.999954	72.598862	72.815369	74.135292	74.109993	73.950691	73.750793	72.92173	73.153152	73.823486	73.071289	73.43174	73.897072	73.505875	73.083992	74.858139	75.162773	76.114594	77.091774	78.045334	77.546227	76.545265	75.802963	75.889732	77.555771	76.995789	76.46875	77.268089	77.031029	78.160431	79.229576	78.507957	78.262421	77.268623	76.57106	76.950089	79.407654	76.969467	76.689438	76.915344	74.590706	73.585243	73.194649	73.165596	75.739723	73.686249	75.006386	74.713043	77.877167	75.865273	75.830833	74.756363	75.431572	74.424179	74.409088	74.699951	74.574081	76.475357	75.569328	76.002815	74.110962	75.439873	74.341904	74.847923	69.54586	68.630051	68.728813	71.853546	73.917259	76.65097	79.176559	81.811043	76.424484	71.997444	73.189545	72.381859	74.284485	72.605919	72.511078	73.351402	73.85244	73.217506	72.503738	72.868645	75.811844	76.973305	75.906898	72.133827	72.841888	72.672974	72.701469	72.927933	73.342262	73.908096	73.827049	75.662498	74.651306	75.639236	75.493217	75.351471	75.571861	75.572739	77.42186	80.879608	78.503662	77.864204	76.409119	76.185875	75.867355	75.630699	75.956642	77.413742	78.273468	77.650101	77.609802	76.546127	77.076797	77.778336	77.781425	77.997307	79.19252	79.056114	78.458092	79.546829	78.966339	78.039108	78.605141	78.791695	79.569771	79.654465	79.718002	79.417999	79.2164	80.012245	80.026772	80.125992	78.696251	80.082458	80.372261	81.169418	81.632004	81.836662	82.689392	82.723488	83.243835	82.435379	82.52282	82.781189	81.841576	81.729271	80.643898	81.016678	81.994247	81.230637	81.927429	81.19725	82.273911	84.225845	82.533936	83.136337	83.608536	82.866524	82.003326	83.086212	83.639969	84.385216	83.608383	82.764557	82.647804	86.033226	87.665665	87.386841	87.047401	87.230133	87.175507	87.058022	86.909966	86.727638	87.008095	86.982643	87.357422	87.306786	87.281097	87.385193	87.447929	87.258957	87.357208	87.717247	87.616951	87.735504	87.998535	88.025574	87.970146	87.832344	87.973969	88.102089	88.337997	88.121681	87.861763	88.338036	88.120804	88.238388	87.984459	87.794884	87.835411	88.170174	88.132561	87.974678	87.92305	87.957748	87.984528	87.990791	87.629677	87.824753	87.900261	88.061256	87.876633	88.273193	88.393745	88.383591	88.46698	88.006836	87.999054	87.792137	87.818077	87.972939	87.913757	87.988449	87.773491	87.648819	87.689735	87.669243	87.6035	87.439499	87.85183	84.498642	81.287758	80.71196	81.373222	81.797272	83.989403	83.016602	82.40963	81.942451	82.337402	82.490112	81.20787	81.748817	81.715454	80.527321	80.472046	81.159958	81.802078	81.679596	82.585258	81.428322	83.042137	81.696716	80.450478	80.221886	80.836655	80.683571	80.22644	81.695663	82.298065	81.666931	82.197708	83.387131	81.841812	81.033783	80.369987	79.79261	80.006264	81.067429	82.005104	81.387466	81.141197	80.979019	81.641296	81.754097	81.434975	80.612015	80.62426	80.808647	81.09404	80.345032	79.931824	79.730614	79.112976	78.646812	79.135254	80.301155	79.893501	80.219162	79.712784	80.171722	79.535416	82.324738	81.528297	80.399513	79.019249	78.769142	78.445259	77.984154	78.699448	79.045753	79.671371	78.42234	77.632118	76.162506	75.761635	75.50135	77.068703	77.175156	76.305496	76.928375	78.93042	78.94767	77.545921	77.698509	76.983002	75.711761	76.048454	75.940414	75.476288	75.235687	75.340248	75.81414	74.287254	74.31189	74.245628	75.010078	76.304001	73.495422	72.7314	72.2332	71.61245	70.748924	70.296104	68.956245	67.899757	67.746872	66.088776	67.175903	66.909981	68.111031	75.563126	69.314056	67.825211	66.452347	66.347939	66.939651	67.667244	68.051781	70.568123	66.60923	67.702408	69.267082	68.35659	67.708221	66.723427	65.051102	67.356941	68.168625	64.984535	66.153252	66.628006	69.968338	69.324265	65.64743	65.82373	67.645439	67.879372	70.987152	71.585434	67.049774	76.704506	71.266891	78.438667	67.151611	72.620079	81.696587	70.540253	67.117928	66.665276	67.638832	69.562637	68.677406	69.427711	68.638412	68.465378	75.518127	90.939651	90.73349	88.291435	90.338364	90.419258	90.486084	84.815979	82.704559	87.957184	81.133064	88.823112	76.365173	74.327339	75.448074	77.709213	90.627426	83.955887	85.760544	82.332657	82.672745	86.537247	85.458931	83.341881	85.480179	81.045692	76.196106	72.546097	70.700409	75.812035	77.76265	78.76931	82.284424	80.612015	74.558418	75.458435	71.195869	72.900856	71.70768	75.539139	78.351013	77.139259	73.598976	74.801147	83.577377	83.031982	79.458466	81.725365	82.19883	81.503815	81.292587	76.798706	71.790825	74.976006	74.890068	83.46891	83.109489	85.271568	83.42704	77.896309	75.451637	77.148682	81.786087	84.71888	86.538086	82.079948	79.854065	81.8666	80.168114	81.956978	78.857521	78.568428	79.355621	84.383026	80.573067	80.943085	86.932259	81.727081	79.365211	79.753105	77.752563	76.702469	77.824661	77.443031	77.310944	75.473801	74.242126	74.749306	76.021034
68.462204	68.795532	68.349701	69.463806	69.448296	69.36351	70.052628	70.028252	70.46785	71.057678	70.708588	70.974449	70.74176	70.823753	70.614067	69.195389	71.467178	70.930611	70.205811	70.240425	73.35215	71.575867	72.291092	70.091721	70.219437	70.600204	69.959953	69.647034	70.732086	71.045883	71.298584	70.790344	71.457657	71.237091	71.001656	72.391815	72.677605	72.0177	72.40226	71.724846	71.27932	71.797073	71.480698	71.154755	72.437775	72.224205	71.872879	73.093262	73.474373	74.038452	74.8535	76.152336	75.585251	75.074921	73.960838	74.176468	76.516731	76.596848	76.582993	76.624443	75.72451	76.394745	77.365616	77.148376	77.277893	76.454414	76.447144	76.842712	78.240379	77.416641	77.481247	77.075745	76.079033	74.353363	73.495361	73.319641	75.469917	74.230026	75.573151	75.412773	76.91674	76.237862	75.871284	74.396622	74.122437	72.810753	72.921753	72.114708	72.859222	74.00206	73.574173	74.117676	75.86306	77.187431	79.349937	80.685654	76.193192	73.809052	72.860237	73.643158	74.712845	77.022232	79.595322	81.380348	78.52626	74.022293	74.240028	71.456818	72.780067	69.791977	69.609184	70.553749	69.727196	70.778542	71.708794	72.430885	76.062897	77.230606	77.049583	73.731697	74.504578	73.58271	73.699081	74.476898	74.668861	75.121292	73.900909	74.258202	71.247772	73.495102	73.399139	74.682785	75.061401	74.905769	77.829742	81.341827	77.3666	77.315987	76.340515	76.403343	75.347031	75.128242	74.828865	76.796883	77.878708	76.444633	76.394569	75.178757	75.166977	75.991142	75.890656	76.125488	78.023186	78.305679	77.598198	78.497421	78.137108	77.414734	77.945511	77.953621	78.760727	78.684937	78.809677	78.102623	78.907112	79.220505	80.042503	78.835426	78.550034	78.780708	78.623573	79.26741	80.002525	80.6054	81.720963	81.572197	81.369255	80.570511	81.135193	81.34243	81.077599	81.162811	80.235855	80.204315	80.769104	80.202988	80.836327	80.657349	82.345428	85.560921	82.387115	82.733444	83.093697	82.339096	81.673264	82.392311	82.622101	83.418762	83.027969	83.055099	82.842171	85.541054	86.929535	86.20137	86.316208	86.211304	86.622437	86.809181	86.867157	86.584518	86.57132	86.466927	87.25164	87.53286	87.689629	87.694633	87.621506	87.586502	87.578331	87.782372	87.808655	88.114449	88.190002	87.984245	87.718216	87.591743	87.798332	87.991478	88.277893	88.011307	88.171913	88.203003	87.852257	88.133461	88.087479	88.028534	88.030121	88.076988	88.078102	88.022652	88.022224	88.181053	88.074646	88.045654	88.220367	88.57399	88.258385	88.287186	88.16069	88.323494	88.335419	88.15097	87.94751	87.824646	87.747543	87.714973	87.832558	87.684311	88.053337	87.970963	87.946373	87.981865	87.823616	87.784538	87.620193	87.731064	88.14608	83.400757	80.536484	80.272591	81.042519	81.374832	83.452621	81.819328	81.754135	80.998718	81.677666	81.726158	80.795113	80.831116	80.480629	79.401497	79.607986	80.322868	81.548447	81.571747	82.162201	80.852661	82.413574	80.976791	79.969116	79.82589	80.082199	79.971222	79.254234	81.196152	81.047409	79.725662	80.506607	82.02652	81.48497	80.92057	80.144943	80.121811	79.898781	80.931412	81.541084	81.565186	81.327148	81.132423	81.28653	80.893837	80.48764	79.885925	79.821983	80.365807	80.265961	80.23661	79.799149	79.096733	78.703674	77.957565	78.782318	79.358391	79.010429	79.854424	79.753471	79.545288	78.949684	81.881638	80.508179	79.583931	78.359535	78.487747	78.312546	77.345703	78.533081	79.357681	79.73381	78.404724	78.272156	75.326385	75.014481	75.058014	76.231232	76.879837	76.653801	77.441574	78.429039	78.262543	77.048126	77.850899	76.871872	75.553833	76.351288	77.34639	76.33065	75.308273	75.297249	76.034317	73.563271	74.163704	74.048904	75.018341	77.313644	74.76329	73.40921	73.078545	70.08329	69.640251	69.41098	68.341293	66.613838	65.612457	64.880745	66.960854	66.425163	67.682411	86.161972	74.482605	67.777702	64.855408	64.093788	65.638077	67.174187	69.290108	82.414223	68.048782	69.762665	68.682121	67.013252	66.248436	64.835472	63.484692	68.001335	75.734444	64.34182	66.786278	65.954147	69.875839	68.281105	66.313606	65.927177	67.337585	67.92173	73.463348	74.356689	69.865707	83.670784	81.901833	84.849899	77.563522	78.997299	86.908081	76.411736	68.851105	69.775375	68.490593	70.033829	69.489708	73.24366	75.40303	78.210938	80.248154	90.473228	90.336456	87.111435	89.416199	89.776093	89.8787	85.901604	84.085518	87.674461	83.071663	89.063805	76.641914	74.487389	76.379272	78.18779	89.407745	82.122093	83.353958	81.704552	82.177948	84.906593	84.575546	82.731339	84.270607	82.740616	80.620789	75.333641	72.652306	78.658379	78.037582	78.956833	81.656631	81.746819	76.16201	77.922073	72.829506	73.7892	72.988914	78.401314	80.218216	78.525894	79.149132	80.429817	83.042671	80.990501	78.916107	81.440536	81.073868	79.679779	80.54528	79.37764	76.034851	77.844482	77.079285	82.46769	82.004204	84.178558	84.1465	82.539207	80.513138	81.230293	83.219955	84.163063	86.507225	84.007408	80.992691	82.406731	82.251442	83.728523	80.982498	81.079765	81.650909	85.178009	84.045471	85.112991	85.927223	82.028412	78.957413	78.999512	77.765114	77.241272	77.591652	77.932762	77.018753	74.989052	74.546761	76.037621	78.089745
67.627953	67.566238	67.304283	68.975708	69.246399	68.287949	69.564102	69.050148	69.636284	71.108345	71.017708	70.160019	70.972534	71.820633	72.615662	71.103539	72.821503	72.413399	70.727623	70.675049	72.794403	71.64032	72.566757	69.706215	70.322609	70.907845	69.474709	68.625305	69.905602	69.182068	69.571419	70.138069	70.867393	71.184433	70.878143	71.492455	71.322342	70.844673	71.580414	71.410896	71.455635	71.088837	70.938675	69.884827	70.973717	70.48513	71.151604	71.809883	72.13031	72.123077	71.808228	74.037399	73.158928	73.562202	72.638641	73.23175	75.321793	75.342567	75.313171	75.709167	75.155708	75.231522	76.295456	76.569618	76.821686	75.952652	75.451851	75.346382	76.764717	76.01284	76.498405	76.072166	75.378914	74.701431	74.485222	74.582085	76.517586	76.015495	75.988655	75.541199	76.130577	75.380821	74.759155	73.271019	72.969368	72.894821	72.819702	72.308746	72.24305	73.681465	73.53669	73.636848	75.953423	78.061813	79.786751	81.09024	80.187302	79.584229	77.856354	76.128471	74.966736	76.068283	78.93396	80.470093	79.855888	76.768532	75.362305	72.845428	72.554031	68.024445	68.214325	70.013313	69.10585	70.237999	71.639488	72.076752	75.242165	75.971619	75.840446	74.471558	74.844147	73.983223	73.579025	75.199745	75.163818	76.432037	73.912926	74.50898	68.511147	70.796242	71.288162	73.423737	74.348282	74.232582	76.786476	80.447945	76.129395	76.865952	75.834457	76.653267	75.427643	75.143929	74.74913	76.811577	77.901672	75.745453	75.291862	74.7416	73.700241	74.273048	74.072334	74.916862	77.311562	77.699692	77.122993	77.443741	77.456276	77.106148	77.798653	77.519661	78.128418	78.261581	78.29229	77.080658	77.915085	77.943474	78.86158	77.738724	77.464256	77.722389	77.430031	78.039619	78.737015	79.495293	80.509377	80.646919	80.049026	78.993675	79.461319	79.547348	80.030037	81.22924	79.561081	79.582535	79.434822	79.107681	79.850777	80.150352	82.747841	87.414116	81.696976	82.324356	82.266373	81.248833	80.800926	80.950569	81.226707	81.680023	81.691589	82.458145	82.702675	84.925369	86.596771	85.267143	84.875862	84.975533	85.929375	86.347626	86.215256	85.847809	85.602676	85.174149	87.210442	87.561676	87.5923	87.620667	87.886673	87.678345	87.785889	87.689224	87.687035	88.342499	88.654907	88.362373	87.979462	87.739326	87.580177	87.64386	87.996948	88.001343	87.961739	88.058769	87.910622	88.118423	87.959785	88.098618	88.065079	88.055229	88.029755	88.287315	88.557701	88.238113	88.334824	88.300766	88.230919	88.628296	88.58223	88.726273	88.511223	88.719299	88.636215	88.219162	88.086166	87.857903	88.016388	88.107735	87.757011	87.808098	87.691711	87.729286	87.812477	87.83168	87.945854	87.966072	87.905022	87.973877	88.566948	82.704865	79.903481	79.847687	81.007629	81.065414	82.411942	80.980179	81.172272	80.665504	80.958984	80.965546	79.582817	79.53434	79.252945	78.775513	79.014786	80.036385	81.129616	81.063782	81.691566	81.074234	81.906532	80.136528	79.312813	79.171646	79.146454	79.373642	78.795837	80.918686	80.440201	78.836197	79.620087	81.33683	80.517944	79.797523	79.433708	79.590431	79.541573	80.295082	80.81356	80.490562	80.368401	80.546158	80.424858	80.598923	79.59481	79.561272	79.563118	79.682892	79.770096	80.130844	79.772156	78.532036	78.110817	77.79007	78.151955	78.960953	78.451157	79.035538	78.865013	79.012512	78.409592	81.792053	79.32309	78.717621	77.499985	78.10981	78.089104	76.967941	77.945786	78.319878	79.463959	80.206741	81.233917	75.845192	74.628693	75.164276	76.087212	77.064842	76.460983	76.379761	76.568893	76.872795	76.221039	78.565231	77.982613	75.004822	75.814056	77.389923	75.379425	73.987747	75.870468	76.990494	74.252754	75.648788	74.919701	74.078903	75.69812	74.040001	71.522285	70.710922	68.09584	68.426521	69.162651	67.999275	67.728806	66.796234	66.013695	69.311371	67.846458	72.090782	93.232063	86.923996	68.407249	64.745949	64.836761	65.580528	69.605125	70.53521	91.97522	72.030807	71.120445	68.773621	66.325447	65.611275	64.810905	64.465759	78.091934	86.709999	66.739716	68.309189	66.864464	73.386742	68.060516	66.106133	68.504951	69.482178	73.338074	79.853806	78.670303	75.722969	82.14357	80.799896	82.540047	79.853271	81.441414	86.537766	83.923683	73.56694	73.35743	70.125793	69.603455	71.326248	75.823044	78.797012	79.064545	79.091286	89.96595	89.917969	86.621788	88.649345	89.015396	89.521812	86.275803	84.827454	87.206703	83.881432	88.70565	79.545052	78.604408	80.388527	80.691917	87.535347	81.128586	81.610992	80.226868	80.625702	83.656532	83.314178	82.595604	83.592247	82.291054	82.21608	79.139374	75.316605	81.410492	79.01236	78.736031	81.158943	82.874489	79.628967	80.962204	78.00853	78.356232	75.287354	81.771194	82.159149	78.210297	78.449615	81.474159	83.110283	80.023148	78.595444	80.860214	79.310623	78.604713	80.160004	80.405762	79.478035	80.045616	79.094955	81.631592	81.199669	83.579071	83.94754	83.508797	82.151039	82.447159	82.683083	82.869293	85.804298	84.399551	82.458443	82.82988	82.494705	82.83593	81.647408	82.317619	81.844734	83.428375	84.000069	84.095772	84.290375	82.029137	79.578201	78.940353	78.784828	78.273232	78.357986	78.908554	78.258682	76.249107	75.968102	77.196762	79.668495
67.040031	67.809784	67.621582	69.652184	70.70829	68.139244	69.601418	68.800316	68.92897	70.166267	68.774391	69.391647	69.912033	71.376396	70.574455	69.546158	70.434616	72.256027	70.645073	71.404564	73.635521	73.014496	74.210052	70.962494	71.757439	71.659676	69.476959	68.600349	69.565819	68.177887	68.459763	69.853394	70.590271	70.252312	69.683365	69.711044	69.67263	69.791527	70.632607	70.959274	70.870461	71.861038	72.126404	70.853874	71.278717	70.062927	70.623055	71.022774	71.212669	71.086975	70.659897	72.656044	71.546638	72.790085	71.833229	72.69883	74.580856	73.857368	73.985474	74.79007	74.9618	75.114494	75.691742	75.193115	74.996429	75.104645	74.7304	73.941978	74.823441	73.990669	74.839104	74.479088	73.933502	73.955734	74.209023	74.460655	75.667862	74.96167	75.50489	75.40155	75.757988	74.623688	74.225052	72.21833	72.46904	73.702789	73.735535	74.430847	74.058388	75.276344	74.920128	74.234085	76.191238	77.447151	77.563194	78.267784	78.281921	78.98867	79.276634	77.024979	74.695808	75.210876	77.524147	78.082581	78.256966	76.86795	76.355087	74.191788	73.002197	68.044426	68.521301	70.261879	70.821068	71.671585	72.043579	72.034973	72.847748	72.846245	71.877068	72.813583	72.314331	72.434898	72.180519	74.576828	74.348625	76.887001	73.816605	74.675575	68.393883	70.750214	70.568916	70.846992	72.857147	72.875557	74.871887	78.839203	75.997192	78.96904	76.654724	76.734459	75.188133	75.681572	75.361107	76.734612	78.715965	76.791794	74.788223	74.564232	73.52375	73.334961	73.518471	74.305603	76.57415	77.082245	76.940926	76.368111	76.450638	76.806511	77.381065	77.086815	77.280815	77.563972	77.993896	76.770058	77.58107	77.300018	78.363358	77.393272	77.174751	76.999077	76.842606	77.383186	77.828804	78.19519	78.52948	79.08358	79.048218	78.21386	78.537674	77.902039	79.337402	81.870056	78.831947	79.005241	78.502869	78.441055	78.873146	79.525162	83.921684	89.196259	81.139915	82.543694	81.368629	80.370461	79.738831	79.54567	79.849426	80.259438	80.768677	82.056541	82.174324	84.130959	85.463722	84.176796	83.712326	83.458588	83.909325	84.842926	84.791405	85.007446	84.699631	84.601402	86.415413	87.425659	87.282021	87.440956	87.337448	87.40403	87.65094	87.666611	87.442978	87.981178	88.39756	88.167282	88.021065	88.019821	87.703796	87.757866	88.023491	87.993965	87.861572	87.754608	87.614311	87.973839	88.030251	88.167557	88.1064	88.482536	88.384857	88.438438	88.753204	88.503304	88.443542	88.433075	88.407516	88.666901	88.631905	88.647179	88.622803	88.801437	88.568794	88.078743	88.263863	87.992676	88.241264	88.170113	88.169769	87.913155	87.993431	87.782288	87.875969	87.918175	88.034691	88.139534	88.272659	88.044479	88.533493	81.998581	79.131714	79.07122	80.170692	80.537277	81.264603	80.184898	80.805817	80.346214	80.528648	80.487923	78.813988	79.178619	79.331291	78.623634	79.155975	79.921181	79.949677	80.336945	80.582809	80.857292	81.161499	79.420639	78.770882	78.766396	78.477982	78.725128	78.504181	80.827057	80.604179	79.165977	79.386223	80.908531	79.779045	79.004318	78.942924	79.028755	78.927216	79.062851	79.885391	79.738297	79.937813	80.033081	79.8228	80.523476	79.47261	79.366219	78.88488	78.429726	78.880203	79.679977	78.947456	77.823288	76.446281	77.04512	77.566612	78.281876	77.483612	78.250854	78.2062	77.947464	77.966965	82.743469	79.250732	78.725388	77.106689	77.32708	75.908981	75.892677	76.109138	76.278465	80.123848	83.763565	85.880257	78.275139	75.521454	75.75412	76.371033	77.009804	76.157852	75.083229	75.378311	76.380989	77.087097	82.323364	82.172562	74.617767	73.286964	74.953964	73.244049	72.752731	76.036636	77.526184	75.228859	75.292976	73.427811	71.742615	72.455475	71.756065	67.900612	65.708305	66.270622	67.409019	68.961479	68.313011	70.985153	71.174629	71.780937	73.303123	70.590546	85.072571	93.326645	93.175888	67.028297	66.711884	68.454414	68.000397	70.345932	70.891388	92.728539	70.692429	69.971214	69.025536	66.416519	65.931786	66.493782	69.244705	86.043182	88.513474	72.575493	76.373306	68.609642	80.033493	72.184982	71.490265	76.970795	75.686592	80.202896	83.251434	80.525726	79.053543	78.970245	78.226151	80.263153	79.115532	81.898659	84.646309	85.183998	78.094513	75.860985	71.283333	71.393448	76.226128	79.875473	81.526733	80.041626	81.361122	89.41777	89.769096	86.970581	87.046928	87.956863	89.114059	86.553146	86.098267	87.750679	84.991585	87.877472	82.861053	83.983078	84.910477	83.880806	86.29525	81.295029	83.072647	80.756248	80.818459	83.444489	82.642403	82.674202	83.486504	81.99221	81.815163	81.139374	78.660843	82.43885	80.742043	80.346405	82.61908	83.224136	81.563576	81.925949	81.656593	80.827957	79.074013	82.558075	82.671623	79.155548	78.771202	83.165108	83.661919	80.569763	78.816772	80.452538	79.090294	78.667648	80.882698	81.339058	80.296494	80.146828	78.801308	81.76152	80.965637	82.933235	83.308121	82.531937	81.345459	81.613525	81.976738	82.022942	84.872261	83.94812	82.515068	82.477348	81.231514	81.430367	80.94574	81.81823	81.009537	81.626877	81.724525	81.892029	82.588066	81.831131	79.957512	79.105576	78.791458	78.580208	78.907074	79.190529	79.398026	77.857315	77.595169	77.837555	78.709747
67.381081	68.990875	68.129013	74.952225	77.196701	69.46331	70.464745	69.386276	69.320427	72.524811	67.731056	70.357452	68.005562	70.394272	68.601425	67.612778	69.037979	73.007301	69.479019	70.992859	73.086357	72.867699	74.957916	71.922623	72.22258	70.608398	68.892494	67.965828	69.625832	67.288406	67.777084	68.974655	70.079231	69.30088	68.877457	68.616096	68.642105	68.525459	69.155075	69.252747	69.181358	70.294151	71.249428	70.591232	71.15274	69.626564	69.68911	70.404404	70.165474	70.30394	70.125671	71.615921	70.835533	72.454773	71.651222	71.794197	72.980072	72.0354	72.246094	73.11586	73.504311	74.081734	74.033752	73.132271	72.653358	72.948341	73.073181	73.034386	73.413734	72.18779	72.906883	72.680824	72.730499	72.533585	73.00692	73.394272	73.640411	73.380646	74.512283	74.498611	74.647697	74.712891	74.278755	72.757362	73.393372	74.324783	74.167351	75.273598	75.174377	76.527695	75.95295	75.718163	76.425316	75.619629	75.733353	75.490578	76.045967	77.972092	79.637016	78.092819	75.710861	74.918198	76.214622	75.75824	75.831886	76.036781	77.282661	75.503822	74.920082	69.60405	73.319382	73.620911	74.421921	74.858459	73.34095	72.083099	71.984718	71.731262	70.655457	72.106148	71.208145	70.340027	70.17511	72.540085	73.01947	76.07811	74.377762	75.290359	70.530014	72.80146	70.297478	69.393188	70.813492	70.719017	72.289482	76.99601	75.586884	79.875259	76.750168	76.174973	74.708405	75.480324	75.118179	76.724632	78.700264	78.818901	76.513206	75.678398	74.645187	73.303207	73.919128	74.161255	75.866905	76.357666	77.183998	75.887955	75.262337	76.088303	76.683929	76.973839	76.883911	76.982101	77.493958	75.934799	76.509735	76.871941	78.332756	77.142845	77.365463	77.023537	76.544708	77.097435	77.321114	76.869339	76.592796	77.622871	78.119423	77.677887	78.17453	76.922623	78.544159	82.88633	77.644867	78.245636	77.614418	77.251846	77.554893	78.297867	85.913666	90.114822	80.525299	83.479141	81.226364	80.002052	78.829437	78.630585	78.751694	79.420746	80.590942	82.317871	81.45697	83.41996	84.510635	83.384689	82.541374	82.274055	82.428619	83.85128	84.15274	84.553574	84.370323	84.745209	85.596519	87.618309	87.274063	87.817688	87.842155	87.660149	87.635063	87.636627	87.43853	87.481148	87.666008	87.900757	88.104088	88.145416	87.698303	87.579231	87.838654	88.143265	87.955811	87.936569	87.973213	87.97802	88.018944	88.233665	88.150818	88.388596	88.237915	88.380547	88.417221	88.317909	88.466766	88.446228	88.367973	88.844765	88.738373	88.327522	88.750519	88.479958	88.640099	88.420799	88.577553	88.534676	88.632072	88.148781	88.234978	87.336952	87.725639	88.356339	88.298492	88.313385	88.256653	88.284973	88.525146	88.268341	89.001015	81.029449	78.565933	78.674103	79.635002	79.831512	80.280235	79.393906	80.293861	79.835564	80.126724	79.495804	77.967484	78.563789	79.030212	78.652153	79.300606	80.006264	79.586937	79.977272	80.058464	80.324585	80.217751	79.239365	78.444038	78.77504	78.238235	78.214607	78.901382	80.954285	80.758568	79.436172	79.259232	80.294563	79.124245	78.771027	79.013031	78.130455	78.33149	77.919312	79.810135	80.392288	80.440437	79.742485	79.383347	79.851273	78.71685	78.965561	78.110092	77.502213	77.554359	78.839783	77.936562	76.252266	74.803482	75.289932	76.062256	77.05233	76.461258	77.771591	78.153648	77.349869	78.440491	83.602264	79.852257	78.844887	76.880241	75.534439	72.218735	75.50766	74.660576	74.584465	82.738274	88.675652	90.141281	82.54451	76.380173	75.647179	76.127419	77.052567	75.599411	75.89817	78.121887	79.989182	82.274269	88.558945	88.29731	75.126633	71.049934	73.153793	73.336464	72.855148	75.689575	76.725853	74.386818	73.431244	71.556145	70.353508	71.06002	70.143066	67.129257	64.535667	67.716576	67.070908	68.747208	68.516899	72.053619	72.45636	72.302681	73.141396	72.357567	91.950523	93.03553	92.969292	66.411026	65.625053	66.371605	65.321571	66.543976	70.573639	92.308891	67.959579	68.771645	71.031952	69.489258	70.350563	73.012993	78.980431	85.747368	85.847984	78.226517	85.336136	72.918793	84.215935	76.443962	79.066223	80.082695	78.7771	80.852768	83.430695	80.341408	78.746758	77.173332	78.68837	79.788979	77.229317	79.962166	82.492134	83.566734	82.094673	81.215744	76.034637	78.426994	82.74836	83.15921	82.920662	83.133461	85.137993	87.890816	89.021919	87.025391	86.164764	87.151215	88.888901	85.862106	86.059151	86.174118	84.512932	85.860237	83.970375	85.683578	86.028397	85.077377	85.459297	82.347633	84.386627	81.979294	82.021545	82.954071	81.551468	81.869621	82.942978	82.266739	81.44841	81.428436	80.466209	82.200607	81.345711	81.514114	82.805717	83.237617	82.127762	82.441536	81.724831	80.25618	79.535049	82.00206	82.31884	80.896263	80.95134	83.748497	83.871025	81.535202	79.055618	80.706062	79.309013	78.805359	81.533554	81.476135	80.188606	80.404625	78.633934	81.548531	80.512253	81.820938	82.290985	81.328873	80.191422	80.793457	81.767868	82.447716	84.011208	83.202728	82.173721	82.058647	80.742989	80.802124	80.640419	81.007408	80.542595	80.609116	79.984459	80.164574	80.716293	80.509247	78.8778	77.946411	77.058983	77.26442	77.991539	77.88575	78.495468	77.943214	77.366257	76.940796	77.154732
68.213402	69.703255	69.742607	85.314415	86.269241	69.381668	68.059982	67.899239	67.637611	80.883621	68.053909	77.263412	69.481125	71.113899	70.317734	68.485054	70.596619	80.613602	68.692123	68.502953	71.263893	69.965981	71.304207	67.248817	67.429169	66.323669	67.306282	65.807014	68.010307	66.066498	66.52784	67.651642	68.960197	68.779953	68.503746	68.165298	68.235054	67.278923	67.464317	68.219994	68.107079	68.701263	69.726601	68.557327	69.197304	67.713051	67.848366	67.340225	66.993103	67.314323	68.360199	69.108963	69.484558	70.332008	69.906052	69.804703	71.076134	70.95932	70.793282	71.400299	71.430511	72.213089	71.852219	70.943359	69.502968	69.096901	70.073608	70.866043	71.204971	70.343849	71.280029	71.112442	71.264	70.899132	71.363907	71.462311	71.790787	71.205528	72.50618	73.138344	73.646721	73.703674	73.00795	72.679901	73.307434	73.558105	74.11454	74.64315	75.322586	76.583801	76.217522	76.44751	76.113815	74.578285	74.150482	73.592796	74.744476	76.499695	78.315117	77.771576	76.544731	74.716454	75.354088	76.36985	75.633018	76.272453	78.310013	77.58345	78.768799	73.811195	78.696312	77.954605	77.304718	77.238113	75.153976	73.920586	74.281738	73.487289	73.774437	74.368706	72.221008	70.347092	70.330009	70.965004	70.975479	73.990112	73.258362	75.478668	72.512085	74.717651	71.494194	70.357475	69.98278	70.065544	71.401863	76.478294	76.033867	79.92672	75.954109	73.668953	73.320694	73.126762	73.870354	76.121094	78.455536	79.305107	77.928368	77.619438	76.423042	73.87973	74.397507	73.351273	74.696945	75.198715	77.730568	76.121803	74.640961	76.177872	76.797997	77.320534	76.954956	76.7901	77.086388	75.442513	74.701218	75.909393	76.859322	77.025917	77.195267	77.194984	76.972427	77.710953	76.789993	76.304665	75.112343	76.576599	78.224289	78.118004	79.476685	77.431122	78.8162	85.591003	76.589554	77.661819	76.377342	75.816948	76.648651	76.301315	88.164444	90.444901	79.769432	85.119408	81.37706	80.145157	78.451332	78.683975	78.477188	79.911354	82.117844	83.441742	81.34391	83.457726	84.053116	83.096703	81.780617	81.504654	81.071098	83.062904	83.98172	84.835678	85.188416	85.758095	86.166718	87.407745	87.700813	87.943863	88.139214	87.989799	88.205666	88.267334	87.206535	87.867966	87.727722	87.562241	88.331772	88.290657	87.904144	87.984245	88.142456	88.211136	88.209892	88.482964	88.131981	88.140114	88.236694	88.255341	88.000984	88.101685	88.008446	88.087456	87.964355	88.166809	88.363663	88.441978	88.341087	88.81691	88.968552	87.83194	88.71859	88.507835	88.841888	88.781593	89.222549	88.858513	88.877274	87.51149	88.415649	86.144653	86.947495	88.655144	88.99984	88.771095	88.602959	88.610397	88.623642	88.452194	89.268959	80.317223	77.777496	78.000572	78.878769	78.954018	79.871979	79.075493	80.121063	79.630516	79.521812	78.732124	77.449303	79.017387	79.426666	78.840317	79.450912	79.395897	79.041054	79.235329	79.471794	79.039612	79.471817	78.595139	78.440987	79.340622	78.553299	78.55954	78.856644	79.779945	80.039474	78.135155	78.517891	79.771622	78.318893	78.645714	79.402786	77.850685	77.994194	77.960808	79.372017	80.296432	80.309288	78.913528	78.66642	79.466125	78.122253	79.367355	78.392838	78.038681	77.177391	78.235832	77.482559	75.615379	74.734131	74.287704	74.864334	76.372208	75.242851	77.007339	78.049339	77.055702	78.50238	83.204552	79.673302	78.157295	76.36895	74.652954	70.300743	78.033508	74.845901	75.548172	87.943283	91.327332	91.278595	88.25322	76.056915	74.701477	74.655319	74.688232	73.044189	78.395325	84.973045	86.386574	88.761826	91.292976	91.133736	78.357971	73.415154	75.186783	77.810005	73.980583	76.59565	76.171455	73.648285	72.291801	71.725769	71.225479	71.397163	70.526474	70.353783	69.694412	78.60733	69.054825	68.165749	68.647232	70.370308	70.002136	68.826538	70.84137	73.448456	92.266769	92.189926	92.483727	70.669319	64.858948	62.447041	61.465008	65.974983	80.588882	92.121994	74.109482	73.285332	75.778839	75.486504	78.587761	78.484505	80.845963	85.301582	84.059166	79.436729	86.279839	76.370964	84.001511	78.24128	77.299484	75.973122	76.531685	79.344551	85.33654	82.093231	81.224609	77.97319	80.943878	79.94841	76.696457	79.594704	82.069481	81.812332	83.481415	84.232819	81.512093	82.577194	83.160515	82.613457	81.536171	82.615318	84.574661	85.938965	88.368851	86.005035	85.429626	86.555122	88.47773	85.539719	85.045639	84.505615	82.579445	84.295609	82.685356	84.610863	85.189941	85.094971	85.332809	82.40667	83.48661	82.114822	82.872101	83.17498	82.285149	81.620926	82.278244	81.698563	82.168274	82.143059	81.035286	82.215477	81.216133	81.03273	81.825768	82.860321	82.956093	82.947014	81.92511	80.290535	79.633286	82.517456	82.069412	81.602386	81.631981	82.919052	82.928131	82.001801	80.61776	81.969742	80.388443	79.699608	81.514221	81.245354	80.345314	81.355003	79.260605	80.86412	79.760445	80.533066	81.304771	80.861755	79.593178	80.357483	81.650688	82.950317	83.931145	82.948837	81.856216	82.066605	80.729622	81.309898	81.269836	80.973038	80.635124	80.131142	79.246422	79.133644	79.122635	78.588554	77.817749	76.609726	75.538322	75.703758	75.665886	75.93911	76.226341	76.354958	75.695282	75.082779	75.629967
73.487015	75.075287	76.915993	91.624153	91.732346	75.691658	68.21714	67.917503	68.264534	89.744888	71.605392	87.159775	72.273087	72.613815	72.533821	71.997444	76.723709	89.046959	69.257187	67.002289	73.860481	70.81768	69.195564	65.080307	65.227013	63.956932	65.148407	64.278793	65.922607	64.209358	63.64674	64.195801	65.55426	66.512436	67.272697	66.662056	66.11982	64.49633	64.063385	65.296509	64.927399	67.094238	67.952202	65.948441	66.074547	64.745201	64.671661	65.186195	64.976425	64.051605	64.155609	64.97776	65.67485	66.020775	65.773491	67.764381	68.553596	69.597961	68.767784	69.438789	68.89666	69.850151	68.966759	67.97271	66.364609	65.692856	66.496407	67.896835	68.588959	68.806343	68.94101	68.50634	68.840271	69.491272	69.231094	69.692307	70.341873	69.937057	70.352173	70.643997	71.519943	71.603264	70.5392	69.990654	70.505898	71.022491	72.56839	73.482292	74.565178	75.118286	75.261497	75.111313	74.730164	73.373627	73.073524	72.3778	73.755257	74.838074	76.335884	75.955269	76.185661	75.353447	75.782616	78.532738	77.248756	76.642494	77.707283	77.807533	79.109055	77.512497	79.269684	78.88327	77.920143	77.943489	76.238808	76.003357	76.899384	76.114357	76.726776	76.42942	73.846497	73.056274	72.59935	71.168358	70.092148	71.079887	70.960266	74.077507	73.7939	75.437431	73.379616	72.67952	71.785332	70.840141	72.940033	76.905968	75.884476	80.652885	75.951256	72.052803	70.798454	70.249046	72.41713	75.597778	78.656143	78.67511	77.371109	78.191238	77.11409	74.574379	74.549896	72.116058	73.388153	72.998703	76.824493	76.324448	74.754578	75.771591	76.565308	76.610329	76.644012	75.93924	75.400459	75.384361	73.497055	75.666916	75.345779	77.029999	77.004463	77.371689	77.382034	77.40583	77.176704	77.45237	75.248901	77.547165	80.814697	79.972313	83.93705	80.917442	81.918396	89.887909	76.457977	77.688576	75.966103	75.308144	77.066002	76.288673	90.621437	90.618217	80.667969	87.092979	82.125313	81.156525	79.230202	79.998154	79.249168	81.368347	84.711113	85.085182	81.716591	84.845398	84.667297	83.795471	82.025642	81.669746	80.626663	83.002892	84.327042	85.86515	86.614105	86.807396	87.245995	87.863312	88.247276	88.316048	88.548027	88.436661	88.539719	88.591064	87.141518	88.090462	88.202858	88.202621	88.242271	88.217857	88.18174	88.203476	88.288643	88.457581	88.411919	88.552032	88.176697	88.190132	88.317886	88.35553	88.092346	88.025269	88.181915	88.344688	88.507706	88.575447	88.789314	88.679024	88.535774	88.951172	89.016426	86.664467	88.684494	88.885384	89.228233	89.220764	89.340416	89.141693	89.260353	87.430634	87.613243	84.958733	85.130592	88.814316	89.246384	89.130234	88.763329	88.979256	89.225723	88.806137	89.436005	79.949181	77.286331	77.544487	78.271645	78.30407	79.291466	78.990608	79.244064	79.003395	78.581924	78.38726	77.579849	79.675278	79.8629	78.665352	78.839584	78.475021	78.283127	78.166306	78.560745	78.688248	79.984978	78.603912	78.895973	78.965439	77.944954	77.811249	77.736557	78.37355	79.831299	76.821365	77.99456	80.800987	78.818367	78.982277	79.801491	79.000305	78.237717	77.822662	78.243195	79.680191	79.999435	78.481522	78.451355	79.273972	78.174057	79.482094	78.667389	78.445152	77.845428	77.301025	77.348534	75.691254	75.80764	74.01506	73.463623	75.706848	73.8228	76.329742	77.410591	76.534538	78.451973	81.966911	79.024956	78.303741	77.973938	78.715065	75.582115	84.556038	77.866226	79.944702	90.882278	91.588509	91.008728	91.257271	74.34124	71.548416	71.98877	71.425102	70.115326	81.684273	88.639709	90.083191	90.517708	91.288467	91.096336	81.408775	78.402641	79.161041	82.691559	76.094933	80.472023	77.637611	73.801628	73.600525	73.530251	73.114059	74.81546	72.647949	77.365936	78.76783	86.398392	75.936409	69.655037	71.510223	76.128281	73.945007	70.791046	71.80954	78.326508	91.107346	91.269325	91.790726	79.566895	68.662468	64.454941	63.856102	77.289528	87.653862	90.69426	83.816734	80.619049	79.045341	79.591377	81.467766	80.963699	81.839455	85.420631	84.382919	82.023087	86.585266	78.349167	83.724747	78.146011	75.95887	74.908691	77.713249	81.487442	86.245766	84.327728	83.449829	79.570137	82.604507	81.54924	77.901352	80.969711	84.157288	81.252289	82.281418	82.976883	81.481323	80.936516	81.405106	81.234711	80.57	81.068306	83.074341	84.293892	87.296509	84.978004	85.271927	86.214333	88.555084	85.878799	85.822021	85.626495	82.259872	84.857864	82.10508	84.277435	85.054649	85.184814	85.371063	81.960365	83.08979	82.321503	83.119942	83.331726	83.763626	82.300346	82.862038	80.992905	82.378899	82.819534	81.805099	82.49823	81.432442	80.407005	81.681786	82.323669	82.871635	82.861481	82.215668	81.240593	80.339287	81.500656	81.21862	80.505196	80.553192	81.9953	81.760727	80.795258	80.466118	81.385902	80.214462	79.742699	81.114227	80.685226	79.830994	80.697823	78.931038	80.380722	79.595818	79.608459	80.616669	80.959259	79.6353	80.26133	81.420471	83.191544	84.420685	83.30439	81.577797	82.080444	81.289108	81.680885	81.164482	80.978378	80.682716	80.099449	79.434196	79.421883	78.323425	77.2659	77.015381	75.601326	74.881783	74.453705	74.607597	74.693253	74.59024	74.887405	74.456535	73.846237	74.76162
83.416313	85.806229	87.730934	92.43856	92.202591	85.526764	74.29882	71.355255	73.358414	91.905418	75.781113	90.813309	74.077057	74.659485	72.9384	71.96727	80.340141	92.042686	71.473404	70.21727	83.308426	77.265472	73.254242	65.773514	65.321915	64.303711	65.082001	63.755379	63.106628	60.926292	60.36438	60.426456	61.21936	62.074471	64.465904	64.618881	63.773273	62.27924	61.298218	61.732094	61.666	63.101562	65.189331	63.191856	63.898094	62.857052	62.85051	63.662788	63.695557	62.663956	62.133095	62.640652	61.895515	62.211651	61.428295	64.716705	64.921707	67.377563	66.803871	67.059341	65.992447	66.367851	66.118317	65.429161	65.2033	64.491486	64.390717	65.267372	66.071907	65.745018	65.092102	64.193398	64.292526	66.012383	65.311256	66.495377	67.167023	67.466011	67.871132	67.452682	68.869705	68.056183	67.033531	66.322571	66.31974	67.078011	68.905457	70.4132	72.119217	72.726273	73.436096	73.212845	72.72728	72.432693	72.492195	72.530258	72.923859	73.494804	73.927193	74.356308	75.406059	75.59729	76.37326	78.770966	77.65062	75.828003	75.531647	76.229324	76.33284	75.645653	77.208267	77.392242	77.389603	76.754181	76.256058	75.645378	76.316933	75.944427	75.758118	75.632736	73.966888	75.339951	75.528969	73.759827	70.738739	71.37384	70.557915	74.358322	73.825356	74.440422	74.499947	74.442612	74.2155	73.137856	75.180901	77.883713	76.129608	81.512161	77.482582	73.583702	71.26683	70.973419	72.944199	74.847275	74.871399	73.658783	73.799202	76.231491	75.838577	74.749901	74.340385	71.81411	72.023148	71.50209	73.512352	73.292885	72.347672	72.796051	73.938118	73.455643	74.562302	74.542046	72.879868	73.902046	73.573357	76.671204	74.630066	76.113907	75.539116	77.297577	76.867348	76.828232	78.197441	79.280838	78.307243	80.924652	86.905716	82.352676	88.589996	86.463493	86.302521	90.936974	77.99559	79.230995	78.507957	75.902611	79.17347	78.654709	90.79657	90.36834	84.862411	89.430687	84.357361	84.164604	80.91394	81.503792	81.481003	83.538452	87.427956	87.267128	83.943741	87.752243	87.598137	86.305481	83.529739	83.144211	81.442635	84.334099	85.665894	87.167801	87.754242	88.010956	88.310211	88.480003	88.671364	88.667305	88.936386	88.812149	88.8032	88.828392	87.849831	88.344925	88.462967	88.329155	88.566307	88.590919	88.059624	88.359543	88.370422	88.715927	88.261131	88.459984	88.158997	88.360809	88.424408	88.425972	88.26693	88.416748	88.314224	88.520386	88.685997	88.72168	88.827614	88.755714	88.583603	89.127106	89.078674	86.414787	88.675179	88.787148	89.538918	89.617561	89.712982	89.391396	89.594429	87.82016	87.322105	83.93924	83.985733	88.055267	89.772377	89.653648	88.825363	89.386436	89.524521	89.326248	89.505424	79.230072	77.343124	77.244164	77.551933	77.806358	78.880249	78.77079	78.023636	77.639091	77.111404	77.00058	76.742355	78.638481	78.786179	77.480499	77.865837	77.773117	77.746277	77.804512	77.949821	79.110191	80.722237	79.5131	79.686134	79.360382	78.144096	77.618668	77.243927	78.232292	80.776161	76.807091	78.538795	81.550957	79.689758	78.784569	79.221535	80.519012	78.824005	77.204193	77.193611	79.330406	80.367523	78.352196	78.569176	79.691971	78.772141	79.142441	79.305946	78.548943	77.817451	77.893494	78.949066	76.980431	75.714897	72.194382	72.219078	75.796761	73.13092	76.658325	76.668625	76.244041	79.672318	81.2631	80.102669	79.236961	81.191994	84.488083	85.16642	89.117294	85.059845	86.300461	90.804489	91.182922	90.999329	91.369858	74.759514	69.20488	72.918259	72.236053	72.331535	86.872757	89.703026	91.021645	90.98304	91.153481	90.993553	82.746361	81.724915	81.364983	85.347054	79.742546	84.735512	81.277946	75.803368	75.436653	77.420891	77.851013	81.076141	78.631706	82.532234	82.246918	86.450233	82.010582	76.450035	76.776299	83.397171	81.215034	75.145088	76.007645	81.48143	90.491035	90.574165	90.867836	84.598396	78.818108	74.962143	74.061752	85.287598	86.236557	89.462097	84.82473	82.063362	79.670105	79.620499	80.595749	80.58371	81.785873	85.877701	85.416664	84.162697	86.200531	80.516891	84.158943	80.440674	79.245132	77.374649	81.946678	84.301231	85.150993	84.201965	83.186653	80.996231	83.312889	83.600075	80.94072	82.783875	84.900627	82.534081	82.025192	81.703758	80.542122	79.861763	80.6819	80.765221	80.724983	80.543564	82.823013	83.952324	86.025742	84.436752	85.849144	86.374557	88.547897	85.4841	85.870941	86.303185	83.333443	85.337357	82.71727	84.754196	84.688629	84.509239	86.252869	82.335793	84.686569	83.171463	83.236092	82.93425	84.812927	82.738487	84.371178	81.491623	82.39534	82.92588	81.912628	82.109238	81.806091	80.593857	81.740814	82.045425	82.216553	82.530006	81.751541	81.192337	80.207726	80.811226	80.470047	79.472992	80.0112	82.020447	81.529778	80.340698	80.164772	81.350716	80.207062	80.104836	80.802361	79.960274	79.523682	80.462662	78.52227	79.976181	79.240311	79.214539	80.984406	81.302109	79.601486	80.013535	81.029602	82.72847	83.874306	82.621117	80.656342	81.386909	80.756828	80.500343	79.904594	79.805763	80.281929	80.016777	80.619781	80.859718	78.418053	77.082436	76.83503	75.06662	74.838348	74.401665	74.562965	74.268631	74.138618	73.943245	73.305115	72.739258	73.729012
88.520706	90.33165	90.731773	91.800339	91.519463	85.305252	80.803391	76.525375	79.398964	91.445862	79.789108	91.154335	77.375015	76.97644	72.359558	70.513451	85.2323	91.75824	72.934303	76.780312	89.601227	85.499748	83.067627	68.112274	67.428978	66.533829	65.484589	64.18528	63.640602	61.124882	59.631363	59.597248	59.989021	60.596058	61.402008	62.82489	62.64679	61.813629	61.465565	61.643471	61.331348	62.850338	64.451553	62.639	62.173649	62.207294	61.66214	62.86055	63.154156	62.879822	62.005676	61.14941	60.421112	61.259594	59.757362	61.744946	62.464893	65.155579	64.759445	64.101662	63.305046	62.736698	62.665524	62.41938	63.594662	64.097008	62.63829	62.102966	62.940224	62.259438	62.133156	61.762306	61.004528	62.023853	60.925541	62.315056	63.652855	63.727913	64.925293	64.258751	64.733185	63.87389	61.360466	62.71685	62.495255	62.858253	63.508507	66.11647	67.834953	69.765564	70.987877	71.368774	70.766525	71.116623	71.024635	72.810646	72.382133	72.937485	72.533409	72.637527	74.474648	74.193123	75.278816	76.305779	75.701508	73.139954	72.892014	73.842499	73.336594	72.510513	74.231575	74.09626	75.257874	74.21608	74.719093	74.178528	75.032242	75.125137	74.525436	74.605774	73.511795	75.909241	76.301636	76.512756	74.696045	74.73053	74.979332	76.803787	74.566612	73.553444	74.587723	74.438683	76.69384	76.380341	77.955872	78.335953	76.04232	80.968102	79.265671	76.806168	74.20726	74.675613	74.125504	72.978012	71.314941	68.911743	70.977325	74.228485	74.024635	74.512131	74.013435	72.998528	71.802048	71.422722	69.77359	70.602417	68.694702	69.655899	71.951439	72.088081	72.632156	74.764648	72.284119	71.873848	73.873039	77.070168	74.812111	74.556488	74.106964	76.435257	74.282188	75.265167	75.87748	77.806335	79.642319	81.703796	90.260757	84.672256	90.732094	90.211098	86.433479	90.753807	78.619728	80.583405	81.489799	78.586708	81.442635	80.736275	91.0793	90.436646	89.081459	90.584808	88.143845	88.151787	82.906952	82.434708	84.893158	86.747253	89.170273	88.989899	87.511703	90.166595	89.828171	89.069443	86.336533	86.406334	84.306503	86.831688	87.543915	88.636841	89.143257	89.256104	89.065521	88.950638	88.971405	88.806656	89.132271	89.01561	88.647911	88.862358	88.469597	88.687027	88.779831	88.993462	88.701637	88.713394	88.515343	88.58847	88.299225	88.622757	88.354988	88.926643	88.307762	88.211029	88.321388	88.507065	88.499527	88.714813	88.498604	88.851761	89.046959	88.982224	88.616257	89.019409	88.530968	88.959343	89.092621	86.505234	88.905273	89.34977	89.666077	89.544411	89.88385	89.71315	89.819885	88.40432	87.487778	82.858009	82.530434	87.697075	90.001053	89.962494	87.081352	89.943672	90.01873	89.505379	89.423584	78.976059	76.521729	76.529434	76.746605	77.973083	78.323189	78.408867	77.663361	76.937103	76.585754	77.018364	76.308182	77.956604	77.770973	76.892647	77.609779	77.874763	77.430244	78.20742	78.13369	79.938713	81.105003	79.748169	79.47731	79.033821	78.819138	77.822319	77.457199	79.185226	82.367462	78.235313	79.138405	82.198013	79.732185	78.050972	78.920204	83.708847	80.660805	77.861267	77.829041	80.05806	81.214218	79.223999	78.40966	80.456207	79.528397	80.321518	81.199028	79.666885	78.88636	80.968719	82.642937	79.013306	77.157585	73.795227	72.203178	80.017097	75.720367	78.249825	77.243889	78.760132	83.551025	82.107246	83.346687	80.350739	82.09478	86.203171	89.158943	90.51046	89.696503	89.682487	90.70993	90.889549	90.507492	91.127533	81.696999	72.313789	77.914375	76.560333	75.203865	89.854599	90.283844	90.96508	90.877472	90.902313	90.709259	85.817924	84.283417	82.840302	86.390221	83.652115	87.235565	84.565262	78.870682	78.206924	81.684059	82.613258	84.294449	83.583427	84.385727	83.231972	85.620872	83.959389	82.106407	79.651047	85.094887	82.789581	76.723579	79.892128	83.033897	89.523964	89.790703	89.535271	86.160683	84.366463	83.175087	82.407677	85.15799	85.128769	88.04982	86.249138	84.67942	80.908279	78.431526	78.211197	78.784996	80.487343	85.665268	84.705833	83.615074	84.444778	81.755768	83.209358	81.787529	82.755806	81.630005	83.26429	83.103439	83.365868	83.305954	82.077873	80.614456	82.717308	83.685349	82.564423	83.222832	84.681648	82.689476	81.74942	81.408859	80.395485	80.190414	81.494415	81.158516	80.894203	81.04895	83.53907	84.008461	84.786514	83.39093	85.68261	86.313248	88.437027	84.738792	85.709152	86.507782	84.235588	86.174179	82.782539	84.212738	83.494911	83.996979	85.896347	83.332672	86.247078	84.016273	83.707047	82.705208	86.070755	82.971024	86.162743	82.20623	83.05162	83.669731	82.193741	82.271759	82.759712	80.176247	81.202072	81.505035	81.76931	82.825867	81.721695	81.273956	79.981674	80.947433	80.262466	79.501831	79.92408	82.241249	81.635757	80.744423	80.172623	81.346954	80.525497	80.097824	80.629517	79.386566	79.295151	79.591995	77.714516	79.391411	78.909836	79.737915	82.311913	82.39064	80.503777	79.826637	80.45462	82.08152	82.778015	81.944984	79.75692	81.186691	80.400864	79.181618	78.659836	78.205338	78.258621	79.112144	80.242233	81.157356	79.246658	77.898453	77.310257	75.519913	75.040268	74.767029	74.41787	73.608826	73.222458	72.744881	71.641586	71.780205	72.201828
89.464935	90.780434	90.767715	90.805733	90.86837	81.788795	80.264336	77.747864	81.452682	90.990204	81.224861	90.287964	81.764565	80.455948	73.641167	72.119774	88.878922	91.358421	75.423973	76.673286	90.960938	89.674126	88.28727	72.698273	72.047096	71.143898	66.888153	66.482544	68.421692	66.158829	61.610493	61.361217	62.354473	61.959457	61.637848	64.304352	63.875305	63.208744	63.502415	62.900848	63.365086	71.455719	71.352638	64.02253	62.40226	62.228474	61.193375	62.294456	62.26894	61.506035	61.49226	61.614567	61.198677	60.356934	60.224625	60.893482	62.547848	63.977829	62.45676	61.792881	62.790363	61.208462	61.155289	60.877949	61.736191	62.990498	61.560665	59.699043	59.783737	58.900772	58.309273	58.093342	58.144756	58.036373	58.716969	58.501381	60.325264	60.004234	61.84436	62.261066	61.765522	60.827374	59.894691	59.408546	59.85622	60.727936	60.791965	62.606579	64.010704	66.292923	67.898598	69.771851	70.277954	70.652733	70.078979	72.432755	72.189056	73.168282	71.731346	71.529472	73.44313	72.350334	72.881821	73.267525	73.187462	71.38916	71.480804	71.849792	70.940071	69.813782	70.885635	70.54525	72.403145	70.993248	71.131172	72.038361	73.419464	73.636017	73.177078	74.171127	73.057106	74.52829	74.813461	76.723282	76.546555	77.664497	78.432274	78.302025	76.238831	74.592361	75.346062	74.864555	77.074646	78.114189	79.085022	77.970291	75.717064	80.617035	79.099632	78.230255	77.432907	77.483398	75.782318	73.582306	73.065994	70.846863	74.394821	75.276024	74.597404	74.121712	73.622192	73.972618	72.029243	70.75573	71.264709	70.149826	69.085915	70.886238	73.210381	73.092834	73.947754	76.29213	74.64843	72.768738	76.693794	78.183861	76.183296	74.015495	74.467545	75.359985	72.991531	72.376022	70.676445	72.911453	75.747704	79.181854	90.239235	85.848007	90.415634	90.452888	85.645485	90.318176	77.982224	80.667931	82.261932	79.782265	82.146065	81.85997	90.971558	90.319138	90.190048	90.861313	90.353127	90.31105	83.370842	80.400864	87.282364	89.431587	90.161766	90.139153	89.705856	90.825974	90.19046	89.903763	88.781937	88.642311	87.356781	88.742989	89.114784	89.508965	89.646782	89.420128	89.546577	89.119461	89.199089	89.003784	89.393738	89.413368	88.892525	89.044792	88.730888	88.864914	89.083389	88.969261	88.911026	88.845901	88.756119	88.621407	87.976456	88.555855	88.604546	88.914093	88.399109	88.561417	88.350845	88.732391	88.696251	88.777321	88.945206	89.005951	89.051788	88.851738	88.709274	89.268936	88.940567	89.398949	89.54821	87.784538	89.406052	89.706436	89.900009	89.823509	90.168831	89.811646	90.146194	89.315048	88.39035	82.596954	81.75148	87.997139	90.183037	90.113701	86.637154	89.944511	90.106003	89.912842	89.064705	78.74749	75.281967	75.41243	76.569496	77.152412	77.201355	77.621925	77.654541	76.761261	77.093445	78.035698	76.452637	78.310417	77.860001	77.116409	78.266602	78.551949	77.881783	78.971207	78.982277	79.551292	80.235733	78.997063	77.589462	77.526634	78.902908	78.208946	77.985657	81.176628	84.069832	79.391045	79.370773	82.620834	79.169411	77.520691	79.599854	87.620903	83.042648	79.226814	78.797333	81.308846	80.973984	79.419136	77.579399	83.132706	80.57309	80.845345	81.764374	80.571991	81.069786	83.342926	85.33828	81.067749	81.474907	78.65271	75.551498	85.731529	81.528275	79.765442	78.963867	84.208832	87.686264	85.060272	86.662064	82.018456	82.96167	88.160217	89.98584	90.073235	90.098038	90.280945	90.153511	90.286736	90.139969	90.640236	87.492088	78.955414	81.750877	77.072571	75.338341	90.077461	90.383644	90.711212	90.195221	90.487091	90.431366	87.349159	86.791351	83.556152	85.720779	85.351776	88.127861	86.518494	81.573547	82.10598	84.484459	84.025948	84.334099	83.972305	83.573235	82.64933	85.664909	85.172562	83.956772	81.845787	86.444016	84.191582	78.786438	82.027878	84.339104	88.217873	88.625549	87.005669	86.481049	84.901871	84.188148	83.251541	85.812172	84.506042	86.443306	86.299988	85.65287	82.81958	78.409592	76.792503	77.187218	81.016808	85.867615	83.70327	82.447418	83.191673	81.361145	82.039528	81.134613	81.8955	80.932442	81.53688	81.399033	82.432846	82.653152	81.31649	80.388763	82.326134	83.672066	83.054771	83.107666	84.083221	82.975189	82.482712	81.895927	80.841927	81.111526	81.945541	81.393539	80.94883	81.623848	83.52903	83.25489	83.571945	82.61824	85.376022	86.375496	88.407715	83.925117	85.083191	86.316788	85.891281	88.127708	83.473991	84.248016	82.88987	83.433418	85.344627	83.448265	88.030998	85.349396	85.233139	83.217422	87.338905	82.98465	87.51078	83.548988	84.513985	85.032333	83.171051	82.6474	84.280762	79.895859	80.283775	80.663895	81.385536	83.968979	82.293518	81.360519	80.047462	80.917458	79.717094	79.180977	78.95919	82.476318	81.910309	80.292786	79.93045	81.181259	80.188675	80.268089	80.857399	79.188599	79.057213	78.278938	76.470444	78.760345	79.466621	81.150085	84.203659	83.859268	84.083496	80.988358	81.050323	81.783104	82.054245	80.951088	79.759926	82.315216	81.366417	79.258308	78.196045	76.795509	75.97464	77.24337	79.106949	80.557358	79.9282	78.005119	77.363235	75.946259	76.002495	75.613922	74.063812	72.845169	72.391144	71.418297	70.603661	70.685776	71.35672
87.228981	88.593407	90.102119	90.696732	90.577637	80.03315	79.140724	77.450417	81.656998	90.549812	82.525345	88.484894	84.275589	83.253448	78.204674	76.123558	89.038979	91.049713	80.910378	77.235497	90.913368	90.797325	90.644478	77.292168	78.453392	77.500694	72.027573	73.276253	77.322525	75.439552	70.542931	69.08873	77.17067	69.610405	66.426773	69.099457	66.288071	64.594696	62.839115	63.249321	64.715782	88.370163	87.844749	76.299706	64.538437	63.567776	62.042755	62.969254	62.697235	60.929062	65.412621	62.787979	62.935719	61.527557	62.077946	61.469234	61.050941	61.254421	60.514542	59.675011	70.971786	60.477913	60.979893	60.595009	61.153076	61.552727	59.210964	58.443146	58.254875	57.033569	57.143692	56.819981	56.523113	56.068596	56.298817	56.20097	56.625618	56.723484	58.050835	59.890186	60.351593	59.780708	59.087303	58.525928	59.404598	60.25692	60.128731	61.860023	62.069794	63.912472	64.571777	66.541466	66.808548	67.757706	67.147514	69.290771	69.118423	71.420746	68.763664	69.599632	71.283356	69.787453	69.52108	70.796028	71.176346	70.407043	70.465103	71.109009	69.305168	68.147446	69.55526	68.464111	69.512535	68.747467	68.499458	69.84037	71.211815	71.652702	71.05777	71.687462	71.60112	72.221184	73.204887	75.233192	75.585892	76.627708	76.971184	77.00721	76.755531	75.824486	75.507576	75.233475	76.455978	77.310852	77.834061	77.983574	76.143211	80.598854	79.022514	77.903236	77.153976	76.862022	76.805717	76.5075	77.732689	76.279793	78.243042	77.468933	77.278473	74.749321	73.515854	74.067955	74.769859	74.190544	78.503281	73.563034	72.36274	74.699562	74.383667	74.316887	75.41172	77.86734	76.752029	77.005768	79.961327	80.855064	78.374702	76.931374	77.367523	76.944748	76.60363	73.243942	70.371185	71.376198	73.946228	76.77774	90.018692	85.621666	90.108276	90.228287	84.468857	88.527359	77.551414	81.00441	82.122955	80.588318	84.052063	83.968102	90.64418	90.01796	90.084412	90.41851	90.274788	90.384521	83.472618	78.63018	88.165733	90.326073	90.735931	90.656647	90.501724	90.443123	89.802528	89.948502	89.620049	89.465469	89.263657	89.273483	89.583374	89.550827	89.91642	89.534882	89.673218	89.496841	89.381935	89.142769	89.4394	89.377708	89.120491	89.04953	88.87487	88.687111	88.850662	88.993118	89.003761	87.886078	89.042496	89.024963	88.223839	88.489357	88.616646	88.980957	88.713615	88.747711	88.836693	88.982498	89.015671	88.991035	89.122337	89.106956	89.011421	88.909073	88.969841	89.366226	89.231583	89.480103	89.648758	89.036919	89.585159	89.662643	89.960197	89.964508	90.210861	90.268883	90.350189	90.058754	89.520851	84.089035	83.166031	88.986748	90.267876	90.444862	87.564552	89.675842	90.46505	90.195694	89.3815	78.302971	74.347488	74.537987	76.197716	77.178505	76.684441	77.547516	78.462746	76.424011	77.347504	79.447525	77.955231	78.180145	78.19043	77.378082	78.38533	78.843445	78.508362	79.134201	79.349831	78.22628	78.234161	76.997681	75.865898	76.412079	79.066864	79.539215	79.733963	83.758759	84.513229	79.552902	78.853279	83.817398	79.110596	77.891525	79.825439	89.930946	84.929749	80.908188	79.802414	81.840012	80.034737	79.760719	78.308357	87.525543	83.382133	80.926041	79.870239	79.760078	83.09481	84.508705	85.899757	82.645622	84.457825	82.589378	80.231377	88.203522	85.87841	81.21521	81.345261	88.153564	89.407661	88.089775	89.246666	84.483192	86.495834	89.243614	89.685127	89.779182	89.736244	89.637665	89.546623	89.78714	89.444008	89.626335	88.886475	81.562523	82.806183	76.576706	78.52079	89.170403	89.941803	89.940498	89.6549	90.190605	90.042702	86.265358	86.052666	83.210403	84.688049	84.763123	87.378365	86.561752	83.151505	84.142075	84.573227	82.914658	83.164398	82.601974	82.833183	82.45063	84.877434	84.847305	84.066673	83.676254	85.539703	84.240356	81.618828	82.966431	84.970901	86.919235	86.888962	85.273582	85.98201	84.636612	84.492134	83.756935	85.500992	84.002106	84.792007	84.694458	83.665352	82.73806	79.71244	79.087082	79.396194	84.343246	86.235527	83.390114	82.869019	83.016281	81.500183	81.642967	80.895874	81.386482	80.641685	81.213921	81.00428	82.466621	82.288864	81.720261	81.468964	82.976112	83.486977	82.319702	82.215286	82.799255	82.158211	82.157715	81.729202	80.67585	80.613213	80.797211	80.309761	80.57019	81.652557	82.770607	82.225281	82.93708	82.477135	85.359154	86.590996	88.497253	83.282845	84.307045	85.575279	86.88855	88.776459	84.852753	84.533081	82.792114	83.302719	84.677704	83.372307	89.159309	86.156418	86.613403	83.835983	88.993484	83.484375	89.027023	84.808334	84.930435	85.555794	82.993942	82.246956	85.827423	79.928673	79.473228	79.877083	81.397316	85.737862	83.704063	82.60659	80.310013	81.915886	79.500221	79.429008	78.800468	83.568512	83.324516	80.374947	79.342514	80.798111	79.776794	81.35569	81.43972	78.57383	77.837471	77.413727	75.926857	78.664017	81.183945	82.9412	86.232658	85.12413	88.239098	83.841644	83.280426	82.187134	80.902397	80.225067	81.554993	84.821297	83.499825	80.41758	78.256493	75.378052	73.650093	75.22049	77.774879	80.18515	80.450775	77.817429	76.787651	75.545792	76.00312	75.771889	73.553917	71.765289	71.333931	70.098694	70.043098	70.606598	71.961884
84.83651	85.274399	87.44175	89.857117	89.293571	80.973808	79.553207	78.928741	83.714447	89.731499	84.154564	86.48764	84.153023	83.786484	80.764229	77.921349	86.988907	90.337036	84.630539	79.768982	90.665169	90.487366	90.601547	76.980019	77.640144	76.339638	75.451637	76.186172	76.843422	72.617653	72.317719	71.176643	87.332428	70.425064	67.934387	68.661118	68.219795	66.968727	64.427216	62.43335	64.876541	93.333496	93.200989	91.152428	65.87426	62.90501	61.217171	62.434959	62.542011	61.10804	84.446884	64.317612	62.320248	61.14473	61.049225	61.956024	61.249165	61.639824	61.071198	59.895187	90.65081	61.584354	60.768665	59.93042	58.282555	58.768829	56.232277	57.332283	58.042015	57.730022	57.640049	56.901024	55.955452	56.07349	56.676212	57.009731	57.147766	56.32317	56.495026	57.919838	58.428123	58.110874	57.973221	58.819149	59.619328	59.941341	60.530785	62.317413	62.457985	63.994869	63.329636	62.815727	61.231186	62.357132	61.318451	63.221642	62.888832	65.865593	64.403419	65.825638	67.549973	67.089752	66.779427	68.825226	69.109734	69.884933	69.697952	69.741814	67.714386	67.190605	68.21656	68.146759	68.70993	68.631935	67.439362	68.77182	69.991814	70.129318	69.463974	69.546761	70.066147	71.216423	72.721085	74.140526	73.865463	74.406219	74.675056	74.667206	75.431595	74.938454	74.931717	74.553993	75.108673	75.053619	75.968422	76.640221	76.228142	79.567749	78.720818	77.513565	76.80954	76.578697	77.307747	78.23761	79.60923	78.83004	78.260483	78.304497	77.792946	74.987701	73.905113	74.544464	78.887718	79.688217	82.736855	78.899498	78.212593	79.001442	76.410881	74.843803	76.903053	80.110435	79.645218	79.524239	81.117271	80.959496	79.968063	79.673492	80.118164	79.855927	80.226631	77.416473	75.120178	75.318703	77.009071	76.627968	89.779137	86.323936	89.527199	89.864494	84.756989	86.611343	78.799011	82.155609	82.043686	81.260399	84.382446	85.003494	90.193932	90.126404	89.959702	89.713219	89.884903	90.057419	83.664558	77.911758	87.938347	88.921707	90.253349	90.133659	90.222519	90.2229	89.916809	90.005859	89.833191	89.999268	90.267624	89.605309	89.723923	89.699638	89.790443	89.722229	89.646141	89.254219	89.310074	89.249817	89.238251	89.497032	89.285652	89.06144	88.846695	88.621063	88.781418	89.198128	89.218834	87.452736	89.151245	89.084099	88.588814	88.589653	88.866867	89.297951	88.931343	88.914696	88.998787	89.070198	89.266472	89.10247	89.203918	89.336296	89.266129	89.310547	89.144394	89.325951	88.955933	89.244133	89.424141	89.232758	88.994232	89.707382	89.926529	90.144196	90.540237	90.234772	90.459496	90.196808	90.02903	87.07811	86.513168	89.76899	89.802696	89.966248	89.010048	89.870865	90.094696	90.193245	89.883675	78.211693	73.997559	74.638535	76.363953	77.719864	77.434921	78.477142	80.192253	77.455307	78.210014	80.899734	78.711548	77.742004	77.566971	76.231445	77.351753	78.043961	79.288048	78.947327	78.658699	76.535614	77.142044	75.091019	74.558739	75.418076	80.145714	80.60051	80.130562	85.54007	85.581863	80.17762	78.71981	86.451134	79.754372	78.196732	81.359985	90.29657	86.63102	82.469238	81.084641	81.153236	79.252647	81.620155	80.798347	89.092422	85.035507	81.267456	80.114426	80.699814	84.838768	85.038345	85.86412	83.318642	84.717552	83.913292	82.841316	88.074409	87.459328	83.143524	82.039871	88.960266	89.034409	89.125046	89.582779	86.099556	88.658745	89.176308	89.332062	89.497826	89.109337	88.980629	89.101952	89.040947	88.722839	88.657005	88.985847	81.889389	84.413841	78.307991	83.172318	87.513161	88.684128	88.639969	89.186821	89.487717	89.079185	85.257019	84.701286	82.30706	84.333672	83.769402	86.176308	84.852303	82.538757	83.630272	83.215172	81.519005	81.891273	81.625908	82.972229	82.634933	84.600006	83.350227	82.686562	82.959671	83.415352	82.149521	81.600998	82.284592	84.592773	86.044754	85.639328	85.068253	86.197205	85.138252	83.79129	83.032867	83.817017	82.678513	83.638145	84.11927	81.818321	81.778984	81.315948	81.386246	82.001099	85.204445	85.717346	83.132469	83.052521	83.733093	82.707008	82.821747	81.739677	81.577003	80.945831	80.895576	81.540764	83.272247	82.233521	82.189362	82.212151	82.023392	81.949448	80.746811	80.895981	81.409119	80.853043	81.247955	81.160789	79.896782	79.573524	80.152473	79.610886	80.720612	82.525757	82.42984	81.846901	83.137497	82.956047	85.733376	86.798576	88.765625	82.465073	83.72084	85.127304	87.424347	88.993896	85.227684	85.019699	83.20285	82.844597	84.213058	83.062653	89.360565	86.088097	86.576218	84.758789	89.949814	84.353844	90.048798	85.886864	85.379845	85.230263	81.990669	82.101685	87.46656	80.787918	79.759995	80.641876	81.891449	86.321083	83.995605	83.470947	80.724297	83.298576	80.564613	80.208801	79.380623	85.965912	86.266083	81.699875	78.752144	80.788803	80.170303	82.470634	82.627228	78.682068	77.041328	77.256676	75.786011	79.160721	83.549606	84.074638	87.793015	85.646065	89.807373	83.980888	84.276512	82.911049	80.996574	80.828415	84.276123	87.910255	84.3302	82.023582	79.582275	74.909996	72.671898	74.105247	76.206879	81.386398	82.292465	78.804611	76.884811	75.678825	74.777885	74.959435	73.208984	72.151787	70.970436	70.144615	71.221535	72.709686	74.645554
83.235252	82.611954	84.19619	87.207993	86.894562	82.462669	81.240417	81.529587	84.313011	86.937729	83.164658	84.177933	82.863716	82.550735	81.253227	78.757362	84.53447	87.175377	84.446602	80.129471	90.071991	89.750122	89.987404	75.609947	75.566757	73.025757	73.276642	73.960777	74.664268	70.53476	72.074265	70.543343	88.602936	70.753624	67.794075	70.577568	71.187454	68.933197	69.789879	67.343613	79.929291	93.084908	92.779564	93.082115	79.491898	61.506828	60.625027	63.473427	64.344757	62.241947	92.839775	69.317848	65.640717	63.090511	62.192272	62.834801	63.352169	62.8386	63.366779	62.415947	94.098007	61.260174	59.794163	57.984318	57.17461	57.106052	56.26268	57.40041	58.737267	58.554642	58.171062	57.16869	56.791035	57.908356	59.110931	58.972721	58.726173	58.612103	57.876343	57.888851	59.093784	58.261742	58.460205	59.183006	59.342503	59.530106	60.19231	62.066597	61.566502	61.977524	61.352036	60.275696	59.640141	60.639809	59.681019	61.493462	60.699829	61.116985	61.056927	62.579262	62.959641	63.870865	65.052986	66.902596	67.17614	68.310799	68.537674	67.951859	66.167175	65.935692	68.136131	68.134247	70.064941	69.753616	68.654121	68.850868	69.693703	69.269188	69.069992	69.249077	68.873482	70.931854	71.913712	72.785027	71.967163	72.607437	73.080307	72.822273	73.448692	72.907181	73.684212	73.555504	73.398132	73.177658	74.468163	74.913521	75.397736	77.99527	77.273758	76.794647	77.149002	77.492668	78.502441	78.427681	79.132332	78.706612	78.142471	78.87883	78.264328	75.951576	74.655106	75.601646	79.650383	80.653122	81.972725	80.292397	80.22245	80.014969	78.938957	77.117523	78.432602	80.417068	80.133057	80.05098	80.921944	80.331863	80.461418	81.128044	81.015182	80.927994	79.700897	78.919624	80.25399	79.725677	80.357307	80.297913	89.030052	85.358749	87.172867	88.360161	85.31485	85.011688	80.613365	82.79097	82.97139	81.372131	84.311188	85.353767	90.005882	89.960472	89.677193	89.590309	89.690727	89.949104	84.385689	78.071701	88.199661	86.952713	89.334854	89.530807	90.09568	90.230476	90.028687	89.840744	89.807419	90.004509	90.421791	89.903786	89.765617	89.540054	89.504372	89.386246	89.156395	89.129654	89.339149	89.241386	89.329514	89.659126	89.608055	89.243576	88.926834	88.69175	88.732391	89.290756	89.478233	88.409431	89.350372	89.173668	88.659622	88.895935	89.027603	89.47963	89.120834	89.010994	89.073654	88.96254	88.859268	88.850838	89.176285	89.223251	89.142212	89.113564	89.011871	89.10788	88.827293	89.077232	89.274368	89.677216	89.254753	89.621719	89.764328	90.069908	90.265518	89.893013	90.42598	90.453079	90.156258	89.516556	89.56797	89.904129	89.742874	89.526558	89.714203	89.481064	89.190186	89.614494	89.839966	78.262695	74.681839	75.490105	77.197021	78.103912	78.384964	78.431419	79.430634	78.674362	78.922287	81.918869	79.768318	78.161995	78.09108	75.347328	78.260101	78.752083	81.033951	80.224098	79.704437	76.890305	79.014275	76.49971	76.915474	76.61084	82.239899	80.904266	80.183479	86.873787	86.522957	83.265335	79.673004	87.456902	81.050972	79.731239	84.309662	89.760338	86.940369	83.332825	81.185104	81.631638	80.106102	83.544678	82.087723	89.209839	86.272568	82.792839	82.617447	83.330009	85.44516	85.254074	85.502838	82.868523	84.423088	84.390472	83.241501	87.258308	88.281136	83.047905	81.859665	88.742233	88.798843	87.838806	88.925079	86.114037	88.568428	88.607185	88.805084	89.03093	88.991486	88.688011	88.632202	88.635208	88.152496	86.418007	87.480354	83.431183	85.324928	81.46637	83.454552	85.547295	87.116219	88.025055	88.907463	88.784447	88.023666	84.036697	83.9758	83.021431	84.118347	82.902061	85.635185	83.832916	81.210381	81.553596	81.713135	80.113182	81.645561	81.571724	83.65168	83.652931	85.476723	83.943443	83.214699	83.093697	83.166824	81.507973	80.826096	81.554451	84.113861	85.283195	84.83741	84.717102	85.716919	84.876549	82.544235	81.417534	82.461365	81.908035	83.836243	83.968552	81.32164	81.172485	81.457314	81.594063	81.898102	85.017593	85.057915	82.648903	82.601608	83.760796	82.868866	82.214188	81.229523	80.777405	80.233887	81.084915	82.49662	84.081436	82.415787	81.975174	81.772552	80.649414	80.719276	79.434113	79.75087	80.334305	79.732651	80.550812	80.251526	79.336914	79.626007	80.846565	80.193695	81.963478	83.218285	82.403877	81.828293	83.384338	84.068909	86.488815	87.285797	88.715134	81.67009	83.397667	85.594398	87.445442	89.033501	84.767654	84.517052	82.681	81.973373	84.901375	83.028191	88.082069	84.785553	85.367096	84.994072	90.040619	83.750923	90.063148	85.648491	85.320343	85.308365	81.389252	82.618752	87.971176	81.218597	80.498497	82.096413	82.581482	85.836182	83.130264	83.215424	80.236671	83.902611	82.12027	81.070343	80.344391	88.904564	88.590149	83.973267	78.179184	81.116013	82.285622	83.216949	83.988548	80.161697	78.40097	79.276161	76.16954	80.075058	85.741638	84.503212	88.569847	87.070602	90.093918	82.09993	84.83535	85.141235	83.742767	84.440765	87.069313	89.669701	85.769211	83.156807	81.733498	78.161842	75.431961	75.714767	77.116875	84.11528	85.380486	81.402748	78.674637	76.528229	72.46653	74.843826	75.502792	74.265152	74.023987	74.644592	73.986336	76.935623	77.34137
82.598198	80.77359	81.506409	85.24427	84.606873	81.767143	81.338654	81.647774	82.439476	83.245514	80.884865	81.672127	81.304489	81.024574	80.591583	78.652328	81.962364	83.026512	82.739044	81.430496	89.712166	89.447723	89.35865	74.335258	74.624161	70.905525	71.753899	72.973724	73.75779	71.366028	75.313507	72.702072	88.591537	78.93853	74.271889	80.742599	78.839157	72.633194	74.747154	80.645248	88.276566	91.389366	91.732086	91.5951	89.547997	63.380062	61.546761	67.797958	70.502121	67.139229	92.712982	83.111053	73.816841	66.64933	65.028313	64.789642	64.505455	64.708015	64.414368	64.734001	94.018013	64.25592	61.130936	58.9006	58.331543	58.476234	57.527763	58.237862	58.209557	57.543617	58.55949	58.267494	57.71751	61.224747	64.014053	60.505852	59.459465	58.798206	58.213871	58.622704	63.342213	60.184864	59.105415	59.068077	58.805073	59.532059	59.629929	60.453495	59.703762	59.383678	59.676788	59.958549	59.259418	60.009514	60.135578	61.283993	61.916714	60.283958	61.739193	61.87809	62.084793	63.537582	63.695469	64.543671	68.770531	65.080666	65.88533	67.254333	67.088203	67.410973	70.999702	68.938927	69.75563	69.915451	69.822212	69.705185	69.424538	69.286438	68.803017	70.485252	69.490868	70.694336	70.468796	71.919785	70.769485	71.614227	71.365921	71.356567	72.122368	71.890091	72.389687	73.155922	73.330414	73.126503	74.144241	74.338837	75.071487	77.666687	76.641373	76.782417	77.008835	77.064133	77.054565	76.777008	77.726151	77.836418	78.017479	77.998657	78.164055	77.433403	76.836021	77.490395	79.623367	79.623711	80.801979	79.209282	79.844452	79.461494	79.756706	79.336891	80.5065	80.793648	80.808243	79.965302	81.018333	80.425026	81.137787	81.482956	81.401115	81.759888	79.317703	79.268631	80.412582	80.231071	81.464226	82.798378	88.146683	84.686394	85.390808	87.037598	84.709099	84.110474	81.912109	82.493118	83.590332	82.744514	85.569611	86.168884	88.966751	89.487808	89.509689	89.514885	89.27932	89.695343	85.771355	78.846344	86.987	84.887192	87.781105	88.140396	89.58284	90.031975	89.882843	89.836517	89.640305	89.797699	90.260193	89.956696	89.834091	89.781929	89.429482	88.989922	88.761551	88.789894	89.166435	88.946945	89.178299	89.131844	89.501472	89.22094	88.917076	88.742172	88.634094	88.797318	88.878151	88.977028	89.182228	89.043457	88.827744	88.959023	89.042519	89.522484	89.303574	88.873276	88.883064	88.737778	88.690804	88.697952	88.586884	88.9216	88.740326	88.862785	89.048843	88.923058	88.761551	89.032066	89.281273	89.800354	89.622665	89.69043	89.632835	89.77652	89.894066	89.584923	89.979317	90.113663	89.416519	89.685562	90.311333	90.136452	89.972687	89.789864	89.334274	88.57032	88.619003	88.940163	90.258026	78.268982	75.566048	75.825684	76.939484	77.224808	78.433861	78.535103	78.30999	77.733742	77.854828	83.113266	79.779236	78.550209	79.325966	76.431862	79.897537	80.650185	82.993149	82.617249	82.866783	80.245857	82.907013	80.758118	80.670715	79.222069	83.56459	81.159805	81.30471	88.066216	87.144241	85.443443	81.150192	86.908203	82.074608	81.853981	85.194878	89.618073	87.177933	83.848862	81.8787	82.633499	81.646355	82.946068	82.501808	89.076332	87.185333	84.851982	84.011917	83.572678	85.174278	83.82515	84.006104	82.0989	83.60257	83.270813	83.468224	87.129761	88.535728	84.92498	84.256729	87.767525	87.439262	85.545731	88.085655	85.869202	87.721817	87.715248	87.836464	88.598167	88.811119	87.935234	88.062912	87.593697	87.713531	84.072487	85.441895	84.311058	84.26355	81.518723	81.823578	84.446175	85.86837	86.884499	88.444664	88.146912	87.708725	83.978828	83.773819	82.585495	83.257118	82.524773	85.240173	84.298073	81.249649	80.859291	81.949852	80.387482	83.037544	82.000641	83.250191	82.966583	85.015831	84.387383	83.638229	83.836906	83.642029	82.018623	81.152229	81.091072	82.752907	84.385773	84.611206	84.681137	84.911957	84.063782	82.399948	80.995697	83.04924	82.645508	84.583824	83.732452	81.30072	81.392746	81.094742	81.191261	81.48909	84.926376	85.159515	82.256058	81.516235	82.590004	81.4692	81.150879	81.071014	80.48513	80.611603	81.224304	82.245178	83.375717	81.945694	81.845398	81.69944	80.096962	79.890625	78.919815	79.391624	80.138611	79.428703	80.489639	79.37487	78.851364	79.923538	81.74292	80.067482	81.439613	82.722198	82.525307	81.775017	83.837059	85.696297	87.939804	88.617828	89.316505	81.822609	84.078773	85.452927	86.207596	89.110924	83.809937	82.924164	82.091858	82.520348	85.054565	83.437088	87.011116	82.871826	84.064896	86.08445	90.13308	83.38578	89.991051	85.818283	85.012634	85.915298	81.742805	83.441803	88.630035	81.314812	81.826942	83.250961	83.120346	84.922813	82.43261	82.651176	80.813713	84.438538	83.785645	82.02536	81.553528	89.91951	88.460457	85.291611	78.478645	81.524475	83.675247	83.238258	84.658867	82.099113	81.073997	81.696098	77.375893	81.04097	86.698441	84.277412	88.407837	87.674438	90.196617	82.489685	85.183823	86.54203	86.596535	88.321793	87.103149	89.802094	87.889572	85.644348	83.61132	82.41761	82.034309	80.918594	82.058128	88.115311	89.143585	85.876671	83.268982	79.658195	73.044945	77.218483	81.289497	78.978119	79.856056	79.723427	75.840492	81.324234	79.577431
83.576042	80.624588	80.792381	84.490486	82.710701	80.855537	80.061432	80.661667	80.891151	81.419525	79.541855	80.141678	79.50087	79.794861	79.522194	77.885468	80.496483	80.906113	82.034393	83.644836	88.67971	88.67057	87.704544	76.370667	76.141518	70.705429	71.281723	73.10614	75.261024	75.555336	82.392204	78.60437	87.59436	85.451019	83.252037	85.757065	83.048294	75.648682	78.862206	83.266884	85.087631	87.062126	90.115807	89.239822	85.364563	75.562439	70.827095	75.352287	75.783859	71.804985	92.324898	85.247536	79.920151	74.1166	68.92878	69.911949	70.375839	70.542679	66.66021	67.210426	93.357864	70.228966	63.366352	60.798191	60.596725	59.814163	59.530254	59.520752	60.164459	57.80714	60.583721	61.404713	62.401699	64.373299	63.33247	63.156345	61.104111	60.059361	59.916451	59.827789	80.277382	61.298367	62.031105	60.315136	60.171692	60.78508	60.575352	61.436577	61.025253	60.34861	60.493042	61.816208	60.865139	61.817623	62.449806	63.620003	64.271004	63.620583	63.688282	63.475613	62.770771	71.220955	63.407421	64.419426	80.312744	62.879646	63.950645	66.064354	67.282181	68.313652	71.099655	68.6091	68.033844	68.172379	67.720306	67.678764	67.445068	68.979462	68.312241	70.235275	69.995743	69.601089	70.505341	72.670914	71.278053	71.474709	71.675789	71.477051	71.359871	71.83593	71.449562	72.965935	73.70163	73.487869	74.450356	74.869362	75.81002	78.314041	77.109756	77.320557	76.524452	76.25518	75.908577	75.652863	77.365532	77.44239	77.446342	77.019569	77.394043	77.191551	77.331711	77.350937	79.052444	78.701096	80.496201	78.153824	80.121765	79.383385	79.499046	79.79306	81.244156	80.967415	81.658417	80.624306	81.356506	80.841225	81.981979	81.453728	81.47673	82.590561	81.424248	82.21228	82.78537	81.999054	81.895226	83.745499	86.421654	85.053085	85.014931	86.381294	83.946815	83.682068	82.962143	82.857063	83.759468	83.191093	84.830032	84.956871	86.095093	88.37645	88.483154	88.753632	88.780128	88.425369	86.578682	81.563469	84.978371	81.638008	84.291962	85.475563	87.630173	89.297607	89.699379	89.719658	89.650795	89.603867	89.724098	89.52935	89.224007	89.363136	88.898232	88.561241	88.373169	88.271973	88.740028	88.623085	88.730606	88.399643	89.106827	89.056892	89.014771	88.913445	88.89444	88.789276	88.836845	88.942459	88.539421	88.785004	88.894691	89.138107	88.90255	89.149849	88.857742	88.809166	88.820389	88.734772	88.403229	88.552467	88.443718	88.288925	88.635101	88.858368	89.266983	89.226967	88.806526	88.927483	89.167358	89.789139	89.604553	89.849365	89.636681	89.606979	89.691483	89.425797	89.638199	89.753685	89.433411	89.264084	90.29953	90.119194	90.32019	89.917969	89.44178	88.596367	88.562103	88.771782	90.478012	81.202652	75.656128	75.158417	77.078278	76.583717	79.039398	78.856491	78.369682	78.429855	79.201294	85.137581	80.216225	78.726761	80.46949	77.973465	80.013451	80.984711	83.06469	82.927231	84.317879	83.819908	85.282768	84.563202	83.471222	80.899719	83.782295	81.609024	82.572495	88.580513	88.136314	87.140747	82.128532	87.470505	82.358536	82.439606	85.995117	88.992905	87.085594	84.214111	82.997543	82.654205	82.484344	82.741707	83.253792	88.316177	86.693199	85.251999	84.032814	83.927757	85.130051	82.82975	83.6437	81.404869	83.190727	82.803482	84.477913	86.951012	87.829147	85.480972	85.038925	86.547951	85.480179	83.445473	87.328003	84.744934	86.475044	86.276947	85.839272	86.836861	88.239052	86.731094	87.243958	86.508987	87.063583	82.9842	83.831024	82.990273	83.702858	82.250023	83.340012	84.756775	85.069542	85.758545	88.06591	87.419884	87.401543	84.151176	84.112465	81.89473	82.746338	82.142433	84.11734	83.276176	81.254944	80.813843	82.162415	81.074272	83.106743	82.034653	82.019867	81.017197	84.106003	83.783371	82.884682	82.909416	83.181824	81.569366	81.260056	81.010735	81.994637	83.342133	83.351364	84.146347	83.797272	83.014473	82.486938	81.593353	83.029709	83.226761	84.850456	83.079361	81.014664	81.077232	79.970215	80.199188	81.051979	84.722466	85.210907	82.498352	81.146843	81.253082	79.959587	80.277596	81.12886	80.26841	80.214333	80.572144	80.808777	82.03373	81.021141	81.575844	82.00856	79.777885	79.337021	78.612305	78.780045	79.2873	79.16362	79.970772	79.021057	78.727707	80.463417	82.711449	80.227257	80.880531	82.161041	81.710388	81.310204	84.443169	86.430389	89.057083	89.180618	89.182632	82.605148	84.227005	84.785934	84.964912	88.821632	82.888008	81.585548	81.976051	82.853439	84.287666	83.078804	87.110016	81.926811	83.647903	87.060989	89.858147	84.24295	89.689232	86.823708	85.895294	85.990509	82.366325	84.27636	89.409981	82.770393	83.574074	84.328094	83.31398	84.021439	81.953178	82.34626	82.185806	84.853378	83.97348	81.937927	82.292381	89.654358	87.678368	85.904289	79.971756	82.360901	84.139481	83.094299	83.754532	82.586998	82.412994	82.56517	78.914131	82.312164	86.556366	83.835854	88.029716	87.237068	89.842911	84.524925	84.700989	85.979645	86.297737	89.0923	86.264992	89.445129	88.830276	87.889915	84.927345	85.355484	86.39904	85.944221	85.292015	89.160278	89.78553	88.584717	86.438179	84.585884	78.744377	84.046738	86.692795	82.703552	84.0411	81.473709	75.974625	86.081635	83.660652
83.48423	81.096031	81.74942	84.608612	82.566978	81.533875	80.004333	80.200195	80.449234	81.115364	79.989006	80.245644	78.16983	78.917992	78.670883	77.738312	80.327118	81.403992	81.826324	82.947701	86.044601	85.916733	85.061386	80.914909	80.872917	74.961563	74.474518	76.335327	80.096489	81.682144	85.499855	82.853348	86.316704	85.702118	85.04538	86.580658	84.198746	76.726349	78.725449	80.815216	81.949615	83.448029	85.448463	84.082123	80.491142	76.893761	74.316673	73.818703	75.534958	71.479004	91.321129	86.235809	77.602745	77.230431	71.001785	72.470909	76.219559	79.18943	69.581482	71.257111	93.088379	85.04982	66.867599	65.423157	62.306129	61.250946	61.158356	61.701065	64.98851	60.819584	62.876495	61.644932	61.636391	63.574814	63.802906	68.147377	68.929314	66.720703	63.255524	62.634537	92.255005	65.741737	69.499168	62.107513	63.526447	62.629066	62.534718	66.946564	66.219467	63.884727	63.373001	65.461197	65.163666	64.018173	65.510918	66.036476	66.219925	66.645279	65.760323	65.532867	65.143089	88.859718	66.21035	65.744804	92.589813	63.253162	63.058006	63.744522	65.153969	66.220612	68.120773	66.613754	65.520187	65.6464	66.547791	67.001152	65.010139	66.864189	66.435959	68.868378	68.867775	69.073044	70.821777	74.158035	72.50618	72.024048	72.739685	72.602333	71.509621	73.112297	70.902435	70.911102	72.455566	72.914864	73.44854	74.829536	76.438705	78.518387	77.691193	77.782219	75.930115	75.591881	76.085899	75.385155	76.603546	76.630951	76.919746	76.534584	77.748161	76.885025	76.885262	77.162308	79.424225	78.98732	81.186455	78.207291	80.379799	79.728279	78.787704	79.292816	81.025093	80.739685	81.10704	80.964882	80.892441	81.098282	81.868721	81.264305	81.701935	82.496597	82.756172	82.746918	82.821976	81.727829	81.905373	82.753807	84.549927	84.039917	83.872223	85.044197	83.605103	82.925575	82.827194	83.198196	83.703331	83.373703	83.816544	82.859657	83.439575	87.228851	87.034592	87.528122	86.735474	86.276108	85.841095	83.303894	85.63916	80.336555	81.835869	83.680481	85.868111	87.230698	89.280952	89.513405	89.460236	89.486839	89.143799	88.88974	88.855812	88.829674	88.680801	87.889313	88.457474	88.369621	88.652458	88.322952	88.306732	88.108765	88.737198	88.691338	88.749428	88.788414	88.829102	89.062515	89.055305	88.952499	88.499336	88.844635	89.145836	89.097488	88.712776	88.77668	88.68885	88.725304	88.55249	88.476036	88.486916	88.531006	88.481224	88.52858	88.493347	88.933807	89.248337	89.128883	88.909157	88.743073	88.95533	89.603439	89.289879	89.647537	89.719185	89.491325	89.567009	89.074791	89.3311	89.70015	89.597519	89.483902	90.107697	90.145355	90.149025	89.969849	89.420258	88.775543	88.467468	88.67643	89.723236	84.672722	76.747185	76.880905	79.066589	77.423378	79.471962	78.766327	79.2976	80.685074	81.395325	85.96785	80.69342	80.060867	82.022469	79.089951	80.317932	81.539795	82.684395	83.138649	84.756325	84.917389	85.362549	84.796318	83.60038	80.948921	83.943466	82.297081	83.677628	88.201118	88.236671	88.164879	83.199997	87.306656	83.40052	83.063118	84.783508	88.455391	85.98555	84.372879	83.185104	82.315536	82.765762	83.652328	84.139587	87.730507	86.109123	85.090294	84.220459	84.246895	85.517212	83.319176	83.590744	81.646225	83.958595	83.320938	84.598076	85.66169	87.110596	85.068916	84.035858	85.282745	85.140007	82.492302	87.157242	83.360977	84.945213	84.600967	83.240662	84.780098	87.052147	85.453659	85.948769	85.797089	86.169357	82.838654	83.627007	82.345726	83.209267	82.387184	83.660759	83.932777	84.479156	85.018837	87.491966	86.632408	86.186905	83.888687	83.335121	81.793922	83.056854	82.375191	83.714424	82.543182	80.397545	80.604782	82.590149	80.954323	82.766037	81.848618	81.872696	80.516869	83.327568	83.242096	82.238548	82.54277	82.933838	82.332077	81.718178	81.164009	81.227524	82.141472	82.025856	83.110176	82.74263	81.755768	81.650688	80.974564	82.166939	83.420113	84.729713	82.750458	81.220253	80.672737	79.16201	79.740891	81.009666	83.908104	84.752571	83.364021	81.247864	81.167961	78.830681	79.890129	80.822189	79.894615	79.863159	79.94165	79.811531	81.167831	80.29055	81.300629	82.616997	79.74025	79.407677	78.771133	78.914368	79.153854	79.976135	80.596069	79.138771	79.429649	81.018631	82.880089	80.634842	81.05275	81.429245	81.088928	80.881866	85.668617	85.935684	89.214584	89.190811	89.188408	82.649826	83.95636	84.831337	84.440529	88.428185	83.21624	81.807846	82.199409	82.396965	83.792084	82.894676	87.474777	82.616951	84.327339	87.425598	89.203018	84.688797	87.605171	86.715027	86.137772	85.517967	82.838005	84.792435	88.63649	84.962128	85.207535	85.325531	83.215492	84.374657	82.695702	83.898079	83.313103	84.017197	82.222519	81.54628	82.841187	89.225571	86.548126	85.566437	80.90641	82.626694	83.557205	82.651222	82.363342	81.652237	82.100639	81.202095	79.924744	82.436066	86.232079	83.5009	87.472801	86.988907	89.169075	84.373093	83.772964	86.100945	85.750519	89.051743	84.817177	89.592987	89.222183	89.341423	86.234306	86.741951	87.687378	87.355667	85.053749	89.651718	89.71534	89.528297	86.249046	85.801353	84.037453	87.125999	88.04493	82.56221	84.503235	81.137985	76.862259	89.722252	88.962563
82.463722	81.037796	82.495995	83.656509	82.8367	82.142799	80.432884	80.417862	80.547485	81.160751	80.793823	81.083374	78.771416	79.262604	78.854088	78.231026	80.731361	81.59623	81.717728	81.623932	83.379837	82.711731	82.024422	81.785164	82.035896	80.087196	79.46096	81.06601	83.293449	84.168449	85.079605	83.559265	84.788857	84.459755	84.240227	86.390495	85.209106	78.758324	78.236046	79.486618	80.419235	81.602089	81.819412	80.176079	77.876007	74.027489	72.338875	71.024292	75.256752	73.559456	89.300369	86.928116	79.656349	77.852364	70.602547	73.329597	79.806084	83.492638	74.297745	79.409477	92.673859	89.492401	69.54438	68.645195	66.389481	65.546303	62.721439	64.001137	82.377228	63.910969	63.686329	61.471039	61.188206	63.820526	65.240204	74.072853	70.946274	70.968117	70.709641	70.622543	92.935989	87.26239	90.034332	67.051193	67.624329	66.451813	66.027878	66.149429	65.279816	66.609917	66.790672	66.844124	71.234383	66.578949	68.699036	66.691109	67.237038	68.241707	66.92189	67.221458	67.620056	92.99543	68.891296	66.676758	93.548393	62.470493	62.899216	62.122684	64.252899	63.824665	65.561859	64.269783	63.888329	63.877625	65.210701	76.370834	65.449394	64.827408	65.893295	73.124504	67.04274	69.151573	72.093506	75.029518	73.076981	72.768547	74.187347	74.299377	72.222771	73.878418	70.87207	69.190498	69.533997	70.047241	71.282066	73.145302	74.867813	77.20874	76.202934	77.372398	75.969688	76.125084	76.662788	76.335197	76.877495	75.526222	76.138	76.101028	78.706764	78.177124	77.402756	77.597488	79.501663	79.210999	81.109123	78.811432	80.325104	79.948753	78.382881	78.832008	80.939926	80.838387	80.763634	79.913948	79.746407	80.898232	81.552841	80.387932	81.268913	81.613052	81.905632	81.20845	80.812492	80.134903	80.421593	81.468323	83.2509	82.866142	82.529686	83.590981	83.120667	82.860092	82.38356	83.543816	83.664581	83.786522	83.72979	81.90361	82.603668	86.167999	85.1661	85.497559	85.457672	84.937363	85.008194	84.025284	86.209198	82.252296	82.111687	84.529922	85.194572	86.010269	89.202332	89.068848	89.236	89.044487	88.337952	88.428894	88.339066	88.452988	88.465286	85.857315	88.557144	88.388893	88.742126	88.5494	88.070869	87.75267	88.244614	88.259117	88.471809	88.662971	88.869827	88.803093	88.847855	88.633018	88.471184	88.703613	89.008011	88.98027	88.460114	88.52961	88.380951	88.328682	88.404236	88.396851	88.458351	88.59446	88.610748	88.877724	88.394234	88.771248	88.979477	88.780495	88.643402	88.795517	89.01342	89.374184	88.917183	89.43811	89.345131	89.666313	89.57132	89.152229	89.464012	89.575523	89.43013	89.554497	89.829521	89.967964	90.037231	90.070206	89.522568	88.652115	88.590149	88.586906	89.23201	86.56321	78.608704	78.666702	80.37632	77.853989	79.894554	79.125191	80.541954	82.770157	82.902596	86.78978	81.427895	80.406853	82.836761	79.903862	81.359596	81.941612	83.18322	83.238899	85.156982	85.272552	85.45771	84.756218	83.703377	81.457397	83.762749	81.894989	83.484138	87.822388	87.644417	87.365768	83.260979	87.472054	82.879768	82.409607	84.242523	88.223587	85.608154	84.699974	83.726593	83.092369	83.806396	83.758179	83.430779	87.864899	85.467751	84.15712	84.11161	84.235634	85.338661	83.886368	83.212639	81.583954	84.479561	83.904884	84.247047	84.782928	84.804626	84.453491	83.951767	85.501808	85.796486	83.088486	86.987854	84.095108	85.747345	85.507195	83.653183	84.639252	85.919655	84.164566	84.345757	84.218208	84.655342	82.19619	82.745827	81.658951	82.769539	80.688232	82.199791	82.941994	83.962303	84.245995	85.882706	85.424324	85.010277	82.92234	82.318413	81.721092	82.993317	83.068161	83.963181	83.277031	81.14521	81.759377	82.815498	81.142593	81.780556	81.741135	82.191185	81.28595	82.482239	82.507278	81.527885	82.049355	82.342682	83.144058	82.334633	81.469376	80.986488	81.33799	81.179115	82.365402	82.195976	81.52993	81.65007	80.982346	81.97052	83.450134	84.371048	82.804192	81.733879	80.570641	79.224533	80.054924	80.866905	82.835411	84.123169	84.173515	81.842308	81.558426	79.060196	79.500008	79.48735	79.572472	80.082909	80.021584	79.70929	81.408173	80.127045	81.072578	82.605942	79.895493	79.250092	78.800751	79.187866	80.149384	80.752777	81.525681	80.238861	80.335312	80.933472	82.662743	81.13633	81.702209	81.39856	81.538551	82.13089	87.111343	85.427155	89.35601	89.314041	89.434334	83.079559	84.319916	84.822159	84.637192	87.883698	84.112076	83.076599	82.887985	82.575775	83.495018	83.346901	88.002548	83.65683	85.097267	87.424332	88.475365	83.555534	85.358833	85.81176	85.006264	85.043427	83.175667	84.662231	86.859802	85.240967	85.619225	84.321159	82.264313	84.91172	84.340172	84.80349	83.509567	82.249313	80.413055	81.021187	82.176208	89.198921	85.878906	84.687531	80.844765	82.049141	82.996513	82.646431	81.726738	80.524529	81.698456	80.185219	78.852699	82.054527	86.142921	84.289688	87.519669	87.105507	88.999039	85.015831	84.19458	86.468735	84.43811	88.979561	83.204979	89.660408	89.402725	89.631317	87.457199	87.859962	86.810875	86.424469	85.43486	89.355499	89.458626	89.639191	83.872505	84.554169	84.676842	87.164322	87.551811	81.709312	85.273178	82.390099	79.382919	90.167496	89.807503
81.395729	80.632309	81.370132	81.523895	81.076416	80.72612	80.044113	79.612236	79.903198	80.26828	79.913628	80.549995	79.818123	79.985664	79.024826	78.82476	80.555595	81.171562	80.958015	80.653336	81.653931	80.90757	80.037224	79.8078	80.165154	80.522636	80.420052	81.461563	81.918823	82.197006	82.45874	82.051949	82.847733	82.889038	83.021233	84.381821	84.070518	80.547379	79.260757	79.642555	81.479202	80.933815	81.12307	78.31823	76.977684	73.762726	73.132103	71.983322	78.624237	77.458481	87.502197	86.102257	83.108566	82.252022	73.776497	75.906517	81.014664	83.117126	77.803413	85.395187	91.8377	89.893417	78.814026	69.56871	70.194115	67.266586	65.24971	67.767365	90.668404	66.786407	66.169235	63.770851	63.375793	70.196564	69.430717	74.884186	64.787727	65.279152	65.174355	65.078865	92.852646	92.121071	92.62011	70.707405	66.540672	63.166065	63.257927	63.154327	63.801361	65.646011	65.478539	65.304878	82.686409	68.230545	69.041908	66.888885	67.781242	67.325699	65.8545	67.804893	69.428268	92.922684	69.449387	70.529778	93.316605	63.004898	63.486	63.140404	66.869553	64.032288	66.122566	64.404198	64.513733	65.658478	65.853424	89.317215	67.646706	69.367287	67.73172	85.504509	67.829292	70.428352	73.43528	73.923035	72.577957	72.867638	73.826706	73.249046	71.766983	72.173607	70.699875	68.835373	68.779373	69.110054	70.159424	72.298683	71.531769	76.920303	73.372536	74.985893	74.56144	76.039551	77.053772	78.777855	76.87561	74.754692	75.250641	75.304367	78.30394	78.666039	77.7826	78.019905	78.804008	78.65303	80.212769	78.667557	79.240181	79.328629	77.463463	77.704048	80.026451	80.135841	80.28804	79.187027	78.907158	79.922234	80.134941	78.711227	80.327934	80.158264	80.901047	80.346512	79.483658	78.769722	78.600266	80.162537	82.663727	82.511055	81.427078	82.256012	82.354675	82.952957	82.350533	83.352394	83.469231	83.693787	83.562653	81.673866	83.21991	85.190262	83.634712	83.9375	84.241638	83.84581	84.141518	83.556412	84.875374	84.437164	84.759354	85.822151	85.789429	85.622269	88.631454	87.943581	88.562935	88.033295	86.044189	87.799408	87.818527	88.078827	88.314453	84.336311	88.664711	88.68074	88.703423	88.464767	88.241547	88.126511	88.245728	88.18084	88.251457	88.6716	88.650589	88.48983	88.51841	88.212273	88.02182	88.05349	88.613792	88.441483	88.288879	88.37014	88.192123	88.281006	88.215363	88.140717	88.339287	88.339005	88.408035	88.579567	88.368248	88.35379	88.495193	88.565063	88.496437	88.864525	88.960503	89.214478	88.89547	89.413544	89.181129	89.488365	89.321426	89.201004	89.579536	89.47686	89.243126	89.191154	89.529114	89.698303	89.812485	89.708458	89.310051	88.637611	88.441399	88.463913	88.871651	87.497734	79.007965	79.199348	81.268486	79.52681	81.068886	79.409393	81.020546	84.285629	84.031395	86.87336	82.523956	80.999603	82.479324	80.17067	81.993111	81.888763	83.864288	82.722244	85.574852	85.05999	85.162628	83.776031	82.75679	80.542313	82.489792	81.301895	83.950439	86.887306	86.477036	86.825081	83.67868	87.938393	83.306259	82.886696	84.775482	86.952881	84.592384	84.279816	83.932198	83.513687	83.600571	83.134514	83.447449	87.555412	85.079781	84.025261	84.879745	84.615585	84.671005	83.580231	82.443207	81.20871	83.156784	83.400864	84.062363	84.449585	83.200447	83.80983	84.441925	85.311905	84.962036	83.322266	85.764473	84.754524	84.483383	84.039513	83.051445	83.506821	84.619659	83.211739	83.782921	83.939064	83.403267	80.352798	81.822098	81.364449	83.125305	80.149811	81.283226	82.127632	82.818375	83.421783	84.334938	83.866714	83.585999	82.416298	82.447754	81.899666	82.690704	82.867767	83.084061	82.98278	82.138512	82.045082	82.285706	80.683098	80.835129	80.701019	81.146004	80.931839	81.03022	81.542526	81.148773	82.345039	81.723946	82.20507	81.476646	81.011658	80.671967	81.143669	80.509338	81.774376	82.111839	82.044373	82.558952	80.672653	81.837631	82.866653	83.95179	82.76767	81.883186	80.939972	79.417503	80.269653	80.077263	82.078362	83.981918	84.47126	82.331177	82.010643	79.189735	79.021851	78.703735	80.086449	80.715805	80.402092	80.60392	82.409264	80.569656	81.794525	83.191353	80.361687	79.306053	79.036095	79.008118	80.659622	81.33316	81.819672	81.00885	80.456161	80.583214	81.966614	81.15403	82.527046	81.947662	82.54715	83.955673	87.66993	85.256653	89.381592	89.363113	89.277626	84.210464	85.047615	84.768059	84.806366	87.381073	84.426796	83.983696	83.4888	83.534889	83.21257	83.365311	88.771072	84.046379	85.099991	86.725235	87.395187	82.55262	84.957298	86.09462	84.335197	84.104759	82.472435	83.466049	85.171318	83.662323	84.344597	82.983795	81.684532	85.248199	85.074005	84.715172	83.866043	82.136688	80.969452	81.956184	81.588745	88.809357	86.030205	84.133041	79.969437	81.89949	82.581223	83.112389	82.290688	80.667175	81.885307	79.815506	77.146896	83.591644	85.752174	84.817352	86.485085	86.906212	88.460518	86.630463	84.933372	85.456985	82.1269	87.728424	82.995316	89.521645	89.35704	89.061012	87.002045	86.484093	85.054199	84.034058	84.130165	89.072151	89.060265	89.449249	82.037018	83.160843	84.37545	87.355537	86.822144	82.615753	86.377365	84.289833	82.285172	89.717766	89.468796
80.081512	79.40274	79.347275	79.464027	78.850334	78.584351	78.327393	78.484528	78.976402	79.454071	79.118896	80.05027	79.215736	79.774452	79.091759	79.3041	80.515862	80.89328	79.994629	79.872215	80.760521	80.169449	79.473251	78.629173	79.52861	80.470673	79.90818	80.846497	80.387604	79.632507	79.778336	79.830841	80.795128	81.148514	80.820862	81.248573	81.745209	80.919281	80.6996	81.067276	82.099754	81.798965	82.052895	79.389206	78.043358	75.669662	75.08374	76.038971	81.612259	80.069283	85.171616	84.396759	83.170731	84.659897	78.997276	77.520561	79.297302	80.595444	77.661583	84.831665	90.608757	88.706276	86.011642	72.823242	73.766304	70.803345	69.097054	72.440224	91.500511	77.819702	82.386734	75.825493	71.402527	81.748878	78.381248	80.467171	64.982971	65.148132	64.103981	63.860435	92.678368	92.17321	92.366135	71.551361	64.269096	61.96727	62.791588	64.162453	64.705223	68.199173	66.59333	66.321609	90.184448	81.638908	69.337891	68.110146	68.385986	67.478371	66.658859	65.973633	67.014565	92.673607	70.497612	79.58374	91.450325	67.975739	67.3451	68.77562	81.952858	67.229164	71.478378	68.711288	67.233749	70.939346	70.813988	91.937157	77.022163	78.815598	72.333794	91.136955	72.376427	72.302803	74.291527	73.671806	71.448059	72.631088	74.480034	72.023575	71.523399	71.420898	70.227188	69.767258	70.186348	70.462616	70.981483	73.117599	70.053032	79.872215	70.315567	72.424088	71.656052	75.661148	78.035629	82.429131	75.840744	74.166	73.061981	73.412514	77.161232	78.129402	77.14711	77.46994	77.371384	77.913986	79.054245	78.713669	78.050545	78.472939	76.625732	76.419289	78.044128	78.458649	79.134605	78.296341	78.825363	78.913055	78.709854	77.989136	79.118279	78.720192	79.995918	79.80645	79.267967	78.800339	78.012245	79.508614	83.576599	83.908249	80.835983	81.238792	81.128929	82.529701	81.601234	82.604332	83.194504	83.149315	83.285378	81.885178	83.133522	84.110062	82.944611	83.531456	83.528427	83.576775	83.66153	82.793716	84.130554	84.193336	84.817993	85.573669	84.911934	84.511322	88.181763	86.146072	88.18869	86.48558	84.615242	86.87471	87.522453	87.882668	87.834	84.581963	88.460243	88.777405	88.386086	88.432648	88.084839	88.061317	88.392349	88.228394	88.375313	88.659775	88.872139	88.513023	88.729897	88.445496	87.978683	88.044754	88.782982	88.764938	88.317741	88.288147	87.983345	88.055824	88.289848	88.301643	88.337334	88.571434	88.333214	88.390457	88.076599	88.215729	88.150841	88.451225	88.543304	88.952972	88.788368	89.157982	88.727112	89.26001	89.203407	89.077682	89.271896	89.137489	89.464462	89.19519	89.109016	89.112488	89.15416	89.194626	89.321724	89.059486	88.934669	88.366409	88.03199	88.218819	88.678955	86.993805	79.142181	80.296669	81.9711	81.386978	83.748375	80.505005	82.283585	84.127014	84.736671	86.249008	83.557121	81.88372	82.192757	80.029861	81.867798	81.923378	83.814056	83.237228	85.465714	84.317299	85.07692	83.229759	82.35257	80.017441	82.128036	80.985634	83.771591	85.445671	84.782784	85.54541	83.965652	87.704201	83.657455	83.389191	84.446022	85.539551	83.48275	83.50206	83.638832	83.043762	83.217743	82.851524	83.268173	85.770348	84.113991	83.57431	84.098969	83.836929	83.507271	83.095093	82.605453	81.301682	83.281006	83.525879	83.940849	84.41774	83.142967	83.548599	83.853668	84.423256	83.490753	82.161209	84.482033	83.510902	82.897659	82.925789	82.066666	82.83799	83.408417	82.85704	83.920052	83.763367	82.807541	80.135368	82.291092	82.199448	83.322479	81.07756	81.299301	81.725471	82.105484	82.72892	82.674606	82.490524	81.970085	81.51403	81.725189	81.577072	81.722549	81.893181	82.039078	82.175201	81.631851	81.296936	81.657967	80.556564	80.82798	80.484039	80.35051	79.958389	80.342247	80.501442	81.342041	83.398613	82.488266	82.323799	80.608902	80.41391	80.304031	80.740112	80.421921	81.014023	80.982582	82.726837	83.60714	80.264656	81.732552	82.392975	84.143433	82.806015	81.129181	80.622566	79.517929	80.428787	79.64579	82.369156	84.330711	84.524559	82.19162	82.210434	79.092117	79.662766	78.914986	80.42627	80.227852	79.969849	81.084534	83.358246	81.007973	83.379196	83.673401	80.664177	80.017738	79.587662	78.760513	80.514999	80.780838	79.978706	79.633797	79.970901	80.011757	81.192917	81.063972	84.039124	83.74543	84.227974	84.257538	86.306725	83.751228	89.213043	89.359276	89.097191	83.962029	84.791084	84.122833	84.544319	87.732674	83.882118	83.451591	82.608131	83.122856	82.971558	82.891289	89.514091	82.792152	83.887199	85.550148	86.397324	82.654549	85.186554	86.676895	84.698708	83.49054	81.684189	83.00853	84.109657	82.597488	82.836853	82.284569	81.654449	84.943932	84.856918	84.753365	84.206238	84.208122	83.234184	83.325638	81.960945	86.2966	86.097839	84.549194	80.258728	81.80574	82.394821	83.504379	83.68988	80.997543	81.784416	80.214851	77.518715	84.487007	85.353104	84.057365	84.458145	84.832909	86.481308	85.618538	84.243141	84.702271	80.533859	87.010864	83.213821	89.032196	87.468529	88.0392	85.368683	84.613907	83.377945	80.949585	81.595825	89.129486	89.159653	88.874527	83.058998	84.004601	84.912727	86.252586	84.7295	83.220406	84.89814	85.339111	84.415558	88.877419	88.917007
78.434769	78.063614	78.027992	78.244843	77.583839	77.219421	77.129257	77.64695	77.813179	78.571732	78.690926	79.362572	78.878807	79.448853	79.102806	79.120789	79.938499	79.752373	79.000198	78.93782	80.297249	80.368294	80.034088	78.584885	79.516769	80.106834	80.075722	80.687241	80.450005	79.066071	78.747833	78.658333	79.513489	80.045532	79.384933	79.607063	79.822327	79.440422	79.656998	81.693604	82.669739	82.101021	82.144714	80.912766	80.179657	77.493759	77.373337	78.704468	82.409668	81.143219	82.906288	83.365463	82.430054	84.302063	79.864403	78.623505	79.452522	81.547607	77.436768	84.976112	89.656631	88.010788	87.854103	72.307892	71.914726	69.610123	73.166328	78.222916	90.845993	83.077606	85.903046	84.014915	80.996277	81.632797	81.680305	83.623383	72.26545	69.88311	68.734718	67.006561	91.774895	91.696121	92.441544	81.739204	65.408691	64.4487	65.818901	66.96431	68.25486	76.38105	74.296288	71.953194	91.182854	90.025192	71.549751	69.113037	69.214317	69.749496	68.441673	65.847824	65.252586	91.441139	73.957581	82.528999	87.579742	78.892303	86.133583	86.597389	90.630493	73.916748	77.156746	73.550186	71.371414	77.15522	74.332748	92.085083	83.176521	84.160637	75.541824	91.466331	76.432289	73.323334	74.385597	75.985825	71.41935	72.22052	76.695343	72.541183	71.828293	73.25473	71.011635	71.489754	72.662697	73.080994	74.020576	76.977829	70.313103	86.508469	69.634567	72.717392	70.279457	80.406059	80.888474	87.138512	75.613213	73.440796	70.985222	70.352348	75.15535	75.4729	75.820038	76.318352	76.948112	76.906441	77.592575	78.312843	76.901253	77.676254	76.141266	76.007347	76.706093	77.073685	77.973038	78.156441	79.28318	78.716652	77.923798	77.76812	78.795212	78.919968	80.332977	79.833809	79.46508	80.550446	79.004593	80.604027	85.712395	86.056168	81.595612	81.224823	80.314117	82.187241	81.025589	81.429138	82.393494	82.41877	82.957161	81.366676	81.903633	82.70903	81.906937	82.702545	83.089386	83.974663	83.487122	82.698235	83.804207	84.127487	84.775017	85.116295	84.521515	83.860809	87.19915	85.171249	87.547325	84.752998	83.76635	85.24189	86.258408	87.216858	86.155235	84.595627	87.806686	88.197151	87.072205	88.607697	88.093422	88.123245	88.216309	88.409599	88.43782	88.325874	88.330482	88.297165	88.927979	88.657738	88.359322	88.481529	88.354988	88.49305	88.350311	88.427002	88.13475	88.037735	88.200279	88.392281	88.684303	88.746422	88.486336	88.527016	88.214508	88.082802	88.171616	88.148056	87.978905	88.588234	88.49736	88.594353	88.168655	88.706078	89.058029	88.809998	89.154678	88.91098	89.150902	89.148689	89.15126	88.916046	88.543152	88.505219	88.458847	88.553108	88.710609	88.062119	87.875069	88.057419	88.81041	86.826263	78.911964	80.650764	81.738991	82.470634	86.412323	82.579811	83.397713	83.896004	84.540741	84.868378	83.517548	83.260422	82.722717	80.66626	82.125572	82.134003	83.450005	83.069946	85.094131	83.919731	85.082413	83.169083	82.691734	80.759575	82.572746	81.465164	82.84874	84.476364	83.500732	84.262604	82.888649	86.531006	83.329842	83.187317	83.730522	84.35537	82.403084	82.50724	83.013725	82.40332	82.411476	81.748535	81.828575	84.446091	83.235573	83.150711	82.965836	81.942108	82.057594	82.306763	82.300964	81.295242	82.782516	82.587128	82.582191	83.373444	82.431343	83.169876	82.941452	83.306984	82.764923	82.490929	83.308189	82.844658	82.143921	82.107033	81.387276	82.051178	82.047699	81.871552	83.248405	83.022591	82.382591	80.925209	81.689529	81.340088	82.111603	81.140129	80.876282	81.156303	81.728302	81.97773	81.820618	81.7547	81.351654	80.808266	80.595016	80.054306	80.189682	80.447624	81.023079	81.364746	81.138367	80.8909	81.098389	80.449425	81.21714	80.344795	79.870369	79.677811	80.540878	79.951889	81.247246	83.924004	84.326248	83.467255	81.029495	79.963066	79.579384	80.526199	80.712112	80.617783	80.800819	83.94194	85.006004	80.553627	81.685455	82.167992	85.33918	83.593704	80.674515	80.428787	80.26886	81.143776	80.125328	82.492714	84.702469	84.275032	82.150421	82.61895	78.806946	80.81414	79.745117	80.589134	79.230247	79.10643	80.836327	83.84285	82.096321	84.363495	81.522522	79.573677	79.340233	79.41169	78.891106	79.803291	79.09819	78.342583	77.945938	79.143211	79.353432	80.967583	80.28437	84.798828	84.736366	84.587921	82.993599	86.273315	83.702621	89.341484	89.320328	89.003357	83.087624	84.363091	84.208359	85.448013	87.703575	83.771606	82.781166	81.766045	82.174706	82.536766	82.349632	89.498253	81.486221	82.952316	84.884102	85.659737	83.511543	84.821083	86.734573	85.157219	83.413994	81.603981	82.908478	83.241455	82.5205	82.229446	82.314484	81.746117	84.485207	84.393967	84.664528	83.554413	84.595779	83.761482	82.831917	81.992836	84.236107	85.093231	84.544754	81.849907	82.595345	83.090691	83.998886	84.829239	81.507889	82.029633	81.511795	80.33815	83.009666	84.187675	83.146332	83.185944	82.874847	85.022873	83.81871	84.329895	85.58519	82.373192	86.820679	84.480766	87.816147	85.338768	85.98053	83.392815	82.589294	82.586075	79.797562	81.620262	88.863884	88.743378	87.162674	84.638115	84.018051	83.902161	84.59108	82.379799	81.315948	82.32328	84.095016	84.734161	88.039001	88.114128
76.158363	76.16497	76.572128	76.741623	76.155464	75.912071	75.589157	76.444267	76.170853	77.422714	77.366753	77.631172	77.860985	78.063614	77.760757	77.637444	78.275635	78.74781	78.377022	78.083221	78.951271	79.373993	79.512283	77.821098	77.410698	77.46389	77.515564	78.528381	79.557106	79.360558	78.892075	77.940399	78.867996	79.438362	78.280357	78.585312	79.229561	78.516884	79.203682	81.539993	82.621994	82.468483	81.943695	81.680664	81.842804	79.378128	78.855576	80.040184	81.781456	80.818047	81.428131	82.264809	81.285652	82.62944	80.62014	80.34433	82.127907	83.552139	80.469574	84.527435	86.716591	86.421143	88.266647	76.251816	80.107307	72.132301	80.319756	82.695038	89.779137	82.669029	83.802811	83.17099	81.830681	80.105499	82.004784	83.27961	79.309212	78.767105	80.837936	76.777054	90.818184	91.161743	92.000481	88.594307	69.127647	68.249176	76.064682	76.33844	74.33255	78.943443	78.393028	76.545631	90.495911	91.598984	78.674789	70.339684	67.999405	71.113388	69.303604	67.144508	69.315575	90.020317	82.182648	81.944359	82.73381	80.162949	91.231262	91.148438	92.034012	75.269333	79.061455	75.1679	74.475464	80.435867	75.855598	91.681572	86.060631	86.634583	76.984268	91.469505	76.25132	72.960442	76.810356	80.734406	73.21347	72.771423	78.788391	73.720238	73.854027	75.787857	72.82283	72.611198	73.839325	74.942123	76.79821	80.321198	75.12674	89.692665	74.366882	78.416229	70.989876	86.940414	84.669075	89.67498	77.130142	76.243103	72.00444	71.005066	76.194519	73.822609	73.681999	75.287529	78.605759	77.933083	77.900917	80.325912	76.661957	78.190903	75.892654	75.800362	76.589317	77.207748	77.902054	78.491348	80.608276	79.081863	77.835777	77.861694	80.248199	79.236618	81.162872	80.135223	79.38961	82.89547	80.877335	82.177002	87.711365	88.444	82.503181	82.443619	79.707352	81.436417	79.564659	79.690147	81.507271	81.703606	82.78447	81.554947	82.330299	83.027992	81.242805	81.470703	81.769844	83.465408	82.576225	82.822838	83.7108	84.179802	84.736626	85.016434	84.646095	84.241982	86.569496	85.02137	86.360329	84.047043	82.566208	83.460152	84.191666	85.385208	84.083046	83.047653	86.96994	88.643402	86.143433	88.57373	88.4944	88.589333	88.557381	88.250832	87.904297	88.215408	87.848717	86.915634	88.347824	88.467323	88.125671	88.243713	88.322464	88.728737	88.562103	88.92057	88.188843	88.445374	88.120804	88.436104	88.567825	88.787491	88.579865	88.708977	88.484726	88.310959	88.331688	88.112991	87.757607	88.04306	88.013428	88.08651	87.912102	88.340897	88.575165	88.450027	88.750023	88.574608	88.955505	88.859978	88.712151	88.103912	87.777847	87.944313	87.96373	88.08638	88.184486	87.721001	87.5532	87.631653	88.529633	86.077026	79.534363	81.015221	81.358047	82.034485	87.874786	83.278709	83.42897	83.586281	83.275253	83.27594	82.277	83.294586	83.349495	81.643028	82.699135	81.871788	82.697823	83.019844	84.260307	83.914261	85.049606	82.905769	83.065094	81.214394	82.609787	81.835419	82.613068	84.442505	83.235336	83.484467	81.84465	85.35128	82.880409	83.328957	83.611877	83.95359	82.078407	81.833984	83.003365	81.807076	81.807373	81.342667	81.825699	83.981422	82.822365	82.727798	82.297104	81.423218	82.053513	82.639328	81.854927	80.46183	81.913589	81.946594	82.103767	83.006752	81.22287	82.533096	82.87101	83.140862	82.318199	82.175438	81.959534	81.777359	81.507355	81.523407	80.597206	80.92997	80.697044	80.843605	82.718384	81.750473	81.33149	80.509315	80.571152	80.247253	80.882034	80.381172	79.896912	81.00486	81.75032	81.54171	81.623741	80.954262	80.697197	79.652534	79.561676	78.896339	79.379822	79.163101	79.975723	80.370224	80.353508	80.137047	79.884186	80.079773	82.3321	80.295319	79.042122	79.329826	80.636795	80.054413	80.342651	84.215652	86.650246	85.134644	82.131561	80.488777	79.207069	80.91478	80.440926	80.648788	81.338974	85.614029	85.403854	81.179871	81.41011	82.592941	87.600693	85.273819	80.57785	79.828674	80.095055	80.537743	80.652069	82.673409	84.912239	84.323891	82.095505	82.945168	78.181564	81.609215	80.151146	81.117577	78.790466	79.393791	80.897873	84.01683	82.348152	84.404076	80.428612	78.492615	78.375069	78.740578	79.000626	79.726242	78.283058	78.087257	76.717613	78.337044	79.245804	81.20433	80.657074	83.976936	83.817291	84.27977	83.543411	86.282455	84.771835	88.921448	89.140663	88.831139	82.356796	84.310753	84.242821	85.33506	86.438416	83.639305	82.811722	81.704483	81.875694	83.050056	82.301071	88.403053	81.502502	83.231583	84.393456	84.753021	83.564995	84.576614	85.846977	84.396584	83.255318	81.021317	81.767143	82.230049	82.174751	81.962578	81.969833	81.42234	83.539543	83.380005	83.867355	82.14106	83.373207	82.628601	81.254219	81.006615	83.556259	84.111954	83.699448	82.958473	83.135368	83.482231	83.428413	84.521469	82.782455	82.368683	81.67421	80.953423	81.471153	82.257576	81.666893	82.571266	82.42218	83.958786	82.689888	83.635612	84.310501	83.051338	84.180939	84.200294	85.162537	83.61808	84.39045	82.117828	81.21701	82.41407	80.787277	83.379791	87.198509	86.905716	84.35891	83.348038	82.861244	82.743141	84.160378	81.257462	79.562691	81.383522	82.861206	84.188622	85.680573	85.805
73.391869	73.873833	74.601158	75.024544	74.695854	74.075188	73.479012	74.439713	73.96936	75.42215	74.598045	74.951607	75.842789	75.567635	75.568687	75.708549	76.370148	77.157669	77.337631	76.695923	77.529404	77.586395	77.581329	75.481697	74.235626	74.384735	74.395401	75.517403	77.144257	78.067993	77.702888	77.477966	78.479095	78.855484	78.093864	78.811821	79.219345	78.810425	79.436348	80.754295	81.396461	82.113983	81.465729	81.428841	81.817741	79.809555	78.861984	79.750832	80.043724	80.064774	80.945267	81.693886	80.837036	81.097359	80.148308	80.650764	81.684532	82.273308	80.445007	82.013199	84.502373	84.050774	86.2192	83.062027	85.441338	78.812569	82.743469	81.672447	87.610321	79.530136	80.536972	80.656601	81.539948	79.93959	81.003914	81.986801	79.549194	80.58268	83.3778	82.574142	87.860153	90.3545	90.784683	90.064499	83.159485	80.034073	84.99575	82.382652	79.558502	80.357353	80.37587	77.173271	87.272621	90.425743	84.431351	75.39048	73.188812	73.191757	68.958862	70.258194	79.851982	86.914001	83.535812	81.189888	79.115555	79.075874	91.43927	91.244675	91.644646	78.196823	80.902481	74.767372	75.196907	83.395691	77.144707	91.465134	88.698959	88.327286	77.813522	91.318443	76.200912	73.920113	82.349525	85.567314	78.138931	76.002968	81.866791	76.37384	75.63945	77.441063	74.117546	74.472458	73.711975	74.727051	75.899284	79.49572	80.213951	90.146042	80.839958	83.919304	75.327995	89.670776	86.144569	90.4254	78.249413	79.656349	76.552391	74.320236	79.894272	75.194504	73.334404	75.237404	81.814949	80.700203	82.373962	85.74662	77.436043	79.300346	77.030663	77.00663	77.788719	78.5103	78.629578	78.765236	82.113815	79.576782	77.414307	77.998421	82.397545	79.388771	82.088791	79.965408	78.773285	85.055786	83.379196	84.174606	89.586807	90.191513	84.606956	85.104301	80.870575	81.652023	77.648361	78.296707	81.245895	81.297501	82.445053	82.832748	84.457397	84.983971	81.530251	81.345261	81.051765	83.27182	81.494202	82.203094	83.500343	84.636078	85.139153	85.637222	84.868462	84.624405	86.327263	84.849319	85.474037	84.023094	82.271164	82.654327	83.131699	84.491493	83.342674	82.460098	86.466309	88.552124	85.674431	88.674622	88.513306	88.700928	88.544418	88.537598	88.228088	88.235023	87.114952	86.010979	88.303467	88.300125	88.217232	88.261459	88.447197	88.598511	88.47213	88.724579	88.149101	88.396469	88.318321	88.047974	88.214531	88.316475	88.359436	88.657585	88.650635	88.148354	88.060654	87.903542	87.693214	88.099472	87.991646	88.119431	87.984222	88.230492	88.16346	88.023254	88.259911	88.185219	88.377846	88.024437	87.892662	87.9851	88.021965	88.058083	87.736298	87.981071	88.166786	87.661095	87.534424	87.547966	88.197388	84.790977	80.314415	80.553154	81.464264	82.698555	88.130051	84.124161	83.322243	82.885948	80.858902	81.923866	81.751778	82.927742	83.15715	82.077568	83.277222	81.995476	82.192795	82.644157	83.381058	83.581711	84.703087	83.170067	83.565163	81.934814	82.95266	82.41304	82.932526	84.301033	83.708847	83.102623	81.115341	84.406822	82.605835	83.013229	82.890305	82.859291	81.494354	81.351891	82.782906	82.201553	82.446747	81.670044	81.807053	82.285667	81.769501	81.832008	81.45961	81.631569	81.982536	82.251549	81.532478	80.134514	81.63327	81.704895	81.925072	82.7295	81.075111	82.307831	82.184471	81.968735	81.238617	80.967674	80.359901	80.576797	80.718353	80.60025	79.260651	79.974335	79.49379	80.448997	83.115349	81.072319	80.801033	79.329231	79.16993	79.032318	79.916138	79.818161	79.308479	81.107491	82.104782	81.430641	81.284622	79.990791	79.787392	78.333893	78.468994	78.210014	79.801147	78.45826	78.729355	79.053093	79.036499	79.031418	78.804222	79.685944	84.581619	82.016846	78.605438	78.660393	79.877663	79.095467	79.51902	84.936676	88.757256	86.242592	83.026962	81.17083	79.37088	82.913284	80.906967	80.712219	81.465279	87.112122	85.970703	81.46566	81.983131	83.528107	88.928062	87.494858	81.475937	78.255188	78.365074	79.120659	80.580101	82.636993	84.59243	84.075195	81.699036	83.449272	77.776787	81.068848	80.145416	81.144722	78.862114	79.336845	80.57708	82.824402	80.754211	83.311684	80.774254	78.837608	78.703911	78.01078	78.413864	79.204453	78.40535	79.123131	75.965782	77.837151	78.873062	80.364838	80.684196	81.515274	81.721634	83.17337	83.064087	84.274361	83.304459	88.423225	88.431511	87.914742	82.346733	83.910095	83.931511	84.686394	85.02034	82.837471	82.601288	82.371864	82.067703	83.268768	82.269188	86.637283	82.545647	83.910614	83.198219	83.551308	82.442932	83.459656	84.970985	82.869125	82.377571	79.576721	81.190964	81.99118	80.570938	81.097145	81.44442	80.155304	82.480698	82.124779	82.745461	81.327988	82.435997	82.221634	80.890678	81.179871	82.782135	82.989052	81.984726	81.34713	82.037552	81.932625	82.924057	83.504936	82.698792	81.814499	80.223564	79.680191	81.203812	81.544411	80.070267	81.229973	82.105339	82.705811	81.795082	81.865654	81.571899	79.944717	81.90567	81.792053	82.717865	81.882179	83.019623	81.765213	81.035027	82.950554	80.962997	83.285721	85.540344	85.522575	81.292931	80.669456	81.823708	81.667213	83.413116	81.765877	79.585243	81.630028	82.319504	83.409683	83.760841	83.777229
71.501213	72.172668	72.567383	73.524498	73.56089	72.499077	71.285927	71.924789	71.421623	72.675652	71.593155	72.393013	73.126999	73.457054	73.55703	73.964958	74.552193	74.934052	74.939072	74.937317	76.207634	76.373131	76.262604	74.713058	73.539131	73.489868	73.700043	74.042656	75.552078	76.786278	76.445465	76.136818	77.56395	77.91272	78.376511	78.647003	78.77343	78.439636	78.829758	79.617149	80.002098	80.805878	80.351341	80.764275	81.432701	79.896248	78.475662	79.251465	78.864136	78.81813	80.27401	80.56987	80.764595	80.26796	79.295753	79.266487	79.723129	80.659264	79.496902	80.769829	83.536179	82.658966	84.363716	83.041382	84.490829	81.080154	81.136032	79.850197	86.859581	77.968468	78.696892	78.985458	80.211334	79.478294	80.005058	80.995613	79.501343	81.15126	82.263718	82.18177	84.674057	87.217346	88.39917	88.387672	85.702049	83.7444	84.637238	81.893631	81.713608	80.811264	80.508583	78.759293	84.313805	88.669235	83.991936	78.428696	82.221809	80.846436	73.065498	74.892532	82.849808	84.092789	82.615295	81.797569	76.893593	77.246803	91.470261	91.279541	91.436462	83.256157	83.671486	73.604256	75.070007	84.93792	77.617401	91.050163	90.095055	88.994598	81.479286	91.120346	79.182884	78.404594	87.377937	87.408493	80.948723	80.675415	84.602219	80.166893	78.595505	78.738884	76.814774	77.394844	74.991859	74.221275	74.252518	78.841171	82.153572	90.450378	84.944183	86.114853	79.926094	90.105827	86.938118	90.485954	80.985481	82.136703	78.641228	78.385048	80.667267	77.233498	75.284203	77.491119	84.821487	82.640724	85.041069	89.100021	80.795471	83.481331	79.317322	78.160858	78.665283	79.226036	78.639793	79.88028	84.829277	80.740738	76.049812	79.086288	85.070679	80.1744	84.448578	80.947243	79.093513	87.847771	87.018845	86.919861	90.276978	90.483635	86.436119	88.004051	83.943764	83.429939	77.1987	78.087257	81.564026	80.282509	81.153946	84.173019	86.317001	87.51149	83.317223	82.558952	81.508774	83.946167	81.085022	82.382416	84.305023	86.301559	86.425713	86.872734	86.443626	85.617401	86.642242	84.225548	84.390213	83.302437	82.42482	82.984245	82.568909	84.165276	83.160088	82.886589	86.206818	88.49157	85.289185	88.57547	88.574371	88.662865	88.435051	88.607376	88.699387	88.52298	85.958038	85.248932	88.108978	88.588623	88.167389	88.27845	88.184593	88.252808	88.298897	88.657326	88.2957	88.23159	88.158676	87.882088	88.085136	88.165199	88.46376	88.629562	88.284653	88.254051	88.078362	87.999565	88.068489	88.209488	87.950645	88.2285	88.032204	88.6101	88.327141	87.832413	87.930084	87.818466	87.721283	87.686775	87.757095	88.141808	88.211975	88.052956	87.929504	88.193329	88.293968	87.867577	87.861504	87.727722	88.214508	84.652122	80.311134	80.910378	82.321526	83.701355	86.419426	83.954063	83.222893	82.396065	79.975365	82.130203	82.291588	83.001106	82.661049	82.032982	83.261688	82.256073	81.860825	82.721062	82.621803	83.282867	84.497993	82.901672	83.004372	82.288368	82.825348	82.631416	82.344162	83.747665	83.652153	82.907852	81.060562	83.6437	82.630234	82.20417	82.109352	81.696678	80.868599	80.774513	81.678566	81.35582	81.304298	80.340569	79.894379	80.488503	80.642914	80.913574	81.161453	81.290222	81.524155	81.751732	81.134293	79.675041	81.251732	80.495926	80.406593	81.351959	80.478348	81.263855	80.510773	80.399025	79.98819	79.80954	79.217453	79.773254	79.808167	80.13591	77.492729	79.932236	79.30822	80.997818	84.939529	80.643188	80.851906	79.199089	78.940826	78.622223	79.17823	79.372597	78.894562	81.448669	82.390465	81.442741	81.44635	79.484947	79.652229	77.551247	77.933769	77.87764	80.568863	77.990524	78.071915	78.122345	77.833199	77.827576	78.546219	80.529442	87.502823	84.814453	79.353088	78.669144	79.005241	78.340393	79.261101	85.43145	89.260033	85.86644	82.07547	81.37912	79.902023	84.60067	81.298531	79.761581	81.161926	87.962555	86.060715	80.948639	81.806686	83.032669	88.672455	88.757561	83.39325	77.335571	78.456284	78.954788	80.667244	82.07283	83.329048	83.432343	81.930695	84.271034	78.528381	80.063744	79.078819	81.007736	79.159821	78.360245	78.997856	81.289368	78.575531	81.303978	79.987228	79.181168	79.678024	77.881737	78.119446	77.762794	77.593239	79.901054	76.538147	78.267891	78.747597	79.847969	80.023102	80.124687	80.749382	82.138168	81.839821	82.721039	81.621635	86.552994	87.018822	86.583511	82.32341	82.740616	82.723938	83.121574	84.022217	81.774612	82.203377	82.444794	81.99762	83.056938	82.049934	84.665642	82.490822	82.875084	81.760551	82.502129	81.202141	82.57547	84.389656	82.06208	81.853874	79.373283	82.085533	82.431129	80.174957	81.151093	81.445961	79.647636	81.697922	80.594887	81.458084	80.473419	81.220398	81.362045	80.511505	80.835342	81.291298	82.060532	80.851524	80.079773	80.610123	80.403938	81.538811	81.081459	80.805428	80.707069	79.539215	78.609642	80.987717	81.177719	79.626205	79.985146	80.976791	81.79319	80.334824	80.522873	80.146187	78.865486	81.02803	80.106918	81.349487	81.111656	82.112999	81.548828	81.341591	82.916481	81.476219	82.323837	83.944733	85.019264	80.377289	79.067421	80.665764	80.355186	82.256226	82.056625	80.389084	81.749352	82.139969	83.039757	82.648727	82.646584
69.511398	69.794601	70.087067	70.881706	71.065453	69.593048	68.171669	68.858398	68.545181	69.889206	69.667572	70.478561	70.941254	71.986626	71.810028	72.37014	72.211288	72.107307	71.457909	72.06752	74.086136	74.626633	74.623413	74.222794	73.405731	73.074448	73.556236	73.555656	75.160713	75.947517	75.882851	75.02478	76.614128	76.872261	77.162903	77.494232	77.656281	77.56234	77.613174	78.130219	78.247093	79.081009	79.076157	79.798828	80.769341	79.533073	78.318741	79.341179	78.8843	78.065697	79.471275	79.680511	80.026428	79.718834	78.688843	78.265442	79.041718	80.935249	80.370079	81.161903	81.960518	81.73925	82.846466	82.011826	83.078316	81.338287	81.607628	80.799118	85.64888	81.167336	80.118271	78.992065	79.31633	79.5952	79.651245	80.679344	80.482346	81.708565	81.846489	80.300598	81.201195	83.91555	85.132904	86.165085	84.261597	82.470825	81.821129	79.934959	80.242744	79.105125	78.465385	77.750397	82.028198	87.66993	84.696053	79.165657	85.299416	84.745918	81.267502	78.931465	82.09066	82.149132	81.551231	82.557083	77.887573	80.132172	91.024796	91.17897	91.00061	88.799744	87.991585	74.882446	76.067108	86.020935	79.521423	90.520538	90.567574	89.711136	85.291031	90.641953	82.877274	83.248131	87.069588	86.771133	82.068428	82.035767	85.721748	83.409981	81.426178	80.669113	80.201378	80.676193	79.679565	76.421288	75.11084	81.861252	85.311646	89.942902	85.855217	84.77858	81.921318	89.672188	86.843658	90.059547	84.803551	84.385239	76.427338	77.637291	79.59687	77.519554	77.96019	81.949982	84.444565	82.823135	84.671501	89.311745	83.553238	86.079727	82.525475	79.627617	81.342026	81.118324	79.834084	82.613258	89.048225	85.011223	74.938171	82.843521	87.869659	81.395943	88.073082	84.448257	83.029068	89.690948	90.033539	89.416161	90.518417	90.43853	87.044205	89.737465	86.993675	85.887726	79.42437	80.211136	83.088058	80.550537	80.80867	84.771042	87.38298	89.298531	85.428719	84.643715	82.027855	84.814972	80.993568	83.118202	85.750221	88.384216	88.309525	88.732002	88.141983	87.465637	88.050552	85.260147	84.816299	82.812599	82.701302	83.462791	82.493614	84.343887	82.92382	83.108955	87.139008	88.740395	84.77491	88.715843	88.796074	88.787514	88.474083	88.854912	88.744339	88.573105	85.845001	85.65448	88.352737	88.793503	88.349823	88.631859	88.292892	88.320854	88.213867	88.697601	88.362778	88.251114	88.143547	88.305077	88.345917	88.360138	88.391235	88.677238	88.417671	88.306129	88.219872	88.239594	88.14563	88.321793	88.085632	88.28096	88.148163	88.801758	88.591858	87.968369	88.233994	87.962746	88.055206	87.871719	87.83683	88.18187	88.14949	88.201866	87.950661	87.989006	88.180885	87.924461	88.036324	87.871208	88.250145	85.423378	80.681923	81.415039	82.471962	82.573112	84.118347	82.442589	82.554893	82.179688	81.376717	82.810844	82.154968	82.269211	82.293671	81.873833	82.848434	82.335983	81.771523	82.610664	82.384819	83.241219	83.923706	82.465973	81.962044	81.617043	82.318214	81.794754	81.444504	83.26667	83.419357	82.228012	81.014275	83.153862	82.526703	81.236862	81.457596	80.772598	80.465927	80.237427	80.410263	80.313255	79.943817	79.40004	79.204643	79.878075	80.866394	80.443245	81.274155	80.897057	81.13343	81.027412	80.366768	79.163422	80.376877	79.460442	79.282967	80.472557	79.116386	80.315788	79.327423	79.244553	79.545525	79.479454	79.504646	80.341835	80.462685	80.817535	77.698936	81.56617	80.891006	82.398041	88.060074	80.648529	80.868942	79.157028	78.545982	77.945251	78.65612	79.275391	78.424934	82.181122	82.287315	81.655258	82.076027	79.774536	80.158333	77.625832	78.213516	78.426353	83.077026	78.251793	78.347198	77.216591	77.399864	77.272057	79.444862	82.226913	89.836365	87.969376	81.349037	79.529945	79.121666	78.799545	79.701347	85.270752	88.838348	84.525566	80.430305	80.226822	80.125397	86.083672	80.668594	79.118103	81.845566	89.371956	85.798698	79.646759	80.179573	82.13694	86.842033	88.03978	86.169762	78.814392	79.090637	78.590118	80.086708	80.035248	82.328171	83.067436	82.916412	84.399956	79.473724	79.467842	77.683578	80.533112	78.692581	77.415443	78.538811	82.10437	78.553169	80.268005	79.05629	79.832901	80.779678	78.787056	78.4571	77.69632	77.443054	80.135117	78.383034	79.294014	79.764839	80.444382	79.797737	80.34903	80.996017	81.857887	81.501366	82.727524	80.992538	85.378593	85.488892	85.713272	81.126526	81.237183	81.372169	81.007431	82.901138	81.480873	82.269188	82.375893	81.699982	81.930023	80.983704	83.004456	80.904778	81.721283	80.685249	81.716331	80.720886	81.828491	83.319817	81.722725	81.431976	80.418976	81.977081	82.334763	81.039383	82.22419	81.312645	79.700577	81.302902	80.236221	81.545288	79.814514	80.152237	80.023018	79.717438	79.884277	80.384171	81.285393	80.085999	79.233505	79.899811	79.788101	80.193886	79.381477	78.566948	79.435532	79.287964	78.361893	80.318146	80.591156	79.054398	79.036545	80.191978	80.753372	79.4319	79.944702	80.122864	79.336548	80.839523	79.668236	80.633018	80.657028	81.623672	81.235916	81.016273	82.080078	81.059448	81.219566	82.251869	83.838493	82.040749	80.45121	80.851524	79.853226	81.600159	81.816559	80.610489	81.384789	81.469177	82.087395	81.924065	82.260757
65.706589	66.695915	66.789902	66.912041	67.154121	65.734657	65.443649	66.113235	65.985069	67.377136	68.350906	68.735641	68.227798	70.071533	69.156593	69.407112	69.195068	69.529747	68.333885	68.263977	70.132622	71.16362	71.585045	72.007423	71.377701	71.385788	72.616409	72.192703	73.816086	74.684776	74.838867	74.720314	75.453415	75.665695	75.68132	76.264389	76.756729	76.723259	76.735596	76.779282	76.916122	77.581161	77.711876	78.271454	79.282791	78.72979	77.643341	78.771584	79.140533	78.250916	79.114204	79.000839	78.845833	78.82547	78.388741	77.771637	79.395058	80.872917	80.108704	80.597229	80.120934	80.282486	81.383095	80.56781	81.045845	80.607399	81.340004	81.711479	83.723801	82.42173	81.843941	79.906418	79.184753	80.404152	80.539421	81.539177	81.082451	81.961311	81.434227	79.770782	79.043388	82.403061	83.126701	84.90123	83.414146	81.358734	80.710182	80.482361	79.480637	78.302261	78.002411	77.77359	80.896713	85.7761	85.677696	81.708435	86.070374	83.977623	81.950287	79.088707	81.181969	81.346039	80.780113	83.967392	80.655289	84.87606	89.862503	90.134476	89.914192	89.942154	89.453987	78.470703	79.494347	85.52095	81.43811	88.328209	89.562607	89.251984	86.551559	89.990021	83.446892	83.713158	85.365616	85.748657	82.860687	83.434555	85.678101	84.578438	83.166115	83.075119	82.057289	82.474129	82.97628	79.326202	78.855339	84.844513	85.417542	89.831963	84.512329	83.034966	81.410126	89.862968	87.536125	89.882347	87.184517	86.375198	76.727768	77.968407	80.856735	77.076622	79.181984	81.799049	82.432137	81.202652	83.69458	89.237221	83.878426	86.657578	84.81295	81.210617	84.942703	82.323494	80.57785	85.898727	90.570305	90.018089	77.484344	86.458992	89.756454	81.036125	89.894661	86.992897	85.112671	89.342941	90.619637	90.029121	90.126495	90.475563	88.466118	90.237213	89.395538	88.448868	82.698151	82.444817	84.13884	81.529152	81.654915	86.475555	88.369347	89.982666	87.971283	87.165741	83.417046	85.845367	81.332687	83.998871	87.48439	90.012039	89.831108	90.042404	89.501793	89.376244	89.232971	87.879723	87.071907	84.366463	83.616539	84.142097	83.474205	86.024963	83.905052	84.254066	88.57798	89.109253	84.71817	88.968918	88.838135	88.475067	88.429474	88.794724	88.545212	88.80513	85.778694	86.205574	88.601242	88.846153	88.482773	88.486847	88.376831	88.235344	88.149017	88.748825	88.661705	88.755501	88.430458	88.387009	88.611862	88.39814	88.371429	88.46286	88.705414	88.304138	88.436806	88.360809	88.15657	88.357712	88.221931	88.283386	87.915024	88.629799	88.541542	88.362091	88.553627	88.24807	88.545853	87.974075	88.04937	88.354172	88.34613	88.215256	88.057648	88.010422	88.436722	88.02433	88.002655	87.90966	88.443184	85.754189	81.306915	81.700455	82.282127	81.147552	82.94577	81.189972	81.694336	81.676826	82.104309	82.330688	81.110733	81.114571	81.671829	81.266083	81.958977	81.992188	81.676186	82.418213	82.1334	82.601692	83.072517	81.876877	81.308723	81.244133	82.054871	81.798988	80.559265	82.960938	83.095734	81.611725	80.871651	83.019196	82.355705	80.862976	81.475792	80.2565	79.669098	79.586334	79.641243	79.459198	79.239281	78.99704	79.406837	80.334625	81.495125	80.954773	81.716545	80.969048	81.038437	79.766212	78.751717	78.111977	79.286034	79.090019	79.58284	81.572159	78.405823	79.084183	77.70842	77.807281	78.640305	79.586548	80.396423	81.018723	80.40432	82.355743	78.834007	83.019005	84.179825	82.457779	90.160507	79.846596	79.779068	77.480347	77.877831	77.047852	78.651962	79.545288	78.61982	83.905678	82.923088	81.530312	82.229752	80.682159	81.043785	78.12249	79.89447	80.129471	86.452042	79.568977	79.893669	77.694603	77.590752	78.297867	80.78157	83.906364	90.255798	90.207283	83.609688	80.78286	79.652206	79.755081	80.06778	85.15361	88.673012	84.518318	79.236725	80.029114	81.005287	86.031685	80.569588	80.206375	83.538025	89.851944	84.760658	78.665222	79.223358	81.822395	85.064438	86.665627	86.73217	80.208199	78.162338	76.968094	78.008232	79.228699	82.304893	82.631737	82.809151	84.169006	79.470078	79.729477	76.925987	78.919945	78.347649	78.030113	80.012375	83.479187	80.39711	81.365005	79.657318	80.867783	81.598015	80.290123	79.393044	79.023758	78.514717	80.486824	80.043251	80.375031	80.298409	80.725647	79.721436	80.654007	80.759384	81.319214	81.586922	83.145241	81.986565	84.286446	84.026245	85.04435	80.495712	80.869286	81.139137	80.098335	81.624725	80.549759	81.652344	80.991127	80.616455	81.141434	79.981308	81.804176	79.632706	81.610046	80.170952	81.475616	80.444473	81.410858	82.246635	80.81131	80.490387	79.748016	80.521248	81.269669	81.182503	82.032898	80.764877	80.183632	81.444801	80.35083	81.749893	80.003448	79.708817	78.654427	78.836731	78.994164	79.606636	80.480667	79.585068	79.102119	79.61985	80.072456	79.351891	78.59201	77.137024	78.684616	78.573959	77.732559	79.558311	80.220451	78.752983	78.482529	79.320709	79.726021	78.814911	79.018562	79.771172	79.69017	80.563042	79.267128	79.724777	79.588097	80.569908	80.514206	80.852829	81.051552	80.475006	80.109879	80.748932	81.834625	81.684273	82.087547	82.055984	80.584373	81.115089	81.311211	80.523178	80.628746	80.677887	80.901863	81.288315	82.469345
63.31292	63.851704	64.458824	63.82299	62.384296	62.468647	62.918186	63.830074	63.927597	65.039467	65.712898	65.988525	66.090256	68.038162	66.549057	67.313423	67.413315	68.006554	65.767937	65.649467	67.539932	67.275833	68.216515	68.328247	68.670151	69.58712	71.047379	70.263748	71.49012	72.195129	72.759407	72.91761	73.184395	73.733902	73.167053	74.601608	74.790504	75.182144	75.460884	74.998276	75.313362	76.076462	76.226791	76.0158	76.867928	76.698822	76.340607	77.573929	77.979324	77.977417	78.526817	78.392494	78.323616	78.381378	78.347687	78.023232	79.445251	79.771042	78.873169	79.883438	79.773491	79.578201	80.324051	79.635818	79.50267	78.996719	79.531921	80.325851	81.278358	80.860428	81.407684	79.459732	79.41304	80.681015	81.145409	81.604576	80.709641	81.529198	80.912376	79.872856	79.111496	82.727844	82.471985	83.112427	81.902283	80.199295	81.328522	80.575317	80.850471	79.717247	79.19677	80.362762	82.247169	84.650391	85.488762	82.813072	84.967361	82.670555	80.106789	76.900414	79.908028	79.831703	79.837944	83.6399	82.380745	84.642853	86.879837	88.866066	87.848824	88.745331	89.274261	79.675835	79.663429	82.956841	80.275124	86.407661	88.369514	88.558449	85.855324	89.619408	83.135155	84.095451	84.116714	83.939949	81.622406	83.135498	84.271271	84.042274	83.82592	84.589188	83.535149	83.019516	82.5494	80.125092	81.177078	85.695229	85.203499	89.589409	83.086296	82.332916	81.463127	89.668694	87.312706	89.243851	88.325035	87.10289	79.28067	79.976974	83.293663	77.856781	78.919945	81.967232	82.333	80.60347	84.4412	88.91394	83.081192	86.409813	86.249374	81.840164	87.908524	81.978088	80.070267	86.381935	90.117653	89.941269	81.412315	87.93129	89.643265	81.30677	89.769157	87.910019	85.030807	89.116714	90.361412	89.881531	89.964188	90.464729	88.684792	90.259895	89.91185	89.853531	85.805946	84.014343	85.342316	83.352737	83.270378	88.401337	89.532394	90.235687	89.759155	89.68766	86.714745	87.689957	82.059288	85.084602	89.121994	90.171684	89.814995	89.949104	90.076279	89.716202	89.648155	89.463066	89.066444	87.369865	85.595833	85.349113	84.929382	87.14933	85.689865	86.454208	89.600372	89.486557	85.537361	89.556274	89.407318	88.80442	88.677994	88.955078	89.06646	88.961555	85.635208	86.435326	88.864334	88.962952	88.808861	88.702133	88.632034	88.40078	88.102303	88.784447	89.002281	88.943275	88.753334	88.552719	88.617073	88.584717	88.463676	88.419945	88.282593	88.319542	88.391685	88.53167	88.116364	88.286072	88.446976	88.523109	88.206009	88.545319	88.611282	88.645355	88.885056	88.467018	88.496613	88.422409	88.425629	88.826927	88.557014	88.404602	88.303535	88.378677	88.812576	88.375504	88.274353	88.067627	88.571609	85.45771	81.769821	82.193787	82.722374	80.823669	82.845474	80.644623	81.637001	82.4496	82.615387	82.224403	81.080429	80.467453	81.148476	80.668251	80.774277	81.25544	81.327881	82.037811	81.504051	82.417267	83.123505	81.495552	81.384895	81.569923	82.261932	82.479195	80.143311	82.358948	82.635986	81.267799	81.136612	83.507828	82.762306	81.456818	82.875046	80.949112	78.798988	79.501083	79.035706	78.589172	78.856667	78.858231	79.578911	80.747772	81.035713	80.209549	80.734428	80.491653	81.451714	79.183556	77.829742	77.03392	78.792961	79.116112	80.921043	83.435371	78.509201	78.077904	75.996635	76.063629	77.937958	79.601761	81.042084	80.847679	79.835052	83.190941	78.930908	84.56945	86.354385	81.023849	90.746941	78.613335	78.904991	75.619904	77.055489	76.990707	80.644264	81.503876	81.504776	86.332436	84.37738	80.416016	81.701073	81.197952	82.359932	79.052528	81.227737	80.492279	88.418205	80.696426	80.747581	78.595848	77.298477	78.871834	81.21431	83.871429	90.045708	90.529533	85.235283	82.173035	80.074219	79.873482	80.545364	85.323257	87.824257	85.253563	78.898468	80.663445	81.662125	85.365356	80.937996	80.759468	84.079422	89.78083	83.736359	78.270851	79.18853	81.713501	83.8088	85.954346	86.83036	79.198807	77.217216	75.799614	77.444023	80.763695	82.0895	81.737617	81.104462	83.007179	80.320763	80.708466	77.053535	78.039299	78.664337	78.496758	81.124657	82.954803	81.244324	82.110252	80.428223	81.028549	82.174431	80.873474	80.580078	79.913177	79.371735	80.107864	80.126358	80.477066	80.110397	80.398979	79.432076	80.383698	79.772606	80.065445	81.172569	82.468933	81.761238	83.26712	83.883232	84.621956	80.271523	80.964859	81.093887	79.858269	80.642075	79.666504	80.524376	80.090721	80.266396	81.196411	79.715401	81.075264	79.217499	81.375473	80.202644	81.451477	80.537941	81.203323	81.749802	80.35173	79.906975	79.2808	79.572517	80.129753	79.752396	80.853195	79.628563	79.879982	80.688187	79.660255	81.147163	79.804405	79.357681	78.473389	78.466911	78.539223	79.061653	79.754303	79.37191	78.89299	79.273071	79.858414	78.527481	78.111656	76.737549	78.154999	77.610382	76.946823	78.558723	79.238808	78.384338	77.729752	78.147186	78.755791	77.964195	77.920937	78.576836	78.639732	78.834587	78.478348	78.831085	78.520493	79.425812	79.285751	80.029823	79.90477	80.134064	79.491173	80.075615	80.501694	79.931847	80.700157	80.779015	80.077843	80.035591	80.175026	79.516403	79.498421	79.977509	80.090782	80.164467	81.675194
62.637028	62.320568	62.272182	61.745525	61.211292	60.818058	61.187752	62.546906	63.427422	63.783318	64.063469	64.242615	64.420784	65.215378	63.767265	65.398239	65.164978	65.505852	64.536308	64.09761	65.967087	65.302155	65.863678	65.965538	66.31356	67.793175	68.498299	68.762054	70.259262	69.503418	70.617218	70.564369	71.266724	71.876869	71.046028	72.737686	73.209625	73.259003	73.380478	73.34314	73.908463	74.136711	74.147522	73.621254	74.245926	74.001137	74.335403	75.796783	76.119781	76.226791	76.922577	77.295044	77.525711	77.923279	77.659454	77.888214	77.934265	78.355972	77.9636	79.199539	79.566978	79.356178	79.410957	78.999893	78.260361	78.386742	78.42382	78.609192	79.84404	79.521729	80.009628	78.763237	79.352707	80.251305	80.59993	81.499222	80.425438	80.776459	80.216202	79.516129	79.943497	82.554619	81.535637	80.172966	79.762375	78.885803	80.771721	79.689461	80.290703	79.858307	80.853775	82.956909	84.030754	83.948311	85.540405	82.334976	84.207848	82.287766	79.000458	75.610016	78.967064	78.52298	78.078781	82.296417	82.175972	83.429276	85.05098	87.392227	85.782173	86.56443	86.861603	79.543633	77.607468	81.03389	77.577553	85.244354	86.35318	86.89061	85.263924	88.76844	83.851906	83.945053	82.657654	81.089165	78.940804	80.960701	82.092567	81.793404	82.390747	83.27742	82.890862	82.729065	82.200996	80.236435	82.275688	85.619095	84.716499	89.04142	82.254768	82.240501	81.593636	89.140984	85.801163	87.79705	88.002785	86.468735	81.972511	81.763428	84.320091	81.022667	80.159019	83.813988	83.503197	82.720505	86.752876	88.370911	82.571396	86.168434	86.510124	83.099426	89.054146	82.685333	79.687485	85.287613	89.516212	89.465042	82.642937	87.430511	89.090004	82.66214	88.042374	87.72242	87.599594	89.473946	89.846939	89.46637	89.420532	90.366798	89.14006	89.891319	89.601639	89.793839	88.383659	86.157829	87.730576	85.271095	84.644569	89.6726	90.346024	89.984039	90.141708	90.356522	89.157318	89.131996	83.613533	87.530396	90.001564	89.969444	89.739464	90.071068	90.173119	90.277794	89.659126	89.952621	90.055511	89.417465	87.451859	87.013565	86.761009	87.813744	87.053284	87.930107	89.194992	89.848381	87.1036	89.618889	89.641205	88.939285	88.803711	89.435623	89.18718	89.130875	85.994667	86.980301	88.887138	89.242416	88.793114	88.95192	88.965866	88.925034	88.378204	88.873451	88.930725	89.062302	88.907913	88.726852	88.892677	88.555702	88.30484	88.183739	88.151184	88.001457	88.325424	88.386063	88.221756	88.369965	88.428764	88.80101	88.444725	88.67997	88.448463	88.814804	89.17038	88.528152	88.858856	88.750671	88.703445	89.015739	88.810387	88.241135	88.269417	88.405052	88.887932	88.361	88.511871	88.070847	88.673401	84.390709	82.045425	82.453552	82.912575	80.871887	83.5186	80.679367	82.116432	82.617142	82.146469	82.071136	81.305756	80.427048	80.745949	80.032394	80.258858	80.935036	81.007454	81.617859	81.356293	82.537003	83.471352	81.538597	81.167206	80.666061	82.270195	82.821335	80.351921	82.674332	82.732353	80.765457	81.539795	83.781784	83.125839	81.973373	85.611816	83.082214	79.268135	79.656075	78.99736	78.099106	78.830467	79.355667	80.088226	80.830795	80.503716	79.479797	79.615219	79.773041	81.529648	79.806488	77.77269	77.143036	80.004181	79.519623	81.53624	84.541702	78.62072	77.093208	74.649742	75.408463	79.09214	79.131279	82.387825	80.454857	78.98455	85.030037	78.874802	87.424545	88.50238	79.857277	90.962036	78.128433	79.698364	75.711098	76.753387	76.823853	83.210045	83.020531	84.160873	86.839775	85.676582	79.789261	82.129265	81.402275	83.828728	80.089561	81.777588	80.119919	89.651054	81.208427	80.315834	78.894089	77.139343	79.110039	80.757362	82.793228	88.455261	90.381859	85.902832	82.592964	79.841896	79.569122	80.875191	84.552284	86.096588	85.325256	78.930183	81.406052	82.651604	84.945602	81.445038	80.920403	83.944305	89.118027	83.300804	79.247841	79.944267	81.268593	83.17556	84.548721	86.428993	80.208046	78.061211	76.68103	79.090469	82.986687	81.417725	80.465179	79.622231	82.005325	80.695244	81.79184	78.666977	78.963356	79.832001	79.242752	80.69902	81.209953	79.719543	81.015221	80.250687	80.515755	81.682343	80.834229	80.873512	80.133247	78.791718	79.409653	79.33519	79.593674	78.96949	79.213768	79.148468	81.175064	80.116058	79.488098	80.785278	81.395386	80.932266	82.717674	83.58654	83.975418	80.493134	80.351967	80.638321	79.559944	79.821121	78.706314	79.192825	79.333023	80.042656	80.49073	79.514664	80.15168	78.813042	79.997917	79.628777	80.696579	80.191483	80.353081	80.834358	79.442612	79.47261	78.442085	79.106026	79.357185	78.681252	79.77076	78.763542	79.066048	79.681152	78.869286	80.50058	79.622208	79.167694	78.688438	78.320763	78.12571	78.727921	79.079094	78.871689	78.133415	78.584709	78.36084	77.577423	76.795868	76.577286	77.507561	77.095245	76.138321	77.947701	78.09687	77.313133	76.495895	77.078941	77.801186	77.069908	76.915581	77.498718	77.36377	77.52346	78.142578	78.427277	78.120155	78.905029	78.572243	78.810852	78.658844	79.204666	79.057381	79.640709	79.569748	78.413589	78.646149	79.011566	78.731651	78.656593	78.709549	78.516022	78.778	79.63414	79.365814	79.241745	79.987381
62.638058	62.362797	60.911358	60.651611	60.433304	60.046036	59.607525	61.690334	63.193401	63.780182	63.921524	62.958012	63.2066	62.48135	61.620148	63.150894	63.249405	62.816219	62.613422	63.289684	65.581703	65.765427	65.165642	64.466698	63.540607	64.654175	64.604935	66.935966	68.864624	67.8936	68.846916	68.147766	68.816216	69.540604	69.266312	69.906754	70.588814	70.710541	70.839546	71.874039	72.423721	72.090805	72.393723	72.16893	72.243668	72.174057	71.869812	73.010933	73.467529	73.665283	74.24556	75.414833	75.494461	75.691231	75.120132	76.162224	76.288719	76.7724	77.099602	78.215057	78.677086	78.61673	78.783363	78.216476	77.085831	77.834183	77.59594	77.997803	79.257858	78.781738	78.968117	77.562744	78.261711	78.83667	79.68251	80.909454	80.102325	80.054092	79.366005	79.055618	80.065163	81.66893	80.443741	78.804115	78.589928	79.07122	81.047882	79.851768	79.525307	79.574532	80.656837	82.559616	83.456978	83.141548	84.834885	82.830673	85.272209	83.09301	79.366501	75.989281	79.250046	78.303017	77.494965	80.901558	80.682648	81.950623	82.979111	86.399384	83.879822	83.585487	84.197136	79.57872	77.468887	81.217056	77.12632	85.056778	84.9841	85.221054	85.255753	86.517075	84.108643	83.290833	81.611855	79.296936	77.219337	79.135101	80.223839	79.783958	80.14035	81.293976	81.423347	81.33535	81.610283	81.004555	82.629028	84.407745	84.189262	87.741257	82.046799	82.645363	81.770164	87.401451	84.39669	86.134789	86.794609	85.312592	82.441879	82.072701	83.395439	82.486122	81.075966	83.695091	84.474174	84.385109	86.684639	87.332253	83.63192	85.684174	85.346321	82.808868	88.869308	82.719452	80.077522	84.650299	89.477074	89.702057	82.165268	85.977028	88.058937	82.960663	85.946388	85.266907	86.832695	88.625656	89.421677	89.099617	88.862335	89.495056	89.303764	89.283875	89.402855	89.013527	89.048393	87.889191	89.138557	87.030495	85.978958	89.832954	90.213463	89.74736	89.948868	90.038841	89.818382	89.651184	85.00528	88.718697	89.876488	90.07695	89.777679	90.177155	90.412071	90.253586	89.462639	89.939293	89.968178	90.094818	88.883492	88.612053	88.559311	89.086952	88.511414	88.750671	88.99572	89.494888	88.343185	89.80304	89.440086	89.024834	89.060516	89.646248	89.572159	89.324059	86.863319	87.967789	89.104118	89.230354	88.991875	89.118027	89.138687	89.090538	88.788261	88.700134	88.950958	89.181351	88.791634	88.838821	88.697243	88.443909	88.211586	88.529396	88.482407	88.34922	88.215126	88.258514	88.523453	88.533279	88.324524	88.879799	88.393227	88.638145	88.490044	88.839592	88.92308	88.397263	88.978035	88.824486	88.668594	89.062302	88.458054	87.981262	88.139618	87.948349	88.83828	88.183304	88.075569	88.029541	88.86618	83.556259	81.717873	82.425896	83.089386	81.039276	84.414719	81.767166	82.400635	82.208893	81.716522	82.535179	82.016418	81.206429	80.72007	79.823853	80.47168	81.121178	80.450523	80.411942	80.726082	82.564919	83.894798	81.856064	81.471222	79.759109	82.797112	82.97905	81.895821	84.197632	83.907097	80.528931	82.005257	83.448349	83.169273	82.119995	87.919464	86.150383	81.248184	79.887856	79.41909	78.461266	79.064781	80.125847	80.898987	82.016312	80.487129	80.241867	79.272751	78.753113	80.747498	81.0364	78.558746	78.242462	81.577324	80.577011	82.5355	86.390602	79.20842	78.652199	75.404449	76.995903	80.885361	79.182846	83.5159	79.618027	79.378922	87.996628	79.701843	90.119797	90.166405	79.854729	90.81282	79.419586	81.216713	77.102287	78.116058	78.337494	85.149666	83.552139	84.379227	87.164688	87.118256	80.473801	83.987778	82.43203	84.323563	80.270172	80.902008	78.409378	90.341286	80.537575	79.064674	78.609642	77.280472	78.801651	79.157501	80.833672	85.767754	90.190804	86.014236	82.439392	79.443771	78.902863	79.917038	83.892586	84.783852	84.535049	78.922371	81.761368	82.861717	84.412636	82.200523	81.094551	82.466042	88.078445	84.02887	79.722527	79.825417	80.39743	81.76899	82.677635	85.432671	81.03524	79.861595	78.834091	81.125046	82.868866	81.834129	80.375504	80.060913	81.794777	80.661041	81.416138	79.848587	80.563835	79.97802	79.437935	79.795845	80.014908	78.527443	79.557777	79.022194	79.406006	80.215836	80.494614	80.601196	79.905472	78.493042	79.262863	79.000069	78.289177	77.462326	78.677734	79.445656	81.334938	80.806221	79.758621	80.004204	80.172897	80.144577	81.84201	82.5979	82.865364	80.036301	79.641159	79.480759	79.07206	79.251534	77.597527	78.328789	78.704468	78.86557	79.079742	78.230209	78.86055	77.706429	78.280678	78.474609	79.431213	79.268074	79.32901	79.877365	79.136452	78.818558	78.099915	78.416656	78.120132	78.006363	78.811348	78.333313	78.209633	78.40934	78.140793	79.336136	78.829735	78.660995	78.237869	77.743317	77.448059	78.092384	78.312798	78.231087	77.1437	77.223373	76.571678	76.409416	75.733307	76.068306	76.765724	76.234344	75.347801	76.998001	77.193352	76.275223	75.934044	76.134697	76.857155	76.37133	76.501816	76.752029	76.287949	76.54969	77.115738	77.550003	77.692993	78.157021	77.620064	76.993065	77.063515	77.549034	77.981148	78.236755	78.310333	77.259377	77.13559	76.99839	76.994675	77.603348	77.254402	77.6362	78.116272	78.337479	78.086296	78.549004	78.614235
59.684216	59.760132	60.037796	61.55545	61.12986	61.674885	60.689507	61.524166	62.641361	63.734756	63.435509	62.104618	62.126804	61.586887	60.95129	62.395737	63.923222	63.237026	62.753178	62.504631	65.913208	65.929108	65.467468	63.761131	62.511284	62.191952	61.711708	63.9076	66.21627	65.336769	66.501038	66.075531	65.362495	65.951958	67.13842	67.481956	68.741714	69.453102	69.244614	71.308006	71.579124	71.222603	71.843742	71.496147	71.156906	70.709808	69.161446	69.605537	70.288857	70.373222	71.116043	72.782471	73.141479	73.360046	73.11657	73.901299	74.629738	75.10981	75.272354	76.646568	77.297104	77.495392	78.015442	77.971626	77.281113	77.721924	77.275513	77.729515	78.714577	77.929543	77.932655	76.481842	77.310387	77.568565	78.341873	79.600494	79.31472	78.848579	78.586731	78.22229	79.575195	81.083908	80.609138	79.400833	78.956848	79.50029	81.647881	79.770935	78.98468	79.166298	79.823616	80.576904	81.516815	81.290634	82.369934	82.392914	84.445122	83.476608	80.3899	77.78054	80.286156	79.428123	77.856155	79.68708	78.751289	81.302666	81.413094	85.4561	81.77684	81.173218	82.242126	78.836624	78.220383	82.033043	79.459045	85.053833	83.743027	82.998619	83.110992	83.911598	83.125435	82.415184	81.403801	79.490311	77.795219	79.144737	79.309036	77.940468	78.356033	79.943558	80.346451	80.028191	80.539566	80.147774	81.728172	82.264313	82.746597	86.643845	82.362274	83.221542	82.290581	85.826225	83.230621	84.299492	84.685966	84.118027	81.661545	80.59137	82.31485	81.612366	81.437378	83.331039	84.914253	84.914078	86.067154	86.163071	84.03511	85.061172	84.171471	82.097679	88.500069	81.77697	81.509499	85.059242	88.987839	89.427597	81.054169	85.436661	86.714485	81.761307	84.499802	83.987946	86.011276	87.706604	89.139351	88.802574	88.573235	89.036934	88.651024	89.0037	88.946045	89.01078	89.236984	87.795998	88.797493	86.453712	85.602638	89.293503	89.35556	89.434525	89.43721	89.732124	89.801003	89.884689	86.066833	88.321648	89.687233	89.962837	89.684166	90.024635	90.200821	89.945709	89.548294	89.991974	90.038902	90.189346	90.144325	89.728989	89.701393	89.442444	89.493645	89.669914	89.289795	89.290527	89.281769	89.573463	89.39547	88.644409	89.126328	89.774734	89.690842	89.088882	87.705528	88.695457	88.83107	89.145081	89.131714	89.074142	89.234688	89.148323	88.806206	88.862617	88.679474	89.001167	88.788116	88.906433	88.618767	88.130928	88.080765	88.537872	88.668854	88.661705	88.449471	88.399216	88.543579	88.39222	88.050507	88.601196	88.332741	88.425713	88.389153	88.650955	88.860001	88.433807	88.866478	88.791161	88.640419	88.912483	88.085892	88.148308	88.356323	87.989738	88.693718	87.728149	87.57299	87.786858	88.935852	83.795105	81.306061	82.550323	82.625923	80.863731	84.804436	83.071793	83.065613	82.913452	82.102333	83.158394	82.163765	81.572968	80.516975	80.466377	81.467117	81.80014	80.657051	80.129189	80.654816	82.635208	84.351936	82.705482	82.684998	80.180908	83.951874	84.543037	83.947174	85.649025	84.822197	81.250229	82.95491	83.559845	82.580345	81.043182	88.652481	88.527405	83.008209	80.227943	80.076553	79.330605	79.245049	80.963577	82.962547	84.48111	80.751701	80.947502	79.513359	78.591408	81.97863	84.400345	81.703819	80.295662	81.796219	81.287201	83.503128	88.532188	82.179665	82.588867	77.183228	78.878807	80.509033	78.317886	84.422699	79.91037	81.157936	89.870056	81.980408	90.45211	90.312294	82.160889	90.287643	80.563538	82.300774	78.464523	80.043274	80.257294	85.44696	82.993019	83.493263	86.593163	87.4748	81.82132	85.587296	82.25573	82.78344	78.608017	77.934479	75.542511	90.185181	79.972466	78.077644	78.375175	76.961761	77.931839	78.087578	79.152092	84.58992	89.846214	84.961266	81.529495	79.42675	78.672173	79.196579	84.480423	85.034348	84.967728	78.699814	81.837456	82.560692	83.08947	81.677574	80.35199	80.77359	85.626991	83.064194	80.989792	79.301567	78.877777	81.58284	82.624336	85.389046	81.080498	80.722023	80.33609	81.035927	81.635002	82.386154	81.128754	80.465073	80.838516	79.834984	80.101875	78.341835	79.365067	78.785515	78.599648	78.713112	80.118187	78.108223	78.993629	78.373352	78.871407	79.806	79.997894	80.082993	79.739372	78.026512	78.700241	78.194458	77.038834	76.645966	78.08046	78.579559	79.706818	79.939163	79.521835	79.277817	78.983719	79.21801	80.598969	81.241386	81.335266	79.431023	78.935371	79.240311	79.294724	79.748337	77.944756	78.267456	78.232162	77.641388	77.11055	76.724762	77.867165	77.367569	77.177177	77.302635	78.211967	78.323997	78.408676	78.557076	78.579262	77.988449	77.169876	76.91571	76.341225	76.61747	77.229317	77.039223	76.699013	76.859985	76.835373	77.228676	77.277191	77.295235	77.335274	76.289772	76.582451	76.984528	77.063042	77.10746	76.069054	75.205597	74.447418	74.892746	74.891907	74.901993	75.465302	74.508636	73.982018	76.179367	75.96003	75.189697	74.598671	74.450058	74.661819	75.072586	75.543068	75.179741	74.474091	75.096207	75.202042	75.7052	76.332428	76.351463	75.605331	74.292061	74.255386	74.98259	75.787514	76.458725	76.898674	76.277924	75.960999	75.799095	75.219101	76.229607	76.040215	76.389374	76.646652	76.973129	76.282326	77.57811	77.362633
59.305531	59.322716	60.050198	62.330891	64.238281	65.582779	63.068306	63.223251	62.459938	63.187073	61.728485	61.325256	61.434753	61.656155	61.673061	62.761093	63.925259	65.121376	63.391373	62.047497	65.133369	64.291367	64.425369	63.296227	61.959717	61.938065	60.728775	61.209084	63.92955	62.82373	63.805527	63.469414	63.118431	63.388153	64.295166	65.86248	66.828545	67.665527	68.198021	69.76606	69.712074	70.305977	71.191147	70.744339	69.686516	69.417068	67.174919	67.667542	67.72258	68.117577	68.899902	70.599861	71.059784	71.504814	71.162521	71.966759	72.464577	73.195557	72.926109	74.840607	75.526367	75.766762	76.150253	76.077232	76.589066	76.412788	76.908264	76.865738	77.122414	76.889938	77.089172	75.544075	76.537971	76.786194	77.044006	77.898773	77.462708	77.867813	78.282799	77.928772	78.53894	79.837776	80.179337	79.81604	79.651649	79.863441	81.27179	79.686501	78.477806	78.921082	79.230354	78.774742	79.848335	79.167198	80.517036	80.965698	83.277634	83.093056	80.183655	77.921623	79.48774	78.882675	77.478378	79.577705	78.275185	82.13855	81.789009	85.096832	80.543327	79.767776	80.409943	78.096634	78.308121	82.424713	81.683586	84.027107	82.079994	80.797058	80.566368	81.876923	81.469032	81.150169	81.097748	80.641663	79.775185	79.117699	79.179047	76.874641	77.569527	79.322083	79.514862	79.751945	79.752655	79.005882	80.049973	80.695503	81.481026	85.918129	83.575768	83.859283	83.155907	84.229431	82.231033	82.667938	83.389725	83.475258	80.514618	79.42495	81.117683	80.019905	80.709946	82.077545	84.17881	84.335342	84.83149	85.070099	83.43232	84.367706	84.053413	82.663925	87.905327	80.948471	81.677383	83.897072	87.201599	89.008781	81.439438	86.240829	86.09668	81.348656	84.331459	84.540398	86.314835	86.584908	88.704323	88.492149	88.379219	88.391853	88.231888	88.785156	88.952286	88.757988	89.194092	87.936371	87.859619	86.197334	84.904343	88.04216	88.265747	89.232376	89.271278	89.114853	89.378975	89.366486	86.989296	88.089279	89.020523	89.740402	89.485916	89.899879	89.859901	89.937813	89.42041	89.849068	89.978477	90.122612	90.150932	89.726761	89.55291	89.373611	89.558083	89.719612	89.478897	89.301231	89.405708	89.155319	89.04071	88.573624	89.02713	89.674126	89.472359	89.149376	88.770607	88.704254	88.634842	89.0158	89.043396	88.869652	88.755196	88.872871	88.919479	88.764534	88.539032	88.723869	88.848579	88.657585	88.449493	88.129234	88.071709	88.47728	88.923508	88.82798	88.562271	88.554672	88.258667	88.219696	88.200005	88.736382	88.535683	88.804977	88.561844	88.593918	88.672112	88.497192	88.725845	88.855408	88.86824	88.673103	88.101021	88.182983	88.539742	88.26403	88.369263	87.710617	87.552513	87.885818	88.71273	84.616203	80.902336	82.988945	82.663879	80.98394	85.202904	84.095215	83.273277	82.997093	81.781944	84.143364	82.766167	82.403252	80.485474	80.319626	83.11097	83.472488	82.358818	80.551949	80.956619	82.788033	85.031349	83.936256	84.370964	82.120056	85.695137	85.287254	83.92057	85.559074	83.944496	82.953621	84.049698	84.264282	82.28923	80.444725	87.740402	88.09816	84.02269	80.569443	80.28302	79.945129	79.808998	80.560043	85.448677	86.69352	80.184013	80.478394	79.972488	80.530663	85.363365	87.426514	86.06604	82.252495	81.692833	81.431396	83.233452	89.182419	85.163139	84.375298	77.946152	79.084114	79.18261	78.188728	85.762817	82.33744	83.757301	89.918121	84.535461	89.933113	89.662125	85.187088	89.536232	82.160141	83.703911	80.612701	80.460136	80.897697	84.090103	81.276276	81.78096	85.032143	86.112083	82.36834	85.828583	82.131233	81.689362	76.329681	77.426193	77.422798	89.535164	83.07473	79.472267	79.788727	77.905769	78.253128	78.667686	79.476128	84.343994	89.284752	85.024544	82.83606	81.475685	78.772377	79.301331	84.080688	84.500595	84.427681	80.019669	82.088707	82.664093	82.212692	81.10228	79.622917	80.13179	83.18618	81.214264	80.621948	79.010796	78.55645	82.578583	83.675011	85.88105	81.102745	80.049652	79.450272	79.917854	81.044487	82.171127	81.539841	80.630272	80.653336	78.722404	79.608948	77.927055	79.001076	78.729485	78.847076	78.672256	80.460197	78.414017	78.890549	78.788902	78.742386	79.702187	79.218719	79.232498	78.997536	77.166298	77.764748	76.731972	76.446281	76.266922	77.628235	77.526741	77.840279	78.436501	78.738136	78.295441	78.054321	78.23497	79.005493	79.492607	79.697868	78.40921	77.643044	78.623741	78.135857	79.005669	78.127792	77.765007	77.047119	76.083588	75.741074	75.764725	76.91938	77.287506	76.970749	76.922989	77.299141	77.213844	77.221527	76.664444	76.984467	76.544495	75.542786	75.06617	74.659096	75.076424	75.325035	75.337891	74.779663	75.439789	75.428352	75.735176	76.01889	76.217117	76.593697	75.038277	75.73629	75.590637	75.699188	75.272331	74.396622	73.698738	73.183174	73.461609	73.639793	73.628143	73.391396	73.473495	72.684006	75.087372	74.820175	74.195053	72.825966	72.208092	72.059433	72.623772	73.171005	73.21315	72.736465	73.18457	73.466995	74.067139	74.491081	74.431969	73.515785	72.414749	72.223267	72.453743	73.138626	74.396584	75.174248	74.88633	74.701324	74.620361	73.892349	74.896698	74.868309	75.388206	75.202766	76.012215	75.004051	76.620735	76.554817
[truncated: 2,192,221 more chars]
