# Supplementary material for: Long-distance electron transport in multicellular freshwater cable bacteria
Source: eLife. 2024 Aug 29;12:RP91097. doi: 10.7554/eLife.91097 (PMC11361709; doi:10.7554/eLife.91097)
Supplement: Figure 4—source data 7. [file elife-91097-fig4-data7.zip › Figure 4Cable6V50nmHeight.txt]

-1.7049706e-07	-1.7136699e-07	-1.7119038e-07	-1.7159169e-07	-1.7101888e-07	-1.7112148e-07	-1.7098085e-07	-1.7115957e-07	-1.7098341e-07	-1.7079304e-07	-1.7078031e-07	-1.7114274e-07	-1.7120033e-07	-1.7042629e-07	-1.6831643e-07	-1.7149665e-07	-1.7161693e-07	-1.7152166e-07	-1.7215149e-07	-1.7212727e-07	-1.7213733e-07	-1.7221402e-07	-1.7193599e-07	-1.7193264e-07	-1.7205048e-07	-1.7167974e-07	-1.7202518e-07	-1.7200381e-07	-1.7277279e-07	-1.7316171e-07	-1.7254501e-07	-1.7253376e-07	-1.7290716e-07	-1.7301733e-07	-1.7334298e-07	-1.7346872e-07	-1.7308594e-07	-1.7286948e-07	-1.7330535e-07	-1.7297947e-07	-1.728061e-07	-1.7351522e-07	-1.7398145e-07	-1.7348486e-07	-1.7317507e-07	-1.7362089e-07	-1.7379841e-07	-1.7374902e-07	-1.7407757e-07	-1.7423605e-07	-1.7388641e-07	-1.7453084e-07	-1.7433229e-07	-1.7375368e-07	-1.7384536e-07	-1.7393796e-07	-1.7448906e-07	-1.7472098e-07	-1.7509734e-07	-1.7486531e-07	-1.751157e-07	-1.7510297e-07	-1.7511326e-07	-1.7522154e-07	-1.7582386e-07	-1.7624291e-07	-1.7635682e-07	-1.7637501e-07	-1.7667151e-07	-1.7643441e-07	-1.7605157e-07	-1.7683794e-07	-1.7730525e-07	-1.7762062e-07	-1.7784635e-07	-1.7778223e-07	-1.7739671e-07	-1.7736284e-07	-1.7772606e-07	-1.7770054e-07	-1.7784578e-07	-1.7779956e-07	-1.7801932e-07	-1.78069e-07	-1.7845025e-07	-1.7854489e-07	-1.7852864e-07	-1.7863562e-07	-1.7868916e-07	-1.7889215e-07	-1.7901704e-07	-1.7946348e-07	-1.7924663e-07	-1.7916062e-07	-1.7941574e-07	-1.7943523e-07	-1.792755e-07	-1.7900459e-07	-1.7897037e-07	-1.7897315e-07	-1.7971945e-07	-1.7961304e-07	-1.7979448e-07	-1.8047245e-07	-1.8022587e-07	-1.8040345e-07	-1.8024923e-07	-1.803038e-07	-1.801975e-07	-1.8056164e-07	-1.8067709e-07	-1.8076639e-07	-1.80911e-07	-1.809068e-07	-1.8080652e-07	-1.809741e-07	-1.8093527e-07	-1.8162177e-07	-1.8188979e-07	-1.8179088e-07	-1.820784e-07	-1.8223341e-07	-1.8247493e-07	-1.8271066e-07	-1.8333481e-07	-1.8344542e-07	-1.8333355e-07	-1.8318593e-07	-1.8364506e-07	-1.8414505e-07	-1.8415903e-07	-1.8417313e-07	-1.8398464e-07	-1.8406371e-07	-1.8424782e-07	-1.8426311e-07	-1.8444035e-07	-1.8461515e-07	-1.8481506e-07	-1.8467563e-07	-1.8467296e-07	-1.8499145e-07	-1.8483098e-07	-1.8484161e-07	-1.8497275e-07	-1.8480335e-07	-1.8513646e-07	-1.851875e-07	-1.8552703e-07	-1.8580454e-07	-1.8581522e-07	-1.8586593e-07	-1.8566368e-07	-1.8586536e-07	-1.8599178e-07	-1.861805e-07	-1.8619147e-07	-1.8632443e-07	-1.8627537e-07	-1.8658994e-07	-1.8632824e-07	-1.8617607e-07	-1.863533e-07	-1.8633187e-07	-1.8625764e-07	-1.8610996e-07	-1.8667851e-07	-1.8656414e-07	-1.8690309e-07	-1.8672756e-07	-1.8707181e-07	-1.8743862e-07	-1.8770379e-07	-1.8796391e-07	-1.8874482e-07	-1.8906047e-07	-1.8899436e-07	-1.8945275e-07	-1.8985668e-07	-1.903129e-07	-1.9044887e-07	-1.902909e-07	-1.9023111e-07	-1.8993222e-07	-1.9008388e-07	-1.8998873e-07	-1.8989158e-07	-1.906501e-07	-1.9002783e-07	-1.9008604e-07	-1.8994331e-07	-1.9003539e-07	-1.9057154e-07	-1.9040812e-07	-1.9006183e-07	-1.9021348e-07	-1.9010128e-07	-1.8942211e-07	-1.8934333e-07	-1.8944024e-07	-1.8977101e-07	-1.8930012e-07	-1.895142e-07	-1.8971002e-07	-1.8960986e-07	-1.8976158e-07	-1.8926966e-07	-1.8945809e-07	-1.8989346e-07	-1.8989761e-07	-1.896546e-07	-1.8960429e-07	-1.8938891e-07	-1.893012e-07	-1.892995e-07	-1.8896992e-07	-1.8905558e-07	-1.8989294e-07	-1.8995837e-07	-1.8969422e-07	-1.8960588e-07	-1.887849e-07	-1.8891069e-07	-1.8811619e-07	-1.889627e-07	-1.8867837e-07	-1.8859077e-07	-1.8848533e-07	-1.8799369e-07	-1.8812739e-07	-1.8864597e-07	-1.8840802e-07	-1.8815535e-07	-1.8814598e-07	-1.8827262e-07	-1.879506e-07	-1.8762552e-07	-1.876906e-07	-1.8760522e-07	-1.8713894e-07	-1.8715957e-07	-1.8663673e-07	-1.8737791e-07	-1.8693652e-07	-1.8687712e-07	-1.8599326e-07	-1.8639111e-07	-1.8651662e-07	-1.8644005e-07	-1.8616299e-07	-1.8645841e-07	-1.8621898e-07	-1.8607255e-07	-1.8640657e-07	-1.858736e-07	-1.8616436e-07	-1.8560797e-07	-1.8570029e-07	-1.8543869e-07	-1.8477903e-07	-1.8503169e-07	-1.8536394e-07	-1.8509013e-07	-1.8506574e-07	-1.8498105e-07	-1.8519171e-07	-1.8498929e-07	-1.8504937e-07	-1.8505148e-07	-1.8494842e-07	-1.848486e-07	-1.8499907e-07	-1.8507768e-07	-1.8536377e-07	-1.856925e-07	-1.863836e-07	-1.8573587e-07	-1.8599036e-07	-1.8616163e-07	-1.8609671e-07	-1.8644158e-07	-1.8688991e-07	-1.8761011e-07	-1.88385e-07	-1.8883992e-07	-1.89079e-07	-1.8874096e-07	-1.8854325e-07	-1.8829775e-07	-1.8800938e-07	-1.8831764e-07	-1.8782282e-07	-1.87968e-07	-1.8798437e-07	-1.8780122e-07	-1.8806924e-07	-1.8827063e-07	-1.8819907e-07	-1.8847851e-07	-1.8836096e-07	-1.8842923e-07	-1.8833896e-07	-1.8852489e-07	-1.8854848e-07	-1.8845822e-07	-1.8865967e-07	-1.8848056e-07	-1.8787193e-07	-1.8819907e-07	-1.8844383e-07	-1.8914614e-07	-1.888493e-07	-1.8943302e-07	-1.8953671e-07	-1.89606e-07	-1.8921077e-07	-1.8916836e-07	-1.8877921e-07	-1.8861408e-07	-1.881408e-07	-1.8816968e-07	-1.8804752e-07	-1.8784141e-07	-1.8758828e-07	-1.868612e-07	-1.8578396e-07	-1.8524725e-07	-1.8453716e-07	-1.8377301e-07	-1.8301392e-07	-1.8251853e-07	-1.8210363e-07	-1.8222488e-07	-1.8215957e-07	-1.8208948e-07	-1.8188484e-07	-1.8204378e-07	-1.8195607e-07	-1.8250762e-07	-1.8216804e-07	-1.8276359e-07	-1.8290882e-07	-1.8242162e-07	-1.8229332e-07	-1.8345355e-07	-1.8248426e-07	-1.8248681e-07	-1.8265717e-07	-1.8209681e-07	-1.8154645e-07	-1.8133568e-07	-1.8152718e-07	-1.8119641e-07	-1.8109716e-07	-1.8067982e-07	-1.8049184e-07	-1.8023849e-07	-1.7984138e-07	-1.7965533e-07	-1.7874805e-07	-1.7848487e-07	-1.7822668e-07	-1.7818996e-07	-1.7772641e-07	-1.7757725e-07	-1.7730656e-07	-1.7731179e-07	-1.7718372e-07	-1.7678263e-07	-1.7661284e-07	-1.76973e-07	-1.7640428e-07	-1.7632703e-07	-1.761444e-07	-1.7590514e-07	-1.756701e-07	-1.7537729e-07	-1.7554532e-07	-1.7484547e-07	-1.7445547e-07	-1.7419006e-07	-1.7329359e-07	-1.7281423e-07	-1.7314369e-07	-1.7246083e-07	-1.7239211e-07	-1.7204786e-07	-1.7219082e-07	-1.7193219e-07	-1.7179195e-07	-1.7168338e-07	-1.7122653e-07	-1.7146914e-07	-1.7121863e-07	-1.7124398e-07	-1.7107004e-07	-1.7085853e-07	-1.7085409e-07	-1.7119612e-07	-1.7078941e-07	-1.7008256e-07	-1.7009484e-07	-1.6989748e-07	-1.6947689e-07	-1.6931693e-07	-1.693594e-07	-1.6900975e-07	-1.6899202e-07	-1.6901782e-07	-1.6916613e-07	-1.6872229e-07	-1.6877817e-07	-1.6874492e-07	-1.6876896e-07	-1.6889771e-07	-1.6878636e-07	-1.6884877e-07	-1.6862083e-07	-1.6889896e-07	-1.6881603e-07	-1.6870496e-07	-1.6881597e-07	-1.6909445e-07	-1.6946666e-07	-1.6959291e-07	-1.6957256e-07	-1.6991157e-07	-1.6966777e-07	-1.697062e-07	-1.6979664e-07	-1.6947757e-07	-1.6896297e-07	-1.6901339e-07	-1.6870075e-07	-1.683718e-07	-1.686322e-07	-1.6840511e-07	-1.6857365e-07	-1.6876584e-07	-1.6894126e-07	-1.6812254e-07	-1.6799964e-07	-1.6742831e-07	-1.6723578e-07	-1.6721918e-07	-1.6680207e-07	-1.6676927e-07	-1.666063e-07	-1.6622238e-07	-1.6624836e-07	-1.6649807e-07	-1.6657481e-07	-1.6646857e-07	-1.6598381e-07	-1.658633e-07	-1.6593208e-07	-1.6590542e-07	-1.6585585e-07	-1.6521886e-07	-1.6572795e-07	-1.6566236e-07	-1.6568231e-07	-1.6546767e-07	-1.6543083e-07	-1.6529157e-07	-1.6333973e-07	-1.6407984e-07	-1.6512422e-07	-1.6508693e-07	-1.6432244e-07	-1.6476264e-07	-1.6245173e-07	-1.6241876e-07	-1.6194372e-07	-1.6160129e-07	-1.6165308e-07	-1.6322264e-07	-1.630998e-07	-1.6315181e-07	-1.624602e-07	-1.6254882e-07	-1.6016719e-07	-1.6082419e-07	-1.6258718e-07	-1.6207252e-07	-1.6141064e-07	-1.6067355e-07	-1.6018134e-07	-1.5948655e-07	-1.5910109e-07	-1.5826294e-07	-1.5741915e-07	-1.5714483e-07	-1.5715921e-07	-1.5672236e-07	-1.5695997e-07	-1.5700681e-07	-1.571039e-07	-1.5726596e-07	-1.5758962e-07	-1.5758906e-07	-1.573967e-07	-1.5811452e-07	-1.5844586e-07	-1.5833831e-07	-1.5729825e-07	-1.5728676e-07	-1.5904925e-07	-1.5786321e-07	-1.5898479e-07	-1.5734929e-07	-1.5659253e-07
-1.6906603e-07	-1.6970353e-07	-1.6935365e-07	-1.6911758e-07	-1.6861691e-07	-1.6866096e-07	-1.6883519e-07	-1.6916266e-07	-1.6921985e-07	-1.6909411e-07	-1.6914947e-07	-1.6917721e-07	-1.6915686e-07	-1.6812936e-07	-1.6623187e-07	-1.6945745e-07	-1.6956534e-07	-1.6955403e-07	-1.6996472e-07	-1.7008631e-07	-1.6997069e-07	-1.7042044e-07	-1.6992027e-07	-1.7010143e-07	-1.7025769e-07	-1.6983785e-07	-1.7028731e-07	-1.7040526e-07	-1.7087331e-07	-1.7111671e-07	-1.7062638e-07	-1.707802e-07	-1.7115769e-07	-1.7140349e-07	-1.7162796e-07	-1.7199693e-07	-1.7165792e-07	-1.7154076e-07	-1.7186045e-07	-1.715128e-07	-1.7144964e-07	-1.7192042e-07	-1.7246327e-07	-1.7229553e-07	-1.7214865e-07	-1.7248465e-07	-1.7245316e-07	-1.7220464e-07	-1.7249704e-07	-1.726072e-07	-1.7241172e-07	-1.733257e-07	-1.7314085e-07	-1.7262892e-07	-1.7265944e-07	-1.7266922e-07	-1.7333173e-07	-1.734951e-07	-1.7408615e-07	-1.7389783e-07	-1.7407183e-07	-1.7391159e-07	-1.7374168e-07	-1.7384474e-07	-1.7441891e-07	-1.7511331e-07	-1.7545506e-07	-1.7561297e-07	-1.7560967e-07	-1.7537923e-07	-1.749026e-07	-1.7547018e-07	-1.7569425e-07	-1.7621034e-07	-1.765307e-07	-1.7678065e-07	-1.7662001e-07	-1.7685227e-07	-1.7706407e-07	-1.7726097e-07	-1.7755127e-07	-1.7729127e-07	-1.767973e-07	-1.7722277e-07	-1.7743446e-07	-1.7756003e-07	-1.7751591e-07	-1.7784208e-07	-1.7794451e-07	-1.7835919e-07	-1.7850192e-07	-1.7879086e-07	-1.7894513e-07	-1.7895223e-07	-1.789636e-07	-1.7891091e-07	-1.7856513e-07	-1.7842018e-07	-1.7840421e-07	-1.7825556e-07	-1.7885742e-07	-1.7878955e-07	-1.7901715e-07	-1.7951891e-07	-1.7923918e-07	-1.797743e-07	-1.7953352e-07	-1.7985678e-07	-1.7980318e-07	-1.8009149e-07	-1.8005807e-07	-1.7971161e-07	-1.7967682e-07	-1.7960639e-07	-1.7940738e-07	-1.7973315e-07	-1.7979568e-07	-1.8052435e-07	-1.8115225e-07	-1.8112092e-07	-1.8157135e-07	-1.8186017e-07	-1.8205355e-07	-1.823588e-07	-1.827637e-07	-1.8285562e-07	-1.8268963e-07	-1.8236034e-07	-1.8254553e-07	-1.8295685e-07	-1.8311499e-07	-1.834668e-07	-1.8362289e-07	-1.8376841e-07	-1.8399965e-07	-1.8396054e-07	-1.8412931e-07	-1.8435048e-07	-1.8462498e-07	-1.8451954e-07	-1.8452903e-07	-1.8480233e-07	-1.8466642e-07	-1.8474464e-07	-1.8500918e-07	-1.8489789e-07	-1.853486e-07	-1.8530238e-07	-1.8563389e-07	-1.8582347e-07	-1.8575145e-07	-1.8578589e-07	-1.8552856e-07	-1.8569159e-07	-1.8586888e-07	-1.8595426e-07	-1.8594397e-07	-1.8604891e-07	-1.8583427e-07	-1.8624354e-07	-1.8609404e-07	-1.8594056e-07	-1.8619056e-07	-1.8623382e-07	-1.8610245e-07	-1.8590401e-07	-1.8638934e-07	-1.8626957e-07	-1.8661547e-07	-1.8643925e-07	-1.8687666e-07	-1.8725513e-07	-1.8743549e-07	-1.8780787e-07	-1.8862971e-07	-1.8899794e-07	-1.8890989e-07	-1.8932019e-07	-1.8971065e-07	-1.901779e-07	-1.9026362e-07	-1.9010156e-07	-1.9013999e-07	-1.8979142e-07	-1.8992779e-07	-1.8985173e-07	-1.8982541e-07	-1.9066471e-07	-1.9012435e-07	-1.9016056e-07	-1.9003528e-07	-1.9007297e-07	-1.905687e-07	-1.903864e-07	-1.9005876e-07	-1.9026072e-07	-1.9023366e-07	-1.8968166e-07	-1.8955626e-07	-1.8970178e-07	-1.9004483e-07	-1.8958798e-07	-1.8976095e-07	-1.8986594e-07	-1.8977602e-07	-1.8987413e-07	-1.8944661e-07	-1.8952682e-07	-1.8992927e-07	-1.89861e-07	-1.896039e-07	-1.8951346e-07	-1.8930757e-07	-1.8921935e-07	-1.8918109e-07	-1.8892547e-07	-1.8897578e-07	-1.8980995e-07	-1.8983957e-07	-1.8965727e-07	-1.8958423e-07	-1.8883742e-07	-1.8896208e-07	-1.8815615e-07	-1.8907804e-07	-1.8878626e-07	-1.8879325e-07	-1.8872072e-07	-1.882878e-07	-1.8845793e-07	-1.8882872e-07	-1.8859129e-07	-1.8829877e-07	-1.883152e-07	-1.884186e-07	-1.8815462e-07	-1.8776723e-07	-1.8779201e-07	-1.8774222e-07	-1.8728502e-07	-1.8733402e-07	-1.8691941e-07	-1.8764729e-07	-1.8721647e-07	-1.8717321e-07	-1.8634091e-07	-1.8677804e-07	-1.8686785e-07	-1.8681976e-07	-1.8645318e-07	-1.8666412e-07	-1.8638838e-07	-1.8623831e-07	-1.8656215e-07	-1.8605175e-07	-1.8634842e-07	-1.8581875e-07	-1.8584575e-07	-1.856402e-07	-1.849553e-07	-1.8517767e-07	-1.8544949e-07	-1.8508837e-07	-1.8496564e-07	-1.8492682e-07	-1.8518858e-07	-1.8503175e-07	-1.8515198e-07	-1.8517227e-07	-1.8513123e-07	-1.849948e-07	-1.8512583e-07	-1.8526322e-07	-1.8549798e-07	-1.8583239e-07	-1.8658591e-07	-1.8597808e-07	-1.862536e-07	-1.8642612e-07	-1.8632937e-07	-1.8668237e-07	-1.8711569e-07	-1.8779645e-07	-1.8859691e-07	-1.890412e-07	-1.8919889e-07	-1.8878541e-07	-1.8857423e-07	-1.8829525e-07	-1.8804809e-07	-1.8834101e-07	-1.8793412e-07	-1.880552e-07	-1.8810982e-07	-1.8794549e-07	-1.8817605e-07	-1.8841985e-07	-1.883177e-07	-1.8860788e-07	-1.8849312e-07	-1.8858987e-07	-1.8849113e-07	-1.8868087e-07	-1.8871259e-07	-1.8862943e-07	-1.8886828e-07	-1.8863511e-07	-1.8803877e-07	-1.8836812e-07	-1.8855172e-07	-1.8928142e-07	-1.8893064e-07	-1.8945042e-07	-1.8957581e-07	-1.8957905e-07	-1.8913954e-07	-1.8911766e-07	-1.8867649e-07	-1.8854513e-07	-1.881636e-07	-1.8821379e-07	-1.8812892e-07	-1.8795032e-07	-1.8763734e-07	-1.8673211e-07	-1.8574406e-07	-1.8523531e-07	-1.8456137e-07	-1.8387658e-07	-1.8315905e-07	-1.827446e-07	-1.8237756e-07	-1.8251825e-07	-1.8242685e-07	-1.8231401e-07	-1.8202877e-07	-1.8208925e-07	-1.8203252e-07	-1.8244941e-07	-1.8208391e-07	-1.8259374e-07	-1.8286903e-07	-1.8240934e-07	-1.8231719e-07	-1.8348652e-07	-1.8252194e-07	-1.8255798e-07	-1.8270873e-07	-1.8215871e-07	-1.8162058e-07	-1.8140554e-07	-1.816926e-07	-1.8132005e-07	-1.8128287e-07	-1.8087951e-07	-1.8069625e-07	-1.8044381e-07	-1.8005397e-07	-1.7982995e-07	-1.7891148e-07	-1.7870968e-07	-1.7846332e-07	-1.7838511e-07	-1.7793155e-07	-1.7767252e-07	-1.7737773e-07	-1.7735135e-07	-1.7714979e-07	-1.7678371e-07	-1.7662171e-07	-1.7700455e-07	-1.7643208e-07	-1.7640053e-07	-1.7620812e-07	-1.7596307e-07	-1.7571381e-07	-1.7539872e-07	-1.7559688e-07	-1.7486622e-07	-1.74577e-07	-1.7433888e-07	-1.7368546e-07	-1.7335691e-07	-1.7376834e-07	-1.7301102e-07	-1.7294911e-07	-1.7260118e-07	-1.7261436e-07	-1.723152e-07	-1.721034e-07	-1.7197993e-07	-1.714576e-07	-1.7163035e-07	-1.7138723e-07	-1.7133846e-07	-1.7114894e-07	-1.7082164e-07	-1.7084272e-07	-1.712217e-07	-1.7077525e-07	-1.7012871e-07	-1.7018039e-07	-1.7005652e-07	-1.6972859e-07	-1.6955312e-07	-1.6963531e-07	-1.6925617e-07	-1.6924082e-07	-1.6917869e-07	-1.6934678e-07	-1.6891482e-07	-1.6887026e-07	-1.688486e-07	-1.6895444e-07	-1.6907103e-07	-1.6899878e-07	-1.6900447e-07	-1.6875254e-07	-1.6903556e-07	-1.6897462e-07	-1.6877141e-07	-1.6877812e-07	-1.6905835e-07	-1.6938435e-07	-1.6943358e-07	-1.6934672e-07	-1.6959285e-07	-1.692253e-07	-1.6920814e-07	-1.6931961e-07	-1.6762715e-07	-1.6845837e-07	-1.6865937e-07	-1.6862003e-07	-1.6825601e-07	-1.6833508e-07	-1.6811549e-07	-1.683311e-07	-1.6857047e-07	-1.6868768e-07	-1.6786407e-07	-1.6783878e-07	-1.6720486e-07	-1.6707719e-07	-1.6700074e-07	-1.6640206e-07	-1.6650631e-07	-1.6639052e-07	-1.6597141e-07	-1.6604969e-07	-1.6632606e-07	-1.6635016e-07	-1.663538e-07	-1.6586563e-07	-1.6581913e-07	-1.6579406e-07	-1.6574995e-07	-1.656864e-07	-1.6501048e-07	-1.6530635e-07	-1.6545641e-07	-1.6555219e-07	-1.6534051e-07	-1.6526792e-07	-1.6509148e-07	-1.6266353e-07	-1.6265449e-07	-1.6487974e-07	-1.6466691e-07	-1.6319791e-07	-1.6362389e-07	-1.62189e-07	-1.6196384e-07	-1.6155576e-07	-1.6138193e-07	-1.6109385e-07	-1.6144077e-07	-1.6140609e-07	-1.6267199e-07	-1.6206911e-07	-1.6227375e-07	-1.5980385e-07	-1.605668e-07	-1.6239494e-07	-1.6202017e-07	-1.6117582e-07	-1.604609e-07	-1.5952799e-07	-1.5914748e-07	-1.5860496e-07	-1.5776311e-07	-1.5684429e-07	-1.5669582e-07	-1.5672231e-07	-1.5636186e-07	-1.5657446e-07	-1.5665148e-07	-1.567816e-07	-1.5706064e-07	-1.5734355e-07	-1.5636323e-07	-1.5696435e-07	-1.5649636e-07	-1.5752926e-07	-1.5686351e-07	-1.5550262e-07	-1.556939e-07	-1.5706325e-07	-1.5700687e-07	-1.5716358e-07	-1.5657457e-07	-1.5586096e-07
-1.672193e-07	-1.6752466e-07	-1.6708469e-07	-1.6648755e-07	-1.6645578e-07	-1.6654855e-07	-1.6703905e-07	-1.6731622e-07	-1.6774419e-07	-1.6768689e-07	-1.6751227e-07	-1.6738102e-07	-1.6706946e-07	-1.6596812e-07	-1.6453453e-07	-1.6743161e-07	-1.6755371e-07	-1.6767405e-07	-1.6782036e-07	-1.6777187e-07	-1.6777062e-07	-1.6831081e-07	-1.6785947e-07	-1.6812146e-07	-1.6830506e-07	-1.6797401e-07	-1.6841852e-07	-1.6856717e-07	-1.6898974e-07	-1.6912338e-07	-1.687813e-07	-1.690932e-07	-1.6931506e-07	-1.6954067e-07	-1.6973854e-07	-1.701124e-07	-1.7019852e-07	-1.7024871e-07	-1.70455e-07	-1.698765e-07	-1.7004504e-07	-1.7022916e-07	-1.7079043e-07	-1.7088206e-07	-1.7086342e-07	-1.7117765e-07	-1.7095516e-07	-1.7069891e-07	-1.7105327e-07	-1.7121016e-07	-1.7097005e-07	-1.7185909e-07	-1.7165439e-07	-1.7112109e-07	-1.7110261e-07	-1.7120021e-07	-1.7187153e-07	-1.7211659e-07	-1.7282554e-07	-1.7270008e-07	-1.7276602e-07	-1.7259742e-07	-1.7247447e-07	-1.72527e-07	-1.7323998e-07	-1.7387646e-07	-1.7441062e-07	-1.7465777e-07	-1.7443665e-07	-1.7421388e-07	-1.7378824e-07	-1.7417574e-07	-1.7417875e-07	-1.7462446e-07	-1.7503146e-07	-1.7559387e-07	-1.7564275e-07	-1.7591719e-07	-1.7574888e-07	-1.7591657e-07	-1.7619993e-07	-1.7610427e-07	-1.7559785e-07	-1.7628656e-07	-1.7641281e-07	-1.7669322e-07	-1.7658056e-07	-1.7672824e-07	-1.7701348e-07	-1.7747828e-07	-1.7759078e-07	-1.7761278e-07	-1.7806133e-07	-1.7813596e-07	-1.7794696e-07	-1.7815313e-07	-1.7793991e-07	-1.7802211e-07	-1.7812334e-07	-1.7790393e-07	-1.7817035e-07	-1.7796867e-07	-1.7811215e-07	-1.7863636e-07	-1.785196e-07	-1.7907166e-07	-1.7884889e-07	-1.7913328e-07	-1.7904256e-07	-1.794894e-07	-1.7930233e-07	-1.7899538e-07	-1.7890949e-07	-1.7899652e-07	-1.7879893e-07	-1.7914522e-07	-1.7929904e-07	-1.7993784e-07	-1.804903e-07	-1.8062582e-07	-1.8109341e-07	-1.8145124e-07	-1.8163286e-07	-1.8195163e-07	-1.8228053e-07	-1.8236148e-07	-1.8229281e-07	-1.8183908e-07	-1.8191201e-07	-1.8230566e-07	-1.8236568e-07	-1.8280713e-07	-1.8309112e-07	-1.8337971e-07	-1.8344042e-07	-1.8333162e-07	-1.8356911e-07	-1.8375817e-07	-1.8430217e-07	-1.8419581e-07	-1.8425214e-07	-1.8449805e-07	-1.8436077e-07	-1.8450686e-07	-1.8479079e-07	-1.8477198e-07	-1.8531921e-07	-1.8528556e-07	-1.8561764e-07	-1.8573058e-07	-1.8563003e-07	-1.8573729e-07	-1.8549366e-07	-1.856676e-07	-1.8590498e-07	-1.8592374e-07	-1.8579141e-07	-1.8580965e-07	-1.8543057e-07	-1.8579766e-07	-1.8575219e-07	-1.8573144e-07	-1.8605766e-07	-1.8602697e-07	-1.8588651e-07	-1.8563952e-07	-1.8609512e-07	-1.8601213e-07	-1.86497e-07	-1.8631141e-07	-1.867831e-07	-1.8710199e-07	-1.8727087e-07	-1.8769219e-07	-1.8852529e-07	-1.8892877e-07	-1.8888335e-07	-1.8926511e-07	-1.8957866e-07	-1.9000663e-07	-1.9012629e-07	-1.8990306e-07	-1.9001806e-07	-1.8964238e-07	-1.8980802e-07	-1.8978898e-07	-1.8979182e-07	-1.906846e-07	-1.901783e-07	-1.9023423e-07	-1.9010588e-07	-1.901077e-07	-1.9051168e-07	-1.9027289e-07	-1.8993046e-07	-1.9025589e-07	-1.9026658e-07	-1.8985224e-07	-1.8979182e-07	-1.8996411e-07	-1.9029869e-07	-1.8979057e-07	-1.8995848e-07	-1.8998776e-07	-1.8989192e-07	-1.8997025e-07	-1.8959679e-07	-1.8964613e-07	-1.9001351e-07	-1.8985764e-07	-1.8953017e-07	-1.8947759e-07	-1.8918382e-07	-1.890885e-07	-1.8908935e-07	-1.888277e-07	-1.8891723e-07	-1.8972287e-07	-1.8971389e-07	-1.8953403e-07	-1.8959258e-07	-1.8887658e-07	-1.889706e-07	-1.8814973e-07	-1.8909878e-07	-1.8891836e-07	-1.890179e-07	-1.8902421e-07	-1.885644e-07	-1.8883003e-07	-1.8913602e-07	-1.8886612e-07	-1.8861289e-07	-1.8858822e-07	-1.8863329e-07	-1.8835499e-07	-1.8788489e-07	-1.8792059e-07	-1.8788313e-07	-1.8745055e-07	-1.8749967e-07	-1.8716321e-07	-1.8787279e-07	-1.8751041e-07	-1.8749938e-07	-1.8664406e-07	-1.8712325e-07	-1.87171e-07	-1.8708306e-07	-1.8670266e-07	-1.8682704e-07	-1.8650383e-07	-1.8642015e-07	-1.8671807e-07	-1.8621694e-07	-1.8653884e-07	-1.8596734e-07	-1.8603367e-07	-1.8588332e-07	-1.8520632e-07	-1.8543994e-07	-1.8556688e-07	-1.8519995e-07	-1.8505972e-07	-1.8502652e-07	-1.8533439e-07	-1.8514839e-07	-1.8536434e-07	-1.8539862e-07	-1.8536252e-07	-1.8515317e-07	-1.8525856e-07	-1.8543568e-07	-1.8559018e-07	-1.8601776e-07	-1.8680413e-07	-1.8622376e-07	-1.8654202e-07	-1.8672563e-07	-1.8664326e-07	-1.8697267e-07	-1.8735733e-07	-1.8809232e-07	-1.8877006e-07	-1.8915551e-07	-1.8919314e-07	-1.8879018e-07	-1.8858799e-07	-1.8835516e-07	-1.8808566e-07	-1.8836619e-07	-1.8804616e-07	-1.8823732e-07	-1.8833526e-07	-1.8810135e-07	-1.8830633e-07	-1.8847885e-07	-1.8836346e-07	-1.885997e-07	-1.8848425e-07	-1.8859453e-07	-1.8862704e-07	-1.8877546e-07	-1.8880291e-07	-1.8871589e-07	-1.8893064e-07	-1.8874061e-07	-1.8811096e-07	-1.8846214e-07	-1.8861772e-07	-1.893078e-07	-1.8893013e-07	-1.8940727e-07	-1.8955762e-07	-1.8953699e-07	-1.8912129e-07	-1.8914375e-07	-1.8877961e-07	-1.8865978e-07	-1.882313e-07	-1.8824772e-07	-1.8823016e-07	-1.8799074e-07	-1.8764052e-07	-1.8670107e-07	-1.8584359e-07	-1.8545057e-07	-1.8478744e-07	-1.8410253e-07	-1.8336783e-07	-1.8298317e-07	-1.8270896e-07	-1.8283566e-07	-1.828181e-07	-1.8265439e-07	-1.8233141e-07	-1.8233015e-07	-1.8225722e-07	-1.8261721e-07	-1.822022e-07	-1.8260664e-07	-1.8280571e-07	-1.8246197e-07	-1.8232595e-07	-1.8342928e-07	-1.825253e-07	-1.8260471e-07	-1.8277154e-07	-1.8224449e-07	-1.8168453e-07	-1.8139013e-07	-1.8168754e-07	-1.8139059e-07	-1.8138377e-07	-1.8100849e-07	-1.807561e-07	-1.805351e-07	-1.8016669e-07	-1.7993938e-07	-1.7906103e-07	-1.7889079e-07	-1.7861743e-07	-1.7853074e-07	-1.7802375e-07	-1.7773857e-07	-1.7742889e-07	-1.7737523e-07	-1.7717372e-07	-1.7679969e-07	-1.766241e-07	-1.7704446e-07	-1.7649347e-07	-1.7646425e-07	-1.762748e-07	-1.7600826e-07	-1.7578759e-07	-1.7544073e-07	-1.7559756e-07	-1.7484018e-07	-1.7462969e-07	-1.7441931e-07	-1.7387742e-07	-1.7367148e-07	-1.741717e-07	-1.7347998e-07	-1.7339272e-07	-1.7294713e-07	-1.7296344e-07	-1.7262261e-07	-1.7233464e-07	-1.7216018e-07	-1.7159596e-07	-1.7178024e-07	-1.7150637e-07	-1.7144669e-07	-1.7121062e-07	-1.7084949e-07	-1.708658e-07	-1.7119669e-07	-1.707694e-07	-1.7016839e-07	-1.7025945e-07	-1.7012354e-07	-1.6987008e-07	-1.6967869e-07	-1.6981062e-07	-1.6934746e-07	-1.6942965e-07	-1.6930505e-07	-1.6946569e-07	-1.6906813e-07	-1.6901038e-07	-1.6897945e-07	-1.6910536e-07	-1.6917551e-07	-1.6905489e-07	-1.6903084e-07	-1.6878766e-07	-1.6898139e-07	-1.6895444e-07	-1.68768e-07	-1.6872718e-07	-1.6895672e-07	-1.6916181e-07	-1.6904835e-07	-1.6898252e-07	-1.6934666e-07	-1.6897945e-07	-1.6885969e-07	-1.688453e-07	-1.6633635e-07	-1.6797048e-07	-1.6826846e-07	-1.6842426e-07	-1.6810571e-07	-1.6803762e-07	-1.6771401e-07	-1.6788817e-07	-1.6821508e-07	-1.6833332e-07	-1.6743991e-07	-1.6766012e-07	-1.6711675e-07	-1.6696737e-07	-1.6686079e-07	-1.6512365e-07	-1.6602814e-07	-1.6618503e-07	-1.6582294e-07	-1.6576263e-07	-1.6614769e-07	-1.6615598e-07	-1.6609266e-07	-1.6553798e-07	-1.655506e-07	-1.6558033e-07	-1.6554213e-07	-1.6536154e-07	-1.6466652e-07	-1.6371166e-07	-1.6491799e-07	-1.6510847e-07	-1.6507124e-07	-1.6497808e-07	-1.648134e-07	-1.6237584e-07	-1.6207474e-07	-1.6461269e-07	-1.6360218e-07	-1.6257263e-07	-1.6270917e-07	-1.6195577e-07	-1.6163182e-07	-1.6124352e-07	-1.6099693e-07	-1.6065644e-07	-1.6049171e-07	-1.5992629e-07	-1.6231542e-07	-1.618003e-07	-1.6211646e-07	-1.5914202e-07	-1.5958534e-07	-1.6117536e-07	-1.6198175e-07	-1.6098858e-07	-1.6031254e-07	-1.5769609e-07	-1.5860473e-07	-1.5803681e-07	-1.5725828e-07	-1.5647072e-07	-1.5633753e-07	-1.5636107e-07	-1.5601637e-07	-1.5630513e-07	-1.5651341e-07	-1.5651642e-07	-1.5672163e-07	-1.5691262e-07	-1.5528434e-07	-1.5661931e-07	-1.5517338e-07	-1.5576086e-07	-1.5497949e-07	-1.5459835e-07	-1.5495124e-07	-1.5579877e-07	-1.561217e-07	-1.5596709e-07	-1.5587443e-07	-1.5532709e-07
-1.6506669e-07	-1.6502338e-07	-1.6471063e-07	-1.6446018e-07	-1.6489116e-07	-1.6529577e-07	-1.6576632e-07	-1.6581959e-07	-1.6653894e-07	-1.6625108e-07	-1.6588365e-07	-1.6568714e-07	-1.6509347e-07	-1.6435104e-07	-1.6307024e-07	-1.6583272e-07	-1.6571823e-07	-1.6579145e-07	-1.6577775e-07	-1.6549285e-07	-1.658027e-07	-1.6629053e-07	-1.6604986e-07	-1.6627257e-07	-1.6635437e-07	-1.6617292e-07	-1.6640422e-07	-1.6654542e-07	-1.6722294e-07	-1.6727e-07	-1.6686261e-07	-1.6725534e-07	-1.6746264e-07	-1.6785197e-07	-1.678784e-07	-1.6847792e-07	-1.6855006e-07	-1.6878431e-07	-1.6885127e-07	-1.681334e-07	-1.6829352e-07	-1.6836032e-07	-1.6885951e-07	-1.6913691e-07	-1.6916096e-07	-1.6960996e-07	-1.6927476e-07	-1.6924764e-07	-1.6948115e-07	-1.6969921e-07	-1.6946854e-07	-1.7028458e-07	-1.7000639e-07	-1.6955931e-07	-1.6956108e-07	-1.6963332e-07	-1.7023183e-07	-1.706112e-07	-1.7139462e-07	-1.7133641e-07	-1.7143276e-07	-1.7126587e-07	-1.7121431e-07	-1.7128156e-07	-1.7202399e-07	-1.7263596e-07	-1.7317842e-07	-1.7333218e-07	-1.731749e-07	-1.7284117e-07	-1.7250892e-07	-1.728082e-07	-1.7302722e-07	-1.7344706e-07	-1.7385753e-07	-1.7445996e-07	-1.744346e-07	-1.7477294e-07	-1.7441886e-07	-1.743789e-07	-1.7446365e-07	-1.7457103e-07	-1.745982e-07	-1.7522058e-07	-1.7536411e-07	-1.7581903e-07	-1.7580999e-07	-1.7590145e-07	-1.76225e-07	-1.7672613e-07	-1.7668532e-07	-1.7668617e-07	-1.7690689e-07	-1.7708209e-07	-1.7692963e-07	-1.7735334e-07	-1.7726455e-07	-1.7752495e-07	-1.778152e-07	-1.7763534e-07	-1.7770583e-07	-1.7741581e-07	-1.7753206e-07	-1.7727433e-07	-1.7806968e-07	-1.7846799e-07	-1.7823112e-07	-1.7838278e-07	-1.7818036e-07	-1.7860776e-07	-1.7871719e-07	-1.7862817e-07	-1.7856979e-07	-1.787032e-07	-1.785566e-07	-1.7893393e-07	-1.790508e-07	-1.7957342e-07	-1.7973974e-07	-1.7983092e-07	-1.8039162e-07	-1.8074104e-07	-1.8093715e-07	-1.8104004e-07	-1.8165883e-07	-1.8184005e-07	-1.820078e-07	-1.8160404e-07	-1.8161734e-07	-1.8187416e-07	-1.8184471e-07	-1.8233834e-07	-1.8264501e-07	-1.8291604e-07	-1.8297817e-07	-1.8280565e-07	-1.829826e-07	-1.8318917e-07	-1.8371969e-07	-1.8370224e-07	-1.8377523e-07	-1.8400777e-07	-1.8392166e-07	-1.8422531e-07	-1.8458178e-07	-1.8459008e-07	-1.8515834e-07	-1.8516766e-07	-1.8544222e-07	-1.8556585e-07	-1.8551412e-07	-1.8563765e-07	-1.8546905e-07	-1.8567619e-07	-1.8589287e-07	-1.8593812e-07	-1.8564441e-07	-1.8558598e-07	-1.8515158e-07	-1.8547826e-07	-1.8550776e-07	-1.855928e-07	-1.8598058e-07	-1.8586064e-07	-1.8568755e-07	-1.8548661e-07	-1.8599019e-07	-1.8589441e-07	-1.8646176e-07	-1.8629277e-07	-1.8669158e-07	-1.8698199e-07	-1.8719322e-07	-1.8759147e-07	-1.8844224e-07	-1.8884037e-07	-1.8880019e-07	-1.8918092e-07	-1.8947509e-07	-1.8989613e-07	-1.900259e-07	-1.8973742e-07	-1.8978187e-07	-1.8952426e-07	-1.8974214e-07	-1.8974328e-07	-1.897626e-07	-1.9067267e-07	-1.9015641e-07	-1.9022826e-07	-1.900645e-07	-1.8997412e-07	-1.9033803e-07	-1.9007462e-07	-1.8972008e-07	-1.9013737e-07	-1.9033519e-07	-1.9000538e-07	-1.8997179e-07	-1.9015926e-07	-1.9045081e-07	-1.8991807e-07	-1.9008206e-07	-1.9008201e-07	-1.8993734e-07	-1.9006353e-07	-1.8966114e-07	-1.8969206e-07	-1.9004557e-07	-1.8979836e-07	-1.8945849e-07	-1.8932946e-07	-1.8903927e-07	-1.8888801e-07	-1.8882531e-07	-1.8855337e-07	-1.8873055e-07	-1.8954404e-07	-1.8961691e-07	-1.8937254e-07	-1.8960833e-07	-1.888896e-07	-1.8901574e-07	-1.8817144e-07	-1.8912283e-07	-1.8906456e-07	-1.892991e-07	-1.8928768e-07	-1.8889625e-07	-1.8914307e-07	-1.8948066e-07	-1.8922549e-07	-1.8896992e-07	-1.8885629e-07	-1.8887607e-07	-1.8848669e-07	-1.8804934e-07	-1.8804121e-07	-1.8796345e-07	-1.8757714e-07	-1.8764246e-07	-1.8738626e-07	-1.8819384e-07	-1.8780855e-07	-1.8775864e-07	-1.8693828e-07	-1.8738064e-07	-1.8744237e-07	-1.8734073e-07	-1.868172e-07	-1.8694311e-07	-1.8662371e-07	-1.865377e-07	-1.8686222e-07	-1.8629737e-07	-1.8664264e-07	-1.8610274e-07	-1.8621654e-07	-1.8610189e-07	-1.8543295e-07	-1.8563611e-07	-1.8571683e-07	-1.8536468e-07	-1.8533103e-07	-1.8527481e-07	-1.8568022e-07	-1.8546234e-07	-1.856742e-07	-1.856784e-07	-1.8550958e-07	-1.8526583e-07	-1.8541078e-07	-1.8557591e-07	-1.8577384e-07	-1.8623172e-07	-1.8705452e-07	-1.8650678e-07	-1.868882e-07	-1.8707499e-07	-1.8700484e-07	-1.8736989e-07	-1.8772005e-07	-1.8844946e-07	-1.8893002e-07	-1.8925709e-07	-1.8919133e-07	-1.8877768e-07	-1.8855161e-07	-1.8840115e-07	-1.8807822e-07	-1.8843059e-07	-1.8820242e-07	-1.8844452e-07	-1.8856878e-07	-1.8834447e-07	-1.8849136e-07	-1.8858594e-07	-1.884311e-07	-1.8848613e-07	-1.8836698e-07	-1.8845918e-07	-1.8863716e-07	-1.887841e-07	-1.8875949e-07	-1.8873214e-07	-1.8894633e-07	-1.8874323e-07	-1.8814455e-07	-1.8840842e-07	-1.8861891e-07	-1.8930899e-07	-1.8890535e-07	-1.8934787e-07	-1.8956558e-07	-1.8950595e-07	-1.8914631e-07	-1.8927011e-07	-1.8888323e-07	-1.8873186e-07	-1.8828212e-07	-1.8830764e-07	-1.8824153e-07	-1.8801779e-07	-1.876175e-07	-1.8672733e-07	-1.8599843e-07	-1.8564043e-07	-1.8505233e-07	-1.8438408e-07	-1.8365836e-07	-1.8328296e-07	-1.8304405e-07	-1.8327546e-07	-1.8319997e-07	-1.8312824e-07	-1.8272249e-07	-1.8272925e-07	-1.8252325e-07	-1.8286164e-07	-1.8230577e-07	-1.8268088e-07	-1.8287847e-07	-1.8244793e-07	-1.823326e-07	-1.8334441e-07	-1.8241718e-07	-1.825257e-07	-1.827184e-07	-1.8221544e-07	-1.8165389e-07	-1.8126963e-07	-1.8155862e-07	-1.8126025e-07	-1.8134614e-07	-1.8103987e-07	-1.8081545e-07	-1.8063349e-07	-1.8018318e-07	-1.7999531e-07	-1.7914192e-07	-1.7897548e-07	-1.7865767e-07	-1.7857354e-07	-1.7808605e-07	-1.7773317e-07	-1.7749187e-07	-1.7742792e-07	-1.7725279e-07	-1.7684482e-07	-1.7672005e-07	-1.7708498e-07	-1.7654202e-07	-1.764958e-07	-1.7630992e-07	-1.7599427e-07	-1.7575763e-07	-1.7543556e-07	-1.7557875e-07	-1.7484217e-07	-1.7457592e-07	-1.7440453e-07	-1.7385446e-07	-1.7374771e-07	-1.7427749e-07	-1.7367722e-07	-1.7357092e-07	-1.7311419e-07	-1.7311339e-07	-1.7269497e-07	-1.7239006e-07	-1.7224431e-07	-1.7162495e-07	-1.7182396e-07	-1.7153695e-07	-1.71544e-07	-1.7132089e-07	-1.7084932e-07	-1.7086859e-07	-1.7119089e-07	-1.7079446e-07	-1.7018652e-07	-1.7025343e-07	-1.7011735e-07	-1.6987946e-07	-1.6975957e-07	-1.6986712e-07	-1.6935218e-07	-1.6942494e-07	-1.6933575e-07	-1.6956579e-07	-1.691576e-07	-1.6914663e-07	-1.6902601e-07	-1.6913543e-07	-1.6921274e-07	-1.6901305e-07	-1.6905221e-07	-1.6875686e-07	-1.6885912e-07	-1.6885599e-07	-1.6877368e-07	-1.6871223e-07	-1.6873355e-07	-1.6885252e-07	-1.6858291e-07	-1.6843643e-07	-1.6888839e-07	-1.6871155e-07	-1.6868262e-07	-1.6869291e-07	-1.6585932e-07	-1.6773873e-07	-1.6788618e-07	-1.6807007e-07	-1.6775135e-07	-1.6783196e-07	-1.6749374e-07	-1.6766182e-07	-1.6787732e-07	-1.6806365e-07	-1.6602564e-07	-1.6741245e-07	-1.6698374e-07	-1.6681986e-07	-1.6664836e-07	-1.6401503e-07	-1.6434046e-07	-1.6585187e-07	-1.6573716e-07	-1.6568401e-07	-1.6591861e-07	-1.6578184e-07	-1.6554964e-07	-1.6460638e-07	-1.649197e-07	-1.6487741e-07	-1.6522574e-07	-1.6486507e-07	-1.6423382e-07	-1.6257559e-07	-1.6298804e-07	-1.6313925e-07	-1.6372286e-07	-1.6401515e-07	-1.642145e-07	-1.6204825e-07	-1.6158867e-07	-1.6443209e-07	-1.6195156e-07	-1.6158845e-07	-1.6155263e-07	-1.6117031e-07	-1.6090593e-07	-1.6078098e-07	-1.6050166e-07	-1.602715e-07	-1.5974825e-07	-1.5951116e-07	-1.6196395e-07	-1.6169724e-07	-1.61824e-07	-1.5855488e-07	-1.5841135e-07	-1.5899104e-07	-1.6123909e-07	-1.603301e-07	-1.5969118e-07	-1.5637579e-07	-1.5802812e-07	-1.5760844e-07	-1.5696594e-07	-1.5622123e-07	-1.5610357e-07	-1.5617928e-07	-1.5581634e-07	-1.5599727e-07	-1.5603223e-07	-1.5553076e-07	-1.5514831e-07	-1.5499666e-07	-1.5445119e-07	-1.5641638e-07	-1.5399957e-07	-1.5443572e-07	-1.5398581e-07	-1.539845e-07	-1.5439002e-07	-1.5513234e-07	-1.5540013e-07	-1.5523307e-07	-1.5530657e-07	-1.5468845e-07
-1.6295911e-07	-1.6301749e-07	-1.6295218e-07	-1.6306007e-07	-1.6360724e-07	-1.6417641e-07	-1.6457398e-07	-1.6448485e-07	-1.6513889e-07	-1.6487957e-07	-1.6436491e-07	-1.6404852e-07	-1.636102e-07	-1.631463e-07	-1.6189614e-07	-1.6461007e-07	-1.6425759e-07	-1.6405744e-07	-1.6418579e-07	-1.6372667e-07	-1.6420773e-07	-1.6439031e-07	-1.6431193e-07	-1.6450997e-07	-1.6465083e-07	-1.6439429e-07	-1.645497e-07	-1.6475013e-07	-1.6540548e-07	-1.65644e-07	-1.6513218e-07	-1.6542475e-07	-1.6576513e-07	-1.6617963e-07	-1.662998e-07	-1.6705587e-07	-1.6685738e-07	-1.6702296e-07	-1.6705184e-07	-1.6655969e-07	-1.6647431e-07	-1.6655002e-07	-1.6699033e-07	-1.6734253e-07	-1.6717814e-07	-1.6771986e-07	-1.6738232e-07	-1.6766967e-07	-1.6782445e-07	-1.6813459e-07	-1.6807957e-07	-1.6862464e-07	-1.6845166e-07	-1.6803199e-07	-1.6799976e-07	-1.6789267e-07	-1.6852221e-07	-1.6884729e-07	-1.6968113e-07	-1.6952151e-07	-1.698433e-07	-1.6981528e-07	-1.6970819e-07	-1.7000872e-07	-1.7053992e-07	-1.7124091e-07	-1.7182651e-07	-1.7179087e-07	-1.7188091e-07	-1.7130941e-07	-1.7105361e-07	-1.7133971e-07	-1.7174568e-07	-1.7250596e-07	-1.7284759e-07	-1.7345002e-07	-1.732123e-07	-1.7349487e-07	-1.7302153e-07	-1.7290921e-07	-1.7300368e-07	-1.7318615e-07	-1.7332678e-07	-1.7407427e-07	-1.742597e-07	-1.7475588e-07	-1.7519062e-07	-1.7498934e-07	-1.7525878e-07	-1.7579089e-07	-1.7553674e-07	-1.7565515e-07	-1.7544517e-07	-1.7569329e-07	-1.7561604e-07	-1.7603293e-07	-1.7633135e-07	-1.7674813e-07	-1.7699978e-07	-1.7699972e-07	-1.7664559e-07	-1.7667259e-07	-1.7674017e-07	-1.7484541e-07	-1.7687915e-07	-1.770407e-07	-1.7692815e-07	-1.7724722e-07	-1.7712097e-07	-1.7738728e-07	-1.7771629e-07	-1.7802159e-07	-1.7815552e-07	-1.7845326e-07	-1.7837021e-07	-1.7870417e-07	-1.787875e-07	-1.7911623e-07	-1.790886e-07	-1.7913266e-07	-1.795234e-07	-1.7975543e-07	-1.8005693e-07	-1.8028527e-07	-1.8089702e-07	-1.8137678e-07	-1.8157448e-07	-1.814405e-07	-1.8144686e-07	-1.816004e-07	-1.8134995e-07	-1.8171914e-07	-1.8195504e-07	-1.8236017e-07	-1.8257447e-07	-1.8245953e-07	-1.8256469e-07	-1.8274221e-07	-1.8323448e-07	-1.8316985e-07	-1.8316393e-07	-1.8335732e-07	-1.8335805e-07	-1.8369184e-07	-1.8414403e-07	-1.841376e-07	-1.84866e-07	-1.8492346e-07	-1.8510275e-07	-1.852215e-07	-1.8527072e-07	-1.8547655e-07	-1.8533024e-07	-1.8557262e-07	-1.8583449e-07	-1.8587644e-07	-1.8551191e-07	-1.8540186e-07	-1.8495962e-07	-1.8535724e-07	-1.853395e-07	-1.8548678e-07	-1.858578e-07	-1.8573274e-07	-1.8558484e-07	-1.8544824e-07	-1.8600355e-07	-1.8589043e-07	-1.86416e-07	-1.8629783e-07	-1.8672461e-07	-1.8697233e-07	-1.8711478e-07	-1.8751172e-07	-1.883638e-07	-1.8876523e-07	-1.8869116e-07	-1.8911413e-07	-1.8943763e-07	-1.8975442e-07	-1.8996172e-07	-1.8953017e-07	-1.8953955e-07	-1.8933093e-07	-1.8963703e-07	-1.8972781e-07	-1.8965591e-07	-1.9057342e-07	-1.9008121e-07	-1.9010542e-07	-1.8985043e-07	-1.8975294e-07	-1.9006444e-07	-1.8978204e-07	-1.8944246e-07	-1.8992665e-07	-1.902398e-07	-1.9000657e-07	-1.9003261e-07	-1.9024435e-07	-1.9048269e-07	-1.8997338e-07	-1.9013589e-07	-1.9014334e-07	-1.9002169e-07	-1.9013646e-07	-1.896687e-07	-1.8968359e-07	-1.8997179e-07	-1.8976294e-07	-1.8935498e-07	-1.8921861e-07	-1.8879729e-07	-1.8861095e-07	-1.884797e-07	-1.8813125e-07	-1.8836454e-07	-1.8924101e-07	-1.8942251e-07	-1.8926175e-07	-1.8956445e-07	-1.8893166e-07	-1.8911049e-07	-1.8826989e-07	-1.8927523e-07	-1.8926454e-07	-1.8947031e-07	-1.8962453e-07	-1.8918888e-07	-1.8944456e-07	-1.8977568e-07	-1.8958872e-07	-1.8927363e-07	-1.8910009e-07	-1.8914653e-07	-1.8865046e-07	-1.8815985e-07	-1.8809385e-07	-1.8805127e-07	-1.8774983e-07	-1.8783641e-07	-1.8763882e-07	-1.8847697e-07	-1.8810027e-07	-1.8798727e-07	-1.8713615e-07	-1.8753542e-07	-1.8753514e-07	-1.8740633e-07	-1.8692037e-07	-1.8701996e-07	-1.8667998e-07	-1.8660251e-07	-1.8696431e-07	-1.8633443e-07	-1.8667515e-07	-1.8619784e-07	-1.863628e-07	-1.8637337e-07	-1.8573752e-07	-1.858777e-07	-1.8597552e-07	-1.8558421e-07	-1.8562184e-07	-1.8562156e-07	-1.8604004e-07	-1.8582324e-07	-1.8604618e-07	-1.8595046e-07	-1.8571205e-07	-1.8539475e-07	-1.8554687e-07	-1.8574065e-07	-1.8602702e-07	-1.8648308e-07	-1.8734363e-07	-1.8682721e-07	-1.872196e-07	-1.8746135e-07	-1.874302e-07	-1.8775137e-07	-1.8815501e-07	-1.88699e-07	-1.8909549e-07	-1.8931371e-07	-1.8914216e-07	-1.8875079e-07	-1.88596e-07	-1.8839029e-07	-1.8811545e-07	-1.8854428e-07	-1.8834544e-07	-1.8860209e-07	-1.8875693e-07	-1.8855184e-07	-1.8864654e-07	-1.8868894e-07	-1.8844435e-07	-1.884685e-07	-1.882841e-07	-1.882936e-07	-1.8855764e-07	-1.8874141e-07	-1.8874317e-07	-1.8873226e-07	-1.8897185e-07	-1.8877569e-07	-1.8821652e-07	-1.884851e-07	-1.8869252e-07	-1.8938368e-07	-1.8892831e-07	-1.8932656e-07	-1.8948509e-07	-1.8947253e-07	-1.8921673e-07	-1.8929757e-07	-1.889432e-07	-1.8883662e-07	-1.8835499e-07	-1.8832088e-07	-1.88277e-07	-1.8798681e-07	-1.8754309e-07	-1.8680436e-07	-1.8616316e-07	-1.858532e-07	-1.8532654e-07	-1.8474896e-07	-1.8406502e-07	-1.8371594e-07	-1.8353677e-07	-1.8382622e-07	-1.8369951e-07	-1.8364375e-07	-1.8319201e-07	-1.8312568e-07	-1.8285567e-07	-1.8307168e-07	-1.8247812e-07	-1.8278308e-07	-1.829203e-07	-1.8249619e-07	-1.8229275e-07	-1.831794e-07	-1.8217537e-07	-1.8220851e-07	-1.8239353e-07	-1.8187501e-07	-1.8128458e-07	-1.8102151e-07	-1.8133522e-07	-1.8102037e-07	-1.8119817e-07	-1.8095551e-07	-1.8085302e-07	-1.8064048e-07	-1.8016709e-07	-1.8002294e-07	-1.7920627e-07	-1.7903369e-07	-1.7870957e-07	-1.7862772e-07	-1.781234e-07	-1.777525e-07	-1.7754508e-07	-1.7749636e-07	-1.7736807e-07	-1.7695999e-07	-1.7680128e-07	-1.7715888e-07	-1.7659409e-07	-1.7649398e-07	-1.7631606e-07	-1.7599876e-07	-1.7575428e-07	-1.7540327e-07	-1.7549831e-07	-1.7482944e-07	-1.7454897e-07	-1.7429852e-07	-1.7376908e-07	-1.7359014e-07	-1.742381e-07	-1.7354915e-07	-1.7340943e-07	-1.7297174e-07	-1.7301176e-07	-1.7261209e-07	-1.7239256e-07	-1.722143e-07	-1.7162893e-07	-1.7181355e-07	-1.7154247e-07	-1.7155486e-07	-1.7130623e-07	-1.708155e-07	-1.7074348e-07	-1.7101934e-07	-1.7067987e-07	-1.7011382e-07	-1.7013713e-07	-1.6996552e-07	-1.6967567e-07	-1.6966948e-07	-1.6971745e-07	-1.6924491e-07	-1.6932393e-07	-1.6937031e-07	-1.6955568e-07	-1.6913117e-07	-1.6912043e-07	-1.6895427e-07	-1.6917562e-07	-1.6926964e-07	-1.6889555e-07	-1.6890311e-07	-1.686472e-07	-1.6869222e-07	-1.6874873e-07	-1.6863498e-07	-1.6846712e-07	-1.6827522e-07	-1.6824936e-07	-1.6781416e-07	-1.6756275e-07	-1.6803176e-07	-1.6806496e-07	-1.6844649e-07	-1.6851288e-07	-1.6576359e-07	-1.6752875e-07	-1.6745776e-07	-1.6755854e-07	-1.6731212e-07	-1.6752739e-07	-1.6735987e-07	-1.6747936e-07	-1.6769792e-07	-1.6783559e-07	-1.6529248e-07	-1.6699676e-07	-1.6662983e-07	-1.6647732e-07	-1.6608675e-07	-1.6349617e-07	-1.6346439e-07	-1.646319e-07	-1.6555424e-07	-1.6558312e-07	-1.6546909e-07	-1.6465299e-07	-1.6362685e-07	-1.6253125e-07	-1.6290892e-07	-1.6285833e-07	-1.6431585e-07	-1.6304148e-07	-1.6250266e-07	-1.6165211e-07	-1.6156179e-07	-1.6143719e-07	-1.616674e-07	-1.6184151e-07	-1.6214193e-07	-1.6112375e-07	-1.6107356e-07	-1.6364777e-07	-1.6084522e-07	-1.6085153e-07	-1.6057328e-07	-1.6057965e-07	-1.6047687e-07	-1.6025751e-07	-1.5987996e-07	-1.5978276e-07	-1.5916987e-07	-1.5891732e-07	-1.6050433e-07	-1.6121464e-07	-1.6131395e-07	-1.5799509e-07	-1.5744791e-07	-1.5710964e-07	-1.5980567e-07	-1.5934853e-07	-1.5870808e-07	-1.5520658e-07	-1.5698373e-07	-1.5719547e-07	-1.5665847e-07	-1.5594571e-07	-1.5586659e-07	-1.558704e-07	-1.5556304e-07	-1.5475217e-07	-1.5383364e-07	-1.5301691e-07	-1.5296354e-07	-1.5303647e-07	-1.5323951e-07	-1.5562239e-07	-1.5281779e-07	-1.5322718e-07	-1.5326339e-07	-1.5320478e-07	-1.538192e-07	-1.5424422e-07	-1.54578e-07	-1.5440503e-07	-1.5456084e-07	-1.540626e-07
-1.6130622e-07	-1.6125011e-07	-1.6168769e-07	-1.6182031e-07	-1.6224624e-07	-1.6282308e-07	-1.6318518e-07	-1.631704e-07	-1.6362281e-07	-1.6354204e-07	-1.6298333e-07	-1.6276954e-07	-1.6250544e-07	-1.6194338e-07	-1.6072659e-07	-1.6340374e-07	-1.6305319e-07	-1.6271309e-07	-1.6273736e-07	-1.6252511e-07	-1.6274674e-07	-1.6283002e-07	-1.6269234e-07	-1.6268984e-07	-1.6289408e-07	-1.6261447e-07	-1.628274e-07	-1.6310054e-07	-1.637415e-07	-1.6403504e-07	-1.637689e-07	-1.6377396e-07	-1.6425753e-07	-1.6441948e-07	-1.6463207e-07	-1.6554276e-07	-1.6504339e-07	-1.6513616e-07	-1.6529458e-07	-1.6489781e-07	-1.650057e-07	-1.64889e-07	-1.6527389e-07	-1.6547449e-07	-1.6520988e-07	-1.6583419e-07	-1.6542998e-07	-1.6604633e-07	-1.663131e-07	-1.6656048e-07	-1.6654303e-07	-1.6697254e-07	-1.6685783e-07	-1.6648585e-07	-1.6627172e-07	-1.6620345e-07	-1.6659908e-07	-1.66809e-07	-1.6751727e-07	-1.674012e-07	-1.6751704e-07	-1.6774942e-07	-1.6757861e-07	-1.6827113e-07	-1.6862651e-07	-1.6944233e-07	-1.6971291e-07	-1.6991993e-07	-1.7013321e-07	-1.6986962e-07	-1.697195e-07	-1.6981335e-07	-1.7004515e-07	-1.7092464e-07	-1.7134721e-07	-1.7202859e-07	-1.7184141e-07	-1.7179991e-07	-1.7155457e-07	-1.7152706e-07	-1.7165917e-07	-1.7190786e-07	-1.7199648e-07	-1.7267809e-07	-1.7293331e-07	-1.7348532e-07	-1.7419859e-07	-1.7389181e-07	-1.7405108e-07	-1.7468233e-07	-1.7436656e-07	-1.744275e-07	-1.7400049e-07	-1.7424065e-07	-1.7429795e-07	-1.7476901e-07	-1.7533489e-07	-1.7576042e-07	-1.7581579e-07	-1.7596921e-07	-1.7550315e-07	-1.7514481e-07	-1.7520443e-07	-1.7329813e-07	-1.7517908e-07	-1.7559864e-07	-1.7555197e-07	-1.7611944e-07	-1.7605436e-07	-1.7635523e-07	-1.767205e-07	-1.770951e-07	-1.7740433e-07	-1.7796037e-07	-1.7795134e-07	-1.782131e-07	-1.7830035e-07	-1.7855763e-07	-1.7837482e-07	-1.7835845e-07	-1.7870292e-07	-1.7912691e-07	-1.7952334e-07	-1.7983461e-07	-1.8036718e-07	-1.8046427e-07	-1.8094426e-07	-1.8098984e-07	-1.8111024e-07	-1.8121534e-07	-1.8098024e-07	-1.8129447e-07	-1.8143334e-07	-1.8187575e-07	-1.8203627e-07	-1.8206356e-07	-1.822533e-07	-1.8249881e-07	-1.8287056e-07	-1.8285351e-07	-1.8287284e-07	-1.8299949e-07	-1.8297743e-07	-1.8314097e-07	-1.8349789e-07	-1.8341132e-07	-1.8411305e-07	-1.8426311e-07	-1.8442796e-07	-1.847929e-07	-1.8499321e-07	-1.8526669e-07	-1.8518472e-07	-1.8543102e-07	-1.8567783e-07	-1.8565601e-07	-1.8523912e-07	-1.8523525e-07	-1.8486901e-07	-1.8527493e-07	-1.8522832e-07	-1.8525645e-07	-1.8572058e-07	-1.8568085e-07	-1.8554965e-07	-1.854234e-07	-1.8598109e-07	-1.8585706e-07	-1.8633727e-07	-1.8619954e-07	-1.8671102e-07	-1.8701297e-07	-1.8713894e-07	-1.8757879e-07	-1.8836346e-07	-1.8868445e-07	-1.8866575e-07	-1.8905718e-07	-1.8932832e-07	-1.8959713e-07	-1.8977812e-07	-1.8933491e-07	-1.8932553e-07	-1.8917046e-07	-1.8948538e-07	-1.8953358e-07	-1.8947861e-07	-1.9035099e-07	-1.8978972e-07	-1.8991773e-07	-1.8957388e-07	-1.8947958e-07	-1.8980933e-07	-1.8947941e-07	-1.8922594e-07	-1.896957e-07	-1.9012128e-07	-1.8984184e-07	-1.8998998e-07	-1.9015607e-07	-1.9039453e-07	-1.8983815e-07	-1.9005171e-07	-1.9007547e-07	-1.8992489e-07	-1.9006649e-07	-1.8960645e-07	-1.8961151e-07	-1.898718e-07	-1.8968632e-07	-1.8927022e-07	-1.890341e-07	-1.8853285e-07	-1.882604e-07	-1.8814228e-07	-1.8783248e-07	-1.8804297e-07	-1.8895645e-07	-1.8919974e-07	-1.8914903e-07	-1.894964e-07	-1.8894951e-07	-1.8917268e-07	-1.8837494e-07	-1.893921e-07	-1.8939767e-07	-1.8967285e-07	-1.8988021e-07	-1.894814e-07	-1.8968439e-07	-1.9003636e-07	-1.8983332e-07	-1.8955575e-07	-1.8937038e-07	-1.8939249e-07	-1.8881991e-07	-1.8831969e-07	-1.8824363e-07	-1.8821527e-07	-1.8789666e-07	-1.8810636e-07	-1.8791656e-07	-1.887509e-07	-1.8831491e-07	-1.8812131e-07	-1.8719805e-07	-1.8763689e-07	-1.8763649e-07	-1.8748784e-07	-1.8696124e-07	-1.8711006e-07	-1.8679492e-07	-1.8664366e-07	-1.8695687e-07	-1.8632613e-07	-1.8671255e-07	-1.8625752e-07	-1.8648677e-07	-1.8663945e-07	-1.8608466e-07	-1.8621517e-07	-1.8629328e-07	-1.8588463e-07	-1.8594022e-07	-1.8603248e-07	-1.8639855e-07	-1.8621068e-07	-1.8631999e-07	-1.8625207e-07	-1.8591987e-07	-1.8561059e-07	-1.8570796e-07	-1.8592675e-07	-1.8625911e-07	-1.8678486e-07	-1.8756549e-07	-1.8705526e-07	-1.8757567e-07	-1.8777195e-07	-1.8778866e-07	-1.8820674e-07	-1.8851824e-07	-1.8889682e-07	-1.8919479e-07	-1.8931348e-07	-1.891645e-07	-1.888086e-07	-1.8864961e-07	-1.8847999e-07	-1.881848e-07	-1.8867024e-07	-1.8848141e-07	-1.8876091e-07	-1.8892314e-07	-1.8872407e-07	-1.8886288e-07	-1.8883054e-07	-1.8846509e-07	-1.8850966e-07	-1.8829246e-07	-1.8829172e-07	-1.8850278e-07	-1.8875517e-07	-1.8876125e-07	-1.8883412e-07	-1.890507e-07	-1.8892956e-07	-1.883879e-07	-1.8866314e-07	-1.8887778e-07	-1.8944883e-07	-1.8898055e-07	-1.8935486e-07	-1.8945127e-07	-1.8943433e-07	-1.8915716e-07	-1.8930126e-07	-1.8899584e-07	-1.8889125e-07	-1.8835533e-07	-1.8825358e-07	-1.8812955e-07	-1.8792969e-07	-1.8754753e-07	-1.8690167e-07	-1.8630379e-07	-1.8606801e-07	-1.8559894e-07	-1.8506228e-07	-1.8451198e-07	-1.8422884e-07	-1.8405336e-07	-1.843743e-07	-1.8422816e-07	-1.8413414e-07	-1.8368848e-07	-1.8353637e-07	-1.8320333e-07	-1.8330502e-07	-1.8264598e-07	-1.8292786e-07	-1.8298158e-07	-1.8242594e-07	-1.8219743e-07	-1.8291615e-07	-1.8195965e-07	-1.818392e-07	-1.8193157e-07	-1.8143828e-07	-1.8092709e-07	-1.807191e-07	-1.8111268e-07	-1.8085916e-07	-1.8099922e-07	-1.8086138e-07	-1.8083148e-07	-1.8064969e-07	-1.8016181e-07	-1.8005539e-07	-1.7923929e-07	-1.7909747e-07	-1.7884281e-07	-1.7871912e-07	-1.7813966e-07	-1.7784089e-07	-1.7758947e-07	-1.775939e-07	-1.7749039e-07	-1.771009e-07	-1.7687944e-07	-1.7723369e-07	-1.7665025e-07	-1.7655725e-07	-1.7632976e-07	-1.7602457e-07	-1.7578975e-07	-1.7540356e-07	-1.7545062e-07	-1.7472331e-07	-1.7440448e-07	-1.7415454e-07	-1.7363811e-07	-1.7346736e-07	-1.7409315e-07	-1.7336532e-07	-1.7325129e-07	-1.7282616e-07	-1.7282906e-07	-1.7247174e-07	-1.7229132e-07	-1.7206429e-07	-1.7157436e-07	-1.7176552e-07	-1.7150751e-07	-1.7154673e-07	-1.7122619e-07	-1.7066964e-07	-1.7062308e-07	-1.7084369e-07	-1.7044124e-07	-1.6991675e-07	-1.6994051e-07	-1.6976509e-07	-1.6953032e-07	-1.6940652e-07	-1.6940584e-07	-1.6905449e-07	-1.6911235e-07	-1.6921291e-07	-1.6938708e-07	-1.6882194e-07	-1.6885127e-07	-1.6872838e-07	-1.6897025e-07	-1.6894921e-07	-1.6833599e-07	-1.6827255e-07	-1.6811936e-07	-1.6826124e-07	-1.6835298e-07	-1.6799532e-07	-1.6742223e-07	-1.6699829e-07	-1.6691735e-07	-1.6683657e-07	-1.6694383e-07	-1.6739187e-07	-1.6741757e-07	-1.6777193e-07	-1.6737982e-07	-1.6560455e-07	-1.6719633e-07	-1.6706537e-07	-1.6700818e-07	-1.6678098e-07	-1.6704553e-07	-1.6703143e-07	-1.6719122e-07	-1.6732849e-07	-1.672621e-07	-1.6466868e-07	-1.6573347e-07	-1.6606731e-07	-1.658529e-07	-1.6451315e-07	-1.6316068e-07	-1.6292671e-07	-1.6292279e-07	-1.6530373e-07	-1.652038e-07	-1.637377e-07	-1.6237874e-07	-1.6206178e-07	-1.6140257e-07	-1.6147965e-07	-1.6149585e-07	-1.6198214e-07	-1.613634e-07	-1.6080668e-07	-1.6105645e-07	-1.6092133e-07	-1.6076052e-07	-1.6060545e-07	-1.6057669e-07	-1.6060721e-07	-1.6050456e-07	-1.60642e-07	-1.6255484e-07	-1.6023972e-07	-1.6015611e-07	-1.5990162e-07	-1.5994959e-07	-1.5987513e-07	-1.5956897e-07	-1.5922393e-07	-1.5904163e-07	-1.5856216e-07	-1.5831e-07	-1.5910001e-07	-1.5981323e-07	-1.6010574e-07	-1.5734156e-07	-1.5668581e-07	-1.5611209e-07	-1.5787595e-07	-1.5813333e-07	-1.5789368e-07	-1.5449427e-07	-1.5552666e-07	-1.5620486e-07	-1.5581548e-07	-1.5497579e-07	-1.5518623e-07	-1.5515587e-07	-1.5492236e-07	-1.5317141e-07	-1.515491e-07	-1.5137766e-07	-1.5167882e-07	-1.518037e-07	-1.5224703e-07	-1.5477491e-07	-1.5193581e-07	-1.5248725e-07	-1.5253465e-07	-1.5244899e-07	-1.5335678e-07	-1.5326032e-07	-1.5347007e-07	-1.5334018e-07	-1.5353339e-07	-1.5302862e-07
-1.6015895e-07	-1.5999257e-07	-1.6056214e-07	-1.6063279e-07	-1.6094828e-07	-1.6124125e-07	-1.6159515e-07	-1.6177705e-07	-1.6195747e-07	-1.6211663e-07	-1.616379e-07	-1.6157378e-07	-1.6122203e-07	-1.6049711e-07	-1.594363e-07	-1.6208759e-07	-1.6186505e-07	-1.6139234e-07	-1.6134106e-07	-1.6139853e-07	-1.6138966e-07	-1.6166621e-07	-1.613663e-07	-1.6132526e-07	-1.6137471e-07	-1.6130764e-07	-1.6125421e-07	-1.615013e-07	-1.6202284e-07	-1.6230717e-07	-1.6231121e-07	-1.6221696e-07	-1.6259202e-07	-1.6264397e-07	-1.6284429e-07	-1.6385786e-07	-1.632647e-07	-1.6332694e-07	-1.6350396e-07	-1.6325993e-07	-1.6359735e-07	-1.6338214e-07	-1.6387634e-07	-1.6377749e-07	-1.6348753e-07	-1.6397496e-07	-1.6369268e-07	-1.6430533e-07	-1.6473996e-07	-1.6492561e-07	-1.6468641e-07	-1.6530038e-07	-1.6530566e-07	-1.6469414e-07	-1.6467635e-07	-1.6451668e-07	-1.644558e-07	-1.6466271e-07	-1.6509375e-07	-1.6503844e-07	-1.6482846e-07	-1.65139e-07	-1.6527457e-07	-1.6606378e-07	-1.6619219e-07	-1.6720844e-07	-1.6717564e-07	-1.678311e-07	-1.6829563e-07	-1.6850447e-07	-1.6833059e-07	-1.6811322e-07	-1.683639e-07	-1.6911571e-07	-1.6953993e-07	-1.7006482e-07	-1.7022546e-07	-1.7011382e-07	-1.6985319e-07	-1.6999542e-07	-1.7029492e-07	-1.7036507e-07	-1.704633e-07	-1.7117094e-07	-1.7139081e-07	-1.7204854e-07	-1.7264898e-07	-1.7250323e-07	-1.7276307e-07	-1.7344706e-07	-1.7320338e-07	-1.7302551e-07	-1.7266484e-07	-1.7319957e-07	-1.7328483e-07	-1.7374532e-07	-1.738477e-07	-1.741999e-07	-1.7428027e-07	-1.748333e-07	-1.744724e-07	-1.7386361e-07	-1.7367933e-07	-1.7261624e-07	-1.7455562e-07	-1.7476941e-07	-1.748208e-07	-1.7540805e-07	-1.7531181e-07	-1.7557761e-07	-1.757727e-07	-1.7596136e-07	-1.7630623e-07	-1.7684317e-07	-1.7690166e-07	-1.7707174e-07	-1.7714575e-07	-1.7763057e-07	-1.777471e-07	-1.776383e-07	-1.7813272e-07	-1.7850374e-07	-1.7894428e-07	-1.7906666e-07	-1.7952709e-07	-1.7925947e-07	-1.7994205e-07	-1.8021359e-07	-1.804724e-07	-1.8083e-07	-1.8074195e-07	-1.8102634e-07	-1.8110654e-07	-1.8120818e-07	-1.8141873e-07	-1.8159517e-07	-1.8191224e-07	-1.8223642e-07	-1.8264967e-07	-1.8275296e-07	-1.8278797e-07	-1.8289717e-07	-1.8284612e-07	-1.8298448e-07	-1.8317462e-07	-1.8299374e-07	-1.8356536e-07	-1.8361823e-07	-1.8386118e-07	-1.8433957e-07	-1.8461787e-07	-1.8479096e-07	-1.8469927e-07	-1.8498559e-07	-1.853611e-07	-1.8531955e-07	-1.8505852e-07	-1.8498321e-07	-1.8467637e-07	-1.8506603e-07	-1.8508825e-07	-1.8513509e-07	-1.8561366e-07	-1.8569625e-07	-1.8555318e-07	-1.854429e-07	-1.8594517e-07	-1.8577828e-07	-1.8618448e-07	-1.8604669e-07	-1.8649922e-07	-1.8684597e-07	-1.8699427e-07	-1.874717e-07	-1.8824875e-07	-1.8859527e-07	-1.8864318e-07	-1.8895332e-07	-1.8915665e-07	-1.8949822e-07	-1.8957678e-07	-1.8921043e-07	-1.8923726e-07	-1.8903717e-07	-1.8930137e-07	-1.8938334e-07	-1.8928665e-07	-1.9009138e-07	-1.8947242e-07	-1.8959042e-07	-1.8925908e-07	-1.891317e-07	-1.8950595e-07	-1.8924032e-07	-1.8895167e-07	-1.8941591e-07	-1.8983377e-07	-1.8946491e-07	-1.8975186e-07	-1.8995217e-07	-1.9023719e-07	-1.8964192e-07	-1.8982053e-07	-1.8986668e-07	-1.8968962e-07	-1.8987214e-07	-1.8938124e-07	-1.8947804e-07	-1.8974941e-07	-1.8958258e-07	-1.8910526e-07	-1.8885817e-07	-1.8836226e-07	-1.8815678e-07	-1.8807299e-07	-1.8777939e-07	-1.8795276e-07	-1.8875267e-07	-1.8896679e-07	-1.8898112e-07	-1.8941e-07	-1.8893377e-07	-1.8918291e-07	-1.8842786e-07	-1.8942825e-07	-1.8952591e-07	-1.8981893e-07	-1.8999577e-07	-1.896222e-07	-1.8977386e-07	-1.9016892e-07	-1.8998571e-07	-1.8971804e-07	-1.8955205e-07	-1.8958565e-07	-1.8899846e-07	-1.8849948e-07	-1.8843264e-07	-1.8845765e-07	-1.8816615e-07	-1.8841939e-07	-1.8819054e-07	-1.8894696e-07	-1.8838358e-07	-1.8818417e-07	-1.8732965e-07	-1.8775006e-07	-1.878052e-07	-1.8756128e-07	-1.8706749e-07	-1.8713177e-07	-1.8683909e-07	-1.8667419e-07	-1.8689678e-07	-1.8628117e-07	-1.8673688e-07	-1.8633557e-07	-1.8668334e-07	-1.868878e-07	-1.863632e-07	-1.8659239e-07	-1.8668749e-07	-1.8630783e-07	-1.8638059e-07	-1.8641691e-07	-1.8674706e-07	-1.8652594e-07	-1.8659199e-07	-1.8647933e-07	-1.8619653e-07	-1.8583921e-07	-1.8598632e-07	-1.8618061e-07	-1.8653083e-07	-1.8699166e-07	-1.878073e-07	-1.8732123e-07	-1.8777132e-07	-1.8800114e-07	-1.8810749e-07	-1.8849931e-07	-1.8876261e-07	-1.890042e-07	-1.892202e-07	-1.8929001e-07	-1.8924464e-07	-1.8885567e-07	-1.8877222e-07	-1.8854979e-07	-1.8824767e-07	-1.8874312e-07	-1.8867178e-07	-1.8889887e-07	-1.8910447e-07	-1.8888369e-07	-1.8907036e-07	-1.8896969e-07	-1.8861772e-07	-1.8863733e-07	-1.8835101e-07	-1.883613e-07	-1.884996e-07	-1.8882366e-07	-1.8882037e-07	-1.8893019e-07	-1.892559e-07	-1.8909634e-07	-1.8857213e-07	-1.8883458e-07	-1.8903256e-07	-1.8952892e-07	-1.8903899e-07	-1.8942586e-07	-1.8946582e-07	-1.8938391e-07	-1.8908491e-07	-1.8926977e-07	-1.8901028e-07	-1.8889898e-07	-1.8827711e-07	-1.8810641e-07	-1.8805645e-07	-1.8795339e-07	-1.8758323e-07	-1.8698836e-07	-1.8641038e-07	-1.8620506e-07	-1.8576691e-07	-1.8527294e-07	-1.8481637e-07	-1.8459184e-07	-1.8446832e-07	-1.8479756e-07	-1.8469035e-07	-1.8460037e-07	-1.8412237e-07	-1.8388198e-07	-1.8352034e-07	-1.8345776e-07	-1.827209e-07	-1.8289393e-07	-1.8284885e-07	-1.8227718e-07	-1.8200791e-07	-1.8280446e-07	-1.8178594e-07	-1.8166605e-07	-1.8178349e-07	-1.8129793e-07	-1.8079209e-07	-1.8058262e-07	-1.810115e-07	-1.8076048e-07	-1.809089e-07	-1.8073615e-07	-1.8075553e-07	-1.8061206e-07	-1.8015686e-07	-1.8012685e-07	-1.7934843e-07	-1.7922014e-07	-1.7889602e-07	-1.7883616e-07	-1.7821145e-07	-1.7793695e-07	-1.7772544e-07	-1.7767223e-07	-1.775748e-07	-1.7721374e-07	-1.769792e-07	-1.7730429e-07	-1.7671971e-07	-1.7657197e-07	-1.7631589e-07	-1.7607726e-07	-1.7571307e-07	-1.7535928e-07	-1.7519119e-07	-1.7446371e-07	-1.740525e-07	-1.7382854e-07	-1.7343871e-07	-1.7333667e-07	-1.7398827e-07	-1.732638e-07	-1.731359e-07	-1.7273589e-07	-1.7275664e-07	-1.7232423e-07	-1.7216627e-07	-1.7196658e-07	-1.7144765e-07	-1.7165871e-07	-1.7142582e-07	-1.7142833e-07	-1.711287e-07	-1.7050445e-07	-1.7048677e-07	-1.7080231e-07	-1.7028464e-07	-1.6971876e-07	-1.697486e-07	-1.6959666e-07	-1.6944847e-07	-1.6923991e-07	-1.6918608e-07	-1.6882348e-07	-1.6887282e-07	-1.6900771e-07	-1.6914993e-07	-1.6768536e-07	-1.6842466e-07	-1.682829e-07	-1.6829824e-07	-1.6816654e-07	-1.6766012e-07	-1.6763255e-07	-1.6740603e-07	-1.6745662e-07	-1.6725147e-07	-1.663737e-07	-1.6593947e-07	-1.6593708e-07	-1.6604326e-07	-1.6631145e-07	-1.6652245e-07	-1.6713324e-07	-1.6704274e-07	-1.6598295e-07	-1.6534256e-07	-1.6471358e-07	-1.66728e-07	-1.6661329e-07	-1.6663807e-07	-1.6618628e-07	-1.6626791e-07	-1.6570664e-07	-1.6595715e-07	-1.6582487e-07	-1.6504828e-07	-1.6372547e-07	-1.6407154e-07	-1.6413674e-07	-1.6386502e-07	-1.6338066e-07	-1.6269024e-07	-1.625109e-07	-1.6211476e-07	-1.6472785e-07	-1.6439913e-07	-1.6162386e-07	-1.6133885e-07	-1.61309e-07	-1.6088114e-07	-1.6086432e-07	-1.6081424e-07	-1.6069419e-07	-1.6053912e-07	-1.6004742e-07	-1.6055725e-07	-1.604659e-07	-1.603463e-07	-1.5995249e-07	-1.5992214e-07	-1.5982363e-07	-1.6023648e-07	-1.6035739e-07	-1.6129667e-07	-1.5977787e-07	-1.5944016e-07	-1.5925485e-07	-1.5924746e-07	-1.5910393e-07	-1.5882449e-07	-1.5848241e-07	-1.5821445e-07	-1.5790204e-07	-1.5753307e-07	-1.5751033e-07	-1.5763896e-07	-1.5786094e-07	-1.5686402e-07	-1.5597692e-07	-1.5590825e-07	-1.5674846e-07	-1.5671486e-07	-1.5685049e-07	-1.5419425e-07	-1.5465508e-07	-1.5486614e-07	-1.5457988e-07	-1.5366504e-07	-1.5403134e-07	-1.5377822e-07	-1.5402821e-07	-1.5166756e-07	-1.5050978e-07	-1.5028206e-07	-1.5052467e-07	-1.5078933e-07	-1.5179813e-07	-1.5392482e-07	-1.5100863e-07	-1.5152597e-07	-1.5196861e-07	-1.518236e-07	-1.530799e-07	-1.5212282e-07	-1.5243245e-07	-1.5223213e-07	-1.5252931e-07	-1.5176829e-07
-1.5900798e-07	-1.589932e-07	-1.5942919e-07	-1.5940924e-07	-1.5972057e-07	-1.5990639e-07	-1.6021153e-07	-1.603579e-07	-1.6044891e-07	-1.6074551e-07	-1.6039047e-07	-1.6027485e-07	-1.598176e-07	-1.5885314e-07	-1.5784411e-07	-1.6053929e-07	-1.6035546e-07	-1.5990986e-07	-1.6002082e-07	-1.601212e-07	-1.6019425e-07	-1.6042713e-07	-1.6018015e-07	-1.6013354e-07	-1.6007033e-07	-1.6007078e-07	-1.5995386e-07	-1.6018868e-07	-1.6036461e-07	-1.6066747e-07	-1.6059221e-07	-1.6059801e-07	-1.6084624e-07	-1.6083686e-07	-1.6083203e-07	-1.6204581e-07	-1.6164478e-07	-1.6154735e-07	-1.616084e-07	-1.6146424e-07	-1.6189125e-07	-1.6192013e-07	-1.6252949e-07	-1.6234924e-07	-1.6189296e-07	-1.6240608e-07	-1.6225289e-07	-1.6251886e-07	-1.631002e-07	-1.6332592e-07	-1.6291494e-07	-1.6357399e-07	-1.6380392e-07	-1.6305779e-07	-1.630591e-07	-1.6268353e-07	-1.6237192e-07	-1.6242888e-07	-1.6265733e-07	-1.628693e-07	-1.6262027e-07	-1.6289403e-07	-1.6334548e-07	-1.6359678e-07	-1.6365203e-07	-1.6464725e-07	-1.6454482e-07	-1.6572091e-07	-1.6651518e-07	-1.6694247e-07	-1.6678109e-07	-1.6627331e-07	-1.6667741e-07	-1.6724363e-07	-1.6760117e-07	-1.68138e-07	-1.6837907e-07	-1.6831603e-07	-1.680886e-07	-1.6855029e-07	-1.6865255e-07	-1.6874452e-07	-1.6879648e-07	-1.6956761e-07	-1.6944205e-07	-1.7024399e-07	-1.7072193e-07	-1.7082652e-07	-1.7119322e-07	-1.7184226e-07	-1.718509e-07	-1.7141844e-07	-1.7114263e-07	-1.718787e-07	-1.7187023e-07	-1.7242786e-07	-1.7235101e-07	-1.7264017e-07	-1.7291512e-07	-1.7337464e-07	-1.7342006e-07	-1.7302574e-07	-1.7277506e-07	-1.721989e-07	-1.7395985e-07	-1.7397878e-07	-1.7437583e-07	-1.7468346e-07	-1.7473417e-07	-1.7494744e-07	-1.7504908e-07	-1.7514066e-07	-1.7532034e-07	-1.7587274e-07	-1.7581146e-07	-1.7595238e-07	-1.7610699e-07	-1.7628264e-07	-1.7672477e-07	-1.7664928e-07	-1.7733419e-07	-1.7727029e-07	-1.7760721e-07	-1.7767593e-07	-1.781541e-07	-1.7810004e-07	-1.7881473e-07	-1.7941932e-07	-1.7963919e-07	-1.8026975e-07	-1.8033063e-07	-1.8070131e-07	-1.8072706e-07	-1.8057483e-07	-1.8057415e-07	-1.8055431e-07	-1.8132903e-07	-1.8164326e-07	-1.8219316e-07	-1.8210761e-07	-1.8216815e-07	-1.8243759e-07	-1.8264609e-07	-1.8272516e-07	-1.8286022e-07	-1.826611e-07	-1.8307895e-07	-1.830706e-07	-1.8334498e-07	-1.8373237e-07	-1.8400641e-07	-1.8426198e-07	-1.8407525e-07	-1.8434861e-07	-1.8477613e-07	-1.8486554e-07	-1.8482848e-07	-1.8481541e-07	-1.844669e-07	-1.8486622e-07	-1.849603e-07	-1.850126e-07	-1.8554903e-07	-1.8563753e-07	-1.8552061e-07	-1.8538225e-07	-1.8586746e-07	-1.856946e-07	-1.8610581e-07	-1.8582955e-07	-1.8617533e-07	-1.8645187e-07	-1.8659989e-07	-1.8713911e-07	-1.8807577e-07	-1.8846436e-07	-1.8853189e-07	-1.8888085e-07	-1.8909498e-07	-1.8936345e-07	-1.894515e-07	-1.8908753e-07	-1.8909009e-07	-1.8884896e-07	-1.8915699e-07	-1.8923004e-07	-1.891367e-07	-1.8975322e-07	-1.891392e-07	-1.8925067e-07	-1.889137e-07	-1.8877336e-07	-1.8916779e-07	-1.8885709e-07	-1.885341e-07	-1.8894281e-07	-1.8924317e-07	-1.8887135e-07	-1.8920883e-07	-1.8952636e-07	-1.9002221e-07	-1.8951681e-07	-1.8969109e-07	-1.8969484e-07	-1.8955768e-07	-1.896837e-07	-1.8922464e-07	-1.8925624e-07	-1.8952642e-07	-1.8940977e-07	-1.8895554e-07	-1.8873743e-07	-1.8825352e-07	-1.8809465e-07	-1.8811596e-07	-1.8779053e-07	-1.8792934e-07	-1.886886e-07	-1.8885623e-07	-1.8886806e-07	-1.8929143e-07	-1.8890404e-07	-1.8917001e-07	-1.8846521e-07	-1.8950368e-07	-1.8957405e-07	-1.8996872e-07	-1.9010389e-07	-1.8959241e-07	-1.8972867e-07	-1.9016534e-07	-1.9008826e-07	-1.8978471e-07	-1.8962959e-07	-1.8971281e-07	-1.8920053e-07	-1.8871435e-07	-1.8869326e-07	-1.8881104e-07	-1.8856207e-07	-1.8876415e-07	-1.8835658e-07	-1.8899385e-07	-1.883509e-07	-1.8825381e-07	-1.8735392e-07	-1.878181e-07	-1.8787864e-07	-1.8767247e-07	-1.8709545e-07	-1.8714968e-07	-1.8680606e-07	-1.8663638e-07	-1.8689451e-07	-1.8633517e-07	-1.8677065e-07	-1.8646131e-07	-1.8682829e-07	-1.8702241e-07	-1.866191e-07	-1.8688723e-07	-1.8708289e-07	-1.867507e-07	-1.8681004e-07	-1.8680834e-07	-1.8705828e-07	-1.8679884e-07	-1.8679077e-07	-1.8668845e-07	-1.8638679e-07	-1.8609461e-07	-1.8630215e-07	-1.8649592e-07	-1.8682334e-07	-1.8725751e-07	-1.879568e-07	-1.8746368e-07	-1.8788359e-07	-1.8820612e-07	-1.8827814e-07	-1.8859492e-07	-1.8881411e-07	-1.8899954e-07	-1.8923009e-07	-1.8932383e-07	-1.8933753e-07	-1.8900755e-07	-1.8894332e-07	-1.8872817e-07	-1.8833481e-07	-1.8886249e-07	-1.8874931e-07	-1.8905172e-07	-1.8921361e-07	-1.8905627e-07	-1.8921099e-07	-1.8913568e-07	-1.8874738e-07	-1.8879757e-07	-1.885299e-07	-1.8852364e-07	-1.8865182e-07	-1.8896498e-07	-1.8899925e-07	-1.8905496e-07	-1.893826e-07	-1.8925317e-07	-1.8875744e-07	-1.8895571e-07	-1.8911953e-07	-1.8957252e-07	-1.8897725e-07	-1.8933048e-07	-1.8934361e-07	-1.8923157e-07	-1.8894855e-07	-1.891234e-07	-1.8883583e-07	-1.8872345e-07	-1.8810999e-07	-1.8794151e-07	-1.8790126e-07	-1.8777638e-07	-1.8749193e-07	-1.8701763e-07	-1.8639827e-07	-1.8626588e-07	-1.8577731e-07	-1.8530335e-07	-1.8484354e-07	-1.8473656e-07	-1.8457416e-07	-1.849769e-07	-1.8493449e-07	-1.8483559e-07	-1.8437083e-07	-1.8409878e-07	-1.8367683e-07	-1.8359236e-07	-1.8269566e-07	-1.8275421e-07	-1.8271516e-07	-1.8209738e-07	-1.8188251e-07	-1.8277325e-07	-1.8166088e-07	-1.8162018e-07	-1.8168458e-07	-1.8125303e-07	-1.8078833e-07	-1.8058313e-07	-1.8095494e-07	-1.8074707e-07	-1.8087644e-07	-1.8065981e-07	-1.8065253e-07	-1.8049019e-07	-1.8012651e-07	-1.8013475e-07	-1.7933417e-07	-1.7924953e-07	-1.7897111e-07	-1.7891176e-07	-1.7824004e-07	-1.7800431e-07	-1.777301e-07	-1.7770185e-07	-1.775968e-07	-1.7723875e-07	-1.7702052e-07	-1.7732617e-07	-1.7674085e-07	-1.7655952e-07	-1.7626007e-07	-1.7586137e-07	-1.7547814e-07	-1.7514731e-07	-1.7493505e-07	-1.7416255e-07	-1.7378181e-07	-1.7343535e-07	-1.73106e-07	-1.7313909e-07	-1.7374242e-07	-1.7306525e-07	-1.7289079e-07	-1.7249516e-07	-1.7255917e-07	-1.7221043e-07	-1.7208089e-07	-1.7187699e-07	-1.7134511e-07	-1.7159624e-07	-1.7140928e-07	-1.7135415e-07	-1.7103145e-07	-1.703782e-07	-1.7030612e-07	-1.7072472e-07	-1.7018073e-07	-1.696003e-07	-1.6965396e-07	-1.6937759e-07	-1.6936747e-07	-1.6914186e-07	-1.6906102e-07	-1.6868125e-07	-1.6870484e-07	-1.6876908e-07	-1.6896433e-07	-1.6630315e-07	-1.6822298e-07	-1.6796542e-07	-1.6777466e-07	-1.6758651e-07	-1.6720867e-07	-1.6731258e-07	-1.6692235e-07	-1.6677978e-07	-1.6619259e-07	-1.6539792e-07	-1.6521085e-07	-1.6548256e-07	-1.6570084e-07	-1.6584147e-07	-1.6597227e-07	-1.6659811e-07	-1.6628564e-07	-1.6376856e-07	-1.6364686e-07	-1.6353596e-07	-1.661565e-07	-1.6620868e-07	-1.6628843e-07	-1.6448223e-07	-1.6397269e-07	-1.6297565e-07	-1.6304762e-07	-1.6320172e-07	-1.6319183e-07	-1.627551e-07	-1.6274589e-07	-1.6258781e-07	-1.6239909e-07	-1.6227204e-07	-1.6224698e-07	-1.6210799e-07	-1.617413e-07	-1.6401833e-07	-1.6325157e-07	-1.6095021e-07	-1.6079468e-07	-1.6069453e-07	-1.6028588e-07	-1.602221e-07	-1.6010512e-07	-1.5986461e-07	-1.5986444e-07	-1.5934029e-07	-1.5997421e-07	-1.5992657e-07	-1.5992822e-07	-1.5933739e-07	-1.5921114e-07	-1.5905368e-07	-1.5936638e-07	-1.5959887e-07	-1.5983693e-07	-1.5879783e-07	-1.5850458e-07	-1.5838731e-07	-1.5828533e-07	-1.5810144e-07	-1.5782337e-07	-1.5750055e-07	-1.5719809e-07	-1.5687198e-07	-1.5661038e-07	-1.5609578e-07	-1.5546317e-07	-1.5573085e-07	-1.5653211e-07	-1.5532277e-07	-1.5585465e-07	-1.559805e-07	-1.5555383e-07	-1.5558214e-07	-1.5386973e-07	-1.5371234e-07	-1.5348849e-07	-1.5319472e-07	-1.5252073e-07	-1.5264692e-07	-1.5231592e-07	-1.5276754e-07	-1.5049903e-07	-1.4935597e-07	-1.4920693e-07	-1.4944891e-07	-1.4962001e-07	-1.5102194e-07	-1.5270081e-07	-1.4996948e-07	-1.5040609e-07	-1.5152295e-07	-1.5143985e-07	-1.5240164e-07	-1.5052058e-07	-1.5098703e-07	-1.5054508e-07	-1.5100608e-07	-1.5027086e-07
-1.5753244e-07	-1.5766886e-07	-1.5808899e-07	-1.5816545e-07	-1.5841033e-07	-1.5872274e-07	-1.5887707e-07	-1.5901702e-07	-1.5916976e-07	-1.5945045e-07	-1.5910263e-07	-1.5895858e-07	-1.5855039e-07	-1.574715e-07	-1.5625125e-07	-1.5893403e-07	-1.5880505e-07	-1.5843085e-07	-1.5855409e-07	-1.5863731e-07	-1.5889765e-07	-1.5893625e-07	-1.5896251e-07	-1.5899042e-07	-1.5886593e-07	-1.5870614e-07	-1.5865703e-07	-1.5887213e-07	-1.5901617e-07	-1.5927105e-07	-1.5887667e-07	-1.5900133e-07	-1.5916856e-07	-1.5919454e-07	-1.5905187e-07	-1.6028071e-07	-1.6012666e-07	-1.5978065e-07	-1.5982675e-07	-1.5969982e-07	-1.6018595e-07	-1.6030583e-07	-1.611217e-07	-1.6086403e-07	-1.6040985e-07	-1.611603e-07	-1.6101785e-07	-1.6104275e-07	-1.6154121e-07	-1.6162625e-07	-1.6134209e-07	-1.6187244e-07	-1.6221458e-07	-1.6157298e-07	-1.6153552e-07	-1.6120197e-07	-1.6074688e-07	-1.6062091e-07	-1.6087296e-07	-1.6113506e-07	-1.6096709e-07	-1.6106708e-07	-1.6130048e-07	-1.6120396e-07	-1.6132185e-07	-1.6197868e-07	-1.6222617e-07	-1.6353005e-07	-1.6482034e-07	-1.6513184e-07	-1.6508085e-07	-1.6463343e-07	-1.6502872e-07	-1.6534318e-07	-1.6561086e-07	-1.6618731e-07	-1.6634749e-07	-1.6640939e-07	-1.6633766e-07	-1.6705684e-07	-1.6699983e-07	-1.6694281e-07	-1.6698431e-07	-1.6755291e-07	-1.6738312e-07	-1.6824043e-07	-1.6860758e-07	-1.6876328e-07	-1.6904966e-07	-1.6972581e-07	-1.7005004e-07	-1.6962554e-07	-1.6939117e-07	-1.7026605e-07	-1.7028992e-07	-1.7083721e-07	-1.7080202e-07	-1.7130264e-07	-1.7158891e-07	-1.7200983e-07	-1.7227347e-07	-1.7192025e-07	-1.7191576e-07	-1.7136244e-07	-1.7236766e-07	-1.7250682e-07	-1.7373168e-07	-1.738436e-07	-1.7384622e-07	-1.7402732e-07	-1.7411526e-07	-1.7424105e-07	-1.7421991e-07	-1.7462315e-07	-1.7470609e-07	-1.748997e-07	-1.7502936e-07	-1.7507102e-07	-1.7557682e-07	-1.7547086e-07	-1.7610796e-07	-1.7592384e-07	-1.7577588e-07	-1.7605703e-07	-1.7661841e-07	-1.7689274e-07	-1.7751273e-07	-1.7820429e-07	-1.7868649e-07	-1.7929034e-07	-1.7959519e-07	-1.8005545e-07	-1.8008575e-07	-1.796397e-07	-1.7936003e-07	-1.7926334e-07	-1.8023928e-07	-1.8053487e-07	-1.8106738e-07	-1.8057438e-07	-1.8081681e-07	-1.8117248e-07	-1.8183545e-07	-1.8205208e-07	-1.8208027e-07	-1.8206379e-07	-1.8239876e-07	-1.825598e-07	-1.8266201e-07	-1.8311869e-07	-1.8347237e-07	-1.838747e-07	-1.8371043e-07	-1.8384799e-07	-1.8404654e-07	-1.8419155e-07	-1.8426277e-07	-1.8450402e-07	-1.8419661e-07	-1.8471513e-07	-1.8483087e-07	-1.8487117e-07	-1.8538833e-07	-1.8552925e-07	-1.8541874e-07	-1.8534473e-07	-1.8582807e-07	-1.8568716e-07	-1.8607716e-07	-1.8567346e-07	-1.8596847e-07	-1.8622342e-07	-1.8639554e-07	-1.8684665e-07	-1.8785084e-07	-1.8831838e-07	-1.8844349e-07	-1.8877591e-07	-1.8899703e-07	-1.8926443e-07	-1.893323e-07	-1.8894787e-07	-1.8894355e-07	-1.8867462e-07	-1.889772e-07	-1.8903904e-07	-1.8891257e-07	-1.8957098e-07	-1.8886453e-07	-1.8884373e-07	-1.8860572e-07	-1.8846623e-07	-1.8885657e-07	-1.8853575e-07	-1.882467e-07	-1.8864267e-07	-1.8886084e-07	-1.8847578e-07	-1.8865018e-07	-1.8903103e-07	-1.8963482e-07	-1.8936601e-07	-1.8958679e-07	-1.8961532e-07	-1.8946696e-07	-1.8952329e-07	-1.8906837e-07	-1.8896066e-07	-1.8908469e-07	-1.8892786e-07	-1.887243e-07	-1.8861056e-07	-1.8821612e-07	-1.881109e-07	-1.8817479e-07	-1.8781594e-07	-1.879456e-07	-1.8864836e-07	-1.8873885e-07	-1.8869599e-07	-1.89064e-07	-1.8866911e-07	-1.889947e-07	-1.8836056e-07	-1.8945371e-07	-1.8955507e-07	-1.8997684e-07	-1.9012697e-07	-1.8948322e-07	-1.8956501e-07	-1.8997451e-07	-1.8989459e-07	-1.8971298e-07	-1.8969092e-07	-1.8981069e-07	-1.8932906e-07	-1.888726e-07	-1.8889506e-07	-1.8902858e-07	-1.888132e-07	-1.8890569e-07	-1.8838836e-07	-1.8885692e-07	-1.882554e-07	-1.8822777e-07	-1.8739166e-07	-1.8788802e-07	-1.8787006e-07	-1.8774756e-07	-1.8713547e-07	-1.8712751e-07	-1.8679407e-07	-1.8666611e-07	-1.8697955e-07	-1.8646614e-07	-1.8692413e-07	-1.8658636e-07	-1.8694283e-07	-1.8709187e-07	-1.8677866e-07	-1.8708658e-07	-1.8737938e-07	-1.8713268e-07	-1.8716946e-07	-1.8711131e-07	-1.8724029e-07	-1.8689695e-07	-1.869152e-07	-1.8680299e-07	-1.8660785e-07	-1.863728e-07	-1.8657516e-07	-1.8683733e-07	-1.8713655e-07	-1.8746351e-07	-1.880926e-07	-1.8753246e-07	-1.8797971e-07	-1.882849e-07	-1.8834243e-07	-1.8857349e-07	-1.8880667e-07	-1.8898419e-07	-1.8923595e-07	-1.894166e-07	-1.8944371e-07	-1.8917302e-07	-1.891143e-07	-1.888817e-07	-1.8854524e-07	-1.8900926e-07	-1.8894883e-07	-1.8921082e-07	-1.8937124e-07	-1.8926272e-07	-1.8944883e-07	-1.893423e-07	-1.889851e-07	-1.8907417e-07	-1.8875431e-07	-1.8875954e-07	-1.8882582e-07	-1.8908185e-07	-1.8912868e-07	-1.8918223e-07	-1.8947838e-07	-1.8935958e-07	-1.8880411e-07	-1.8904029e-07	-1.8910976e-07	-1.8946099e-07	-1.8882139e-07	-1.8912641e-07	-1.8910811e-07	-1.8900471e-07	-1.887143e-07	-1.8875733e-07	-1.8837886e-07	-1.8830531e-07	-1.8775069e-07	-1.87669e-07	-1.877624e-07	-1.8757049e-07	-1.8732254e-07	-1.8680635e-07	-1.8617919e-07	-1.8608779e-07	-1.8558222e-07	-1.8517392e-07	-1.8473247e-07	-1.8460349e-07	-1.8449089e-07	-1.8490374e-07	-1.8494882e-07	-1.8487759e-07	-1.8439152e-07	-1.8415943e-07	-1.8367507e-07	-1.8358946e-07	-1.8266024e-07	-1.8273528e-07	-1.8271118e-07	-1.8202502e-07	-1.8182459e-07	-1.8267593e-07	-1.8150212e-07	-1.8145465e-07	-1.8150223e-07	-1.8105254e-07	-1.8056386e-07	-1.8044528e-07	-1.8085825e-07	-1.8067652e-07	-1.8084711e-07	-1.8060257e-07	-1.8057898e-07	-1.8046313e-07	-1.8009371e-07	-1.8014885e-07	-1.7935281e-07	-1.7924083e-07	-1.7898964e-07	-1.7888675e-07	-1.7830558e-07	-1.7794713e-07	-1.776649e-07	-1.7767729e-07	-1.7758788e-07	-1.7717718e-07	-1.7695572e-07	-1.7733487e-07	-1.7671169e-07	-1.7650257e-07	-1.7605288e-07	-1.7555345e-07	-1.751946e-07	-1.7484854e-07	-1.7478334e-07	-1.7395251e-07	-1.7363959e-07	-1.7325254e-07	-1.7285629e-07	-1.7277642e-07	-1.7338726e-07	-1.7279149e-07	-1.7268565e-07	-1.7228359e-07	-1.7232605e-07	-1.7203024e-07	-1.7193707e-07	-1.7171095e-07	-1.7115582e-07	-1.7140206e-07	-1.7124592e-07	-1.7118691e-07	-1.7078804e-07	-1.7015589e-07	-1.7000929e-07	-1.7043533e-07	-1.6995472e-07	-1.6939077e-07	-1.6944273e-07	-1.682555e-07	-1.6920001e-07	-1.6897559e-07	-1.6881461e-07	-1.6854273e-07	-1.6855068e-07	-1.686268e-07	-1.6841773e-07	-1.6561154e-07	-1.6793376e-07	-1.677987e-07	-1.6747981e-07	-1.6726818e-07	-1.6689052e-07	-1.6700403e-07	-1.6653007e-07	-1.6636938e-07	-1.6575268e-07	-1.6520988e-07	-1.6486928e-07	-1.6504634e-07	-1.6526121e-07	-1.6526906e-07	-1.6514838e-07	-1.6527179e-07	-1.6450366e-07	-1.622796e-07	-1.6231428e-07	-1.6243877e-07	-1.6513997e-07	-1.6451543e-07	-1.6515514e-07	-1.6273231e-07	-1.6196083e-07	-1.6140314e-07	-1.6172623e-07	-1.6203626e-07	-1.6224953e-07	-1.619764e-07	-1.6179536e-07	-1.6127711e-07	-1.6131798e-07	-1.6127325e-07	-1.6159754e-07	-1.6144958e-07	-1.6143366e-07	-1.6278187e-07	-1.615964e-07	-1.60718e-07	-1.6024018e-07	-1.6000803e-07	-1.5954066e-07	-1.59443e-07	-1.5917038e-07	-1.5895182e-07	-1.5910706e-07	-1.5864464e-07	-1.5909512e-07	-1.5906147e-07	-1.5911905e-07	-1.5863861e-07	-1.5842977e-07	-1.5821445e-07	-1.5795445e-07	-1.5806012e-07	-1.5764886e-07	-1.5718382e-07	-1.5694008e-07	-1.5691387e-07	-1.5691433e-07	-1.5643087e-07	-1.5645384e-07	-1.5612216e-07	-1.5585096e-07	-1.5568781e-07	-1.5542588e-07	-1.5517099e-07	-1.5454071e-07	-1.5481771e-07	-1.5574142e-07	-1.5443527e-07	-1.5488303e-07	-1.5500513e-07	-1.5452042e-07	-1.5470766e-07	-1.5309564e-07	-1.5273281e-07	-1.5227903e-07	-1.5198185e-07	-1.5169542e-07	-1.5158128e-07	-1.5121469e-07	-1.5128842e-07	-1.4974017e-07	-1.4826702e-07	-1.4799502e-07	-1.4834762e-07	-1.4833728e-07	-1.4984863e-07	-1.5107815e-07	-1.4859739e-07	-1.4912177e-07	-1.5065086e-07	-1.5073084e-07	-1.5134952e-07	-1.4878356e-07	-1.4905032e-07	-1.4859688e-07	-1.4907681e-07	-1.4826287e-07
-1.560561e-07	-1.5628711e-07	-1.567322e-07	-1.5687903e-07	-1.5716859e-07	-1.5751425e-07	-1.5752948e-07	-1.5773469e-07	-1.5777402e-07	-1.580276e-07	-1.5781887e-07	-1.5767552e-07	-1.5718717e-07	-1.5624613e-07	-1.5493566e-07	-1.5759088e-07	-1.5740676e-07	-1.5719479e-07	-1.5728227e-07	-1.5726317e-07	-1.5739124e-07	-1.5734906e-07	-1.576081e-07	-1.5777806e-07	-1.5766381e-07	-1.5743751e-07	-1.5748253e-07	-1.5778312e-07	-1.5795382e-07	-1.5814038e-07	-1.5763891e-07	-1.5755944e-07	-1.5765539e-07	-1.5765983e-07	-1.5756609e-07	-1.5866965e-07	-1.5851333e-07	-1.5819597e-07	-1.5831898e-07	-1.580342e-07	-1.5837355e-07	-1.5845779e-07	-1.5950263e-07	-1.5928924e-07	-1.5879999e-07	-1.5956743e-07	-1.594334e-07	-1.5968368e-07	-1.6011671e-07	-1.6009199e-07	-1.6005561e-07	-1.6040036e-07	-1.6071004e-07	-1.6015503e-07	-1.6025831e-07	-1.5997625e-07	-1.5949138e-07	-1.5919744e-07	-1.5962144e-07	-1.5959625e-07	-1.5949655e-07	-1.5946119e-07	-1.5952742e-07	-1.5923393e-07	-1.5951122e-07	-1.6010489e-07	-1.6061472e-07	-1.6167849e-07	-1.629034e-07	-1.6302317e-07	-1.6306984e-07	-1.6290755e-07	-1.6330387e-07	-1.6354574e-07	-1.6376407e-07	-1.6435382e-07	-1.6431886e-07	-1.6455147e-07	-1.6462008e-07	-1.6533164e-07	-1.6524092e-07	-1.6494886e-07	-1.6510859e-07	-1.6538149e-07	-1.6540571e-07	-1.6594186e-07	-1.6621573e-07	-1.6650785e-07	-1.6679428e-07	-1.6736971e-07	-1.678427e-07	-1.6768269e-07	-1.6775181e-07	-1.685932e-07	-1.6878079e-07	-1.6912219e-07	-1.6903624e-07	-1.6973792e-07	-1.7021893e-07	-1.7064576e-07	-1.7101337e-07	-1.7039838e-07	-1.7069368e-07	-1.70085e-07	-1.7098216e-07	-1.7114519e-07	-1.7245259e-07	-1.7259458e-07	-1.7265074e-07	-1.7261368e-07	-1.7261084e-07	-1.7250807e-07	-1.725885e-07	-1.7287772e-07	-1.7319786e-07	-1.7371684e-07	-1.7399293e-07	-1.7385713e-07	-1.7428653e-07	-1.7421564e-07	-1.7475884e-07	-1.7446104e-07	-1.7388527e-07	-1.7432387e-07	-1.7498195e-07	-1.7550394e-07	-1.7593248e-07	-1.7649921e-07	-1.7721993e-07	-1.7771498e-07	-1.7799158e-07	-1.786741e-07	-1.7862203e-07	-1.781932e-07	-1.7780906e-07	-1.7773976e-07	-1.7880558e-07	-1.7894632e-07	-1.7911998e-07	-1.7889852e-07	-1.7968944e-07	-1.8007563e-07	-1.8080567e-07	-1.8113525e-07	-1.8120096e-07	-1.8137513e-07	-1.8178366e-07	-1.8199609e-07	-1.8216912e-07	-1.8269344e-07	-1.8315745e-07	-1.8354467e-07	-1.8331946e-07	-1.8335999e-07	-1.8339375e-07	-1.8342325e-07	-1.8338091e-07	-1.8379336e-07	-1.8371026e-07	-1.8446008e-07	-1.8466324e-07	-1.8468666e-07	-1.8525878e-07	-1.853403e-07	-1.8532432e-07	-1.852714e-07	-1.8579084e-07	-1.8567283e-07	-1.8604169e-07	-1.8566777e-07	-1.8596273e-07	-1.8615816e-07	-1.8624655e-07	-1.8665145e-07	-1.8768355e-07	-1.8826398e-07	-1.8825511e-07	-1.8855337e-07	-1.88841e-07	-1.8916444e-07	-1.8919178e-07	-1.8876352e-07	-1.8876892e-07	-1.8851227e-07	-1.8877427e-07	-1.8890773e-07	-1.8871526e-07	-1.8947713e-07	-1.8867507e-07	-1.8856645e-07	-1.8831469e-07	-1.8819327e-07	-1.8863909e-07	-1.8832503e-07	-1.8795402e-07	-1.8832088e-07	-1.8846958e-07	-1.8799352e-07	-1.8812773e-07	-1.885233e-07	-1.8914955e-07	-1.8909236e-07	-1.8939613e-07	-1.89513e-07	-1.8933258e-07	-1.8942387e-07	-1.8874596e-07	-1.8857725e-07	-1.8869144e-07	-1.8851262e-07	-1.8843849e-07	-1.8844804e-07	-1.881474e-07	-1.8816024e-07	-1.882139e-07	-1.8786773e-07	-1.8790746e-07	-1.8867638e-07	-1.8859475e-07	-1.8847032e-07	-1.8875778e-07	-1.8835203e-07	-1.8869628e-07	-1.8816257e-07	-1.8925522e-07	-1.8926175e-07	-1.8971332e-07	-1.8989311e-07	-1.8934031e-07	-1.8939289e-07	-1.8971355e-07	-1.8961163e-07	-1.8956911e-07	-1.8964329e-07	-1.8983468e-07	-1.8941552e-07	-1.8895776e-07	-1.8896412e-07	-1.8907491e-07	-1.8880723e-07	-1.8874516e-07	-1.8812761e-07	-1.8843519e-07	-1.8802524e-07	-1.8805844e-07	-1.8728076e-07	-1.8778604e-07	-1.8789513e-07	-1.8776484e-07	-1.8706567e-07	-1.8710199e-07	-1.8680225e-07	-1.8669067e-07	-1.87068e-07	-1.8659824e-07	-1.8705987e-07	-1.8674791e-07	-1.8704168e-07	-1.8721886e-07	-1.8682732e-07	-1.8721499e-07	-1.8756811e-07	-1.873284e-07	-1.8738172e-07	-1.8721107e-07	-1.8733874e-07	-1.8694072e-07	-1.8701257e-07	-1.8693447e-07	-1.8681658e-07	-1.8662979e-07	-1.8684113e-07	-1.8708261e-07	-1.8733647e-07	-1.87632e-07	-1.8818349e-07	-1.8759528e-07	-1.8794441e-07	-1.8821311e-07	-1.8828996e-07	-1.8849511e-07	-1.8870452e-07	-1.8898936e-07	-1.8928324e-07	-1.8948896e-07	-1.8963061e-07	-1.8937345e-07	-1.8932792e-07	-1.8908275e-07	-1.8876477e-07	-1.8927921e-07	-1.8918024e-07	-1.894058e-07	-1.8957542e-07	-1.8940403e-07	-1.8963198e-07	-1.8958133e-07	-1.8924351e-07	-1.8936055e-07	-1.8902006e-07	-1.8899385e-07	-1.8906115e-07	-1.8924499e-07	-1.8930837e-07	-1.8928102e-07	-1.8951647e-07	-1.8939818e-07	-1.8876801e-07	-1.8887636e-07	-1.8885623e-07	-1.8919172e-07	-1.8845338e-07	-1.8883753e-07	-1.8878671e-07	-1.8874044e-07	-1.8848715e-07	-1.8859828e-07	-1.8812005e-07	-1.8803939e-07	-1.8750791e-07	-1.8754452e-07	-1.8757964e-07	-1.873708e-07	-1.8718805e-07	-1.866357e-07	-1.8591197e-07	-1.8585729e-07	-1.8537168e-07	-1.8498758e-07	-1.845159e-07	-1.8434395e-07	-1.8429006e-07	-1.8471138e-07	-1.8475191e-07	-1.8474697e-07	-1.8429677e-07	-1.8418393e-07	-1.8360782e-07	-1.8356729e-07	-1.8272812e-07	-1.8279707e-07	-1.827413e-07	-1.8202121e-07	-1.8181112e-07	-1.8253758e-07	-1.8124473e-07	-1.8106186e-07	-1.8100081e-07	-1.805663e-07	-1.8011457e-07	-1.8012332e-07	-1.8061894e-07	-1.8050719e-07	-1.807494e-07	-1.8052742e-07	-1.8044807e-07	-1.8036548e-07	-1.8001043e-07	-1.8010275e-07	-1.7929244e-07	-1.791293e-07	-1.7885196e-07	-1.7875658e-07	-1.782513e-07	-1.7791194e-07	-1.775619e-07	-1.7757276e-07	-1.7742207e-07	-1.7711517e-07	-1.7694055e-07	-1.7724722e-07	-1.7660483e-07	-1.7635796e-07	-1.7589826e-07	-1.7538775e-07	-1.7504385e-07	-1.7468966e-07	-1.7471376e-07	-1.7379131e-07	-1.7349964e-07	-1.7314505e-07	-1.7273351e-07	-1.7264773e-07	-1.7317439e-07	-1.7263068e-07	-1.7254644e-07	-1.7213745e-07	-1.72093e-07	-1.7171192e-07	-1.7156037e-07	-1.7124194e-07	-1.7073978e-07	-1.7106765e-07	-1.7089639e-07	-1.7082198e-07	-1.7055322e-07	-1.6989435e-07	-1.6981028e-07	-1.7008989e-07	-1.694811e-07	-1.6902612e-07	-1.6910735e-07	-1.6683742e-07	-1.6874117e-07	-1.6873065e-07	-1.6763232e-07	-1.6840636e-07	-1.6834019e-07	-1.6836333e-07	-1.6652064e-07	-1.655543e-07	-1.6706753e-07	-1.6749266e-07	-1.6713756e-07	-1.6699988e-07	-1.6646271e-07	-1.6658061e-07	-1.6608493e-07	-1.6600933e-07	-1.6555947e-07	-1.6502202e-07	-1.6464924e-07	-1.645879e-07	-1.6456733e-07	-1.6423849e-07	-1.6419904e-07	-1.6294348e-07	-1.6212999e-07	-1.6117718e-07	-1.6130673e-07	-1.6139359e-07	-1.6375418e-07	-1.623867e-07	-1.6328408e-07	-1.6119679e-07	-1.6094776e-07	-1.6074472e-07	-1.6110567e-07	-1.6136954e-07	-1.6150665e-07	-1.612072e-07	-1.6104241e-07	-1.6047085e-07	-1.6039593e-07	-1.6046181e-07	-1.6071039e-07	-1.6049529e-07	-1.6087102e-07	-1.6117815e-07	-1.6027587e-07	-1.599675e-07	-1.5954834e-07	-1.5907841e-07	-1.5865248e-07	-1.5848332e-07	-1.5815681e-07	-1.5801299e-07	-1.5822707e-07	-1.5809849e-07	-1.580384e-07	-1.5773969e-07	-1.5788407e-07	-1.575749e-07	-1.5738772e-07	-1.5709384e-07	-1.5645941e-07	-1.5623618e-07	-1.5567758e-07	-1.551536e-07	-1.5496306e-07	-1.5482249e-07	-1.5492617e-07	-1.5432829e-07	-1.5445255e-07	-1.5440332e-07	-1.541847e-07	-1.5411513e-07	-1.5386149e-07	-1.5458795e-07	-1.5410347e-07	-1.540688e-07	-1.5442276e-07	-1.5257092e-07	-1.5314487e-07	-1.5356471e-07	-1.5321484e-07	-1.5351236e-07	-1.5191478e-07	-1.5143587e-07	-1.5084441e-07	-1.506416e-07	-1.5039836e-07	-1.5032327e-07	-1.4984084e-07	-1.4970237e-07	-1.4887206e-07	-1.4755398e-07	-1.46758e-07	-1.4705682e-07	-1.4694416e-07	-1.4818971e-07	-1.4921375e-07	-1.4683201e-07	-1.477959e-07	-1.4943555e-07	-1.4971477e-07	-1.4997772e-07	-1.470861e-07	-1.4690863e-07	-1.4633622e-07	-1.4659952e-07	-1.458954e-07
-1.5525819e-07	-1.5548198e-07	-1.5575796e-07	-1.5579519e-07	-1.5595623e-07	-1.5624863e-07	-1.5638022e-07	-1.5657935e-07	-1.5648033e-07	-1.5656235e-07	-1.56483e-07	-1.5640268e-07	-1.5577768e-07	-1.5506038e-07	-1.5386564e-07	-1.568244e-07	-1.5664131e-07	-1.5634254e-07	-1.5627222e-07	-1.5604684e-07	-1.5580275e-07	-1.5581867e-07	-1.561088e-07	-1.5641945e-07	-1.5638318e-07	-1.5629803e-07	-1.565034e-07	-1.5684174e-07	-1.5684992e-07	-1.5707064e-07	-1.5663068e-07	-1.5633503e-07	-1.5633509e-07	-1.5609407e-07	-1.5585726e-07	-1.5663585e-07	-1.5672089e-07	-1.5669093e-07	-1.5687323e-07	-1.5665375e-07	-1.5678557e-07	-1.5652131e-07	-1.5729148e-07	-1.5729e-07	-1.5676937e-07	-1.577119e-07	-1.5763635e-07	-1.583636e-07	-1.5881506e-07	-1.5891248e-07	-1.5890015e-07	-1.5916089e-07	-1.5921989e-07	-1.5864424e-07	-1.5885831e-07	-1.5868847e-07	-1.584022e-07	-1.5817125e-07	-1.58543e-07	-1.5836696e-07	-1.5823139e-07	-1.5794518e-07	-1.5815488e-07	-1.5797946e-07	-1.5833069e-07	-1.5896211e-07	-1.5940805e-07	-1.6011961e-07	-1.6097829e-07	-1.6099892e-07	-1.6101359e-07	-1.6098278e-07	-1.6139688e-07	-1.6176318e-07	-1.6204939e-07	-1.6263903e-07	-1.625541e-07	-1.6288203e-07	-1.6293944e-07	-1.6348463e-07	-1.6341903e-07	-1.6333172e-07	-1.6333075e-07	-1.6350981e-07	-1.63528e-07	-1.638445e-07	-1.6392471e-07	-1.644334e-07	-1.6452543e-07	-1.6503884e-07	-1.6560676e-07	-1.6581646e-07	-1.6600745e-07	-1.6681236e-07	-1.6717706e-07	-1.6738193e-07	-1.6716945e-07	-1.6806007e-07	-1.6872201e-07	-1.6908223e-07	-1.6948457e-07	-1.6878516e-07	-1.6910627e-07	-1.6873497e-07	-1.6958364e-07	-1.6986081e-07	-1.7080509e-07	-1.7107601e-07	-1.7114576e-07	-1.710701e-07	-1.7103076e-07	-1.7085341e-07	-1.7108135e-07	-1.7115281e-07	-1.7155139e-07	-1.7237426e-07	-1.7283173e-07	-1.7248078e-07	-1.7265677e-07	-1.7267536e-07	-1.729955e-07	-1.7300596e-07	-1.7243792e-07	-1.7274948e-07	-1.7319059e-07	-1.7404358e-07	-1.7424298e-07	-1.7449747e-07	-1.7520813e-07	-1.7555737e-07	-1.7571278e-07	-1.7643265e-07	-1.764555e-07	-1.7636324e-07	-1.7592555e-07	-1.761145e-07	-1.7717724e-07	-1.7737779e-07	-1.7727979e-07	-1.7717713e-07	-1.7816996e-07	-1.7864755e-07	-1.7966755e-07	-1.8004494e-07	-1.8045199e-07	-1.8077242e-07	-1.8107755e-07	-1.8131288e-07	-1.8156749e-07	-1.8210739e-07	-1.8263893e-07	-1.8309504e-07	-1.8291644e-07	-1.8296595e-07	-1.829597e-07	-1.8291411e-07	-1.8274045e-07	-1.831761e-07	-1.8325971e-07	-1.8394428e-07	-1.8429853e-07	-1.8441978e-07	-1.8504142e-07	-1.8514208e-07	-1.8507905e-07	-1.8509309e-07	-1.8565993e-07	-1.855841e-07	-1.8602532e-07	-1.8566408e-07	-1.8599786e-07	-1.8614838e-07	-1.8621267e-07	-1.865638e-07	-1.8757771e-07	-1.880195e-07	-1.8795635e-07	-1.8829451e-07	-1.8861095e-07	-1.88949e-07	-1.8899033e-07	-1.8861954e-07	-1.8864381e-07	-1.8834726e-07	-1.8855849e-07	-1.8866297e-07	-1.8856895e-07	-1.8931394e-07	-1.8843178e-07	-1.8834947e-07	-1.8813677e-07	-1.8803496e-07	-1.884282e-07	-1.8793213e-07	-1.8754827e-07	-1.8780247e-07	-1.8803598e-07	-1.8761364e-07	-1.8778667e-07	-1.8816098e-07	-1.8870276e-07	-1.88689e-07	-1.8904359e-07	-1.8934691e-07	-1.8917478e-07	-1.8931536e-07	-1.8846839e-07	-1.8836823e-07	-1.8848351e-07	-1.8829377e-07	-1.8827876e-07	-1.8830133e-07	-1.8806998e-07	-1.8817133e-07	-1.8822061e-07	-1.8788086e-07	-1.879722e-07	-1.8865683e-07	-1.8855258e-07	-1.8833691e-07	-1.8861988e-07	-1.8814245e-07	-1.8845742e-07	-1.8783095e-07	-1.8884327e-07	-1.8881025e-07	-1.8931865e-07	-1.8962174e-07	-1.8913568e-07	-1.8930456e-07	-1.8962584e-07	-1.89388e-07	-1.8939716e-07	-1.8956541e-07	-1.8978454e-07	-1.8936953e-07	-1.8892547e-07	-1.8894701e-07	-1.8907292e-07	-1.8862255e-07	-1.8841359e-07	-1.8770868e-07	-1.8814575e-07	-1.8776132e-07	-1.8789569e-07	-1.872084e-07	-1.8770135e-07	-1.8778604e-07	-1.8750404e-07	-1.8687535e-07	-1.8693703e-07	-1.8673609e-07	-1.8674916e-07	-1.8720908e-07	-1.8672256e-07	-1.871814e-07	-1.8685785e-07	-1.8708437e-07	-1.8719987e-07	-1.8678583e-07	-1.8720664e-07	-1.876511e-07	-1.8744208e-07	-1.8741525e-07	-1.8730265e-07	-1.8739183e-07	-1.8701559e-07	-1.8711302e-07	-1.8706618e-07	-1.8693476e-07	-1.8682294e-07	-1.8699512e-07	-1.8719192e-07	-1.8736671e-07	-1.8758743e-07	-1.8816024e-07	-1.8754389e-07	-1.8783402e-07	-1.8809925e-07	-1.8822595e-07	-1.8840728e-07	-1.8862113e-07	-1.8891689e-07	-1.8927199e-07	-1.895034e-07	-1.8974652e-07	-1.8953864e-07	-1.8951135e-07	-1.8930115e-07	-1.890113e-07	-1.8950647e-07	-1.8945707e-07	-1.8962243e-07	-1.8974464e-07	-1.8959435e-07	-1.897962e-07	-1.8983178e-07	-1.8952238e-07	-1.8962584e-07	-1.8930695e-07	-1.8928472e-07	-1.8927904e-07	-1.8939784e-07	-1.8940386e-07	-1.8931792e-07	-1.8947134e-07	-1.892152e-07	-1.8847226e-07	-1.8854382e-07	-1.8835527e-07	-1.8878626e-07	-1.8811471e-07	-1.8854638e-07	-1.8851773e-07	-1.8861112e-07	-1.8836226e-07	-1.884714e-07	-1.8800796e-07	-1.8790598e-07	-1.873243e-07	-1.8738461e-07	-1.8715116e-07	-1.868932e-07	-1.8681584e-07	-1.8638065e-07	-1.8570256e-07	-1.8562793e-07	-1.851709e-07	-1.8479102e-07	-1.8433281e-07	-1.8412447e-07	-1.8403438e-07	-1.8442046e-07	-1.8458377e-07	-1.8458121e-07	-1.842273e-07	-1.8416745e-07	-1.8369388e-07	-1.8360089e-07	-1.8280355e-07	-1.8290405e-07	-1.8282134e-07	-1.8207641e-07	-1.8177604e-07	-1.8236864e-07	-1.8109898e-07	-1.8073075e-07	-1.8071796e-07	-1.8032154e-07	-1.7985042e-07	-1.7981318e-07	-1.8039009e-07	-1.8031812e-07	-1.8064947e-07	-1.8041675e-07	-1.8033222e-07	-1.8027794e-07	-1.7983859e-07	-1.7992056e-07	-1.7913567e-07	-1.7893728e-07	-1.7873265e-07	-1.7856979e-07	-1.7806121e-07	-1.7778137e-07	-1.774842e-07	-1.7744782e-07	-1.7723551e-07	-1.7703115e-07	-1.7689626e-07	-1.771761e-07	-1.7639428e-07	-1.7614423e-07	-1.75803e-07	-1.7528509e-07	-1.7500201e-07	-1.7463435e-07	-1.747249e-07	-1.7373645e-07	-1.7339323e-07	-1.730578e-07	-1.7262727e-07	-1.7253234e-07	-1.7294553e-07	-1.7260373e-07	-1.7245645e-07	-1.7197982e-07	-1.7182242e-07	-1.7130697e-07	-1.7114399e-07	-1.7077417e-07	-1.7026179e-07	-1.7068317e-07	-1.7054367e-07	-1.705435e-07	-1.7042692e-07	-1.6981716e-07	-1.6964907e-07	-1.6980022e-07	-1.6924031e-07	-1.687801e-07	-1.6872985e-07	-1.6636051e-07	-1.6693326e-07	-1.6807354e-07	-1.6633243e-07	-1.6817432e-07	-1.683635e-07	-1.6819138e-07	-1.6546414e-07	-1.6526343e-07	-1.6517652e-07	-1.6700636e-07	-1.6649165e-07	-1.6635607e-07	-1.6585517e-07	-1.6596312e-07	-1.6543771e-07	-1.6540565e-07	-1.6542543e-07	-1.6483983e-07	-1.6449445e-07	-1.6434404e-07	-1.6389623e-07	-1.6350106e-07	-1.6331137e-07	-1.6061597e-07	-1.6009159e-07	-1.5992606e-07	-1.6012422e-07	-1.6010358e-07	-1.6212465e-07	-1.609294e-07	-1.6150005e-07	-1.5997267e-07	-1.6020147e-07	-1.6018436e-07	-1.6055839e-07	-1.6080349e-07	-1.6069987e-07	-1.6029469e-07	-1.6020363e-07	-1.595912e-07	-1.5950246e-07	-1.5953538e-07	-1.5945739e-07	-1.5919181e-07	-1.5943704e-07	-1.5924996e-07	-1.5869551e-07	-1.5836991e-07	-1.582091e-07	-1.5766665e-07	-1.5712061e-07	-1.5710674e-07	-1.5682718e-07	-1.5662425e-07	-1.5684674e-07	-1.5752403e-07	-1.5645054e-07	-1.5619776e-07	-1.5618156e-07	-1.5598255e-07	-1.5570254e-07	-1.553463e-07	-1.5441964e-07	-1.5402344e-07	-1.5357904e-07	-1.5275987e-07	-1.5260531e-07	-1.5235508e-07	-1.5247139e-07	-1.5213112e-07	-1.5223333e-07	-1.5234502e-07	-1.522593e-07	-1.5235253e-07	-1.5219331e-07	-1.5353658e-07	-1.5305176e-07	-1.526106e-07	-1.527988e-07	-1.5040047e-07	-1.5074829e-07	-1.5163647e-07	-1.5144178e-07	-1.5196525e-07	-1.5020242e-07	-1.4954088e-07	-1.4913479e-07	-1.490489e-07	-1.4863969e-07	-1.4873308e-07	-1.4815316e-07	-1.4805795e-07	-1.4768722e-07	-1.4627363e-07	-1.4559947e-07	-1.4559959e-07	-1.4527922e-07	-1.4643484e-07	-1.4722491e-07	-1.4489348e-07	-1.4624118e-07	-1.4773212e-07	-1.4810047e-07	-1.4826514e-07	-1.4562312e-07	-1.4436296e-07	-1.4385233e-07	-1.4383892e-07	-1.4375127e-07
-1.5476223e-07	-1.5503389e-07	-1.5489104e-07	-1.5493185e-07	-1.5481152e-07	-1.5506276e-07	-1.5512359e-07	-1.5501359e-07	-1.5498233e-07	-1.5505441e-07	-1.5505253e-07	-1.5497733e-07	-1.548118e-07	-1.5441776e-07	-1.5337031e-07	-1.5629558e-07	-1.5622425e-07	-1.5588569e-07	-1.5558169e-07	-1.5498864e-07	-1.5448967e-07	-1.5443175e-07	-1.5437428e-07	-1.5486512e-07	-1.5497494e-07	-1.5513706e-07	-1.5524472e-07	-1.5597629e-07	-1.5577035e-07	-1.5612375e-07	-1.5560016e-07	-1.5529929e-07	-1.5508948e-07	-1.5470255e-07	-1.5436348e-07	-1.5503184e-07	-1.5541701e-07	-1.5551763e-07	-1.5578189e-07	-1.5551302e-07	-1.5568116e-07	-1.5525001e-07	-1.5567309e-07	-1.556968e-07	-1.5519669e-07	-1.5615245e-07	-1.5631974e-07	-1.5719115e-07	-1.5772849e-07	-1.5775549e-07	-1.5797843e-07	-1.5789607e-07	-1.5718479e-07	-1.571006e-07	-1.5749987e-07	-1.5747452e-07	-1.5748452e-07	-1.5741381e-07	-1.577103e-07	-1.5739636e-07	-1.5724169e-07	-1.5688192e-07	-1.5713437e-07	-1.5711737e-07	-1.5725328e-07	-1.5786247e-07	-1.5822394e-07	-1.5857432e-07	-1.5922029e-07	-1.59004e-07	-1.5915418e-07	-1.5928146e-07	-1.5974933e-07	-1.6005487e-07	-1.6044754e-07	-1.6106753e-07	-1.6091963e-07	-1.6129707e-07	-1.6133669e-07	-1.6167695e-07	-1.6166859e-07	-1.6182156e-07	-1.617862e-07	-1.6182213e-07	-1.618177e-07	-1.6211044e-07	-1.6213431e-07	-1.6269848e-07	-1.6263158e-07	-1.6300322e-07	-1.636796e-07	-1.6402436e-07	-1.6435342e-07	-1.6494766e-07	-1.6508864e-07	-1.6556487e-07	-1.6527292e-07	-1.6617014e-07	-1.6699687e-07	-1.6726875e-07	-1.6769059e-07	-1.6724402e-07	-1.6738858e-07	-1.6737448e-07	-1.6803659e-07	-1.6839465e-07	-1.6902248e-07	-1.6936343e-07	-1.6942545e-07	-1.6964464e-07	-1.6947439e-07	-1.6931705e-07	-1.6929567e-07	-1.6930386e-07	-1.6973144e-07	-1.7050655e-07	-1.7120067e-07	-1.7088223e-07	-1.7087746e-07	-1.7108545e-07	-1.7122716e-07	-1.7165104e-07	-1.7131492e-07	-1.7128667e-07	-1.7160551e-07	-1.7213938e-07	-1.7276113e-07	-1.7271265e-07	-1.730474e-07	-1.7323185e-07	-1.734461e-07	-1.7403727e-07	-1.7411622e-07	-1.7453368e-07	-1.7423008e-07	-1.7447979e-07	-1.7532949e-07	-1.7572546e-07	-1.7576008e-07	-1.757424e-07	-1.7652081e-07	-1.7722999e-07	-1.7826198e-07	-1.7901891e-07	-1.7953698e-07	-1.7992852e-07	-1.8023991e-07	-1.8047604e-07	-1.8074849e-07	-1.8112638e-07	-1.8167634e-07	-1.8224864e-07	-1.8230827e-07	-1.8260931e-07	-1.8267605e-07	-1.8270993e-07	-1.8257003e-07	-1.8281708e-07	-1.8270981e-07	-1.8336152e-07	-1.8368394e-07	-1.8378574e-07	-1.8453204e-07	-1.8470018e-07	-1.8472196e-07	-1.8471349e-07	-1.8537332e-07	-1.8539191e-07	-1.8591584e-07	-1.8563003e-07	-1.8605738e-07	-1.8620926e-07	-1.8616504e-07	-1.8650042e-07	-1.8737563e-07	-1.8775347e-07	-1.8776501e-07	-1.881009e-07	-1.884045e-07	-1.8872146e-07	-1.8883804e-07	-1.8844446e-07	-1.8846441e-07	-1.8815047e-07	-1.8832992e-07	-1.8839256e-07	-1.8830076e-07	-1.8909589e-07	-1.8823067e-07	-1.8820145e-07	-1.879784e-07	-1.8783612e-07	-1.8798306e-07	-1.8732487e-07	-1.869239e-07	-1.8722903e-07	-1.8753951e-07	-1.8721352e-07	-1.8744396e-07	-1.879007e-07	-1.8842917e-07	-1.8828138e-07	-1.8873209e-07	-1.8898237e-07	-1.8895901e-07	-1.8911254e-07	-1.8822169e-07	-1.8815723e-07	-1.8833106e-07	-1.8822345e-07	-1.8817406e-07	-1.8826e-07	-1.8810209e-07	-1.8822101e-07	-1.8827762e-07	-1.8794623e-07	-1.8805457e-07	-1.8869514e-07	-1.8857048e-07	-1.8835971e-07	-1.8861749e-07	-1.8804531e-07	-1.883119e-07	-1.8757225e-07	-1.8851154e-07	-1.8857611e-07	-1.8912783e-07	-1.8945326e-07	-1.8896327e-07	-1.8920747e-07	-1.8956717e-07	-1.8934139e-07	-1.8933628e-07	-1.8949697e-07	-1.896716e-07	-1.892318e-07	-1.8877597e-07	-1.8876096e-07	-1.8873351e-07	-1.8820219e-07	-1.8792264e-07	-1.8741167e-07	-1.8802319e-07	-1.8769896e-07	-1.8782879e-07	-1.8716196e-07	-1.8761318e-07	-1.8751524e-07	-1.8704623e-07	-1.8648217e-07	-1.8666316e-07	-1.8657607e-07	-1.868255e-07	-1.8732283e-07	-1.8685978e-07	-1.8731851e-07	-1.8695596e-07	-1.8705003e-07	-1.8711114e-07	-1.8667077e-07	-1.8707448e-07	-1.8763495e-07	-1.8743981e-07	-1.8744703e-07	-1.8728622e-07	-1.8731146e-07	-1.8699581e-07	-1.8705305e-07	-1.8706942e-07	-1.8701076e-07	-1.8688246e-07	-1.870232e-07	-1.8718185e-07	-1.8726132e-07	-1.8747943e-07	-1.8805571e-07	-1.8737626e-07	-1.87566e-07	-1.8781515e-07	-1.8795322e-07	-1.8819151e-07	-1.8848681e-07	-1.8882361e-07	-1.8920218e-07	-1.8950175e-07	-1.8977221e-07	-1.896131e-07	-1.8959827e-07	-1.8947213e-07	-1.8928432e-07	-1.8975032e-07	-1.8965738e-07	-1.8983258e-07	-1.899449e-07	-1.8979551e-07	-1.8995428e-07	-1.9005256e-07	-1.8977141e-07	-1.8988419e-07	-1.895998e-07	-1.895595e-07	-1.8945434e-07	-1.8954762e-07	-1.8944621e-07	-1.8927341e-07	-1.8945076e-07	-1.8915517e-07	-1.8836704e-07	-1.8827888e-07	-1.8807322e-07	-1.8851506e-07	-1.8789058e-07	-1.8829013e-07	-1.8841598e-07	-1.8856196e-07	-1.8830843e-07	-1.8843218e-07	-1.8799631e-07	-1.8781407e-07	-1.8714428e-07	-1.8703639e-07	-1.8639491e-07	-1.8630283e-07	-1.8620733e-07	-1.8578828e-07	-1.8521683e-07	-1.8520444e-07	-1.8484178e-07	-1.8451021e-07	-1.8412567e-07	-1.8394064e-07	-1.8390836e-07	-1.8424879e-07	-1.8442279e-07	-1.8448986e-07	-1.8412408e-07	-1.8404137e-07	-1.8370952e-07	-1.8365574e-07	-1.8286084e-07	-1.8298556e-07	-1.8294054e-07	-1.8208334e-07	-1.8166998e-07	-1.8223653e-07	-1.8098308e-07	-1.8065884e-07	-1.8075411e-07	-1.8028885e-07	-1.7982427e-07	-1.797618e-07	-1.8025713e-07	-1.8028339e-07	-1.8060098e-07	-1.8038753e-07	-1.8032239e-07	-1.8013856e-07	-1.7969671e-07	-1.7981591e-07	-1.7897412e-07	-1.7876181e-07	-1.7849084e-07	-1.7832298e-07	-1.7782139e-07	-1.7745793e-07	-1.7724665e-07	-1.7723539e-07	-1.7705179e-07	-1.7685034e-07	-1.7680287e-07	-1.7702877e-07	-1.7620516e-07	-1.7599945e-07	-1.7570596e-07	-1.752187e-07	-1.7485564e-07	-1.7450282e-07	-1.7447121e-07	-1.7354307e-07	-1.7320474e-07	-1.7302455e-07	-1.7254507e-07	-1.724859e-07	-1.7160988e-07	-1.7246822e-07	-1.7230047e-07	-1.717724e-07	-1.7156003e-07	-1.7105822e-07	-1.7086722e-07	-1.7049223e-07	-1.7001969e-07	-1.7040037e-07	-1.7032278e-07	-1.7027742e-07	-1.7029885e-07	-1.6969125e-07	-1.6949599e-07	-1.6966061e-07	-1.6907438e-07	-1.6860184e-07	-1.6805956e-07	-1.6610312e-07	-1.6569248e-07	-1.6600745e-07	-1.6528827e-07	-1.6674721e-07	-1.6812737e-07	-1.6768428e-07	-1.6528764e-07	-1.6459842e-07	-1.6403231e-07	-1.6654633e-07	-1.6620129e-07	-1.6603047e-07	-1.6543805e-07	-1.6522171e-07	-1.646593e-07	-1.6432443e-07	-1.6499791e-07	-1.6435479e-07	-1.6405551e-07	-1.6378237e-07	-1.6314198e-07	-1.6280944e-07	-1.6190666e-07	-1.5890095e-07	-1.5865339e-07	-1.5873769e-07	-1.5896779e-07	-1.5879988e-07	-1.6038229e-07	-1.5957346e-07	-1.599646e-07	-1.5887048e-07	-1.5919971e-07	-1.5933261e-07	-1.5971227e-07	-1.5995772e-07	-1.5976383e-07	-1.5924826e-07	-1.5904055e-07	-1.5836554e-07	-1.5830653e-07	-1.5831336e-07	-1.5785503e-07	-1.5764289e-07	-1.5744581e-07	-1.5687834e-07	-1.563601e-07	-1.5631434e-07	-1.5601313e-07	-1.5567792e-07	-1.5507175e-07	-1.5506691e-07	-1.5494732e-07	-1.548176e-07	-1.5496835e-07	-1.5631798e-07	-1.5445721e-07	-1.5434318e-07	-1.5417481e-07	-1.5389509e-07	-1.5360058e-07	-1.5315527e-07	-1.5212311e-07	-1.5180541e-07	-1.5110635e-07	-1.5038347e-07	-1.5032299e-07	-1.498945e-07	-1.5016599e-07	-1.4986597e-07	-1.500261e-07	-1.501395e-07	-1.5018043e-07	-1.5072538e-07	-1.5080826e-07	-1.5188533e-07	-1.5124596e-07	-1.5057407e-07	-1.5081685e-07	-1.4865628e-07	-1.4797706e-07	-1.4890691e-07	-1.4912723e-07	-1.4985017e-07	-1.4788338e-07	-1.4723855e-07	-1.4724992e-07	-1.4716522e-07	-1.4653324e-07	-1.4684622e-07	-1.4626869e-07	-1.461205e-07	-1.4608275e-07	-1.4487131e-07	-1.4463325e-07	-1.4447704e-07	-1.4392361e-07	-1.4453315e-07	-1.4480582e-07	-1.4227402e-07	-1.4381834e-07	-1.453522e-07	-1.4589136e-07	-1.4624123e-07	-1.4380464e-07	-1.4171951e-07	-1.4109219e-07	-1.4083236e-07	-1.4224628e-07
-1.5424382e-07	-1.5449649e-07	-1.5426309e-07	-1.5395483e-07	-1.5380476e-07	-1.5385643e-07	-1.5378816e-07	-1.535708e-07	-1.5358063e-07	-1.5384239e-07	-1.5395096e-07	-1.5412871e-07	-1.5398012e-07	-1.5360644e-07	-1.5270552e-07	-1.5540388e-07	-1.5559851e-07	-1.5528485e-07	-1.5496784e-07	-1.544193e-07	-1.5367937e-07	-1.5342755e-07	-1.5298832e-07	-1.5317255e-07	-1.5322922e-07	-1.536585e-07	-1.536846e-07	-1.5487882e-07	-1.5459375e-07	-1.5484869e-07	-1.545032e-07	-1.5409842e-07	-1.5391959e-07	-1.5355397e-07	-1.5329226e-07	-1.5428276e-07	-1.5455936e-07	-1.547055e-07	-1.5509488e-07	-1.5473455e-07	-1.547487e-07	-1.5424598e-07	-1.5463894e-07	-1.5471187e-07	-1.5446727e-07	-1.554954e-07	-1.5566877e-07	-1.5615166e-07	-1.5668343e-07	-1.5663886e-07	-1.5652557e-07	-1.5579388e-07	-1.5424729e-07	-1.5588142e-07	-1.5629047e-07	-1.5633901e-07	-1.5648988e-07	-1.5653416e-07	-1.5691222e-07	-1.5644815e-07	-1.5622754e-07	-1.5603752e-07	-1.5624613e-07	-1.5627853e-07	-1.5615575e-07	-1.5662403e-07	-1.5686135e-07	-1.5695633e-07	-1.5753494e-07	-1.5708895e-07	-1.5747264e-07	-1.576642e-07	-1.5813629e-07	-1.5859831e-07	-1.589267e-07	-1.5976764e-07	-1.5967879e-07	-1.5990287e-07	-1.59781e-07	-1.5991048e-07	-1.6005214e-07	-1.6024228e-07	-1.602881e-07	-1.6030111e-07	-1.6033505e-07	-1.6072823e-07	-1.6086108e-07	-1.6119185e-07	-1.6111943e-07	-1.6140655e-07	-1.6202546e-07	-1.6222145e-07	-1.6268933e-07	-1.6312833e-07	-1.6316807e-07	-1.6376993e-07	-1.6354949e-07	-1.6422018e-07	-1.6521574e-07	-1.6538132e-07	-1.660066e-07	-1.6538866e-07	-1.6569061e-07	-1.6569777e-07	-1.6638546e-07	-1.6653968e-07	-1.6707196e-07	-1.6747646e-07	-1.6770912e-07	-1.6812368e-07	-1.6781451e-07	-1.6741001e-07	-1.6728984e-07	-1.673834e-07	-1.6819035e-07	-1.6884286e-07	-1.6953788e-07	-1.6921638e-07	-1.6901396e-07	-1.6943818e-07	-1.6935803e-07	-1.6991572e-07	-1.6963912e-07	-1.6969602e-07	-1.7004993e-07	-1.7022899e-07	-1.714115e-07	-1.7137512e-07	-1.714584e-07	-1.7150791e-07	-1.716233e-07	-1.7186892e-07	-1.7220611e-07	-1.7283264e-07	-1.7286857e-07	-1.7308321e-07	-1.7365511e-07	-1.7384855e-07	-1.7437196e-07	-1.7457864e-07	-1.7526571e-07	-1.7609324e-07	-1.7695669e-07	-1.7797038e-07	-1.781637e-07	-1.7865443e-07	-1.7914681e-07	-1.7943438e-07	-1.7974565e-07	-1.800334e-07	-1.8030829e-07	-1.8097796e-07	-1.8115549e-07	-1.8185449e-07	-1.8223517e-07	-1.8247374e-07	-1.8245288e-07	-1.8258481e-07	-1.8230355e-07	-1.8287506e-07	-1.831325e-07	-1.8318178e-07	-1.8392211e-07	-1.842244e-07	-1.8441131e-07	-1.8445741e-07	-1.8509951e-07	-1.8511969e-07	-1.8564344e-07	-1.855351e-07	-1.860239e-07	-1.8621023e-07	-1.8615498e-07	-1.8642669e-07	-1.8718487e-07	-1.8764598e-07	-1.8767594e-07	-1.8797169e-07	-1.8817184e-07	-1.8851205e-07	-1.8854138e-07	-1.8816871e-07	-1.8810499e-07	-1.8788313e-07	-1.8806384e-07	-1.8815103e-07	-1.8805156e-07	-1.8880547e-07	-1.8798522e-07	-1.8794162e-07	-1.8774068e-07	-1.8742725e-07	-1.875876e-07	-1.8697318e-07	-1.8641299e-07	-1.8664764e-07	-1.8701809e-07	-1.8668959e-07	-1.8691878e-07	-1.8735557e-07	-1.8792042e-07	-1.8789234e-07	-1.882886e-07	-1.8855997e-07	-1.8868485e-07	-1.8888807e-07	-1.8790712e-07	-1.8788535e-07	-1.8815774e-07	-1.8812796e-07	-1.8809209e-07	-1.8826574e-07	-1.881503e-07	-1.8821811e-07	-1.8831605e-07	-1.8803996e-07	-1.8809624e-07	-1.887858e-07	-1.8866109e-07	-1.8846271e-07	-1.8861613e-07	-1.8800978e-07	-1.8824335e-07	-1.8747505e-07	-1.884772e-07	-1.8858606e-07	-1.8903489e-07	-1.8920707e-07	-1.8881332e-07	-1.8910686e-07	-1.8949709e-07	-1.8938675e-07	-1.8929671e-07	-1.8942126e-07	-1.8956501e-07	-1.8901784e-07	-1.8840058e-07	-1.8822163e-07	-1.881732e-07	-1.8772585e-07	-1.8766451e-07	-1.8721153e-07	-1.8792321e-07	-1.8766855e-07	-1.8780736e-07	-1.8712348e-07	-1.8759903e-07	-1.87387e-07	-1.8684079e-07	-1.8623894e-07	-1.8651798e-07	-1.8658358e-07	-1.8693879e-07	-1.8743037e-07	-1.8703247e-07	-1.8741599e-07	-1.8694743e-07	-1.8695903e-07	-1.8697244e-07	-1.8645721e-07	-1.8696551e-07	-1.8759408e-07	-1.87463e-07	-1.8746601e-07	-1.871868e-07	-1.8716503e-07	-1.8684892e-07	-1.8692953e-07	-1.8702633e-07	-1.8695783e-07	-1.8680106e-07	-1.8687297e-07	-1.8699188e-07	-1.8701928e-07	-1.8718185e-07	-1.8775467e-07	-1.8695556e-07	-1.8711012e-07	-1.8724717e-07	-1.8731521e-07	-1.8774574e-07	-1.8820617e-07	-1.887193e-07	-1.8909589e-07	-1.8948117e-07	-1.8975851e-07	-1.8958883e-07	-1.8959821e-07	-1.8951499e-07	-1.8944661e-07	-1.8995831e-07	-1.8979324e-07	-1.899989e-07	-1.9010713e-07	-1.8980603e-07	-1.900533e-07	-1.9015488e-07	-1.899885e-07	-1.9006637e-07	-1.8982053e-07	-1.897518e-07	-1.8963561e-07	-1.8963681e-07	-1.8944428e-07	-1.8928768e-07	-1.8950067e-07	-1.8911811e-07	-1.8828297e-07	-1.880988e-07	-1.8790945e-07	-1.8837068e-07	-1.8783709e-07	-1.8822078e-07	-1.8834311e-07	-1.8852899e-07	-1.8832156e-07	-1.8843133e-07	-1.8793463e-07	-1.8754844e-07	-1.8669454e-07	-1.8627674e-07	-1.857465e-07	-1.8584336e-07	-1.856796e-07	-1.8510372e-07	-1.8458718e-07	-1.8467898e-07	-1.8439778e-07	-1.840753e-07	-1.8382718e-07	-1.8375067e-07	-1.8384037e-07	-1.841484e-07	-1.8428091e-07	-1.8438368e-07	-1.8405603e-07	-1.8395571e-07	-1.8373419e-07	-1.8371611e-07	-1.8297635e-07	-1.8301301e-07	-1.8293446e-07	-1.8202405e-07	-1.8157311e-07	-1.8220248e-07	-1.8093056e-07	-1.8074724e-07	-1.8087951e-07	-1.8038509e-07	-1.7993722e-07	-1.7979426e-07	-1.8027083e-07	-1.8027356e-07	-1.8056568e-07	-1.803291e-07	-1.8029726e-07	-1.8001481e-07	-1.7952192e-07	-1.7958808e-07	-1.7873742e-07	-1.7855541e-07	-1.7822583e-07	-1.7810322e-07	-1.7754212e-07	-1.7718907e-07	-1.7691167e-07	-1.7684687e-07	-1.7671016e-07	-1.7651229e-07	-1.7640991e-07	-1.7660926e-07	-1.7588263e-07	-1.7577645e-07	-1.7546995e-07	-1.7486968e-07	-1.7441153e-07	-1.7406512e-07	-1.7403346e-07	-1.7320849e-07	-1.7288681e-07	-1.7278927e-07	-1.7238239e-07	-1.7233413e-07	-1.7043175e-07	-1.7202746e-07	-1.7203325e-07	-1.7169577e-07	-1.7143492e-07	-1.7091293e-07	-1.7065065e-07	-1.7030521e-07	-1.6988895e-07	-1.7016248e-07	-1.7006505e-07	-1.6994733e-07	-1.697984e-07	-1.6935178e-07	-1.6890539e-07	-1.6913793e-07	-1.6868472e-07	-1.6818689e-07	-1.6660988e-07	-1.6586148e-07	-1.6486968e-07	-1.6465225e-07	-1.6476491e-07	-1.6537808e-07	-1.6678854e-07	-1.6604872e-07	-1.6408711e-07	-1.636709e-07	-1.6399474e-07	-1.659451e-07	-1.6579861e-07	-1.6571948e-07	-1.6499774e-07	-1.6389885e-07	-1.6333524e-07	-1.6247105e-07	-1.6381171e-07	-1.6325907e-07	-1.6284901e-07	-1.6279625e-07	-1.6162033e-07	-1.6152188e-07	-1.5988132e-07	-1.5751101e-07	-1.5734815e-07	-1.5738743e-07	-1.5740477e-07	-1.5741745e-07	-1.5795467e-07	-1.5783507e-07	-1.5800248e-07	-1.5763607e-07	-1.5810519e-07	-1.5830688e-07	-1.5840175e-07	-1.5855545e-07	-1.5850446e-07	-1.5791312e-07	-1.5772133e-07	-1.5699419e-07	-1.568709e-07	-1.5671992e-07	-1.561005e-07	-1.5560892e-07	-1.5572442e-07	-1.5452753e-07	-1.5402168e-07	-1.5409421e-07	-1.537469e-07	-1.5354971e-07	-1.5291033e-07	-1.5283501e-07	-1.5283587e-07	-1.5276981e-07	-1.5293625e-07	-1.5477252e-07	-1.5225686e-07	-1.524208e-07	-1.5211623e-07	-1.5161169e-07	-1.5130297e-07	-1.5083003e-07	-1.498413e-07	-1.5018645e-07	-1.4882971e-07	-1.4815282e-07	-1.4803521e-07	-1.4782501e-07	-1.4820813e-07	-1.4797314e-07	-1.4828828e-07	-1.4796484e-07	-1.4836104e-07	-1.4910705e-07	-1.4907062e-07	-1.5006384e-07	-1.4902457e-07	-1.4839412e-07	-1.4879697e-07	-1.4683224e-07	-1.4557418e-07	-1.4593661e-07	-1.466093e-07	-1.4720922e-07	-1.4553376e-07	-1.446499e-07	-1.4507418e-07	-1.4485181e-07	-1.4414297e-07	-1.4486687e-07	-1.4401394e-07	-1.4402826e-07	-1.4411103e-07	-1.4342447e-07	-1.4339713e-07	-1.4296199e-07	-1.4254692e-07	-1.4248582e-07	-1.423287e-07	-1.3945095e-07	-1.4113675e-07	-1.4223207e-07	-1.4329277e-07	-1.4395027e-07	-1.4163925e-07	-1.3916991e-07	-1.3850831e-07	-1.3813496e-07	-1.4021504e-07
-1.5372223e-07	-1.5376338e-07	-1.5365259e-07	-1.5323656e-07	-1.528403e-07	-1.5284439e-07	-1.5270746e-07	-1.5273127e-07	-1.5279176e-07	-1.5300043e-07	-1.5308217e-07	-1.531098e-07	-1.5281245e-07	-1.5229148e-07	-1.5146816e-07	-1.5410609e-07	-1.5442811e-07	-1.5417947e-07	-1.5397796e-07	-1.5369983e-07	-1.5312168e-07	-1.527651e-07	-1.5221212e-07	-1.5196201e-07	-1.5173799e-07	-1.5189005e-07	-1.5203943e-07	-1.5334365e-07	-1.5331176e-07	-1.5336616e-07	-1.5328249e-07	-1.5280784e-07	-1.5287532e-07	-1.5272406e-07	-1.5263061e-07	-1.5347564e-07	-1.5404498e-07	-1.5416526e-07	-1.5447785e-07	-1.5391862e-07	-1.5361144e-07	-1.5324304e-07	-1.5383671e-07	-1.5357853e-07	-1.5379186e-07	-1.54752e-07	-1.5478923e-07	-1.5517338e-07	-1.5531765e-07	-1.5536102e-07	-1.5409529e-07	-1.5268819e-07	-1.5184855e-07	-1.545485e-07	-1.5485926e-07	-1.5509602e-07	-1.5518339e-07	-1.5528741e-07	-1.5569947e-07	-1.5510523e-07	-1.5498046e-07	-1.5489167e-07	-1.5529628e-07	-1.5518259e-07	-1.5516162e-07	-1.5546379e-07	-1.5546686e-07	-1.5539484e-07	-1.5595731e-07	-1.5543486e-07	-1.5597766e-07	-1.5622589e-07	-1.5647004e-07	-1.5705274e-07	-1.5741512e-07	-1.5844057e-07	-1.5835479e-07	-1.583885e-07	-1.5838287e-07	-1.5838384e-07	-1.5873962e-07	-1.5884376e-07	-1.5884211e-07	-1.5889816e-07	-1.5895625e-07	-1.5943147e-07	-1.5976809e-07	-1.5997188e-07	-1.6001286e-07	-1.6032186e-07	-1.6050757e-07	-1.6055083e-07	-1.6095959e-07	-1.6131355e-07	-1.6132395e-07	-1.6194656e-07	-1.6190558e-07	-1.6223368e-07	-1.6322201e-07	-1.6338305e-07	-1.6419892e-07	-1.6357802e-07	-1.6380875e-07	-1.6367545e-07	-1.6450866e-07	-1.6442453e-07	-1.6508369e-07	-1.6540719e-07	-1.6575382e-07	-1.6616337e-07	-1.6574728e-07	-1.6525428e-07	-1.6545505e-07	-1.6552167e-07	-1.6661738e-07	-1.6691638e-07	-1.6786061e-07	-1.675146e-07	-1.6747356e-07	-1.6771861e-07	-1.6768962e-07	-1.6798145e-07	-1.6767132e-07	-1.6796361e-07	-1.6858274e-07	-1.686526e-07	-1.6983057e-07	-1.7021199e-07	-1.702478e-07	-1.7011263e-07	-1.6995574e-07	-1.7010609e-07	-1.7049894e-07	-1.7118037e-07	-1.7145106e-07	-1.7185835e-07	-1.7236863e-07	-1.7240535e-07	-1.7286982e-07	-1.7335469e-07	-1.7411355e-07	-1.7490265e-07	-1.7565122e-07	-1.7637467e-07	-1.7656191e-07	-1.7705202e-07	-1.7772027e-07	-1.7793616e-07	-1.7855672e-07	-1.7901095e-07	-1.7899572e-07	-1.7961293e-07	-1.7972769e-07	-1.8081391e-07	-1.813836e-07	-1.8192549e-07	-1.8196931e-07	-1.8215115e-07	-1.8179844e-07	-1.8230088e-07	-1.8243998e-07	-1.8266826e-07	-1.834627e-07	-1.8387101e-07	-1.8414931e-07	-1.8426027e-07	-1.8489629e-07	-1.84881e-07	-1.8535815e-07	-1.8538321e-07	-1.8589714e-07	-1.86173e-07	-1.8612775e-07	-1.8632744e-07	-1.8708357e-07	-1.8759613e-07	-1.8762609e-07	-1.8791837e-07	-1.8808089e-07	-1.8830298e-07	-1.8829115e-07	-1.8783612e-07	-1.8780071e-07	-1.8757856e-07	-1.8781003e-07	-1.8782714e-07	-1.8774551e-07	-1.8846583e-07	-1.8762273e-07	-1.8758402e-07	-1.8715497e-07	-1.8684455e-07	-1.871789e-07	-1.8666219e-07	-1.8604385e-07	-1.8612735e-07	-1.8634984e-07	-1.8592561e-07	-1.8610166e-07	-1.8645255e-07	-1.8724188e-07	-1.8732328e-07	-1.8779212e-07	-1.8815092e-07	-1.8835271e-07	-1.8862767e-07	-1.8752019e-07	-1.8750745e-07	-1.8778258e-07	-1.8790058e-07	-1.8790365e-07	-1.8817025e-07	-1.881582e-07	-1.882276e-07	-1.8830804e-07	-1.8803405e-07	-1.881109e-07	-1.8875596e-07	-1.8868275e-07	-1.8842564e-07	-1.8857469e-07	-1.8794509e-07	-1.8821595e-07	-1.8750978e-07	-1.8856406e-07	-1.8860823e-07	-1.8899846e-07	-1.8910748e-07	-1.887351e-07	-1.8898311e-07	-1.8937135e-07	-1.8933855e-07	-1.8922543e-07	-1.8930064e-07	-1.8940921e-07	-1.8878427e-07	-1.8799415e-07	-1.8772602e-07	-1.8777945e-07	-1.8743896e-07	-1.8753121e-07	-1.8712592e-07	-1.8785448e-07	-1.8766508e-07	-1.8778638e-07	-1.871237e-07	-1.8760869e-07	-1.8735739e-07	-1.8690633e-07	-1.8626383e-07	-1.8659813e-07	-1.8668328e-07	-1.8703543e-07	-1.8748943e-07	-1.871386e-07	-1.8746846e-07	-1.8693316e-07	-1.8690758e-07	-1.8697466e-07	-1.8643709e-07	-1.8694743e-07	-1.8761057e-07	-1.8740081e-07	-1.8740064e-07	-1.8705902e-07	-1.8713041e-07	-1.8676411e-07	-1.8686131e-07	-1.8694669e-07	-1.8679719e-07	-1.8646398e-07	-1.8652736e-07	-1.8664673e-07	-1.8658517e-07	-1.8670227e-07	-1.8720874e-07	-1.8639281e-07	-1.8655851e-07	-1.8669937e-07	-1.8673165e-07	-1.8715031e-07	-1.8773585e-07	-1.8834544e-07	-1.8875716e-07	-1.8911413e-07	-1.8947497e-07	-1.8934816e-07	-1.8942757e-07	-1.8933747e-07	-1.8944053e-07	-1.8999492e-07	-1.8981387e-07	-1.9005336e-07	-1.901771e-07	-1.8985418e-07	-1.9011537e-07	-1.9023452e-07	-1.901119e-07	-1.9020251e-07	-1.8993592e-07	-1.8981183e-07	-1.8966978e-07	-1.8969132e-07	-1.8945957e-07	-1.8921577e-07	-1.8936169e-07	-1.8889551e-07	-1.879464e-07	-1.8782765e-07	-1.877944e-07	-1.8830161e-07	-1.8775802e-07	-1.8817053e-07	-1.8834851e-07	-1.8854564e-07	-1.8831497e-07	-1.8838136e-07	-1.8775205e-07	-1.8715258e-07	-1.8610916e-07	-1.8565368e-07	-1.8533569e-07	-1.854591e-07	-1.8514231e-07	-1.8457615e-07	-1.8396736e-07	-1.8404e-07	-1.8380587e-07	-1.8359816e-07	-1.8340262e-07	-1.8353444e-07	-1.8365569e-07	-1.840416e-07	-1.8418382e-07	-1.8427312e-07	-1.8400993e-07	-1.8389221e-07	-1.8369821e-07	-1.8379757e-07	-1.8298181e-07	-1.8308606e-07	-1.8288284e-07	-1.819829e-07	-1.8148006e-07	-1.8224728e-07	-1.8098945e-07	-1.8087638e-07	-1.8106067e-07	-1.8052776e-07	-1.800106e-07	-1.798353e-07	-1.8033427e-07	-1.8023752e-07	-1.8055187e-07	-1.8028487e-07	-1.8020148e-07	-1.7984655e-07	-1.792535e-07	-1.7920888e-07	-1.7834316e-07	-1.7818058e-07	-1.7792024e-07	-1.7789858e-07	-1.7742065e-07	-1.7690252e-07	-1.7653355e-07	-1.7642162e-07	-1.762462e-07	-1.7597557e-07	-1.7571296e-07	-1.7598717e-07	-1.7545068e-07	-1.7552628e-07	-1.7504937e-07	-1.7432427e-07	-1.7390056e-07	-1.7366614e-07	-1.7369291e-07	-1.7293934e-07	-1.7257338e-07	-1.7256787e-07	-1.7207145e-07	-1.7205525e-07	-1.6979095e-07	-1.7062644e-07	-1.7130242e-07	-1.7143168e-07	-1.7133982e-07	-1.7069431e-07	-1.7039241e-07	-1.701008e-07	-1.6969898e-07	-1.6996142e-07	-1.6955374e-07	-1.6924815e-07	-1.6796912e-07	-1.681762e-07	-1.6771685e-07	-1.6792671e-07	-1.6802284e-07	-1.666308e-07	-1.6531658e-07	-1.6471824e-07	-1.6397217e-07	-1.6373593e-07	-1.6389851e-07	-1.6387304e-07	-1.647083e-07	-1.6406022e-07	-1.6272321e-07	-1.6292483e-07	-1.6374884e-07	-1.6466242e-07	-1.6492982e-07	-1.6460581e-07	-1.6420825e-07	-1.6235538e-07	-1.6200659e-07	-1.6085579e-07	-1.6166643e-07	-1.6222236e-07	-1.6136084e-07	-1.6135937e-07	-1.5936428e-07	-1.5964173e-07	-1.5798162e-07	-1.560125e-07	-1.5576535e-07	-1.5575057e-07	-1.5583862e-07	-1.5582077e-07	-1.5558652e-07	-1.5589831e-07	-1.5594856e-07	-1.5587267e-07	-1.5667064e-07	-1.5690591e-07	-1.5703188e-07	-1.5696054e-07	-1.5684498e-07	-1.5622123e-07	-1.5603939e-07	-1.5533948e-07	-1.5513172e-07	-1.549667e-07	-1.5394818e-07	-1.53418e-07	-1.5393238e-07	-1.5221212e-07	-1.5182496e-07	-1.5181894e-07	-1.5167279e-07	-1.51432e-07	-1.50804e-07	-1.5074824e-07	-1.506524e-07	-1.5044498e-07	-1.5093894e-07	-1.5301464e-07	-1.5002001e-07	-1.5062534e-07	-1.5014672e-07	-1.4924649e-07	-1.4904214e-07	-1.4859825e-07	-1.4791158e-07	-1.488483e-07	-1.4699265e-07	-1.4620554e-07	-1.4591058e-07	-1.4591956e-07	-1.4629421e-07	-1.461915e-07	-1.4639426e-07	-1.4582798e-07	-1.4610271e-07	-1.4676647e-07	-1.4658383e-07	-1.4807847e-07	-1.4687208e-07	-1.4602932e-07	-1.4658656e-07	-1.4457078e-07	-1.4337513e-07	-1.4281545e-07	-1.4387962e-07	-1.4426104e-07	-1.4341077e-07	-1.4227845e-07	-1.4282176e-07	-1.4245285e-07	-1.4179307e-07	-1.4248633e-07	-1.4171889e-07	-1.42033e-07	-1.4204147e-07	-1.4163277e-07	-1.4174117e-07	-1.4127124e-07	-1.4090898e-07	-1.4051039e-07	-1.4006457e-07	-1.3743949e-07	-1.3881362e-07	-1.3921334e-07	-1.4083645e-07	-1.4134162e-07	-1.3964893e-07	-1.3713975e-07	-1.3655603e-07	-1.358419e-07	-1.380032e-07
-1.5295916e-07	-1.5234764e-07	-1.5306284e-07	-1.524138e-07	-1.5215113e-07	-1.5221082e-07	-1.5220758e-07	-1.5212152e-07	-1.5216523e-07	-1.5222241e-07	-1.5201192e-07	-1.5201181e-07	-1.5177108e-07	-1.5124863e-07	-1.5022437e-07	-1.5282473e-07	-1.5272087e-07	-1.5256552e-07	-1.5256762e-07	-1.5249105e-07	-1.5215318e-07	-1.5210452e-07	-1.5158423e-07	-1.5137124e-07	-1.5084458e-07	-1.5061494e-07	-1.5077836e-07	-1.5175976e-07	-1.5177704e-07	-1.5193388e-07	-1.5184156e-07	-1.5140813e-07	-1.5051171e-07	-1.518946e-07	-1.5194809e-07	-1.5132264e-07	-1.5289868e-07	-1.533511e-07	-1.5349923e-07	-1.5304028e-07	-1.5253636e-07	-1.5250805e-07	-1.5308319e-07	-1.5150357e-07	-1.5294648e-07	-1.5344591e-07	-1.5366709e-07	-1.5379794e-07	-1.5388656e-07	-1.5401201e-07	-1.5132406e-07	-1.5053502e-07	-1.5047743e-07	-1.5288498e-07	-1.5314112e-07	-1.5335621e-07	-1.5332245e-07	-1.5353402e-07	-1.5372348e-07	-1.5355312e-07	-1.5356329e-07	-1.5359433e-07	-1.5431283e-07	-1.5405249e-07	-1.540725e-07	-1.5430123e-07	-1.5427639e-07	-1.5409933e-07	-1.5461393e-07	-1.5420147e-07	-1.5466458e-07	-1.5494766e-07	-1.5519203e-07	-1.5544157e-07	-1.5580173e-07	-1.5661743e-07	-1.5648425e-07	-1.5664665e-07	-1.5680791e-07	-1.5698134e-07	-1.574781e-07	-1.5754381e-07	-1.5737658e-07	-1.577514e-07	-1.5759019e-07	-1.5790005e-07	-1.5833581e-07	-1.5858291e-07	-1.585363e-07	-1.5867113e-07	-1.5845387e-07	-1.5870921e-07	-1.5924167e-07	-1.5942027e-07	-1.5945795e-07	-1.600194e-07	-1.6021437e-07	-1.6039041e-07	-1.612089e-07	-1.6154723e-07	-1.6228432e-07	-1.6177313e-07	-1.6176853e-07	-1.6155116e-07	-1.6254728e-07	-1.622011e-07	-1.6324901e-07	-1.6341204e-07	-1.6377982e-07	-1.639786e-07	-1.6362105e-07	-1.633033e-07	-1.6377743e-07	-1.6356717e-07	-1.6480698e-07	-1.6473791e-07	-1.6602013e-07	-1.6573961e-07	-1.6593197e-07	-1.6618844e-07	-1.6631941e-07	-1.6614018e-07	-1.661333e-07	-1.6628564e-07	-1.6703024e-07	-1.6710476e-07	-1.6805478e-07	-1.6874895e-07	-1.6864431e-07	-1.6854671e-07	-1.68366e-07	-1.6862185e-07	-1.6900577e-07	-1.6967249e-07	-1.6992658e-07	-1.7052861e-07	-1.7104401e-07	-1.7095141e-07	-1.713737e-07	-1.7212113e-07	-1.7268729e-07	-1.7347486e-07	-1.7385122e-07	-1.7427101e-07	-1.7449599e-07	-1.751244e-07	-1.7594789e-07	-1.7630475e-07	-1.7729241e-07	-1.778414e-07	-1.7782878e-07	-1.7824584e-07	-1.7862715e-07	-1.7978351e-07	-1.801663e-07	-1.8081516e-07	-1.8108966e-07	-1.8145238e-07	-1.8116646e-07	-1.8146619e-07	-1.8157169e-07	-1.8184596e-07	-1.8292218e-07	-1.8346407e-07	-1.8381962e-07	-1.8403028e-07	-1.8473469e-07	-1.8468512e-07	-1.8511628e-07	-1.8520882e-07	-1.857739e-07	-1.8613576e-07	-1.8598547e-07	-1.862648e-07	-1.8701735e-07	-1.8749773e-07	-1.8752104e-07	-1.8775046e-07	-1.8788541e-07	-1.8803877e-07	-1.8805162e-07	-1.8762239e-07	-1.8754884e-07	-1.8726774e-07	-1.8750688e-07	-1.8755765e-07	-1.8744913e-07	-1.8812062e-07	-1.8718873e-07	-1.8702889e-07	-1.865904e-07	-1.862781e-07	-1.8661308e-07	-1.8616203e-07	-1.8553567e-07	-1.8569295e-07	-1.8578362e-07	-1.8532313e-07	-1.8557125e-07	-1.8601611e-07	-1.867827e-07	-1.8697762e-07	-1.8736523e-07	-1.8790661e-07	-1.8793378e-07	-1.8817963e-07	-1.8708641e-07	-1.8701223e-07	-1.8730827e-07	-1.8748415e-07	-1.8751473e-07	-1.8790695e-07	-1.8802461e-07	-1.8815825e-07	-1.8825222e-07	-1.8796771e-07	-1.8802899e-07	-1.8869395e-07	-1.886529e-07	-1.8832617e-07	-1.8847152e-07	-1.8787642e-07	-1.8820248e-07	-1.8750228e-07	-1.8853166e-07	-1.8859942e-07	-1.8894502e-07	-1.889639e-07	-1.8848539e-07	-1.8867433e-07	-1.8908906e-07	-1.8911879e-07	-1.8903012e-07	-1.8913136e-07	-1.8923816e-07	-1.885341e-07	-1.8772596e-07	-1.8755759e-07	-1.8757282e-07	-1.8731004e-07	-1.8745197e-07	-1.8715235e-07	-1.8790735e-07	-1.8768094e-07	-1.878214e-07	-1.8718868e-07	-1.8764388e-07	-1.8743316e-07	-1.8700649e-07	-1.8642794e-07	-1.8670841e-07	-1.8681163e-07	-1.8711285e-07	-1.8755713e-07	-1.8715969e-07	-1.8747784e-07	-1.8691173e-07	-1.8694413e-07	-1.8698762e-07	-1.8650474e-07	-1.870078e-07	-1.8758539e-07	-1.8737734e-07	-1.8726143e-07	-1.8702826e-07	-1.8707806e-07	-1.867059e-07	-1.86764e-07	-1.8671813e-07	-1.8646028e-07	-1.8613633e-07	-1.862233e-07	-1.862025e-07	-1.8613224e-07	-1.8625065e-07	-1.8673393e-07	-1.8596739e-07	-1.8611422e-07	-1.862918e-07	-1.8636513e-07	-1.8665651e-07	-1.8713183e-07	-1.8764274e-07	-1.8791616e-07	-1.8837454e-07	-1.8886919e-07	-1.8872515e-07	-1.8908287e-07	-1.8906331e-07	-1.8922475e-07	-1.8984849e-07	-1.8965494e-07	-1.8990721e-07	-1.900641e-07	-1.8983405e-07	-1.9010184e-07	-1.9023594e-07	-1.9007484e-07	-1.9019217e-07	-1.8987828e-07	-1.897946e-07	-1.8959759e-07	-1.8967506e-07	-1.8939284e-07	-1.8911379e-07	-1.8915767e-07	-1.8860987e-07	-1.8762722e-07	-1.8762097e-07	-1.876038e-07	-1.880976e-07	-1.8767565e-07	-1.8810215e-07	-1.8824591e-07	-1.8842309e-07	-1.8822527e-07	-1.8820197e-07	-1.8740957e-07	-1.867038e-07	-1.8575741e-07	-1.8539646e-07	-1.8509024e-07	-1.8504926e-07	-1.8471138e-07	-1.8428699e-07	-1.8366978e-07	-1.8362698e-07	-1.8325534e-07	-1.8314336e-07	-1.8294025e-07	-1.831674e-07	-1.8347254e-07	-1.8393752e-07	-1.8407741e-07	-1.8413988e-07	-1.8391239e-07	-1.838913e-07	-1.8372987e-07	-1.837999e-07	-1.8297357e-07	-1.830474e-07	-1.8286249e-07	-1.8194368e-07	-1.8151138e-07	-1.8234164e-07	-1.8107932e-07	-1.8100889e-07	-1.8114309e-07	-1.8061269e-07	-1.8010098e-07	-1.7991152e-07	-1.8039287e-07	-1.8020842e-07	-1.8047325e-07	-1.8025435e-07	-1.8006875e-07	-1.7966636e-07	-1.7915647e-07	-1.7891102e-07	-1.779988e-07	-1.7783339e-07	-1.7765308e-07	-1.7762164e-07	-1.7723204e-07	-1.7671994e-07	-1.7623557e-07	-1.7609517e-07	-1.7576718e-07	-1.7552611e-07	-1.7529646e-07	-1.7562803e-07	-1.7505158e-07	-1.7523075e-07	-1.7444899e-07	-1.7361958e-07	-1.7311174e-07	-1.7365255e-07	-1.7322031e-07	-1.7284134e-07	-1.7249556e-07	-1.7243894e-07	-1.7192758e-07	-1.7172471e-07	-1.6921121e-07	-1.6889339e-07	-1.6916027e-07	-1.6963668e-07	-1.7079429e-07	-1.70193e-07	-1.6982204e-07	-1.6964236e-07	-1.6939128e-07	-1.6926305e-07	-1.6860128e-07	-1.6800681e-07	-1.6559386e-07	-1.6726517e-07	-1.6685618e-07	-1.6680127e-07	-1.6717411e-07	-1.6474974e-07	-1.6382495e-07	-1.6345149e-07	-1.6306694e-07	-1.6295974e-07	-1.6311981e-07	-1.6323509e-07	-1.6340914e-07	-1.6274379e-07	-1.6186425e-07	-1.627879e-07	-1.629291e-07	-1.6282536e-07	-1.6358575e-07	-1.6293666e-07	-1.6298424e-07	-1.6107219e-07	-1.6074353e-07	-1.5947046e-07	-1.5931482e-07	-1.6083146e-07	-1.592478e-07	-1.5898013e-07	-1.5704643e-07	-1.5744996e-07	-1.559597e-07	-1.5420903e-07	-1.5391294e-07	-1.5393988e-07	-1.5415168e-07	-1.5394914e-07	-1.538595e-07	-1.5413747e-07	-1.5408506e-07	-1.5392072e-07	-1.5463144e-07	-1.550747e-07	-1.55164e-07	-1.5504889e-07	-1.5482385e-07	-1.5418595e-07	-1.540181e-07	-1.5336508e-07	-1.5310593e-07	-1.5300009e-07	-1.5196309e-07	-1.5139221e-07	-1.5211998e-07	-1.4992139e-07	-1.4945101e-07	-1.4926627e-07	-1.4944396e-07	-1.4900047e-07	-1.4860007e-07	-1.4871279e-07	-1.4838673e-07	-1.4799019e-07	-1.4912041e-07	-1.5082315e-07	-1.4805215e-07	-1.4850531e-07	-1.4821109e-07	-1.4719666e-07	-1.4664209e-07	-1.459685e-07	-1.4616597e-07	-1.4712276e-07	-1.4520253e-07	-1.4382255e-07	-1.4355402e-07	-1.4404122e-07	-1.4421266e-07	-1.43828e-07	-1.4410023e-07	-1.4341572e-07	-1.4326054e-07	-1.4377406e-07	-1.4374837e-07	-1.4536704e-07	-1.4444367e-07	-1.4368499e-07	-1.4417753e-07	-1.4209462e-07	-1.408867e-07	-1.3981781e-07	-1.4106627e-07	-1.4148765e-07	-1.4119445e-07	-1.4041581e-07	-1.4061737e-07	-1.4015274e-07	-1.3959146e-07	-1.399427e-07	-1.3948716e-07	-1.4004644e-07	-1.4001068e-07	-1.3970828e-07	-1.3976359e-07	-1.3947164e-07	-1.3897738e-07	-1.3867901e-07	-1.3795386e-07	-1.3604813e-07	-1.3700742e-07	-1.3679801e-07	-1.3821455e-07	-1.3857886e-07	-1.3758148e-07	-1.3525698e-07	-1.3509253e-07	-1.3413535e-07	-1.3584798e-07
-1.5163198e-07	-1.5071458e-07	-1.5196218e-07	-1.5153398e-07	-1.5144082e-07	-1.5155638e-07	-1.5158503e-07	-1.5156417e-07	-1.5161351e-07	-1.5157627e-07	-1.5124624e-07	-1.5108731e-07	-1.5100721e-07	-1.504049e-07	-1.4916992e-07	-1.5158736e-07	-1.5095253e-07	-1.5098175e-07	-1.5096992e-07	-1.5092138e-07	-1.509494e-07	-1.51081e-07	-1.5068724e-07	-1.5060823e-07	-1.5023153e-07	-1.498633e-07	-1.4982663e-07	-1.5040553e-07	-1.504082e-07	-1.5060778e-07	-1.4989416e-07	-1.5015269e-07	-1.4753795e-07	-1.5069963e-07	-1.5066678e-07	-1.4887871e-07	-1.5051853e-07	-1.5118911e-07	-1.5162209e-07	-1.5196173e-07	-1.519744e-07	-1.5194126e-07	-1.5144195e-07	-1.4983908e-07	-1.5195678e-07	-1.5222622e-07	-1.5240306e-07	-1.5234525e-07	-1.5263481e-07	-1.5275793e-07	-1.4974916e-07	-1.4947324e-07	-1.4949626e-07	-1.5170741e-07	-1.5179825e-07	-1.5177216e-07	-1.5162476e-07	-1.51758e-07	-1.5166796e-07	-1.5199527e-07	-1.5206552e-07	-1.5241505e-07	-1.5308598e-07	-1.5292824e-07	-1.529769e-07	-1.5310235e-07	-1.5305585e-07	-1.5308768e-07	-1.5343431e-07	-1.5299389e-07	-1.5341016e-07	-1.5357256e-07	-1.5370659e-07	-1.5375298e-07	-1.5387332e-07	-1.5395204e-07	-1.5414355e-07	-1.5456521e-07	-1.5497506e-07	-1.5527871e-07	-1.5579764e-07	-1.5589109e-07	-1.5591104e-07	-1.5619014e-07	-1.5589126e-07	-1.5600051e-07	-1.5634782e-07	-1.5634583e-07	-1.5629445e-07	-1.5623425e-07	-1.5624198e-07	-1.5670815e-07	-1.5753392e-07	-1.5766295e-07	-1.579146e-07	-1.5836144e-07	-1.587797e-07	-1.5869949e-07	-1.5933597e-07	-1.5967288e-07	-1.6019698e-07	-1.6000899e-07	-1.5989349e-07	-1.5984978e-07	-1.6057817e-07	-1.6029287e-07	-1.6141252e-07	-1.616653e-07	-1.6202853e-07	-1.6232104e-07	-1.6177563e-07	-1.616728e-07	-1.6212994e-07	-1.6143787e-07	-1.6265017e-07	-1.628058e-07	-1.6392937e-07	-1.6388134e-07	-1.6442971e-07	-1.6469312e-07	-1.648109e-07	-1.6464861e-07	-1.646942e-07	-1.6471461e-07	-1.6542339e-07	-1.655128e-07	-1.6602888e-07	-1.6681133e-07	-1.666989e-07	-1.6676586e-07	-1.6668912e-07	-1.6713403e-07	-1.6744235e-07	-1.6813476e-07	-1.6824407e-07	-1.6887378e-07	-1.6956227e-07	-1.6947149e-07	-1.7001997e-07	-1.7071807e-07	-1.7106663e-07	-1.719369e-07	-1.7194742e-07	-1.7217712e-07	-1.7239358e-07	-1.7318001e-07	-1.741268e-07	-1.7450498e-07	-1.7576571e-07	-1.7635563e-07	-1.7649887e-07	-1.7701137e-07	-1.7753666e-07	-1.7853591e-07	-1.7878108e-07	-1.7942466e-07	-1.7977561e-07	-1.8059177e-07	-1.8059444e-07	-1.8084353e-07	-1.808221e-07	-1.8114201e-07	-1.8218981e-07	-1.8295731e-07	-1.833925e-07	-1.8358969e-07	-1.8450027e-07	-1.8445485e-07	-1.8502891e-07	-1.8508774e-07	-1.8561974e-07	-1.8595892e-07	-1.8575508e-07	-1.8607892e-07	-1.8688519e-07	-1.8731561e-07	-1.8731737e-07	-1.8755878e-07	-1.8769998e-07	-1.878837e-07	-1.8786164e-07	-1.8744521e-07	-1.8736711e-07	-1.8705202e-07	-1.8717736e-07	-1.8726166e-07	-1.8708812e-07	-1.8763149e-07	-1.8656658e-07	-1.863296e-07	-1.8590976e-07	-1.8565623e-07	-1.8584547e-07	-1.8556369e-07	-1.8500407e-07	-1.8529511e-07	-1.854408e-07	-1.8495911e-07	-1.852822e-07	-1.8576083e-07	-1.8656061e-07	-1.8663798e-07	-1.8700956e-07	-1.8746778e-07	-1.8736199e-07	-1.8752718e-07	-1.866253e-07	-1.8665349e-07	-1.8697932e-07	-1.8704378e-07	-1.8706731e-07	-1.8744646e-07	-1.8772977e-07	-1.8796231e-07	-1.8813165e-07	-1.877458e-07	-1.8785522e-07	-1.8853865e-07	-1.8837028e-07	-1.8805167e-07	-1.8825261e-07	-1.8776683e-07	-1.8810709e-07	-1.8747295e-07	-1.8854854e-07	-1.8859208e-07	-1.8887187e-07	-1.8878973e-07	-1.8822777e-07	-1.8837636e-07	-1.8876534e-07	-1.8882844e-07	-1.8875159e-07	-1.8891603e-07	-1.8905382e-07	-1.8839012e-07	-1.8763188e-07	-1.8751382e-07	-1.8755594e-07	-1.8730401e-07	-1.874742e-07	-1.8722875e-07	-1.8799432e-07	-1.8769066e-07	-1.8793423e-07	-1.8725962e-07	-1.8769265e-07	-1.875058e-07	-1.8713956e-07	-1.8662365e-07	-1.8682965e-07	-1.8689508e-07	-1.8716628e-07	-1.8762699e-07	-1.871411e-07	-1.8742156e-07	-1.8687888e-07	-1.8689371e-07	-1.8701888e-07	-1.8651679e-07	-1.8703122e-07	-1.8755367e-07	-1.872362e-07	-1.8712319e-07	-1.8696477e-07	-1.8700399e-07	-1.8663826e-07	-1.8658091e-07	-1.8651673e-07	-1.8624348e-07	-1.8590924e-07	-1.859284e-07	-1.8580545e-07	-1.8580636e-07	-1.8589498e-07	-1.8634745e-07	-1.8560195e-07	-1.8584598e-07	-1.8604129e-07	-1.8609273e-07	-1.8627151e-07	-1.865323e-07	-1.8699006e-07	-1.8722136e-07	-1.8768475e-07	-1.8807327e-07	-1.8812602e-07	-1.8861141e-07	-1.8860032e-07	-1.8882503e-07	-1.8953057e-07	-1.8943518e-07	-1.8972491e-07	-1.8995138e-07	-1.8974799e-07	-1.9002368e-07	-1.9015459e-07	-1.8999845e-07	-1.9009894e-07	-1.8980182e-07	-1.8968819e-07	-1.8950857e-07	-1.8951943e-07	-1.8927187e-07	-1.8890921e-07	-1.8891802e-07	-1.8841251e-07	-1.875103e-07	-1.8758737e-07	-1.875319e-07	-1.8794316e-07	-1.8755929e-07	-1.8802132e-07	-1.8811079e-07	-1.8822408e-07	-1.8803064e-07	-1.8790416e-07	-1.8706339e-07	-1.8649257e-07	-1.854321e-07	-1.8518034e-07	-1.8490977e-07	-1.8474532e-07	-1.8453181e-07	-1.8413152e-07	-1.8354399e-07	-1.8345628e-07	-1.8305229e-07	-1.8284476e-07	-1.8253871e-07	-1.8275489e-07	-1.8321276e-07	-1.8377199e-07	-1.8388778e-07	-1.8398805e-07	-1.8374226e-07	-1.8389721e-07	-1.8380581e-07	-1.8380194e-07	-1.8296322e-07	-1.8311289e-07	-1.8282327e-07	-1.8192759e-07	-1.815738e-07	-1.8232487e-07	-1.811033e-07	-1.8111393e-07	-1.8124149e-07	-1.8073018e-07	-1.8020694e-07	-1.7994711e-07	-1.8030403e-07	-1.8001151e-07	-1.8029823e-07	-1.8007137e-07	-1.7992215e-07	-1.7948992e-07	-1.7899578e-07	-1.7873822e-07	-1.7772379e-07	-1.7763284e-07	-1.7745032e-07	-1.7744668e-07	-1.7710329e-07	-1.7672284e-07	-1.7627912e-07	-1.760198e-07	-1.7560586e-07	-1.7531534e-07	-1.7511206e-07	-1.753038e-07	-1.746954e-07	-1.7442596e-07	-1.721055e-07	-1.7124404e-07	-1.7102383e-07	-1.7348299e-07	-1.7138871e-07	-1.725906e-07	-1.7228075e-07	-1.7204974e-07	-1.7180281e-07	-1.7065645e-07	-1.6868921e-07	-1.6806854e-07	-1.6783616e-07	-1.6761976e-07	-1.6887321e-07	-1.6803745e-07	-1.6776954e-07	-1.6824134e-07	-1.6849714e-07	-1.678215e-07	-1.6652427e-07	-1.6595953e-07	-1.6435979e-07	-1.6635693e-07	-1.6636676e-07	-1.6546579e-07	-1.6602985e-07	-1.6410127e-07	-1.6273998e-07	-1.6257127e-07	-1.6232349e-07	-1.621674e-07	-1.6221878e-07	-1.6252301e-07	-1.6242063e-07	-1.6200033e-07	-1.6086045e-07	-1.6239898e-07	-1.6198499e-07	-1.6091678e-07	-1.6151154e-07	-1.60973e-07	-1.6132691e-07	-1.5967044e-07	-1.5961928e-07	-1.5825617e-07	-1.5742046e-07	-1.5842483e-07	-1.5701505e-07	-1.5658975e-07	-1.551677e-07	-1.5535045e-07	-1.5390503e-07	-1.5246121e-07	-1.5229591e-07	-1.5223952e-07	-1.5224771e-07	-1.5209343e-07	-1.5261998e-07	-1.5261418e-07	-1.5205717e-07	-1.5193018e-07	-1.5250339e-07	-1.5283194e-07	-1.5308467e-07	-1.5286849e-07	-1.5242694e-07	-1.5183053e-07	-1.5154876e-07	-1.5140392e-07	-1.5089836e-07	-1.5053274e-07	-1.495489e-07	-1.48982e-07	-1.5007623e-07	-1.4791084e-07	-1.474732e-07	-1.4708775e-07	-1.4778396e-07	-1.4674902e-07	-1.4630746e-07	-1.4698134e-07	-1.4601824e-07	-1.4574368e-07	-1.4684736e-07	-1.4796552e-07	-1.459249e-07	-1.459847e-07	-1.4553751e-07	-1.4476711e-07	-1.4433903e-07	-1.4289083e-07	-1.4370266e-07	-1.4462779e-07	-1.4344045e-07	-1.417373e-07	-1.4182774e-07	-1.4209911e-07	-1.4207939e-07	-1.4153181e-07	-1.4179068e-07	-1.411351e-07	-1.4073038e-07	-1.4092427e-07	-1.4083844e-07	-1.4223616e-07	-1.4182609e-07	-1.4129324e-07	-1.4152988e-07	-1.3972169e-07	-1.3848705e-07	-1.369425e-07	-1.3825633e-07	-1.3861336e-07	-1.3872767e-07	-1.3864968e-07	-1.3856135e-07	-1.3810364e-07	-1.3732387e-07	-1.3755954e-07	-1.373885e-07	-1.3791197e-07	-1.3785382e-07	-1.379421e-07	-1.377544e-07	-1.3748524e-07	-1.3698559e-07	-1.3686832e-07	-1.3614016e-07	-1.348281e-07	-1.3561697e-07	-1.348169e-07	-1.3566978e-07	-1.3583679e-07	-1.3550908e-07	-1.3351558e-07	-1.3338752e-07	-1.326834e-07	-1.3390314e-07
-1.5011165e-07	-1.4933715e-07	-1.5059453e-07	-1.504734e-07	-1.502143e-07	-1.5021112e-07	-1.5037307e-07	-1.5057265e-07	-1.5059152e-07	-1.5058515e-07	-1.503816e-07	-1.4994708e-07	-1.5006515e-07	-1.4937746e-07	-1.4794591e-07	-1.5009226e-07	-1.4923791e-07	-1.4955287e-07	-1.4957328e-07	-1.4952423e-07	-1.4975575e-07	-1.4977547e-07	-1.4959346e-07	-1.4944618e-07	-1.4933403e-07	-1.4920153e-07	-1.4908096e-07	-1.4944828e-07	-1.4919232e-07	-1.4873632e-07	-1.4742943e-07	-1.4915474e-07	-1.4596458e-07	-1.4934449e-07	-1.4917867e-07	-1.4671781e-07	-1.4744472e-07	-1.4793363e-07	-1.4859057e-07	-1.5030662e-07	-1.5072152e-07	-1.5039035e-07	-1.4910273e-07	-1.4814799e-07	-1.5068912e-07	-1.5100835e-07	-1.5122646e-07	-1.5119667e-07	-1.5156445e-07	-1.5155479e-07	-1.4856465e-07	-1.4852492e-07	-1.4858892e-07	-1.508281e-07	-1.5084333e-07	-1.5064535e-07	-1.504223e-07	-1.5052962e-07	-1.4953537e-07	-1.5043918e-07	-1.5078962e-07	-1.5095594e-07	-1.5122345e-07	-1.511732e-07	-1.5178733e-07	-1.5103092e-07	-1.5152017e-07	-1.518502e-07	-1.5210912e-07	-1.5150334e-07	-1.5187294e-07	-1.5186146e-07	-1.5192785e-07	-1.5200874e-07	-1.519702e-07	-1.5082446e-07	-1.5209389e-07	-1.5260241e-07	-1.5305966e-07	-1.5345984e-07	-1.5400525e-07	-1.5416532e-07	-1.5433574e-07	-1.5422302e-07	-1.5423927e-07	-1.5418146e-07	-1.5426974e-07	-1.5414344e-07	-1.5391424e-07	-1.5414253e-07	-1.5456078e-07	-1.5505316e-07	-1.5593884e-07	-1.5619014e-07	-1.5645332e-07	-1.5698748e-07	-1.5716495e-07	-1.5703318e-07	-1.5743962e-07	-1.5763885e-07	-1.5798344e-07	-1.5823463e-07	-1.5804528e-07	-1.5836349e-07	-1.5866209e-07	-1.5880033e-07	-1.5960183e-07	-1.6012291e-07	-1.6044908e-07	-1.6075614e-07	-1.6015179e-07	-1.6023898e-07	-1.6039013e-07	-1.5904669e-07	-1.6050768e-07	-1.6087137e-07	-1.6184879e-07	-1.6204729e-07	-1.6276965e-07	-1.6282661e-07	-1.6297656e-07	-1.6322656e-07	-1.6315232e-07	-1.6317341e-07	-1.6367818e-07	-1.639462e-07	-1.6391226e-07	-1.6448911e-07	-1.6449172e-07	-1.6496722e-07	-1.6513178e-07	-1.655045e-07	-1.6561432e-07	-1.6628496e-07	-1.6633942e-07	-1.6712664e-07	-1.6820115e-07	-1.6808747e-07	-1.687871e-07	-1.6923332e-07	-1.6955863e-07	-1.702806e-07	-1.7021966e-07	-1.7032272e-07	-1.7049513e-07	-1.7147295e-07	-1.7249613e-07	-1.7283958e-07	-1.7413521e-07	-1.7477265e-07	-1.7505369e-07	-1.7584807e-07	-1.7617504e-07	-1.7693282e-07	-1.7747794e-07	-1.7798448e-07	-1.7871889e-07	-1.797045e-07	-1.8007427e-07	-1.8049519e-07	-1.8038043e-07	-1.8059586e-07	-1.8143737e-07	-1.8211199e-07	-1.8263398e-07	-1.8292798e-07	-1.8403443e-07	-1.8408264e-07	-1.8480455e-07	-1.8481904e-07	-1.8539373e-07	-1.8571853e-07	-1.8551572e-07	-1.85771e-07	-1.8655157e-07	-1.8698802e-07	-1.8702491e-07	-1.8727701e-07	-1.8746459e-07	-1.8764655e-07	-1.8766792e-07	-1.8724927e-07	-1.8714229e-07	-1.8680828e-07	-1.8696636e-07	-1.8694567e-07	-1.8661387e-07	-1.8708045e-07	-1.8603163e-07	-1.8566283e-07	-1.8521405e-07	-1.849682e-07	-1.8515198e-07	-1.8485218e-07	-1.8448679e-07	-1.8489283e-07	-1.8506955e-07	-1.8476049e-07	-1.8508314e-07	-1.8558973e-07	-1.8635421e-07	-1.8631596e-07	-1.8662018e-07	-1.8677639e-07	-1.8661785e-07	-1.8693095e-07	-1.8621512e-07	-1.8629294e-07	-1.8666191e-07	-1.8673506e-07	-1.8672347e-07	-1.8705765e-07	-1.8733107e-07	-1.8766463e-07	-1.8780872e-07	-1.8747824e-07	-1.8756594e-07	-1.8817587e-07	-1.8799631e-07	-1.8768128e-07	-1.8800137e-07	-1.8754326e-07	-1.8795743e-07	-1.8736739e-07	-1.8845986e-07	-1.8845952e-07	-1.88679e-07	-1.8861368e-07	-1.8805343e-07	-1.8817923e-07	-1.8864864e-07	-1.885756e-07	-1.8857355e-07	-1.8876557e-07	-1.8895264e-07	-1.8832748e-07	-1.8765985e-07	-1.8757254e-07	-1.8764894e-07	-1.8742622e-07	-1.8763927e-07	-1.8737154e-07	-1.8806048e-07	-1.8773454e-07	-1.8796879e-07	-1.872283e-07	-1.8774568e-07	-1.8758362e-07	-1.8727673e-07	-1.8673154e-07	-1.8694925e-07	-1.8697722e-07	-1.8723085e-07	-1.8762717e-07	-1.8713354e-07	-1.8739695e-07	-1.8683579e-07	-1.8688996e-07	-1.8701854e-07	-1.8654276e-07	-1.8698358e-07	-1.8744788e-07	-1.8697449e-07	-1.868849e-07	-1.8678855e-07	-1.868388e-07	-1.8649592e-07	-1.8652122e-07	-1.8646034e-07	-1.861373e-07	-1.8574588e-07	-1.8569085e-07	-1.8548496e-07	-1.8554761e-07	-1.8559757e-07	-1.8609092e-07	-1.8535718e-07	-1.8561934e-07	-1.8585166e-07	-1.8586195e-07	-1.8596126e-07	-1.8604612e-07	-1.8643476e-07	-1.8667691e-07	-1.8714718e-07	-1.8753985e-07	-1.8768355e-07	-1.8820401e-07	-1.8824079e-07	-1.8855815e-07	-1.8921804e-07	-1.8925516e-07	-1.8962504e-07	-1.8985781e-07	-1.896891e-07	-1.8994587e-07	-1.9015738e-07	-1.8991949e-07	-1.8994797e-07	-1.8963539e-07	-1.894353e-07	-1.892958e-07	-1.8926761e-07	-1.891097e-07	-1.8871634e-07	-1.88721e-07	-1.8832492e-07	-1.8747397e-07	-1.8763347e-07	-1.8758084e-07	-1.8794742e-07	-1.8753542e-07	-1.8788865e-07	-1.87946e-07	-1.8799267e-07	-1.8779957e-07	-1.8762012e-07	-1.8691287e-07	-1.8633648e-07	-1.852697e-07	-1.8498503e-07	-1.8474316e-07	-1.8463635e-07	-1.8448372e-07	-1.8409503e-07	-1.8348942e-07	-1.8338108e-07	-1.8290729e-07	-1.8261818e-07	-1.8229247e-07	-1.8242258e-07	-1.8285999e-07	-1.834976e-07	-1.8370065e-07	-1.8368962e-07	-1.8346253e-07	-1.8365546e-07	-1.8362061e-07	-1.8376141e-07	-1.8288449e-07	-1.8300847e-07	-1.8278746e-07	-1.8185659e-07	-1.8147483e-07	-1.8215758e-07	-1.8098592e-07	-1.8103344e-07	-1.8121835e-07	-1.8067584e-07	-1.8015072e-07	-1.7975646e-07	-1.8009609e-07	-1.7981455e-07	-1.7999389e-07	-1.7952965e-07	-1.7953323e-07	-1.7916926e-07	-1.7879216e-07	-1.7855507e-07	-1.7762403e-07	-1.7739393e-07	-1.7716468e-07	-1.7722704e-07	-1.7699494e-07	-1.7650279e-07	-1.7598609e-07	-1.7566464e-07	-1.7529084e-07	-1.7495086e-07	-1.7500514e-07	-1.747228e-07	-1.7414635e-07	-1.7389516e-07	-1.7064446e-07	-1.7001963e-07	-1.6984433e-07	-1.7260925e-07	-1.6982415e-07	-1.7200932e-07	-1.7164956e-07	-1.7110136e-07	-1.7119299e-07	-1.6938526e-07	-1.6803426e-07	-1.6738358e-07	-1.6723283e-07	-1.665681e-07	-1.66441e-07	-1.655693e-07	-1.6513252e-07	-1.6537035e-07	-1.6757724e-07	-1.6576672e-07	-1.6447854e-07	-1.6429681e-07	-1.6323867e-07	-1.6421529e-07	-1.6533488e-07	-1.6427407e-07	-1.6454158e-07	-1.635816e-07	-1.6160556e-07	-1.6129985e-07	-1.6112557e-07	-1.6087597e-07	-1.6087409e-07	-1.6087824e-07	-1.6070175e-07	-1.6073233e-07	-1.5930203e-07	-1.61473e-07	-1.6061426e-07	-1.5918994e-07	-1.592914e-07	-1.5892351e-07	-1.5940088e-07	-1.5762879e-07	-1.5820484e-07	-1.5683167e-07	-1.5573903e-07	-1.5602342e-07	-1.5502445e-07	-1.546527e-07	-1.5356318e-07	-1.5361394e-07	-1.5198526e-07	-1.5054587e-07	-1.503995e-07	-1.5032543e-07	-1.5020998e-07	-1.5053223e-07	-1.5136419e-07	-1.5100551e-07	-1.4992617e-07	-1.4982942e-07	-1.499368e-07	-1.5019282e-07	-1.5055446e-07	-1.503978e-07	-1.497562e-07	-1.4969612e-07	-1.4904805e-07	-1.4958493e-07	-1.4899405e-07	-1.4774196e-07	-1.4719689e-07	-1.4714004e-07	-1.4793466e-07	-1.4644223e-07	-1.4629001e-07	-1.4554234e-07	-1.4613636e-07	-1.4486426e-07	-1.4397159e-07	-1.4513193e-07	-1.4400979e-07	-1.4384216e-07	-1.4427877e-07	-1.4493975e-07	-1.4342538e-07	-1.430052e-07	-1.4230073e-07	-1.4183706e-07	-1.4178545e-07	-1.396869e-07	-1.4087442e-07	-1.4169422e-07	-1.4126005e-07	-1.3991587e-07	-1.4017024e-07	-1.3994344e-07	-1.3989819e-07	-1.3928991e-07	-1.395519e-07	-1.3894783e-07	-1.3842532e-07	-1.3861364e-07	-1.3817714e-07	-1.3927718e-07	-1.389696e-07	-1.3870948e-07	-1.3883215e-07	-1.3726702e-07	-1.3634354e-07	-1.3441252e-07	-1.3578733e-07	-1.3600322e-07	-1.3598122e-07	-1.3655352e-07	-1.3641795e-07	-1.3587226e-07	-1.3519701e-07	-1.3534952e-07	-1.3528182e-07	-1.3567961e-07	-1.3564613e-07	-1.3607291e-07	-1.3580916e-07	-1.3542979e-07	-1.3484095e-07	-1.3490421e-07	-1.3423494e-07	-1.3359659e-07	-1.3419543e-07	-1.3287155e-07	-1.3311404e-07	-1.3316048e-07	-1.3343686e-07	-1.319828e-07	-1.3179391e-07	-1.3131012e-07	-1.3223439e-07
-1.4863889e-07	-1.4782825e-07	-1.4892339e-07	-1.4922068e-07	-1.4901877e-07	-1.4886149e-07	-1.4879629e-07	-1.4891532e-07	-1.4896511e-07	-1.492885e-07	-1.489633e-07	-1.4858432e-07	-1.4863093e-07	-1.4787247e-07	-1.4646059e-07	-1.4849979e-07	-1.4783831e-07	-1.4817647e-07	-1.4850667e-07	-1.4859381e-07	-1.4873547e-07	-1.4868982e-07	-1.4851213e-07	-1.4828146e-07	-1.4806687e-07	-1.4814867e-07	-1.4850826e-07	-1.4802703e-07	-1.4660958e-07	-1.4631269e-07	-1.4577074e-07	-1.4800793e-07	-1.4496794e-07	-1.4773025e-07	-1.4781074e-07	-1.4509106e-07	-1.450386e-07	-1.4520538e-07	-1.4563983e-07	-1.4787747e-07	-1.4860382e-07	-1.4835189e-07	-1.4655302e-07	-1.4628102e-07	-1.4922358e-07	-1.4975103e-07	-1.5022124e-07	-1.5018435e-07	-1.5061971e-07	-1.501495e-07	-1.4758632e-07	-1.4728334e-07	-1.4761008e-07	-1.4963928e-07	-1.4974773e-07	-1.4994197e-07	-1.4962711e-07	-1.4955395e-07	-1.4735241e-07	-1.4862269e-07	-1.4925791e-07	-1.4927696e-07	-1.4889127e-07	-1.4908926e-07	-1.4963427e-07	-1.480098e-07	-1.4967804e-07	-1.4990025e-07	-1.5036409e-07	-1.5016747e-07	-1.5033703e-07	-1.5018122e-07	-1.5037648e-07	-1.5048204e-07	-1.5039654e-07	-1.4806665e-07	-1.505561e-07	-1.5107253e-07	-1.514145e-07	-1.5190284e-07	-1.5238237e-07	-1.5266266e-07	-1.5293199e-07	-1.5253892e-07	-1.5287605e-07	-1.5264243e-07	-1.5226277e-07	-1.5243569e-07	-1.522908e-07	-1.5271854e-07	-1.532278e-07	-1.5379879e-07	-1.5459545e-07	-1.5484704e-07	-1.5505151e-07	-1.5563847e-07	-1.5558942e-07	-1.5539212e-07	-1.558144e-07	-1.5585618e-07	-1.5583998e-07	-1.5631639e-07	-1.5634009e-07	-1.5668928e-07	-1.5688494e-07	-1.5711805e-07	-1.5792847e-07	-1.585766e-07	-1.5877339e-07	-1.5903964e-07	-1.5859524e-07	-1.5889589e-07	-1.5864197e-07	-1.5703966e-07	-1.5837696e-07	-1.5876975e-07	-1.5981755e-07	-1.6005504e-07	-1.6087193e-07	-1.6075035e-07	-1.6105992e-07	-1.6145202e-07	-1.6128041e-07	-1.6140058e-07	-1.6186436e-07	-1.6197106e-07	-1.618688e-07	-1.6193405e-07	-1.6222629e-07	-1.631156e-07	-1.6330108e-07	-1.635438e-07	-1.63621e-07	-1.6441084e-07	-1.6448104e-07	-1.6554048e-07	-1.6672146e-07	-1.6667229e-07	-1.6730775e-07	-1.6755888e-07	-1.6796128e-07	-1.6856228e-07	-1.683639e-07	-1.6840431e-07	-1.6879426e-07	-1.6971052e-07	-1.7079441e-07	-1.7130839e-07	-1.727409e-07	-1.7312692e-07	-1.7380478e-07	-1.7461224e-07	-1.7466289e-07	-1.7542044e-07	-1.7624069e-07	-1.767562e-07	-1.776815e-07	-1.7863374e-07	-1.7952743e-07	-1.800779e-07	-1.801024e-07	-1.8010923e-07	-1.8071404e-07	-1.810422e-07	-1.8146318e-07	-1.8190252e-07	-1.8294821e-07	-1.8325022e-07	-1.8420133e-07	-1.8440727e-07	-1.8494455e-07	-1.8534053e-07	-1.852469e-07	-1.8536042e-07	-1.8614821e-07	-1.8668419e-07	-1.867059e-07	-1.8705413e-07	-1.8710813e-07	-1.8730447e-07	-1.8731203e-07	-1.8688951e-07	-1.8674541e-07	-1.8639082e-07	-1.8661757e-07	-1.8654322e-07	-1.8617391e-07	-1.866922e-07	-1.8559598e-07	-1.8521416e-07	-1.8463004e-07	-1.844333e-07	-1.8467682e-07	-1.8438288e-07	-1.8403722e-07	-1.8455944e-07	-1.8482552e-07	-1.8453875e-07	-1.8490499e-07	-1.8543454e-07	-1.861045e-07	-1.8598445e-07	-1.8620023e-07	-1.8622535e-07	-1.8608347e-07	-1.8627776e-07	-1.8561843e-07	-1.8575577e-07	-1.8623945e-07	-1.8631101e-07	-1.8638497e-07	-1.8668072e-07	-1.8679231e-07	-1.8718561e-07	-1.8731203e-07	-1.8704105e-07	-1.8718998e-07	-1.8784272e-07	-1.8770123e-07	-1.8739127e-07	-1.8768782e-07	-1.8724489e-07	-1.8765905e-07	-1.8704844e-07	-1.8821532e-07	-1.8822624e-07	-1.8849448e-07	-1.8850557e-07	-1.8792218e-07	-1.8808066e-07	-1.8854689e-07	-1.8846578e-07	-1.8846254e-07	-1.8862323e-07	-1.8885311e-07	-1.8831724e-07	-1.8773699e-07	-1.8771357e-07	-1.8783078e-07	-1.8761875e-07	-1.8780912e-07	-1.8745237e-07	-1.8811926e-07	-1.8777951e-07	-1.8784681e-07	-1.8711847e-07	-1.8770345e-07	-1.8764399e-07	-1.8736586e-07	-1.8680242e-07	-1.8702457e-07	-1.8696943e-07	-1.8714411e-07	-1.8755992e-07	-1.8712478e-07	-1.8739178e-07	-1.8681902e-07	-1.8683062e-07	-1.8684062e-07	-1.8629362e-07	-1.8668783e-07	-1.8707152e-07	-1.866415e-07	-1.8659517e-07	-1.865252e-07	-1.8669863e-07	-1.8639798e-07	-1.8645949e-07	-1.8637644e-07	-1.8604806e-07	-1.8562173e-07	-1.8548513e-07	-1.8522104e-07	-1.8528851e-07	-1.8535053e-07	-1.8587889e-07	-1.851854e-07	-1.8534962e-07	-1.8543966e-07	-1.854221e-07	-1.8561502e-07	-1.8565891e-07	-1.8601077e-07	-1.863437e-07	-1.8681061e-07	-1.8715457e-07	-1.8736387e-07	-1.8786693e-07	-1.8791076e-07	-1.88218e-07	-1.8891814e-07	-1.8900755e-07	-1.8932849e-07	-1.8960026e-07	-1.8946804e-07	-1.8981024e-07	-1.9009053e-07	-1.8985145e-07	-1.897709e-07	-1.8934617e-07	-1.8918712e-07	-1.8904831e-07	-1.8908543e-07	-1.8892831e-07	-1.8856844e-07	-1.8861874e-07	-1.8831827e-07	-1.8747755e-07	-1.8763058e-07	-1.8763677e-07	-1.8803433e-07	-1.8755986e-07	-1.8780764e-07	-1.8777882e-07	-1.8779139e-07	-1.8750893e-07	-1.873625e-07	-1.8680055e-07	-1.8618073e-07	-1.8512617e-07	-1.8492005e-07	-1.8467847e-07	-1.84589e-07	-1.8446207e-07	-1.8407087e-07	-1.8347134e-07	-1.8334396e-07	-1.8287091e-07	-1.8252206e-07	-1.8215803e-07	-1.8226575e-07	-1.8259539e-07	-1.8332082e-07	-1.8358651e-07	-1.8356837e-07	-1.8325693e-07	-1.8339375e-07	-1.8340717e-07	-1.835524e-07	-1.8280798e-07	-1.8296947e-07	-1.8277353e-07	-1.8177496e-07	-1.8133272e-07	-1.8192537e-07	-1.8075912e-07	-1.8070813e-07	-1.8084074e-07	-1.8028749e-07	-1.7974077e-07	-1.7934616e-07	-1.7973753e-07	-1.7944365e-07	-1.7926192e-07	-1.788548e-07	-1.7881871e-07	-1.7864323e-07	-1.7837863e-07	-1.7815921e-07	-1.7726097e-07	-1.7691735e-07	-1.7651138e-07	-1.7671596e-07	-1.7627207e-07	-1.7549644e-07	-1.7488179e-07	-1.7463043e-07	-1.7448724e-07	-1.7437986e-07	-1.7463736e-07	-1.7328222e-07	-1.7306365e-07	-1.7340091e-07	-1.6999587e-07	-1.6927322e-07	-1.6893955e-07	-1.7055328e-07	-1.6863851e-07	-1.711208e-07	-1.7071636e-07	-1.7007795e-07	-1.7029458e-07	-1.6791381e-07	-1.6701262e-07	-1.6660061e-07	-1.6659664e-07	-1.6571965e-07	-1.6518675e-07	-1.6434433e-07	-1.6390163e-07	-1.6369108e-07	-1.6658646e-07	-1.6379408e-07	-1.6289874e-07	-1.6269809e-07	-1.6188494e-07	-1.6198123e-07	-1.6307303e-07	-1.6283633e-07	-1.6284724e-07	-1.6185584e-07	-1.6007482e-07	-1.5976042e-07	-1.5968379e-07	-1.5945346e-07	-1.5940839e-07	-1.5868932e-07	-1.5861525e-07	-1.5848173e-07	-1.5777869e-07	-1.5962348e-07	-1.5869563e-07	-1.5725783e-07	-1.5729262e-07	-1.5671134e-07	-1.5729842e-07	-1.5505748e-07	-1.5626773e-07	-1.5509801e-07	-1.5400872e-07	-1.5393533e-07	-1.5305693e-07	-1.5293762e-07	-1.5188334e-07	-1.5166e-07	-1.5016082e-07	-1.4852674e-07	-1.4852424e-07	-1.4815259e-07	-1.4778465e-07	-1.4885086e-07	-1.4949183e-07	-1.4880209e-07	-1.4763549e-07	-1.4801174e-07	-1.4722701e-07	-1.474819e-07	-1.478524e-07	-1.4741312e-07	-1.4691767e-07	-1.4789032e-07	-1.4651448e-07	-1.4746172e-07	-1.4694763e-07	-1.4580337e-07	-1.4548021e-07	-1.4563108e-07	-1.4596498e-07	-1.4481611e-07	-1.4476251e-07	-1.4425126e-07	-1.441382e-07	-1.4279021e-07	-1.4208848e-07	-1.4299758e-07	-1.4208547e-07	-1.4172605e-07	-1.4166176e-07	-1.4218341e-07	-1.4069752e-07	-1.4004161e-07	-1.3939393e-07	-1.3885483e-07	-1.3903076e-07	-1.3719614e-07	-1.3811729e-07	-1.3853571e-07	-1.3888575e-07	-1.3779095e-07	-1.380659e-07	-1.3760678e-07	-1.3783318e-07	-1.3706926e-07	-1.3701896e-07	-1.368864e-07	-1.3621803e-07	-1.3662401e-07	-1.3584918e-07	-1.3681347e-07	-1.363523e-07	-1.3626959e-07	-1.3657638e-07	-1.3486567e-07	-1.3419435e-07	-1.3263104e-07	-1.3363808e-07	-1.3375728e-07	-1.3350797e-07	-1.3406424e-07	-1.3405048e-07	-1.3380691e-07	-1.3285029e-07	-1.3316441e-07	-1.3312956e-07	-1.3340309e-07	-1.3368611e-07	-1.3410647e-07	-1.3377684e-07	-1.3347375e-07	-1.3259506e-07	-1.3302002e-07	-1.3248666e-07	-1.3219955e-07	-1.326718e-07	-1.3117614e-07	-1.307792e-07	-1.3077255e-07	-1.3147064e-07	-1.3066159e-07	-1.3023271e-07	-1.2998242e-07	-1.3036885e-07
-1.4712941e-07	-1.4642706e-07	-1.4732245e-07	-1.4801611e-07	-1.4771172e-07	-1.4731535e-07	-1.4707769e-07	-1.4712697e-07	-1.4697986e-07	-1.4765567e-07	-1.4732268e-07	-1.4724856e-07	-1.4697861e-07	-1.4623674e-07	-1.4486875e-07	-1.4687322e-07	-1.46574e-07	-1.4683019e-07	-1.4727181e-07	-1.4751913e-07	-1.4770291e-07	-1.4753954e-07	-1.4729261e-07	-1.4710918e-07	-1.4678761e-07	-1.4666529e-07	-1.4725845e-07	-1.4558412e-07	-1.4438785e-07	-1.445934e-07	-1.4429679e-07	-1.4623095e-07	-1.4433175e-07	-1.4634696e-07	-1.46692e-07	-1.4400757e-07	-1.4369283e-07	-1.4363394e-07	-1.4374353e-07	-1.4577796e-07	-1.4676681e-07	-1.4705591e-07	-1.4440502e-07	-1.4447761e-07	-1.4745711e-07	-1.4811667e-07	-1.4887598e-07	-1.4862059e-07	-1.4900377e-07	-1.4845574e-07	-1.4707217e-07	-1.4590364e-07	-1.4632263e-07	-1.4797479e-07	-1.4814719e-07	-1.4900962e-07	-1.4864713e-07	-1.486535e-07	-1.4568514e-07	-1.4708411e-07	-1.4781813e-07	-1.4795927e-07	-1.4665153e-07	-1.4751754e-07	-1.4752459e-07	-1.4570878e-07	-1.4806449e-07	-1.481186e-07	-1.4874462e-07	-1.4875036e-07	-1.4899854e-07	-1.4893675e-07	-1.4940514e-07	-1.4916742e-07	-1.4901474e-07	-1.4641665e-07	-1.489617e-07	-1.4960085e-07	-1.4979071e-07	-1.5028803e-07	-1.5083958e-07	-1.5117161e-07	-1.5148947e-07	-1.5081196e-07	-1.5141927e-07	-1.5105462e-07	-1.4996266e-07	-1.5110805e-07	-1.5110965e-07	-1.515258e-07	-1.5184787e-07	-1.5235548e-07	-1.5315601e-07	-1.5354635e-07	-1.5368209e-07	-1.5418578e-07	-1.5412661e-07	-1.539297e-07	-1.5429003e-07	-1.5437342e-07	-1.536506e-07	-1.5454862e-07	-1.549584e-07	-1.5507703e-07	-1.5529798e-07	-1.5531663e-07	-1.5629365e-07	-1.5690102e-07	-1.5722622e-07	-1.5744803e-07	-1.5713925e-07	-1.5744598e-07	-1.569033e-07	-1.5547096e-07	-1.563962e-07	-1.5664602e-07	-1.575072e-07	-1.5788925e-07	-1.5868466e-07	-1.5855306e-07	-1.5911883e-07	-1.5942061e-07	-1.5944141e-07	-1.5955794e-07	-1.6014917e-07	-1.5985728e-07	-1.5983528e-07	-1.5968203e-07	-1.6011262e-07	-1.6109146e-07	-1.6153183e-07	-1.6170787e-07	-1.6154922e-07	-1.6238795e-07	-1.624033e-07	-1.6372371e-07	-1.6506141e-07	-1.650518e-07	-1.6548336e-07	-1.656885e-07	-1.661881e-07	-1.6684373e-07	-1.6665791e-07	-1.6669935e-07	-1.6727614e-07	-1.6797941e-07	-1.6905574e-07	-1.6974701e-07	-1.7104287e-07	-1.7138916e-07	-1.7221254e-07	-1.7320252e-07	-1.7322333e-07	-1.7403295e-07	-1.7472985e-07	-1.7543147e-07	-1.7640485e-07	-1.7746737e-07	-1.7861163e-07	-1.7947627e-07	-1.796738e-07	-1.7968932e-07	-1.8025867e-07	-1.8049917e-07	-1.8075855e-07	-1.8122734e-07	-1.8229576e-07	-1.8276484e-07	-1.8372089e-07	-1.8390904e-07	-1.844399e-07	-1.8479579e-07	-1.8467824e-07	-1.8474367e-07	-1.8557876e-07	-1.8609552e-07	-1.861174e-07	-1.8639872e-07	-1.8666032e-07	-1.8699984e-07	-1.8695533e-07	-1.865514e-07	-1.8641748e-07	-1.8607e-07	-1.8615521e-07	-1.8606841e-07	-1.8577452e-07	-1.8633801e-07	-1.8520552e-07	-1.8484667e-07	-1.8424015e-07	-1.8404012e-07	-1.8431729e-07	-1.8408662e-07	-1.83792e-07	-1.8426277e-07	-1.8461623e-07	-1.8435861e-07	-1.8470212e-07	-1.8526498e-07	-1.8585985e-07	-1.8563418e-07	-1.8577776e-07	-1.8581335e-07	-1.8555534e-07	-1.8565964e-07	-1.8494603e-07	-1.8511849e-07	-1.8574815e-07	-1.8583984e-07	-1.8602708e-07	-1.8626389e-07	-1.8632221e-07	-1.8683357e-07	-1.8687876e-07	-1.8668084e-07	-1.8669408e-07	-1.8749694e-07	-1.8745328e-07	-1.8727292e-07	-1.8753451e-07	-1.8698358e-07	-1.8739132e-07	-1.867831e-07	-1.8796243e-07	-1.8801262e-07	-1.8829479e-07	-1.8839319e-07	-1.8783714e-07	-1.8802473e-07	-1.8844167e-07	-1.8843718e-07	-1.8837244e-07	-1.885079e-07	-1.8872703e-07	-1.8829797e-07	-1.8779099e-07	-1.8784948e-07	-1.8798073e-07	-1.8773409e-07	-1.8789353e-07	-1.8746562e-07	-1.8817161e-07	-1.8770646e-07	-1.876702e-07	-1.8700416e-07	-1.8763467e-07	-1.8761557e-07	-1.8734107e-07	-1.8677736e-07	-1.8697574e-07	-1.8685012e-07	-1.8708016e-07	-1.8749193e-07	-1.8702087e-07	-1.8725029e-07	-1.8670937e-07	-1.8674189e-07	-1.8664821e-07	-1.8603544e-07	-1.8634819e-07	-1.8663968e-07	-1.863977e-07	-1.8638298e-07	-1.8635205e-07	-1.8652293e-07	-1.86286e-07	-1.8639071e-07	-1.8628543e-07	-1.8600815e-07	-1.8549326e-07	-1.852307e-07	-1.8500265e-07	-1.8506836e-07	-1.8512566e-07	-1.8573604e-07	-1.8499003e-07	-1.8509888e-07	-1.8509866e-07	-1.8491085e-07	-1.8513333e-07	-1.8524798e-07	-1.8558126e-07	-1.8594017e-07	-1.8640554e-07	-1.8672654e-07	-1.8693487e-07	-1.8744697e-07	-1.8754861e-07	-1.876644e-07	-1.8845935e-07	-1.8850278e-07	-1.887858e-07	-1.8900704e-07	-1.8896043e-07	-1.8939579e-07	-1.8976539e-07	-1.8959622e-07	-1.8948725e-07	-1.8920679e-07	-1.8905689e-07	-1.8889489e-07	-1.8890682e-07	-1.8870782e-07	-1.8845958e-07	-1.8859919e-07	-1.8833225e-07	-1.8754349e-07	-1.8770265e-07	-1.8768003e-07	-1.8809948e-07	-1.8758425e-07	-1.8784863e-07	-1.8768782e-07	-1.8759312e-07	-1.8721244e-07	-1.8706402e-07	-1.8650735e-07	-1.8600349e-07	-1.8495217e-07	-1.8483547e-07	-1.8455455e-07	-1.84545e-07	-1.8443615e-07	-1.8404211e-07	-1.8346884e-07	-1.8320691e-07	-1.8297027e-07	-1.8253616e-07	-1.8215718e-07	-1.8219629e-07	-1.8249352e-07	-1.8323419e-07	-1.8353154e-07	-1.8356383e-07	-1.8322851e-07	-1.8321896e-07	-1.8318548e-07	-1.8347311e-07	-1.8278854e-07	-1.8291763e-07	-1.8267292e-07	-1.8161694e-07	-1.8109677e-07	-1.8174455e-07	-1.8053856e-07	-1.8034535e-07	-1.8035081e-07	-1.797012e-07	-1.792788e-07	-1.7897929e-07	-1.7939965e-07	-1.7884895e-07	-1.7848572e-07	-1.7792257e-07	-1.7795384e-07	-1.7762898e-07	-1.7717599e-07	-1.7697391e-07	-1.7599399e-07	-1.7572387e-07	-1.7561661e-07	-1.7580351e-07	-1.752619e-07	-1.7460508e-07	-1.7378517e-07	-1.738872e-07	-1.7391108e-07	-1.7375299e-07	-1.7389044e-07	-1.7224738e-07	-1.7209834e-07	-1.7231486e-07	-1.6907887e-07	-1.683693e-07	-1.6792291e-07	-1.6843359e-07	-1.675545e-07	-1.6944824e-07	-1.6976134e-07	-1.6869677e-07	-1.6921666e-07	-1.6621067e-07	-1.6596397e-07	-1.6540156e-07	-1.6529714e-07	-1.6449525e-07	-1.6414162e-07	-1.6326993e-07	-1.6283911e-07	-1.6256263e-07	-1.6547943e-07	-1.6233639e-07	-1.6150699e-07	-1.6110226e-07	-1.6058948e-07	-1.5994539e-07	-1.6053451e-07	-1.606943e-07	-1.604638e-07	-1.5932864e-07	-1.586431e-07	-1.5835826e-07	-1.5825231e-07	-1.5802419e-07	-1.578515e-07	-1.567862e-07	-1.5650903e-07	-1.5599613e-07	-1.5628694e-07	-1.5713528e-07	-1.5657287e-07	-1.5527058e-07	-1.5532629e-07	-1.5439201e-07	-1.5474836e-07	-1.5233189e-07	-1.5371876e-07	-1.5323309e-07	-1.5215306e-07	-1.5194138e-07	-1.5108674e-07	-1.5123271e-07	-1.5000455e-07	-1.4975302e-07	-1.4844255e-07	-1.465088e-07	-1.464918e-07	-1.4598197e-07	-1.4572481e-07	-1.4692893e-07	-1.4734849e-07	-1.4687839e-07	-1.4598908e-07	-1.4657246e-07	-1.4489922e-07	-1.4510277e-07	-1.4556338e-07	-1.4429054e-07	-1.438263e-07	-1.4533282e-07	-1.441627e-07	-1.4517104e-07	-1.4473437e-07	-1.4388587e-07	-1.4355606e-07	-1.4359301e-07	-1.4388269e-07	-1.427606e-07	-1.4270557e-07	-1.4240794e-07	-1.4193233e-07	-1.4055252e-07	-1.4000767e-07	-1.4052586e-07	-1.3997703e-07	-1.395091e-07	-1.3909249e-07	-1.394385e-07	-1.381062e-07	-1.3742999e-07	-1.3697775e-07	-1.361459e-07	-1.3637515e-07	-1.3461312e-07	-1.3558099e-07	-1.3560486e-07	-1.363307e-07	-1.3547452e-07	-1.3577642e-07	-1.3536641e-07	-1.3557855e-07	-1.3475989e-07	-1.3455173e-07	-1.345623e-07	-1.3405349e-07	-1.3451745e-07	-1.3366707e-07	-1.3440075e-07	-1.3398363e-07	-1.3395157e-07	-1.342994e-07	-1.3264128e-07	-1.3210155e-07	-1.3100777e-07	-1.3166607e-07	-1.3174059e-07	-1.3156608e-07	-1.3180988e-07	-1.3190856e-07	-1.3179215e-07	-1.3088038e-07	-1.3107547e-07	-1.3106683e-07	-1.3116266e-07	-1.3174997e-07	-1.3200099e-07	-1.3164248e-07	-1.3134229e-07	-1.3064653e-07	-1.3110338e-07	-1.3078215e-07	-1.3062669e-07	-1.3108303e-07	-1.2958617e-07	-1.2901847e-07	-1.2880156e-07	-1.294851e-07	-1.290739e-07	-1.2857754e-07	-1.2831464e-07	-1.2839604e-07
-1.4568252e-07	-1.4517548e-07	-1.4587209e-07	-1.4666699e-07	-1.4620315e-07	-1.4574636e-07	-1.4531651e-07	-1.4518758e-07	-1.450681e-07	-1.4566507e-07	-1.4547754e-07	-1.4550409e-07	-1.4534635e-07	-1.4454343e-07	-1.4291908e-07	-1.4494873e-07	-1.4505105e-07	-1.4523704e-07	-1.4563221e-07	-1.4587948e-07	-1.4623635e-07	-1.4607843e-07	-1.4596537e-07	-1.460653e-07	-1.454888e-07	-1.4552478e-07	-1.4554911e-07	-1.4350064e-07	-1.4267812e-07	-1.4284518e-07	-1.4298496e-07	-1.4471908e-07	-1.4425439e-07	-1.451333e-07	-1.4542178e-07	-1.4294761e-07	-1.4264515e-07	-1.4238969e-07	-1.4245393e-07	-1.4418521e-07	-1.453659e-07	-1.4559248e-07	-1.4273877e-07	-1.4303481e-07	-1.4578211e-07	-1.4627585e-07	-1.469835e-07	-1.4674634e-07	-1.4694223e-07	-1.4672906e-07	-1.4610254e-07	-1.4471703e-07	-1.4512551e-07	-1.4619644e-07	-1.466488e-07	-1.4752175e-07	-1.469939e-07	-1.4711696e-07	-1.4454525e-07	-1.4599647e-07	-1.4628472e-07	-1.4655802e-07	-1.4450188e-07	-1.4601477e-07	-1.4599402e-07	-1.4417787e-07	-1.4664278e-07	-1.4675226e-07	-1.473997e-07	-1.4750606e-07	-1.4776458e-07	-1.4764629e-07	-1.4822183e-07	-1.477236e-07	-1.4749207e-07	-1.4548067e-07	-1.4753101e-07	-1.480683e-07	-1.4800042e-07	-1.4871694e-07	-1.4941543e-07	-1.4973995e-07	-1.5009346e-07	-1.4919095e-07	-1.5006395e-07	-1.4903077e-07	-1.4801606e-07	-1.5001314e-07	-1.5011142e-07	-1.5040109e-07	-1.506067e-07	-1.5057634e-07	-1.5160327e-07	-1.5219695e-07	-1.5245547e-07	-1.5279613e-07	-1.5270638e-07	-1.5252584e-07	-1.5262839e-07	-1.5264362e-07	-1.5128097e-07	-1.5282359e-07	-1.5367317e-07	-1.5358575e-07	-1.5377464e-07	-1.5355715e-07	-1.5443834e-07	-1.5512597e-07	-1.5581224e-07	-1.5621845e-07	-1.559381e-07	-1.5565678e-07	-1.5519123e-07	-1.5380112e-07	-1.544239e-07	-1.5428856e-07	-1.5562841e-07	-1.5576666e-07	-1.5635641e-07	-1.5632492e-07	-1.5688937e-07	-1.5722446e-07	-1.5765767e-07	-1.5797423e-07	-1.5818239e-07	-1.5800094e-07	-1.5772474e-07	-1.5755444e-07	-1.5795814e-07	-1.592482e-07	-1.5983545e-07	-1.5995818e-07	-1.5963667e-07	-1.602811e-07	-1.6029065e-07	-1.6164927e-07	-1.6275709e-07	-1.6308496e-07	-1.6372195e-07	-1.6390652e-07	-1.6455641e-07	-1.6507772e-07	-1.6516645e-07	-1.6523552e-07	-1.6580555e-07	-1.6632242e-07	-1.6743871e-07	-1.6836219e-07	-1.6929755e-07	-1.6965259e-07	-1.7047387e-07	-1.7164064e-07	-1.7183936e-07	-1.7285907e-07	-1.7344553e-07	-1.7415761e-07	-1.7518317e-07	-1.7638337e-07	-1.7760766e-07	-1.7865182e-07	-1.7906734e-07	-1.792788e-07	-1.7992556e-07	-1.8029232e-07	-1.8058131e-07	-1.8098564e-07	-1.8198097e-07	-1.8250722e-07	-1.8325744e-07	-1.8334163e-07	-1.835507e-07	-1.8403608e-07	-1.8416182e-07	-1.8429068e-07	-1.8501845e-07	-1.8542642e-07	-1.8539902e-07	-1.8587173e-07	-1.8616879e-07	-1.8659938e-07	-1.8666577e-07	-1.8637246e-07	-1.862042e-07	-1.8573644e-07	-1.856701e-07	-1.856813e-07	-1.8529806e-07	-1.8585689e-07	-1.845969e-07	-1.842281e-07	-1.8390085e-07	-1.8377955e-07	-1.8416534e-07	-1.838664e-07	-1.8354109e-07	-1.8400817e-07	-1.8438124e-07	-1.8414636e-07	-1.8449202e-07	-1.8497411e-07	-1.8543921e-07	-1.8514487e-07	-1.8526725e-07	-1.8533234e-07	-1.8516153e-07	-1.8520518e-07	-1.8456632e-07	-1.8462754e-07	-1.8527032e-07	-1.8537264e-07	-1.8560746e-07	-1.8585007e-07	-1.8606437e-07	-1.8640634e-07	-1.8644545e-07	-1.8630186e-07	-1.8632301e-07	-1.8716503e-07	-1.8720783e-07	-1.8707789e-07	-1.8734778e-07	-1.8683613e-07	-1.8724603e-07	-1.866203e-07	-1.8776956e-07	-1.8782271e-07	-1.8811625e-07	-1.8827564e-07	-1.8769703e-07	-1.8784237e-07	-1.8832566e-07	-1.8834925e-07	-1.8822215e-07	-1.8830883e-07	-1.8854263e-07	-1.8814848e-07	-1.8774108e-07	-1.878596e-07	-1.8808169e-07	-1.8775819e-07	-1.8788512e-07	-1.874285e-07	-1.8810312e-07	-1.8760124e-07	-1.8754224e-07	-1.8694982e-07	-1.8753173e-07	-1.8749984e-07	-1.8729207e-07	-1.8670897e-07	-1.8686859e-07	-1.8670039e-07	-1.8696937e-07	-1.873791e-07	-1.8689519e-07	-1.8710699e-07	-1.8649536e-07	-1.865223e-07	-1.8648916e-07	-1.8594403e-07	-1.8627685e-07	-1.8651343e-07	-1.862341e-07	-1.8626378e-07	-1.862544e-07	-1.8650462e-07	-1.86242e-07	-1.8634267e-07	-1.8614793e-07	-1.8586525e-07	-1.853852e-07	-1.8508177e-07	-1.847722e-07	-1.847655e-07	-1.8487424e-07	-1.8557387e-07	-1.8475697e-07	-1.8492295e-07	-1.84849e-07	-1.8458621e-07	-1.8464817e-07	-1.8479238e-07	-1.8502914e-07	-1.8537042e-07	-1.8590691e-07	-1.8623723e-07	-1.8645869e-07	-1.8705549e-07	-1.8728883e-07	-1.8730572e-07	-1.8798073e-07	-1.878704e-07	-1.8829371e-07	-1.8864972e-07	-1.8859652e-07	-1.8899573e-07	-1.8938817e-07	-1.8931229e-07	-1.892555e-07	-1.890636e-07	-1.8896304e-07	-1.8882224e-07	-1.8874988e-07	-1.8851955e-07	-1.8839876e-07	-1.8859413e-07	-1.8834282e-07	-1.8759721e-07	-1.8773881e-07	-1.8769202e-07	-1.8811608e-07	-1.8748693e-07	-1.8783294e-07	-1.8752849e-07	-1.8730879e-07	-1.8682385e-07	-1.866095e-07	-1.8601958e-07	-1.8567181e-07	-1.8471434e-07	-1.8467858e-07	-1.8452772e-07	-1.8449646e-07	-1.8440318e-07	-1.840462e-07	-1.8354535e-07	-1.8208829e-07	-1.8314529e-07	-1.8265581e-07	-1.8221237e-07	-1.822699e-07	-1.8252024e-07	-1.8318281e-07	-1.8342786e-07	-1.8357917e-07	-1.8326085e-07	-1.8322282e-07	-1.8310925e-07	-1.8342843e-07	-1.8268736e-07	-1.8263864e-07	-1.8239257e-07	-1.8142526e-07	-1.8094215e-07	-1.8158408e-07	-1.8033558e-07	-1.8007842e-07	-1.8008984e-07	-1.7955227e-07	-1.7914351e-07	-1.7891904e-07	-1.792406e-07	-1.784548e-07	-1.7824829e-07	-1.776292e-07	-1.7706066e-07	-1.7650365e-07	-1.7588451e-07	-1.7580516e-07	-1.7502197e-07	-1.7504732e-07	-1.7503646e-07	-1.7517669e-07	-1.7453334e-07	-1.7411543e-07	-1.7336191e-07	-1.734029e-07	-1.7331695e-07	-1.7274323e-07	-1.7277472e-07	-1.7149745e-07	-1.7134613e-07	-1.7090844e-07	-1.6822491e-07	-1.6720657e-07	-1.6671112e-07	-1.6656873e-07	-1.662363e-07	-1.67417e-07	-1.6860918e-07	-1.66956e-07	-1.6764568e-07	-1.6457051e-07	-1.6465754e-07	-1.6390419e-07	-1.6376481e-07	-1.6299663e-07	-1.6284116e-07	-1.621973e-07	-1.6186425e-07	-1.6142292e-07	-1.6384456e-07	-1.6141723e-07	-1.603027e-07	-1.5963093e-07	-1.5902344e-07	-1.5810696e-07	-1.5792637e-07	-1.5819114e-07	-1.5777874e-07	-1.5711407e-07	-1.5696418e-07	-1.5675295e-07	-1.5659703e-07	-1.563626e-07	-1.5597038e-07	-1.5479418e-07	-1.5418834e-07	-1.535559e-07	-1.544368e-07	-1.5453605e-07	-1.5436746e-07	-1.5285957e-07	-1.5299952e-07	-1.5184338e-07	-1.5202255e-07	-1.4976905e-07	-1.5106775e-07	-1.5081554e-07	-1.500764e-07	-1.5005435e-07	-1.4903651e-07	-1.4932021e-07	-1.4807699e-07	-1.4774236e-07	-1.466766e-07	-1.4469839e-07	-1.4494765e-07	-1.4366321e-07	-1.4375138e-07	-1.4501461e-07	-1.4521697e-07	-1.4516604e-07	-1.4425325e-07	-1.448484e-07	-1.4337166e-07	-1.4313559e-07	-1.4379953e-07	-1.4182422e-07	-1.4138794e-07	-1.4237787e-07	-1.4158309e-07	-1.4283978e-07	-1.4241607e-07	-1.4186514e-07	-1.4151476e-07	-1.4106843e-07	-1.4137981e-07	-1.4037374e-07	-1.4004939e-07	-1.3979798e-07	-1.3945697e-07	-1.3822802e-07	-1.3784546e-07	-1.379276e-07	-1.3750105e-07	-1.3709382e-07	-1.3668893e-07	-1.3676441e-07	-1.3548731e-07	-1.3493803e-07	-1.3488062e-07	-1.3364996e-07	-1.3381407e-07	-1.3228288e-07	-1.3308477e-07	-1.3301752e-07	-1.3342981e-07	-1.331486e-07	-1.334094e-07	-1.3325467e-07	-1.3316298e-07	-1.3260109e-07	-1.3218346e-07	-1.3214799e-07	-1.3189975e-07	-1.3222694e-07	-1.3150725e-07	-1.3176469e-07	-1.3172661e-07	-1.3162139e-07	-1.3186599e-07	-1.3053159e-07	-1.3021872e-07	-1.2940978e-07	-1.2981121e-07	-1.2979626e-07	-1.2982861e-07	-1.299066e-07	-1.3011856e-07	-1.2977017e-07	-1.292043e-07	-1.2917121e-07	-1.2902893e-07	-1.2902115e-07	-1.2960612e-07	-1.2982861e-07	-1.2966569e-07	-1.2917394e-07	-1.2879559e-07	-1.2895026e-07	-1.2885755e-07	-1.2903382e-07	-1.2947345e-07	-1.2828087e-07	-1.2745636e-07	-1.2701628e-07	-1.2756504e-07	-1.2714969e-07	-1.2685786e-07	-1.2663025e-07	-1.2660217e-07
-1.4433107e-07	-1.4405964e-07	-1.446025e-07	-1.4512227e-07	-1.4472829e-07	-1.4447971e-07	-1.4378639e-07	-1.4352412e-07	-1.4345346e-07	-1.4357715e-07	-1.4360705e-07	-1.4349155e-07	-1.4346745e-07	-1.4255772e-07	-1.4092308e-07	-1.431988e-07	-1.4358835e-07	-1.4360575e-07	-1.436357e-07	-1.4430691e-07	-1.4462057e-07	-1.4458089e-07	-1.4461205e-07	-1.4484198e-07	-1.44095e-07	-1.4433078e-07	-1.4397472e-07	-1.4213197e-07	-1.4125669e-07	-1.4142574e-07	-1.4223389e-07	-1.4345301e-07	-1.4370528e-07	-1.4396181e-07	-1.441727e-07	-1.4157621e-07	-1.4184303e-07	-1.412003e-07	-1.4116915e-07	-1.4277248e-07	-1.4391424e-07	-1.4410688e-07	-1.4123623e-07	-1.4216101e-07	-1.4417918e-07	-1.4453411e-07	-1.4495583e-07	-1.4489268e-07	-1.4483948e-07	-1.4485727e-07	-1.4471158e-07	-1.4378725e-07	-1.4423904e-07	-1.4475131e-07	-1.4527808e-07	-1.4590313e-07	-1.4556878e-07	-1.4572061e-07	-1.4345522e-07	-1.4466889e-07	-1.4472619e-07	-1.4463797e-07	-1.4345591e-07	-1.4437069e-07	-1.4451211e-07	-1.4354242e-07	-1.4536897e-07	-1.4575704e-07	-1.4603523e-07	-1.4636282e-07	-1.4625112e-07	-1.4600096e-07	-1.4641341e-07	-1.4574243e-07	-1.4593496e-07	-1.450353e-07	-1.4609157e-07	-1.4666108e-07	-1.4621651e-07	-1.4737788e-07	-1.4803686e-07	-1.4837877e-07	-1.4866788e-07	-1.4749378e-07	-1.4855635e-07	-1.4726925e-07	-1.4679381e-07	-1.4879913e-07	-1.4915878e-07	-1.4933534e-07	-1.4935642e-07	-1.4878066e-07	-1.4969038e-07	-1.5064427e-07	-1.5102529e-07	-1.512559e-07	-1.5141455e-07	-1.511317e-07	-1.5099346e-07	-1.5097601e-07	-1.4869801e-07	-1.508443e-07	-1.5204336e-07	-1.5208042e-07	-1.5222025e-07	-1.5187845e-07	-1.5269484e-07	-1.5327936e-07	-1.542345e-07	-1.547599e-07	-1.5451195e-07	-1.5381931e-07	-1.5346615e-07	-1.5171941e-07	-1.5219467e-07	-1.5177147e-07	-1.5391561e-07	-1.5412769e-07	-1.5424564e-07	-1.5432551e-07	-1.5471994e-07	-1.549526e-07	-1.5557993e-07	-1.5618781e-07	-1.5615552e-07	-1.5607634e-07	-1.5593139e-07	-1.5563006e-07	-1.5602086e-07	-1.5751868e-07	-1.5791534e-07	-1.5817216e-07	-1.5765869e-07	-1.5843074e-07	-1.5857825e-07	-1.5958642e-07	-1.6051911e-07	-1.6086301e-07	-1.6188028e-07	-1.622663e-07	-1.6292381e-07	-1.6329068e-07	-1.6371723e-07	-1.6382916e-07	-1.6411303e-07	-1.6465407e-07	-1.6591872e-07	-1.6674858e-07	-1.6744229e-07	-1.6771162e-07	-1.6892386e-07	-1.7016794e-07	-1.7039827e-07	-1.7161875e-07	-1.722932e-07	-1.7272856e-07	-1.7366284e-07	-1.7493204e-07	-1.7622068e-07	-1.7727297e-07	-1.7813426e-07	-1.7874686e-07	-1.7936304e-07	-1.7975606e-07	-1.8032557e-07	-1.8079385e-07	-1.8162552e-07	-1.8205668e-07	-1.8259436e-07	-1.8250591e-07	-1.8282572e-07	-1.8353359e-07	-1.8376886e-07	-1.8386169e-07	-1.8457757e-07	-1.8479818e-07	-1.8501714e-07	-1.854678e-07	-1.8573388e-07	-1.8579414e-07	-1.8598018e-07	-1.8602577e-07	-1.8585507e-07	-1.853403e-07	-1.8500418e-07	-1.8497815e-07	-1.8465312e-07	-1.8522547e-07	-1.8405569e-07	-1.8377841e-07	-1.8350596e-07	-1.8344787e-07	-1.8392063e-07	-1.8359282e-07	-1.8323732e-07	-1.8363193e-07	-1.8403216e-07	-1.8373572e-07	-1.8414278e-07	-1.8456819e-07	-1.8489567e-07	-1.8444274e-07	-1.8457916e-07	-1.8478949e-07	-1.8465812e-07	-1.8497184e-07	-1.8425703e-07	-1.8419615e-07	-1.8470473e-07	-1.849055e-07	-1.8506813e-07	-1.8537787e-07	-1.8566709e-07	-1.8589424e-07	-1.8608398e-07	-1.8592544e-07	-1.8597598e-07	-1.8684977e-07	-1.8692344e-07	-1.8678185e-07	-1.8709267e-07	-1.866668e-07	-1.8717947e-07	-1.8654424e-07	-1.8767912e-07	-1.8767787e-07	-1.8797556e-07	-1.8809692e-07	-1.8753315e-07	-1.8768895e-07	-1.8813012e-07	-1.8826415e-07	-1.8798363e-07	-1.8810766e-07	-1.883476e-07	-1.8789115e-07	-1.8757942e-07	-1.8782947e-07	-1.8802854e-07	-1.8770061e-07	-1.877404e-07	-1.8724774e-07	-1.8789086e-07	-1.8734863e-07	-1.8730242e-07	-1.8668771e-07	-1.872483e-07	-1.8723716e-07	-1.8713718e-07	-1.8654674e-07	-1.8669886e-07	-1.8661177e-07	-1.8677486e-07	-1.8718731e-07	-1.8672011e-07	-1.8689519e-07	-1.8631317e-07	-1.8637007e-07	-1.8632312e-07	-1.8583603e-07	-1.8606357e-07	-1.8634569e-07	-1.860173e-07	-1.8604391e-07	-1.8603191e-07	-1.864118e-07	-1.8616845e-07	-1.8620756e-07	-1.8593283e-07	-1.8563912e-07	-1.8523826e-07	-1.8491966e-07	-1.8445797e-07	-1.8437515e-07	-1.8457854e-07	-1.8536468e-07	-1.845321e-07	-1.8464874e-07	-1.8451817e-07	-1.8424362e-07	-1.8430626e-07	-1.8434366e-07	-1.8452658e-07	-1.8495274e-07	-1.8535093e-07	-1.8564936e-07	-1.8585183e-07	-1.8657721e-07	-1.8704156e-07	-1.8710011e-07	-1.8772141e-07	-1.8763393e-07	-1.8798261e-07	-1.8849386e-07	-1.8852541e-07	-1.8880058e-07	-1.8909765e-07	-1.8904319e-07	-1.8907355e-07	-1.8883333e-07	-1.8877751e-07	-1.8862647e-07	-1.8857293e-07	-1.8834589e-07	-1.8829189e-07	-1.8853291e-07	-1.8830639e-07	-1.8759425e-07	-1.8768372e-07	-1.8761398e-07	-1.8797067e-07	-1.8732436e-07	-1.8763848e-07	-1.8730776e-07	-1.8707436e-07	-1.8657357e-07	-1.859845e-07	-1.8567454e-07	-1.8535508e-07	-1.8451442e-07	-1.8453898e-07	-1.8446781e-07	-1.8449788e-07	-1.8447031e-07	-1.8415875e-07	-1.8366467e-07	-1.8176223e-07	-1.8326875e-07	-1.8280343e-07	-1.8235818e-07	-1.8242969e-07	-1.8254303e-07	-1.8313915e-07	-1.8335601e-07	-1.8354717e-07	-1.8327489e-07	-1.8320316e-07	-1.8288802e-07	-1.8297686e-07	-1.820892e-07	-1.8195493e-07	-1.817786e-07	-1.8117368e-07	-1.8089042e-07	-1.8144436e-07	-1.8016186e-07	-1.8000162e-07	-1.8003419e-07	-1.7953488e-07	-1.7905501e-07	-1.7883707e-07	-1.7908428e-07	-1.7840256e-07	-1.7820338e-07	-1.7751853e-07	-1.768359e-07	-1.7617106e-07	-1.7550144e-07	-1.7487673e-07	-1.7473479e-07	-1.7454528e-07	-1.7417506e-07	-1.7413242e-07	-1.7347554e-07	-1.7346269e-07	-1.729602e-07	-1.7280399e-07	-1.725607e-07	-1.7136011e-07	-1.7127479e-07	-1.7034506e-07	-1.7016464e-07	-1.6920359e-07	-1.6699704e-07	-1.6566946e-07	-1.6508039e-07	-1.6452958e-07	-1.6447871e-07	-1.6504862e-07	-1.664568e-07	-1.6487377e-07	-1.6539889e-07	-1.6265597e-07	-1.6289846e-07	-1.6209373e-07	-1.6213647e-07	-1.6159868e-07	-1.6151853e-07	-1.608966e-07	-1.6072886e-07	-1.6030822e-07	-1.6205502e-07	-1.6026087e-07	-1.5861127e-07	-1.579661e-07	-1.5732758e-07	-1.5636408e-07	-1.5602836e-07	-1.5592337e-07	-1.5552178e-07	-1.5529201e-07	-1.5504764e-07	-1.5473819e-07	-1.5465218e-07	-1.543263e-07	-1.5346058e-07	-1.5221264e-07	-1.5160828e-07	-1.5092712e-07	-1.5236225e-07	-1.5209383e-07	-1.522572e-07	-1.5076336e-07	-1.5070481e-07	-1.4949143e-07	-1.4963439e-07	-1.4754858e-07	-1.4849303e-07	-1.4800793e-07	-1.4769381e-07	-1.4792022e-07	-1.4706791e-07	-1.4729545e-07	-1.4620014e-07	-1.4567775e-07	-1.448048e-07	-1.4321483e-07	-1.4347205e-07	-1.4166898e-07	-1.420396e-07	-1.4297751e-07	-1.4305436e-07	-1.4323831e-07	-1.4254289e-07	-1.4291726e-07	-1.4178022e-07	-1.4139084e-07	-1.419001e-07	-1.4053199e-07	-1.3956145e-07	-1.3985408e-07	-1.3898489e-07	-1.4053489e-07	-1.403572e-07	-1.395394e-07	-1.3909522e-07	-1.3817839e-07	-1.3837371e-07	-1.37786e-07	-1.3715646e-07	-1.3705016e-07	-1.3699997e-07	-1.3597923e-07	-1.3538397e-07	-1.3522254e-07	-1.3480008e-07	-1.3438586e-07	-1.3417588e-07	-1.342143e-07	-1.3288542e-07	-1.3243391e-07	-1.3270369e-07	-1.3138958e-07	-1.3122627e-07	-1.3031689e-07	-1.3074708e-07	-1.3052869e-07	-1.3067802e-07	-1.307148e-07	-1.3098798e-07	-1.3117267e-07	-1.307327e-07	-1.3031303e-07	-1.2979331e-07	-1.2979348e-07	-1.2972322e-07	-1.3005314e-07	-1.2940029e-07	-1.2935834e-07	-1.29412e-07	-1.2911528e-07	-1.2945679e-07	-1.2844839e-07	-1.284335e-07	-1.278853e-07	-1.280016e-07	-1.2792555e-07	-1.2801888e-07	-1.2790201e-07	-1.2816378e-07	-1.2792964e-07	-1.2734466e-07	-1.2726304e-07	-1.2703458e-07	-1.268067e-07	-1.2744607e-07	-1.2776957e-07	-1.2777372e-07	-1.2716635e-07	-1.2691453e-07	-1.2673013e-07	-1.2695403e-07	-1.2746949e-07	-1.2788223e-07	-1.2699383e-07	-1.2594836e-07	-1.2522793e-07	-1.2573662e-07	-1.2535224e-07	-1.2501232e-07	-1.248718e-07	-1.2463914e-07
-1.4291913e-07	-1.4274207e-07	-1.4330118e-07	-1.4362786e-07	-1.4328316e-07	-1.4322887e-07	-1.4238043e-07	-1.423108e-07	-1.4217488e-07	-1.4186696e-07	-1.4180858e-07	-1.416397e-07	-1.4156262e-07	-1.4076625e-07	-1.3937711e-07	-1.4178266e-07	-1.4198105e-07	-1.4196871e-07	-1.4189266e-07	-1.426348e-07	-1.4311559e-07	-1.4293028e-07	-1.4307449e-07	-1.4328594e-07	-1.4251651e-07	-1.4281846e-07	-1.4225623e-07	-1.4086095e-07	-1.4008197e-07	-1.4007628e-07	-1.4139562e-07	-1.4229676e-07	-1.4285342e-07	-1.4273985e-07	-1.4293539e-07	-1.4059066e-07	-1.4104501e-07	-1.3995174e-07	-1.3981179e-07	-1.416314e-07	-1.4225276e-07	-1.425758e-07	-1.401782e-07	-1.40949e-07	-1.4268102e-07	-1.4295858e-07	-1.4308341e-07	-1.4320358e-07	-1.4296762e-07	-1.4300707e-07	-1.4315503e-07	-1.4234047e-07	-1.4282261e-07	-1.4348393e-07	-1.4385137e-07	-1.443521e-07	-1.4422795e-07	-1.4423046e-07	-1.4163288e-07	-1.429039e-07	-1.431959e-07	-1.4302509e-07	-1.4281852e-07	-1.4327679e-07	-1.4323354e-07	-1.4278777e-07	-1.4399069e-07	-1.4438638e-07	-1.4447494e-07	-1.4479298e-07	-1.4434937e-07	-1.4419226e-07	-1.4417145e-07	-1.4372642e-07	-1.4437938e-07	-1.4413803e-07	-1.4473829e-07	-1.4506048e-07	-1.4473733e-07	-1.4581701e-07	-1.4623083e-07	-1.4670763e-07	-1.468548e-07	-1.4521345e-07	-1.4656825e-07	-1.4565313e-07	-1.4550187e-07	-1.4718722e-07	-1.4776498e-07	-1.4780818e-07	-1.4778414e-07	-1.4692876e-07	-1.4767693e-07	-1.4882431e-07	-1.492491e-07	-1.4951542e-07	-1.4990678e-07	-1.4945897e-07	-1.4916668e-07	-1.4931271e-07	-1.4632354e-07	-1.4856238e-07	-1.50164e-07	-1.5025785e-07	-1.5046834e-07	-1.4994049e-07	-1.5071396e-07	-1.5089205e-07	-1.5217881e-07	-1.5265385e-07	-1.5255637e-07	-1.5194689e-07	-1.517347e-07	-1.4947909e-07	-1.5029616e-07	-1.4972414e-07	-1.5195104e-07	-1.5251987e-07	-1.5250288e-07	-1.5205109e-07	-1.5238521e-07	-1.5257564e-07	-1.5333751e-07	-1.541012e-07	-1.5443749e-07	-1.5427565e-07	-1.5439036e-07	-1.5411683e-07	-1.5445454e-07	-1.5567917e-07	-1.5587096e-07	-1.562168e-07	-1.5579462e-07	-1.5681229e-07	-1.5711896e-07	-1.5780125e-07	-1.5846507e-07	-1.5865322e-07	-1.5995289e-07	-1.6048301e-07	-1.6129275e-07	-1.618011e-07	-1.6218797e-07	-1.6217678e-07	-1.6222481e-07	-1.6284548e-07	-1.6413298e-07	-1.647544e-07	-1.653562e-07	-1.6578906e-07	-1.6710652e-07	-1.6842489e-07	-1.6865494e-07	-1.6981295e-07	-1.7078372e-07	-1.7107863e-07	-1.7190547e-07	-1.7304916e-07	-1.7428624e-07	-1.7522683e-07	-1.7642816e-07	-1.7732606e-07	-1.7802233e-07	-1.7849794e-07	-1.7932075e-07	-1.7994745e-07	-1.803507e-07	-1.8103276e-07	-1.8147369e-07	-1.8178736e-07	-1.8234408e-07	-1.8290348e-07	-1.8314154e-07	-1.8299772e-07	-1.8392245e-07	-1.8374249e-07	-1.8448208e-07	-1.8491056e-07	-1.8515681e-07	-1.8502698e-07	-1.8525589e-07	-1.85256e-07	-1.8506887e-07	-1.8477999e-07	-1.8435202e-07	-1.8370787e-07	-1.838082e-07	-1.8453517e-07	-1.83542e-07	-1.8342104e-07	-1.8309532e-07	-1.8305087e-07	-1.8355661e-07	-1.8312221e-07	-1.8269208e-07	-1.8296589e-07	-1.8348987e-07	-1.8309055e-07	-1.8353393e-07	-1.8398123e-07	-1.8423032e-07	-1.8371821e-07	-1.8380206e-07	-1.8405768e-07	-1.8404484e-07	-1.8446144e-07	-1.837534e-07	-1.8371168e-07	-1.8412726e-07	-1.8439141e-07	-1.8455427e-07	-1.8491437e-07	-1.8514226e-07	-1.8548189e-07	-1.8571001e-07	-1.8562758e-07	-1.8568159e-07	-1.8660899e-07	-1.8660262e-07	-1.8655749e-07	-1.8691202e-07	-1.8645244e-07	-1.8700524e-07	-1.8640668e-07	-1.8750444e-07	-1.8744043e-07	-1.8770942e-07	-1.8770874e-07	-1.8721767e-07	-1.8748386e-07	-1.8785801e-07	-1.8807816e-07	-1.877695e-07	-1.8788126e-07	-1.8806486e-07	-1.8760005e-07	-1.873604e-07	-1.8771999e-07	-1.878455e-07	-1.8751928e-07	-1.8760517e-07	-1.8708465e-07	-1.8759062e-07	-1.8701149e-07	-1.8695516e-07	-1.863101e-07	-1.8686006e-07	-1.8699126e-07	-1.8693351e-07	-1.863778e-07	-1.8652673e-07	-1.865173e-07	-1.8661927e-07	-1.8695135e-07	-1.8651326e-07	-1.8671807e-07	-1.8613736e-07	-1.8620608e-07	-1.8615555e-07	-1.8558541e-07	-1.856784e-07	-1.8590214e-07	-1.8560576e-07	-1.8565811e-07	-1.8559757e-07	-1.8598797e-07	-1.8588355e-07	-1.8584717e-07	-1.8567329e-07	-1.8536406e-07	-1.8511037e-07	-1.8470541e-07	-1.8423253e-07	-1.8403358e-07	-1.8419962e-07	-1.850002e-07	-1.8410907e-07	-1.8400999e-07	-1.8389579e-07	-1.8367365e-07	-1.8374067e-07	-1.8393524e-07	-1.8425476e-07	-1.8463072e-07	-1.849786e-07	-1.8525674e-07	-1.8547945e-07	-1.861593e-07	-1.8675462e-07	-1.8695374e-07	-1.8755361e-07	-1.8758396e-07	-1.879248e-07	-1.8843684e-07	-1.8847993e-07	-1.8880831e-07	-1.8900533e-07	-1.888834e-07	-1.889241e-07	-1.8855917e-07	-1.8843639e-07	-1.8831633e-07	-1.8838199e-07	-1.8824346e-07	-1.8818122e-07	-1.8847857e-07	-1.8823158e-07	-1.8749546e-07	-1.8759988e-07	-1.8743816e-07	-1.8776933e-07	-1.8709846e-07	-1.872861e-07	-1.8709807e-07	-1.8685341e-07	-1.86389e-07	-1.8431666e-07	-1.8499389e-07	-1.8475521e-07	-1.8444013e-07	-1.8436634e-07	-1.8433684e-07	-1.844237e-07	-1.8450731e-07	-1.8431444e-07	-1.8382457e-07	-1.8168555e-07	-1.8338955e-07	-1.8293838e-07	-1.8248249e-07	-1.8248761e-07	-1.8255338e-07	-1.8300256e-07	-1.8318696e-07	-1.834494e-07	-1.8314535e-07	-1.8288722e-07	-1.8217571e-07	-1.8220032e-07	-1.812146e-07	-1.809255e-07	-1.7990186e-07	-1.8074678e-07	-1.8062048e-07	-1.8086592e-07	-1.8000276e-07	-1.7990914e-07	-1.7988214e-07	-1.7922162e-07	-1.7868427e-07	-1.784997e-07	-1.7846611e-07	-1.7797839e-07	-1.775972e-07	-1.7683834e-07	-1.7659454e-07	-1.7596159e-07	-1.7520165e-07	-1.7281769e-07	-1.7434053e-07	-1.7330666e-07	-1.7311083e-07	-1.7268673e-07	-1.7175728e-07	-1.7244378e-07	-1.7230815e-07	-1.7196703e-07	-1.7173312e-07	-1.6968892e-07	-1.6954272e-07	-1.6890476e-07	-1.6865306e-07	-1.6742695e-07	-1.6541622e-07	-1.6423053e-07	-1.6303505e-07	-1.624702e-07	-1.623178e-07	-1.6215466e-07	-1.6338538e-07	-1.6226068e-07	-1.6238926e-07	-1.6044697e-07	-1.6083249e-07	-1.6004827e-07	-1.6023955e-07	-1.5989292e-07	-1.5987581e-07	-1.5938861e-07	-1.5924132e-07	-1.5893488e-07	-1.6013303e-07	-1.5839004e-07	-1.565453e-07	-1.5606167e-07	-1.5555918e-07	-1.5448234e-07	-1.5415077e-07	-1.5387553e-07	-1.5344818e-07	-1.5372922e-07	-1.5288583e-07	-1.5243802e-07	-1.5231694e-07	-1.5196434e-07	-1.5105775e-07	-1.5005264e-07	-1.4974029e-07	-1.4887996e-07	-1.5031213e-07	-1.4979065e-07	-1.5029883e-07	-1.4888025e-07	-1.4856806e-07	-1.4737526e-07	-1.474005e-07	-1.4541308e-07	-1.4582531e-07	-1.4511443e-07	-1.4514899e-07	-1.4572021e-07	-1.4527512e-07	-1.4528041e-07	-1.4418021e-07	-1.4343391e-07	-1.4261798e-07	-1.4154978e-07	-1.4147389e-07	-1.4008219e-07	-1.404178e-07	-1.4101272e-07	-1.4106803e-07	-1.4119894e-07	-1.4075999e-07	-1.406587e-07	-1.3983413e-07	-1.3942832e-07	-1.3987898e-07	-1.3875967e-07	-1.3726026e-07	-1.3749832e-07	-1.3650771e-07	-1.3815685e-07	-1.3827906e-07	-1.371148e-07	-1.3649731e-07	-1.3531388e-07	-1.3514017e-07	-1.3478331e-07	-1.3442684e-07	-1.3467775e-07	-1.345237e-07	-1.3385505e-07	-1.3290116e-07	-1.3265907e-07	-1.3209115e-07	-1.3171172e-07	-1.3133541e-07	-1.3161161e-07	-1.305076e-07	-1.3007843e-07	-1.3021918e-07	-1.2932685e-07	-1.2892571e-07	-1.2834454e-07	-1.285631e-07	-1.2816946e-07	-1.2829389e-07	-1.2833306e-07	-1.2859533e-07	-1.2901853e-07	-1.2841963e-07	-1.2812427e-07	-1.2747222e-07	-1.2736052e-07	-1.2746693e-07	-1.2789172e-07	-1.2734472e-07	-1.2719499e-07	-1.2724138e-07	-1.2694028e-07	-1.2716254e-07	-1.2646694e-07	-1.2657961e-07	-1.2624821e-07	-1.2637088e-07	-1.2625009e-07	-1.2618733e-07	-1.2592506e-07	-1.26175e-07	-1.2608052e-07	-1.2540323e-07	-1.2524805e-07	-1.2512646e-07	-1.2460117e-07	-1.2518865e-07	-1.2560866e-07	-1.2556802e-07	-1.252638e-07	-1.2503762e-07	-1.2479427e-07	-1.2506945e-07	-1.2563902e-07	-1.2602732e-07	-1.2541773e-07	-1.246047e-07	-1.2357657e-07	-1.2395725e-07	-1.2363648e-07	-1.2320334e-07	-1.2301609e-07	-1.2260301e-07
-1.4135225e-07	-1.4132269e-07	-1.4187066e-07	-1.420791e-07	-1.417045e-07	-1.4180068e-07	-1.4090472e-07	-1.4104342e-07	-1.4090153e-07	-1.4051068e-07	-1.4031474e-07	-1.4015336e-07	-1.3995157e-07	-1.3895442e-07	-1.3798729e-07	-1.4026949e-07	-1.4020605e-07	-1.4040535e-07	-1.4031565e-07	-1.408896e-07	-1.4148964e-07	-1.4121991e-07	-1.4135014e-07	-1.4158894e-07	-1.4091268e-07	-1.4118996e-07	-1.406371e-07	-1.3973988e-07	-1.3945078e-07	-1.3908038e-07	-1.4035999e-07	-1.4100499e-07	-1.4154836e-07	-1.4141477e-07	-1.4148878e-07	-1.4011079e-07	-1.4022754e-07	-1.3902093e-07	-1.3879225e-07	-1.4038358e-07	-1.4073061e-07	-1.4087664e-07	-1.3929895e-07	-1.3964029e-07	-1.4104182e-07	-1.4115972e-07	-1.4117438e-07	-1.4161816e-07	-1.411417e-07	-1.4105819e-07	-1.4146582e-07	-1.4070662e-07	-1.410009e-07	-1.4193574e-07	-1.4219279e-07	-1.426809e-07	-1.4241351e-07	-1.423997e-07	-1.3950955e-07	-1.4106922e-07	-1.4160651e-07	-1.4152664e-07	-1.4178357e-07	-1.4224747e-07	-1.4198372e-07	-1.4166994e-07	-1.4261536e-07	-1.4272922e-07	-1.4275798e-07	-1.4295415e-07	-1.4270427e-07	-1.4274838e-07	-1.4240175e-07	-1.4222013e-07	-1.4283017e-07	-1.4284154e-07	-1.4350547e-07	-1.434359e-07	-1.4339139e-07	-1.4422687e-07	-1.4431174e-07	-1.4464047e-07	-1.4475307e-07	-1.4309478e-07	-1.4447039e-07	-1.4408607e-07	-1.4412518e-07	-1.452409e-07	-1.4564057e-07	-1.4556093e-07	-1.4590665e-07	-1.4481424e-07	-1.458672e-07	-1.4666881e-07	-1.470911e-07	-1.475106e-07	-1.4792278e-07	-1.4719672e-07	-1.4677778e-07	-1.4704796e-07	-1.4424637e-07	-1.466064e-07	-1.4838247e-07	-1.4825918e-07	-1.4855027e-07	-1.4778988e-07	-1.4861217e-07	-1.482577e-07	-1.496233e-07	-1.4961557e-07	-1.5009795e-07	-1.4979719e-07	-1.497304e-07	-1.476136e-07	-1.4899183e-07	-1.4848132e-07	-1.4976922e-07	-1.5090347e-07	-1.5091706e-07	-1.5006282e-07	-1.504813e-07	-1.5075943e-07	-1.5123163e-07	-1.5191267e-07	-1.5250208e-07	-1.5248594e-07	-1.5280358e-07	-1.5278579e-07	-1.5309513e-07	-1.5414111e-07	-1.5404873e-07	-1.5440384e-07	-1.5425206e-07	-1.552317e-07	-1.5571823e-07	-1.5623846e-07	-1.5667132e-07	-1.5675113e-07	-1.582261e-07	-1.5872138e-07	-1.5976718e-07	-1.6018566e-07	-1.6059528e-07	-1.6016924e-07	-1.6062722e-07	-1.6108692e-07	-1.6222236e-07	-1.6265307e-07	-1.6326874e-07	-1.6400088e-07	-1.6511933e-07	-1.664356e-07	-1.6690353e-07	-1.6773481e-07	-1.6894677e-07	-1.6939754e-07	-1.7001332e-07	-1.7096585e-07	-1.7195617e-07	-1.7283202e-07	-1.7385514e-07	-1.7495643e-07	-1.7602116e-07	-1.7672977e-07	-1.7770157e-07	-1.7830149e-07	-1.787879e-07	-1.7947497e-07	-1.7979062e-07	-1.8078856e-07	-1.8151383e-07	-1.8193214e-07	-1.820685e-07	-1.820062e-07	-1.8299772e-07	-1.8267764e-07	-1.8378609e-07	-1.839561e-07	-1.8432968e-07	-1.8418359e-07	-1.8466795e-07	-1.8440335e-07	-1.8425357e-07	-1.8410839e-07	-1.8381547e-07	-1.8117925e-07	-1.8181623e-07	-1.8273425e-07	-1.8309919e-07	-1.8301296e-07	-1.8266741e-07	-1.8259112e-07	-1.8301552e-07	-1.8256731e-07	-1.8214655e-07	-1.8238671e-07	-1.8278524e-07	-1.8227729e-07	-1.8251887e-07	-1.8298317e-07	-1.8336931e-07	-1.8309714e-07	-1.8326591e-07	-1.8342593e-07	-1.8332884e-07	-1.838377e-07	-1.8309868e-07	-1.8317411e-07	-1.8361663e-07	-1.8394235e-07	-1.8420855e-07	-1.8462475e-07	-1.8474094e-07	-1.851954e-07	-1.8543528e-07	-1.8527305e-07	-1.8551333e-07	-1.8639042e-07	-1.863574e-07	-1.8630527e-07	-1.8671159e-07	-1.8626281e-07	-1.867466e-07	-1.8613389e-07	-1.8724927e-07	-1.8711677e-07	-1.8730998e-07	-1.8729196e-07	-1.8679674e-07	-1.8699171e-07	-1.8742861e-07	-1.8768037e-07	-1.8737035e-07	-1.8744561e-07	-1.8768162e-07	-1.8726479e-07	-1.8708892e-07	-1.8740724e-07	-1.8760153e-07	-1.8720414e-07	-1.8730168e-07	-1.8685597e-07	-1.8737404e-07	-1.867931e-07	-1.8675451e-07	-1.8606676e-07	-1.8656795e-07	-1.8666583e-07	-1.8665219e-07	-1.8610251e-07	-1.8621517e-07	-1.8620995e-07	-1.8635592e-07	-1.8674757e-07	-1.8629368e-07	-1.8642805e-07	-1.8583705e-07	-1.8594164e-07	-1.858615e-07	-1.8525975e-07	-1.8530841e-07	-1.8548599e-07	-1.8522542e-07	-1.8527919e-07	-1.8519114e-07	-1.8550787e-07	-1.8544529e-07	-1.8544421e-07	-1.8541215e-07	-1.8508581e-07	-1.847622e-07	-1.8441705e-07	-1.8392018e-07	-1.8368308e-07	-1.8375488e-07	-1.8431604e-07	-1.8326381e-07	-1.8312892e-07	-1.8306685e-07	-1.8297897e-07	-1.8325147e-07	-1.8351415e-07	-1.83944e-07	-1.8427522e-07	-1.846314e-07	-1.8498605e-07	-1.851958e-07	-1.8587576e-07	-1.8647671e-07	-1.8681533e-07	-1.8744095e-07	-1.8750302e-07	-1.8789575e-07	-1.8834623e-07	-1.8839256e-07	-1.8874874e-07	-1.8900073e-07	-1.8884856e-07	-1.8879143e-07	-1.8838955e-07	-1.8815405e-07	-1.881096e-07	-1.8820253e-07	-1.8816979e-07	-1.8813063e-07	-1.8838165e-07	-1.8816286e-07	-1.8739627e-07	-1.875008e-07	-1.8734448e-07	-1.8763831e-07	-1.8687916e-07	-1.8704429e-07	-1.8673296e-07	-1.8654725e-07	-1.8627009e-07	-1.8372339e-07	-1.8351932e-07	-1.8339057e-07	-1.8442176e-07	-1.8426704e-07	-1.8425027e-07	-1.8433252e-07	-1.8445979e-07	-1.8431592e-07	-1.8391307e-07	-1.8164872e-07	-1.8330894e-07	-1.8301324e-07	-1.8252786e-07	-1.8248312e-07	-1.8235761e-07	-1.8274551e-07	-1.8289575e-07	-1.8294548e-07	-1.8258697e-07	-1.8194157e-07	-1.8136967e-07	-1.815464e-07	-1.807536e-07	-1.7885611e-07	-1.7854512e-07	-1.801252e-07	-1.7980273e-07	-1.8024633e-07	-1.7936139e-07	-1.7949452e-07	-1.7933775e-07	-1.7840097e-07	-1.7802449e-07	-1.775029e-07	-1.7694373e-07	-1.7687017e-07	-1.7623012e-07	-1.7526673e-07	-1.7557937e-07	-1.7493005e-07	-1.7385383e-07	-1.7140059e-07	-1.7265251e-07	-1.7179769e-07	-1.7179184e-07	-1.7104855e-07	-1.6992408e-07	-1.7110324e-07	-1.7130765e-07	-1.7083482e-07	-1.7025695e-07	-1.6778489e-07	-1.6760509e-07	-1.6717331e-07	-1.6678422e-07	-1.6534597e-07	-1.6323418e-07	-1.6237402e-07	-1.6094361e-07	-1.6031152e-07	-1.6019624e-07	-1.5934347e-07	-1.5994965e-07	-1.5937525e-07	-1.5913963e-07	-1.5827567e-07	-1.5876634e-07	-1.5807342e-07	-1.5805705e-07	-1.5779517e-07	-1.5791483e-07	-1.5737226e-07	-1.5699976e-07	-1.5663437e-07	-1.5779705e-07	-1.5617763e-07	-1.5438042e-07	-1.5402958e-07	-1.5352379e-07	-1.5252402e-07	-1.5214874e-07	-1.5192006e-07	-1.5136692e-07	-1.5191711e-07	-1.5091746e-07	-1.4983107e-07	-1.4972119e-07	-1.4959966e-07	-1.491133e-07	-1.4835109e-07	-1.4828242e-07	-1.4717239e-07	-1.4815629e-07	-1.4756534e-07	-1.4814702e-07	-1.4664244e-07	-1.466554e-07	-1.4519117e-07	-1.453966e-07	-1.4327304e-07	-1.429828e-07	-1.4231688e-07	-1.4234479e-07	-1.4346114e-07	-1.4320909e-07	-1.4302464e-07	-1.4171474e-07	-1.4103648e-07	-1.4016877e-07	-1.3969304e-07	-1.3923886e-07	-1.3814412e-07	-1.3853366e-07	-1.390423e-07	-1.3907567e-07	-1.3891133e-07	-1.3885722e-07	-1.3840025e-07	-1.3795744e-07	-1.3738838e-07	-1.3783841e-07	-1.3671166e-07	-1.3514614e-07	-1.3535862e-07	-1.3429383e-07	-1.3554973e-07	-1.3582485e-07	-1.3477745e-07	-1.3399386e-07	-1.3287257e-07	-1.3248138e-07	-1.3196234e-07	-1.317415e-07	-1.324903e-07	-1.3199985e-07	-1.3162111e-07	-1.3063101e-07	-1.3034389e-07	-1.2937011e-07	-1.2896845e-07	-1.2842844e-07	-1.2876887e-07	-1.2811779e-07	-1.279351e-07	-1.2779356e-07	-1.2720534e-07	-1.2678754e-07	-1.2629846e-07	-1.265438e-07	-1.2613634e-07	-1.2636707e-07	-1.2610769e-07	-1.263266e-07	-1.2673047e-07	-1.2613754e-07	-1.2614026e-07	-1.2524754e-07	-1.2513664e-07	-1.2521372e-07	-1.2572497e-07	-1.2541267e-07	-1.2520195e-07	-1.2510139e-07	-1.2503534e-07	-1.2502159e-07	-1.247318e-07	-1.2474817e-07	-1.2463215e-07	-1.2473515e-07	-1.2470412e-07	-1.2445491e-07	-1.242347e-07	-1.2427381e-07	-1.2410152e-07	-1.2359612e-07	-1.2338586e-07	-1.2327371e-07	-1.2274643e-07	-1.2322113e-07	-1.23495e-07	-1.2327405e-07	-1.2337307e-07	-1.2329809e-07	-1.229094e-07	-1.229306e-07	-1.2337779e-07	-1.2376682e-07	-1.2371135e-07	-1.2299489e-07	-1.2199274e-07	-1.223226e-07	-1.219064e-07	-1.214425e-07	-1.2126719e-07	-1.2075344e-07
-1.3985073e-07	-1.3990621e-07	-1.4032423e-07	-1.4054689e-07	-1.4020247e-07	-1.4011061e-07	-1.3954462e-07	-1.3947033e-07	-1.3952285e-07	-1.3897363e-07	-1.3903372e-07	-1.3875922e-07	-1.383471e-07	-1.3743767e-07	-1.3643961e-07	-1.3883272e-07	-1.3849888e-07	-1.3891184e-07	-1.3897647e-07	-1.3937682e-07	-1.399016e-07	-1.3959755e-07	-1.3963876e-07	-1.3979883e-07	-1.3914553e-07	-1.3946539e-07	-1.3903127e-07	-1.3856703e-07	-1.3841748e-07	-1.3829464e-07	-1.3907015e-07	-1.3944776e-07	-1.4014057e-07	-1.3991956e-07	-1.3994708e-07	-1.3941423e-07	-1.3917105e-07	-1.3810529e-07	-1.3785495e-07	-1.3887023e-07	-1.3915968e-07	-1.3914342e-07	-1.3810859e-07	-1.3823876e-07	-1.3921328e-07	-1.3927666e-07	-1.3929662e-07	-1.3994327e-07	-1.3949403e-07	-1.3927223e-07	-1.3968662e-07	-1.3904111e-07	-1.3901689e-07	-1.3998419e-07	-1.404307e-07	-1.4086737e-07	-1.4035828e-07	-1.4035089e-07	-1.3769704e-07	-1.394834e-07	-1.398634e-07	-1.3998164e-07	-1.4028319e-07	-1.4078029e-07	-1.4046509e-07	-1.4000733e-07	-1.4089795e-07	-1.4083651e-07	-1.4104575e-07	-1.4121628e-07	-1.4133764e-07	-1.4133701e-07	-1.408502e-07	-1.4080774e-07	-1.4114238e-07	-1.4137612e-07	-1.4198224e-07	-1.4179381e-07	-1.418714e-07	-1.426061e-07	-1.4261963e-07	-1.4275304e-07	-1.4278953e-07	-1.4167648e-07	-1.4274889e-07	-1.4266755e-07	-1.4281545e-07	-1.4333938e-07	-1.4342766e-07	-1.4308591e-07	-1.4378384e-07	-1.429047e-07	-1.4421778e-07	-1.4447312e-07	-1.447674e-07	-1.450141e-07	-1.4524693e-07	-1.4461449e-07	-1.4430589e-07	-1.4481071e-07	-1.4234723e-07	-1.446702e-07	-1.4650146e-07	-1.4644445e-07	-1.4654836e-07	-1.4574016e-07	-1.4636726e-07	-1.4608571e-07	-1.4690153e-07	-1.4609873e-07	-1.4790999e-07	-1.4784723e-07	-1.4785007e-07	-1.4620531e-07	-1.4778993e-07	-1.473822e-07	-1.4794784e-07	-1.4892134e-07	-1.4949626e-07	-1.4886899e-07	-1.4912513e-07	-1.4951206e-07	-1.4939332e-07	-1.4966741e-07	-1.5018355e-07	-1.5040291e-07	-1.5087477e-07	-1.5102972e-07	-1.5153825e-07	-1.5251157e-07	-1.5231552e-07	-1.526351e-07	-1.5277442e-07	-1.5374383e-07	-1.541776e-07	-1.5472739e-07	-1.5520891e-07	-1.5524893e-07	-1.5645105e-07	-1.5695423e-07	-1.5795837e-07	-1.582315e-07	-1.5875048e-07	-1.5841937e-07	-1.5915163e-07	-1.5945778e-07	-1.6046903e-07	-1.6100557e-07	-1.6159532e-07	-1.6229535e-07	-1.6333291e-07	-1.6443209e-07	-1.6518629e-07	-1.6568805e-07	-1.670694e-07	-1.6768564e-07	-1.681239e-07	-1.6892415e-07	-1.6967607e-07	-1.7033142e-07	-1.7119243e-07	-1.7237937e-07	-1.7375214e-07	-1.7466533e-07	-1.7555948e-07	-1.7638882e-07	-1.7701592e-07	-1.7762278e-07	-1.7790978e-07	-1.7957217e-07	-1.8013117e-07	-1.8060592e-07	-1.8063116e-07	-1.8075514e-07	-1.8197539e-07	-1.8159881e-07	-1.8264859e-07	-1.8270816e-07	-1.832687e-07	-1.8312215e-07	-1.8384191e-07	-1.8362476e-07	-1.8340563e-07	-1.8314108e-07	-1.8275017e-07	-1.7953863e-07	-1.7932626e-07	-1.801194e-07	-1.8222482e-07	-1.8230327e-07	-1.8196442e-07	-1.8204622e-07	-1.8250307e-07	-1.8219117e-07	-1.8175433e-07	-1.8213672e-07	-1.8235482e-07	-1.8175513e-07	-1.8188598e-07	-1.8222693e-07	-1.8268901e-07	-1.8272647e-07	-1.8286886e-07	-1.830021e-07	-1.8278593e-07	-1.8312522e-07	-1.8236676e-07	-1.8260414e-07	-1.8311476e-07	-1.835615e-07	-1.8388647e-07	-1.8435571e-07	-1.844632e-07	-1.847842e-07	-1.8503681e-07	-1.8491482e-07	-1.8526617e-07	-1.8620199e-07	-1.8618567e-07	-1.8617197e-07	-1.8650417e-07	-1.8610024e-07	-1.8656249e-07	-1.858657e-07	-1.8696727e-07	-1.8685915e-07	-1.8699785e-07	-1.8691799e-07	-1.864434e-07	-1.8660535e-07	-1.8696068e-07	-1.8721988e-07	-1.8699455e-07	-1.8710489e-07	-1.8741383e-07	-1.8703508e-07	-1.8670443e-07	-1.8690929e-07	-1.8716833e-07	-1.8681953e-07	-1.8689735e-07	-1.8644187e-07	-1.8704964e-07	-1.8658085e-07	-1.8659716e-07	-1.858279e-07	-1.8631425e-07	-1.8630425e-07	-1.8611172e-07	-1.8558865e-07	-1.8561008e-07	-1.8560485e-07	-1.8582756e-07	-1.8618647e-07	-1.8577572e-07	-1.8605391e-07	-1.8550378e-07	-1.8553999e-07	-1.8556869e-07	-1.8500918e-07	-1.8515055e-07	-1.8533393e-07	-1.850205e-07	-1.8496632e-07	-1.8491056e-07	-1.8522428e-07	-1.8513782e-07	-1.8513288e-07	-1.851464e-07	-1.8471934e-07	-1.8420673e-07	-1.8394064e-07	-1.8362329e-07	-1.8344593e-07	-1.8333759e-07	-1.8360288e-07	-1.8275722e-07	-1.8263881e-07	-1.8260022e-07	-1.8245817e-07	-1.8282145e-07	-1.8316058e-07	-1.8360583e-07	-1.8393166e-07	-1.8435259e-07	-1.8474481e-07	-1.8490897e-07	-1.8559535e-07	-1.8629771e-07	-1.867262e-07	-1.8741576e-07	-1.874522e-07	-1.87821e-07	-1.8823522e-07	-1.8827308e-07	-1.8863182e-07	-1.889245e-07	-1.8873857e-07	-1.8854973e-07	-1.880943e-07	-1.8794981e-07	-1.8795299e-07	-1.8811647e-07	-1.8808663e-07	-1.8806253e-07	-1.8836181e-07	-1.8807111e-07	-1.874123e-07	-1.8744521e-07	-1.8737842e-07	-1.8767162e-07	-1.8674967e-07	-1.8688712e-07	-1.8655157e-07	-1.8642498e-07	-1.8606266e-07	-1.8323811e-07	-1.8301893e-07	-1.829726e-07	-1.8441142e-07	-1.8426067e-07	-1.8418069e-07	-1.8433576e-07	-1.8439937e-07	-1.8426863e-07	-1.8386919e-07	-1.8171858e-07	-1.8257737e-07	-1.8295441e-07	-1.8244509e-07	-1.8224557e-07	-1.8214547e-07	-1.8242781e-07	-1.8229122e-07	-1.8194379e-07	-1.8125564e-07	-1.8087303e-07	-1.8073439e-07	-1.8086325e-07	-1.7915437e-07	-1.7743946e-07	-1.7748164e-07	-1.7937458e-07	-1.7922804e-07	-1.7978402e-07	-1.7870633e-07	-1.7882115e-07	-1.7850971e-07	-1.7763216e-07	-1.7690792e-07	-1.7589366e-07	-1.7483029e-07	-1.7502776e-07	-1.7407405e-07	-1.729527e-07	-1.7425708e-07	-1.7402465e-07	-1.7275107e-07	-1.7047734e-07	-1.7089502e-07	-1.7017794e-07	-1.702702e-07	-1.6944011e-07	-1.6831581e-07	-1.6929511e-07	-1.6968517e-07	-1.6901737e-07	-1.679349e-07	-1.6544493e-07	-1.6529498e-07	-1.6486848e-07	-1.6460837e-07	-1.6285134e-07	-1.6056282e-07	-1.6022756e-07	-1.5879903e-07	-1.5811781e-07	-1.5807456e-07	-1.5694309e-07	-1.5695986e-07	-1.5649874e-07	-1.5638051e-07	-1.560461e-07	-1.5668923e-07	-1.5602359e-07	-1.5608924e-07	-1.5576325e-07	-1.5574005e-07	-1.5516406e-07	-1.5486313e-07	-1.5421853e-07	-1.5527201e-07	-1.5399945e-07	-1.5227602e-07	-1.5201226e-07	-1.5154791e-07	-1.5070748e-07	-1.5035687e-07	-1.5015166e-07	-1.4911717e-07	-1.4983857e-07	-1.4882153e-07	-1.4742517e-07	-1.4745547e-07	-1.4729375e-07	-1.4721275e-07	-1.4646031e-07	-1.4623731e-07	-1.4523857e-07	-1.4574164e-07	-1.4527495e-07	-1.4546089e-07	-1.4399581e-07	-1.4459192e-07	-1.4297331e-07	-1.4328583e-07	-1.4106791e-07	-1.4063352e-07	-1.3980463e-07	-1.3941184e-07	-1.4075977e-07	-1.4091938e-07	-1.4041308e-07	-1.390855e-07	-1.387329e-07	-1.3779089e-07	-1.3754584e-07	-1.3703374e-07	-1.3626425e-07	-1.3638839e-07	-1.3701799e-07	-1.3701447e-07	-1.3652254e-07	-1.3645962e-07	-1.3624049e-07	-1.3591841e-07	-1.3534196e-07	-1.3581598e-07	-1.3471146e-07	-1.3331055e-07	-1.3330362e-07	-1.3208376e-07	-1.3285916e-07	-1.3319686e-07	-1.3235422e-07	-1.3178919e-07	-1.3075316e-07	-1.3021963e-07	-1.2944787e-07	-1.2915609e-07	-1.3006513e-07	-1.2967354e-07	-1.2941251e-07	-1.283978e-07	-1.2810062e-07	-1.2701707e-07	-1.2641925e-07	-1.2566932e-07	-1.2564789e-07	-1.2552329e-07	-1.2547457e-07	-1.254275e-07	-1.2508809e-07	-1.2491438e-07	-1.2444139e-07	-1.2479438e-07	-1.243564e-07	-1.2465563e-07	-1.2418684e-07	-1.243302e-07	-1.2439432e-07	-1.2399056e-07	-1.2387943e-07	-1.2304287e-07	-1.2314354e-07	-1.2313222e-07	-1.2359504e-07	-1.2343264e-07	-1.2323136e-07	-1.2301092e-07	-1.2308709e-07	-1.23159e-07	-1.2294765e-07	-1.229987e-07	-1.2299142e-07	-1.2301285e-07	-1.2310954e-07	-1.2268657e-07	-1.2250649e-07	-1.2252633e-07	-1.2216424e-07	-1.2179805e-07	-1.2168817e-07	-1.2151821e-07	-1.2123127e-07	-1.2142073e-07	-1.2161939e-07	-1.2149769e-07	-1.2165555e-07	-1.2171432e-07	-1.210426e-07	-1.2057956e-07	-1.2090834e-07	-1.2136002e-07	-1.2178003e-07	-1.2102294e-07	-1.2041892e-07	-1.2065175e-07	-1.202331e-07	-1.1968802e-07	-1.1954796e-07	-1.1900698e-07
-1.38541e-07	-1.3843811e-07	-1.3853418e-07	-1.3902525e-07	-1.3859716e-07	-1.3812416e-07	-1.3813889e-07	-1.3798171e-07	-1.3798166e-07	-1.3731e-07	-1.3758199e-07	-1.3738151e-07	-1.371281e-07	-1.3633445e-07	-1.3503825e-07	-1.3734626e-07	-1.3696928e-07	-1.3737389e-07	-1.3755658e-07	-1.3772365e-07	-1.3806573e-07	-1.3779118e-07	-1.3788411e-07	-1.3800457e-07	-1.3736604e-07	-1.3769881e-07	-1.3731233e-07	-1.3707609e-07	-1.3707984e-07	-1.3717698e-07	-1.3761928e-07	-1.378433e-07	-1.384841e-07	-1.3844686e-07	-1.3845636e-07	-1.3804367e-07	-1.3774206e-07	-1.3661139e-07	-1.3639328e-07	-1.3721433e-07	-1.3745466e-07	-1.3735513e-07	-1.3661167e-07	-1.3668381e-07	-1.3745972e-07	-1.3749667e-07	-1.3788645e-07	-1.380796e-07	-1.3782511e-07	-1.3763093e-07	-1.3797251e-07	-1.3737133e-07	-1.3715396e-07	-1.3810342e-07	-1.3856419e-07	-1.3897699e-07	-1.3835358e-07	-1.3821625e-07	-1.3616364e-07	-1.3764674e-07	-1.3813207e-07	-1.3844317e-07	-1.3869646e-07	-1.3906322e-07	-1.385153e-07	-1.3796216e-07	-1.3867987e-07	-1.3888842e-07	-1.390253e-07	-1.3938512e-07	-1.3971163e-07	-1.3957043e-07	-1.3909346e-07	-1.3928462e-07	-1.3925973e-07	-1.3981071e-07	-1.404004e-07	-1.4018963e-07	-1.4015444e-07	-1.4101391e-07	-1.409262e-07	-1.4111509e-07	-1.4107064e-07	-1.4037545e-07	-1.4117029e-07	-1.4117182e-07	-1.4136896e-07	-1.4169234e-07	-1.4167864e-07	-1.4117842e-07	-1.4170098e-07	-1.4123003e-07	-1.4247809e-07	-1.4264663e-07	-1.4286638e-07	-1.4254027e-07	-1.4284723e-07	-1.4273428e-07	-1.4275628e-07	-1.4317243e-07	-1.4063818e-07	-1.4277805e-07	-1.4460323e-07	-1.4452837e-07	-1.4459607e-07	-1.4407374e-07	-1.4449063e-07	-1.4427627e-07	-1.445747e-07	-1.4303987e-07	-1.4611425e-07	-1.4625891e-07	-1.4630598e-07	-1.4509709e-07	-1.4632479e-07	-1.4604979e-07	-1.4633855e-07	-1.4656968e-07	-1.4750196e-07	-1.4751714e-07	-1.4751686e-07	-1.4761918e-07	-1.4745279e-07	-1.4750464e-07	-1.4778846e-07	-1.481136e-07	-1.4870523e-07	-1.4916913e-07	-1.4985085e-07	-1.5067678e-07	-1.5043514e-07	-1.5082588e-07	-1.5121611e-07	-1.519511e-07	-1.5259053e-07	-1.5329084e-07	-1.5377663e-07	-1.5385922e-07	-1.5473813e-07	-1.5512734e-07	-1.5574778e-07	-1.5636556e-07	-1.567247e-07	-1.56895e-07	-1.5766864e-07	-1.580691e-07	-1.5897331e-07	-1.5951986e-07	-1.6018805e-07	-1.6080179e-07	-1.617434e-07	-1.6238545e-07	-1.6333559e-07	-1.6381512e-07	-1.651191e-07	-1.6603485e-07	-1.6664745e-07	-1.6722123e-07	-1.6769826e-07	-1.6809042e-07	-1.6872235e-07	-1.7035319e-07	-1.7147005e-07	-1.7232924e-07	-1.7336572e-07	-1.7408803e-07	-1.7498724e-07	-1.7563826e-07	-1.7604276e-07	-1.7794963e-07	-1.7834253e-07	-1.7880859e-07	-1.7908548e-07	-1.7929165e-07	-1.8072927e-07	-1.8027129e-07	-1.8131203e-07	-1.813537e-07	-1.8183448e-07	-1.8191963e-07	-1.8246618e-07	-1.8237341e-07	-1.8220811e-07	-1.8183488e-07	-1.8152286e-07	-1.7861407e-07	-1.7838812e-07	-1.7873208e-07	-1.8112434e-07	-1.8121472e-07	-1.8112411e-07	-1.8135654e-07	-1.8196727e-07	-1.8172227e-07	-1.8133875e-07	-1.8176939e-07	-1.8191878e-07	-1.8133846e-07	-1.8137632e-07	-1.8175353e-07	-1.8232424e-07	-1.8227081e-07	-1.8246465e-07	-1.8252746e-07	-1.8235022e-07	-1.8253155e-07	-1.8193185e-07	-1.8217162e-07	-1.8268264e-07	-1.831055e-07	-1.8331144e-07	-1.8378637e-07	-1.8385958e-07	-1.8415398e-07	-1.8443677e-07	-1.8446207e-07	-1.8480483e-07	-1.858723e-07	-1.8592073e-07	-1.8596739e-07	-1.8633631e-07	-1.8590026e-07	-1.8639474e-07	-1.8564822e-07	-1.8667038e-07	-1.8664292e-07	-1.8668817e-07	-1.8657579e-07	-1.8610183e-07	-1.86281e-07	-1.8661211e-07	-1.8681146e-07	-1.8659034e-07	-1.8677184e-07	-1.8713331e-07	-1.8671875e-07	-1.8636337e-07	-1.8651218e-07	-1.8680811e-07	-1.8645926e-07	-1.8655805e-07	-1.8609472e-07	-1.8670301e-07	-1.8632687e-07	-1.8637712e-07	-1.8563225e-07	-1.8605328e-07	-1.8586815e-07	-1.8561246e-07	-1.8494006e-07	-1.8497633e-07	-1.8493705e-07	-1.8502374e-07	-1.8543005e-07	-1.851912e-07	-1.8553033e-07	-1.8512088e-07	-1.8520478e-07	-1.8540487e-07	-1.848336e-07	-1.8502027e-07	-1.852211e-07	-1.8487532e-07	-1.8477681e-07	-1.8468637e-07	-1.8504551e-07	-1.8484309e-07	-1.8494188e-07	-1.8486639e-07	-1.8439437e-07	-1.8384054e-07	-1.8362078e-07	-1.8337113e-07	-1.8327518e-07	-1.8304848e-07	-1.8329985e-07	-1.8232328e-07	-1.8232339e-07	-1.8228275e-07	-1.8218725e-07	-1.8249983e-07	-1.8273482e-07	-1.8310595e-07	-1.8349431e-07	-1.8402363e-07	-1.8442955e-07	-1.8463959e-07	-1.8537384e-07	-1.860879e-07	-1.8666549e-07	-1.8738717e-07	-1.8738979e-07	-1.8779048e-07	-1.8818042e-07	-1.881217e-07	-1.8829945e-07	-1.8855917e-07	-1.8828905e-07	-1.881794e-07	-1.8783572e-07	-1.877309e-07	-1.8783783e-07	-1.8798664e-07	-1.8799562e-07	-1.8799886e-07	-1.8825074e-07	-1.8786159e-07	-1.8725319e-07	-1.8730645e-07	-1.8727985e-07	-1.8753451e-07	-1.866826e-07	-1.8672472e-07	-1.8646904e-07	-1.8634813e-07	-1.8593028e-07	-1.829909e-07	-1.8269981e-07	-1.8236119e-07	-1.8428494e-07	-1.8419922e-07	-1.8377938e-07	-1.8429853e-07	-1.8402449e-07	-1.8394763e-07	-1.8343928e-07	-1.8142026e-07	-1.8104112e-07	-1.8258862e-07	-1.8224256e-07	-1.8206771e-07	-1.8168419e-07	-1.8144567e-07	-1.8083006e-07	-1.7993443e-07	-1.7875135e-07	-1.8035695e-07	-1.8023019e-07	-1.7914908e-07	-1.7742042e-07	-1.7632141e-07	-1.7633835e-07	-1.7705952e-07	-1.7812545e-07	-1.7890676e-07	-1.7820236e-07	-1.7823504e-07	-1.7720862e-07	-1.7666963e-07	-1.754517e-07	-1.7410633e-07	-1.7257008e-07	-1.7239381e-07	-1.7125154e-07	-1.7043783e-07	-1.7262465e-07	-1.7270122e-07	-1.7126666e-07	-1.6872133e-07	-1.6963526e-07	-1.6856717e-07	-1.6874702e-07	-1.6780592e-07	-1.6689233e-07	-1.6734623e-07	-1.6765898e-07	-1.6660073e-07	-1.6504652e-07	-1.6294257e-07	-1.628398e-07	-1.6191336e-07	-1.6179888e-07	-1.6036353e-07	-1.5805449e-07	-1.5811605e-07	-1.5685015e-07	-1.5584567e-07	-1.5594134e-07	-1.5471517e-07	-1.5467612e-07	-1.5409591e-07	-1.5420761e-07	-1.538034e-07	-1.5461194e-07	-1.5411183e-07	-1.5426724e-07	-1.538935e-07	-1.5349576e-07	-1.5295177e-07	-1.5267477e-07	-1.5202681e-07	-1.5291539e-07	-1.5197276e-07	-1.5027126e-07	-1.4982948e-07	-1.4960864e-07	-1.4859785e-07	-1.4839588e-07	-1.4818778e-07	-1.4699708e-07	-1.4755881e-07	-1.4674379e-07	-1.4566297e-07	-1.4588284e-07	-1.4501376e-07	-1.449614e-07	-1.4462512e-07	-1.4393146e-07	-1.4336609e-07	-1.433242e-07	-1.4289037e-07	-1.4263486e-07	-1.4134559e-07	-1.421767e-07	-1.4081644e-07	-1.4107565e-07	-1.3881203e-07	-1.3842981e-07	-1.3769613e-07	-1.365899e-07	-1.3766544e-07	-1.3813587e-07	-1.375326e-07	-1.3657518e-07	-1.3643751e-07	-1.3553841e-07	-1.355225e-07	-1.3505309e-07	-1.3445259e-07	-1.3457793e-07	-1.3506485e-07	-1.3476705e-07	-1.3429633e-07	-1.340897e-07	-1.3379531e-07	-1.3349643e-07	-1.3333278e-07	-1.3375967e-07	-1.3274052e-07	-1.31695e-07	-1.3131495e-07	-1.3029387e-07	-1.3021713e-07	-1.3066693e-07	-1.3012351e-07	-1.2961704e-07	-1.2870834e-07	-1.2807942e-07	-1.27134e-07	-1.2671416e-07	-1.2742447e-07	-1.2741293e-07	-1.2727662e-07	-1.2607154e-07	-1.2596337e-07	-1.2499754e-07	-1.2412812e-07	-1.2320845e-07	-1.2279099e-07	-1.2302985e-07	-1.2305088e-07	-1.2314104e-07	-1.2290502e-07	-1.2322874e-07	-1.2277076e-07	-1.2315382e-07	-1.2289684e-07	-1.2293413e-07	-1.2234466e-07	-1.2246966e-07	-1.2229447e-07	-1.2196818e-07	-1.2173558e-07	-1.2112014e-07	-1.2132665e-07	-1.2125651e-07	-1.2155351e-07	-1.2143323e-07	-1.2127379e-07	-1.2112122e-07	-1.2119233e-07	-1.2152822e-07	-1.21337e-07	-1.2144716e-07	-1.2151008e-07	-1.2134245e-07	-1.2130118e-07	-1.2078783e-07	-1.2061969e-07	-1.2073576e-07	-1.2048343e-07	-1.2020575e-07	-1.2009775e-07	-1.199387e-07	-1.197082e-07	-1.2003875e-07	-1.2013987e-07	-1.1991335e-07	-1.2007109e-07	-1.2016284e-07	-1.1937868e-07	-1.1831804e-07	-1.1860715e-07	-1.1912852e-07	-1.1965386e-07	-1.1895463e-07	-1.1884197e-07	-1.188709e-07	-1.1865416e-07	-1.1789996e-07	-1.1797152e-07	-1.1738325e-07
-1.3714265e-07	-1.3687026e-07	-1.3670058e-07	-1.3744238e-07	-1.3680432e-07	-1.3611407e-07	-1.3652294e-07	-1.365753e-07	-1.3652561e-07	-1.3593979e-07	-1.3615676e-07	-1.3604722e-07	-1.359175e-07	-1.350524e-07	-1.3369186e-07	-1.3575391e-07	-1.3561839e-07	-1.3583912e-07	-1.3602778e-07	-1.3602624e-07	-1.3622815e-07	-1.3606535e-07	-1.3616125e-07	-1.3611327e-07	-1.3547685e-07	-1.3588391e-07	-1.3555496e-07	-1.353298e-07	-1.3554114e-07	-1.3577005e-07	-1.3620541e-07	-1.3629852e-07	-1.3654392e-07	-1.3685838e-07	-1.3685559e-07	-1.3608195e-07	-1.3587606e-07	-1.3485379e-07	-1.3469162e-07	-1.3539528e-07	-1.3578943e-07	-1.3556354e-07	-1.3510908e-07	-1.3506764e-07	-1.3546037e-07	-1.3568751e-07	-1.3624413e-07	-1.3633411e-07	-1.3613123e-07	-1.3592046e-07	-1.362634e-07	-1.356517e-07	-1.3541643e-07	-1.3627499e-07	-1.3683336e-07	-1.3713685e-07	-1.3636998e-07	-1.3604944e-07	-1.3458049e-07	-1.3553625e-07	-1.3627312e-07	-1.3665925e-07	-1.3700424e-07	-1.3721507e-07	-1.363893e-07	-1.3583423e-07	-1.3651953e-07	-1.3679846e-07	-1.3687026e-07	-1.3743829e-07	-1.3755391e-07	-1.3747916e-07	-1.3713583e-07	-1.3745898e-07	-1.3753345e-07	-1.3803088e-07	-1.3870925e-07	-1.386237e-07	-1.3861654e-07	-1.3928764e-07	-1.3926956e-07	-1.3938387e-07	-1.392313e-07	-1.387574e-07	-1.3964433e-07	-1.394705e-07	-1.3976506e-07	-1.4013261e-07	-1.4015751e-07	-1.3988966e-07	-1.4017729e-07	-1.3990768e-07	-1.4086584e-07	-1.4097901e-07	-1.4105115e-07	-1.4026227e-07	-1.4082303e-07	-1.4100618e-07	-1.4132473e-07	-1.4145951e-07	-1.3920135e-07	-1.4078739e-07	-1.4285655e-07	-1.4304379e-07	-1.4292374e-07	-1.4249383e-07	-1.4274866e-07	-1.4263901e-07	-1.4255312e-07	-1.4082912e-07	-1.4410483e-07	-1.4455168e-07	-1.4473136e-07	-1.4387228e-07	-1.4480565e-07	-1.4455406e-07	-1.4451814e-07	-1.4437887e-07	-1.4498374e-07	-1.449543e-07	-1.4465843e-07	-1.4481515e-07	-1.4487892e-07	-1.4531804e-07	-1.4579416e-07	-1.4613653e-07	-1.4681655e-07	-1.4717943e-07	-1.4805721e-07	-1.4886137e-07	-1.4889434e-07	-1.4923398e-07	-1.4970504e-07	-1.5009624e-07	-1.5080548e-07	-1.5170065e-07	-1.5215414e-07	-1.5235742e-07	-1.5296501e-07	-1.5337122e-07	-1.5370381e-07	-1.5455288e-07	-1.5523898e-07	-1.5556628e-07	-1.5635436e-07	-1.5685907e-07	-1.5763419e-07	-1.5806802e-07	-1.586576e-07	-1.595796e-07	-1.6023409e-07	-1.6068168e-07	-1.6129405e-07	-1.6202688e-07	-1.6334377e-07	-1.6444801e-07	-1.6539212e-07	-1.6586483e-07	-1.6604662e-07	-1.6637057e-07	-1.6684504e-07	-1.6857649e-07	-1.6947058e-07	-1.7023956e-07	-1.7130054e-07	-1.7166133e-07	-1.7283008e-07	-1.7355791e-07	-1.7419251e-07	-1.7591248e-07	-1.76291e-07	-1.7676285e-07	-1.7727041e-07	-1.7760476e-07	-1.7928051e-07	-1.7863715e-07	-1.7962901e-07	-1.7985116e-07	-1.8025617e-07	-1.8042329e-07	-1.8074741e-07	-1.8110086e-07	-1.8115514e-07	-1.8070438e-07	-1.802872e-07	-1.7774647e-07	-1.7768565e-07	-1.7803376e-07	-1.8058722e-07	-1.8058921e-07	-1.803873e-07	-1.803906e-07	-1.8105385e-07	-1.8068135e-07	-1.8024184e-07	-1.8076861e-07	-1.8108494e-07	-1.8037906e-07	-1.805646e-07	-1.8119437e-07	-1.8190474e-07	-1.8178042e-07	-1.8201439e-07	-1.8205924e-07	-1.819613e-07	-1.821092e-07	-1.8142919e-07	-1.816033e-07	-1.8210966e-07	-1.8254997e-07	-1.8264763e-07	-1.8308214e-07	-1.8334521e-07	-1.83645e-07	-1.840591e-07	-1.8399948e-07	-1.843722e-07	-1.8541454e-07	-1.8563958e-07	-1.8570961e-07	-1.8616242e-07	-1.8561462e-07	-1.8607693e-07	-1.8526129e-07	-1.8623064e-07	-1.8611439e-07	-1.8614975e-07	-1.8608438e-07	-1.8554715e-07	-1.8597331e-07	-1.8622637e-07	-1.8643556e-07	-1.862237e-07	-1.8640685e-07	-1.867424e-07	-1.8635029e-07	-1.8595847e-07	-1.8620341e-07	-1.8654066e-07	-1.8620648e-07	-1.8620949e-07	-1.8584865e-07	-1.8638042e-07	-1.860808e-07	-1.8613258e-07	-1.8543733e-07	-1.8588287e-07	-1.8564361e-07	-1.8517591e-07	-1.8449259e-07	-1.8453625e-07	-1.8436464e-07	-1.8454074e-07	-1.8501845e-07	-1.8468086e-07	-1.8511491e-07	-1.8475271e-07	-1.8498071e-07	-1.8514527e-07	-1.8463379e-07	-1.847871e-07	-1.8495894e-07	-1.8455643e-07	-1.8446644e-07	-1.8445883e-07	-1.8477323e-07	-1.8452801e-07	-1.8459968e-07	-1.8454131e-07	-1.8409224e-07	-1.8354683e-07	-1.8336522e-07	-1.8330326e-07	-1.8312369e-07	-1.8292178e-07	-1.8317297e-07	-1.8212984e-07	-1.8217912e-07	-1.8218594e-07	-1.8202564e-07	-1.8219333e-07	-1.8237051e-07	-1.8275244e-07	-1.8309879e-07	-1.8360936e-07	-1.839901e-07	-1.8422577e-07	-1.8506e-07	-1.8578476e-07	-1.8654288e-07	-1.8739263e-07	-1.8729423e-07	-1.8768844e-07	-1.8799403e-07	-1.878683e-07	-1.8788091e-07	-1.8796425e-07	-1.8775779e-07	-1.8782487e-07	-1.8770288e-07	-1.8769185e-07	-1.8784471e-07	-1.8794003e-07	-1.8799767e-07	-1.8797493e-07	-1.8809908e-07	-1.8769072e-07	-1.8691009e-07	-1.868284e-07	-1.8673251e-07	-1.8699495e-07	-1.8624866e-07	-1.8639662e-07	-1.8607147e-07	-1.8589833e-07	-1.8524315e-07	-1.826395e-07	-1.8235511e-07	-1.820348e-07	-1.8394672e-07	-1.8385936e-07	-1.8279405e-07	-1.8404808e-07	-1.8249278e-07	-1.8232726e-07	-1.81639e-07	-1.8029419e-07	-1.800808e-07	-1.8112939e-07	-1.8180629e-07	-1.8149086e-07	-1.7947229e-07	-1.7872827e-07	-1.7830104e-07	-1.7769048e-07	-1.7700125e-07	-1.7927653e-07	-1.7904034e-07	-1.7728979e-07	-1.7590736e-07	-1.7516237e-07	-1.7514031e-07	-1.7465919e-07	-1.7565276e-07	-1.7726302e-07	-1.7769185e-07	-1.7711807e-07	-1.7554407e-07	-1.7519625e-07	-1.7396968e-07	-1.722442e-07	-1.7048069e-07	-1.6982585e-07	-1.6879466e-07	-1.6820104e-07	-1.7044795e-07	-1.7064843e-07	-1.6892113e-07	-1.6617821e-07	-1.682688e-07	-1.6678217e-07	-1.6705417e-07	-1.6602229e-07	-1.6559363e-07	-1.6547403e-07	-1.6548159e-07	-1.6397701e-07	-1.621919e-07	-1.6051979e-07	-1.602981e-07	-1.5879999e-07	-1.5902083e-07	-1.5783411e-07	-1.557396e-07	-1.561441e-07	-1.5524142e-07	-1.5373371e-07	-1.5395705e-07	-1.5251192e-07	-1.5318051e-07	-1.519241e-07	-1.5232797e-07	-1.5160003e-07	-1.5243336e-07	-1.5228579e-07	-1.5224276e-07	-1.5181183e-07	-1.5131707e-07	-1.5047152e-07	-1.5060664e-07	-1.500311e-07	-1.5080172e-07	-1.5035249e-07	-1.485576e-07	-1.4756029e-07	-1.4716483e-07	-1.4616086e-07	-1.4595804e-07	-1.4580962e-07	-1.4476205e-07	-1.4523459e-07	-1.4459863e-07	-1.4372449e-07	-1.4391964e-07	-1.4283773e-07	-1.4263384e-07	-1.4271154e-07	-1.4183007e-07	-1.4143768e-07	-1.4116154e-07	-1.405337e-07	-1.3990422e-07	-1.3905958e-07	-1.395876e-07	-1.3868248e-07	-1.3878798e-07	-1.3630887e-07	-1.3627789e-07	-1.3561902e-07	-1.3409715e-07	-1.3465109e-07	-1.3488636e-07	-1.3476955e-07	-1.3414581e-07	-1.3392923e-07	-1.3325348e-07	-1.3337524e-07	-1.3317657e-07	-1.3279424e-07	-1.3290855e-07	-1.3312876e-07	-1.3262883e-07	-1.3208597e-07	-1.3188196e-07	-1.3132524e-07	-1.3098611e-07	-1.3112464e-07	-1.3164527e-07	-1.308486e-07	-1.301193e-07	-1.2921436e-07	-1.2876933e-07	-1.2816486e-07	-1.2831788e-07	-1.2811125e-07	-1.2743328e-07	-1.2676639e-07	-1.2605204e-07	-1.2509082e-07	-1.245885e-07	-1.2513499e-07	-1.2521076e-07	-1.2502767e-07	-1.2377359e-07	-1.2371294e-07	-1.2280037e-07	-1.2214576e-07	-1.2106381e-07	-1.2050941e-07	-1.2079227e-07	-1.2081676e-07	-1.2109274e-07	-1.2083865e-07	-1.2142175e-07	-1.2107478e-07	-1.2142851e-07	-1.2126276e-07	-1.2125082e-07	-1.2064305e-07	-1.2080056e-07	-1.2052448e-07	-1.2020405e-07	-1.2008462e-07	-1.1958508e-07	-1.196467e-07	-1.1977079e-07	-1.1985207e-07	-1.1963203e-07	-1.1967768e-07	-1.1953563e-07	-1.1952841e-07	-1.1992182e-07	-1.1981297e-07	-1.19947e-07	-1.1997429e-07	-1.1970252e-07	-1.1960248e-07	-1.1906275e-07	-1.1886527e-07	-1.1905809e-07	-1.1885868e-07	-1.1858492e-07	-1.1851233e-07	-1.1848886e-07	-1.1834885e-07	-1.1869776e-07	-1.1903768e-07	-1.1849608e-07	-1.1867826e-07	-1.1849448e-07	-1.178185e-07	-1.1698069e-07	-1.1701593e-07	-1.1729492e-07	-1.1758107e-07	-1.1720806e-07	-1.1720465e-07	-1.1727565e-07	-1.170614e-07	-1.165343e-07	-1.1653611e-07	-1.1589441e-07
-1.3531258e-07	-1.3507486e-07	-1.3485436e-07	-1.356031e-07	-1.3499778e-07	-1.3437182e-07	-1.3490836e-07	-1.3502711e-07	-1.3480434e-07	-1.3456696e-07	-1.3471544e-07	-1.3458356e-07	-1.3437261e-07	-1.3352297e-07	-1.3238702e-07	-1.3423073e-07	-1.3422897e-07	-1.3420828e-07	-1.3446038e-07	-1.3445185e-07	-1.3467434e-07	-1.3443417e-07	-1.3440297e-07	-1.3424642e-07	-1.3372721e-07	-1.3402433e-07	-1.3390979e-07	-1.3351041e-07	-1.3370089e-07	-1.3408589e-07	-1.3477302e-07	-1.3456128e-07	-1.3461511e-07	-1.350424e-07	-1.3485641e-07	-1.3391821e-07	-1.3366247e-07	-1.3323756e-07	-1.3288445e-07	-1.3350507e-07	-1.3408129e-07	-1.3361347e-07	-1.3341469e-07	-1.3326752e-07	-1.3323665e-07	-1.337101e-07	-1.3443247e-07	-1.3472152e-07	-1.3434146e-07	-1.3430707e-07	-1.3443059e-07	-1.3394646e-07	-1.3375939e-07	-1.3424773e-07	-1.3502523e-07	-1.3531275e-07	-1.3449596e-07	-1.3407509e-07	-1.328163e-07	-1.3339064e-07	-1.3438734e-07	-1.3478376e-07	-1.3497396e-07	-1.351857e-07	-1.3449022e-07	-1.3389547e-07	-1.345179e-07	-1.3474499e-07	-1.3476398e-07	-1.3515364e-07	-1.3526596e-07	-1.3535941e-07	-1.3515643e-07	-1.3548737e-07	-1.3573737e-07	-1.3615431e-07	-1.3697348e-07	-1.3702572e-07	-1.3709655e-07	-1.3754703e-07	-1.3746899e-07	-1.3755226e-07	-1.3747297e-07	-1.3724519e-07	-1.3802634e-07	-1.3793306e-07	-1.3822711e-07	-1.3859835e-07	-1.3874859e-07	-1.3861154e-07	-1.3891474e-07	-1.3834568e-07	-1.3932629e-07	-1.3952103e-07	-1.3909369e-07	-1.3796233e-07	-1.3867697e-07	-1.3919083e-07	-1.3946845e-07	-1.3961164e-07	-1.3823541e-07	-1.3924983e-07	-1.4104722e-07	-1.4134463e-07	-1.4120326e-07	-1.4102358e-07	-1.4102102e-07	-1.4099919e-07	-1.4079649e-07	-1.3927178e-07	-1.4198122e-07	-1.4280499e-07	-1.4300144e-07	-1.4231227e-07	-1.4318562e-07	-1.4300457e-07	-1.4278163e-07	-1.420529e-07	-1.4263043e-07	-1.4205591e-07	-1.4197229e-07	-1.4210752e-07	-1.4267158e-07	-1.4349985e-07	-1.4439894e-07	-1.4469708e-07	-1.4524335e-07	-1.4529155e-07	-1.4609014e-07	-1.4710736e-07	-1.4754545e-07	-1.4794591e-07	-1.4812338e-07	-1.4813446e-07	-1.4870682e-07	-1.4954787e-07	-1.5020862e-07	-1.5070509e-07	-1.5126591e-07	-1.5155359e-07	-1.5220394e-07	-1.5314015e-07	-1.5392646e-07	-1.5424962e-07	-1.549613e-07	-1.5559476e-07	-1.5614165e-07	-1.5670082e-07	-1.5724197e-07	-1.58261e-07	-1.5888332e-07	-1.5923177e-07	-1.5932545e-07	-1.6001928e-07	-1.613472e-07	-1.6266557e-07	-1.6386701e-07	-1.6446484e-07	-1.6453845e-07	-1.6485859e-07	-1.6525388e-07	-1.6684714e-07	-1.67922e-07	-1.6840863e-07	-1.6915834e-07	-1.6939606e-07	-1.7047012e-07	-1.7125507e-07	-1.7217104e-07	-1.7361475e-07	-1.740658e-07	-1.7449605e-07	-1.7498604e-07	-1.7562809e-07	-1.7725284e-07	-1.7672011e-07	-1.7763409e-07	-1.7821031e-07	-1.7846082e-07	-1.784872e-07	-1.7862436e-07	-1.796638e-07	-1.7989214e-07	-1.7912743e-07	-1.7874839e-07	-1.7699318e-07	-1.7687466e-07	-1.7734226e-07	-1.7982296e-07	-1.7998593e-07	-1.7978795e-07	-1.7969296e-07	-1.7980983e-07	-1.7938373e-07	-1.7876545e-07	-1.7909639e-07	-1.7958581e-07	-1.7917e-07	-1.7954198e-07	-1.8045762e-07	-1.8116094e-07	-1.8104629e-07	-1.8138383e-07	-1.8147483e-07	-1.8141446e-07	-1.8127889e-07	-1.8066351e-07	-1.8084251e-07	-1.8148171e-07	-1.8188422e-07	-1.8216832e-07	-1.8249921e-07	-1.8280912e-07	-1.8332639e-07	-1.8373078e-07	-1.8369605e-07	-1.8406422e-07	-1.8510082e-07	-1.853964e-07	-1.8546729e-07	-1.8592198e-07	-1.853175e-07	-1.8565294e-07	-1.8474509e-07	-1.8574337e-07	-1.8553391e-07	-1.8561883e-07	-1.8570478e-07	-1.8527635e-07	-1.857494e-07	-1.8602395e-07	-1.8618692e-07	-1.8603998e-07	-1.8601435e-07	-1.8637343e-07	-1.8599951e-07	-1.8568471e-07	-1.8602191e-07	-1.8631039e-07	-1.8599371e-07	-1.8608108e-07	-1.8569455e-07	-1.8595154e-07	-1.8578999e-07	-1.8589043e-07	-1.8524588e-07	-1.8572564e-07	-1.8546143e-07	-1.8495854e-07	-1.8427119e-07	-1.8425555e-07	-1.8411851e-07	-1.84295e-07	-1.8475231e-07	-1.8444348e-07	-1.8484701e-07	-1.8440352e-07	-1.8453682e-07	-1.845932e-07	-1.8417234e-07	-1.8441557e-07	-1.8452783e-07	-1.8404205e-07	-1.8400391e-07	-1.8405137e-07	-1.8436128e-07	-1.8417791e-07	-1.8413886e-07	-1.8417506e-07	-1.8389397e-07	-1.8343673e-07	-1.8319008e-07	-1.830872e-07	-1.8298704e-07	-1.8278706e-07	-1.8307003e-07	-1.8210562e-07	-1.8214479e-07	-1.8215758e-07	-1.8191116e-07	-1.8198995e-07	-1.8215309e-07	-1.8243577e-07	-1.827305e-07	-1.8324238e-07	-1.8351813e-07	-1.8378626e-07	-1.8467671e-07	-1.8553283e-07	-1.8643829e-07	-1.8728298e-07	-1.8716861e-07	-1.8760693e-07	-1.8777553e-07	-1.8762688e-07	-1.8764325e-07	-1.8774006e-07	-1.8744049e-07	-1.8767219e-07	-1.8756901e-07	-1.8753622e-07	-1.8766923e-07	-1.8785789e-07	-1.8783913e-07	-1.8786238e-07	-1.8787301e-07	-1.8746033e-07	-1.8662496e-07	-1.8627253e-07	-1.8588474e-07	-1.8619318e-07	-1.854595e-07	-1.8550156e-07	-1.850234e-07	-1.8484246e-07	-1.842605e-07	-1.8185307e-07	-1.8162456e-07	-1.8124172e-07	-1.8354285e-07	-1.8353188e-07	-1.8238603e-07	-1.8323828e-07	-1.8154407e-07	-1.8033813e-07	-1.8038224e-07	-1.7947792e-07	-1.7916636e-07	-1.791301e-07	-1.8082682e-07	-1.798428e-07	-1.7771913e-07	-1.7680856e-07	-1.7655975e-07	-1.7634608e-07	-1.758097e-07	-1.7763438e-07	-1.7748096e-07	-1.7588798e-07	-1.7467795e-07	-1.7382177e-07	-1.7375794e-07	-1.728859e-07	-1.7370689e-07	-1.7518261e-07	-1.7627133e-07	-1.7489958e-07	-1.7313744e-07	-1.7249573e-07	-1.7186613e-07	-1.6989003e-07	-1.6827823e-07	-1.6744394e-07	-1.6649722e-07	-1.6579571e-07	-1.678298e-07	-1.6781814e-07	-1.655626e-07	-1.6398855e-07	-1.6604019e-07	-1.6480215e-07	-1.6493249e-07	-1.6438378e-07	-1.6430056e-07	-1.6374935e-07	-1.631326e-07	-1.6148073e-07	-1.5973711e-07	-1.5783564e-07	-1.5783615e-07	-1.5610709e-07	-1.5649414e-07	-1.5538859e-07	-1.5368062e-07	-1.5431408e-07	-1.5368443e-07	-1.5186117e-07	-1.5228409e-07	-1.5025034e-07	-1.5170775e-07	-1.4987006e-07	-1.5071572e-07	-1.4951775e-07	-1.5037295e-07	-1.5009169e-07	-1.4993498e-07	-1.4929617e-07	-1.4892032e-07	-1.4830283e-07	-1.4899359e-07	-1.4859728e-07	-1.487615e-07	-1.4828572e-07	-1.4685878e-07	-1.4552768e-07	-1.4473864e-07	-1.4390099e-07	-1.4344619e-07	-1.4277492e-07	-1.4249719e-07	-1.4270762e-07	-1.4233893e-07	-1.4158923e-07	-1.4156228e-07	-1.4072896e-07	-1.4052483e-07	-1.4070054e-07	-1.3962273e-07	-1.3944111e-07	-1.3901644e-07	-1.3827992e-07	-1.3727265e-07	-1.3670808e-07	-1.3702817e-07	-1.3625419e-07	-1.3620752e-07	-1.3409124e-07	-1.3401467e-07	-1.3334204e-07	-1.3214486e-07	-1.3218863e-07	-1.3177896e-07	-1.3187844e-07	-1.3160832e-07	-1.3133206e-07	-1.3097946e-07	-1.3117506e-07	-1.3134138e-07	-1.3100129e-07	-1.3114709e-07	-1.3133894e-07	-1.3031604e-07	-1.2999004e-07	-1.2965114e-07	-1.2886716e-07	-1.2870896e-07	-1.2897601e-07	-1.2931366e-07	-1.2896544e-07	-1.2849586e-07	-1.2726588e-07	-1.2717271e-07	-1.2644261e-07	-1.2610951e-07	-1.2596217e-07	-1.2537021e-07	-1.2488817e-07	-1.2459998e-07	-1.2343151e-07	-1.2291042e-07	-1.233999e-07	-1.2324864e-07	-1.2286597e-07	-1.2173047e-07	-1.2156812e-07	-1.2086088e-07	-1.2049617e-07	-1.1952085e-07	-1.1894355e-07	-1.1905024e-07	-1.189606e-07	-1.1923794e-07	-1.190586e-07	-1.195441e-07	-1.1948487e-07	-1.197464e-07	-1.1958861e-07	-1.1957468e-07	-1.1907815e-07	-1.1916046e-07	-1.1894878e-07	-1.1885015e-07	-1.1869139e-07	-1.181786e-07	-1.1817644e-07	-1.1846754e-07	-1.1836499e-07	-1.1823425e-07	-1.182936e-07	-1.1808316e-07	-1.1814313e-07	-1.1825898e-07	-1.1818327e-07	-1.1828701e-07	-1.1834112e-07	-1.180033e-07	-1.1801376e-07	-1.1771715e-07	-1.1756015e-07	-1.1759778e-07	-1.173978e-07	-1.1696341e-07	-1.1713416e-07	-1.1710597e-07	-1.1706271e-07	-1.1736574e-07	-1.1781583e-07	-1.1733101e-07	-1.1743214e-07	-1.1709608e-07	-1.1655192e-07	-1.1593653e-07	-1.1590151e-07	-1.1573633e-07	-1.1587866e-07	-1.157332e-07	-1.157191e-07	-1.1587377e-07	-1.1579101e-07	-1.1527169e-07	-1.1511042e-07	-1.1426698e-07
-1.3325035e-07	-1.3334306e-07	-1.3334329e-07	-1.3386142e-07	-1.3336449e-07	-1.3280953e-07	-1.3324126e-07	-1.3329873e-07	-1.3307857e-07	-1.3279941e-07	-1.329899e-07	-1.3284415e-07	-1.3260802e-07	-1.3201753e-07	-1.3090209e-07	-1.3253504e-07	-1.3251434e-07	-1.3247984e-07	-1.3273655e-07	-1.3285597e-07	-1.3293015e-07	-1.326722e-07	-1.32472e-07	-1.3235945e-07	-1.3196046e-07	-1.3219517e-07	-1.3216027e-07	-1.3187832e-07	-1.3182381e-07	-1.3220108e-07	-1.3294385e-07	-1.3258813e-07	-1.3252526e-07	-1.3276821e-07	-1.3275303e-07	-1.3174298e-07	-1.3145507e-07	-1.3125839e-07	-1.3097537e-07	-1.3153442e-07	-1.320841e-07	-1.3167784e-07	-1.316684e-07	-1.3132126e-07	-1.3116352e-07	-1.3152652e-07	-1.3232585e-07	-1.3288559e-07	-1.3242686e-07	-1.3247023e-07	-1.3249883e-07	-1.3219858e-07	-1.3199013e-07	-1.3234495e-07	-1.3301377e-07	-1.3326974e-07	-1.3252526e-07	-1.3208404e-07	-1.3099242e-07	-1.3143097e-07	-1.3242493e-07	-1.3293197e-07	-1.3284176e-07	-1.3310682e-07	-1.3267697e-07	-1.3219505e-07	-1.3256505e-07	-1.3280192e-07	-1.3289349e-07	-1.3291987e-07	-1.3319118e-07	-1.3345471e-07	-1.3316821e-07	-1.334829e-07	-1.338513e-07	-1.3408959e-07	-1.3512704e-07	-1.3540387e-07	-1.3535725e-07	-1.356949e-07	-1.355607e-07	-1.3555638e-07	-1.3570133e-07	-1.3562652e-07	-1.3620274e-07	-1.3650737e-07	-1.3665095e-07	-1.3677709e-07	-1.3724895e-07	-1.3738543e-07	-1.3749332e-07	-1.3686264e-07	-1.3749894e-07	-1.3792334e-07	-1.3705346e-07	-1.3618461e-07	-1.3684689e-07	-1.3735854e-07	-1.3756227e-07	-1.3784603e-07	-1.3743397e-07	-1.3797796e-07	-1.3900615e-07	-1.393995e-07	-1.3934442e-07	-1.3935733e-07	-1.3906998e-07	-1.3922448e-07	-1.3895254e-07	-1.382565e-07	-1.397957e-07	-1.4096389e-07	-1.4119706e-07	-1.4079211e-07	-1.4152664e-07	-1.4135662e-07	-1.4081525e-07	-1.3984646e-07	-1.4078307e-07	-1.4036874e-07	-1.4047805e-07	-1.4055018e-07	-1.4128608e-07	-1.4207893e-07	-1.4317044e-07	-1.4334051e-07	-1.4370221e-07	-1.4355675e-07	-1.4426172e-07	-1.4546089e-07	-1.4594366e-07	-1.4638294e-07	-1.4626619e-07	-1.4603563e-07	-1.4640568e-07	-1.4705307e-07	-1.4822911e-07	-1.4889787e-07	-1.4976325e-07	-1.4980139e-07	-1.5073476e-07	-1.5187049e-07	-1.5236617e-07	-1.5265789e-07	-1.533171e-07	-1.53906e-07	-1.5421591e-07	-1.5508954e-07	-1.5558913e-07	-1.5661317e-07	-1.57258e-07	-1.573826e-07	-1.5730996e-07	-1.579312e-07	-1.590692e-07	-1.6067361e-07	-1.6188284e-07	-1.6256291e-07	-1.6264084e-07	-1.6323719e-07	-1.6374338e-07	-1.6486655e-07	-1.6629673e-07	-1.6630855e-07	-1.6688904e-07	-1.669934e-07	-1.6813243e-07	-1.688947e-07	-1.6992857e-07	-1.7112541e-07	-1.7171851e-07	-1.7217451e-07	-1.727945e-07	-1.734964e-07	-1.7472212e-07	-1.7460019e-07	-1.7549576e-07	-1.7644521e-07	-1.7653593e-07	-1.7592748e-07	-1.7595499e-07	-1.7802222e-07	-1.7840028e-07	-1.773779e-07	-1.7737426e-07	-1.7663439e-07	-1.763126e-07	-1.765755e-07	-1.7870673e-07	-1.7892194e-07	-1.7866773e-07	-1.7866796e-07	-1.7877147e-07	-1.7841518e-07	-1.7792115e-07	-1.7814665e-07	-1.7866336e-07	-1.7853051e-07	-1.7901613e-07	-1.7979414e-07	-1.8047075e-07	-1.8044108e-07	-1.8068602e-07	-1.8106488e-07	-1.8079157e-07	-1.8065009e-07	-1.799753e-07	-1.8017801e-07	-1.8090196e-07	-1.8153946e-07	-1.8192742e-07	-1.8233322e-07	-1.8254377e-07	-1.8314995e-07	-1.8349738e-07	-1.8336425e-07	-1.8369309e-07	-1.847236e-07	-1.8501095e-07	-1.8516829e-07	-1.8562116e-07	-1.8503539e-07	-1.8535366e-07	-1.8437021e-07	-1.8524821e-07	-1.8505136e-07	-1.8532018e-07	-1.8533012e-07	-1.8505449e-07	-1.8561485e-07	-1.8588997e-07	-1.8594483e-07	-1.8584763e-07	-1.8572723e-07	-1.8609205e-07	-1.8576867e-07	-1.8547172e-07	-1.8582631e-07	-1.8607466e-07	-1.8575327e-07	-1.8595875e-07	-1.8553328e-07	-1.8437368e-07	-1.8503158e-07	-1.8524418e-07	-1.8496604e-07	-1.8539714e-07	-1.8519e-07	-1.8475458e-07	-1.8397537e-07	-1.8397969e-07	-1.8387834e-07	-1.8409025e-07	-1.8440738e-07	-1.8410265e-07	-1.8454602e-07	-1.8387698e-07	-1.8379865e-07	-1.8389824e-07	-1.8324687e-07	-1.8371861e-07	-1.8376841e-07	-1.8351307e-07	-1.8355593e-07	-1.8364528e-07	-1.8397532e-07	-1.8379353e-07	-1.8387237e-07	-1.8391682e-07	-1.8371657e-07	-1.8332787e-07	-1.8304422e-07	-1.8281077e-07	-1.8276012e-07	-1.8276717e-07	-1.8298294e-07	-1.8209084e-07	-1.8210676e-07	-1.8201268e-07	-1.8165611e-07	-1.8175064e-07	-1.818791e-07	-1.8217077e-07	-1.8236398e-07	-1.8286579e-07	-1.8316911e-07	-1.8334561e-07	-1.842227e-07	-1.8517215e-07	-1.8626656e-07	-1.8712916e-07	-1.8701797e-07	-1.8750649e-07	-1.875851e-07	-1.8737671e-07	-1.8752132e-07	-1.8769219e-07	-1.8741503e-07	-1.8750904e-07	-1.8728542e-07	-1.8695926e-07	-1.8700251e-07	-1.8727138e-07	-1.8738683e-07	-1.875141e-07	-1.8758192e-07	-1.873006e-07	-1.8629459e-07	-1.8573814e-07	-1.8505784e-07	-1.8548241e-07	-1.8464505e-07	-1.8454602e-07	-1.8406257e-07	-1.8389005e-07	-1.8352347e-07	-1.8144033e-07	-1.8071529e-07	-1.8055516e-07	-1.8332634e-07	-1.8305172e-07	-1.8180936e-07	-1.8248221e-07	-1.8091555e-07	-1.792306e-07	-1.7907342e-07	-1.7846031e-07	-1.7819883e-07	-1.7807821e-07	-1.7960832e-07	-1.7838136e-07	-1.7669606e-07	-1.7566771e-07	-1.7535245e-07	-1.7525616e-07	-1.7470205e-07	-1.7621215e-07	-1.7605737e-07	-1.742344e-07	-1.7302426e-07	-1.7248391e-07	-1.724411e-07	-1.7153576e-07	-1.7188955e-07	-1.7286885e-07	-1.7330029e-07	-1.7180002e-07	-1.6989009e-07	-1.6910406e-07	-1.6918324e-07	-1.6710084e-07	-1.6595379e-07	-1.6520085e-07	-1.6427276e-07	-1.6347582e-07	-1.6461985e-07	-1.6471023e-07	-1.6251647e-07	-1.6192416e-07	-1.6353334e-07	-1.6273901e-07	-1.6261453e-07	-1.626093e-07	-1.6291256e-07	-1.6195764e-07	-1.6077746e-07	-1.5905363e-07	-1.5749248e-07	-1.5524972e-07	-1.5565718e-07	-1.5397575e-07	-1.5415856e-07	-1.5324412e-07	-1.5172304e-07	-1.5252152e-07	-1.5179864e-07	-1.5063898e-07	-1.5112914e-07	-1.4852475e-07	-1.4994492e-07	-1.4812196e-07	-1.491008e-07	-1.4781324e-07	-1.4819665e-07	-1.4789964e-07	-1.4768864e-07	-1.4697451e-07	-1.4662641e-07	-1.4598459e-07	-1.4731518e-07	-1.4683127e-07	-1.4639926e-07	-1.4585049e-07	-1.4516218e-07	-1.4389354e-07	-1.4313633e-07	-1.4217352e-07	-1.4137333e-07	-1.3945612e-07	-1.4009703e-07	-1.40211e-07	-1.399228e-07	-1.3948778e-07	-1.3914075e-07	-1.3839013e-07	-1.3828969e-07	-1.3815503e-07	-1.3725264e-07	-1.3697155e-07	-1.3658149e-07	-1.35726e-07	-1.3469122e-07	-1.3426308e-07	-1.3433953e-07	-1.3367918e-07	-1.3345397e-07	-1.3211525e-07	-1.318046e-07	-1.312668e-07	-1.3021946e-07	-1.2985191e-07	-1.2928501e-07	-1.293941e-07	-1.2918628e-07	-1.2900989e-07	-1.2900654e-07	-1.2925312e-07	-1.2933231e-07	-1.2899545e-07	-1.2906514e-07	-1.2915501e-07	-1.2796482e-07	-1.2773722e-07	-1.2747267e-07	-1.2673286e-07	-1.2669261e-07	-1.2690106e-07	-1.268657e-07	-1.2693522e-07	-1.2666533e-07	-1.256164e-07	-1.255811e-07	-1.2477932e-07	-1.2412977e-07	-1.2382668e-07	-1.2346368e-07	-1.2313774e-07	-1.2312154e-07	-1.2195505e-07	-1.2163355e-07	-1.2176093e-07	-1.2113009e-07	-1.2045666e-07	-1.1956223e-07	-1.1962697e-07	-1.1917825e-07	-1.1906343e-07	-1.1843008e-07	-1.1784431e-07	-1.1783806e-07	-1.1768077e-07	-1.1779775e-07	-1.1755475e-07	-1.1792821e-07	-1.1788245e-07	-1.1799693e-07	-1.1805622e-07	-1.1800324e-07	-1.175078e-07	-1.1758675e-07	-1.1737853e-07	-1.17208e-07	-1.1725774e-07	-1.1701405e-07	-1.1688292e-07	-1.1725012e-07	-1.1701161e-07	-1.169891e-07	-1.1706646e-07	-1.1657045e-07	-1.1675957e-07	-1.1663275e-07	-1.1658034e-07	-1.164326e-07	-1.1652969e-07	-1.1642578e-07	-1.1662115e-07	-1.1651628e-07	-1.1634393e-07	-1.1626236e-07	-1.1606107e-07	-1.1570495e-07	-1.1592772e-07	-1.158935e-07	-1.1591987e-07	-1.1626366e-07	-1.1652708e-07	-1.1611189e-07	-1.1602799e-07	-1.1583444e-07	-1.1539845e-07	-1.1463749e-07	-1.1459304e-07	-1.1453017e-07	-1.143963e-07	-1.142497e-07	-1.1442745e-07	-1.1447895e-07	-1.1469228e-07	-1.1379592e-07	-1.1353791e-07	-1.1276398e-07
-1.3130801e-07	-1.3153146e-07	-1.3168057e-07	-1.3205863e-07	-1.3173207e-07	-1.3106001e-07	-1.313586e-07	-1.3153971e-07	-1.3142187e-07	-1.3100737e-07	-1.3098173e-07	-1.3106092e-07	-1.3074646e-07	-1.303145e-07	-1.292575e-07	-1.3085275e-07	-1.3064022e-07	-1.3062333e-07	-1.3094933e-07	-1.3106779e-07	-1.3101021e-07	-1.3073128e-07	-1.3059798e-07	-1.3048418e-07	-1.3001841e-07	-1.3032303e-07	-1.3025726e-07	-1.3021946e-07	-1.3003779e-07	-1.3038488e-07	-1.3073588e-07	-1.303988e-07	-1.3020065e-07	-1.3021707e-07	-1.3042029e-07	-1.2953444e-07	-1.2927944e-07	-1.291499e-07	-1.2901154e-07	-1.2944173e-07	-1.2996975e-07	-1.2976312e-07	-1.2966609e-07	-1.2936749e-07	-1.2915558e-07	-1.2961249e-07	-1.2994667e-07	-1.306085e-07	-1.3041102e-07	-1.3058366e-07	-1.3050521e-07	-1.3040051e-07	-1.3003103e-07	-1.3045519e-07	-1.3080137e-07	-1.3105665e-07	-1.303618e-07	-1.2991239e-07	-1.2932543e-07	-1.2956133e-07	-1.3040017e-07	-1.308664e-07	-1.3072906e-07	-1.3104426e-07	-1.3065039e-07	-1.302775e-07	-1.3057286e-07	-1.3080398e-07	-1.3105671e-07	-1.3083849e-07	-1.3139606e-07	-1.3161917e-07	-1.3136588e-07	-1.3167119e-07	-1.3205124e-07	-1.3195114e-07	-1.3289991e-07	-1.3345124e-07	-1.3336683e-07	-1.3353065e-07	-1.3372926e-07	-1.3364001e-07	-1.3405048e-07	-1.3387108e-07	-1.3425887e-07	-1.3498646e-07	-1.3489733e-07	-1.3503313e-07	-1.3540222e-07	-1.3588522e-07	-1.3587947e-07	-1.3528177e-07	-1.3571054e-07	-1.3595172e-07	-1.3515438e-07	-1.3499903e-07	-1.352812e-07	-1.3548686e-07	-1.358826e-07	-1.3610224e-07	-1.3631336e-07	-1.3660127e-07	-1.368839e-07	-1.3743551e-07	-1.3751622e-07	-1.3748001e-07	-1.3720484e-07	-1.374803e-07	-1.372124e-07	-1.3711951e-07	-1.3771972e-07	-1.3889274e-07	-1.3936472e-07	-1.3901933e-07	-1.3976944e-07	-1.3967315e-07	-1.3915678e-07	-1.3844044e-07	-1.3902553e-07	-1.3948568e-07	-1.39365e-07	-1.3968406e-07	-1.4027495e-07	-1.4092802e-07	-1.4170416e-07	-1.4193085e-07	-1.4209616e-07	-1.419217e-07	-1.4237793e-07	-1.4346801e-07	-1.4377991e-07	-1.4434414e-07	-1.4434966e-07	-1.4430185e-07	-1.4462921e-07	-1.4495663e-07	-1.4638545e-07	-1.4684679e-07	-1.4790891e-07	-1.4818579e-07	-1.4908881e-07	-1.5018929e-07	-1.5037443e-07	-1.5087721e-07	-1.5147498e-07	-1.5184463e-07	-1.519852e-07	-1.5309416e-07	-1.536543e-07	-1.5464241e-07	-1.5538552e-07	-1.5543748e-07	-1.5547818e-07	-1.5618133e-07	-1.5700118e-07	-1.5850497e-07	-1.5943152e-07	-1.6011967e-07	-1.6037166e-07	-1.6133458e-07	-1.6223794e-07	-1.6296195e-07	-1.6434547e-07	-1.6415709e-07	-1.6471597e-07	-1.6485319e-07	-1.6592389e-07	-1.6659152e-07	-1.6755075e-07	-1.6852027e-07	-1.6913543e-07	-1.6948593e-07	-1.705157e-07	-1.7103315e-07	-1.7219094e-07	-1.7223334e-07	-1.732422e-07	-1.7434297e-07	-1.7423633e-07	-1.7285714e-07	-1.7294263e-07	-1.7619317e-07	-1.764347e-07	-1.7580015e-07	-1.7615685e-07	-1.7624359e-07	-1.7619834e-07	-1.7626382e-07	-1.7775602e-07	-1.7806121e-07	-1.7769844e-07	-1.7771737e-07	-1.7792519e-07	-1.7768326e-07	-1.774668e-07	-1.778252e-07	-1.7833776e-07	-1.7792127e-07	-1.7823055e-07	-1.789183e-07	-1.7958075e-07	-1.7970802e-07	-1.8000242e-07	-1.8039589e-07	-1.8025202e-07	-1.8022808e-07	-1.7964328e-07	-1.797556e-07	-1.8043119e-07	-1.8113923e-07	-1.8169527e-07	-1.8218725e-07	-1.8237893e-07	-1.8291666e-07	-1.8334578e-07	-1.8309703e-07	-1.8337073e-07	-1.8437487e-07	-1.847086e-07	-1.8500378e-07	-1.85445e-07	-1.8477022e-07	-1.849649e-07	-1.8396855e-07	-1.8455654e-07	-1.8441625e-07	-1.8481893e-07	-1.8478846e-07	-1.8449208e-07	-1.8522729e-07	-1.8546876e-07	-1.8544853e-07	-1.8524901e-07	-1.8529471e-07	-1.8568193e-07	-1.8540447e-07	-1.8515266e-07	-1.8556489e-07	-1.8590413e-07	-1.8559012e-07	-1.8572615e-07	-1.8523781e-07	-1.8364608e-07	-1.8351437e-07	-1.8356877e-07	-1.8439584e-07	-1.8481052e-07	-1.8486509e-07	-1.8433121e-07	-1.8362311e-07	-1.8363789e-07	-1.8360987e-07	-1.8378364e-07	-1.8401374e-07	-1.8359873e-07	-1.8386402e-07	-1.8288762e-07	-1.8291439e-07	-1.8307662e-07	-1.8233987e-07	-1.8266957e-07	-1.831051e-07	-1.8298545e-07	-1.8309208e-07	-1.8338733e-07	-1.8379035e-07	-1.8354939e-07	-1.8349073e-07	-1.8349436e-07	-1.8337562e-07	-1.8303018e-07	-1.8278041e-07	-1.8255389e-07	-1.8256196e-07	-1.826379e-07	-1.8285908e-07	-1.8186932e-07	-1.8179622e-07	-1.8162518e-07	-1.8128566e-07	-1.8136683e-07	-1.8152105e-07	-1.8187114e-07	-1.8208976e-07	-1.8255696e-07	-1.8281679e-07	-1.8306326e-07	-1.839154e-07	-1.8477471e-07	-1.8586775e-07	-1.8684716e-07	-1.8651093e-07	-1.8709818e-07	-1.8729094e-07	-1.87014e-07	-1.8731231e-07	-1.8750222e-07	-1.8725194e-07	-1.8709903e-07	-1.8647324e-07	-1.8615737e-07	-1.8628594e-07	-1.8658454e-07	-1.8673694e-07	-1.8683033e-07	-1.8704372e-07	-1.8688928e-07	-1.8549196e-07	-1.8492557e-07	-1.8430637e-07	-1.8485537e-07	-1.8379257e-07	-1.8361442e-07	-1.8326597e-07	-1.8308589e-07	-1.8275159e-07	-1.8110256e-07	-1.802054e-07	-1.8019307e-07	-1.8249284e-07	-1.8204736e-07	-1.812939e-07	-1.8168566e-07	-1.8012639e-07	-1.7835504e-07	-1.7782895e-07	-1.7741201e-07	-1.7738813e-07	-1.7800056e-07	-1.7836049e-07	-1.7736158e-07	-1.7594573e-07	-1.7443091e-07	-1.7434019e-07	-1.7410161e-07	-1.7337982e-07	-1.7446172e-07	-1.7412748e-07	-1.7217883e-07	-1.7132362e-07	-1.7091116e-07	-1.7094368e-07	-1.700613e-07	-1.6992317e-07	-1.7001173e-07	-1.6936451e-07	-1.6849083e-07	-1.6682282e-07	-1.659219e-07	-1.6606049e-07	-1.6449076e-07	-1.6403504e-07	-1.6318887e-07	-1.6224902e-07	-1.616109e-07	-1.6179922e-07	-1.6199755e-07	-1.6016844e-07	-1.5971528e-07	-1.6104786e-07	-1.6047028e-07	-1.6053417e-07	-1.6058908e-07	-1.6112062e-07	-1.5977622e-07	-1.584196e-07	-1.5679245e-07	-1.5522079e-07	-1.5295331e-07	-1.53462e-07	-1.5167939e-07	-1.5210827e-07	-1.5113324e-07	-1.4979742e-07	-1.5052115e-07	-1.4961165e-07	-1.4900422e-07	-1.4944754e-07	-1.4733035e-07	-1.4816544e-07	-1.4680683e-07	-1.4730762e-07	-1.4626227e-07	-1.4578285e-07	-1.4551949e-07	-1.4506992e-07	-1.4456668e-07	-1.4410642e-07	-1.4353657e-07	-1.4497772e-07	-1.4478275e-07	-1.4375843e-07	-1.4325917e-07	-1.4304715e-07	-1.4198145e-07	-1.41344e-07	-1.4013102e-07	-1.3932748e-07	-1.3644421e-07	-1.3778646e-07	-1.3769426e-07	-1.374658e-07	-1.3713156e-07	-1.3696211e-07	-1.3592819e-07	-1.3570883e-07	-1.3525971e-07	-1.3493286e-07	-1.3438535e-07	-1.3391821e-07	-1.3299859e-07	-1.3228379e-07	-1.317228e-07	-1.3167585e-07	-1.3102829e-07	-1.3061913e-07	-1.2984208e-07	-1.2947442e-07	-1.2921873e-07	-1.284929e-07	-1.2800837e-07	-1.2738474e-07	-1.2734409e-07	-1.2739662e-07	-1.2718493e-07	-1.2729163e-07	-1.2745147e-07	-1.273217e-07	-1.2708551e-07	-1.2693334e-07	-1.2658654e-07	-1.2582018e-07	-1.2549179e-07	-1.2522207e-07	-1.2468507e-07	-1.2472918e-07	-1.2476829e-07	-1.2468138e-07	-1.2488243e-07	-1.245615e-07	-1.2410101e-07	-1.2384027e-07	-1.2299535e-07	-1.222906e-07	-1.2185114e-07	-1.2141385e-07	-1.214126e-07	-1.212951e-07	-1.2053266e-07	-1.2021047e-07	-1.1993143e-07	-1.1909424e-07	-1.1830917e-07	-1.1743026e-07	-1.1755293e-07	-1.1750291e-07	-1.1769924e-07	-1.1733493e-07	-1.1689383e-07	-1.1698438e-07	-1.1668664e-07	-1.1674251e-07	-1.1647592e-07	-1.1655447e-07	-1.1640321e-07	-1.1633148e-07	-1.1661291e-07	-1.1651662e-07	-1.1605482e-07	-1.1601264e-07	-1.158615e-07	-1.1567664e-07	-1.1594921e-07	-1.1596399e-07	-1.1565231e-07	-1.1588321e-07	-1.156813e-07	-1.1564515e-07	-1.1569563e-07	-1.1502675e-07	-1.1515044e-07	-1.1508541e-07	-1.1522582e-07	-1.1486929e-07	-1.1476351e-07	-1.149499e-07	-1.1538737e-07	-1.1546177e-07	-1.1518773e-07	-1.1509508e-07	-1.1491198e-07	-1.1464755e-07	-1.148004e-07	-1.1490027e-07	-1.1464442e-07	-1.150832e-07	-1.1523474e-07	-1.1472395e-07	-1.1469092e-07	-1.1460679e-07	-1.1403148e-07	-1.1318826e-07	-1.1311101e-07	-1.131786e-07	-1.1304292e-07	-1.1280241e-07	-1.12821e-07	-1.1277115e-07	-1.1325017e-07	-1.124393e-07	-1.1230156e-07	-1.1190315e-07
-1.2949022e-07	-1.2970401e-07	-1.2973817e-07	-1.2991654e-07	-1.3000999e-07	-1.2936056e-07	-1.2960209e-07	-1.2981246e-07	-1.2974272e-07	-1.2922857e-07	-1.2920566e-07	-1.2931497e-07	-1.290606e-07	-1.2845652e-07	-1.2754975e-07	-1.2882373e-07	-1.2879775e-07	-1.2871266e-07	-1.2905065e-07	-1.2911386e-07	-1.2897533e-07	-1.2866877e-07	-1.2883248e-07	-1.2849682e-07	-1.2817998e-07	-1.2849154e-07	-1.2839598e-07	-1.284663e-07	-1.2808846e-07	-1.283646e-07	-1.2827724e-07	-1.2788433e-07	-1.2782385e-07	-1.2760313e-07	-1.2784346e-07	-1.2731937e-07	-1.2719278e-07	-1.2698024e-07	-1.2714037e-07	-1.2752508e-07	-1.2790423e-07	-1.2771443e-07	-1.2774973e-07	-1.2714042e-07	-1.2698746e-07	-1.2738366e-07	-1.2748023e-07	-1.2786427e-07	-1.2829264e-07	-1.2830691e-07	-1.2828008e-07	-1.2843361e-07	-1.2817355e-07	-1.2843788e-07	-1.2847534e-07	-1.2857794e-07	-1.2841639e-07	-1.2776394e-07	-1.2751838e-07	-1.2771267e-07	-1.2838217e-07	-1.2879508e-07	-1.2861346e-07	-1.2880707e-07	-1.2847016e-07	-1.280913e-07	-1.2868179e-07	-1.2876905e-07	-1.2919304e-07	-1.2875978e-07	-1.2956048e-07	-1.2953694e-07	-1.2935436e-07	-1.2968997e-07	-1.2985618e-07	-1.2985396e-07	-1.3044473e-07	-1.312643e-07	-1.310359e-07	-1.3116767e-07	-1.317685e-07	-1.3150606e-07	-1.3231909e-07	-1.3193187e-07	-1.3241129e-07	-1.3329702e-07	-1.3309102e-07	-1.3332311e-07	-1.3329935e-07	-1.3381054e-07	-1.3391031e-07	-1.3357464e-07	-1.3389257e-07	-1.3416224e-07	-1.3381992e-07	-1.3373415e-07	-1.3384567e-07	-1.3359806e-07	-1.3416008e-07	-1.3423886e-07	-1.3461374e-07	-1.3483321e-07	-1.3462193e-07	-1.352945e-07	-1.3541558e-07	-1.3546054e-07	-1.353643e-07	-1.3567643e-07	-1.3544076e-07	-1.3542922e-07	-1.3563056e-07	-1.3666994e-07	-1.3730124e-07	-1.3698923e-07	-1.3779447e-07	-1.3799098e-07	-1.3775525e-07	-1.3730966e-07	-1.3767243e-07	-1.3832965e-07	-1.3799752e-07	-1.3841958e-07	-1.388226e-07	-1.3943202e-07	-1.4005013e-07	-1.4055331e-07	-1.4091461e-07	-1.4067513e-07	-1.4102613e-07	-1.416434e-07	-1.4164016e-07	-1.4226276e-07	-1.4251356e-07	-1.4271876e-07	-1.4323047e-07	-1.433807e-07	-1.4445067e-07	-1.4472801e-07	-1.4567956e-07	-1.4621145e-07	-1.4718228e-07	-1.4803879e-07	-1.4811667e-07	-1.4904327e-07	-1.4962018e-07	-1.5002126e-07	-1.5024193e-07	-1.5123948e-07	-1.5180467e-07	-1.527165e-07	-1.5355192e-07	-1.5376918e-07	-1.5391009e-07	-1.5474393e-07	-1.5518395e-07	-1.5629149e-07	-1.5695997e-07	-1.5772008e-07	-1.5781495e-07	-1.5918533e-07	-1.6039951e-07	-1.6069066e-07	-1.6172243e-07	-1.6179337e-07	-1.6286629e-07	-1.6309332e-07	-1.64038e-07	-1.6479061e-07	-1.6546471e-07	-1.6600779e-07	-1.6669492e-07	-1.6727773e-07	-1.6823486e-07	-1.6850805e-07	-1.6998007e-07	-1.7030686e-07	-1.7116093e-07	-1.722255e-07	-1.7140547e-07	-1.6963196e-07	-1.7001992e-07	-1.74175e-07	-1.7430534e-07	-1.7420291e-07	-1.7510769e-07	-1.7530931e-07	-1.7558574e-07	-1.758072e-07	-1.7659926e-07	-1.7716826e-07	-1.7675558e-07	-1.7676808e-07	-1.7731173e-07	-1.7711938e-07	-1.7708123e-07	-1.7752461e-07	-1.7790785e-07	-1.7716036e-07	-1.7725154e-07	-1.7756224e-07	-1.781047e-07	-1.7826943e-07	-1.7863755e-07	-1.7924174e-07	-1.7937259e-07	-1.7982825e-07	-1.7946394e-07	-1.7957882e-07	-1.8027066e-07	-1.8075531e-07	-1.8127389e-07	-1.817088e-07	-1.8193009e-07	-1.8257748e-07	-1.8316393e-07	-1.8293002e-07	-1.8321782e-07	-1.8426897e-07	-1.8453915e-07	-1.8475782e-07	-1.8518654e-07	-1.845537e-07	-1.845944e-07	-1.8353313e-07	-1.8270674e-07	-1.8233004e-07	-1.8372987e-07	-1.8346327e-07	-1.8367416e-07	-1.8398924e-07	-1.845861e-07	-1.8457865e-07	-1.842846e-07	-1.8477868e-07	-1.8508365e-07	-1.8511423e-07	-1.8486224e-07	-1.8535053e-07	-1.8558393e-07	-1.8529846e-07	-1.8539583e-07	-1.8430234e-07	-1.832085e-07	-1.8283595e-07	-1.8280866e-07	-1.8246186e-07	-1.8344298e-07	-1.8432019e-07	-1.8370895e-07	-1.83336e-07	-1.8345247e-07	-1.8312306e-07	-1.8316825e-07	-1.8327091e-07	-1.82826e-07	-1.8291172e-07	-1.8226547e-07	-1.8229571e-07	-1.8229758e-07	-1.8160574e-07	-1.8200467e-07	-1.8238296e-07	-1.8203872e-07	-1.8203667e-07	-1.8285976e-07	-1.8333861e-07	-1.8304445e-07	-1.8286329e-07	-1.8284135e-07	-1.8273346e-07	-1.8236017e-07	-1.8221823e-07	-1.8211239e-07	-1.8221829e-07	-1.8236466e-07	-1.8256941e-07	-1.8157226e-07	-1.8123211e-07	-1.8104959e-07	-1.808034e-07	-1.8096028e-07	-1.8125365e-07	-1.8160699e-07	-1.8191378e-07	-1.8238774e-07	-1.8267497e-07	-1.8288188e-07	-1.8362874e-07	-1.8428545e-07	-1.852444e-07	-1.8600201e-07	-1.846916e-07	-1.8547092e-07	-1.8631488e-07	-1.8658125e-07	-1.86975e-07	-1.8701076e-07	-1.8663218e-07	-1.8621222e-07	-1.8557671e-07	-1.8546802e-07	-1.8567732e-07	-1.8584757e-07	-1.8599292e-07	-1.8587474e-07	-1.8617226e-07	-1.8578476e-07	-1.8410191e-07	-1.8380325e-07	-1.8322953e-07	-1.8405706e-07	-1.8294276e-07	-1.8269691e-07	-1.8266991e-07	-1.8253002e-07	-1.8200342e-07	-1.8045091e-07	-1.8015055e-07	-1.7998576e-07	-1.8127849e-07	-1.8090174e-07	-1.8056835e-07	-1.8080772e-07	-1.7936378e-07	-1.7730349e-07	-1.7668486e-07	-1.7631197e-07	-1.7666565e-07	-1.7756992e-07	-1.7749437e-07	-1.7658607e-07	-1.7508967e-07	-1.7324794e-07	-1.7312982e-07	-1.7275136e-07	-1.7189984e-07	-1.724095e-07	-1.7178377e-07	-1.7027816e-07	-1.6946314e-07	-1.6915214e-07	-1.6930568e-07	-1.6832996e-07	-1.6791722e-07	-1.6715859e-07	-1.6612029e-07	-1.655867e-07	-1.6432034e-07	-1.6337106e-07	-1.6328261e-07	-1.6296735e-07	-1.6210572e-07	-1.6122266e-07	-1.6040116e-07	-1.5976269e-07	-1.5957352e-07	-1.5969454e-07	-1.5811429e-07	-1.5723424e-07	-1.5847615e-07	-1.5794416e-07	-1.5815453e-07	-1.5834775e-07	-1.5856551e-07	-1.5726749e-07	-1.5596061e-07	-1.5442083e-07	-1.5285082e-07	-1.5051967e-07	-1.5095662e-07	-1.4937666e-07	-1.5017105e-07	-1.4902668e-07	-1.4782529e-07	-1.4826759e-07	-1.4726299e-07	-1.4695553e-07	-1.4731285e-07	-1.4579382e-07	-1.4613698e-07	-1.4547027e-07	-1.4531554e-07	-1.4472789e-07	-1.4379395e-07	-1.4328407e-07	-1.4257154e-07	-1.4226532e-07	-1.4128801e-07	-1.4106558e-07	-1.4213134e-07	-1.4249474e-07	-1.4131348e-07	-1.4070821e-07	-1.406828e-07	-1.3955287e-07	-1.3915326e-07	-1.378715e-07	-1.3707745e-07	-1.3463068e-07	-1.3565108e-07	-1.3525187e-07	-1.3506519e-07	-1.3471481e-07	-1.3500119e-07	-1.3366576e-07	-1.3346511e-07	-1.3275195e-07	-1.3261234e-07	-1.3162804e-07	-1.3119433e-07	-1.3055552e-07	-1.3003029e-07	-1.2939137e-07	-1.2898488e-07	-1.2854804e-07	-1.2788337e-07	-1.2742328e-07	-1.2718476e-07	-1.2722256e-07	-1.2676554e-07	-1.2652555e-07	-1.2576425e-07	-1.2572519e-07	-1.2598008e-07	-1.2566704e-07	-1.2568421e-07	-1.2581637e-07	-1.2541983e-07	-1.2516676e-07	-1.2493405e-07	-1.2428791e-07	-1.2373829e-07	-1.2337557e-07	-1.2323738e-07	-1.2270641e-07	-1.2275063e-07	-1.2256072e-07	-1.2251002e-07	-1.2257834e-07	-1.2231015e-07	-1.2221545e-07	-1.2174962e-07	-1.2098468e-07	-1.2032399e-07	-1.1996826e-07	-1.195915e-07	-1.1983138e-07	-1.1956712e-07	-1.1905337e-07	-1.1879024e-07	-1.1836522e-07	-1.172142e-07	-1.166236e-07	-1.1569432e-07	-1.1580704e-07	-1.1583325e-07	-1.1616413e-07	-1.1601793e-07	-1.1591618e-07	-1.1601065e-07	-1.1567454e-07	-1.1562088e-07	-1.1539362e-07	-1.1533012e-07	-1.1512935e-07	-1.1506916e-07	-1.1537634e-07	-1.1521024e-07	-1.1478943e-07	-1.1476533e-07	-1.1470178e-07	-1.1468723e-07	-1.150122e-07	-1.1498901e-07	-1.1438766e-07	-1.1454955e-07	-1.1416233e-07	-1.1404683e-07	-1.140628e-07	-1.1357395e-07	-1.138207e-07	-1.1366552e-07	-1.1392314e-07	-1.1356263e-07	-1.1353251e-07	-1.1396651e-07	-1.1419769e-07	-1.1439181e-07	-1.1399732e-07	-1.1395457e-07	-1.1373589e-07	-1.1339898e-07	-1.1352989e-07	-1.1370872e-07	-1.1341012e-07	-1.135495e-07	-1.135756e-07	-1.1320037e-07	-1.1339716e-07	-1.1325852e-07	-1.1263461e-07	-1.1186057e-07	-1.1181908e-07	-1.1187353e-07	-1.1181373e-07	-1.1128338e-07	-1.1118425e-07	-1.1116828e-07	-1.1160381e-07	-1.1123916e-07	-1.1149081e-07	-1.1129123e-07
-1.277312e-07	-1.2800723e-07	-1.2782863e-07	-1.2781152e-07	-1.2820402e-07	-1.2773955e-07	-1.2795465e-07	-1.2799563e-07	-1.2787058e-07	-1.2737013e-07	-1.2727492e-07	-1.272856e-07	-1.2727048e-07	-1.2649843e-07	-1.2544353e-07	-1.267972e-07	-1.2711718e-07	-1.2682813e-07	-1.2698558e-07	-1.2709444e-07	-1.26977e-07	-1.2674371e-07	-1.2692146e-07	-1.2676799e-07	-1.2654391e-07	-1.2669722e-07	-1.2662048e-07	-1.2662423e-07	-1.2608814e-07	-1.262224e-07	-1.2588788e-07	-1.2543404e-07	-1.2551965e-07	-1.2503079e-07	-1.2509406e-07	-1.2513141e-07	-1.2510424e-07	-1.2490204e-07	-1.2532911e-07	-1.2561651e-07	-1.2576641e-07	-1.2560957e-07	-1.2569939e-07	-1.2495036e-07	-1.2462175e-07	-1.2491859e-07	-1.2488073e-07	-1.2490949e-07	-1.2575981e-07	-1.2572258e-07	-1.2587446e-07	-1.2632358e-07	-1.2654914e-07	-1.2641186e-07	-1.2625247e-07	-1.264724e-07	-1.2643369e-07	-1.2591897e-07	-1.2595729e-07	-1.2584439e-07	-1.2649173e-07	-1.268678e-07	-1.2666129e-07	-1.2669773e-07	-1.2668278e-07	-1.2622866e-07	-1.2681926e-07	-1.2676293e-07	-1.2736973e-07	-1.2666453e-07	-1.2741089e-07	-1.271311e-07	-1.2710825e-07	-1.2755487e-07	-1.2761689e-07	-1.2777781e-07	-1.2818282e-07	-1.28843e-07	-1.2861614e-07	-1.2885704e-07	-1.2951011e-07	-1.2936982e-07	-1.3020986e-07	-1.2991745e-07	-1.3059338e-07	-1.3128465e-07	-1.3127897e-07	-1.3137537e-07	-1.3124577e-07	-1.31538e-07	-1.3184246e-07	-1.3176822e-07	-1.321032e-07	-1.3250781e-07	-1.3238332e-07	-1.3203913e-07	-1.3210826e-07	-1.314985e-07	-1.3231056e-07	-1.3237155e-07	-1.3272773e-07	-1.328479e-07	-1.3257153e-07	-1.3333516e-07	-1.3323154e-07	-1.3340298e-07	-1.3335551e-07	-1.3373665e-07	-1.3377485e-07	-1.3359153e-07	-1.3353838e-07	-1.3445106e-07	-1.3491018e-07	-1.3492968e-07	-1.3570593e-07	-1.3601522e-07	-1.3600265e-07	-1.3604097e-07	-1.3644569e-07	-1.3687156e-07	-1.3663998e-07	-1.3701043e-07	-1.3706273e-07	-1.3743136e-07	-1.3841179e-07	-1.3902206e-07	-1.3970356e-07	-1.3956549e-07	-1.4005951e-07	-1.4038238e-07	-1.4013597e-07	-1.4048624e-07	-1.4099004e-07	-1.4144734e-07	-1.4209326e-07	-1.4214532e-07	-1.4261343e-07	-1.4294847e-07	-1.4318852e-07	-1.4436506e-07	-1.4517946e-07	-1.4583867e-07	-1.4614022e-07	-1.4719399e-07	-1.4783365e-07	-1.483067e-07	-1.4876093e-07	-1.4956464e-07	-1.5022124e-07	-1.5089574e-07	-1.5183838e-07	-1.524715e-07	-1.5262782e-07	-1.5319176e-07	-1.537789e-07	-1.5410723e-07	-1.5463638e-07	-1.5550899e-07	-1.5578883e-07	-1.5718291e-07	-1.5828454e-07	-1.5830426e-07	-1.5841886e-07	-1.5912246e-07	-1.6102291e-07	-1.6131662e-07	-1.624548e-07	-1.631613e-07	-1.6369171e-07	-1.6400548e-07	-1.6479328e-07	-1.6550575e-07	-1.6603195e-07	-1.6629838e-07	-1.6783486e-07	-1.6850822e-07	-1.6941607e-07	-1.7015162e-07	-1.6825078e-07	-1.6674011e-07	-1.6733634e-07	-1.7200767e-07	-1.7224966e-07	-1.7262425e-07	-1.7368103e-07	-1.7391437e-07	-1.7434144e-07	-1.7451873e-07	-1.7519176e-07	-1.7572177e-07	-1.7531352e-07	-1.7527623e-07	-1.7614514e-07	-1.7602486e-07	-1.7628201e-07	-1.7691099e-07	-1.7682243e-07	-1.7619601e-07	-1.7630174e-07	-1.7642151e-07	-1.7671192e-07	-1.7663649e-07	-1.7687807e-07	-1.7758651e-07	-1.7801989e-07	-1.7924589e-07	-1.7923793e-07	-1.7938481e-07	-1.8006978e-07	-1.8028413e-07	-1.8057727e-07	-1.8131743e-07	-1.8163144e-07	-1.823239e-07	-1.8289506e-07	-1.8264183e-07	-1.8292735e-07	-1.8403171e-07	-1.8400686e-07	-1.8410782e-07	-1.8363937e-07	-1.8413084e-07	-1.8416949e-07	-1.8329354e-07	-1.8178201e-07	-1.8121335e-07	-1.8149819e-07	-1.8126008e-07	-1.829506e-07	-1.8135256e-07	-1.8221476e-07	-1.8401477e-07	-1.8345173e-07	-1.8446519e-07	-1.8375272e-07	-1.8489311e-07	-1.8447918e-07	-1.8481006e-07	-1.8410822e-07	-1.8373481e-07	-1.8417865e-07	-1.8245578e-07	-1.8260783e-07	-1.8227951e-07	-1.8206634e-07	-1.8127798e-07	-1.8181936e-07	-1.8313159e-07	-1.8215252e-07	-1.8306741e-07	-1.8310385e-07	-1.8249722e-07	-1.8239842e-07	-1.8250972e-07	-1.8201672e-07	-1.8205952e-07	-1.8176661e-07	-1.819248e-07	-1.8193907e-07	-1.8016232e-07	-1.802203e-07	-1.8013696e-07	-1.7995546e-07	-1.7997934e-07	-1.8079493e-07	-1.8187461e-07	-1.8156777e-07	-1.8191645e-07	-1.8200046e-07	-1.8183397e-07	-1.8131175e-07	-1.8152696e-07	-1.8154833e-07	-1.8193867e-07	-1.8200541e-07	-1.8217401e-07	-1.8117589e-07	-1.8084597e-07	-1.8067436e-07	-1.8048604e-07	-1.80749e-07	-1.810223e-07	-1.8143322e-07	-1.8183636e-07	-1.822072e-07	-1.8241076e-07	-1.8250176e-07	-1.8309129e-07	-1.8368496e-07	-1.8378211e-07	-1.8372685e-07	-1.8267747e-07	-1.8307628e-07	-1.83829e-07	-1.8510661e-07	-1.856485e-07	-1.8627816e-07	-1.8564447e-07	-1.8529403e-07	-1.8497195e-07	-1.8394792e-07	-1.8440716e-07	-1.8533387e-07	-1.8524696e-07	-1.8489158e-07	-1.8499861e-07	-1.8437066e-07	-1.8273431e-07	-1.8254087e-07	-1.8224222e-07	-1.8306599e-07	-1.8202667e-07	-1.8141606e-07	-1.8198989e-07	-1.8180077e-07	-1.8069318e-07	-1.7944109e-07	-1.793112e-07	-1.7894604e-07	-1.7970103e-07	-1.7955819e-07	-1.7944382e-07	-1.7961247e-07	-1.7785021e-07	-1.7574109e-07	-1.7509353e-07	-1.7476947e-07	-1.7530118e-07	-1.7605788e-07	-1.7617327e-07	-1.7556943e-07	-1.7364863e-07	-1.7178348e-07	-1.7156236e-07	-1.7101183e-07	-1.702075e-07	-1.7011178e-07	-1.693665e-07	-1.6838965e-07	-1.6747839e-07	-1.6724704e-07	-1.6725784e-07	-1.6635369e-07	-1.656407e-07	-1.6456909e-07	-1.6373957e-07	-1.6295303e-07	-1.6201938e-07	-1.6104184e-07	-1.6077666e-07	-1.6139296e-07	-1.5973717e-07	-1.588769e-07	-1.5830506e-07	-1.5779796e-07	-1.5740062e-07	-1.5766449e-07	-1.564768e-07	-1.5466651e-07	-1.5594367e-07	-1.5533595e-07	-1.558073e-07	-1.5595663e-07	-1.5586528e-07	-1.5486631e-07	-1.5316857e-07	-1.5202352e-07	-1.5022084e-07	-1.4818522e-07	-1.4845062e-07	-1.4724446e-07	-1.4798002e-07	-1.4695979e-07	-1.4567996e-07	-1.4602898e-07	-1.4497169e-07	-1.4498931e-07	-1.4515206e-07	-1.4402087e-07	-1.4394573e-07	-1.4362087e-07	-1.4307909e-07	-1.4275071e-07	-1.4197502e-07	-1.4147378e-07	-1.4089034e-07	-1.4058929e-07	-1.3894766e-07	-1.3886921e-07	-1.3915457e-07	-1.3986698e-07	-1.3914257e-07	-1.3846653e-07	-1.3857101e-07	-1.3741254e-07	-1.3679664e-07	-1.3554614e-07	-1.3488767e-07	-1.3289991e-07	-1.3343964e-07	-1.3285671e-07	-1.3263161e-07	-1.3247291e-07	-1.3279464e-07	-1.3150589e-07	-1.3147775e-07	-1.3052954e-07	-1.3018968e-07	-1.2911636e-07	-1.28605e-07	-1.282902e-07	-1.2790986e-07	-1.2726014e-07	-1.2677407e-07	-1.2644665e-07	-1.256326e-07	-1.2532149e-07	-1.2519217e-07	-1.2542512e-07	-1.25197e-07	-1.2499635e-07	-1.2418701e-07	-1.2440626e-07	-1.2467808e-07	-1.242704e-07	-1.2406133e-07	-1.2425187e-07	-1.2362085e-07	-1.2333606e-07	-1.2316696e-07	-1.2261256e-07	-1.2202565e-07	-1.2167408e-07	-1.215106e-07	-1.2086946e-07	-1.2085326e-07	-1.2065323e-07	-1.2039078e-07	-1.2021184e-07	-1.2007189e-07	-1.1950408e-07	-1.1933855e-07	-1.1903649e-07	-1.1855826e-07	-1.1828075e-07	-1.1797658e-07	-1.1837113e-07	-1.1815035e-07	-1.1774011e-07	-1.1744794e-07	-1.1702821e-07	-1.1602037e-07	-1.1556926e-07	-1.1468228e-07	-1.1447588e-07	-1.1439232e-07	-1.1459338e-07	-1.146243e-07	-1.1449907e-07	-1.1474395e-07	-1.1439562e-07	-1.1424794e-07	-1.1396548e-07	-1.1399879e-07	-1.139498e-07	-1.1395571e-07	-1.141334e-07	-1.1420263e-07	-1.1385845e-07	-1.1391342e-07	-1.1384134e-07	-1.1396531e-07	-1.1412027e-07	-1.1379149e-07	-1.129676e-07	-1.1304093e-07	-1.1251393e-07	-1.1241508e-07	-1.1259874e-07	-1.1220709e-07	-1.1256105e-07	-1.1234243e-07	-1.1276256e-07	-1.1236148e-07	-1.1269202e-07	-1.129938e-07	-1.1305656e-07	-1.1311482e-07	-1.1274551e-07	-1.1266621e-07	-1.1225069e-07	-1.1174654e-07	-1.120377e-07	-1.1222284e-07	-1.1195107e-07	-1.1206265e-07	-1.1165997e-07	-1.1167367e-07	-1.1206782e-07	-1.1197966e-07	-1.1162024e-07	-1.1093397e-07	-1.1107954e-07	-1.1098899e-07	-1.1093044e-07	-1.1030335e-07	-1.1017556e-07	-1.1030346e-07	-1.1044602e-07	-1.1035576e-07	-1.1083148e-07	-1.1081244e-07
-1.2600429e-07	-1.2626515e-07	-1.2593415e-07	-1.2565272e-07	-1.2609831e-07	-1.2583405e-07	-1.2625986e-07	-1.2593597e-07	-1.2565778e-07	-1.2521474e-07	-1.2507098e-07	-1.2513055e-07	-1.2516443e-07	-1.2428603e-07	-1.233276e-07	-1.2488107e-07	-1.2532979e-07	-1.2494814e-07	-1.2506513e-07	-1.2527391e-07	-1.2517131e-07	-1.2491398e-07	-1.2494007e-07	-1.2504802e-07	-1.248211e-07	-1.2481473e-07	-1.2485623e-07	-1.2486356e-07	-1.2418411e-07	-1.2423766e-07	-1.2381417e-07	-1.2317184e-07	-1.2335227e-07	-1.2280952e-07	-1.2276433e-07	-1.23262e-07	-1.2325398e-07	-1.2299341e-07	-1.2333879e-07	-1.2364512e-07	-1.2357606e-07	-1.2354872e-07	-1.2345487e-07	-1.2277189e-07	-1.2223808e-07	-1.2251587e-07	-1.2232664e-07	-1.2232391e-07	-1.2311051e-07	-1.2320271e-07	-1.2338154e-07	-1.2415887e-07	-1.2458571e-07	-1.2438937e-07	-1.2436038e-07	-1.2471133e-07	-1.2449374e-07	-1.2413614e-07	-1.2443257e-07	-1.2416837e-07	-1.2478887e-07	-1.2492995e-07	-1.2485117e-07	-1.2482673e-07	-1.2487635e-07	-1.2454473e-07	-1.2509798e-07	-1.2513055e-07	-1.2549549e-07	-1.2472651e-07	-1.2524424e-07	-1.2501778e-07	-1.2503477e-07	-1.2538754e-07	-1.2557319e-07	-1.2558309e-07	-1.2589686e-07	-1.2634905e-07	-1.2620654e-07	-1.2658813e-07	-1.2719789e-07	-1.2727128e-07	-1.2800871e-07	-1.2780714e-07	-1.2856327e-07	-1.2926898e-07	-1.2922999e-07	-1.2907987e-07	-1.2925034e-07	-1.2914978e-07	-1.296479e-07	-1.2986982e-07	-1.3016961e-07	-1.3067364e-07	-1.3055876e-07	-1.2999237e-07	-1.2997833e-07	-1.2936096e-07	-1.3038624e-07	-1.3049868e-07	-1.3086873e-07	-1.3094945e-07	-1.3082854e-07	-1.311812e-07	-1.3106461e-07	-1.3114595e-07	-1.3136827e-07	-1.3182046e-07	-1.3199212e-07	-1.317668e-07	-1.3171513e-07	-1.3239435e-07	-1.3267726e-07	-1.3302997e-07	-1.3386631e-07	-1.3427638e-07	-1.3412728e-07	-1.3464194e-07	-1.3495713e-07	-1.3527e-07	-1.3517655e-07	-1.3541518e-07	-1.3540529e-07	-1.3570821e-07	-1.3684058e-07	-1.3742482e-07	-1.3835341e-07	-1.3853332e-07	-1.3892145e-07	-1.3892594e-07	-1.3857283e-07	-1.3915803e-07	-1.3983197e-07	-1.4054797e-07	-1.4113925e-07	-1.4120849e-07	-1.414557e-07	-1.4185372e-07	-1.4052216e-07	-1.428017e-07	-1.4364105e-07	-1.4400308e-07	-1.4467736e-07	-1.456857e-07	-1.4644962e-07	-1.4676925e-07	-1.4703664e-07	-1.4793096e-07	-1.4840253e-07	-1.4925763e-07	-1.500589e-07	-1.5115296e-07	-1.5153478e-07	-1.5181899e-07	-1.5226277e-07	-1.5194894e-07	-1.5260736e-07	-1.5383313e-07	-1.5453014e-07	-1.5573954e-07	-1.5641638e-07	-1.5667075e-07	-1.5510324e-07	-1.5605229e-07	-1.5887468e-07	-1.5950178e-07	-1.608945e-07	-1.613821e-07	-1.6178461e-07	-1.620935e-07	-1.6314533e-07	-1.6362907e-07	-1.6392238e-07	-1.6410786e-07	-1.654879e-07	-1.6655719e-07	-1.6744866e-07	-1.6797259e-07	-1.6500388e-07	-1.6452941e-07	-1.649687e-07	-1.6940203e-07	-1.69901e-07	-1.7084301e-07	-1.7181725e-07	-1.7236408e-07	-1.7276921e-07	-1.7295116e-07	-1.7333701e-07	-1.7397849e-07	-1.7348066e-07	-1.7337499e-07	-1.7441425e-07	-1.7440755e-07	-1.7488748e-07	-1.757669e-07	-1.7568709e-07	-1.7533534e-07	-1.7531289e-07	-1.7568203e-07	-1.7580487e-07	-1.7556363e-07	-1.7573768e-07	-1.7632533e-07	-1.7697704e-07	-1.78265e-07	-1.7868388e-07	-1.7898117e-07	-1.793702e-07	-1.7967619e-07	-1.8021387e-07	-1.8115702e-07	-1.8149734e-07	-1.8175052e-07	-1.8148785e-07	-1.819032e-07	-1.8223483e-07	-1.833688e-07	-1.8316877e-07	-1.8240092e-07	-1.8111444e-07	-1.8315467e-07	-1.8292371e-07	-1.8296777e-07	-1.811859e-07	-1.8077185e-07	-1.8061263e-07	-1.8058256e-07	-1.8270885e-07	-1.8035109e-07	-1.8089997e-07	-1.8252825e-07	-1.811614e-07	-1.8293025e-07	-1.8178019e-07	-1.8386692e-07	-1.8379541e-07	-1.8327921e-07	-1.8218105e-07	-1.8185574e-07	-1.8218645e-07	-1.8112257e-07	-1.8177224e-07	-1.8148307e-07	-1.8140884e-07	-1.8047149e-07	-1.8070932e-07	-1.8101463e-07	-1.8036627e-07	-1.8157129e-07	-1.8261863e-07	-1.8201825e-07	-1.8143419e-07	-1.8176223e-07	-1.8154628e-07	-1.8173944e-07	-1.8140128e-07	-1.8164911e-07	-1.8153349e-07	-1.7905916e-07	-1.7893439e-07	-1.7892836e-07	-1.7897554e-07	-1.7897969e-07	-1.7905961e-07	-1.7933866e-07	-1.7899254e-07	-1.7947326e-07	-1.7956086e-07	-1.7936998e-07	-1.79003e-07	-1.7993654e-07	-1.8032358e-07	-1.814505e-07	-1.8152843e-07	-1.8174069e-07	-1.8074815e-07	-1.8046785e-07	-1.8038298e-07	-1.8021024e-07	-1.8053345e-07	-1.8078106e-07	-1.8120613e-07	-1.8152815e-07	-1.8182084e-07	-1.8189149e-07	-1.8189263e-07	-1.8237313e-07	-1.8209437e-07	-1.8132789e-07	-1.8194112e-07	-1.8187689e-07	-1.821154e-07	-1.8213177e-07	-1.8230952e-07	-1.8260351e-07	-1.8448247e-07	-1.8412976e-07	-1.8412987e-07	-1.8305008e-07	-1.8152542e-07	-1.8207794e-07	-1.8426277e-07	-1.8393945e-07	-1.8329257e-07	-1.8295106e-07	-1.8282134e-07	-1.818355e-07	-1.8171602e-07	-1.814177e-07	-1.8158551e-07	-1.8049775e-07	-1.7964749e-07	-1.8082369e-07	-1.8050343e-07	-1.7877204e-07	-1.778792e-07	-1.7792416e-07	-1.775195e-07	-1.7783998e-07	-1.7793496e-07	-1.7774516e-07	-1.7775426e-07	-1.7613087e-07	-1.7392608e-07	-1.7303381e-07	-1.7265711e-07	-1.730254e-07	-1.7343223e-07	-1.7406614e-07	-1.7386878e-07	-1.715826e-07	-1.7030698e-07	-1.6938725e-07	-1.6905869e-07	-1.6820559e-07	-1.6765375e-07	-1.6734373e-07	-1.6616775e-07	-1.653018e-07	-1.6487576e-07	-1.6462519e-07	-1.639001e-07	-1.6308132e-07	-1.6194707e-07	-1.6147766e-07	-1.6055867e-07	-1.6006425e-07	-1.5873661e-07	-1.5848235e-07	-1.5941447e-07	-1.5734241e-07	-1.5635726e-07	-1.5583953e-07	-1.5555872e-07	-1.5551836e-07	-1.5583822e-07	-1.5491781e-07	-1.5256154e-07	-1.5348365e-07	-1.5273508e-07	-1.5339003e-07	-1.5371438e-07	-1.5361195e-07	-1.5252027e-07	-1.5038273e-07	-1.4970641e-07	-1.4770609e-07	-1.4590006e-07	-1.4640108e-07	-1.4511352e-07	-1.4552978e-07	-1.4484738e-07	-1.4341174e-07	-1.4375047e-07	-1.4271359e-07	-1.4274809e-07	-1.4269665e-07	-1.4197207e-07	-1.4164573e-07	-1.4148515e-07	-1.4070537e-07	-1.4023647e-07	-1.3974403e-07	-1.3914956e-07	-1.3878014e-07	-1.3870533e-07	-1.368802e-07	-1.3674224e-07	-1.3636731e-07	-1.3703527e-07	-1.3686082e-07	-1.3618921e-07	-1.3638294e-07	-1.3533884e-07	-1.3476284e-07	-1.3321994e-07	-1.327864e-07	-1.3107586e-07	-1.3125549e-07	-1.3092978e-07	-1.3039653e-07	-1.3042609e-07	-1.3050266e-07	-1.2937687e-07	-1.2926142e-07	-1.2826632e-07	-1.2767219e-07	-1.269363e-07	-1.2628038e-07	-1.2592835e-07	-1.2591255e-07	-1.2548111e-07	-1.249096e-07	-1.2476954e-07	-1.237525e-07	-1.2362398e-07	-1.2336932e-07	-1.2370788e-07	-1.2362909e-07	-1.2334857e-07	-1.2271789e-07	-1.2297323e-07	-1.232151e-07	-1.224833e-07	-1.224106e-07	-1.2254532e-07	-1.2214304e-07	-1.2186632e-07	-1.2168152e-07	-1.2142687e-07	-1.2070785e-07	-1.203336e-07	-1.2015374e-07	-1.1953e-07	-1.1940767e-07	-1.1886397e-07	-1.1853865e-07	-1.183061e-07	-1.1837528e-07	-1.172404e-07	-1.1735182e-07	-1.1745999e-07	-1.1719737e-07	-1.1716958e-07	-1.1689707e-07	-1.1702895e-07	-1.1699734e-07	-1.1655322e-07	-1.1591067e-07	-1.1557438e-07	-1.150965e-07	-1.1479813e-07	-1.1381155e-07	-1.1334583e-07	-1.1325159e-07	-1.1314592e-07	-1.1319827e-07	-1.1277439e-07	-1.131815e-07	-1.1282583e-07	-1.1281827e-07	-1.1261261e-07	-1.1260414e-07	-1.1296885e-07	-1.1293105e-07	-1.1312051e-07	-1.1336539e-07	-1.130573e-07	-1.1322788e-07	-1.1301057e-07	-1.128542e-07	-1.1280974e-07	-1.1236943e-07	-1.1178048e-07	-1.1168612e-07	-1.1131243e-07	-1.112108e-07	-1.1154009e-07	-1.1107517e-07	-1.1153105e-07	-1.1140474e-07	-1.118056e-07	-1.1166406e-07	-1.1201928e-07	-1.1199688e-07	-1.1192583e-07	-1.1166389e-07	-1.1140224e-07	-1.112985e-07	-1.1085439e-07	-1.1045921e-07	-1.1073297e-07	-1.1100025e-07	-1.1071205e-07	-1.1097518e-07	-1.106186e-07	-1.1062934e-07	-1.1103049e-07	-1.1113042e-07	-1.1099422e-07	-1.1040049e-07	-1.1059069e-07	-1.1035087e-07	-1.1012241e-07	-1.0960821e-07	-1.0960684e-07	-1.0980307e-07	-1.1001356e-07	-1.100089e-07	-1.1040373e-07	-1.1041789e-07
-1.2434401e-07	-1.2452881e-07	-1.2395924e-07	-1.2357179e-07	-1.2380553e-07	-1.2364973e-07	-1.2424459e-07	-1.2369571e-07	-1.2352143e-07	-1.2328792e-07	-1.2310136e-07	-1.2313444e-07	-1.2298028e-07	-1.2222904e-07	-1.2145489e-07	-1.2305918e-07	-1.2336983e-07	-1.2304412e-07	-1.2319737e-07	-1.2351046e-07	-1.2322113e-07	-1.2299199e-07	-1.2296408e-07	-1.2317889e-07	-1.2294214e-07	-1.2283857e-07	-1.2313819e-07	-1.2297335e-07	-1.2223705e-07	-1.2244408e-07	-1.2203901e-07	-1.2135183e-07	-1.2161792e-07	-1.2114941e-07	-1.2103675e-07	-1.2183369e-07	-1.2170858e-07	-1.2115089e-07	-1.2131545e-07	-1.2136945e-07	-1.2125736e-07	-1.2130437e-07	-1.2121347e-07	-1.2060025e-07	-1.2013646e-07	-1.2027454e-07	-1.2009593e-07	-1.2030148e-07	-1.2107347e-07	-1.2102765e-07	-1.2116931e-07	-1.2181954e-07	-1.2247597e-07	-1.222395e-07	-1.2250337e-07	-1.2276115e-07	-1.225045e-07	-1.2245971e-07	-1.2288001e-07	-1.2266321e-07	-1.2297102e-07	-1.2306697e-07	-1.2300427e-07	-1.2299336e-07	-1.2293231e-07	-1.2293151e-07	-1.2320942e-07	-1.2326393e-07	-1.2328229e-07	-1.228957e-07	-1.2323142e-07	-1.2322852e-07	-1.2321249e-07	-1.2343611e-07	-1.2350301e-07	-1.234792e-07	-1.2360493e-07	-1.2405314e-07	-1.2374107e-07	-1.2433196e-07	-1.2494536e-07	-1.2528074e-07	-1.2578329e-07	-1.2575123e-07	-1.2641948e-07	-1.2693414e-07	-1.2699917e-07	-1.2688412e-07	-1.2713303e-07	-1.2703282e-07	-1.2760393e-07	-1.277437e-07	-1.2803309e-07	-1.2858197e-07	-1.283513e-07	-1.279339e-07	-1.2803605e-07	-1.2753537e-07	-1.2831373e-07	-1.285444e-07	-1.2885164e-07	-1.2884215e-07	-1.2889683e-07	-1.2887438e-07	-1.2878616e-07	-1.2901307e-07	-1.2951165e-07	-1.2993996e-07	-1.3007588e-07	-1.2998782e-07	-1.2976835e-07	-1.3046093e-07	-1.3053221e-07	-1.3120558e-07	-1.3216794e-07	-1.3259904e-07	-1.3267635e-07	-1.3315008e-07	-1.3344567e-07	-1.3365513e-07	-1.3357044e-07	-1.3388257e-07	-1.3375683e-07	-1.3409317e-07	-1.3532213e-07	-1.3600385e-07	-1.3705113e-07	-1.3724235e-07	-1.3754038e-07	-1.36962e-07	-1.3692511e-07	-1.3776565e-07	-1.3879588e-07	-1.3966519e-07	-1.4014614e-07	-1.4035345e-07	-1.4050244e-07	-1.4083059e-07	-1.3875587e-07	-1.4140369e-07	-1.4247536e-07	-1.4256983e-07	-1.4353446e-07	-1.4418526e-07	-1.451142e-07	-1.4529365e-07	-1.4503053e-07	-1.4602432e-07	-1.465587e-07	-1.4782773e-07	-1.4822319e-07	-1.4955583e-07	-1.5018929e-07	-1.5020879e-07	-1.5014058e-07	-1.5025279e-07	-1.5110567e-07	-1.525579e-07	-1.5316562e-07	-1.5423552e-07	-1.5483124e-07	-1.5481947e-07	-1.520616e-07	-1.535696e-07	-1.5668752e-07	-1.5760907e-07	-1.5910268e-07	-1.5944482e-07	-1.5986205e-07	-1.602595e-07	-1.6148658e-07	-1.6194895e-07	-1.6180712e-07	-1.617737e-07	-1.6277517e-07	-1.6434296e-07	-1.6514934e-07	-1.6544652e-07	-1.621122e-07	-1.6241233e-07	-1.6290187e-07	-1.664252e-07	-1.671894e-07	-1.6860798e-07	-1.6948144e-07	-1.7055277e-07	-1.7108897e-07	-1.7139303e-07	-1.712022e-07	-1.7175961e-07	-1.7141826e-07	-1.7129622e-07	-1.7241047e-07	-1.7235897e-07	-1.7291006e-07	-1.7367938e-07	-1.7448326e-07	-1.7462577e-07	-1.7411054e-07	-1.7509319e-07	-1.7545511e-07	-1.7514697e-07	-1.752789e-07	-1.7590577e-07	-1.7635961e-07	-1.7740945e-07	-1.7794036e-07	-1.7788182e-07	-1.780403e-07	-1.7846799e-07	-1.7929955e-07	-1.8055937e-07	-1.8087957e-07	-1.7965414e-07	-1.7885583e-07	-1.8086735e-07	-1.8158005e-07	-1.8255281e-07	-1.8248363e-07	-1.7987014e-07	-1.7918569e-07	-1.8115259e-07	-1.8093817e-07	-1.8232947e-07	-1.801493e-07	-1.7991226e-07	-1.7987389e-07	-1.8023405e-07	-1.8227115e-07	-1.7963049e-07	-1.8001009e-07	-1.8008802e-07	-1.7955136e-07	-1.8049508e-07	-1.8037451e-07	-1.8180043e-07	-1.8312898e-07	-1.8135927e-07	-1.8042937e-07	-1.8032455e-07	-1.806286e-07	-1.8013247e-07	-1.8088025e-07	-1.8069824e-07	-1.806435e-07	-1.7974037e-07	-1.798735e-07	-1.7983371e-07	-1.7946843e-07	-1.7967403e-07	-1.814679e-07	-1.8102247e-07	-1.793145e-07	-1.7967352e-07	-1.8036479e-07	-1.8130714e-07	-1.8090253e-07	-1.8112507e-07	-1.8009092e-07	-1.7845264e-07	-1.7825897e-07	-1.7846469e-07	-1.7830916e-07	-1.7841035e-07	-1.7884531e-07	-1.7842763e-07	-1.7813858e-07	-1.7819121e-07	-1.7827381e-07	-1.7797367e-07	-1.7811351e-07	-1.7824181e-07	-1.7832792e-07	-1.7910094e-07	-1.7977726e-07	-1.797975e-07	-1.7982063e-07	-1.7990766e-07	-1.7989322e-07	-1.7973827e-07	-1.7999849e-07	-1.8016675e-07	-1.8066072e-07	-1.809467e-07	-1.8092948e-07	-1.810559e-07	-1.8042454e-07	-1.8005159e-07	-1.8002515e-07	-1.8054357e-07	-1.8136251e-07	-1.8128611e-07	-1.815838e-07	-1.8144851e-07	-1.8105521e-07	-1.8094107e-07	-1.8139826e-07	-1.8167771e-07	-1.8158767e-07	-1.8065504e-07	-1.7985371e-07	-1.7975725e-07	-1.8214041e-07	-1.8154014e-07	-1.8056483e-07	-1.7967477e-07	-1.8046791e-07	-1.81031e-07	-1.8099729e-07	-1.8006506e-07	-1.7905222e-07	-1.7807747e-07	-1.7764245e-07	-1.7903193e-07	-1.7872122e-07	-1.7615025e-07	-1.7595937e-07	-1.7620113e-07	-1.7570636e-07	-1.7577128e-07	-1.76181e-07	-1.751676e-07	-1.7513764e-07	-1.7401868e-07	-1.71755e-07	-1.7065287e-07	-1.7020523e-07	-1.7024473e-07	-1.7015867e-07	-1.7132754e-07	-1.7131089e-07	-1.6938947e-07	-1.6886543e-07	-1.6698743e-07	-1.6663614e-07	-1.6585386e-07	-1.6474297e-07	-1.6507715e-07	-1.6322053e-07	-1.6233452e-07	-1.6200164e-07	-1.6195753e-07	-1.6126614e-07	-1.6070931e-07	-1.5869784e-07	-1.5932989e-07	-1.5795035e-07	-1.5765193e-07	-1.5657628e-07	-1.5651887e-07	-1.5749748e-07	-1.554601e-07	-1.5456931e-07	-1.5394352e-07	-1.5390015e-07	-1.5447233e-07	-1.5400332e-07	-1.531667e-07	-1.5108475e-07	-1.5140819e-07	-1.5008584e-07	-1.5068025e-07	-1.5157877e-07	-1.5127006e-07	-1.5025705e-07	-1.4796302e-07	-1.4737793e-07	-1.4532418e-07	-1.4368317e-07	-1.4411404e-07	-1.4297461e-07	-1.4307778e-07	-1.4260866e-07	-1.4128744e-07	-1.4130217e-07	-1.4045122e-07	-1.4045446e-07	-1.4004178e-07	-1.3958885e-07	-1.3919538e-07	-1.3918452e-07	-1.3842367e-07	-1.3769619e-07	-1.3744574e-07	-1.3666011e-07	-1.364657e-07	-1.3636327e-07	-1.3461192e-07	-1.3443719e-07	-1.3392912e-07	-1.3423812e-07	-1.3410852e-07	-1.3369799e-07	-1.3375222e-07	-1.331797e-07	-1.3247302e-07	-1.3079523e-07	-1.3074185e-07	-1.2923539e-07	-1.2923056e-07	-1.2893287e-07	-1.2856799e-07	-1.2841753e-07	-1.282574e-07	-1.273811e-07	-1.2718607e-07	-1.2599207e-07	-1.2546667e-07	-1.2486242e-07	-1.2413386e-07	-1.2379616e-07	-1.2424414e-07	-1.237803e-07	-1.2340843e-07	-1.2324358e-07	-1.2229214e-07	-1.2206044e-07	-1.2158512e-07	-1.219592e-07	-1.2196057e-07	-1.2180328e-07	-1.2129112e-07	-1.2144136e-07	-1.2143062e-07	-1.2064794e-07	-1.2073195e-07	-1.208042e-07	-1.2072076e-07	-1.2073264e-07	-1.2046593e-07	-1.2024634e-07	-1.194698e-07	-1.1910106e-07	-1.1908577e-07	-1.1834572e-07	-1.1815791e-07	-1.1735131e-07	-1.1730953e-07	-1.1708045e-07	-1.1730037e-07	-1.1618073e-07	-1.1633858e-07	-1.1651383e-07	-1.1641782e-07	-1.1648177e-07	-1.1612133e-07	-1.1616447e-07	-1.1602339e-07	-1.151576e-07	-1.1423543e-07	-1.1402767e-07	-1.139079e-07	-1.1361499e-07	-1.1266394e-07	-1.1239331e-07	-1.1212126e-07	-1.1195482e-07	-1.1200518e-07	-1.1138656e-07	-1.1164769e-07	-1.1126127e-07	-1.1141958e-07	-1.1144022e-07	-1.1137649e-07	-1.1203451e-07	-1.1194282e-07	-1.1221687e-07	-1.1259169e-07	-1.1248403e-07	-1.1245407e-07	-1.1195266e-07	-1.1165395e-07	-1.1155299e-07	-1.113271e-07	-1.1090708e-07	-1.1077969e-07	-1.1070335e-07	-1.1053226e-07	-1.1076435e-07	-1.1022183e-07	-1.1071938e-07	-1.106302e-07	-1.1107642e-07	-1.1113571e-07	-1.1128481e-07	-1.1097507e-07	-1.1078134e-07	-1.1050423e-07	-1.1014134e-07	-1.1011286e-07	-1.0984672e-07	-1.0952618e-07	-1.0974418e-07	-1.1011844e-07	-1.1001663e-07	-1.1023201e-07	-1.1010866e-07	-1.1001788e-07	-1.1023599e-07	-1.1033848e-07	-1.1036531e-07	-1.0981034e-07	-1.0979198e-07	-1.0942182e-07	-1.0910719e-07	-1.0888317e-07	-1.0918052e-07	-1.0955404e-07	-1.0977618e-07	-1.0980921e-07	-1.1003277e-07	-1.0995734e-07
-1.2278332e-07	-1.2276661e-07	-1.2231806e-07	-1.2181027e-07	-1.2178793e-07	-1.2165475e-07	-1.2205146e-07	-1.2175104e-07	-1.217204e-07	-1.2167175e-07	-1.2149457e-07	-1.2132057e-07	-1.2095308e-07	-1.2054056e-07	-1.1990335e-07	-1.2151486e-07	-1.2166919e-07	-1.2137269e-07	-1.2122439e-07	-1.2140191e-07	-1.2108961e-07	-1.208694e-07	-1.2102828e-07	-1.2133097e-07	-1.2116448e-07	-1.2097303e-07	-1.2118778e-07	-1.2097485e-07	-1.2032268e-07	-1.2059917e-07	-1.2061423e-07	-1.2009122e-07	-1.2037276e-07	-1.1994979e-07	-1.1976368e-07	-1.2059036e-07	-1.2018864e-07	-1.1969712e-07	-1.1959298e-07	-1.193427e-07	-1.1918792e-07	-1.1915506e-07	-1.1916416e-07	-1.1876074e-07	-1.1836499e-07	-1.1858606e-07	-1.1837517e-07	-1.1868531e-07	-1.1946088e-07	-1.192077e-07	-1.1925187e-07	-1.1961617e-07	-1.2043836e-07	-1.2001925e-07	-1.2042676e-07	-1.2082467e-07	-1.206264e-07	-1.2101191e-07	-1.2127936e-07	-1.2096132e-07	-1.2111366e-07	-1.2111468e-07	-1.2104954e-07	-1.2112775e-07	-1.2104005e-07	-1.2123081e-07	-1.2148024e-07	-1.2126128e-07	-1.2119335e-07	-1.209234e-07	-1.210712e-07	-1.2132404e-07	-1.2141766e-07	-1.2146131e-07	-1.2151207e-07	-1.2156914e-07	-1.2148217e-07	-1.219247e-07	-1.2162388e-07	-1.2208318e-07	-1.2269032e-07	-1.2311943e-07	-1.2359482e-07	-1.2350876e-07	-1.2415364e-07	-1.2430758e-07	-1.247812e-07	-1.2480598e-07	-1.2479552e-07	-1.2501283e-07	-1.2513692e-07	-1.2533445e-07	-1.2577897e-07	-1.2645086e-07	-1.2612662e-07	-1.2592034e-07	-1.2623599e-07	-1.2580853e-07	-1.2632091e-07	-1.2647831e-07	-1.2662713e-07	-1.2652538e-07	-1.2684836e-07	-1.2668403e-07	-1.2678845e-07	-1.2710575e-07	-1.2757044e-07	-1.2795209e-07	-1.2822238e-07	-1.2798603e-07	-1.2791878e-07	-1.2848511e-07	-1.2866002e-07	-1.2911562e-07	-1.3016137e-07	-1.3051982e-07	-1.3091295e-07	-1.3157512e-07	-1.3175065e-07	-1.3215549e-07	-1.3195512e-07	-1.3219079e-07	-1.319159e-07	-1.3230016e-07	-1.3363166e-07	-1.3470554e-07	-1.3566643e-07	-1.3562789e-07	-1.3592603e-07	-1.350864e-07	-1.3547805e-07	-1.3610736e-07	-1.3754897e-07	-1.3836978e-07	-1.3891776e-07	-1.3921874e-07	-1.3916542e-07	-1.3963751e-07	-1.3792112e-07	-1.4001819e-07	-1.4120207e-07	-1.41089e-07	-1.422672e-07	-1.4268005e-07	-1.4366839e-07	-1.4357829e-07	-1.431448e-07	-1.4409937e-07	-1.444871e-07	-1.4602131e-07	-1.4607048e-07	-1.4728352e-07	-1.4835905e-07	-1.4799122e-07	-1.4795523e-07	-1.4847228e-07	-1.4976695e-07	-1.5128859e-07	-1.5163261e-07	-1.5263038e-07	-1.5300537e-07	-1.5230779e-07	-1.4957374e-07	-1.5182144e-07	-1.5502451e-07	-1.5599636e-07	-1.5732479e-07	-1.5772827e-07	-1.581858e-07	-1.5845848e-07	-1.5978696e-07	-1.602167e-07	-1.5930891e-07	-1.5940998e-07	-1.6021022e-07	-1.6162329e-07	-1.6271065e-07	-1.6256519e-07	-1.5978662e-07	-1.6029685e-07	-1.6094356e-07	-1.6307393e-07	-1.6398792e-07	-1.6576178e-07	-1.665889e-07	-1.6805041e-07	-1.6905375e-07	-1.6928544e-07	-1.6887145e-07	-1.6903658e-07	-1.692631e-07	-1.6921365e-07	-1.6980948e-07	-1.7038161e-07	-1.7070602e-07	-1.704484e-07	-1.7284628e-07	-1.7353682e-07	-1.7270804e-07	-1.740471e-07	-1.7469802e-07	-1.7463759e-07	-1.750231e-07	-1.7572e-07	-1.7585734e-07	-1.7631885e-07	-1.767043e-07	-1.762856e-07	-1.7669635e-07	-1.77309e-07	-1.7745248e-07	-1.7938891e-07	-1.793365e-07	-1.764588e-07	-1.7624308e-07	-1.7938038e-07	-1.8038577e-07	-1.8052691e-07	-1.8126099e-07	-1.7802313e-07	-1.7792371e-07	-1.7878841e-07	-1.7878943e-07	-1.8103242e-07	-1.7886669e-07	-1.7874964e-07	-1.789067e-07	-1.8000259e-07	-1.8156965e-07	-1.7872594e-07	-1.7902693e-07	-1.7859094e-07	-1.7859981e-07	-1.7882127e-07	-1.7932587e-07	-1.7997655e-07	-1.8208601e-07	-1.7982563e-07	-1.7891693e-07	-1.7900987e-07	-1.7909832e-07	-1.7902528e-07	-1.7976436e-07	-1.7960122e-07	-1.7972462e-07	-1.7894155e-07	-1.7906893e-07	-1.7901374e-07	-1.784299e-07	-1.7808196e-07	-1.7907979e-07	-1.7852e-07	-1.7759322e-07	-1.7786562e-07	-1.7840824e-07	-1.793706e-07	-1.7917876e-07	-1.7910344e-07	-1.7843206e-07	-1.7744179e-07	-1.775403e-07	-1.7781059e-07	-1.7759737e-07	-1.7777609e-07	-1.7891171e-07	-1.7796719e-07	-1.7777472e-07	-1.7780354e-07	-1.7781429e-07	-1.7746282e-07	-1.775656e-07	-1.7756184e-07	-1.7737074e-07	-1.7728348e-07	-1.7762119e-07	-1.7783367e-07	-1.7740672e-07	-1.7769094e-07	-1.7799238e-07	-1.7820332e-07	-1.7823879e-07	-1.779166e-07	-1.7850647e-07	-1.7867967e-07	-1.7863238e-07	-1.7881939e-07	-1.788145e-07	-1.7937674e-07	-1.79599e-07	-1.8001748e-07	-1.8071211e-07	-1.806132e-07	-1.808998e-07	-1.807482e-07	-1.8030352e-07	-1.8016374e-07	-1.79984e-07	-1.8004562e-07	-1.7971462e-07	-1.7885918e-07	-1.7859384e-07	-1.7808071e-07	-1.7924827e-07	-1.7854632e-07	-1.7798607e-07	-1.7725529e-07	-1.7724165e-07	-1.7891119e-07	-1.7956887e-07	-1.7740768e-07	-1.7574621e-07	-1.7502458e-07	-1.7507807e-07	-1.7624427e-07	-1.7591924e-07	-1.7317205e-07	-1.7346582e-07	-1.739113e-07	-1.7347105e-07	-1.7343825e-07	-1.7381694e-07	-1.7193321e-07	-1.7180315e-07	-1.7152252e-07	-1.6914402e-07	-1.6844467e-07	-1.6776272e-07	-1.6747362e-07	-1.6699408e-07	-1.6831245e-07	-1.6879068e-07	-1.6733537e-07	-1.6667042e-07	-1.6436422e-07	-1.639508e-07	-1.632593e-07	-1.6185231e-07	-1.6273322e-07	-1.6089729e-07	-1.6028866e-07	-1.5961996e-07	-1.5956499e-07	-1.59134e-07	-1.5870421e-07	-1.5587619e-07	-1.5696918e-07	-1.5522568e-07	-1.5513649e-07	-1.5458778e-07	-1.5459631e-07	-1.5566451e-07	-1.5398547e-07	-1.5324929e-07	-1.5236412e-07	-1.5266772e-07	-1.5302311e-07	-1.5206365e-07	-1.5139608e-07	-1.4961495e-07	-1.4980282e-07	-1.4757683e-07	-1.4752135e-07	-1.4923688e-07	-1.4859614e-07	-1.4786878e-07	-1.4579734e-07	-1.4476603e-07	-1.4279834e-07	-1.4134116e-07	-1.4170291e-07	-1.4096372e-07	-1.4071207e-07	-1.4036522e-07	-1.392566e-07	-1.3884176e-07	-1.3805209e-07	-1.3820494e-07	-1.3765191e-07	-1.3739816e-07	-1.3693182e-07	-1.3693813e-07	-1.3597895e-07	-1.3522845e-07	-1.3517007e-07	-1.3442525e-07	-1.343106e-07	-1.3388586e-07	-1.3256152e-07	-1.321921e-07	-1.3152163e-07	-1.3167761e-07	-1.3148031e-07	-1.3130813e-07	-1.3134388e-07	-1.3105802e-07	-1.3021702e-07	-1.2853218e-07	-1.2846044e-07	-1.2753975e-07	-1.2735131e-07	-1.2686053e-07	-1.266211e-07	-1.2636713e-07	-1.2603624e-07	-1.2531427e-07	-1.2505268e-07	-1.2393735e-07	-1.2362261e-07	-1.229285e-07	-1.2241782e-07	-1.2207414e-07	-1.2270255e-07	-1.2241316e-07	-1.2210006e-07	-1.2192237e-07	-1.211385e-07	-1.2072326e-07	-1.2016312e-07	-1.2043625e-07	-1.2021917e-07	-1.2016892e-07	-1.197285e-07	-1.1985577e-07	-1.1985105e-07	-1.1913761e-07	-1.1928819e-07	-1.1932616e-07	-1.1927159e-07	-1.1970428e-07	-1.1938556e-07	-1.1907883e-07	-1.1836443e-07	-1.1807776e-07	-1.1793759e-07	-1.1726121e-07	-1.1694937e-07	-1.1619079e-07	-1.1628111e-07	-1.1611496e-07	-1.1629385e-07	-1.1557228e-07	-1.1567892e-07	-1.1562628e-07	-1.1565834e-07	-1.1559348e-07	-1.1531262e-07	-1.1535849e-07	-1.1492659e-07	-1.1365137e-07	-1.1248545e-07	-1.1235267e-07	-1.1229361e-07	-1.1203304e-07	-1.1129532e-07	-1.1130032e-07	-1.1107733e-07	-1.1089196e-07	-1.1102355e-07	-1.1017005e-07	-1.1038748e-07	-1.1012582e-07	-1.1018716e-07	-1.1022018e-07	-1.1042346e-07	-1.1079067e-07	-1.1077896e-07	-1.1105612e-07	-1.1143135e-07	-1.1159472e-07	-1.1138559e-07	-1.1098678e-07	-1.1074582e-07	-1.1076219e-07	-1.1047342e-07	-1.1004698e-07	-1.1005312e-07	-1.1010957e-07	-1.0986918e-07	-1.1017227e-07	-1.096659e-07	-1.0985372e-07	-1.0994376e-07	-1.1063139e-07	-1.1065265e-07	-1.1055857e-07	-1.0995609e-07	-1.0962725e-07	-1.0942171e-07	-1.0920127e-07	-1.0928932e-07	-1.0913431e-07	-1.0883628e-07	-1.0909264e-07	-1.0947997e-07	-1.0950367e-07	-1.0937998e-07	-1.0954756e-07	-1.0945723e-07	-1.0956148e-07	-1.0951413e-07	-1.0948878e-07	-1.0900391e-07	-1.0894422e-07	-1.0867109e-07	-1.0833429e-07	-1.0824016e-07	-1.0876443e-07	-1.0924646e-07	-1.0942875e-07	-1.0925436e-07	-1.0932928e-07	-1.0901465e-07
-1.2121967e-07	-1.2117175e-07	-1.2109723e-07	-1.2052834e-07	-1.2034167e-07	-1.203336e-07	-1.2035565e-07	-1.2034172e-07	-1.2029892e-07	-1.2025203e-07	-1.2010014e-07	-1.1985207e-07	-1.1943951e-07	-1.1915154e-07	-1.1853143e-07	-1.2018586e-07	-1.2023378e-07	-1.1980308e-07	-1.1950067e-07	-1.1942376e-07	-1.1900642e-07	-1.1878143e-07	-1.1905564e-07	-1.1955484e-07	-1.1921998e-07	-1.1904592e-07	-1.1918462e-07	-1.1920986e-07	-1.1878871e-07	-1.1902785e-07	-1.1928262e-07	-1.1891944e-07	-1.1918445e-07	-1.1896174e-07	-1.1875358e-07	-1.1933298e-07	-1.1875784e-07	-1.1847629e-07	-1.1840865e-07	-1.1801387e-07	-1.1770709e-07	-1.1738689e-07	-1.1745806e-07	-1.1730879e-07	-1.1679845e-07	-1.1714849e-07	-1.1703668e-07	-1.1741304e-07	-1.1803661e-07	-1.1784022e-07	-1.1776223e-07	-1.1788984e-07	-1.1855644e-07	-1.1806122e-07	-1.1856781e-07	-1.1921514e-07	-1.1897606e-07	-1.1942598e-07	-1.1942717e-07	-1.190856e-07	-1.1904979e-07	-1.1904234e-07	-1.1918866e-07	-1.192293e-07	-1.1923538e-07	-1.1923868e-07	-1.1959139e-07	-1.1921207e-07	-1.1910333e-07	-1.1883344e-07	-1.1873351e-07	-1.1920577e-07	-1.1942734e-07	-1.1947333e-07	-1.1962504e-07	-1.1976215e-07	-1.1954978e-07	-1.1990846e-07	-1.1981911e-07	-1.1998151e-07	-1.2055955e-07	-1.2088509e-07	-1.2139259e-07	-1.211053e-07	-1.2173552e-07	-1.2161331e-07	-1.2228401e-07	-1.2243999e-07	-1.2246204e-07	-1.2258977e-07	-1.2265679e-07	-1.2298307e-07	-1.2350279e-07	-1.2428768e-07	-1.2389143e-07	-1.2380957e-07	-1.2431747e-07	-1.2402978e-07	-1.2439028e-07	-1.2440154e-07	-1.2459986e-07	-1.2433122e-07	-1.2490017e-07	-1.2484458e-07	-1.2493365e-07	-1.2503932e-07	-1.2553306e-07	-1.2587873e-07	-1.2616982e-07	-1.2583661e-07	-1.2591596e-07	-1.2631455e-07	-1.2659353e-07	-1.268254e-07	-1.2789519e-07	-1.2823307e-07	-1.2877916e-07	-1.2969429e-07	-1.2979672e-07	-1.3028438e-07	-1.2989858e-07	-1.3015313e-07	-1.3006871e-07	-1.3070564e-07	-1.3187179e-07	-1.3311035e-07	-1.3406947e-07	-1.3363513e-07	-1.3417377e-07	-1.3328457e-07	-1.3389905e-07	-1.3431321e-07	-1.3586936e-07	-1.3696155e-07	-1.3754152e-07	-1.3780436e-07	-1.3784125e-07	-1.3839337e-07	-1.3682518e-07	-1.3849848e-07	-1.393613e-07	-1.3935255e-07	-1.4093695e-07	-1.4129421e-07	-1.4219671e-07	-1.4210167e-07	-1.4163146e-07	-1.4257193e-07	-1.4252993e-07	-1.4365901e-07	-1.4353662e-07	-1.4495402e-07	-1.4635526e-07	-1.4531639e-07	-1.4521777e-07	-1.4610754e-07	-1.4813452e-07	-1.4989587e-07	-1.5029076e-07	-1.5096128e-07	-1.5129757e-07	-1.4945789e-07	-1.4773661e-07	-1.5001558e-07	-1.532951e-07	-1.5439997e-07	-1.5556702e-07	-1.5598005e-07	-1.5663682e-07	-1.569058e-07	-1.5809439e-07	-1.579092e-07	-1.5631258e-07	-1.5674607e-07	-1.5756893e-07	-1.5877879e-07	-1.6001206e-07	-1.5935626e-07	-1.5776772e-07	-1.5817272e-07	-1.5884149e-07	-1.5976804e-07	-1.6024711e-07	-1.6238135e-07	-1.6304523e-07	-1.6435905e-07	-1.6618907e-07	-1.6624898e-07	-1.6639291e-07	-1.6649949e-07	-1.6719014e-07	-1.6736391e-07	-1.6694543e-07	-1.6843779e-07	-1.689171e-07	-1.6718315e-07	-1.7088911e-07	-1.7171931e-07	-1.7140064e-07	-1.7258628e-07	-1.7330615e-07	-1.7349612e-07	-1.7380745e-07	-1.7514992e-07	-1.744919e-07	-1.7388646e-07	-1.7473269e-07	-1.7452101e-07	-1.753516e-07	-1.7613854e-07	-1.7508791e-07	-1.7743167e-07	-1.7746055e-07	-1.7423116e-07	-1.7449827e-07	-1.7802404e-07	-1.7850408e-07	-1.7729911e-07	-1.7868427e-07	-1.7641645e-07	-1.7696033e-07	-1.7699159e-07	-1.7711426e-07	-1.79327e-07	-1.7767735e-07	-1.7758026e-07	-1.7783663e-07	-1.7940101e-07	-1.8057818e-07	-1.7772476e-07	-1.7789614e-07	-1.7763159e-07	-1.7762784e-07	-1.7757384e-07	-1.7801375e-07	-1.7826312e-07	-1.8053362e-07	-1.7837618e-07	-1.7770986e-07	-1.7806042e-07	-1.7781855e-07	-1.7786778e-07	-1.7863886e-07	-1.7846446e-07	-1.784739e-07	-1.7789068e-07	-1.7795503e-07	-1.7769355e-07	-1.7733146e-07	-1.7652457e-07	-1.766582e-07	-1.7613161e-07	-1.758674e-07	-1.7628133e-07	-1.7610279e-07	-1.7682117e-07	-1.770818e-07	-1.7681231e-07	-1.7668509e-07	-1.7630839e-07	-1.7651757e-07	-1.7683345e-07	-1.7680446e-07	-1.7689359e-07	-1.7797834e-07	-1.772317e-07	-1.7720907e-07	-1.7724011e-07	-1.7730616e-07	-1.7695714e-07	-1.7666093e-07	-1.7681526e-07	-1.7656282e-07	-1.7658425e-07	-1.7689655e-07	-1.7726285e-07	-1.7657845e-07	-1.7669191e-07	-1.7691451e-07	-1.7671761e-07	-1.7696243e-07	-1.7708692e-07	-1.7748448e-07	-1.7768497e-07	-1.779498e-07	-1.7824681e-07	-1.7829529e-07	-1.789378e-07	-1.790242e-07	-1.7923259e-07	-1.7970655e-07	-1.7964271e-07	-1.7968642e-07	-1.7979283e-07	-1.7930716e-07	-1.7928681e-07	-1.7902323e-07	-1.7858525e-07	-1.7815989e-07	-1.7757691e-07	-1.7735903e-07	-1.7682441e-07	-1.7691218e-07	-1.7642975e-07	-1.7634545e-07	-1.759056e-07	-1.7507557e-07	-1.7605004e-07	-1.7668128e-07	-1.7482591e-07	-1.7296082e-07	-1.723858e-07	-1.7238324e-07	-1.7278148e-07	-1.7239256e-07	-1.7066765e-07	-1.7062911e-07	-1.7086165e-07	-1.7053145e-07	-1.7060665e-07	-1.705165e-07	-1.6846457e-07	-1.6842404e-07	-1.6867233e-07	-1.6667929e-07	-1.6624205e-07	-1.6540207e-07	-1.6496671e-07	-1.6438821e-07	-1.6590224e-07	-1.6643486e-07	-1.652532e-07	-1.6436888e-07	-1.6156048e-07	-1.6112375e-07	-1.6040502e-07	-1.5915816e-07	-1.6049455e-07	-1.590837e-07	-1.5850623e-07	-1.5753454e-07	-1.5751749e-07	-1.5724487e-07	-1.5655212e-07	-1.5329204e-07	-1.5443493e-07	-1.5299571e-07	-1.5288231e-07	-1.528565e-07	-1.5251652e-07	-1.5344904e-07	-1.5224145e-07	-1.5196196e-07	-1.5104735e-07	-1.5118468e-07	-1.5121549e-07	-1.4991684e-07	-1.494995e-07	-1.4794648e-07	-1.4780534e-07	-1.4550494e-07	-1.4449756e-07	-1.4652665e-07	-1.4575477e-07	-1.4535794e-07	-1.4375354e-07	-1.4219978e-07	-1.4014489e-07	-1.3933357e-07	-1.3930509e-07	-1.3908863e-07	-1.3854248e-07	-1.3803532e-07	-1.3697962e-07	-1.3656262e-07	-1.3567376e-07	-1.359158e-07	-1.3517297e-07	-1.35177e-07	-1.3478211e-07	-1.3439677e-07	-1.3347051e-07	-1.3270943e-07	-1.3299456e-07	-1.3236769e-07	-1.3217368e-07	-1.3159217e-07	-1.3053864e-07	-1.3010396e-07	-1.291412e-07	-1.2932639e-07	-1.29326e-07	-1.2884584e-07	-1.2920509e-07	-1.2873102e-07	-1.2818123e-07	-1.2644392e-07	-1.261655e-07	-1.2577925e-07	-1.254644e-07	-1.2486896e-07	-1.2472157e-07	-1.243875e-07	-1.2395009e-07	-1.2308237e-07	-1.2298386e-07	-1.2226104e-07	-1.2193647e-07	-1.2113583e-07	-1.2108569e-07	-1.2077157e-07	-1.2120859e-07	-1.2101225e-07	-1.2099662e-07	-1.2064476e-07	-1.2004233e-07	-1.1957582e-07	-1.1901739e-07	-1.18956e-07	-1.1856537e-07	-1.1854627e-07	-1.1837068e-07	-1.1841234e-07	-1.1849602e-07	-1.1808891e-07	-1.1811915e-07	-1.1807549e-07	-1.1806571e-07	-1.186213e-07	-1.1819367e-07	-1.1799716e-07	-1.1728059e-07	-1.1695244e-07	-1.1675917e-07	-1.1613747e-07	-1.1588077e-07	-1.1520012e-07	-1.1528761e-07	-1.1508661e-07	-1.1541505e-07	-1.1493233e-07	-1.1486395e-07	-1.1454625e-07	-1.1449623e-07	-1.1411208e-07	-1.1386123e-07	-1.137829e-07	-1.1315933e-07	-1.1190247e-07	-1.1118721e-07	-1.1110279e-07	-1.1099803e-07	-1.107573e-07	-1.1015965e-07	-1.1017352e-07	-1.1007432e-07	-1.0998014e-07	-1.1001993e-07	-1.0929818e-07	-1.0970507e-07	-1.0938032e-07	-1.0932172e-07	-1.0928318e-07	-1.0943455e-07	-1.0946644e-07	-1.0935224e-07	-1.0958337e-07	-1.0998269e-07	-1.1013486e-07	-1.1027464e-07	-1.1011423e-07	-1.0996126e-07	-1.0989231e-07	-1.0944706e-07	-1.0908781e-07	-1.0917483e-07	-1.0914158e-07	-1.0902676e-07	-1.0925214e-07	-1.0893888e-07	-1.0736795e-07	-1.0952647e-07	-1.1018693e-07	-1.1012378e-07	-1.0986537e-07	-1.0777757e-07	-1.0843036e-07	-1.0857502e-07	-1.0850738e-07	-1.0869229e-07	-1.086205e-07	-1.0849669e-07	-1.0875027e-07	-1.0863891e-07	-1.0908502e-07	-1.0713887e-07	-1.0804456e-07	-1.089046e-07	-1.0876016e-07	-1.0879904e-07	-1.0866938e-07	-1.0819485e-07	-1.0826648e-07	-1.0828342e-07	-1.081072e-07	-1.0796339e-07	-1.0841836e-07	-1.08667e-07	-1.0874123e-07	-1.0823493e-07	-1.0813307e-07	-1.0777944e-07
-1.1976334e-07	-1.198581e-07	-1.2003227e-07	-1.1965119e-07	-1.1942421e-07	-1.19427e-07	-1.1932167e-07	-1.1948833e-07	-1.1940352e-07	-1.1938215e-07	-1.1918689e-07	-1.1889807e-07	-1.1850591e-07	-1.1806515e-07	-1.173658e-07	-1.1908077e-07	-1.1900323e-07	-1.1849329e-07	-1.1801524e-07	-1.1792378e-07	-1.1738837e-07	-1.172474e-07	-1.1732709e-07	-1.1770305e-07	-1.1756612e-07	-1.1734232e-07	-1.1728889e-07	-1.1768896e-07	-1.1758829e-07	-1.1778559e-07	-1.1795873e-07	-1.1789547e-07	-1.1803809e-07	-1.1773261e-07	-1.1756288e-07	-1.1772624e-07	-1.1716241e-07	-1.1694942e-07	-1.1723898e-07	-1.1687166e-07	-1.1659955e-07	-1.1626554e-07	-1.162752e-07	-1.1623928e-07	-1.1577197e-07	-1.1629703e-07	-1.1625212e-07	-1.1652372e-07	-1.1683045e-07	-1.1671568e-07	-1.1653594e-07	-1.1666714e-07	-1.1718964e-07	-1.1656488e-07	-1.1700962e-07	-1.1744817e-07	-1.1716173e-07	-1.1755344e-07	-1.1748159e-07	-1.1738325e-07	-1.1706419e-07	-1.1717736e-07	-1.1731225e-07	-1.1727235e-07	-1.1724273e-07	-1.1710409e-07	-1.1740218e-07	-1.1720596e-07	-1.1718345e-07	-1.1702951e-07	-1.170572e-07	-1.1740531e-07	-1.1759647e-07	-1.1783004e-07	-1.179489e-07	-1.1814933e-07	-1.1798517e-07	-1.1813415e-07	-1.1814689e-07	-1.1815473e-07	-1.1875562e-07	-1.1886391e-07	-1.1928631e-07	-1.1893309e-07	-1.1950107e-07	-1.1928751e-07	-1.1996519e-07	-1.2009826e-07	-1.2019649e-07	-1.2029e-07	-1.204325e-07	-1.2090885e-07	-1.2119045e-07	-1.21715e-07	-1.2159842e-07	-1.2169113e-07	-1.2217009e-07	-1.2216367e-07	-1.2246119e-07	-1.2231988e-07	-1.2269084e-07	-1.225502e-07	-1.2305173e-07	-1.2299995e-07	-1.2289195e-07	-1.2291457e-07	-1.2347886e-07	-1.2392417e-07	-1.2414171e-07	-1.2402182e-07	-1.241122e-07	-1.2419321e-07	-1.244502e-07	-1.2468024e-07	-1.256293e-07	-1.2605926e-07	-1.2656506e-07	-1.2763337e-07	-1.2759136e-07	-1.2820891e-07	-1.2794737e-07	-1.2808533e-07	-1.2829611e-07	-1.292554e-07	-1.3001596e-07	-1.3099333e-07	-1.3208643e-07	-1.3163935e-07	-1.3200207e-07	-1.3138856e-07	-1.3228907e-07	-1.3277389e-07	-1.3427723e-07	-1.3538028e-07	-1.3600362e-07	-1.3618353e-07	-1.3652738e-07	-1.3697661e-07	-1.3540131e-07	-1.3675162e-07	-1.3747706e-07	-1.3782255e-07	-1.3943782e-07	-1.3984561e-07	-1.4051784e-07	-1.4058298e-07	-1.4008589e-07	-1.410296e-07	-1.4091779e-07	-1.4168103e-07	-1.4146286e-07	-1.4294073e-07	-1.4414638e-07	-1.4233046e-07	-1.4246024e-07	-1.4365185e-07	-1.4639323e-07	-1.482573e-07	-1.4888627e-07	-1.4916338e-07	-1.4945948e-07	-1.4679648e-07	-1.4660895e-07	-1.4821171e-07	-1.5124732e-07	-1.5250572e-07	-1.5385797e-07	-1.5404675e-07	-1.5503798e-07	-1.5532351e-07	-1.5601324e-07	-1.5529133e-07	-1.5358427e-07	-1.5398342e-07	-1.5462416e-07	-1.5573175e-07	-1.5683418e-07	-1.5600978e-07	-1.5566064e-07	-1.5603456e-07	-1.5660123e-07	-1.5678722e-07	-1.5680286e-07	-1.5892323e-07	-1.5970159e-07	-1.6042043e-07	-1.6257599e-07	-1.6244354e-07	-1.6442976e-07	-1.6456715e-07	-1.6527599e-07	-1.6557686e-07	-1.6406329e-07	-1.6609181e-07	-1.6697214e-07	-1.6462013e-07	-1.6888276e-07	-1.6970637e-07	-1.6981681e-07	-1.7085e-07	-1.7174125e-07	-1.7222459e-07	-1.7240291e-07	-1.7349777e-07	-1.7197988e-07	-1.7076712e-07	-1.7179548e-07	-1.721474e-07	-1.7373225e-07	-1.7467039e-07	-1.725291e-07	-1.7400748e-07	-1.7450378e-07	-1.7298385e-07	-1.7324686e-07	-1.7677894e-07	-1.767516e-07	-1.7443028e-07	-1.7579197e-07	-1.7493318e-07	-1.756884e-07	-1.7548018e-07	-1.7582886e-07	-1.7792598e-07	-1.7644612e-07	-1.7635654e-07	-1.766536e-07	-1.7847179e-07	-1.7925578e-07	-1.7671886e-07	-1.7696647e-07	-1.7644442e-07	-1.7633954e-07	-1.7635068e-07	-1.766204e-07	-1.7634454e-07	-1.7879483e-07	-1.7644453e-07	-1.7644709e-07	-1.7665343e-07	-1.765722e-07	-1.7663734e-07	-1.7743872e-07	-1.7723369e-07	-1.772122e-07	-1.7660079e-07	-1.7665542e-07	-1.7625484e-07	-1.7603571e-07	-1.7513833e-07	-1.7505835e-07	-1.7454295e-07	-1.7434405e-07	-1.7502805e-07	-1.7443296e-07	-1.7475031e-07	-1.7533074e-07	-1.7488321e-07	-1.7497814e-07	-1.7496887e-07	-1.7531102e-07	-1.7546313e-07	-1.7555533e-07	-1.7589144e-07	-1.7657891e-07	-1.762765e-07	-1.7638126e-07	-1.7658931e-07	-1.7650018e-07	-1.7635875e-07	-1.7571853e-07	-1.7589042e-07	-1.7577622e-07	-1.7594243e-07	-1.7621454e-07	-1.7680378e-07	-1.7610535e-07	-1.7628844e-07	-1.765132e-07	-1.7621738e-07	-1.7657823e-07	-1.7659903e-07	-1.769821e-07	-1.7721908e-07	-1.7749772e-07	-1.7768377e-07	-1.7762164e-07	-1.7801517e-07	-1.7796873e-07	-1.7809492e-07	-1.7848475e-07	-1.7814534e-07	-1.7820975e-07	-1.7833207e-07	-1.7806099e-07	-1.7816114e-07	-1.7799721e-07	-1.7736863e-07	-1.7693333e-07	-1.7626644e-07	-1.7624313e-07	-1.7553566e-07	-1.7535046e-07	-1.7484126e-07	-1.7461559e-07	-1.7450668e-07	-1.7386463e-07	-1.7401482e-07	-1.7402556e-07	-1.7299124e-07	-1.7118981e-07	-1.7070107e-07	-1.7041992e-07	-1.6990737e-07	-1.6939686e-07	-1.685612e-07	-1.6830853e-07	-1.6799567e-07	-1.6775454e-07	-1.6787794e-07	-1.6771003e-07	-1.6592929e-07	-1.6594976e-07	-1.6529413e-07	-1.6413185e-07	-1.6402265e-07	-1.6316881e-07	-1.6244701e-07	-1.6233383e-07	-1.6360497e-07	-1.6396115e-07	-1.6290375e-07	-1.6204302e-07	-1.586377e-07	-1.58386e-07	-1.5743217e-07	-1.5651949e-07	-1.5834132e-07	-1.5716347e-07	-1.5621441e-07	-1.553488e-07	-1.5530503e-07	-1.5504799e-07	-1.5426025e-07	-1.5137857e-07	-1.5211396e-07	-1.5100585e-07	-1.5042372e-07	-1.5102148e-07	-1.5020674e-07	-1.5087011e-07	-1.501561e-07	-1.5012949e-07	-1.4937177e-07	-1.4917197e-07	-1.4882949e-07	-1.473735e-07	-1.4724441e-07	-1.4607207e-07	-1.4533248e-07	-1.435414e-07	-1.4201646e-07	-1.4366736e-07	-1.4284348e-07	-1.4263856e-07	-1.4157786e-07	-1.3983959e-07	-1.3797023e-07	-1.3748604e-07	-1.3701867e-07	-1.3712418e-07	-1.364557e-07	-1.358012e-07	-1.3470594e-07	-1.3426211e-07	-1.3347659e-07	-1.3341008e-07	-1.3271421e-07	-1.327632e-07	-1.3259e-07	-1.3191459e-07	-1.3086674e-07	-1.3039329e-07	-1.3075515e-07	-1.3023964e-07	-1.2996645e-07	-1.2944065e-07	-1.284684e-07	-1.2818538e-07	-1.2689759e-07	-1.2702912e-07	-1.2723507e-07	-1.264923e-07	-1.2696387e-07	-1.2627953e-07	-1.2611792e-07	-1.242048e-07	-1.2386357e-07	-1.2375023e-07	-1.2348801e-07	-1.2294919e-07	-1.2280168e-07	-1.2237899e-07	-1.2195972e-07	-1.2096837e-07	-1.2115231e-07	-1.2064095e-07	-1.2042932e-07	-1.1977738e-07	-1.1995832e-07	-1.1964494e-07	-1.198685e-07	-1.1960981e-07	-1.1976493e-07	-1.1919587e-07	-1.1876654e-07	-1.1826313e-07	-1.1772568e-07	-1.1752752e-07	-1.1720027e-07	-1.1719601e-07	-1.1721886e-07	-1.1734892e-07	-1.173986e-07	-1.1722148e-07	-1.1712069e-07	-1.1714206e-07	-1.1713439e-07	-1.1761261e-07	-1.1706345e-07	-1.1699979e-07	-1.1614929e-07	-1.1577828e-07	-1.1557057e-07	-1.1493637e-07	-1.1480614e-07	-1.1429802e-07	-1.1441904e-07	-1.142451e-07	-1.1418894e-07	-1.1411731e-07	-1.1412089e-07	-1.1373237e-07	-1.1341319e-07	-1.1271436e-07	-1.1211131e-07	-1.1175871e-07	-1.1134216e-07	-1.1066794e-07	-1.1029323e-07	-1.1034916e-07	-1.1017693e-07	-1.0989288e-07	-1.0933252e-07	-1.0935383e-07	-1.0932496e-07	-1.0932428e-07	-1.0933132e-07	-1.086749e-07	-1.0915682e-07	-1.0884338e-07	-1.0878085e-07	-1.0860367e-07	-1.0851159e-07	-1.0847464e-07	-1.0824772e-07	-1.0865199e-07	-1.0902778e-07	-1.0908354e-07	-1.0935349e-07	-1.0935639e-07	-1.0926061e-07	-1.0912407e-07	-1.0878949e-07	-1.085599e-07	-1.0843479e-07	-1.0840699e-07	-1.0838562e-07	-1.0678519e-07	-1.0815609e-07	-1.0584318e-07	-1.0872054e-07	-1.0938231e-07	-1.0939516e-07	-1.0823936e-07	-1.0595096e-07	-1.0590071e-07	-1.0813102e-07	-1.0811647e-07	-1.0831496e-07	-1.0821321e-07	-1.081886e-07	-1.0835254e-07	-1.0662632e-07	-1.0854887e-07	-1.059023e-07	-1.0599268e-07	-1.083535e-07	-1.0813551e-07	-1.0802205e-07	-1.0771038e-07	-1.0725199e-07	-1.0742843e-07	-1.0772885e-07	-1.0794645e-07	-1.0778285e-07	-1.0784578e-07	-1.0776961e-07	-1.0771669e-07	-1.0739296e-07	-1.073833e-07	-1.066025e-07
-1.1837687e-07	-1.1856798e-07	-1.1888028e-07	-1.1883776e-07	-1.1865245e-07	-1.1846447e-07	-1.1823261e-07	-1.1830826e-07	-1.1841126e-07	-1.1846919e-07	-1.1820867e-07	-1.1804298e-07	-1.177026e-07	-1.1736313e-07	-1.165443e-07	-1.1818543e-07	-1.1781469e-07	-1.1711774e-07	-1.1678736e-07	-1.1664906e-07	-1.1610001e-07	-1.1602168e-07	-1.1616021e-07	-1.1639759e-07	-1.1639492e-07	-1.1622558e-07	-1.1602236e-07	-1.1661211e-07	-1.1663451e-07	-1.1677963e-07	-1.1675178e-07	-1.167341e-07	-1.1675485e-07	-1.1624991e-07	-1.1615305e-07	-1.1599832e-07	-1.1574008e-07	-1.1523548e-07	-1.157166e-07	-1.1549014e-07	-1.1544125e-07	-1.1515868e-07	-1.1530744e-07	-1.1526726e-07	-1.149391e-07	-1.1554812e-07	-1.1552174e-07	-1.1561207e-07	-1.1591652e-07	-1.1583228e-07	-1.1560678e-07	-1.155845e-07	-1.1600599e-07	-1.1517619e-07	-1.1534587e-07	-1.1527726e-07	-1.1523332e-07	-1.1554488e-07	-1.1577907e-07	-1.1592346e-07	-1.1537486e-07	-1.1535701e-07	-1.1548434e-07	-1.1512674e-07	-1.1513009e-07	-1.1493438e-07	-1.1526078e-07	-1.1535332e-07	-1.156269e-07	-1.1564191e-07	-1.1575838e-07	-1.1587468e-07	-1.1626571e-07	-1.1645562e-07	-1.1660381e-07	-1.1676445e-07	-1.1644056e-07	-1.1641862e-07	-1.1648575e-07	-1.16286e-07	-1.1692714e-07	-1.1693419e-07	-1.1731993e-07	-1.1697801e-07	-1.1739246e-07	-1.1732368e-07	-1.1787984e-07	-1.179983e-07	-1.1828189e-07	-1.1841797e-07	-1.1834481e-07	-1.1869122e-07	-1.1861022e-07	-1.1898368e-07	-1.1911345e-07	-1.1946719e-07	-1.2002084e-07	-1.2025208e-07	-1.2050737e-07	-1.2021445e-07	-1.2066215e-07	-1.2060553e-07	-1.2107608e-07	-1.2092841e-07	-1.2073104e-07	-1.2082455e-07	-1.2136979e-07	-1.218599e-07	-1.2209483e-07	-1.2196949e-07	-1.2237024e-07	-1.2222421e-07	-1.2267208e-07	-1.228409e-07	-1.2342872e-07	-1.2384277e-07	-1.2414245e-07	-1.2531774e-07	-1.2552408e-07	-1.2609263e-07	-1.2601288e-07	-1.2627441e-07	-1.264911e-07	-1.2764787e-07	-1.2808681e-07	-1.2873249e-07	-1.2998811e-07	-1.2970747e-07	-1.2980883e-07	-1.2944332e-07	-1.3050197e-07	-1.3108655e-07	-1.3264435e-07	-1.3338052e-07	-1.339763e-07	-1.3415945e-07	-1.3501131e-07	-1.3532861e-07	-1.3414274e-07	-1.3505695e-07	-1.3575914e-07	-1.3623742e-07	-1.3777662e-07	-1.3812985e-07	-1.3875086e-07	-1.3893316e-07	-1.3871198e-07	-1.3936784e-07	-1.3948357e-07	-1.4017763e-07	-1.4000466e-07	-1.41307e-07	-1.4198957e-07	-1.3961733e-07	-1.4033691e-07	-1.4171275e-07	-1.4430998e-07	-1.4606479e-07	-1.4682286e-07	-1.4676363e-07	-1.467983e-07	-1.4495936e-07	-1.4554149e-07	-1.4655018e-07	-1.4918805e-07	-1.5033982e-07	-1.5157531e-07	-1.5190091e-07	-1.5289658e-07	-1.5336195e-07	-1.5388645e-07	-1.5275629e-07	-1.5138261e-07	-1.5166665e-07	-1.5189022e-07	-1.5257399e-07	-1.5328033e-07	-1.530446e-07	-1.5354868e-07	-1.5416435e-07	-1.5443578e-07	-1.5482078e-07	-1.5433403e-07	-1.5629195e-07	-1.5734713e-07	-1.5778681e-07	-1.5955675e-07	-1.5867721e-07	-1.6234912e-07	-1.6275726e-07	-1.6344472e-07	-1.6396842e-07	-1.6141041e-07	-1.6331512e-07	-1.6444835e-07	-1.6207269e-07	-1.6653689e-07	-1.6738187e-07	-1.6810691e-07	-1.6911849e-07	-1.7022728e-07	-1.7075001e-07	-1.7091975e-07	-1.7131276e-07	-1.6870229e-07	-1.6758167e-07	-1.6864749e-07	-1.6950708e-07	-1.7174767e-07	-1.7304154e-07	-1.7004504e-07	-1.7047074e-07	-1.7127678e-07	-1.714061e-07	-1.7169219e-07	-1.7526543e-07	-1.7493255e-07	-1.7294497e-07	-1.7352409e-07	-1.7354733e-07	-1.7414845e-07	-1.738407e-07	-1.7431483e-07	-1.7656578e-07	-1.74972e-07	-1.749537e-07	-1.7540719e-07	-1.7712591e-07	-1.7753592e-07	-1.7545153e-07	-1.7584949e-07	-1.7517186e-07	-1.7515276e-07	-1.7508785e-07	-1.7505096e-07	-1.7479482e-07	-1.7688177e-07	-1.74511e-07	-1.7483507e-07	-1.7478868e-07	-1.7505687e-07	-1.7515185e-07	-1.7597949e-07	-1.7579117e-07	-1.7585126e-07	-1.7554692e-07	-1.7511729e-07	-1.7489327e-07	-1.745309e-07	-1.7350737e-07	-1.734287e-07	-1.7302489e-07	-1.7266586e-07	-1.7334082e-07	-1.7289267e-07	-1.7316461e-07	-1.737514e-07	-1.7301323e-07	-1.7302369e-07	-1.7318541e-07	-1.7366699e-07	-1.7388334e-07	-1.7407837e-07	-1.7434724e-07	-1.7492863e-07	-1.7484564e-07	-1.7497513e-07	-1.7537377e-07	-1.7505226e-07	-1.7510575e-07	-1.7445302e-07	-1.7454715e-07	-1.7471751e-07	-1.7491158e-07	-1.7542908e-07	-1.7610171e-07	-1.7529868e-07	-1.7553805e-07	-1.757553e-07	-1.7530419e-07	-1.7567197e-07	-1.7572341e-07	-1.7604145e-07	-1.7625956e-07	-1.7654833e-07	-1.7670868e-07	-1.7646039e-07	-1.7648745e-07	-1.7646715e-07	-1.7654986e-07	-1.7682089e-07	-1.7628707e-07	-1.7644925e-07	-1.7655879e-07	-1.765244e-07	-1.7646028e-07	-1.7625428e-07	-1.756294e-07	-1.7528589e-07	-1.7454857e-07	-1.7474298e-07	-1.7393882e-07	-1.7372128e-07	-1.730466e-07	-1.7269122e-07	-1.7286584e-07	-1.7244486e-07	-1.7213677e-07	-1.7164137e-07	-1.714667e-07	-1.6963651e-07	-1.6922945e-07	-1.6895575e-07	-1.6791728e-07	-1.6729064e-07	-1.6667201e-07	-1.663164e-07	-1.6614291e-07	-1.656631e-07	-1.6595425e-07	-1.6578821e-07	-1.6405511e-07	-1.6414259e-07	-1.6241813e-07	-1.6171867e-07	-1.6164381e-07	-1.6078843e-07	-1.5993618e-07	-1.6048125e-07	-1.6127666e-07	-1.6137938e-07	-1.6026814e-07	-1.5948075e-07	-1.5628859e-07	-1.5628302e-07	-1.5536972e-07	-1.5415259e-07	-1.5582759e-07	-1.5528099e-07	-1.5401451e-07	-1.5324963e-07	-1.5294006e-07	-1.5272354e-07	-1.5176801e-07	-1.4930873e-07	-1.497321e-07	-1.4874882e-07	-1.4815851e-07	-1.4880595e-07	-1.4780488e-07	-1.4815038e-07	-1.4763953e-07	-1.4771325e-07	-1.4699748e-07	-1.468544e-07	-1.4626835e-07	-1.4477587e-07	-1.4461096e-07	-1.4378458e-07	-1.4289287e-07	-1.4122605e-07	-1.3978854e-07	-1.4085674e-07	-1.4026818e-07	-1.4006633e-07	-1.3887308e-07	-1.373856e-07	-1.3616028e-07	-1.3549607e-07	-1.34983e-07	-1.3467434e-07	-1.3422886e-07	-1.3357925e-07	-1.3265162e-07	-1.3188804e-07	-1.3130284e-07	-1.308868e-07	-1.3031519e-07	-1.3039119e-07	-1.3012658e-07	-1.2953097e-07	-1.2831691e-07	-1.2819606e-07	-1.287857e-07	-1.2825012e-07	-1.2777542e-07	-1.2747398e-07	-1.2656244e-07	-1.2630608e-07	-1.2508787e-07	-1.2494434e-07	-1.252767e-07	-1.2440518e-07	-1.2482423e-07	-1.2398709e-07	-1.2396782e-07	-1.2209347e-07	-1.2153674e-07	-1.2146739e-07	-1.2147467e-07	-1.2115771e-07	-1.2103851e-07	-1.2063884e-07	-1.2001141e-07	-1.1926846e-07	-1.1960708e-07	-1.190636e-07	-1.1895446e-07	-1.186383e-07	-1.186325e-07	-1.1840547e-07	-1.1851336e-07	-1.1795436e-07	-1.182301e-07	-1.1760488e-07	-1.1725461e-07	-1.1672904e-07	-1.1638889e-07	-1.1653685e-07	-1.1643016e-07	-1.1633864e-07	-1.1639025e-07	-1.1639122e-07	-1.1634882e-07	-1.1614674e-07	-1.1600434e-07	-1.1612605e-07	-1.1603868e-07	-1.1622268e-07	-1.1610575e-07	-1.15695e-07	-1.1485849e-07	-1.1457195e-07	-1.1444797e-07	-1.1392279e-07	-1.1404552e-07	-1.1366052e-07	-1.138169e-07	-1.1380155e-07	-1.1177292e-07	-1.1341336e-07	-1.1367683e-07	-1.1316541e-07	-1.1277001e-07	-1.1205873e-07	-1.112806e-07	-1.1071864e-07	-1.1038617e-07	-1.0994563e-07	-1.0977851e-07	-1.0983604e-07	-1.0956495e-07	-1.0915113e-07	-1.0851937e-07	-1.0815609e-07	-1.08721e-07	-1.0870991e-07	-1.087198e-07	-1.0805883e-07	-1.0868729e-07	-1.0839705e-07	-1.0834123e-07	-1.0773016e-07	-1.0776648e-07	-1.0769662e-07	-1.0776398e-07	-1.0815114e-07	-1.0841899e-07	-1.084573e-07	-1.0750477e-07	-1.0709499e-07	-1.0713973e-07	-1.0801523e-07	-1.0850539e-07	-1.0838068e-07	-1.0813847e-07	-1.0811698e-07	-1.0801324e-07	-1.0557329e-07	-1.0768957e-07	-1.05445e-07	-1.0811397e-07	-1.0847049e-07	-1.0836453e-07	-1.0579157e-07	-1.0560649e-07	-1.0505687e-07	-1.0777342e-07	-1.0775477e-07	-1.0807219e-07	-1.0776688e-07	-1.0771436e-07	-1.0794361e-07	-1.0570443e-07	-1.0790853e-07	-1.0517863e-07	-1.0503845e-07	-1.0754218e-07	-1.0734749e-07	-1.0717116e-07	-1.0680378e-07	-1.0636916e-07	-1.0664394e-07	-1.065693e-07	-1.0706128e-07	-1.0691417e-07	-1.065535e-07	-1.0673017e-07	-1.065622e-07	-1.0643566e-07	-1.0660386e-07	-1.0536166e-07
-1.1708102e-07	-1.1738479e-07	-1.177425e-07	-1.1804468e-07	-1.1770908e-07	-1.1748733e-07	-1.1720499e-07	-1.1695886e-07	-1.1715815e-07	-1.1721568e-07	-1.1717719e-07	-1.1694107e-07	-1.1677525e-07	-1.1644158e-07	-1.1583927e-07	-1.1734448e-07	-1.1658284e-07	-1.1600997e-07	-1.1563588e-07	-1.1559655e-07	-1.151418e-07	-1.1522269e-07	-1.1541226e-07	-1.1544955e-07	-1.1557978e-07	-1.1551276e-07	-1.1540374e-07	-1.1582028e-07	-1.158005e-07	-1.1595341e-07	-1.15685e-07	-1.1554152e-07	-1.1542966e-07	-1.1482166e-07	-1.1469814e-07	-1.1475902e-07	-1.1452977e-07	-1.1416881e-07	-1.1438055e-07	-1.1419974e-07	-1.1416023e-07	-1.1402619e-07	-1.1426818e-07	-1.1420673e-07	-1.1393928e-07	-1.1444297e-07	-1.1435884e-07	-1.1454995e-07	-1.1467341e-07	-1.1479659e-07	-1.1448287e-07	-1.14535e-07	-1.1485798e-07	-1.1402989e-07	-1.1396173e-07	-1.1387704e-07	-1.1387385e-07	-1.1417802e-07	-1.1462504e-07	-1.147032e-07	-1.1423691e-07	-1.1372157e-07	-1.1366598e-07	-1.1319474e-07	-1.1325983e-07	-1.1338517e-07	-1.1371947e-07	-1.1406479e-07	-1.1453903e-07	-1.1442182e-07	-1.144461e-07	-1.1435452e-07	-1.1472275e-07	-1.1469427e-07	-1.1506177e-07	-1.1523775e-07	-1.1490158e-07	-1.1474594e-07	-1.1479574e-07	-1.145284e-07	-1.1515414e-07	-1.1518506e-07	-1.1550162e-07	-1.1494365e-07	-1.1540328e-07	-1.1542005e-07	-1.1576657e-07	-1.1593238e-07	-1.1648098e-07	-1.1646824e-07	-1.1652662e-07	-1.1658108e-07	-1.1619653e-07	-1.164255e-07	-1.1695226e-07	-1.1745061e-07	-1.1809601e-07	-1.1848522e-07	-1.1855019e-07	-1.181246e-07	-1.1854371e-07	-1.185951e-07	-1.1898197e-07	-1.1893223e-07	-1.1877961e-07	-1.1903683e-07	-1.1929114e-07	-1.1976402e-07	-1.1990062e-07	-1.1989442e-07	-1.2044364e-07	-1.20435e-07	-1.2097041e-07	-1.2093722e-07	-1.212286e-07	-1.214853e-07	-1.2183438e-07	-1.2299512e-07	-1.23456e-07	-1.23701e-07	-1.2385925e-07	-1.2431548e-07	-1.2473117e-07	-1.2579233e-07	-1.2590851e-07	-1.2656164e-07	-1.2795147e-07	-1.2754543e-07	-1.2781328e-07	-1.2764906e-07	-1.2863239e-07	-1.2923789e-07	-1.3065971e-07	-1.3123633e-07	-1.3191107e-07	-1.3185735e-07	-1.3328764e-07	-1.3349074e-07	-1.3270994e-07	-1.3336455e-07	-1.3428684e-07	-1.3483248e-07	-1.3587839e-07	-1.3624714e-07	-1.3687298e-07	-1.3704067e-07	-1.3723553e-07	-1.3775173e-07	-1.3812166e-07	-1.3861256e-07	-1.3864241e-07	-1.3986596e-07	-1.4001535e-07	-1.376045e-07	-1.3839792e-07	-1.4002762e-07	-1.4219472e-07	-1.4374945e-07	-1.4440633e-07	-1.4401252e-07	-1.4407817e-07	-1.4346949e-07	-1.4411825e-07	-1.4492542e-07	-1.4745478e-07	-1.4801952e-07	-1.4887507e-07	-1.4943907e-07	-1.5023272e-07	-1.5115086e-07	-1.5136266e-07	-1.5026279e-07	-1.4957203e-07	-1.5000825e-07	-1.5041275e-07	-1.5029002e-07	-1.5082264e-07	-1.510748e-07	-1.5159151e-07	-1.5217051e-07	-1.5248304e-07	-1.5356716e-07	-1.5221138e-07	-1.5427469e-07	-1.5521169e-07	-1.5591417e-07	-1.5699169e-07	-1.5524836e-07	-1.5978179e-07	-1.6051865e-07	-1.6120413e-07	-1.6201045e-07	-1.5904277e-07	-1.6062467e-07	-1.6194412e-07	-1.597902e-07	-1.6388753e-07	-1.6476912e-07	-1.6617906e-07	-1.6727455e-07	-1.6853323e-07	-1.6860008e-07	-1.6863515e-07	-1.6808406e-07	-1.6552036e-07	-1.6536535e-07	-1.6608834e-07	-1.6702438e-07	-1.6989407e-07	-1.7119828e-07	-1.6835469e-07	-1.683797e-07	-1.6909308e-07	-1.6974883e-07	-1.7014065e-07	-1.7358457e-07	-1.7317961e-07	-1.713338e-07	-1.7186244e-07	-1.719601e-07	-1.7254843e-07	-1.7223238e-07	-1.7268405e-07	-1.7482876e-07	-1.7346019e-07	-1.7342717e-07	-1.7402022e-07	-1.7535467e-07	-1.7534455e-07	-1.7397343e-07	-1.741351e-07	-1.7350885e-07	-1.7355103e-07	-1.7354768e-07	-1.7356035e-07	-1.7350806e-07	-1.7462463e-07	-1.7296094e-07	-1.7321082e-07	-1.7320406e-07	-1.73454e-07	-1.7341904e-07	-1.7410707e-07	-1.7405233e-07	-1.7433837e-07	-1.7423844e-07	-1.7320502e-07	-1.7313749e-07	-1.7276477e-07	-1.7177575e-07	-1.7175188e-07	-1.7131703e-07	-1.7124643e-07	-1.7152695e-07	-1.7123369e-07	-1.7131129e-07	-1.7197681e-07	-1.7116406e-07	-1.7127371e-07	-1.7133652e-07	-1.7186903e-07	-1.7226495e-07	-1.7229826e-07	-1.7250528e-07	-1.7274812e-07	-1.727467e-07	-1.7309412e-07	-1.7325794e-07	-1.7291381e-07	-1.7297225e-07	-1.7256099e-07	-1.7291592e-07	-1.7331854e-07	-1.736048e-07	-1.7422491e-07	-1.7483819e-07	-1.740172e-07	-1.7413686e-07	-1.7413271e-07	-1.7367927e-07	-1.7420456e-07	-1.7413447e-07	-1.7432211e-07	-1.7461855e-07	-1.7493727e-07	-1.7528566e-07	-1.7475116e-07	-1.7477129e-07	-1.7472536e-07	-1.7465368e-07	-1.7491249e-07	-1.7427845e-07	-1.7419143e-07	-1.7431279e-07	-1.7440158e-07	-1.741887e-07	-1.7384667e-07	-1.7332957e-07	-1.7310418e-07	-1.7235931e-07	-1.7296776e-07	-1.7202598e-07	-1.7181213e-07	-1.7115872e-07	-1.7089752e-07	-1.710074e-07	-1.7043095e-07	-1.6977214e-07	-1.6928681e-07	-1.695214e-07	-1.6807326e-07	-1.6799135e-07	-1.6736135e-07	-1.662994e-07	-1.6555265e-07	-1.6518572e-07	-1.6466771e-07	-1.6423127e-07	-1.6400782e-07	-1.6399338e-07	-1.6355648e-07	-1.6228984e-07	-1.6245491e-07	-1.6004043e-07	-1.5932716e-07	-1.5955243e-07	-1.5841272e-07	-1.583021e-07	-1.5858501e-07	-1.5895171e-07	-1.5878487e-07	-1.5783121e-07	-1.5689847e-07	-1.5518026e-07	-1.5472261e-07	-1.5344074e-07	-1.5229057e-07	-1.5327282e-07	-1.531393e-07	-1.5164898e-07	-1.5092132e-07	-1.5044338e-07	-1.5041269e-07	-1.4894505e-07	-1.4693853e-07	-1.473893e-07	-1.4628591e-07	-1.4582469e-07	-1.4635691e-07	-1.4544827e-07	-1.4520469e-07	-1.447234e-07	-1.4480048e-07	-1.4398285e-07	-1.4436938e-07	-1.4365031e-07	-1.4236684e-07	-1.421904e-07	-1.4143222e-07	-1.4046702e-07	-1.3885273e-07	-1.376369e-07	-1.3832954e-07	-1.3774479e-07	-1.3758387e-07	-1.364005e-07	-1.3480286e-07	-1.341046e-07	-1.3362137e-07	-1.3291628e-07	-1.32146e-07	-1.3208029e-07	-1.3140328e-07	-1.3068257e-07	-1.2960305e-07	-1.290602e-07	-1.2832277e-07	-1.280701e-07	-1.2798904e-07	-1.2761359e-07	-1.2708136e-07	-1.261061e-07	-1.2601549e-07	-1.269425e-07	-1.2625128e-07	-1.257751e-07	-1.2538322e-07	-1.2473907e-07	-1.2445332e-07	-1.2336807e-07	-1.2301109e-07	-1.2333669e-07	-1.2292969e-07	-1.2295487e-07	-1.2204606e-07	-1.2161706e-07	-1.1996195e-07	-1.1939937e-07	-1.1942996e-07	-1.1952324e-07	-1.194735e-07	-1.1937919e-07	-1.1901977e-07	-1.1832373e-07	-1.1789734e-07	-1.182874e-07	-1.1748784e-07	-1.1742998e-07	-1.1729776e-07	-1.1725206e-07	-1.1694129e-07	-1.1682522e-07	-1.161215e-07	-1.1644067e-07	-1.15864e-07	-1.1559138e-07	-1.1524537e-07	-1.1517261e-07	-1.1575128e-07	-1.1594227e-07	-1.1569313e-07	-1.154865e-07	-1.1545711e-07	-1.1532109e-07	-1.1514487e-07	-1.1500651e-07	-1.1439971e-07	-1.1362528e-07	-1.1351705e-07	-1.150039e-07	-1.1452175e-07	-1.1374135e-07	-1.1378432e-07	-1.1355547e-07	-1.1311334e-07	-1.1352512e-07	-1.130341e-07	-1.1318127e-07	-1.1332304e-07	-1.0981955e-07	-1.1113355e-07	-1.1277109e-07	-1.1161768e-07	-1.1128179e-07	-1.1078703e-07	-1.0988867e-07	-1.101547e-07	-1.0993739e-07	-1.0954375e-07	-1.0934463e-07	-1.0930751e-07	-1.0819008e-07	-1.0700643e-07	-1.0627701e-07	-1.0595761e-07	-1.0818439e-07	-1.0830661e-07	-1.0819184e-07	-1.0750324e-07	-1.0812681e-07	-1.0795185e-07	-1.0784265e-07	-1.054899e-07	-1.0587928e-07	-1.06877e-07	-1.0721385e-07	-1.0769099e-07	-1.0759157e-07	-1.0662927e-07	-1.050862e-07	-1.0494841e-07	-1.048013e-07	-1.05558e-07	-1.0815393e-07	-1.0803592e-07	-1.0792223e-07	-1.0781815e-07	-1.0774147e-07	-1.0489316e-07	-1.0726006e-07	-1.0530675e-07	-1.0784538e-07	-1.0781685e-07	-1.0751489e-07	-1.0455676e-07	-1.0486525e-07	-1.0451697e-07	-1.0734681e-07	-1.0739757e-07	-1.0762852e-07	-1.0728576e-07	-1.0726535e-07	-1.0748005e-07	-1.054741e-07	-1.0737341e-07	-1.0437492e-07	-1.0432336e-07	-1.0636711e-07	-1.0672238e-07	-1.0653503e-07	-1.0624115e-07	-1.0568442e-07	-1.0597864e-07	-1.0496808e-07	-1.0567533e-07	-1.0533819e-07	-1.0524042e-07	-1.0560757e-07	-1.0541208e-07	-1.0530039e-07	-1.0563002e-07	-1.0470274e-07
-1.1610319e-07	-1.1630948e-07	-1.1662064e-07	-1.1697659e-07	-1.1664872e-07	-1.1634324e-07	-1.1621637e-07	-1.1581193e-07	-1.1605147e-07	-1.1604112e-07	-1.1605192e-07	-1.1583512e-07	-1.1574747e-07	-1.1541766e-07	-1.1494944e-07	-1.1628367e-07	-1.156709e-07	-1.1512401e-07	-1.1489232e-07	-1.1501413e-07	-1.1465005e-07	-1.1477925e-07	-1.1487521e-07	-1.1457695e-07	-1.1461606e-07	-1.1456456e-07	-1.147053e-07	-1.1470928e-07	-1.1459167e-07	-1.1470405e-07	-1.1470399e-07	-1.1439374e-07	-1.141907e-07	-1.1364881e-07	-1.1356684e-07	-1.1385578e-07	-1.1372447e-07	-1.1352734e-07	-1.134494e-07	-1.1310647e-07	-1.1312807e-07	-1.1291974e-07	-1.1322555e-07	-1.1318315e-07	-1.1293685e-07	-1.1353256e-07	-1.134506e-07	-1.135723e-07	-1.136325e-07	-1.1353245e-07	-1.1346071e-07	-1.1348124e-07	-1.1380291e-07	-1.13049e-07	-1.1305411e-07	-1.1312824e-07	-1.1318997e-07	-1.1337829e-07	-1.137434e-07	-1.1361141e-07	-1.1315939e-07	-1.1263654e-07	-1.1246925e-07	-1.1219913e-07	-1.1234062e-07	-1.1252826e-07	-1.1289347e-07	-1.1303058e-07	-1.133219e-07	-1.1314989e-07	-1.1322538e-07	-1.1296135e-07	-1.1297539e-07	-1.1292235e-07	-1.1328814e-07	-1.1341604e-07	-1.1322948e-07	-1.1313438e-07	-1.1317263e-07	-1.128609e-07	-1.1341302e-07	-1.1349039e-07	-1.1363841e-07	-1.1309885e-07	-1.1351864e-07	-1.1364108e-07	-1.1374988e-07	-1.1392046e-07	-1.1436555e-07	-1.1449947e-07	-1.1483689e-07	-1.1477459e-07	-1.1428409e-07	-1.1422355e-07	-1.1518443e-07	-1.1586786e-07	-1.1634796e-07	-1.1663695e-07	-1.1659699e-07	-1.1600952e-07	-1.1646205e-07	-1.1660887e-07	-1.1676775e-07	-1.1697574e-07	-1.1699279e-07	-1.1735153e-07	-1.1716014e-07	-1.1744623e-07	-1.1779196e-07	-1.1794748e-07	-1.1842729e-07	-1.1858003e-07	-1.191404e-07	-1.1902881e-07	-1.1915341e-07	-1.1933071e-07	-1.194627e-07	-1.2063884e-07	-1.2117516e-07	-1.2129692e-07	-1.2163065e-07	-1.2230424e-07	-1.2288081e-07	-1.238032e-07	-1.2354076e-07	-1.2419645e-07	-1.2567085e-07	-1.2541437e-07	-1.2587401e-07	-1.2579028e-07	-1.2687025e-07	-1.2745102e-07	-1.2862233e-07	-1.2913534e-07	-1.2978421e-07	-1.2958634e-07	-1.3112282e-07	-1.31413e-07	-1.3081473e-07	-1.3130068e-07	-1.3235911e-07	-1.3302923e-07	-1.3393594e-07	-1.3419526e-07	-1.3511368e-07	-1.3538505e-07	-1.3568825e-07	-1.3620104e-07	-1.3654227e-07	-1.3695359e-07	-1.3704357e-07	-1.381274e-07	-1.3802776e-07	-1.3625402e-07	-1.3709536e-07	-1.3827935e-07	-1.3988131e-07	-1.4113726e-07	-1.4184604e-07	-1.4127403e-07	-1.4177658e-07	-1.419167e-07	-1.4238873e-07	-1.4340179e-07	-1.4557577e-07	-1.457297e-07	-1.4617336e-07	-1.4688061e-07	-1.4739794e-07	-1.4871824e-07	-1.4899234e-07	-1.4784416e-07	-1.4812446e-07	-1.4882716e-07	-1.4946841e-07	-1.4855465e-07	-1.4886626e-07	-1.4922284e-07	-1.4972386e-07	-1.5008914e-07	-1.5074971e-07	-1.5193154e-07	-1.5063387e-07	-1.523818e-07	-1.5335087e-07	-1.5369386e-07	-1.5458716e-07	-1.5268012e-07	-1.5698606e-07	-1.578029e-07	-1.584558e-07	-1.5953776e-07	-1.5680791e-07	-1.5835923e-07	-1.5940572e-07	-1.5788282e-07	-1.6133458e-07	-1.6210129e-07	-1.6402703e-07	-1.6503355e-07	-1.661553e-07	-1.655593e-07	-1.6505624e-07	-1.6425008e-07	-1.6327829e-07	-1.6369432e-07	-1.643084e-07	-1.6528037e-07	-1.6820104e-07	-1.6951464e-07	-1.6682731e-07	-1.6685277e-07	-1.6744821e-07	-1.682892e-07	-1.6866608e-07	-1.7186403e-07	-1.7132533e-07	-1.6990305e-07	-1.7014406e-07	-1.7016214e-07	-1.7087132e-07	-1.7071392e-07	-1.7095874e-07	-1.7267968e-07	-1.7181708e-07	-1.7180724e-07	-1.7221731e-07	-1.7300533e-07	-1.7264983e-07	-1.7205178e-07	-1.7220646e-07	-1.7155645e-07	-1.7172277e-07	-1.7181776e-07	-1.7184101e-07	-1.7185857e-07	-1.7237863e-07	-1.7135852e-07	-1.714626e-07	-1.7147431e-07	-1.7177496e-07	-1.714867e-07	-1.7209146e-07	-1.7209169e-07	-1.7257486e-07	-1.7212005e-07	-1.7097437e-07	-1.7091622e-07	-1.7088979e-07	-1.6998194e-07	-1.7012513e-07	-1.6975662e-07	-1.7002861e-07	-1.6997836e-07	-1.6966413e-07	-1.6959513e-07	-1.6997939e-07	-1.6954681e-07	-1.696485e-07	-1.6971626e-07	-1.7030305e-07	-1.7032249e-07	-1.7020949e-07	-1.703383e-07	-1.7034705e-07	-1.7038815e-07	-1.7060205e-07	-1.7092469e-07	-1.7064139e-07	-1.7056914e-07	-1.704085e-07	-1.7085586e-07	-1.7147079e-07	-1.7192406e-07	-1.7265438e-07	-1.7324089e-07	-1.7239398e-07	-1.7250176e-07	-1.7239859e-07	-1.7196612e-07	-1.725478e-07	-1.7229922e-07	-1.724556e-07	-1.7281701e-07	-1.7297549e-07	-1.7336879e-07	-1.7281644e-07	-1.7288198e-07	-1.7237164e-07	-1.7231451e-07	-1.7268309e-07	-1.718717e-07	-1.7162262e-07	-1.7168128e-07	-1.7173687e-07	-1.7177973e-07	-1.714929e-07	-1.7093572e-07	-1.7067316e-07	-1.7013832e-07	-1.7116565e-07	-1.7024144e-07	-1.6989173e-07	-1.6950975e-07	-1.6895393e-07	-1.688756e-07	-1.6830455e-07	-1.6760362e-07	-1.6721856e-07	-1.6765415e-07	-1.6638438e-07	-1.6659078e-07	-1.6564491e-07	-1.6457972e-07	-1.6434126e-07	-1.6400855e-07	-1.6312907e-07	-1.627871e-07	-1.6235424e-07	-1.6210015e-07	-1.6150307e-07	-1.6068321e-07	-1.6053184e-07	-1.5790647e-07	-1.5714244e-07	-1.5773639e-07	-1.5657957e-07	-1.5665364e-07	-1.5670105e-07	-1.5652569e-07	-1.5635999e-07	-1.5544487e-07	-1.5480799e-07	-1.5384609e-07	-1.5292454e-07	-1.515055e-07	-1.5049795e-07	-1.5072521e-07	-1.5048397e-07	-1.4902344e-07	-1.4827242e-07	-1.4799139e-07	-1.4795739e-07	-1.4628517e-07	-1.4472818e-07	-1.4534697e-07	-1.4396892e-07	-1.4362979e-07	-1.439646e-07	-1.4313838e-07	-1.4253004e-07	-1.4190999e-07	-1.4188697e-07	-1.4117484e-07	-1.4185798e-07	-1.4074703e-07	-1.4001319e-07	-1.3976597e-07	-1.3881464e-07	-1.3801548e-07	-1.3654648e-07	-1.3536061e-07	-1.3581155e-07	-1.3517268e-07	-1.3519497e-07	-1.3421635e-07	-1.323221e-07	-1.3203135e-07	-1.3174866e-07	-1.3081376e-07	-1.3035117e-07	-1.3003194e-07	-1.29265e-07	-1.286042e-07	-1.2751053e-07	-1.2684285e-07	-1.2605665e-07	-1.2582916e-07	-1.2564936e-07	-1.2504051e-07	-1.2472583e-07	-1.2403052e-07	-1.2401824e-07	-1.2488437e-07	-1.2439051e-07	-1.2403837e-07	-1.2347431e-07	-1.2302229e-07	-1.2256874e-07	-1.2170773e-07	-1.2128112e-07	-1.2140612e-07	-1.2126344e-07	-1.208715e-07	-1.2009701e-07	-1.193651e-07	-1.1798534e-07	-1.1763854e-07	-1.1768969e-07	-1.1799921e-07	-1.1787239e-07	-1.177491e-07	-1.1756117e-07	-1.1698614e-07	-1.1685796e-07	-1.1702582e-07	-1.1609245e-07	-1.1612661e-07	-1.1594562e-07	-1.1609978e-07	-1.1547769e-07	-1.1529841e-07	-1.1463726e-07	-1.1488999e-07	-1.1444911e-07	-1.1427022e-07	-1.1405058e-07	-1.1403836e-07	-1.1486782e-07	-1.1496559e-07	-1.1449919e-07	-1.1432337e-07	-1.1443774e-07	-1.144266e-07	-1.144079e-07	-1.1352603e-07	-1.1178935e-07	-1.1131436e-07	-1.1137644e-07	-1.1326307e-07	-1.1254622e-07	-1.1299721e-07	-1.1310817e-07	-1.1294344e-07	-1.1240235e-07	-1.1289831e-07	-1.1244083e-07	-1.1259669e-07	-1.1202189e-07	-1.0880905e-07	-1.0881928e-07	-1.1009638e-07	-1.0841012e-07	-1.0830104e-07	-1.080831e-07	-1.074294e-07	-1.09013e-07	-1.0940249e-07	-1.0916074e-07	-1.0877687e-07	-1.0800659e-07	-1.0606357e-07	-1.0554373e-07	-1.0501185e-07	-1.0494239e-07	-1.0752535e-07	-1.078144e-07	-1.0768059e-07	-1.0709135e-07	-1.0740996e-07	-1.074016e-07	-1.0650257e-07	-1.042356e-07	-1.0428937e-07	-1.0434354e-07	-1.0511144e-07	-1.0584017e-07	-1.0501606e-07	-1.0450651e-07	-1.0428533e-07	-1.041746e-07	-1.0420007e-07	-1.0433359e-07	-1.0690854e-07	-1.0709624e-07	-1.0714126e-07	-1.0707646e-07	-1.068334e-07	-1.0420274e-07	-1.0648438e-07	-1.0592925e-07	-1.0721192e-07	-1.0745822e-07	-1.0704883e-07	-1.037302e-07	-1.0395706e-07	-1.0394461e-07	-1.0654946e-07	-1.0695061e-07	-1.0718043e-07	-1.0690098e-07	-1.0680242e-07	-1.067163e-07	-1.0592856e-07	-1.0657777e-07	-1.0389158e-07	-1.0379006e-07	-1.0475401e-07	-1.0618601e-07	-1.0599587e-07	-1.0602241e-07	-1.0524053e-07	-1.0552958e-07	-1.039453e-07	-1.0461872e-07	-1.0437373e-07	-1.0434002e-07	-1.0462219e-07	-1.0443284e-07	-1.0426447e-07	-1.0474537e-07	-1.0389124e-07
-1.1528971e-07	-1.155077e-07	-1.1548701e-07	-1.1570376e-07	-1.1536684e-07	-1.1500163e-07	-1.1503965e-07	-1.1490783e-07	-1.1485417e-07	-1.1482433e-07	-1.1453466e-07	-1.1455745e-07	-1.1461407e-07	-1.1426368e-07	-1.1380371e-07	-1.150284e-07	-1.1479409e-07	-1.1415591e-07	-1.1409935e-07	-1.1418922e-07	-1.1413243e-07	-1.1428568e-07	-1.1402653e-07	-1.1374055e-07	-1.136724e-07	-1.1351887e-07	-1.1360657e-07	-1.1355507e-07	-1.1334976e-07	-1.1332622e-07	-1.133705e-07	-1.1319531e-07	-1.1310715e-07	-1.1275756e-07	-1.1285732e-07	-1.1280264e-07	-1.1313563e-07	-1.129805e-07	-1.1277569e-07	-1.1241576e-07	-1.1241235e-07	-1.1226155e-07	-1.1250927e-07	-1.1252462e-07	-1.1222716e-07	-1.1284237e-07	-1.128144e-07	-1.1283396e-07	-1.1291837e-07	-1.1264433e-07	-1.1274057e-07	-1.1275966e-07	-1.1294759e-07	-1.124431e-07	-1.1256151e-07	-1.12539e-07	-1.1260312e-07	-1.1252644e-07	-1.1274494e-07	-1.1253934e-07	-1.1212813e-07	-1.1176644e-07	-1.1186103e-07	-1.1178747e-07	-1.1183289e-07	-1.1189394e-07	-1.1191742e-07	-1.1186222e-07	-1.1180333e-07	-1.1176053e-07	-1.1192532e-07	-1.117096e-07	-1.1156982e-07	-1.1140867e-07	-1.1160978e-07	-1.1185404e-07	-1.1146335e-07	-1.1168407e-07	-1.1169516e-07	-1.1143089e-07	-1.1179043e-07	-1.1170295e-07	-1.1190212e-07	-1.1150172e-07	-1.1185722e-07	-1.1199438e-07	-1.1193134e-07	-1.1206646e-07	-1.1240365e-07	-1.1267338e-07	-1.1309697e-07	-1.1318809e-07	-1.1292138e-07	-1.1292343e-07	-1.135673e-07	-1.1424021e-07	-1.1458002e-07	-1.1482729e-07	-1.1458593e-07	-1.1387925e-07	-1.1428477e-07	-1.1429512e-07	-1.14351e-07	-1.1484667e-07	-1.1507723e-07	-1.1536406e-07	-1.1496286e-07	-1.1489379e-07	-1.157357e-07	-1.1586866e-07	-1.1637457e-07	-1.1648279e-07	-1.1706936e-07	-1.1702127e-07	-1.1696636e-07	-1.1719339e-07	-1.1728008e-07	-1.182006e-07	-1.18645e-07	-1.1912886e-07	-1.194569e-07	-1.2039516e-07	-1.2100736e-07	-1.215862e-07	-1.2129607e-07	-1.2192885e-07	-1.2323738e-07	-1.2337307e-07	-1.2402495e-07	-1.2394173e-07	-1.2494627e-07	-1.254507e-07	-1.2636337e-07	-1.2697137e-07	-1.277507e-07	-1.2751298e-07	-1.2881225e-07	-1.2921737e-07	-1.2870049e-07	-1.2923982e-07	-1.3019383e-07	-1.3094865e-07	-1.3199531e-07	-1.3203424e-07	-1.3345783e-07	-1.3369004e-07	-1.3414888e-07	-1.3456565e-07	-1.3502762e-07	-1.3525977e-07	-1.3537021e-07	-1.363448e-07	-1.3607672e-07	-1.3495571e-07	-1.3572316e-07	-1.3668307e-07	-1.3786189e-07	-1.3869595e-07	-1.3955855e-07	-1.3922295e-07	-1.3974443e-07	-1.4023351e-07	-1.407418e-07	-1.4200532e-07	-1.4341151e-07	-1.4352349e-07	-1.4393868e-07	-1.4468748e-07	-1.4507208e-07	-1.4612101e-07	-1.4675226e-07	-1.454161e-07	-1.4648504e-07	-1.4739129e-07	-1.4816834e-07	-1.4704631e-07	-1.4667359e-07	-1.46979e-07	-1.4756631e-07	-1.4825974e-07	-1.4947062e-07	-1.5011648e-07	-1.4900934e-07	-1.5056168e-07	-1.5144099e-07	-1.5137829e-07	-1.5212527e-07	-1.5071862e-07	-1.5449251e-07	-1.5511228e-07	-1.5565359e-07	-1.5696997e-07	-1.5493248e-07	-1.5672526e-07	-1.5732979e-07	-1.5597061e-07	-1.5924303e-07	-1.5974382e-07	-1.6144509e-07	-1.6204615e-07	-1.6297167e-07	-1.6223549e-07	-1.6112045e-07	-1.610955e-07	-1.6133561e-07	-1.6185072e-07	-1.6242211e-07	-1.6355068e-07	-1.6632811e-07	-1.6767444e-07	-1.6507101e-07	-1.6498592e-07	-1.6553145e-07	-1.6652695e-07	-1.6686027e-07	-1.6963367e-07	-1.6901828e-07	-1.6822793e-07	-1.6827863e-07	-1.6831717e-07	-1.6890544e-07	-1.687954e-07	-1.6911639e-07	-1.701809e-07	-1.6999701e-07	-1.7014435e-07	-1.7008722e-07	-1.703541e-07	-1.6968124e-07	-1.6990185e-07	-1.6988383e-07	-1.6955471e-07	-1.6984251e-07	-1.6997717e-07	-1.6983353e-07	-1.6962633e-07	-1.7009353e-07	-1.6940226e-07	-1.6956886e-07	-1.6959842e-07	-1.6998411e-07	-1.6953032e-07	-1.6991208e-07	-1.6977839e-07	-1.7026412e-07	-1.694541e-07	-1.689757e-07	-1.6893699e-07	-1.6894086e-07	-1.6833866e-07	-1.6869183e-07	-1.6810878e-07	-1.6907723e-07	-1.684088e-07	-1.6815284e-07	-1.6797509e-07	-1.681837e-07	-1.6786822e-07	-1.679702e-07	-1.6782258e-07	-1.6805893e-07	-1.6819774e-07	-1.6780439e-07	-1.6767797e-07	-1.6775016e-07	-1.6768394e-07	-1.678473e-07	-1.6878471e-07	-1.6833326e-07	-1.6838783e-07	-1.6822042e-07	-1.684557e-07	-1.6930568e-07	-1.6967266e-07	-1.7026969e-07	-1.7096875e-07	-1.7040969e-07	-1.7046551e-07	-1.7069203e-07	-1.700339e-07	-1.7048575e-07	-1.705879e-07	-1.7068425e-07	-1.7059153e-07	-1.7049825e-07	-1.7103901e-07	-1.7030175e-07	-1.703695e-07	-1.69565e-07	-1.6950213e-07	-1.7000514e-07	-1.6949485e-07	-1.691381e-07	-1.6910286e-07	-1.6911565e-07	-1.6924469e-07	-1.6912611e-07	-1.6859593e-07	-1.684711e-07	-1.6791648e-07	-1.6928817e-07	-1.6878727e-07	-1.6799839e-07	-1.6754529e-07	-1.6664507e-07	-1.6651217e-07	-1.6600615e-07	-1.6565048e-07	-1.6514497e-07	-1.656752e-07	-1.6445608e-07	-1.6484938e-07	-1.644425e-07	-1.6351623e-07	-1.6334241e-07	-1.633702e-07	-1.618958e-07	-1.6195264e-07	-1.6120055e-07	-1.6043117e-07	-1.5995005e-07	-1.5892749e-07	-1.5843352e-07	-1.5571499e-07	-1.5472011e-07	-1.5577263e-07	-1.5479259e-07	-1.5477696e-07	-1.5471659e-07	-1.5415725e-07	-1.5403992e-07	-1.5341124e-07	-1.5318034e-07	-1.5206138e-07	-1.5105513e-07	-1.4931828e-07	-1.4850355e-07	-1.4829624e-07	-1.4784678e-07	-1.4644047e-07	-1.4593303e-07	-1.4554735e-07	-1.4561095e-07	-1.4381453e-07	-1.4254437e-07	-1.4330237e-07	-1.4190084e-07	-1.4153625e-07	-1.4157905e-07	-1.4085623e-07	-1.4022805e-07	-1.3951222e-07	-1.3928741e-07	-1.3893452e-07	-1.3916213e-07	-1.3775337e-07	-1.3746654e-07	-1.3701708e-07	-1.3600908e-07	-1.3561657e-07	-1.3447459e-07	-1.3305061e-07	-1.3332095e-07	-1.3271301e-07	-1.3290418e-07	-1.3201378e-07	-1.3008508e-07	-1.2991495e-07	-1.296379e-07	-1.2867258e-07	-1.2850694e-07	-1.2769715e-07	-1.2721961e-07	-1.2633473e-07	-1.2559815e-07	-1.2479416e-07	-1.241761e-07	-1.2392576e-07	-1.2360033e-07	-1.2295726e-07	-1.2270255e-07	-1.2207971e-07	-1.2206834e-07	-1.2287302e-07	-1.2271954e-07	-1.2237848e-07	-1.2160513e-07	-1.2121995e-07	-1.2069205e-07	-1.2015232e-07	-1.1968297e-07	-1.1973179e-07	-1.1921736e-07	-1.1857168e-07	-1.1825284e-07	-1.1736682e-07	-1.1636871e-07	-1.1639418e-07	-1.1655749e-07	-1.1675695e-07	-1.162777e-07	-1.1617277e-07	-1.1607858e-07	-1.1577282e-07	-1.1572149e-07	-1.1568164e-07	-1.149221e-07	-1.1499895e-07	-1.1478267e-07	-1.148282e-07	-1.1390017e-07	-1.1394775e-07	-1.1340524e-07	-1.1340018e-07	-1.1356184e-07	-1.1329456e-07	-1.1316979e-07	-1.1313887e-07	-1.1362152e-07	-1.1345276e-07	-1.1192782e-07	-1.1289819e-07	-1.1335931e-07	-1.1362107e-07	-1.1352392e-07	-1.1098604e-07	-1.1069307e-07	-1.1054937e-07	-1.1070546e-07	-1.1128873e-07	-1.1082528e-07	-1.1111075e-07	-1.124825e-07	-1.1239882e-07	-1.1186825e-07	-1.1217736e-07	-1.1181356e-07	-1.1109665e-07	-1.0977357e-07	-1.0819588e-07	-1.0780496e-07	-1.0799414e-07	-1.0682936e-07	-1.0672755e-07	-1.0662802e-07	-1.0620874e-07	-1.0658755e-07	-1.0713541e-07	-1.0866171e-07	-1.0809981e-07	-1.0552441e-07	-1.0525514e-07	-1.0497087e-07	-1.0452789e-07	-1.0434098e-07	-1.0526031e-07	-1.0695356e-07	-1.0684988e-07	-1.0672289e-07	-1.0524548e-07	-1.0602395e-07	-1.0408741e-07	-1.0341535e-07	-1.0340921e-07	-1.0317677e-07	-1.0361651e-07	-1.0393381e-07	-1.0377852e-07	-1.03844e-07	-1.0395684e-07	-1.0379256e-07	-1.0385321e-07	-1.0381723e-07	-1.0597404e-07	-1.0619561e-07	-1.0625325e-07	-1.06149e-07	-1.0567226e-07	-1.0352727e-07	-1.0596779e-07	-1.0564895e-07	-1.0644419e-07	-1.0676075e-07	-1.0616236e-07	-1.0352119e-07	-1.0399771e-07	-1.0414522e-07	-1.0532546e-07	-1.0643475e-07	-1.0676365e-07	-1.0639718e-07	-1.0612706e-07	-1.0579805e-07	-1.0550752e-07	-1.0584034e-07	-1.0369365e-07	-1.0384906e-07	-1.0414328e-07	-1.0501583e-07	-1.0480318e-07	-1.0533688e-07	-1.0427647e-07	-1.0457637e-07	-1.0341955e-07	-1.0362862e-07	-1.0348134e-07	-1.0342529e-07	-1.0350749e-07	-1.0337538e-07	-1.0303927e-07	-1.0364505e-07	-1.0265865e-07
-1.1411862e-07	-1.1433826e-07	-1.1413027e-07	-1.1413528e-07	-1.1400175e-07	-1.1366217e-07	-1.1353785e-07	-1.136051e-07	-1.1335413e-07	-1.1329672e-07	-1.1306236e-07	-1.1307986e-07	-1.1319241e-07	-1.1289632e-07	-1.1245555e-07	-1.1341791e-07	-1.1334453e-07	-1.1276768e-07	-1.1287915e-07	-1.1291587e-07	-1.1298982e-07	-1.1315592e-07	-1.1271635e-07	-1.1277558e-07	-1.1248807e-07	-1.1222602e-07	-1.123347e-07	-1.1226331e-07	-1.1202337e-07	-1.1207192e-07	-1.1180623e-07	-1.1180151e-07	-1.1192679e-07	-1.1162552e-07	-1.122433e-07	-1.1164747e-07	-1.1202872e-07	-1.1197415e-07	-1.1190957e-07	-1.1169402e-07	-1.1175018e-07	-1.1184159e-07	-1.1197682e-07	-1.1191321e-07	-1.1176547e-07	-1.1220351e-07	-1.1223801e-07	-1.1214667e-07	-1.1211102e-07	-1.1195777e-07	-1.1194248e-07	-1.1197682e-07	-1.1191855e-07	-1.1170005e-07	-1.1176263e-07	-1.1180879e-07	-1.1177048e-07	-1.1151076e-07	-1.1159705e-07	-1.1140588e-07	-1.1110694e-07	-1.1092436e-07	-1.1106556e-07	-1.1125701e-07	-1.1116316e-07	-1.1100769e-07	-1.1089594e-07	-1.1078578e-07	-1.1065339e-07	-1.1044159e-07	-1.1039526e-07	-1.1034746e-07	-1.1005909e-07	-1.0992488e-07	-1.0997718e-07	-1.1012099e-07	-1.0980443e-07	-1.1012526e-07	-1.1024372e-07	-1.1015732e-07	-1.104126e-07	-1.1031005e-07	-1.1054749e-07	-1.1027436e-07	-1.1060934e-07	-1.1062264e-07	-1.1047086e-07	-1.1054328e-07	-1.1078282e-07	-1.1105357e-07	-1.1135529e-07	-1.1157653e-07	-1.1169948e-07	-1.11676e-07	-1.1182811e-07	-1.123982e-07	-1.1260045e-07	-1.1288881e-07	-1.1258055e-07	-1.1175058e-07	-1.1189559e-07	-1.1177434e-07	-1.1205373e-07	-1.1283885e-07	-1.1286789e-07	-1.1307003e-07	-1.1277717e-07	-1.1256355e-07	-1.1371583e-07	-1.1401323e-07	-1.1425084e-07	-1.143992e-07	-1.1485116e-07	-1.1488549e-07	-1.1480824e-07	-1.1496587e-07	-1.150762e-07	-1.1589952e-07	-1.1622581e-07	-1.1692305e-07	-1.1725251e-07	-1.1817406e-07	-1.1904848e-07	-1.1920605e-07	-1.1917234e-07	-1.1965989e-07	-1.2075458e-07	-1.2136195e-07	-1.2206999e-07	-1.2199985e-07	-1.2286984e-07	-1.2333953e-07	-1.239377e-07	-1.2471094e-07	-1.2572923e-07	-1.2556393e-07	-1.2648866e-07	-1.2716947e-07	-1.2668244e-07	-1.273504e-07	-1.2806021e-07	-1.2885778e-07	-1.3016353e-07	-1.2999362e-07	-1.3167869e-07	-1.3182665e-07	-1.3221438e-07	-1.3235018e-07	-1.3337961e-07	-1.3348392e-07	-1.339173e-07	-1.345453e-07	-1.3406373e-07	-1.3357163e-07	-1.3421447e-07	-1.3519099e-07	-1.360595e-07	-1.3652283e-07	-1.3737235e-07	-1.3735246e-07	-1.3777617e-07	-1.3842941e-07	-1.3911892e-07	-1.4069548e-07	-1.4130251e-07	-1.4155216e-07	-1.4193205e-07	-1.4276503e-07	-1.429305e-07	-1.4377633e-07	-1.4441144e-07	-1.4313963e-07	-1.4483493e-07	-1.4573089e-07	-1.4670525e-07	-1.4558242e-07	-1.4447522e-07	-1.4488376e-07	-1.4562227e-07	-1.470612e-07	-1.4789117e-07	-1.4832187e-07	-1.4751822e-07	-1.4862087e-07	-1.4933693e-07	-1.4918885e-07	-1.498754e-07	-1.4863292e-07	-1.5217006e-07	-1.5258445e-07	-1.5311542e-07	-1.5447603e-07	-1.5309035e-07	-1.5482448e-07	-1.5533942e-07	-1.535422e-07	-1.5718291e-07	-1.5764982e-07	-1.590339e-07	-1.5909211e-07	-1.5984745e-07	-1.5927827e-07	-1.585795e-07	-1.5892977e-07	-1.5953901e-07	-1.59916e-07	-1.6026945e-07	-1.6191768e-07	-1.6424627e-07	-1.6535182e-07	-1.6291017e-07	-1.6310065e-07	-1.6340601e-07	-1.6395552e-07	-1.6505089e-07	-1.6686408e-07	-1.6663392e-07	-1.6610869e-07	-1.6633572e-07	-1.6635755e-07	-1.6673027e-07	-1.6642224e-07	-1.6693423e-07	-1.6747924e-07	-1.6752062e-07	-1.6803318e-07	-1.6762959e-07	-1.675977e-07	-1.6721577e-07	-1.6735328e-07	-1.6755047e-07	-1.6727068e-07	-1.6750647e-07	-1.6777113e-07	-1.6769155e-07	-1.6734197e-07	-1.6757406e-07	-1.6696924e-07	-1.6728637e-07	-1.6734981e-07	-1.6816563e-07	-1.6742473e-07	-1.6764449e-07	-1.6718934e-07	-1.6792666e-07	-1.6677825e-07	-1.6684982e-07	-1.669444e-07	-1.6682634e-07	-1.6677467e-07	-1.6748817e-07	-1.6655872e-07	-1.675902e-07	-1.6646567e-07	-1.66294e-07	-1.6598466e-07	-1.6640075e-07	-1.6569243e-07	-1.6567685e-07	-1.6539656e-07	-1.6557914e-07	-1.6573972e-07	-1.651436e-07	-1.6497313e-07	-1.6524882e-07	-1.6500917e-07	-1.6520937e-07	-1.6640666e-07	-1.6580378e-07	-1.6586318e-07	-1.6568885e-07	-1.6603627e-07	-1.6657594e-07	-1.6714296e-07	-1.6743718e-07	-1.6803313e-07	-1.6732372e-07	-1.678128e-07	-1.6835327e-07	-1.6747663e-07	-1.6832939e-07	-1.685172e-07	-1.687979e-07	-1.686941e-07	-1.6806632e-07	-1.6823492e-07	-1.6747805e-07	-1.6749209e-07	-1.6681111e-07	-1.669232e-07	-1.6764716e-07	-1.6746873e-07	-1.6676802e-07	-1.6667593e-07	-1.666063e-07	-1.667654e-07	-1.6662153e-07	-1.6619748e-07	-1.6595135e-07	-1.6600211e-07	-1.6713176e-07	-1.6701711e-07	-1.6623937e-07	-1.6563462e-07	-1.6406341e-07	-1.6384047e-07	-1.6359439e-07	-1.6364606e-07	-1.6302522e-07	-1.6338657e-07	-1.6205144e-07	-1.628872e-07	-1.6293905e-07	-1.6204149e-07	-1.6176028e-07	-1.6192411e-07	-1.6063353e-07	-1.6066525e-07	-1.6007277e-07	-1.5885087e-07	-1.5837736e-07	-1.5711606e-07	-1.5623294e-07	-1.5315408e-07	-1.5225703e-07	-1.5360678e-07	-1.5243756e-07	-1.5271877e-07	-1.528818e-07	-1.5198395e-07	-1.5189687e-07	-1.5158872e-07	-1.5139568e-07	-1.4986449e-07	-1.4914156e-07	-1.4710167e-07	-1.4647713e-07	-1.4620548e-07	-1.4539768e-07	-1.4412103e-07	-1.4385074e-07	-1.4331499e-07	-1.4320921e-07	-1.4144183e-07	-1.4020219e-07	-1.4121548e-07	-1.3990513e-07	-1.3955793e-07	-1.3928661e-07	-1.3867566e-07	-1.3838411e-07	-1.3748854e-07	-1.3714663e-07	-1.3652891e-07	-1.3630637e-07	-1.3502273e-07	-1.3497851e-07	-1.3423039e-07	-1.3345152e-07	-1.3310517e-07	-1.324351e-07	-1.3122195e-07	-1.309532e-07	-1.3034662e-07	-1.3068279e-07	-1.2955047e-07	-1.2807823e-07	-1.2805248e-07	-1.2761734e-07	-1.264653e-07	-1.2652845e-07	-1.2527886e-07	-1.2506939e-07	-1.2400585e-07	-1.2363029e-07	-1.2279185e-07	-1.225107e-07	-1.2230618e-07	-1.2188099e-07	-1.211975e-07	-1.2071916e-07	-1.2024907e-07	-1.2023986e-07	-1.2091209e-07	-1.2096291e-07	-1.2049912e-07	-1.1956121e-07	-1.1939204e-07	-1.1889779e-07	-1.1850102e-07	-1.1830497e-07	-1.1797607e-07	-1.1735551e-07	-1.1659819e-07	-1.1635967e-07	-1.1574667e-07	-1.1510747e-07	-1.1542579e-07	-1.1568636e-07	-1.1569432e-07	-1.1496854e-07	-1.148461e-07	-1.1482661e-07	-1.1467858e-07	-1.1451726e-07	-1.1449629e-07	-1.1389386e-07	-1.140362e-07	-1.1392763e-07	-1.1377233e-07	-1.129589e-07	-1.1285192e-07	-1.1264257e-07	-1.106942e-07	-1.1174023e-07	-1.1249927e-07	-1.1272118e-07	-1.1262745e-07	-1.1291121e-07	-1.1262625e-07	-1.1007126e-07	-1.1215758e-07	-1.1194015e-07	-1.1161336e-07	-1.1119221e-07	-1.1004937e-07	-1.1027208e-07	-1.1011645e-07	-1.101692e-07	-1.1009331e-07	-1.0962515e-07	-1.0915772e-07	-1.112046e-07	-1.1169567e-07	-1.1129202e-07	-1.1047985e-07	-1.1075446e-07	-1.0850096e-07	-1.0789387e-07	-1.0749142e-07	-1.068895e-07	-1.0691662e-07	-1.0634909e-07	-1.0602542e-07	-1.0601383e-07	-1.0547944e-07	-1.0555556e-07	-1.0527236e-07	-1.079199e-07	-1.0748329e-07	-1.0475065e-07	-1.0543653e-07	-1.0444029e-07	-1.0409656e-07	-1.0380535e-07	-1.0356797e-07	-1.0428397e-07	-1.0423707e-07	-1.06176e-07	-1.0317626e-07	-1.033435e-07	-1.0278757e-07	-1.0272726e-07	-1.028169e-07	-1.0263631e-07	-1.0297111e-07	-1.030154e-07	-1.0305598e-07	-1.032314e-07	-1.0399731e-07	-1.0364579e-07	-1.0378164e-07	-1.0367938e-07	-1.0510786e-07	-1.0540589e-07	-1.0540299e-07	-1.0533068e-07	-1.0487383e-07	-1.0279348e-07	-1.0533273e-07	-1.0458405e-07	-1.0566959e-07	-1.0558153e-07	-1.0476913e-07	-1.0377215e-07	-1.042992e-07	-1.0434474e-07	-1.0441528e-07	-1.0534978e-07	-1.0576957e-07	-1.0555192e-07	-1.0509223e-07	-1.048798e-07	-1.0464839e-07	-1.0485337e-07	-1.0299414e-07	-1.0332388e-07	-1.0339397e-07	-1.0373003e-07	-1.0384792e-07	-1.0415795e-07	-1.0341927e-07	-1.0355672e-07	-1.0257759e-07	-1.0259862e-07	-1.0234436e-07	-1.0222607e-07	-1.0229394e-07	-1.020689e-07	-1.0168441e-07	-1.0215371e-07	-1.0131538e-07
-1.1258351e-07	-1.1275228e-07	-1.1263342e-07	-1.1252286e-07	-1.1248977e-07	-1.1224188e-07	-1.1210028e-07	-1.1202206e-07	-1.1171187e-07	-1.1151582e-07	-1.116216e-07	-1.1167731e-07	-1.1156629e-07	-1.1125962e-07	-1.1071438e-07	-1.1159864e-07	-1.1157971e-07	-1.1123711e-07	-1.1142998e-07	-1.1119283e-07	-1.1144289e-07	-1.1151957e-07	-1.1111615e-07	-1.1135899e-07	-1.1087815e-07	-1.108894e-07	-1.1105851e-07	-1.1085632e-07	-1.1064935e-07	-1.105455e-07	-1.1027959e-07	-1.1038247e-07	-1.1045955e-07	-1.1048115e-07	-1.1106357e-07	-1.1069903e-07	-1.1092186e-07	-1.1071518e-07	-1.1076793e-07	-1.1047274e-07	-1.1045603e-07	-1.1088002e-07	-1.1107619e-07	-1.1070483e-07	-1.1079618e-07	-1.1134841e-07	-1.114222e-07	-1.1133091e-07	-1.1112627e-07	-1.1104908e-07	-1.1085473e-07	-1.1093238e-07	-1.1071273e-07	-1.1043687e-07	-1.1049076e-07	-1.1051725e-07	-1.1047189e-07	-1.1020427e-07	-1.1038975e-07	-1.1036252e-07	-1.1026054e-07	-1.1014595e-07	-1.1031239e-07	-1.1039702e-07	-1.1036923e-07	-1.099711e-07	-1.0990527e-07	-1.098e-07	-1.0952709e-07	-1.0909901e-07	-1.0911816e-07	-1.0907388e-07	-1.0860686e-07	-1.0879e-07	-1.0873839e-07	-1.0869246e-07	-1.0847378e-07	-1.0866069e-07	-1.088838e-07	-1.089104e-07	-1.0924231e-07	-1.0907712e-07	-1.0927528e-07	-1.091272e-07	-1.0942949e-07	-1.0923031e-07	-1.0907144e-07	-1.0911253e-07	-1.0926016e-07	-1.092132e-07	-1.0936486e-07	-1.099416e-07	-1.0994245e-07	-1.0986969e-07	-1.0985138e-07	-1.101285e-07	-1.1029238e-07	-1.1080306e-07	-1.1074127e-07	-1.0995745e-07	-1.1001185e-07	-1.0964345e-07	-1.0977107e-07	-1.1066351e-07	-1.106344e-07	-1.1077486e-07	-1.1072211e-07	-1.1074349e-07	-1.1172887e-07	-1.1232788e-07	-1.1239143e-07	-1.1254161e-07	-1.12674e-07	-1.1277825e-07	-1.1270072e-07	-1.128825e-07	-1.1326205e-07	-1.1380445e-07	-1.1400056e-07	-1.1482376e-07	-1.1477385e-07	-1.1575855e-07	-1.1649786e-07	-1.1646881e-07	-1.1701633e-07	-1.1737052e-07	-1.185785e-07	-1.1933207e-07	-1.1996156e-07	-1.2013277e-07	-1.2076441e-07	-1.2128623e-07	-1.2166367e-07	-1.2234051e-07	-1.2338586e-07	-1.2333783e-07	-1.2402842e-07	-1.2504876e-07	-1.2481502e-07	-1.2549611e-07	-1.2626663e-07	-1.2682449e-07	-1.2806652e-07	-1.2778025e-07	-1.2941462e-07	-1.2977569e-07	-1.3013027e-07	-1.3019985e-07	-1.3151276e-07	-1.3173002e-07	-1.3235615e-07	-1.3272313e-07	-1.3233478e-07	-1.3209234e-07	-1.3253509e-07	-1.3355077e-07	-1.3422277e-07	-1.3448266e-07	-1.3523658e-07	-1.3531775e-07	-1.3596082e-07	-1.3653403e-07	-1.3740691e-07	-1.39034e-07	-1.3920379e-07	-1.3977859e-07	-1.399759e-07	-1.4064562e-07	-1.4077415e-07	-1.4160275e-07	-1.4185838e-07	-1.4118564e-07	-1.4308847e-07	-1.4382596e-07	-1.4485715e-07	-1.4376133e-07	-1.4316311e-07	-1.4338247e-07	-1.4392856e-07	-1.4570077e-07	-1.4614369e-07	-1.4636424e-07	-1.4599505e-07	-1.4659287e-07	-1.4715948e-07	-1.4721098e-07	-1.4790896e-07	-1.4669007e-07	-1.4970567e-07	-1.5013825e-07	-1.5064916e-07	-1.5202181e-07	-1.5103325e-07	-1.5254102e-07	-1.5308746e-07	-1.5123123e-07	-1.5496499e-07	-1.554659e-07	-1.5677728e-07	-1.5692785e-07	-1.575583e-07	-1.574698e-07	-1.5674658e-07	-1.5699533e-07	-1.5775436e-07	-1.5806904e-07	-1.5837225e-07	-1.6036216e-07	-1.6226699e-07	-1.6283963e-07	-1.6077922e-07	-1.6123658e-07	-1.612155e-07	-1.614689e-07	-1.6327226e-07	-1.6409018e-07	-1.6434416e-07	-1.6381409e-07	-1.6425867e-07	-1.6406705e-07	-1.6447575e-07	-1.6409888e-07	-1.6445398e-07	-1.6470136e-07	-1.6478583e-07	-1.6516816e-07	-1.6522074e-07	-1.6508727e-07	-1.6540446e-07	-1.6486337e-07	-1.6531516e-07	-1.6500235e-07	-1.6515958e-07	-1.6567117e-07	-1.6561756e-07	-1.6536313e-07	-1.6516066e-07	-1.6483534e-07	-1.6496301e-07	-1.6502844e-07	-1.658633e-07	-1.651934e-07	-1.6505089e-07	-1.6471881e-07	-1.6528014e-07	-1.6427236e-07	-1.6442897e-07	-1.6458995e-07	-1.642772e-07	-1.6471955e-07	-1.6570317e-07	-1.648221e-07	-1.6543351e-07	-1.643977e-07	-1.6433768e-07	-1.6337191e-07	-1.6416112e-07	-1.6338521e-07	-1.6320774e-07	-1.6310418e-07	-1.6299191e-07	-1.6320314e-07	-1.6276175e-07	-1.6265335e-07	-1.6275476e-07	-1.6262624e-07	-1.6285037e-07	-1.6376447e-07	-1.636821e-07	-1.631243e-07	-1.6287333e-07	-1.633905e-07	-1.6394262e-07	-1.6441317e-07	-1.6457039e-07	-1.6464816e-07	-1.6407364e-07	-1.6513553e-07	-1.6585386e-07	-1.6478702e-07	-1.6591105e-07	-1.6620999e-07	-1.6648244e-07	-1.6683384e-07	-1.6532744e-07	-1.6518152e-07	-1.648026e-07	-1.6477827e-07	-1.6428692e-07	-1.646838e-07	-1.6571568e-07	-1.6527383e-07	-1.6482835e-07	-1.6412918e-07	-1.6392414e-07	-1.6405153e-07	-1.6407785e-07	-1.6369813e-07	-1.6342779e-07	-1.641173e-07	-1.6487661e-07	-1.650115e-07	-1.6404078e-07	-1.6352936e-07	-1.6196998e-07	-1.6142616e-07	-1.6180871e-07	-1.6172288e-07	-1.6104087e-07	-1.6109186e-07	-1.5961979e-07	-1.6075876e-07	-1.607396e-07	-1.6029503e-07	-1.5991776e-07	-1.6002286e-07	-1.5870734e-07	-1.5889293e-07	-1.5819438e-07	-1.5712317e-07	-1.5664972e-07	-1.5528747e-07	-1.5406414e-07	-1.5045583e-07	-1.4954907e-07	-1.5127915e-07	-1.5012193e-07	-1.5068224e-07	-1.5090376e-07	-1.497985e-07	-1.4972414e-07	-1.4938416e-07	-1.491714e-07	-1.4751646e-07	-1.470267e-07	-1.452762e-07	-1.4450529e-07	-1.4426968e-07	-1.4315941e-07	-1.4199458e-07	-1.4171758e-07	-1.4133894e-07	-1.4070315e-07	-1.3927394e-07	-1.3790515e-07	-1.3880367e-07	-1.3792987e-07	-1.3752901e-07	-1.373154e-07	-1.3688634e-07	-1.3678215e-07	-1.3560998e-07	-1.3511385e-07	-1.3423312e-07	-1.336295e-07	-1.32639e-07	-1.3265583e-07	-1.3168199e-07	-1.3108991e-07	-1.3037419e-07	-1.2994377e-07	-1.2937096e-07	-1.2903377e-07	-1.2827797e-07	-1.2857925e-07	-1.2723262e-07	-1.2617789e-07	-1.2638401e-07	-1.25741e-07	-1.2452517e-07	-1.2423527e-07	-1.2316798e-07	-1.2271283e-07	-1.2177981e-07	-1.2137411e-07	-1.2098178e-07	-1.2100179e-07	-1.2083655e-07	-1.2048292e-07	-1.197173e-07	-1.1922458e-07	-1.188443e-07	-1.1880434e-07	-1.1932383e-07	-1.1901869e-07	-1.183854e-07	-1.1745379e-07	-1.1763666e-07	-1.1709267e-07	-1.1680839e-07	-1.167096e-07	-1.1617703e-07	-1.1585018e-07	-1.153831e-07	-1.1505182e-07	-1.147173e-07	-1.1425698e-07	-1.1454279e-07	-1.1417319e-07	-1.1441136e-07	-1.1389443e-07	-1.1359788e-07	-1.1351358e-07	-1.1346924e-07	-1.1343656e-07	-1.1358679e-07	-1.1307105e-07	-1.1320128e-07	-1.1319696e-07	-1.1316075e-07	-1.12566e-07	-1.1233425e-07	-1.1215229e-07	-1.0949856e-07	-1.0960139e-07	-1.102307e-07	-1.1241031e-07	-1.1226894e-07	-1.1113792e-07	-1.1213922e-07	-1.0915409e-07	-1.118255e-07	-1.0974571e-07	-1.0923571e-07	-1.0918797e-07	-1.0918666e-07	-1.0978687e-07	-1.0960684e-07	-1.0927727e-07	-1.0883122e-07	-1.0854751e-07	-1.0782372e-07	-1.0833861e-07	-1.0909088e-07	-1.0921104e-07	-1.0722556e-07	-1.0900823e-07	-1.0641742e-07	-1.0655089e-07	-1.0667873e-07	-1.0634363e-07	-1.0640667e-07	-1.0605379e-07	-1.0548024e-07	-1.0528913e-07	-1.0511292e-07	-1.0516129e-07	-1.0434718e-07	-1.0715644e-07	-1.0685608e-07	-1.0470836e-07	-1.0569994e-07	-1.0405739e-07	-1.0392824e-07	-1.0324391e-07	-1.0264438e-07	-1.0253518e-07	-1.0251739e-07	-1.0508381e-07	-1.0205525e-07	-1.0183828e-07	-1.020353e-07	-1.0215751e-07	-1.0229439e-07	-1.0214461e-07	-1.0333468e-07	-1.0274687e-07	-1.0218133e-07	-1.0248806e-07	-1.0393637e-07	-1.0386492e-07	-1.0379534e-07	-1.0354267e-07	-1.0401919e-07	-1.0426669e-07	-1.0452851e-07	-1.0438157e-07	-1.0395979e-07	-1.0193651e-07	-1.0451913e-07	-1.0340642e-07	-1.0482046e-07	-1.0451299e-07	-1.0350499e-07	-1.0330865e-07	-1.0372628e-07	-1.0329256e-07	-1.0335987e-07	-1.0409894e-07	-1.0426652e-07	-1.0442517e-07	-1.0409252e-07	-1.0402061e-07	-1.0348339e-07	-1.0342751e-07	-1.016906e-07	-1.0173477e-07	-1.0199085e-07	-1.0232947e-07	-1.0278529e-07	-1.02895e-07	-1.0216161e-07	-1.0247794e-07	-1.0139581e-07	-1.0147943e-07	-1.0105146e-07	-1.0083903e-07	-1.0088831e-07	-1.0071892e-07	-1.0038957e-07	-1.0058335e-07	-9.992408e-08
-1.1099019e-07	-1.1103282e-07	-1.1108256e-07	-1.1092828e-07	-1.11063e-07	-1.1077344e-07	-1.1052271e-07	-1.104861e-07	-1.1020012e-07	-1.0987594e-07	-1.1003971e-07	-1.1007592e-07	-1.0992676e-07	-1.0949867e-07	-1.0870843e-07	-1.0994438e-07	-1.0996638e-07	-1.0976242e-07	-1.0981984e-07	-1.0939294e-07	-1.0965999e-07	-1.0964868e-07	-1.0917472e-07	-1.0948423e-07	-1.0927886e-07	-1.0945854e-07	-1.0975248e-07	-1.0963214e-07	-1.094503e-07	-1.091019e-07	-1.0893712e-07	-1.0907877e-07	-1.0901692e-07	-1.0917364e-07	-1.0966789e-07	-1.0955972e-07	-1.0976743e-07	-1.0939232e-07	-1.0942762e-07	-1.0904176e-07	-1.0918552e-07	-1.0933957e-07	-1.096318e-07	-1.0925709e-07	-1.0927113e-07	-1.0986457e-07	-1.1019802e-07	-1.102656e-07	-1.1003925e-07	-1.1004624e-07	-1.0984201e-07	-1.0996723e-07	-1.0959303e-07	-1.0942097e-07	-1.0953323e-07	-1.0937737e-07	-1.0920758e-07	-1.090412e-07	-1.0928079e-07	-1.0926834e-07	-1.0946468e-07	-1.0939686e-07	-1.0945985e-07	-1.0952363e-07	-1.0953414e-07	-1.0895474e-07	-1.0887612e-07	-1.0885884e-07	-1.0828609e-07	-1.0787971e-07	-1.0776535e-07	-1.0790092e-07	-1.0759129e-07	-1.0783776e-07	-1.0765154e-07	-1.0751694e-07	-1.0728724e-07	-1.0706287e-07	-1.073185e-07	-1.075465e-07	-1.0795753e-07	-1.0782713e-07	-1.078721e-07	-1.0785823e-07	-1.0819633e-07	-1.0807031e-07	-1.0789086e-07	-1.0779866e-07	-1.0781503e-07	-1.074996e-07	-1.0766126e-07	-1.0852926e-07	-1.083107e-07	-1.0832872e-07	-1.0797385e-07	-1.0799062e-07	-1.0792735e-07	-1.0839335e-07	-1.0880257e-07	-1.0834236e-07	-1.0854126e-07	-1.0808338e-07	-1.08047e-07	-1.0879012e-07	-1.0879091e-07	-1.0884855e-07	-1.0887317e-07	-1.0911305e-07	-1.0997377e-07	-1.1049116e-07	-1.1077566e-07	-1.1080044e-07	-1.106871e-07	-1.1086104e-07	-1.108138e-07	-1.1100389e-07	-1.1146898e-07	-1.1211642e-07	-1.1215855e-07	-1.1271726e-07	-1.1240422e-07	-1.1332469e-07	-1.1396844e-07	-1.1420218e-07	-1.1501669e-07	-1.1547689e-07	-1.1666856e-07	-1.1730077e-07	-1.178808e-07	-1.1837932e-07	-1.1877131e-07	-1.192783e-07	-1.1954472e-07	-1.1992563e-07	-1.2099582e-07	-1.2080153e-07	-1.2134797e-07	-1.2255896e-07	-1.228255e-07	-1.2359925e-07	-1.2431951e-07	-1.2474544e-07	-1.258428e-07	-1.2557069e-07	-1.2689702e-07	-1.2730021e-07	-1.2755328e-07	-1.2792481e-07	-1.2937323e-07	-1.2988693e-07	-1.305167e-07	-1.3073839e-07	-1.307335e-07	-1.3056768e-07	-1.3085565e-07	-1.3177106e-07	-1.323391e-07	-1.3253708e-07	-1.3308608e-07	-1.3320937e-07	-1.3404411e-07	-1.3467115e-07	-1.3562669e-07	-1.3703681e-07	-1.3712202e-07	-1.3783637e-07	-1.3813224e-07	-1.3860375e-07	-1.3860875e-07	-1.3939064e-07	-1.3930384e-07	-1.393239e-07	-1.4103716e-07	-1.4154637e-07	-1.4261252e-07	-1.4214294e-07	-1.4177198e-07	-1.4191113e-07	-1.4237474e-07	-1.4374473e-07	-1.4402133e-07	-1.4429406e-07	-1.4423415e-07	-1.4447573e-07	-1.4488688e-07	-1.4511676e-07	-1.4587869e-07	-1.4514973e-07	-1.4716613e-07	-1.4775401e-07	-1.4792477e-07	-1.4941929e-07	-1.488948e-07	-1.5019742e-07	-1.5062216e-07	-1.4923933e-07	-1.5251084e-07	-1.5322871e-07	-1.5464747e-07	-1.5494504e-07	-1.5536511e-07	-1.5556651e-07	-1.5475683e-07	-1.5517998e-07	-1.5583447e-07	-1.5603808e-07	-1.5633333e-07	-1.584645e-07	-1.6004196e-07	-1.6027883e-07	-1.5856619e-07	-1.5901975e-07	-1.5914236e-07	-1.5918209e-07	-1.6117309e-07	-1.6162426e-07	-1.6193661e-07	-1.6141263e-07	-1.619469e-07	-1.614917e-07	-1.6202773e-07	-1.6219127e-07	-1.6201648e-07	-1.6240534e-07	-1.6196469e-07	-1.6212965e-07	-1.6252221e-07	-1.6237937e-07	-1.6368693e-07	-1.6262487e-07	-1.6311776e-07	-1.6300817e-07	-1.6307717e-07	-1.6341244e-07	-1.6328767e-07	-1.6295542e-07	-1.625595e-07	-1.6261953e-07	-1.6255518e-07	-1.6241643e-07	-1.6367181e-07	-1.6309809e-07	-1.6238289e-07	-1.6225704e-07	-1.6222714e-07	-1.6172794e-07	-1.6158918e-07	-1.6197328e-07	-1.6138245e-07	-1.6201631e-07	-1.6338805e-07	-1.6265983e-07	-1.6308752e-07	-1.6214608e-07	-1.6200835e-07	-1.6111949e-07	-1.6158748e-07	-1.6135465e-07	-1.604339e-07	-1.6113893e-07	-1.603936e-07	-1.6075404e-07	-1.6036063e-07	-1.6071897e-07	-1.6056032e-07	-1.6041997e-07	-1.6078366e-07	-1.6123363e-07	-1.613746e-07	-1.6048745e-07	-1.6021738e-07	-1.6055043e-07	-1.6142548e-07	-1.6164699e-07	-1.6176875e-07	-1.6165302e-07	-1.611341e-07	-1.6266392e-07	-1.6356807e-07	-1.6260327e-07	-1.630878e-07	-1.6373008e-07	-1.6399053e-07	-1.6440117e-07	-1.6290011e-07	-1.6195469e-07	-1.6234571e-07	-1.6152518e-07	-1.6196492e-07	-1.6218672e-07	-1.6324839e-07	-1.6270548e-07	-1.6277824e-07	-1.6182588e-07	-1.6109902e-07	-1.6105196e-07	-1.6121936e-07	-1.6096641e-07	-1.6060369e-07	-1.6210237e-07	-1.6260543e-07	-1.6256797e-07	-1.6190853e-07	-1.6127984e-07	-1.6040411e-07	-1.5918971e-07	-1.599837e-07	-1.5999456e-07	-1.5921984e-07	-1.5886377e-07	-1.5719439e-07	-1.5876384e-07	-1.5796195e-07	-1.5821126e-07	-1.5767523e-07	-1.5772702e-07	-1.5646356e-07	-1.5665307e-07	-1.5594173e-07	-1.5506293e-07	-1.5442515e-07	-1.532382e-07	-1.5197918e-07	-1.4867919e-07	-1.4791624e-07	-1.4878776e-07	-1.4792738e-07	-1.4861257e-07	-1.4881255e-07	-1.4765425e-07	-1.4734826e-07	-1.4707393e-07	-1.4692313e-07	-1.4542127e-07	-1.4518798e-07	-1.4354697e-07	-1.4272251e-07	-1.4230437e-07	-1.4115665e-07	-1.398555e-07	-1.3950068e-07	-1.3912739e-07	-1.3853457e-07	-1.3704431e-07	-1.3602948e-07	-1.366497e-07	-1.3611697e-07	-1.3544843e-07	-1.3522049e-07	-1.3507446e-07	-1.3499346e-07	-1.3372687e-07	-1.3308733e-07	-1.3224331e-07	-1.315168e-07	-1.3058633e-07	-1.3028199e-07	-1.29245e-07	-1.2860249e-07	-1.2783676e-07	-1.274434e-07	-1.2740372e-07	-1.2712439e-07	-1.2647865e-07	-1.2644006e-07	-1.2527209e-07	-1.246849e-07	-1.2476653e-07	-1.2383305e-07	-1.2289405e-07	-1.2223148e-07	-1.2136536e-07	-1.2076254e-07	-1.1988362e-07	-1.196471e-07	-1.1937311e-07	-1.1936532e-07	-1.1943854e-07	-1.1888187e-07	-1.1829218e-07	-1.180631e-07	-1.177163e-07	-1.1744112e-07	-1.1781106e-07	-1.1708903e-07	-1.1647376e-07	-1.1578129e-07	-1.1598297e-07	-1.1553561e-07	-1.150492e-07	-1.148527e-07	-1.1405314e-07	-1.1432746e-07	-1.1439926e-07	-1.1399521e-07	-1.1383236e-07	-1.1349221e-07	-1.1350346e-07	-1.1143828e-07	-1.1192679e-07	-1.1224574e-07	-1.1238797e-07	-1.1239808e-07	-1.1252047e-07	-1.1241463e-07	-1.128123e-07	-1.1246721e-07	-1.1271078e-07	-1.1175706e-07	-1.118421e-07	-1.1210028e-07	-1.1079203e-07	-1.1085115e-07	-1.0894405e-07	-1.0868217e-07	-1.0841489e-07	-1.11546e-07	-1.1132749e-07	-1.0859276e-07	-1.1153514e-07	-1.0852295e-07	-1.1103771e-07	-1.0843007e-07	-1.0822021e-07	-1.081965e-07	-1.0830308e-07	-1.0890761e-07	-1.0870082e-07	-1.0820992e-07	-1.0781065e-07	-1.0766593e-07	-1.0689649e-07	-1.0634426e-07	-1.0600837e-07	-1.0624348e-07	-1.0512758e-07	-1.0712603e-07	-1.0513588e-07	-1.0576713e-07	-1.0560706e-07	-1.0661375e-07	-1.0646397e-07	-1.0602582e-07	-1.0530545e-07	-1.0451009e-07	-1.051194e-07	-1.0517243e-07	-1.0408525e-07	-1.0609318e-07	-1.0594761e-07	-1.0427527e-07	-1.0519915e-07	-1.0410093e-07	-1.041592e-07	-1.0254769e-07	-1.0191991e-07	-1.0176933e-07	-1.017022e-07	-1.0370911e-07	-1.0123807e-07	-1.0105572e-07	-1.0133459e-07	-1.0186346e-07	-1.0173238e-07	-1.0165411e-07	-1.0334435e-07	-1.0235203e-07	-1.0075308e-07	-1.0172477e-07	-1.0311203e-07	-1.0319235e-07	-1.0304876e-07	-1.0287948e-07	-1.0291672e-07	-1.0287323e-07	-1.0346128e-07	-1.033759e-07	-1.0299419e-07	-1.0150688e-07	-1.0327699e-07	-1.0239245e-07	-1.0378375e-07	-1.0337158e-07	-1.0254246e-07	-1.0223937e-07	-1.0262283e-07	-1.0165024e-07	-1.016752e-07	-1.02836e-07	-1.0257139e-07	-1.030578e-07	-1.0312999e-07	-1.0295639e-07	-1.0217985e-07	-1.0198437e-07	-1.0084e-07	-1.0044681e-07	-1.0037036e-07	-1.0077883e-07	-1.0140263e-07	-1.0122255e-07	-1.0051434e-07	-1.0105884e-07	-9.9883493e-08	-1.0002549e-07	-9.9748092e-08	-9.9395095e-08	-9.9415843e-08	-9.922644e-08	-9.8962005e-08	-9.8942792e-08	-9.8259818e-08
-1.0926294e-07	-1.0945536e-07	-1.095097e-07	-1.093224e-07	-1.0953852e-07	-1.0920894e-07	-1.0904387e-07	-1.0899868e-07	-1.0876676e-07	-1.0848743e-07	-1.084652e-07	-1.084e-07	-1.0817746e-07	-1.0777489e-07	-1.0694396e-07	-1.0829478e-07	-1.0840881e-07	-1.0829757e-07	-1.0820798e-07	-1.0799977e-07	-1.0799027e-07	-1.0792326e-07	-1.0749233e-07	-1.0765507e-07	-1.0784095e-07	-1.0807167e-07	-1.0835367e-07	-1.0843064e-07	-1.0820014e-07	-1.0794435e-07	-1.0780667e-07	-1.0773886e-07	-1.0744651e-07	-1.0754007e-07	-1.0784879e-07	-1.0811817e-07	-1.0829513e-07	-1.0792269e-07	-1.0784998e-07	-1.0744429e-07	-1.0792093e-07	-1.0760533e-07	-1.0809032e-07	-1.0771095e-07	-1.0760095e-07	-1.0834822e-07	-1.0874845e-07	-1.0879842e-07	-1.0889067e-07	-1.0877773e-07	-1.0876499e-07	-1.0875021e-07	-1.0847992e-07	-1.0843905e-07	-1.0850943e-07	-1.0827176e-07	-1.0818025e-07	-1.0794025e-07	-1.0812505e-07	-1.080067e-07	-1.0828359e-07	-1.0824107e-07	-1.0839739e-07	-1.0857354e-07	-1.0846225e-07	-1.078904e-07	-1.0770066e-07	-1.0758282e-07	-1.0700342e-07	-1.0685545e-07	-1.064144e-07	-1.0662882e-07	-1.0651314e-07	-1.0667458e-07	-1.063658e-07	-1.0608358e-07	-1.05894e-07	-1.0580897e-07	-1.0606016e-07	-1.0649313e-07	-1.067794e-07	-1.0679531e-07	-1.0679275e-07	-1.0673097e-07	-1.0713268e-07	-1.0679543e-07	-1.0679537e-07	-1.0671181e-07	-1.065759e-07	-1.062952e-07	-1.0648023e-07	-1.0706026e-07	-1.0710824e-07	-1.071158e-07	-1.0671886e-07	-1.0627053e-07	-1.0612149e-07	-1.0626178e-07	-1.0677871e-07	-1.0687199e-07	-1.072554e-07	-1.0697255e-07	-1.0705583e-07	-1.0735187e-07	-1.07289e-07	-1.0734578e-07	-1.0724551e-07	-1.0738819e-07	-1.0799727e-07	-1.0822066e-07	-1.088016e-07	-1.0894775e-07	-1.0883167e-07	-1.0903693e-07	-1.0922622e-07	-1.0933871e-07	-1.0963458e-07	-1.1040316e-07	-1.1048979e-07	-1.1057858e-07	-1.1057875e-07	-1.1134136e-07	-1.120751e-07	-1.1235034e-07	-1.1344923e-07	-1.1369082e-07	-1.1453784e-07	-1.1483667e-07	-1.1547081e-07	-1.1641725e-07	-1.1665037e-07	-1.173803e-07	-1.175473e-07	-1.1782168e-07	-1.1842656e-07	-1.1828973e-07	-1.189652e-07	-1.1996531e-07	-1.2060514e-07	-1.2139481e-07	-1.2209421e-07	-1.2261256e-07	-1.2334067e-07	-1.2344617e-07	-1.2441075e-07	-1.246998e-07	-1.2494763e-07	-1.2558201e-07	-1.269288e-07	-1.2769254e-07	-1.2835721e-07	-1.2854696e-07	-1.2890501e-07	-1.2882822e-07	-1.2926063e-07	-1.3003302e-07	-1.3054097e-07	-1.3065522e-07	-1.3125265e-07	-1.3138992e-07	-1.321697e-07	-1.3289377e-07	-1.3379349e-07	-1.3496219e-07	-1.3498766e-07	-1.3555331e-07	-1.3619228e-07	-1.365475e-07	-1.3646405e-07	-1.3689157e-07	-1.3694824e-07	-1.3727373e-07	-1.3853651e-07	-1.3889428e-07	-1.4020628e-07	-1.4018946e-07	-1.3994884e-07	-1.401383e-07	-1.4034185e-07	-1.4128454e-07	-1.4151794e-07	-1.4209695e-07	-1.4203596e-07	-1.4203619e-07	-1.4246399e-07	-1.4272212e-07	-1.4348069e-07	-1.4329396e-07	-1.4442412e-07	-1.451989e-07	-1.4522055e-07	-1.4644399e-07	-1.4672941e-07	-1.4766232e-07	-1.4808847e-07	-1.469428e-07	-1.4993594e-07	-1.508933e-07	-1.5207593e-07	-1.5247804e-07	-1.5265169e-07	-1.5332665e-07	-1.5308967e-07	-1.5302874e-07	-1.5362474e-07	-1.537025e-07	-1.5419158e-07	-1.5618701e-07	-1.5754432e-07	-1.577074e-07	-1.5629689e-07	-1.5637812e-07	-1.5648021e-07	-1.5683918e-07	-1.589197e-07	-1.5938485e-07	-1.5951986e-07	-1.5903817e-07	-1.6001792e-07	-1.5896592e-07	-1.592544e-07	-1.6067213e-07	-1.6013621e-07	-1.6057896e-07	-1.5940861e-07	-1.5945403e-07	-1.5982425e-07	-1.5983784e-07	-1.6138301e-07	-1.6005924e-07	-1.6078184e-07	-1.6075325e-07	-1.6085113e-07	-1.6098954e-07	-1.6068185e-07	-1.6018959e-07	-1.5988041e-07	-1.6041616e-07	-1.6038825e-07	-1.6018964e-07	-1.6143832e-07	-1.6089763e-07	-1.5972898e-07	-1.5944744e-07	-1.5889549e-07	-1.5920284e-07	-1.5833467e-07	-1.593815e-07	-1.5816659e-07	-1.5920699e-07	-1.6063757e-07	-1.602487e-07	-1.6042907e-07	-1.5954066e-07	-1.5939963e-07	-1.5889356e-07	-1.5917698e-07	-1.5911479e-07	-1.5815277e-07	-1.589662e-07	-1.5746315e-07	-1.5851379e-07	-1.5810826e-07	-1.5900946e-07	-1.5821587e-07	-1.5836838e-07	-1.5886599e-07	-1.5883631e-07	-1.5872746e-07	-1.5798838e-07	-1.5751812e-07	-1.575313e-07	-1.5924275e-07	-1.5947631e-07	-1.5900787e-07	-1.5864367e-07	-1.5897115e-07	-1.6040912e-07	-1.6131241e-07	-1.602321e-07	-1.6016855e-07	-1.6125705e-07	-1.6161096e-07	-1.6161658e-07	-1.6054202e-07	-1.5878828e-07	-1.5984733e-07	-1.5824037e-07	-1.5970147e-07	-1.5951895e-07	-1.6038001e-07	-1.5999871e-07	-1.6019641e-07	-1.5936104e-07	-1.5853442e-07	-1.5771155e-07	-1.5800595e-07	-1.5878214e-07	-1.5811355e-07	-1.5985506e-07	-1.6010722e-07	-1.6004208e-07	-1.5973256e-07	-1.5899434e-07	-1.5828454e-07	-1.5700118e-07	-1.5781956e-07	-1.5805904e-07	-1.5703313e-07	-1.5651773e-07	-1.5493845e-07	-1.5649863e-07	-1.5509204e-07	-1.5589342e-07	-1.5515275e-07	-1.550668e-07	-1.5393402e-07	-1.5410825e-07	-1.5350088e-07	-1.5258331e-07	-1.5203699e-07	-1.5090239e-07	-1.5000148e-07	-1.4715221e-07	-1.4639932e-07	-1.4646321e-07	-1.4573652e-07	-1.4638618e-07	-1.4643985e-07	-1.4560572e-07	-1.448762e-07	-1.4483726e-07	-1.4471948e-07	-1.4350462e-07	-1.4321023e-07	-1.41854e-07	-1.4077034e-07	-1.3993014e-07	-1.3928394e-07	-1.3788787e-07	-1.3727004e-07	-1.3693926e-07	-1.3646235e-07	-1.3493644e-07	-1.3432316e-07	-1.347986e-07	-1.3427962e-07	-1.3332181e-07	-1.3308704e-07	-1.3313741e-07	-1.3277275e-07	-1.3174514e-07	-1.3100174e-07	-1.3039107e-07	-1.2980598e-07	-1.2881026e-07	-1.2829241e-07	-1.2716959e-07	-1.2622769e-07	-1.2563231e-07	-1.2548912e-07	-1.25599e-07	-1.2516597e-07	-1.2477688e-07	-1.2447344e-07	-1.2368116e-07	-1.2311796e-07	-1.2308971e-07	-1.2206408e-07	-1.212008e-07	-1.207041e-07	-1.1965977e-07	-1.190482e-07	-1.1852995e-07	-1.1838301e-07	-1.1795737e-07	-1.1775523e-07	-1.18039e-07	-1.1737984e-07	-1.1671477e-07	-1.1676025e-07	-1.1653805e-07	-1.1601782e-07	-1.1653231e-07	-1.1569387e-07	-1.1526868e-07	-1.1470246e-07	-1.1486816e-07	-1.1426494e-07	-1.1364767e-07	-1.1336249e-07	-1.1268713e-07	-1.12956e-07	-1.1277774e-07	-1.1270788e-07	-1.1275012e-07	-1.1255219e-07	-1.1135603e-07	-1.094586e-07	-1.0978488e-07	-1.0979232e-07	-1.1155527e-07	-1.1168112e-07	-1.1161654e-07	-1.1169197e-07	-1.1132965e-07	-1.1192947e-07	-1.1153628e-07	-1.0922935e-07	-1.0945098e-07	-1.1033887e-07	-1.0856877e-07	-1.0853074e-07	-1.0810379e-07	-1.0812033e-07	-1.0761897e-07	-1.1058762e-07	-1.1032881e-07	-1.0730713e-07	-1.1053953e-07	-1.0778513e-07	-1.0965721e-07	-1.0737358e-07	-1.0740928e-07	-1.0727803e-07	-1.0733243e-07	-1.0772465e-07	-1.0757844e-07	-1.0716798e-07	-1.0681555e-07	-1.0652866e-07	-1.0588388e-07	-1.0533529e-07	-1.047357e-07	-1.048071e-07	-1.0406046e-07	-1.0532489e-07	-1.0417943e-07	-1.052274e-07	-1.0433524e-07	-1.064393e-07	-1.0627389e-07	-1.0587218e-07	-1.05379e-07	-1.0364818e-07	-1.0463157e-07	-1.0457637e-07	-1.0388953e-07	-1.047876e-07	-1.0470092e-07	-1.0336748e-07	-1.0416659e-07	-1.0376829e-07	-1.0373964e-07	-1.0218548e-07	-1.0122972e-07	-1.0136654e-07	-1.0138564e-07	-1.0226285e-07	-1.0103975e-07	-1.0075507e-07	-1.0112507e-07	-1.0185175e-07	-1.0125626e-07	-1.0128559e-07	-1.0253979e-07	-1.0133027e-07	-9.9393674e-08	-1.0097159e-07	-1.0194316e-07	-1.0189808e-07	-1.0193082e-07	-1.0167747e-07	-1.0172403e-07	-1.0147136e-07	-1.0215274e-07	-1.0212915e-07	-1.0181975e-07	-1.0081283e-07	-1.020199e-07	-1.0128093e-07	-1.023684e-07	-1.0209817e-07	-1.0134551e-07	-1.0080004e-07	-1.0123085e-07	-9.98632e-08	-9.9759404e-08	-1.0100558e-07	-1.0061711e-07	-1.0140582e-07	-1.016511e-07	-1.0143748e-07	-1.0080709e-07	-1.0074746e-07	-1.0009711e-07	-9.9609053e-08	-9.8986163e-08	-9.913839e-08	-9.9898443e-08	-9.9422095e-08	-9.8725764e-08	-9.9476893e-08	-9.8432395e-08	-9.8307908e-08	-9.8304952e-08	-9.7823374e-08	-9.7853331e-08	-9.7558484e-08	-9.7257612e-08	-9.6979761e-08	-9.6346525e-08
-1.074763e-07	-1.078339e-07	-1.0803473e-07	-1.0766189e-07	-1.0798965e-07	-1.0773374e-07	-1.0776199e-07	-1.0771709e-07	-1.0756548e-07	-1.0704082e-07	-1.0697568e-07	-1.0679804e-07	-1.0640684e-07	-1.0617202e-07	-1.0552043e-07	-1.0684369e-07	-1.0706611e-07	-1.0694703e-07	-1.0675694e-07	-1.0660801e-07	-1.0662575e-07	-1.0641276e-07	-1.0604197e-07	-1.0608755e-07	-1.0642486e-07	-1.0669493e-07	-1.0692662e-07	-1.0719191e-07	-1.0688507e-07	-1.0673494e-07	-1.0656782e-07	-1.0635301e-07	-1.0602042e-07	-1.0596136e-07	-1.0602452e-07	-1.0658175e-07	-1.0678383e-07	-1.065834e-07	-1.0628526e-07	-1.0587172e-07	-1.0627235e-07	-1.058819e-07	-1.064268e-07	-1.0606783e-07	-1.0589753e-07	-1.0672892e-07	-1.0723653e-07	-1.0705799e-07	-1.0741036e-07	-1.0734635e-07	-1.0744429e-07	-1.0734686e-07	-1.0731304e-07	-1.0724727e-07	-1.0711835e-07	-1.0695373e-07	-1.0680884e-07	-1.0663251e-07	-1.0665923e-07	-1.0655941e-07	-1.0688831e-07	-1.0698034e-07	-1.0721413e-07	-1.0747658e-07	-1.0717088e-07	-1.0673739e-07	-1.0638405e-07	-1.0605038e-07	-1.0571171e-07	-1.0565907e-07	-1.0528981e-07	-1.0541129e-07	-1.0543152e-07	-1.0551184e-07	-1.0515481e-07	-1.047672e-07	-1.0469626e-07	-1.0470154e-07	-1.0480483e-07	-1.0527054e-07	-1.0554669e-07	-1.0580317e-07	-1.0574342e-07	-1.0560404e-07	-1.0578776e-07	-1.0545057e-07	-1.0552776e-07	-1.0545216e-07	-1.0536502e-07	-1.0518841e-07	-1.0542698e-07	-1.0580226e-07	-1.060539e-07	-1.060742e-07	-1.0589542e-07	-1.0533194e-07	-1.0508745e-07	-1.050019e-07	-1.053923e-07	-1.0553174e-07	-1.0603384e-07	-1.0597387e-07	-1.0596438e-07	-1.0605976e-07	-1.0613411e-07	-1.061739e-07	-1.0592191e-07	-1.0594925e-07	-1.0600576e-07	-1.0598427e-07	-1.0654844e-07	-1.0694589e-07	-1.0706242e-07	-1.0741923e-07	-1.0780997e-07	-1.0788614e-07	-1.0810277e-07	-1.0882053e-07	-1.0893797e-07	-1.0900197e-07	-1.0913578e-07	-1.0985298e-07	-1.1043198e-07	-1.1070301e-07	-1.1187319e-07	-1.1163507e-07	-1.1228559e-07	-1.1240326e-07	-1.1291161e-07	-1.1401175e-07	-1.141762e-07	-1.1533945e-07	-1.1558757e-07	-1.1565447e-07	-1.1593227e-07	-1.1612963e-07	-1.1699171e-07	-1.1755935e-07	-1.184917e-07	-1.1917416e-07	-1.1985583e-07	-1.2057058e-07	-1.2086571e-07	-1.2122052e-07	-1.2195591e-07	-1.2214377e-07	-1.2256743e-07	-1.2323608e-07	-1.2444519e-07	-1.2518586e-07	-1.2586452e-07	-1.2634183e-07	-1.269924e-07	-1.2705419e-07	-1.2783198e-07	-1.2833254e-07	-1.2879502e-07	-1.288621e-07	-1.2945469e-07	-1.2966575e-07	-1.3030007e-07	-1.3085543e-07	-1.3199383e-07	-1.3279089e-07	-1.327349e-07	-1.3335233e-07	-1.3401535e-07	-1.3423471e-07	-1.342201e-07	-1.3451165e-07	-1.3470265e-07	-1.3500619e-07	-1.3585509e-07	-1.3598572e-07	-1.3751344e-07	-1.3777003e-07	-1.3769699e-07	-1.382694e-07	-1.3804834e-07	-1.3873961e-07	-1.3862268e-07	-1.3955975e-07	-1.3954207e-07	-1.3936182e-07	-1.40022e-07	-1.4027961e-07	-1.4062772e-07	-1.4091694e-07	-1.4117444e-07	-1.4254141e-07	-1.4271706e-07	-1.4347279e-07	-1.44247e-07	-1.4485414e-07	-1.4533822e-07	-1.4481049e-07	-1.4718029e-07	-1.4829732e-07	-1.4919834e-07	-1.4950888e-07	-1.4941548e-07	-1.5078177e-07	-1.5119571e-07	-1.5064023e-07	-1.5083327e-07	-1.5089756e-07	-1.5169837e-07	-1.5349502e-07	-1.5490605e-07	-1.5508829e-07	-1.5431829e-07	-1.5353584e-07	-1.536809e-07	-1.5469885e-07	-1.5643241e-07	-1.5701835e-07	-1.5714431e-07	-1.5683776e-07	-1.5799827e-07	-1.5650318e-07	-1.567451e-07	-1.5864094e-07	-1.5818233e-07	-1.5856062e-07	-1.5682838e-07	-1.5672759e-07	-1.5737766e-07	-1.5755552e-07	-1.5883614e-07	-1.5771644e-07	-1.5843347e-07	-1.5831921e-07	-1.5840845e-07	-1.5834132e-07	-1.5803448e-07	-1.5772872e-07	-1.5732616e-07	-1.5840857e-07	-1.5844438e-07	-1.5845683e-07	-1.590725e-07	-1.5843079e-07	-1.5691944e-07	-1.5614125e-07	-1.5617383e-07	-1.5687186e-07	-1.559157e-07	-1.5652114e-07	-1.5534721e-07	-1.5654649e-07	-1.5761856e-07	-1.5756319e-07	-1.5742478e-07	-1.5671276e-07	-1.567002e-07	-1.5649272e-07	-1.5678813e-07	-1.568435e-07	-1.5608293e-07	-1.5631372e-07	-1.5474205e-07	-1.5600318e-07	-1.5585454e-07	-1.5649573e-07	-1.5623795e-07	-1.5626188e-07	-1.5663198e-07	-1.5635089e-07	-1.5608117e-07	-1.5577359e-07	-1.5518322e-07	-1.5485881e-07	-1.5653325e-07	-1.5708338e-07	-1.5619332e-07	-1.5525177e-07	-1.565586e-07	-1.578137e-07	-1.5855341e-07	-1.5752158e-07	-1.5712294e-07	-1.5865015e-07	-1.5890993e-07	-1.5864993e-07	-1.5812657e-07	-1.5639085e-07	-1.571612e-07	-1.556017e-07	-1.5753147e-07	-1.5721798e-07	-1.5771258e-07	-1.5771116e-07	-1.5779233e-07	-1.5689511e-07	-1.5595623e-07	-1.5468538e-07	-1.5503014e-07	-1.566396e-07	-1.5634123e-07	-1.5765528e-07	-1.5774856e-07	-1.5767091e-07	-1.575479e-07	-1.5674908e-07	-1.5586392e-07	-1.5442725e-07	-1.5539109e-07	-1.5567758e-07	-1.5485381e-07	-1.5417731e-07	-1.5267722e-07	-1.5389975e-07	-1.5219803e-07	-1.5326617e-07	-1.5265942e-07	-1.5232115e-07	-1.5123589e-07	-1.5137852e-07	-1.5100437e-07	-1.5006589e-07	-1.4968134e-07	-1.4874678e-07	-1.4798502e-07	-1.4509709e-07	-1.4428156e-07	-1.4441133e-07	-1.4358642e-07	-1.4410921e-07	-1.4392668e-07	-1.4360751e-07	-1.4271501e-07	-1.4257904e-07	-1.4221786e-07	-1.4107877e-07	-1.4063949e-07	-1.3974397e-07	-1.3837939e-07	-1.3735018e-07	-1.3715731e-07	-1.3616983e-07	-1.3559753e-07	-1.350179e-07	-1.3444344e-07	-1.3319413e-07	-1.3275019e-07	-1.3282801e-07	-1.3214742e-07	-1.3129113e-07	-1.3104659e-07	-1.3082251e-07	-1.3026784e-07	-1.2973391e-07	-1.2884618e-07	-1.2848801e-07	-1.2809141e-07	-1.2673001e-07	-1.2637747e-07	-1.2530114e-07	-1.2434265e-07	-1.2386778e-07	-1.238501e-07	-1.2379382e-07	-1.2340814e-07	-1.2300262e-07	-1.2268555e-07	-1.21889e-07	-1.2133648e-07	-1.2108313e-07	-1.2034513e-07	-1.1956109e-07	-1.1941262e-07	-1.1852637e-07	-1.1784897e-07	-1.1739769e-07	-1.1726053e-07	-1.1665793e-07	-1.1644408e-07	-1.1672631e-07	-1.1575571e-07	-1.1524679e-07	-1.152182e-07	-1.1515965e-07	-1.1470667e-07	-1.1563253e-07	-1.1475197e-07	-1.1456757e-07	-1.1392632e-07	-1.1411231e-07	-1.1319918e-07	-1.126831e-07	-1.1255571e-07	-1.1203025e-07	-1.1208783e-07	-1.0996678e-07	-1.1004829e-07	-1.1168407e-07	-1.1151741e-07	-1.0867018e-07	-1.0837942e-07	-1.085379e-07	-1.0816717e-07	-1.1058114e-07	-1.1091112e-07	-1.1099559e-07	-1.1049065e-07	-1.0890346e-07	-1.1081403e-07	-1.0913499e-07	-1.069393e-07	-1.071727e-07	-1.0886419e-07	-1.0704917e-07	-1.0733805e-07	-1.0732902e-07	-1.0740479e-07	-1.0687933e-07	-1.0935668e-07	-1.0929182e-07	-1.064011e-07	-1.0901516e-07	-1.0648603e-07	-1.0814631e-07	-1.0612786e-07	-1.061801e-07	-1.0603776e-07	-1.0600723e-07	-1.0624802e-07	-1.0622188e-07	-1.0577486e-07	-1.0559631e-07	-1.053703e-07	-1.0480369e-07	-1.0441352e-07	-1.0395388e-07	-1.0372855e-07	-1.0315728e-07	-1.0411998e-07	-1.031828e-07	-1.0450663e-07	-1.0290131e-07	-1.0512616e-07	-1.0513412e-07	-1.0507119e-07	-1.0459416e-07	-1.0315136e-07	-1.0371321e-07	-1.0361083e-07	-1.0313954e-07	-1.032156e-07	-1.0306957e-07	-1.0243866e-07	-1.0271776e-07	-1.0264927e-07	-1.0281292e-07	-1.0171965e-07	-1.0062598e-07	-1.0088678e-07	-1.0055714e-07	-1.0120084e-07	-1.0055891e-07	-1.0061228e-07	-1.0066555e-07	-1.0102809e-07	-1.004455e-07	-1.0041583e-07	-1.0129764e-07	-1.000156e-07	-9.7928819e-08	-1.0004538e-07	-1.0044783e-07	-1.0055606e-07	-1.0042083e-07	-1.0010473e-07	-1.0018596e-07	-1.0009597e-07	-1.0067072e-07	-1.0068453e-07	-1.0044999e-07	-9.9485021e-08	-1.0048262e-07	-9.9856209e-08	-1.0065605e-07	-1.0054578e-07	-9.9891622e-08	-9.9216436e-08	-9.9813064e-08	-9.8106682e-08	-9.8180976e-08	-9.8953365e-08	-9.8708199e-08	-9.9659303e-08	-9.9663168e-08	-9.9531462e-08	-9.9317219e-08	-9.9327735e-08	-9.8894475e-08	-9.8183136e-08	-9.732986e-08	-9.7226916e-08	-9.8200076e-08	-9.7635507e-08	-9.7115901e-08	-9.7477766e-08	-9.6687018e-08	-9.6455437e-08	-9.650438e-08	-9.5877908e-08	-9.5941232e-08	-9.5616429e-08	-9.5215171e-08	-9.483108e-08	-9.4318921e-08
-1.0582784e-07	-1.0611643e-07	-1.0641571e-07	-1.0607579e-07	-1.0642663e-07	-1.0625695e-07	-1.0634619e-07	-1.0657283e-07	-1.0639644e-07	-1.0586456e-07	-1.0569534e-07	-1.0530619e-07	-1.0493756e-07	-1.0476595e-07	-1.0435974e-07	-1.0576952e-07	-1.0604623e-07	-1.056701e-07	-1.0541021e-07	-1.0521143e-07	-1.0523104e-07	-1.0491476e-07	-1.0471643e-07	-1.0477902e-07	-1.0497672e-07	-1.0520932e-07	-1.0542118e-07	-1.0565344e-07	-1.0536741e-07	-1.0535115e-07	-1.0530096e-07	-1.049732e-07	-1.0477152e-07	-1.0445262e-07	-1.0439305e-07	-1.0501395e-07	-1.0520534e-07	-1.0525247e-07	-1.0482637e-07	-1.0461042e-07	-1.0466175e-07	-1.0431307e-07	-1.0486582e-07	-1.0447241e-07	-1.0433894e-07	-1.0509359e-07	-1.0542175e-07	-1.0529118e-07	-1.0573689e-07	-1.0565196e-07	-1.0576559e-07	-1.0584637e-07	-1.0584034e-07	-1.0585256e-07	-1.0554709e-07	-1.0544341e-07	-1.052141e-07	-1.0508489e-07	-1.0525952e-07	-1.052598e-07	-1.0538639e-07	-1.0543988e-07	-1.0562854e-07	-1.0606453e-07	-1.0566521e-07	-1.0544119e-07	-1.0496541e-07	-1.0457086e-07	-1.0429659e-07	-1.0439345e-07	-1.040861e-07	-1.0412305e-07	-1.0434053e-07	-1.0432785e-07	-1.0395769e-07	-1.0357593e-07	-1.0339267e-07	-1.0349385e-07	-1.0334043e-07	-1.0384082e-07	-1.0414573e-07	-1.0456625e-07	-1.044383e-07	-1.0436054e-07	-1.0444023e-07	-1.0427772e-07	-1.0431603e-07	-1.0424094e-07	-1.0419609e-07	-1.0409633e-07	-1.0431336e-07	-1.0477953e-07	-1.0492289e-07	-1.0506142e-07	-1.0497905e-07	-1.0469773e-07	-1.0458456e-07	-1.0430301e-07	-1.0440493e-07	-1.0431739e-07	-1.0475515e-07	-1.0455807e-07	-1.0467971e-07	-1.0486593e-07	-1.0521035e-07	-1.0527964e-07	-1.0499241e-07	-1.0493648e-07	-1.0471979e-07	-1.0458569e-07	-1.0482012e-07	-1.0521677e-07	-1.055721e-07	-1.0597046e-07	-1.0656777e-07	-1.0678269e-07	-1.0686244e-07	-1.0735863e-07	-1.0752279e-07	-1.0767508e-07	-1.0789245e-07	-1.0842081e-07	-1.0872344e-07	-1.0902772e-07	-1.1003618e-07	-1.0958206e-07	-1.1023121e-07	-1.1018346e-07	-1.104404e-07	-1.1128719e-07	-1.1169709e-07	-1.1298187e-07	-1.134029e-07	-1.1311175e-07	-1.1346168e-07	-1.1405643e-07	-1.1502971e-07	-1.1540033e-07	-1.1657437e-07	-1.1709966e-07	-1.1752167e-07	-1.1848886e-07	-1.1857014e-07	-1.1884975e-07	-1.1932701e-07	-1.1971377e-07	-1.2028892e-07	-1.2112389e-07	-1.2224814e-07	-1.2270414e-07	-1.2345203e-07	-1.2403837e-07	-1.2497685e-07	-1.2505654e-07	-1.2606836e-07	-1.2652231e-07	-1.2700087e-07	-1.2687627e-07	-1.2734148e-07	-1.2784932e-07	-1.2848631e-07	-1.2868355e-07	-1.2974596e-07	-1.3053716e-07	-1.3044826e-07	-1.3106791e-07	-1.3165948e-07	-1.3198866e-07	-1.3208989e-07	-1.3226867e-07	-1.3238315e-07	-1.326971e-07	-1.3321232e-07	-1.3326007e-07	-1.3463892e-07	-1.3519571e-07	-1.3532764e-07	-1.3604165e-07	-1.3551329e-07	-1.3608883e-07	-1.353884e-07	-1.3680312e-07	-1.3685661e-07	-1.366198e-07	-1.3752265e-07	-1.3770858e-07	-1.3765253e-07	-1.3822637e-07	-1.3775542e-07	-1.3944066e-07	-1.4007554e-07	-1.4052262e-07	-1.4155273e-07	-1.4199486e-07	-1.4251776e-07	-1.42781e-07	-1.4423597e-07	-1.4539569e-07	-1.459685e-07	-1.4643717e-07	-1.4598925e-07	-1.477747e-07	-1.4840839e-07	-1.4777788e-07	-1.4750191e-07	-1.4760599e-07	-1.4889969e-07	-1.5018861e-07	-1.5178642e-07	-1.522103e-07	-1.5212044e-07	-1.510233e-07	-1.5122578e-07	-1.5230205e-07	-1.5375707e-07	-1.5397757e-07	-1.5448575e-07	-1.5439213e-07	-1.5554014e-07	-1.5456504e-07	-1.5446875e-07	-1.5605235e-07	-1.5592536e-07	-1.561516e-07	-1.5399047e-07	-1.5415202e-07	-1.5522176e-07	-1.5550694e-07	-1.5655411e-07	-1.5552433e-07	-1.5608367e-07	-1.5576762e-07	-1.5587801e-07	-1.5585709e-07	-1.5566116e-07	-1.5535477e-07	-1.5486927e-07	-1.5629212e-07	-1.5651415e-07	-1.5650187e-07	-1.5683446e-07	-1.5599852e-07	-1.5405993e-07	-1.53462e-07	-1.5437303e-07	-1.5489769e-07	-1.5398712e-07	-1.5386394e-07	-1.5317903e-07	-1.5404072e-07	-1.5466196e-07	-1.546718e-07	-1.543948e-07	-1.5398382e-07	-1.5392845e-07	-1.5394988e-07	-1.5420852e-07	-1.54693e-07	-1.5354294e-07	-1.5366476e-07	-1.525741e-07	-1.534122e-07	-1.5348996e-07	-1.5365049e-07	-1.5393078e-07	-1.5368789e-07	-1.5438371e-07	-1.5377162e-07	-1.5358296e-07	-1.5356244e-07	-1.5322422e-07	-1.5252692e-07	-1.5354442e-07	-1.5428759e-07	-1.5324764e-07	-1.5176778e-07	-1.5390691e-07	-1.5496397e-07	-1.5553695e-07	-1.5463007e-07	-1.5411121e-07	-1.5589893e-07	-1.5604684e-07	-1.5580127e-07	-1.5559579e-07	-1.5409967e-07	-1.5474649e-07	-1.5372734e-07	-1.5541195e-07	-1.5510022e-07	-1.5535505e-07	-1.5530691e-07	-1.5528315e-07	-1.5435575e-07	-1.5350747e-07	-1.5259462e-07	-1.530932e-07	-1.5453759e-07	-1.546133e-07	-1.5546942e-07	-1.5562671e-07	-1.5541536e-07	-1.5524864e-07	-1.5438656e-07	-1.5338384e-07	-1.5165296e-07	-1.5287242e-07	-1.5341703e-07	-1.5250271e-07	-1.5201118e-07	-1.5044645e-07	-1.5135328e-07	-1.4922944e-07	-1.506038e-07	-1.4999694e-07	-1.4945698e-07	-1.4860558e-07	-1.4854061e-07	-1.4847677e-07	-1.4746348e-07	-1.4722349e-07	-1.4651062e-07	-1.4576625e-07	-1.4302725e-07	-1.4220427e-07	-1.423773e-07	-1.4151431e-07	-1.4155603e-07	-1.4117904e-07	-1.4159161e-07	-1.405221e-07	-1.401109e-07	-1.3945572e-07	-1.3833909e-07	-1.3785575e-07	-1.3733921e-07	-1.3579682e-07	-1.34814e-07	-1.3476387e-07	-1.3431998e-07	-1.3386494e-07	-1.3330788e-07	-1.3266612e-07	-1.3165817e-07	-1.3114521e-07	-1.3088305e-07	-1.2998629e-07	-1.2929337e-07	-1.2904479e-07	-1.283247e-07	-1.2780339e-07	-1.2757079e-07	-1.2655215e-07	-1.2643568e-07	-1.2583359e-07	-1.2471168e-07	-1.2440279e-07	-1.2353695e-07	-1.2302172e-07	-1.2241611e-07	-1.2238024e-07	-1.2193965e-07	-1.2154669e-07	-1.2114327e-07	-1.2083575e-07	-1.197692e-07	-1.1930672e-07	-1.1912942e-07	-1.1872919e-07	-1.1825381e-07	-1.1842633e-07	-1.1777843e-07	-1.1722557e-07	-1.167312e-07	-1.1643419e-07	-1.158698e-07	-1.1556779e-07	-1.1501669e-07	-1.1465414e-07	-1.1437476e-07	-1.141579e-07	-1.140474e-07	-1.1402039e-07	-1.1478102e-07	-1.1404796e-07	-1.1352347e-07	-1.1314529e-07	-1.1325858e-07	-1.1232652e-07	-1.1196289e-07	-1.1198455e-07	-1.1152542e-07	-1.1065254e-07	-1.0831167e-07	-1.0787483e-07	-1.0974048e-07	-1.0973844e-07	-1.0724381e-07	-1.0761562e-07	-1.0748596e-07	-1.0779507e-07	-1.0915983e-07	-1.0970132e-07	-1.0983257e-07	-1.0877829e-07	-1.0675421e-07	-1.0917398e-07	-1.0722306e-07	-1.0533262e-07	-1.0545381e-07	-1.0805707e-07	-1.0574308e-07	-1.0663433e-07	-1.0635875e-07	-1.0636728e-07	-1.0630299e-07	-1.080233e-07	-1.0830286e-07	-1.0598291e-07	-1.0762233e-07	-1.0527361e-07	-1.0651235e-07	-1.0495228e-07	-1.0492232e-07	-1.0472525e-07	-1.0452749e-07	-1.0475037e-07	-1.0466391e-07	-1.043876e-07	-1.0408928e-07	-1.0401169e-07	-1.0350294e-07	-1.0318831e-07	-1.029029e-07	-1.0254178e-07	-1.0223539e-07	-1.0304649e-07	-1.0204326e-07	-1.0327363e-07	-1.0175336e-07	-1.0355558e-07	-1.0327892e-07	-1.0376829e-07	-1.0327869e-07	-1.0211915e-07	-1.0259942e-07	-1.0221942e-07	-1.0197817e-07	-1.0166895e-07	-1.014962e-07	-1.0113865e-07	-1.008687e-07	-1.0115809e-07	-1.0146618e-07	-1.0068447e-07	-9.991777e-08	-9.9617012e-08	-9.917386e-08	-1.0005402e-07	-9.9668284e-08	-9.959399e-08	-9.9672832e-08	-9.9572844e-08	-9.9393162e-08	-9.9411409e-08	-9.9882243e-08	-9.8583996e-08	-9.6739768e-08	-9.8726161e-08	-9.8884584e-08	-9.9056194e-08	-9.8885721e-08	-9.8497708e-08	-9.8477699e-08	-9.8668067e-08	-9.904744e-08	-9.8962914e-08	-9.8923181e-08	-9.7847305e-08	-9.8497594e-08	-9.8109297e-08	-9.8652833e-08	-9.849947e-08	-9.8140731e-08	-9.7381928e-08	-9.8073656e-08	-9.6291046e-08	-9.6377676e-08	-9.6842427e-08	-9.65764e-08	-9.7463499e-08	-9.7539726e-08	-9.748527e-08	-9.7461907e-08	-9.7506813e-08	-9.6961742e-08	-9.6088968e-08	-9.5494386e-08	-9.5313965e-08	-9.6341978e-08	-9.5892801e-08	-9.5592441e-08	-9.5327437e-08	-9.459518e-08	-9.4640598e-08	-9.4386166e-08	-9.3626852e-08	-9.3736617e-08	-9.3761798e-08	-9.2921653e-08	-9.263249e-08	-9.229376e-08
-1.0456591e-07	-1.0475992e-07	-1.0485428e-07	-1.0460366e-07	-1.0488174e-07	-1.0471399e-07	-1.0486275e-07	-1.0523246e-07	-1.0512889e-07	-1.0477243e-07	-1.0445467e-07	-1.0420882e-07	-1.0384463e-07	-1.0365244e-07	-1.034058e-07	-1.0459723e-07	-1.0486752e-07	-1.0448167e-07	-1.0419689e-07	-1.0407268e-07	-1.0391619e-07	-1.035628e-07	-1.0350777e-07	-1.0342967e-07	-1.0339932e-07	-1.0361134e-07	-1.0376414e-07	-1.0410554e-07	-1.0399901e-07	-1.0406694e-07	-1.039877e-07	-1.0376573e-07	-1.0350209e-07	-1.0314199e-07	-1.0289131e-07	-1.0361958e-07	-1.0381854e-07	-1.0375527e-07	-1.0338579e-07	-1.0324703e-07	-1.0305456e-07	-1.0294377e-07	-1.03422e-07	-1.0304711e-07	-1.0294087e-07	-1.0362965e-07	-1.035977e-07	-1.0355802e-07	-1.0401783e-07	-1.0379011e-07	-1.0392534e-07	-1.0437594e-07	-1.0428647e-07	-1.04246e-07	-1.040209e-07	-1.037875e-07	-1.0351027e-07	-1.033797e-07	-1.0373157e-07	-1.037879e-07	-1.0354046e-07	-1.037422e-07	-1.0372037e-07	-1.0413362e-07	-1.0375231e-07	-1.0369394e-07	-1.0329143e-07	-1.0319962e-07	-1.0267962e-07	-1.0297072e-07	-1.0268298e-07	-1.0268519e-07	-1.0287403e-07	-1.0298066e-07	-1.0248647e-07	-1.022247e-07	-1.0200898e-07	-1.0229422e-07	-1.0203956e-07	-1.0253416e-07	-1.0284788e-07	-1.0312834e-07	-1.0319746e-07	-1.0308008e-07	-1.0339971e-07	-1.0335879e-07	-1.031346e-07	-1.0317518e-07	-1.0301483e-07	-1.0290802e-07	-1.0313943e-07	-1.0352437e-07	-1.0347139e-07	-1.0359332e-07	-1.0353818e-07	-1.0353097e-07	-1.035886e-07	-1.0346292e-07	-1.0337055e-07	-1.031994e-07	-1.0364522e-07	-1.0335373e-07	-1.0345428e-07	-1.0368711e-07	-1.0414033e-07	-1.0428005e-07	-1.0416085e-07	-1.0408678e-07	-1.0370758e-07	-1.0356644e-07	-1.0372423e-07	-1.0413453e-07	-1.0455932e-07	-1.0480414e-07	-1.0525002e-07	-1.0551719e-07	-1.0530374e-07	-1.0587951e-07	-1.0596159e-07	-1.0620306e-07	-1.0659085e-07	-1.0682226e-07	-1.0716076e-07	-1.0732435e-07	-1.0800807e-07	-1.077878e-07	-1.0846873e-07	-1.0830979e-07	-1.0841234e-07	-1.0904648e-07	-1.0982296e-07	-1.1081909e-07	-1.1116447e-07	-1.1091674e-07	-1.1130345e-07	-1.1223199e-07	-1.1314074e-07	-1.1337681e-07	-1.1446713e-07	-1.1504829e-07	-1.1527504e-07	-1.1631181e-07	-1.1628958e-07	-1.1649973e-07	-1.169953e-07	-1.176997e-07	-1.1829434e-07	-1.1917115e-07	-1.2000072e-07	-1.206073e-07	-1.213067e-07	-1.2182483e-07	-1.2282914e-07	-1.2295396e-07	-1.239992e-07	-1.2448726e-07	-1.2497799e-07	-1.2463539e-07	-1.2516978e-07	-1.2575464e-07	-1.2629255e-07	-1.2642653e-07	-1.2720199e-07	-1.2790775e-07	-1.2792839e-07	-1.2866036e-07	-1.2941859e-07	-1.2983196e-07	-1.3022526e-07	-1.3002347e-07	-1.3036481e-07	-1.3041148e-07	-1.3076834e-07	-1.3088288e-07	-1.3186479e-07	-1.3248263e-07	-1.328915e-07	-1.3345675e-07	-1.3307249e-07	-1.3318891e-07	-1.3219608e-07	-1.3392452e-07	-1.3410755e-07	-1.3386096e-07	-1.3484049e-07	-1.3490694e-07	-1.3494707e-07	-1.3537777e-07	-1.3452416e-07	-1.36322e-07	-1.3713566e-07	-1.3745529e-07	-1.3872955e-07	-1.3919083e-07	-1.3970748e-07	-1.405686e-07	-1.4120462e-07	-1.4205898e-07	-1.4273405e-07	-1.4344425e-07	-1.428495e-07	-1.4444748e-07	-1.4512273e-07	-1.451121e-07	-1.4417668e-07	-1.4459425e-07	-1.4618132e-07	-1.4672469e-07	-1.4837173e-07	-1.4910961e-07	-1.4949654e-07	-1.4919783e-07	-1.489795e-07	-1.4986637e-07	-1.5072823e-07	-1.505623e-07	-1.5147094e-07	-1.5188641e-07	-1.5266369e-07	-1.5258649e-07	-1.522983e-07	-1.5313998e-07	-1.528407e-07	-1.5345415e-07	-1.5116848e-07	-1.5165847e-07	-1.5275134e-07	-1.5371637e-07	-1.5450075e-07	-1.5344887e-07	-1.5356233e-07	-1.5324161e-07	-1.5333762e-07	-1.5324628e-07	-1.5369693e-07	-1.5310826e-07	-1.5237538e-07	-1.5389566e-07	-1.5425178e-07	-1.5443345e-07	-1.5458994e-07	-1.5395824e-07	-1.5147066e-07	-1.5105354e-07	-1.5286565e-07	-1.5309735e-07	-1.519789e-07	-1.5164608e-07	-1.5117126e-07	-1.5166142e-07	-1.5201084e-07	-1.5201067e-07	-1.5169576e-07	-1.5124704e-07	-1.5109691e-07	-1.5124743e-07	-1.5154666e-07	-1.5231234e-07	-1.5104814e-07	-1.5110214e-07	-1.5039382e-07	-1.5074903e-07	-1.511039e-07	-1.5092087e-07	-1.5134634e-07	-1.5110589e-07	-1.5181053e-07	-1.5136806e-07	-1.5108884e-07	-1.5102387e-07	-1.5086698e-07	-1.5004053e-07	-1.5055355e-07	-1.5148231e-07	-1.5033191e-07	-1.4866515e-07	-1.5116956e-07	-1.5227198e-07	-1.5268034e-07	-1.5198503e-07	-1.5133759e-07	-1.5329107e-07	-1.5323707e-07	-1.5321586e-07	-1.5325708e-07	-1.5200908e-07	-1.5257598e-07	-1.518481e-07	-1.5321189e-07	-1.5290561e-07	-1.5295825e-07	-1.5283456e-07	-1.5280938e-07	-1.5191347e-07	-1.5146583e-07	-1.5065723e-07	-1.5109117e-07	-1.5235088e-07	-1.5267597e-07	-1.5330289e-07	-1.5338799e-07	-1.529861e-07	-1.5289544e-07	-1.520101e-07	-1.5088705e-07	-1.4886348e-07	-1.5003661e-07	-1.5105149e-07	-1.5033947e-07	-1.5005298e-07	-1.4817442e-07	-1.4896352e-07	-1.4617899e-07	-1.4804453e-07	-1.4746337e-07	-1.4672355e-07	-1.4612192e-07	-1.4576898e-07	-1.4582633e-07	-1.4465746e-07	-1.4463063e-07	-1.438242e-07	-1.4321836e-07	-1.4105018e-07	-1.4015194e-07	-1.4034242e-07	-1.3942628e-07	-1.3906458e-07	-1.3781101e-07	-1.3910073e-07	-1.3838451e-07	-1.3766771e-07	-1.3691061e-07	-1.3569621e-07	-1.3525636e-07	-1.3470043e-07	-1.3348927e-07	-1.3247757e-07	-1.3257147e-07	-1.3195705e-07	-1.3169193e-07	-1.3171189e-07	-1.3088413e-07	-1.2995866e-07	-1.2940836e-07	-1.2909101e-07	-1.2811489e-07	-1.275896e-07	-1.2714065e-07	-1.2621257e-07	-1.2575123e-07	-1.2564493e-07	-1.2460271e-07	-1.2430581e-07	-1.2358316e-07	-1.2292139e-07	-1.2287632e-07	-1.2184955e-07	-1.2170193e-07	-1.2115788e-07	-1.2072024e-07	-1.1988175e-07	-1.197044e-07	-1.1935668e-07	-1.1900289e-07	-1.1795606e-07	-1.1768986e-07	-1.1778423e-07	-1.1742918e-07	-1.1699103e-07	-1.1735182e-07	-1.1638321e-07	-1.1644732e-07	-1.1594864e-07	-1.1491949e-07	-1.1498139e-07	-1.1388914e-07	-1.1203474e-07	-1.1254133e-07	-1.1271771e-07	-1.1344821e-07	-1.1320407e-07	-1.1320577e-07	-1.1207914e-07	-1.1198932e-07	-1.1082733e-07	-1.1196079e-07	-1.1205759e-07	-1.1167481e-07	-1.1132937e-07	-1.1131732e-07	-1.1080652e-07	-1.0860759e-07	-1.0755491e-07	-1.0697704e-07	-1.0763711e-07	-1.0759368e-07	-1.0642322e-07	-1.0701336e-07	-1.0659448e-07	-1.0818394e-07	-1.0805337e-07	-1.0857195e-07	-1.0825084e-07	-1.0685562e-07	-1.04707e-07	-1.0745146e-07	-1.0583437e-07	-1.0439982e-07	-1.0397554e-07	-1.0686068e-07	-1.0414675e-07	-1.0563019e-07	-1.0472991e-07	-1.050023e-07	-1.0611774e-07	-1.0676473e-07	-1.0695868e-07	-1.0586018e-07	-1.0635461e-07	-1.0466425e-07	-1.051659e-07	-1.0413947e-07	-1.035973e-07	-1.0341012e-07	-1.0306763e-07	-1.0306258e-07	-1.0294821e-07	-1.028157e-07	-1.0254638e-07	-1.0227058e-07	-1.0200114e-07	-1.017994e-07	-1.0143884e-07	-1.0146124e-07	-1.009804e-07	-1.0169367e-07	-1.0059085e-07	-1.0157197e-07	-1.0051127e-07	-1.0206401e-07	-1.0102758e-07	-1.0216877e-07	-1.0143771e-07	-1.0046523e-07	-1.0101309e-07	-1.0061621e-07	-1.0031704e-07	-1.000459e-07	-9.9687099e-08	-9.9070519e-08	-9.843319e-08	-9.9297722e-08	-9.9751787e-08	-9.9274303e-08	-9.8637486e-08	-9.7878399e-08	-9.7265797e-08	-9.8430576e-08	-9.8003625e-08	-9.8007604e-08	-9.8157045e-08	-9.7688655e-08	-9.7943939e-08	-9.801397e-08	-9.8087355e-08	-9.6737722e-08	-9.5071584e-08	-9.7083841e-08	-9.6857661e-08	-9.7077191e-08	-9.7273016e-08	-9.6704582e-08	-9.6734937e-08	-9.6791382e-08	-9.693747e-08	-9.6897395e-08	-9.696538e-08	-9.600177e-08	-9.6206804e-08	-9.6044516e-08	-9.6547069e-08	-9.6331632e-08	-9.5973633e-08	-9.5226994e-08	-9.5779342e-08	-9.4185339e-08	-9.4349332e-08	-9.4806751e-08	-9.440754e-08	-9.4893267e-08	-9.5230632e-08	-9.5398775e-08	-9.5186067e-08	-9.533494e-08	-9.4618144e-08	-9.4045618e-08	-9.3617814e-08	-9.3213941e-08	-9.4501331e-08	-9.4054485e-08	-9.3699896e-08	-9.3179381e-08	-9.2529604e-08	-9.2724122e-08	-9.2282448e-08	-9.1413426e-08	-9.15079e-08	-9.1763127e-08	-9.0808385e-08	-9.0501942e-08	-9.0095e-08
-1.0328262e-07	-1.0349504e-07	-1.0350294e-07	-1.0320105e-07	-1.0358855e-07	-1.0345212e-07	-1.0332786e-07	-1.0367444e-07	-1.0351181e-07	-1.0321816e-07	-1.0299294e-07	-1.0299686e-07	-1.0249869e-07	-1.0231741e-07	-1.0205326e-07	-1.0293019e-07	-1.0328932e-07	-1.0324578e-07	-1.0301028e-07	-1.0296947e-07	-1.0280525e-07	-1.0252961e-07	-1.022895e-07	-1.0222664e-07	-1.0202456e-07	-1.019888e-07	-1.0211346e-07	-1.0260163e-07	-1.026815e-07	-1.0273084e-07	-1.0264108e-07	-1.0255201e-07	-1.0214808e-07	-1.0193872e-07	-1.0144407e-07	-1.0229184e-07	-1.0251716e-07	-1.022259e-07	-1.0200529e-07	-1.0177047e-07	-1.0163853e-07	-1.0141792e-07	-1.0198085e-07	-1.0172897e-07	-1.0157095e-07	-1.0208811e-07	-1.0185283e-07	-1.0176177e-07	-1.0233475e-07	-1.0202524e-07	-1.022226e-07	-1.0275733e-07	-1.0269628e-07	-1.0261272e-07	-1.0234106e-07	-1.0211198e-07	-1.0163518e-07	-1.0160892e-07	-1.0200068e-07	-1.0206747e-07	-1.0171829e-07	-1.018517e-07	-1.0179429e-07	-1.0182589e-07	-1.0146499e-07	-1.0161705e-07	-1.0135443e-07	-1.0139422e-07	-1.009505e-07	-1.0136091e-07	-1.0129935e-07	-1.011648e-07	-1.0126075e-07	-1.0127047e-07	-1.0081988e-07	-1.0077224e-07	-1.0049541e-07	-1.0079719e-07	-1.0070596e-07	-1.0106424e-07	-1.0165519e-07	-1.0167571e-07	-1.0204428e-07	-1.0198016e-07	-1.0226887e-07	-1.0236528e-07	-1.0196749e-07	-1.0211028e-07	-1.0180679e-07	-1.0175137e-07	-1.0188245e-07	-1.0207253e-07	-1.0184112e-07	-1.021013e-07	-1.0207077e-07	-1.0231633e-07	-1.0213188e-07	-1.0253871e-07	-1.0239512e-07	-1.020984e-07	-1.0251472e-07	-1.0218537e-07	-1.0219412e-07	-1.0229451e-07	-1.0281877e-07	-1.0285299e-07	-1.0321293e-07	-1.0345025e-07	-1.0304399e-07	-1.0285572e-07	-1.0302944e-07	-1.0336697e-07	-1.0361731e-07	-1.0381189e-07	-1.0405091e-07	-1.0416511e-07	-1.0409349e-07	-1.0456506e-07	-1.0439538e-07	-1.0464862e-07	-1.0496433e-07	-1.0519091e-07	-1.0562161e-07	-1.0584324e-07	-1.0620516e-07	-1.0626309e-07	-1.0700461e-07	-1.0704031e-07	-1.0710141e-07	-1.0780184e-07	-1.0820247e-07	-1.0875289e-07	-1.0928113e-07	-1.0929352e-07	-1.0990169e-07	-1.1081806e-07	-1.1146449e-07	-1.1155981e-07	-1.1239143e-07	-1.1297612e-07	-1.1311886e-07	-1.1389875e-07	-1.1402273e-07	-1.1421776e-07	-1.1501965e-07	-1.15874e-07	-1.1647211e-07	-1.1736961e-07	-1.1804281e-07	-1.1864216e-07	-1.1931172e-07	-1.1967387e-07	-1.2053653e-07	-1.2097075e-07	-1.2173791e-07	-1.2227343e-07	-1.2252207e-07	-1.2216412e-07	-1.2293447e-07	-1.2350296e-07	-1.2383845e-07	-1.2405201e-07	-1.2448891e-07	-1.2510787e-07	-1.2516421e-07	-1.2615396e-07	-1.2701372e-07	-1.2758409e-07	-1.2826837e-07	-1.2787348e-07	-1.2815525e-07	-1.2815718e-07	-1.2848722e-07	-1.2861295e-07	-1.29238e-07	-1.2972151e-07	-1.3030427e-07	-1.3043262e-07	-1.3052926e-07	-1.3032758e-07	-1.2914177e-07	-1.3079739e-07	-1.3140698e-07	-1.3144637e-07	-1.3210047e-07	-1.322037e-07	-1.3223092e-07	-1.3242141e-07	-1.3144273e-07	-1.3344811e-07	-1.3397602e-07	-1.3441871e-07	-1.3583434e-07	-1.3641863e-07	-1.367988e-07	-1.3785439e-07	-1.3833767e-07	-1.3887086e-07	-1.3971561e-07	-1.4047282e-07	-1.3978462e-07	-1.4140863e-07	-1.4196701e-07	-1.4237935e-07	-1.4185224e-07	-1.4227498e-07	-1.4368004e-07	-1.4380657e-07	-1.4517354e-07	-1.4601238e-07	-1.4659014e-07	-1.4670735e-07	-1.4638857e-07	-1.4699287e-07	-1.4757995e-07	-1.4732262e-07	-1.4829482e-07	-1.492333e-07	-1.4961358e-07	-1.5025125e-07	-1.4995851e-07	-1.4998705e-07	-1.4929867e-07	-1.5050762e-07	-1.4818568e-07	-1.4942975e-07	-1.5016843e-07	-1.5149112e-07	-1.5210435e-07	-1.5144747e-07	-1.512019e-07	-1.5075693e-07	-1.5127358e-07	-1.5041866e-07	-1.5162908e-07	-1.5102074e-07	-1.5004628e-07	-1.5129154e-07	-1.5163556e-07	-1.5216278e-07	-1.5238544e-07	-1.5177847e-07	-1.4908562e-07	-1.486348e-07	-1.5110305e-07	-1.5120838e-07	-1.5002297e-07	-1.4971357e-07	-1.4930248e-07	-1.4932368e-07	-1.4939093e-07	-1.4948506e-07	-1.4907857e-07	-1.4855016e-07	-1.4833455e-07	-1.4850713e-07	-1.4895932e-07	-1.495946e-07	-1.4846046e-07	-1.4842368e-07	-1.4807358e-07	-1.4810473e-07	-1.4863781e-07	-1.4842686e-07	-1.4856431e-07	-1.484625e-07	-1.4906777e-07	-1.4893897e-07	-1.4842158e-07	-1.4846358e-07	-1.4835183e-07	-1.4756853e-07	-1.4749247e-07	-1.488732e-07	-1.4770541e-07	-1.4626949e-07	-1.4863093e-07	-1.4972699e-07	-1.4986352e-07	-1.4946903e-07	-1.4879004e-07	-1.5078132e-07	-1.5070304e-07	-1.5067945e-07	-1.5114853e-07	-1.4985392e-07	-1.5019788e-07	-1.4986546e-07	-1.5100761e-07	-1.5034487e-07	-1.5038177e-07	-1.5023846e-07	-1.5032691e-07	-1.495535e-07	-1.4934164e-07	-1.4818261e-07	-1.4865998e-07	-1.4983499e-07	-1.5041712e-07	-1.5099039e-07	-1.5121429e-07	-1.5058964e-07	-1.5059652e-07	-1.4948847e-07	-1.4825167e-07	-1.4598373e-07	-1.4697787e-07	-1.4850121e-07	-1.4817948e-07	-1.4784843e-07	-1.4561209e-07	-1.4681871e-07	-1.4319698e-07	-1.4532384e-07	-1.4519321e-07	-1.4435903e-07	-1.4343209e-07	-1.4302765e-07	-1.4292328e-07	-1.4190505e-07	-1.4170394e-07	-1.408664e-07	-1.4051216e-07	-1.3894822e-07	-1.3802105e-07	-1.383342e-07	-1.3716021e-07	-1.3650498e-07	-1.3427109e-07	-1.3610378e-07	-1.3618796e-07	-1.3553239e-07	-1.3451006e-07	-1.3331908e-07	-1.3288974e-07	-1.3235973e-07	-1.3134604e-07	-1.3052818e-07	-1.2988806e-07	-1.2891064e-07	-1.2872704e-07	-1.2978273e-07	-1.2901745e-07	-1.2797545e-07	-1.2761211e-07	-1.2737951e-07	-1.2653214e-07	-1.2592244e-07	-1.2555029e-07	-1.2478154e-07	-1.2425807e-07	-1.2358987e-07	-1.2297801e-07	-1.2244595e-07	-1.2187246e-07	-1.2107256e-07	-1.2140987e-07	-1.2042238e-07	-1.1997355e-07	-1.1960196e-07	-1.1891507e-07	-1.1858828e-07	-1.1847999e-07	-1.1804303e-07	-1.169085e-07	-1.1682766e-07	-1.1538185e-07	-1.1558228e-07	-1.1619011e-07	-1.1495376e-07	-1.144337e-07	-1.1329138e-07	-1.1339733e-07	-1.1316337e-07	-1.1197096e-07	-1.1282413e-07	-1.1137581e-07	-1.1080169e-07	-1.1037605e-07	-1.1002555e-07	-1.1255617e-07	-1.1185494e-07	-1.1165491e-07	-1.092933e-07	-1.092327e-07	-1.0898884e-07	-1.1111439e-07	-1.0980511e-07	-1.1060274e-07	-1.1043369e-07	-1.0927226e-07	-1.0842615e-07	-1.0693515e-07	-1.0637331e-07	-1.0612428e-07	-1.0604629e-07	-1.058508e-07	-1.0559006e-07	-1.0645027e-07	-1.0524047e-07	-1.0742696e-07	-1.0606885e-07	-1.0692361e-07	-1.0618822e-07	-1.0474764e-07	-1.0352994e-07	-1.0585512e-07	-1.0457683e-07	-1.0363573e-07	-1.0257224e-07	-1.0493994e-07	-1.0252006e-07	-1.0390897e-07	-1.027077e-07	-1.0318058e-07	-1.0512701e-07	-1.0569181e-07	-1.0542601e-07	-1.047332e-07	-1.0493682e-07	-1.0356985e-07	-1.0386231e-07	-1.0318399e-07	-1.0189052e-07	-1.0170828e-07	-1.017147e-07	-1.0118265e-07	-1.0117759e-07	-1.0078395e-07	-1.0045221e-07	-1.0006352e-07	-9.9971146e-08	-9.9965462e-08	-9.9681472e-08	-1.0039872e-07	-9.9640999e-08	-9.9810734e-08	-9.8512885e-08	-9.9050794e-08	-9.8763508e-08	-1.0043999e-07	-9.8775615e-08	-1.0005539e-07	-9.927021e-08	-9.8126748e-08	-9.9014642e-08	-9.8570411e-08	-9.8212865e-08	-9.8158296e-08	-9.7358452e-08	-9.6084193e-08	-9.569402e-08	-9.6995223e-08	-9.7765053e-08	-9.7377097e-08	-9.6855672e-08	-9.558579e-08	-9.4954089e-08	-9.628485e-08	-9.575632e-08	-9.5854034e-08	-9.6134499e-08	-9.5407302e-08	-9.5865914e-08	-9.606805e-08	-9.5683617e-08	-9.4214101e-08	-9.2267044e-08	-9.5147698e-08	-9.4196935e-08	-9.4923791e-08	-9.5412418e-08	-9.4621385e-08	-9.4571192e-08	-9.4699885e-08	-9.4761845e-08	-9.4660891e-08	-9.4823292e-08	-9.4281972e-08	-9.3993833e-08	-9.3695633e-08	-9.4203244e-08	-9.4115819e-08	-9.3852236e-08	-9.2953314e-08	-9.2856226e-08	-9.1593165e-08	-9.1945594e-08	-9.2444168e-08	-9.2102596e-08	-9.2233847e-08	-9.2636526e-08	-9.2841105e-08	-9.2338269e-08	-9.2669382e-08	-9.1953382e-08	-9.1891934e-08	-9.1554625e-08	-9.1310881e-08	-9.2525227e-08	-9.2359471e-08	-9.1719244e-08	-9.1102947e-08	-9.0450214e-08	-9.0260016e-08	-9.0118647e-08	-8.9268667e-08	-8.9367234e-08	-8.9746266e-08	-8.9017249e-08	-8.8310344e-08	-8.8008392e-08
-1.0199108e-07	-1.0219054e-07	-1.0229098e-07	-1.0199727e-07	-1.0231514e-07	-1.0213e-07	-1.0189996e-07	-1.0194287e-07	-1.0179247e-07	-1.0155895e-07	-1.014929e-07	-1.014028e-07	-1.0087854e-07	-1.007034e-07	-1.0027878e-07	-1.0134067e-07	-1.0151967e-07	-1.0162535e-07	-1.0156475e-07	-1.0143629e-07	-1.0143037e-07	-1.0123591e-07	-1.0089502e-07	-1.0074723e-07	-1.0051633e-07	-1.0031431e-07	-1.0046296e-07	-1.0098637e-07	-1.0124677e-07	-1.0123e-07	-1.012412e-07	-1.010938e-07	-1.0077156e-07	-1.0066339e-07	-1.0013019e-07	-1.0102281e-07	-1.0101019e-07	-1.005796e-07	-1.0041578e-07	-1.0020239e-07	-1.0007813e-07	-9.982665e-08	-1.004633e-07	-1.0021949e-07	-9.9904753e-08	-1.0025599e-07	-9.9945851e-08	-9.9987403e-08	-1.0071176e-07	-1.0037445e-07	-1.00519e-07	-1.0102622e-07	-1.0094652e-07	-1.0080436e-07	-1.0057431e-07	-1.0012133e-07	-9.9779697e-08	-1.0003595e-07	-1.0019141e-07	-1.0034637e-07	-9.9940053e-08	-9.9671524e-08	-9.9623094e-08	-9.9228657e-08	-9.909968e-08	-9.9327963e-08	-9.9198417e-08	-9.9326314e-08	-9.9261058e-08	-9.9491956e-08	-9.9603085e-08	-9.9522765e-08	-9.9497072e-08	-9.9482463e-08	-9.9028796e-08	-9.9059491e-08	-9.8835699e-08	-9.9028796e-08	-9.9123952e-08	-9.9371732e-08	-1.0022615e-07	-1.0029822e-07	-1.0060705e-07	-1.00612e-07	-1.0081629e-07	-1.009825e-07	-1.0064667e-07	-1.0090093e-07	-1.0052037e-07	-1.0045659e-07	-1.0058324e-07	-1.0072364e-07	-1.0048086e-07	-1.0062234e-07	-1.0071608e-07	-1.010327e-07	-1.0081135e-07	-1.0158351e-07	-1.0144237e-07	-1.0111046e-07	-1.0122795e-07	-1.0096534e-07	-1.0099882e-07	-1.0095056e-07	-1.0157908e-07	-1.0165559e-07	-1.0226665e-07	-1.0278796e-07	-1.0250494e-07	-1.0239296e-07	-1.0236289e-07	-1.0242405e-07	-1.0259885e-07	-1.0287386e-07	-1.031018e-07	-1.0316785e-07	-1.0316847e-07	-1.0361043e-07	-1.0346827e-07	-1.034623e-07	-1.0368956e-07	-1.0394342e-07	-1.0424321e-07	-1.0450088e-07	-1.0473138e-07	-1.0489464e-07	-1.0567192e-07	-1.0597444e-07	-1.0632095e-07	-1.0692332e-07	-1.0700774e-07	-1.073027e-07	-1.0778274e-07	-1.0813437e-07	-1.0878983e-07	-1.0937043e-07	-1.0986605e-07	-1.0985087e-07	-1.10185e-07	-1.1073047e-07	-1.1098388e-07	-1.1145443e-07	-1.1191759e-07	-1.122329e-07	-1.1308941e-07	-1.1391722e-07	-1.1442057e-07	-1.1561133e-07	-1.1610865e-07	-1.165028e-07	-1.1713689e-07	-1.1761472e-07	-1.1810033e-07	-1.1855201e-07	-1.191371e-07	-1.2002317e-07	-1.2004506e-07	-1.1954256e-07	-1.2063964e-07	-1.2109814e-07	-1.2118471e-07	-1.213154e-07	-1.2177094e-07	-1.2220704e-07	-1.2227781e-07	-1.2345066e-07	-1.2437346e-07	-1.2496849e-07	-1.2611002e-07	-1.2569552e-07	-1.2593483e-07	-1.2622831e-07	-1.2631227e-07	-1.2641522e-07	-1.2687536e-07	-1.2719579e-07	-1.2764968e-07	-1.2684961e-07	-1.2789144e-07	-1.2738013e-07	-1.2601157e-07	-1.2733523e-07	-1.288098e-07	-1.2908549e-07	-1.2966672e-07	-1.2946197e-07	-1.29706e-07	-1.2931355e-07	-1.2809608e-07	-1.3052943e-07	-1.3102516e-07	-1.3157194e-07	-1.3304521e-07	-1.3372284e-07	-1.3402274e-07	-1.3513528e-07	-1.3580285e-07	-1.3612379e-07	-1.3696626e-07	-1.3741447e-07	-1.3677379e-07	-1.3851877e-07	-1.3901422e-07	-1.3983612e-07	-1.3980349e-07	-1.4013358e-07	-1.4117171e-07	-1.4113687e-07	-1.4220348e-07	-1.4299428e-07	-1.4364815e-07	-1.4406464e-07	-1.4365384e-07	-1.4388075e-07	-1.442632e-07	-1.4410949e-07	-1.453239e-07	-1.464482e-07	-1.4667569e-07	-1.4745177e-07	-1.4714283e-07	-1.4679932e-07	-1.4580928e-07	-1.4768381e-07	-1.4539415e-07	-1.4690221e-07	-1.476028e-07	-1.4911649e-07	-1.4934767e-07	-1.4898728e-07	-1.4913172e-07	-1.4897893e-07	-1.4890981e-07	-1.4818505e-07	-1.4924586e-07	-1.4858011e-07	-1.4765027e-07	-1.4849621e-07	-1.4872239e-07	-1.4939133e-07	-1.4987506e-07	-1.4925013e-07	-1.4652881e-07	-1.4622009e-07	-1.4869681e-07	-1.4908977e-07	-1.4804999e-07	-1.4791573e-07	-1.4738339e-07	-1.468307e-07	-1.4688828e-07	-1.4681183e-07	-1.4643149e-07	-1.460952e-07	-1.4596992e-07	-1.4606678e-07	-1.4650431e-07	-1.4697815e-07	-1.4595253e-07	-1.4578649e-07	-1.4570281e-07	-1.4556582e-07	-1.460009e-07	-1.4623282e-07	-1.4581616e-07	-1.4569594e-07	-1.4636737e-07	-1.4616609e-07	-1.4544548e-07	-1.4578706e-07	-1.457044e-07	-1.452488e-07	-1.4486966e-07	-1.4661629e-07	-1.4562261e-07	-1.4453406e-07	-1.4635867e-07	-1.4714294e-07	-1.4704409e-07	-1.4668268e-07	-1.4603e-07	-1.4805448e-07	-1.4812832e-07	-1.483744e-07	-1.4891361e-07	-1.4767721e-07	-1.4794153e-07	-1.4765533e-07	-1.4830078e-07	-1.4780642e-07	-1.4761747e-07	-1.4736872e-07	-1.4760792e-07	-1.4694865e-07	-1.4691051e-07	-1.4533111e-07	-1.4574846e-07	-1.4685924e-07	-1.476958e-07	-1.4843664e-07	-1.4871097e-07	-1.4807512e-07	-1.4814054e-07	-1.4684304e-07	-1.4561584e-07	-1.4291635e-07	-1.4366651e-07	-1.4580473e-07	-1.4576614e-07	-1.4560675e-07	-1.4291322e-07	-1.4471811e-07	-1.403231e-07	-1.4216118e-07	-1.4290561e-07	-1.4197406e-07	-1.4058679e-07	-1.4017417e-07	-1.3974341e-07	-1.3936284e-07	-1.3896067e-07	-1.3831794e-07	-1.382474e-07	-1.3679522e-07	-1.3573487e-07	-1.3630927e-07	-1.3448988e-07	-1.3355049e-07	-1.3097014e-07	-1.3269175e-07	-1.3379866e-07	-1.3363945e-07	-1.325825e-07	-1.3140982e-07	-1.3093086e-07	-1.3014483e-07	-1.2949494e-07	-1.2850967e-07	-1.2658529e-07	-1.2506246e-07	-1.2517637e-07	-1.2664191e-07	-1.2700337e-07	-1.2597667e-07	-1.2552181e-07	-1.2555699e-07	-1.2454899e-07	-1.2336619e-07	-1.2345168e-07	-1.2315837e-07	-1.2204168e-07	-1.2060303e-07	-1.2074224e-07	-1.2099889e-07	-1.2066135e-07	-1.1897498e-07	-1.193489e-07	-1.1932991e-07	-1.1889011e-07	-1.1847618e-07	-1.1788336e-07	-1.1768697e-07	-1.1752542e-07	-1.1701462e-07	-1.1461356e-07	-1.1511827e-07	-1.1337795e-07	-1.1336306e-07	-1.1460105e-07	-1.1258743e-07	-1.1217975e-07	-1.1135768e-07	-1.109467e-07	-1.107361e-07	-1.1032193e-07	-1.1133136e-07	-1.1020529e-07	-1.1019671e-07	-1.0944967e-07	-1.0928778e-07	-1.1182016e-07	-1.1109597e-07	-1.1083301e-07	-1.0834253e-07	-1.0807474e-07	-1.0828489e-07	-1.1006557e-07	-1.0780263e-07	-1.0880257e-07	-1.0794696e-07	-1.0623137e-07	-1.0567624e-07	-1.0558313e-07	-1.0527833e-07	-1.0513548e-07	-1.0491192e-07	-1.0433547e-07	-1.046746e-07	-1.0576633e-07	-1.0376129e-07	-1.0556897e-07	-1.0388811e-07	-1.0472979e-07	-1.0391216e-07	-1.0326352e-07	-1.0262062e-07	-1.0417574e-07	-1.0335572e-07	-1.0247857e-07	-1.0104554e-07	-1.0287374e-07	-1.0101553e-07	-1.0197499e-07	-1.0092879e-07	-1.0101775e-07	-1.0317302e-07	-1.0409599e-07	-1.034785e-07	-1.026192e-07	-1.0320247e-07	-1.0205338e-07	-1.020295e-07	-1.0159044e-07	-1.0025167e-07	-9.9641227e-08	-1.0040225e-07	-9.9266401e-08	-9.9359397e-08	-9.8605767e-08	-9.8180578e-08	-9.7979978e-08	-9.774709e-08	-9.8261808e-08	-9.8467581e-08	-9.8975192e-08	-9.8254418e-08	-9.7450823e-08	-9.5899907e-08	-9.5941971e-08	-9.6371423e-08	-9.8234239e-08	-9.6466465e-08	-9.7230441e-08	-9.6862209e-08	-9.5176347e-08	-9.6804513e-08	-9.6217263e-08	-9.5749556e-08	-9.5559983e-08	-9.4604331e-08	-9.2415632e-08	-9.2419896e-08	-9.4185168e-08	-9.5341534e-08	-9.4904237e-08	-9.4394068e-08	-9.246304e-08	-9.1880167e-08	-9.3574727e-08	-9.3165738e-08	-9.3063591e-08	-9.3240374e-08	-9.2611515e-08	-9.2906248e-08	-9.3353492e-08	-9.2454741e-08	-9.0930712e-08	-8.8804427e-08	-9.2340485e-08	-9.1092886e-08	-9.2241237e-08	-9.2961955e-08	-9.2148525e-08	-9.1901143e-08	-9.2054051e-08	-9.2364587e-08	-9.2025346e-08	-9.2515734e-08	-9.2274149e-08	-9.1843845e-08	-9.1240679e-08	-9.1332822e-08	-9.1533536e-08	-9.1698837e-08	-9.0502112e-08	-8.9719094e-08	-8.8877584e-08	-8.9469268e-08	-8.9860805e-08	-8.9583125e-08	-8.9486321e-08	-8.9859896e-08	-9.0088292e-08	-8.9394007e-08	-8.9660659e-08	-8.9156003e-08	-8.9599951e-08	-8.9224159e-08	-8.931886e-08	-9.0389108e-08	-9.0530705e-08	-8.9881496e-08	-8.9065054e-08	-8.8609852e-08	-8.7946546e-08	-8.7707349e-08	-8.7279034e-08	-8.7323372e-08	-8.760054e-08	-8.7003571e-08	-8.6192927e-08	-8.6015916e-08
-1.0063178e-07	-1.0089161e-07	-1.0104725e-07	-1.0053049e-07	-1.0079725e-07	-1.003782e-07	-1.0037894e-07	-1.0034165e-07	-1.0050275e-07	-1.0037104e-07	-1.0032636e-07	-1.0005806e-07	-9.9506224e-08	-9.9399756e-08	-9.8928183e-08	-1.0026491e-07	-1.0013161e-07	-9.9991155e-08	-9.9726719e-08	-9.9509919e-08	-9.9526915e-08	-9.9150213e-08	-9.90172e-08	-9.8852809e-08	-9.8598605e-08	-9.8366513e-08	-9.8695523e-08	-9.929073e-08	-9.957148e-08	-9.9733484e-08	-9.964026e-08	-9.9499402e-08	-9.9377189e-08	-9.9220131e-08	-9.875049e-08	-9.9596377e-08	-9.9214276e-08	-9.881694e-08	-9.8833993e-08	-9.851783e-08	-9.8342866e-08	-9.8267606e-08	-9.867415e-08	-9.8299722e-08	-9.792592e-08	-9.8194278e-08	-9.797742e-08	-9.812311e-08	-9.8910732e-08	-9.8472924e-08	-9.8533405e-08	-9.9117699e-08	-9.9152487e-08	-9.8812791e-08	-9.8538692e-08	-9.8239184e-08	-9.8093494e-08	-9.85101e-08	-9.8553983e-08	-9.8538862e-08	-9.8031819e-08	-9.7497434e-08	-9.7416773e-08	-9.6837596e-08	-9.6847771e-08	-9.7182237e-08	-9.7065538e-08	-9.736533e-08	-9.7387499e-08	-9.7392729e-08	-9.7596796e-08	-9.7594807e-08	-9.754757e-08	-9.7521763e-08	-9.7378745e-08	-9.7180305e-08	-9.7037628e-08	-9.722504e-08	-9.7300699e-08	-9.7442694e-08	-9.8350654e-08	-9.8551652e-08	-9.8605312e-08	-9.8824557e-08	-9.9005604e-08	-9.9228316e-08	-9.9187503e-08	-9.9317276e-08	-9.9059548e-08	-9.9000545e-08	-9.9031809e-08	-9.9364172e-08	-9.9045849e-08	-9.8921703e-08	-9.9226781e-08	-9.9459271e-08	-9.950702e-08	-1.0016493e-07	-1.0024019e-07	-9.9866327e-08	-9.9962506e-08	-9.980397e-08	-9.9939939e-08	-9.9643614e-08	-1.0041657e-07	-1.0051599e-07	-1.0113689e-07	-1.0187063e-07	-1.0168071e-07	-1.0163706e-07	-1.0123171e-07	-1.0128861e-07	-1.0156367e-07	-1.0169737e-07	-1.0192821e-07	-1.0220072e-07	-1.0225216e-07	-1.0256548e-07	-1.0262619e-07	-1.024423e-07	-1.0261891e-07	-1.0298629e-07	-1.0311021e-07	-1.0310248e-07	-1.0318655e-07	-1.0353654e-07	-1.0417051e-07	-1.0474736e-07	-1.0536024e-07	-1.0592919e-07	-1.0616441e-07	-1.0639889e-07	-1.0665468e-07	-1.0712517e-07	-1.0761045e-07	-1.0800522e-07	-1.0841444e-07	-1.0831462e-07	-1.0837539e-07	-1.0853165e-07	-1.0897895e-07	-1.0931296e-07	-1.1014646e-07	-1.105945e-07	-1.1122927e-07	-1.1206942e-07	-1.1242105e-07	-1.1362192e-07	-1.1419689e-07	-1.1441136e-07	-1.1511662e-07	-1.1557654e-07	-1.1572394e-07	-1.1564248e-07	-1.1618278e-07	-1.1741429e-07	-1.1728486e-07	-1.1695028e-07	-1.1796357e-07	-1.1832941e-07	-1.1845071e-07	-1.1848323e-07	-1.1922697e-07	-1.1943246e-07	-1.1969064e-07	-1.2076595e-07	-1.2131426e-07	-1.2202196e-07	-1.2363233e-07	-1.2320641e-07	-1.2350466e-07	-1.2435549e-07	-1.2403547e-07	-1.243842e-07	-1.2470605e-07	-1.2459134e-07	-1.2490909e-07	-1.2313529e-07	-1.2473419e-07	-1.2413949e-07	-1.2281447e-07	-1.2353536e-07	-1.260745e-07	-1.2652521e-07	-1.2737507e-07	-1.268163e-07	-1.2736302e-07	-1.2603789e-07	-1.2463505e-07	-1.2760046e-07	-1.2886306e-07	-1.294527e-07	-1.3062237e-07	-1.3101078e-07	-1.3135423e-07	-1.3232386e-07	-1.3316145e-07	-1.331552e-07	-1.3381936e-07	-1.3433709e-07	-1.341341e-07	-1.3571031e-07	-1.3628329e-07	-1.3750747e-07	-1.3771353e-07	-1.3798501e-07	-1.3852019e-07	-1.3836473e-07	-1.3937677e-07	-1.3981924e-07	-1.4070298e-07	-1.4117813e-07	-1.4064346e-07	-1.408655e-07	-1.4096474e-07	-1.4101653e-07	-1.4247092e-07	-1.432926e-07	-1.4373171e-07	-1.4464018e-07	-1.4418134e-07	-1.4395721e-07	-1.4267965e-07	-1.4482583e-07	-1.4269989e-07	-1.4420914e-07	-1.4493685e-07	-1.4636123e-07	-1.4630052e-07	-1.4592547e-07	-1.4667341e-07	-1.4700981e-07	-1.4635827e-07	-1.4604746e-07	-1.4667921e-07	-1.4595452e-07	-1.4519117e-07	-1.4562136e-07	-1.4539268e-07	-1.4630689e-07	-1.4697076e-07	-1.4646741e-07	-1.4380231e-07	-1.4327986e-07	-1.4597163e-07	-1.4680239e-07	-1.4617603e-07	-1.4601858e-07	-1.4536295e-07	-1.4455208e-07	-1.4441173e-07	-1.4437063e-07	-1.437291e-07	-1.4393203e-07	-1.4369846e-07	-1.4389082e-07	-1.4438217e-07	-1.4462506e-07	-1.436855e-07	-1.4339895e-07	-1.4314497e-07	-1.4308569e-07	-1.4341668e-07	-1.4378571e-07	-1.4317823e-07	-1.4308125e-07	-1.4372756e-07	-1.434849e-07	-1.4267448e-07	-1.4332113e-07	-1.4333773e-07	-1.4305539e-07	-1.4268721e-07	-1.4463961e-07	-1.4367254e-07	-1.4261531e-07	-1.4388883e-07	-1.4458453e-07	-1.4390326e-07	-1.4390525e-07	-1.433288e-07	-1.4499454e-07	-1.4535334e-07	-1.4597185e-07	-1.4632036e-07	-1.4516746e-07	-1.4563113e-07	-1.4530843e-07	-1.4526734e-07	-1.4515837e-07	-1.4463171e-07	-1.4402036e-07	-1.445718e-07	-1.4412308e-07	-1.4431618e-07	-1.4261559e-07	-1.426406e-07	-1.4347819e-07	-1.4476745e-07	-1.4542769e-07	-1.4560715e-07	-1.4520117e-07	-1.4513677e-07	-1.4375013e-07	-1.4266101e-07	-1.4006099e-07	-1.4039057e-07	-1.4275389e-07	-1.4335558e-07	-1.4336683e-07	-1.3998243e-07	-1.4218131e-07	-1.3754448e-07	-1.3869044e-07	-1.4023004e-07	-1.3940388e-07	-1.3782017e-07	-1.3730931e-07	-1.3658888e-07	-1.3700031e-07	-1.3668364e-07	-1.3641773e-07	-1.366642e-07	-1.352023e-07	-1.3352042e-07	-1.3430468e-07	-1.3185826e-07	-1.304461e-07	-1.2826763e-07	-1.2938716e-07	-1.3099083e-07	-1.3183654e-07	-1.3060173e-07	-1.2915308e-07	-1.2851365e-07	-1.2748427e-07	-1.2722842e-07	-1.2600589e-07	-1.2359135e-07	-1.2183733e-07	-1.2197444e-07	-1.2289206e-07	-1.2505166e-07	-1.2426767e-07	-1.2388875e-07	-1.2311568e-07	-1.2131636e-07	-1.1990636e-07	-1.2009474e-07	-1.2014669e-07	-1.184377e-07	-1.1725706e-07	-1.1780764e-07	-1.186977e-07	-1.1864887e-07	-1.1664201e-07	-1.1719982e-07	-1.1804815e-07	-1.1791349e-07	-1.1742588e-07	-1.1668351e-07	-1.1660649e-07	-1.158943e-07	-1.1576742e-07	-1.1300438e-07	-1.1368314e-07	-1.1181754e-07	-1.1169027e-07	-1.1223466e-07	-1.1114582e-07	-1.1116492e-07	-1.1069091e-07	-1.1008433e-07	-1.0984377e-07	-1.0943222e-07	-1.1085911e-07	-1.0955881e-07	-1.0950339e-07	-1.0848498e-07	-1.0883076e-07	-1.1155936e-07	-1.1097615e-07	-1.1030261e-07	-1.0765507e-07	-1.0695788e-07	-1.0705759e-07	-1.0795702e-07	-1.0575081e-07	-1.0756531e-07	-1.0621119e-07	-1.0426942e-07	-1.0404528e-07	-1.041717e-07	-1.0401391e-07	-1.0400612e-07	-1.0431683e-07	-1.0338272e-07	-1.0399276e-07	-1.0453272e-07	-1.0269866e-07	-1.0367086e-07	-1.0302432e-07	-1.0335987e-07	-1.0231327e-07	-1.0216718e-07	-1.0120084e-07	-1.0238159e-07	-1.0177178e-07	-1.0107789e-07	-9.9544934e-08	-1.0080709e-07	-9.9651061e-08	-1.0012764e-07	-9.8680118e-08	-9.8529711e-08	-1.0080396e-07	-1.0172073e-07	-1.0080208e-07	-9.9945964e-08	-1.0099114e-07	-1.0024695e-07	-9.991669e-08	-9.9523959e-08	-9.8317685e-08	-9.7719692e-08	-9.8432849e-08	-9.7537452e-08	-9.7198551e-08	-9.6180031e-08	-9.5932023e-08	-9.5653547e-08	-9.5486087e-08	-9.630395e-08	-9.7102884e-08	-9.7006762e-08	-9.6527685e-08	-9.4832501e-08	-9.3008907e-08	-9.2904259e-08	-9.3598089e-08	-9.5216706e-08	-9.3515609e-08	-9.4101949e-08	-9.4206143e-08	-9.1815366e-08	-9.435314e-08	-9.3479173e-08	-9.2567575e-08	-9.2100947e-08	-9.1123297e-08	-8.8467289e-08	-8.8656066e-08	-9.0789513e-08	-9.2709683e-08	-9.2200082e-08	-9.1603283e-08	-8.8979846e-08	-8.8147829e-08	-9.0233584e-08	-9.0052026e-08	-8.9979494e-08	-9.0087553e-08	-8.9596142e-08	-8.9433627e-08	-9.0117737e-08	-8.8741103e-08	-8.7525052e-08	-8.5680426e-08	-8.8913453e-08	-8.7790625e-08	-8.9232458e-08	-9.0017181e-08	-8.9418904e-08	-8.9017647e-08	-8.9006335e-08	-8.9442551e-08	-8.8837737e-08	-8.9947605e-08	-8.9751268e-08	-8.9495529e-08	-8.8526747e-08	-8.7831154e-08	-8.84001e-08	-8.9080061e-08	-8.8059153e-08	-8.7301942e-08	-8.654996e-08	-8.7204e-08	-8.7490264e-08	-8.7185356e-08	-8.6849866e-08	-8.6919954e-08	-8.7376122e-08	-8.7011131e-08	-8.7060528e-08	-8.6931152e-08	-8.7348326e-08	-8.6788816e-08	-8.7244587e-08	-8.8000775e-08	-8.8171191e-08	-8.7933415e-08	-8.6988621e-08	-8.6866464e-08	-8.5990109e-08	-8.5755232e-08	-8.5527688e-08	-8.5736588e-08	-8.5749548e-08	-8.4956355e-08	-8.4270937e-08	-8.4064027e-08
-9.9318356e-08	-9.9415558e-08	-9.8983548e-08	-9.8814439e-08	-9.8840815e-08	-9.8641806e-08	-9.8797557e-08	-9.8914597e-08	-9.9206943e-08	-9.9298518e-08	-9.9222063e-08	-9.8911073e-08	-9.8598719e-08	-9.8507428e-08	-9.8138969e-08	-9.9325916e-08	-9.914487e-08	-9.8395446e-08	-9.8139253e-08	-9.7935981e-08	-9.767848e-08	-9.7428597e-08	-9.7347481e-08	-9.7245561e-08	-9.7045586e-08	-9.684959e-08	-9.6885231e-08	-9.7445309e-08	-9.7643465e-08	-9.7924953e-08	-9.7789666e-08	-9.7584802e-08	-9.7700251e-08	-9.761618e-08	-9.7139264e-08	-9.7822294e-08	-9.7393752e-08	-9.679178e-08	-9.6984309e-08	-9.6780184e-08	-9.6749659e-08	-9.6695601e-08	-9.6819917e-08	-9.6411327e-08	-9.6025644e-08	-9.6184863e-08	-9.6089593e-08	-9.6210101e-08	-9.6933434e-08	-9.6383758e-08	-9.6386202e-08	-9.6825147e-08	-9.7205032e-08	-9.6721408e-08	-9.6573388e-08	-9.6532858e-08	-9.6391034e-08	-9.6847089e-08	-9.688074e-08	-9.650222e-08	-9.598773e-08	-9.5348526e-08	-9.5524229e-08	-9.5149687e-08	-9.5004509e-08	-9.5275823e-08	-9.5301402e-08	-9.5383257e-08	-9.5524172e-08	-9.5207611e-08	-9.5357507e-08	-9.535853e-08	-9.5383598e-08	-9.5625865e-08	-9.555032e-08	-9.5494897e-08	-9.531027e-08	-9.5483642e-08	-9.5318001e-08	-9.5276675e-08	-9.5975906e-08	-9.6134784e-08	-9.6309918e-08	-9.6354654e-08	-9.6762278e-08	-9.7087536e-08	-9.7243912e-08	-9.7441045e-08	-9.7313716e-08	-9.7276427e-08	-9.7371867e-08	-9.7755333e-08	-9.7370219e-08	-9.7286772e-08	-9.7620557e-08	-9.7771476e-08	-9.783389e-08	-9.850487e-08	-9.8751173e-08	-9.8309556e-08	-9.8540966e-08	-9.844473e-08	-9.8663975e-08	-9.8252201e-08	-9.8891974e-08	-9.8925113e-08	-9.9629176e-08	-1.002403e-07	-1.0033864e-07	-1.0029999e-07	-9.9810961e-08	-9.9726492e-08	-1.0011581e-07	-1.0018783e-07	-1.0055714e-07	-1.0082289e-07	-1.0097051e-07	-1.0122653e-07	-1.0137103e-07	-1.0123762e-07	-1.0150745e-07	-1.0192963e-07	-1.0198153e-07	-1.0186329e-07	-1.0193821e-07	-1.0234152e-07	-1.027999e-07	-1.0345252e-07	-1.0417887e-07	-1.0467318e-07	-1.0523974e-07	-1.0559035e-07	-1.0577548e-07	-1.0607295e-07	-1.0636057e-07	-1.0655538e-07	-1.0702837e-07	-1.0697369e-07	-1.0716604e-07	-1.0713222e-07	-1.0768105e-07	-1.0810135e-07	-1.0882127e-07	-1.0922474e-07	-1.0971502e-07	-1.1034177e-07	-1.1076679e-07	-1.1147591e-07	-1.1222915e-07	-1.1253587e-07	-1.1325005e-07	-1.1359214e-07	-1.1355098e-07	-1.1350562e-07	-1.1401022e-07	-1.1494353e-07	-1.1460702e-07	-1.1495462e-07	-1.1565425e-07	-1.1599144e-07	-1.1618579e-07	-1.16151e-07	-1.1698876e-07	-1.1714411e-07	-1.174509e-07	-1.1842121e-07	-1.1787944e-07	-1.192405e-07	-1.2074196e-07	-1.2022912e-07	-1.208694e-07	-1.218641e-07	-1.2166993e-07	-1.2194948e-07	-1.2227088e-07	-1.2129942e-07	-1.2158768e-07	-1.1959196e-07	-1.2108285e-07	-1.2067625e-07	-1.1982513e-07	-1.2004108e-07	-1.2338194e-07	-1.2408964e-07	-1.2517756e-07	-1.243879e-07	-1.2509031e-07	-1.2270402e-07	-1.2179794e-07	-1.2473913e-07	-1.266975e-07	-1.2739423e-07	-1.2845055e-07	-1.2845624e-07	-1.2885317e-07	-1.2948499e-07	-1.3031911e-07	-1.3013101e-07	-1.3039653e-07	-1.3135229e-07	-1.3178135e-07	-1.3294891e-07	-1.335859e-07	-1.3521958e-07	-1.3541802e-07	-1.3566364e-07	-1.3586236e-07	-1.3571935e-07	-1.367589e-07	-1.3665601e-07	-1.3775036e-07	-1.3800189e-07	-1.3747132e-07	-1.3758819e-07	-1.3772939e-07	-1.3812735e-07	-1.3966712e-07	-1.4019486e-07	-1.405943e-07	-1.4153113e-07	-1.4124049e-07	-1.4155472e-07	-1.4042229e-07	-1.4181603e-07	-1.4061271e-07	-1.4178738e-07	-1.4239538e-07	-1.4342197e-07	-1.4309302e-07	-1.4274735e-07	-1.4395562e-07	-1.446698e-07	-1.4401428e-07	-1.4353327e-07	-1.4417787e-07	-1.4301833e-07	-1.4251322e-07	-1.4269699e-07	-1.4219069e-07	-1.4286337e-07	-1.4386239e-07	-1.4351082e-07	-1.4110782e-07	-1.4050812e-07	-1.4297166e-07	-1.4444254e-07	-1.4408607e-07	-1.4392856e-07	-1.4312945e-07	-1.4230523e-07	-1.4186833e-07	-1.4203709e-07	-1.4120099e-07	-1.4134025e-07	-1.4156774e-07	-1.4181887e-07	-1.4233183e-07	-1.4220416e-07	-1.4144655e-07	-1.4094678e-07	-1.4056371e-07	-1.4089454e-07	-1.4113181e-07	-1.4132979e-07	-1.4084588e-07	-1.4062863e-07	-1.4110265e-07	-1.4107087e-07	-1.3988e-07	-1.4129182e-07	-1.4118035e-07	-1.4088175e-07	-1.4040586e-07	-1.4203783e-07	-1.4125078e-07	-1.4035021e-07	-1.4134082e-07	-1.4194887e-07	-1.4082423e-07	-1.4119132e-07	-1.4086316e-07	-1.4205852e-07	-1.4257409e-07	-1.4312309e-07	-1.4359546e-07	-1.4235388e-07	-1.4312411e-07	-1.4267602e-07	-1.4252311e-07	-1.4249525e-07	-1.4146798e-07	-1.40483e-07	-1.4149947e-07	-1.412705e-07	-1.4148856e-07	-1.4025017e-07	-1.4003956e-07	-1.4031292e-07	-1.421102e-07	-1.4224287e-07	-1.4217574e-07	-1.4210133e-07	-1.4161151e-07	-1.4011243e-07	-1.3947925e-07	-1.3777611e-07	-1.3804657e-07	-1.3939314e-07	-1.4063858e-07	-1.4101812e-07	-1.370571e-07	-1.3910699e-07	-1.3524522e-07	-1.3554813e-07	-1.3751236e-07	-1.3681483e-07	-1.3515506e-07	-1.3465359e-07	-1.3386375e-07	-1.3496827e-07	-1.3506519e-07	-1.349398e-07	-1.3482185e-07	-1.332067e-07	-1.3100504e-07	-1.3192488e-07	-1.2956497e-07	-1.2800967e-07	-1.2657523e-07	-1.2693556e-07	-1.2809119e-07	-1.2968496e-07	-1.2736649e-07	-1.2596416e-07	-1.2526016e-07	-1.2433804e-07	-1.2432946e-07	-1.2321669e-07	-1.2170904e-07	-1.2034036e-07	-1.2001595e-07	-1.2006603e-07	-1.230357e-07	-1.2286313e-07	-1.2227946e-07	-1.2005665e-07	-1.1819287e-07	-1.1733613e-07	-1.1688775e-07	-1.1668783e-07	-1.1557e-07	-1.1519165e-07	-1.1554533e-07	-1.1594153e-07	-1.1595324e-07	-1.1465556e-07	-1.1521877e-07	-1.1647552e-07	-1.1674723e-07	-1.161805e-07	-1.1488635e-07	-1.1494041e-07	-1.1374851e-07	-1.1401841e-07	-1.1174666e-07	-1.1219856e-07	-1.1053436e-07	-1.1041402e-07	-1.1026617e-07	-1.0995194e-07	-1.0999202e-07	-1.0996968e-07	-1.0934497e-07	-1.0900931e-07	-1.0859765e-07	-1.1037224e-07	-1.0942586e-07	-1.0857019e-07	-1.0746135e-07	-1.0777893e-07	-1.1033234e-07	-1.1008791e-07	-1.0835646e-07	-1.0648768e-07	-1.0565458e-07	-1.0546461e-07	-1.058736e-07	-1.0413487e-07	-1.0585768e-07	-1.0491596e-07	-1.0251614e-07	-1.0229519e-07	-1.023439e-07	-1.0248141e-07	-1.0269235e-07	-1.0389232e-07	-1.0299186e-07	-1.0317467e-07	-1.0316126e-07	-1.0136165e-07	-1.0241706e-07	-1.0231264e-07	-1.0215734e-07	-1.010643e-07	-1.0079901e-07	-9.9751617e-08	-1.0058625e-07	-9.9858369e-08	-9.9294823e-08	-9.8029545e-08	-9.8994065e-08	-9.8265957e-08	-9.8046257e-08	-9.6326119e-08	-9.5966413e-08	-9.8219346e-08	-9.9043348e-08	-9.8207465e-08	-9.7529153e-08	-9.8508906e-08	-9.8280111e-08	-9.766643e-08	-9.6805479e-08	-9.603383e-08	-9.5792757e-08	-9.6235226e-08	-9.5856024e-08	-9.5034636e-08	-9.3539313e-08	-9.3341839e-08	-9.3015956e-08	-9.2802452e-08	-9.3505093e-08	-9.4914355e-08	-9.473564e-08	-9.4212623e-08	-9.2128346e-08	-9.0125468e-08	-9.0037076e-08	-9.0626145e-08	-9.1496133e-08	-8.9823118e-08	-9.0552533e-08	-9.0693959e-08	-8.8097863e-08	-9.1474476e-08	-8.9899288e-08	-8.8338936e-08	-8.7881688e-08	-8.7135902e-08	-8.4968747e-08	-8.5182478e-08	-8.7116973e-08	-8.9901619e-08	-8.8953811e-08	-8.8661409e-08	-8.567639e-08	-8.4750525e-08	-8.630542e-08	-8.6931436e-08	-8.7169269e-08	-8.7590649e-08	-8.6920863e-08	-8.6046839e-08	-8.716421e-08	-8.519288e-08	-8.4498083e-08	-8.313134e-08	-8.5622332e-08	-8.4455678e-08	-8.6319858e-08	-8.7016872e-08	-8.6736577e-08	-8.6469925e-08	-8.651017e-08	-8.6571333e-08	-8.5982208e-08	-8.709884e-08	-8.7156252e-08	-8.6951957e-08	-8.5645695e-08	-8.3786801e-08	-8.4807823e-08	-8.5862609e-08	-8.5933664e-08	-8.5343743e-08	-8.4780766e-08	-8.5414683e-08	-8.5351758e-08	-8.5367788e-08	-8.4935664e-08	-8.4662702e-08	-8.5372676e-08	-8.5126032e-08	-8.5166164e-08	-8.528815e-08	-8.5470901e-08	-8.4931116e-08	-8.532686e-08	-8.5311683e-08	-8.489269e-08	-8.5509839e-08	-8.4824933e-08	-8.4830162e-08	-8.430851e-08	-8.40746e-08	-8.3849329e-08	-8.4171404e-08	-8.4099952e-08	-8.3364228e-08	-8.265755e-08	-8.2347071e-08
-9.8184671e-08	-9.794951e-08	-9.6092435e-08	-9.763454e-08	-9.7337193e-08	-9.7558882e-08	-9.7739303e-08	-9.7944053e-08	-9.8180635e-08	-9.829597e-08	-9.8202122e-08	-9.7906536e-08	-9.7697693e-08	-9.7577868e-08	-9.717138e-08	-9.8082182e-08	-9.7928307e-08	-9.7108398e-08	-9.7101861e-08	-9.6890858e-08	-9.6489885e-08	-9.6482097e-08	-9.6441681e-08	-9.6405245e-08	-9.6210158e-08	-9.5964538e-08	-9.5624841e-08	-9.5839027e-08	-9.5716587e-08	-9.6014787e-08	-9.5985968e-08	-9.56598e-08	-9.5903772e-08	-9.5892005e-08	-9.5504731e-08	-9.6246879e-08	-9.5863072e-08	-9.5033386e-08	-9.5465737e-08	-9.5344433e-08	-9.5457153e-08	-9.5346593e-08	-9.5198004e-08	-9.5014741e-08	-9.453305e-08	-9.476247e-08	-9.4641507e-08	-9.4847564e-08	-9.5256212e-08	-9.4813856e-08	-9.4542258e-08	-9.465748e-08	-9.5271332e-08	-9.4665779e-08	-9.468306e-08	-9.4816698e-08	-9.4801635e-08	-9.5091764e-08	-9.5173107e-08	-9.4459494e-08	-9.388782e-08	-9.3567678e-08	-9.3712401e-08	-9.3761059e-08	-9.3739857e-08	-9.3652375e-08	-9.3630604e-08	-9.344069e-08	-9.3602353e-08	-9.3060692e-08	-9.3165113e-08	-9.2981622e-08	-9.3252083e-08	-9.3754295e-08	-9.3726271e-08	-9.38075e-08	-9.3679887e-08	-9.392221e-08	-9.3490428e-08	-9.3132144e-08	-9.3675624e-08	-9.3603717e-08	-9.3966605e-08	-9.3654023e-08	-9.4134464e-08	-9.416317e-08	-9.479453e-08	-9.5170662e-08	-9.5255416e-08	-9.5529913e-08	-9.5903943e-08	-9.6230394e-08	-9.5946348e-08	-9.5907637e-08	-9.6111705e-08	-9.6130577e-08	-9.6033034e-08	-9.6941278e-08	-9.710152e-08	-9.6759663e-08	-9.7073723e-08	-9.6860731e-08	-9.7040584e-08	-9.6755741e-08	-9.6964811e-08	-9.7018244e-08	-9.7751013e-08	-9.8118221e-08	-9.8328997e-08	-9.8462351e-08	-9.8123792e-08	-9.8013572e-08	-9.8297789e-08	-9.8552903e-08	-9.8922101e-08	-9.9209103e-08	-9.9330521e-08	-9.9763895e-08	-9.992192e-08	-9.9940166e-08	-1.0021034e-07	-1.0076616e-07	-1.0068158e-07	-1.0083698e-07	-1.0097631e-07	-1.0146039e-07	-1.0166059e-07	-1.0236107e-07	-1.0295088e-07	-1.0321975e-07	-1.0396843e-07	-1.0452186e-07	-1.0488378e-07	-1.049612e-07	-1.0525861e-07	-1.0505897e-07	-1.0566612e-07	-1.0578515e-07	-1.0622659e-07	-1.062923e-07	-1.0703832e-07	-1.0743662e-07	-1.07787e-07	-1.0762182e-07	-1.080798e-07	-1.0855075e-07	-1.092796e-07	-1.0972957e-07	-1.105924e-07	-1.1117675e-07	-1.115576e-07	-1.1203974e-07	-1.1189826e-07	-1.1199381e-07	-1.124875e-07	-1.1295458e-07	-1.1301432e-07	-1.1362209e-07	-1.1421542e-07	-1.1444536e-07	-1.146733e-07	-1.1444649e-07	-1.1514345e-07	-1.1530824e-07	-1.1523554e-07	-1.1651252e-07	-1.1475566e-07	-1.1672137e-07	-1.1790877e-07	-1.1753161e-07	-1.1815786e-07	-1.1875954e-07	-1.1889148e-07	-1.1900283e-07	-1.1981246e-07	-1.1756384e-07	-1.1801916e-07	-1.1684619e-07	-1.1754537e-07	-1.1760909e-07	-1.1770152e-07	-1.176889e-07	-1.2097058e-07	-1.2190526e-07	-1.2320919e-07	-1.2238479e-07	-1.229302e-07	-1.2005495e-07	-1.1986776e-07	-1.2143732e-07	-1.2390944e-07	-1.2527659e-07	-1.2583484e-07	-1.2597394e-07	-1.2628203e-07	-1.2673502e-07	-1.2723052e-07	-1.2733142e-07	-1.2744613e-07	-1.2860897e-07	-1.294091e-07	-1.299112e-07	-1.3119643e-07	-1.3253293e-07	-1.3288275e-07	-1.330078e-07	-1.330834e-07	-1.328383e-07	-1.3396937e-07	-1.3371465e-07	-1.3466695e-07	-1.3465171e-07	-1.34142e-07	-1.3428831e-07	-1.3462181e-07	-1.3553432e-07	-1.3702135e-07	-1.3730323e-07	-1.3734206e-07	-1.3775065e-07	-1.3809449e-07	-1.3913132e-07	-1.3838206e-07	-1.3951581e-07	-1.3873324e-07	-1.3964313e-07	-1.3996805e-07	-1.4045219e-07	-1.4010845e-07	-1.3984538e-07	-1.412655e-07	-1.4195626e-07	-1.4153966e-07	-1.4073203e-07	-1.4170166e-07	-1.3994321e-07	-1.4007566e-07	-1.4019741e-07	-1.3940991e-07	-1.3956191e-07	-1.4063443e-07	-1.4033179e-07	-1.3835233e-07	-1.3778504e-07	-1.3970811e-07	-1.4203368e-07	-1.4170797e-07	-1.4162015e-07	-1.4035351e-07	-1.3976052e-07	-1.3939729e-07	-1.3962767e-07	-1.3886523e-07	-1.3836438e-07	-1.3954542e-07	-1.3983498e-07	-1.4021902e-07	-1.3979491e-07	-1.3927416e-07	-1.384073e-07	-1.3813047e-07	-1.3868623e-07	-1.3914325e-07	-1.3896863e-07	-1.3881845e-07	-1.3820272e-07	-1.386482e-07	-1.3849353e-07	-1.3678283e-07	-1.3904548e-07	-1.3883391e-07	-1.3868242e-07	-1.3807727e-07	-1.3887495e-07	-1.3827281e-07	-1.3785234e-07	-1.3882254e-07	-1.3947601e-07	-1.3760098e-07	-1.3878025e-07	-1.3852093e-07	-1.3949045e-07	-1.3982691e-07	-1.4020895e-07	-1.4073817e-07	-1.3991553e-07	-1.4074391e-07	-1.4020645e-07	-1.4023755e-07	-1.4013204e-07	-1.3827866e-07	-1.3738014e-07	-1.3844749e-07	-1.3864985e-07	-1.3849541e-07	-1.3817333e-07	-1.3787343e-07	-1.3751054e-07	-1.395685e-07	-1.3919748e-07	-1.388126e-07	-1.3844596e-07	-1.3765435e-07	-1.3656836e-07	-1.3657291e-07	-1.3582877e-07	-1.3610304e-07	-1.361397e-07	-1.3769937e-07	-1.3810671e-07	-1.3463625e-07	-1.3584122e-07	-1.3341986e-07	-1.3318959e-07	-1.3510891e-07	-1.3396146e-07	-1.3281522e-07	-1.321107e-07	-1.3154613e-07	-1.327291e-07	-1.3344135e-07	-1.3319936e-07	-1.3228765e-07	-1.3044598e-07	-1.2833988e-07	-1.2926102e-07	-1.2776161e-07	-1.2649872e-07	-1.2530876e-07	-1.253124e-07	-1.2581012e-07	-1.269575e-07	-1.2398209e-07	-1.228571e-07	-1.222935e-07	-1.2156391e-07	-1.2165077e-07	-1.2096365e-07	-1.2019859e-07	-1.1935015e-07	-1.1912709e-07	-1.1888727e-07	-1.2041818e-07	-1.2161911e-07	-1.1982058e-07	-1.1721568e-07	-1.1623212e-07	-1.1602151e-07	-1.1517182e-07	-1.1450214e-07	-1.1417251e-07	-1.1391052e-07	-1.1379876e-07	-1.1374289e-07	-1.1343241e-07	-1.1301364e-07	-1.1333418e-07	-1.1433576e-07	-1.1495916e-07	-1.1484502e-07	-1.1292337e-07	-1.1326841e-07	-1.1216554e-07	-1.1275625e-07	-1.102884e-07	-1.1027856e-07	-1.0904614e-07	-1.0914994e-07	-1.0872947e-07	-1.0864716e-07	-1.0887618e-07	-1.0914721e-07	-1.0838335e-07	-1.0808446e-07	-1.0772266e-07	-1.0949429e-07	-1.0897855e-07	-1.0719873e-07	-1.0617356e-07	-1.0635864e-07	-1.082297e-07	-1.0779451e-07	-1.0646454e-07	-1.0499753e-07	-1.042647e-07	-1.0383417e-07	-1.0426328e-07	-1.0304217e-07	-1.0394547e-07	-1.030528e-07	-1.006955e-07	-1.0029436e-07	-1.0060933e-07	-1.0075667e-07	-1.0148023e-07	-1.0279223e-07	-1.0208151e-07	-1.0195282e-07	-1.0138569e-07	-9.9762303e-08	-1.0056124e-07	-1.0066964e-07	-1.0009558e-07	-9.9107467e-08	-9.9006627e-08	-9.8249131e-08	-9.8905787e-08	-9.8064959e-08	-9.7455825e-08	-9.6806957e-08	-9.7338784e-08	-9.6669282e-08	-9.6147005e-08	-9.4430447e-08	-9.3885149e-08	-9.5437656e-08	-9.6236761e-08	-9.5819985e-08	-9.5384337e-08	-9.588581e-08	-9.5802591e-08	-9.4989048e-08	-9.3579615e-08	-9.3760832e-08	-9.3813412e-08	-9.4419192e-08	-9.3915901e-08	-9.2687856e-08	-9.0923379e-08	-9.059886e-08	-9.0186177e-08	-9.0067374e-08	-9.019999e-08	-9.1588504e-08	-9.1951563e-08	-9.1371703e-08	-8.9542709e-08	-8.7214687e-08	-8.7086846e-08	-8.7235151e-08	-8.7169724e-08	-8.6084356e-08	-8.6401144e-08	-8.6777561e-08	-8.4585224e-08	-8.8005777e-08	-8.6015973e-08	-8.4004796e-08	-8.3686018e-08	-8.3308407e-08	-8.23307e-08	-8.2332917e-08	-8.340055e-08	-8.6850946e-08	-8.5557076e-08	-8.5490171e-08	-8.2873953e-08	-8.1940073e-08	-8.2463828e-08	-8.4086594e-08	-8.4288445e-08	-8.5249212e-08	-8.4574879e-08	-8.3149871e-08	-8.4538101e-08	-8.2097642e-08	-8.1881865e-08	-8.1116468e-08	-8.2834333e-08	-8.1450651e-08	-8.3486498e-08	-8.4193459e-08	-8.4208523e-08	-8.4290434e-08	-8.4521275e-08	-8.4286171e-08	-8.4113935e-08	-8.4757971e-08	-8.4720568e-08	-8.4371834e-08	-8.3050111e-08	-8.0239715e-08	-8.1527503e-08	-8.2565691e-08	-8.3893781e-08	-8.3545672e-08	-8.3283624e-08	-8.3913278e-08	-8.3698069e-08	-8.3698978e-08	-8.3380371e-08	-8.3207794e-08	-8.3713587e-08	-8.3249574e-08	-8.3413113e-08	-8.3688747e-08	-8.3800842e-08	-8.3476152e-08	-8.3574662e-08	-8.2757708e-08	-8.0798486e-08	-8.2977351e-08	-8.2729684e-08	-8.2923975e-08	-8.2734573e-08	-8.232746e-08	-8.2332633e-08	-8.200692e-08	-8.233917e-08	-8.1804842e-08	-8.1354017e-08	-8.0863288e-08
[truncated: 3,354,547 more chars]
