# Supplementary material for: Long-distance electron transport in multicellular freshwater cable bacteria
Source: eLife. 2024 Aug 29;12:RP91097. doi: 10.7554/eLife.91097 (PMC11361709; doi:10.7554/eLife.91097)
Supplement: Figure 4—source data 8. [file elife-91097-fig4-data8.zip › Figure 4Cable6V50nmNapPhase.txt]

85.34948	85.439926	85.425697	85.455391	85.48056	85.477364	85.465607	85.441643	85.388962	85.449387	85.469345	85.45359	85.477669	85.486397	84.867348	85.435181	85.42997	85.426514	85.462257	85.429878	85.433144	85.454964	85.437881	85.410164	85.458549	85.439796	85.401703	85.480759	85.492943	85.494102	85.518524	85.43544	85.510712	85.497513	85.523201	85.472389	85.524765	85.497902	85.469429	85.48172	85.578171	85.536507	85.496681	85.544075	85.416344	85.559013	85.56414	85.509125	85.557983	85.50058	85.562836	85.533539	85.47039	85.550774	85.589828	85.573303	85.59594	85.570427	85.595856	85.595512	85.570045	85.600708	85.557014	85.519211	85.612854	85.510757	85.60701	85.59111	85.624031	85.597061	85.668594	85.592743	85.611496	85.617828	85.648193	85.643066	85.687675	85.600639	85.636757	85.676384	85.639175	85.617165	85.592743	85.658257	85.622314	85.62635	85.605896	85.645485	85.65892	85.607445	85.665466	85.657547	85.670891	85.641129	85.668015	85.625595	85.602768	85.595512	85.672783	85.667824	85.643921	85.655571	85.607956	85.665741	85.714363	85.634048	85.656433	85.641258	85.618362	85.617912	85.576225	85.594223	85.609184	85.580666	85.58551	85.579163	85.610298	85.640747	85.580643	85.672501	85.642715	85.626518	85.707375	85.663383	85.607422	85.664909	85.660461	85.617874	85.624161	85.560127	85.701492	85.641602	85.619911	85.59935	85.588516	85.688446	85.617744	85.682289	85.642181	85.672844	85.641754	85.627159	85.699707	85.68441	85.669586	85.668533	85.638878	85.631264	85.662933	85.632294	85.674049	85.622231	85.661819	85.560989	85.708488	85.538025	85.593948	85.559891	85.612183	85.641541	85.654411	85.657677	85.647591	85.587013	85.598412	85.571846	85.67038	85.610359	85.60257	85.591583	85.628067	85.611862	85.598946	85.616325	85.648643	85.618774	85.608299	85.640083	85.616348	85.667824	85.621323	85.652786	85.599693	85.636238	85.612999	85.603065	85.616669	85.64772	85.605942	85.619247	85.602318	85.627205	85.597511	85.706062	85.642418	85.535622	85.588493	85.652328	85.57534	85.549332	85.612465	85.56884	85.573944	85.583626	85.623428	85.58049	85.60817	85.547577	85.596306	85.590317	85.652847	85.608475	85.566246	85.661346	85.623383	85.571289	85.615295	85.660698	85.644501	85.67495	85.610855	85.58152	85.60083	85.584396	85.605919	85.614182	85.576759	85.634499	85.623962	85.607574	85.569443	85.66291	85.629951	85.642487	85.675339	85.586975	85.661385	85.617058	85.623512	85.606438	85.554527	85.659584	85.622208	85.618301	85.636665	85.571114	85.557854	85.616394	85.622894	85.592018	85.638191	85.638062	85.658058	85.601692	85.620384	85.636261	85.680122	85.613686	85.633362	85.649498	85.619934	85.614136	85.641815	85.574333	85.592125	85.58004	85.55584	85.550407	85.595146	85.567253	85.565041	85.596497	85.616028	85.570282	85.552986	85.572792	85.527512	85.602959	85.577126	85.593391	85.506355	85.537964	85.613174	85.567276	85.560684	85.63253	85.59536	85.560577	85.580254	85.567253	85.586113	85.568886	85.493355	85.538567	85.510521	85.549911	85.507492	85.604698	85.534081	85.538048	85.616371	85.654007	85.630936	85.569183	85.469986	85.565727	85.529465	85.485947	85.554398	85.564011	85.57058	85.601242	85.587982	85.575943	85.596115	85.569466	85.575516	85.544746	85.531975	85.591652	85.565475	85.611816	85.598793	85.554161	85.535278	85.579506	85.522667	85.503586	85.538025	85.491142	85.479126	85.505135	85.483994	85.488823	85.498756	85.484451	85.463959	85.526245	85.537102	85.489555	85.482262	85.574959	85.566032	85.514725	85.574936	85.541634	85.543266	85.534271	85.592102	85.575623	85.532684	85.593796	85.574226	85.56472	85.593796	85.587036	85.57283	85.577942	85.546951	85.578949	85.532318	85.583023	85.556885	85.610512	85.550858	85.601753	85.468201	85.567574	85.616669	85.538223	85.574913	85.557083	85.501488	85.550301	85.601265	85.536522	85.492043	85.562469	85.584419	85.553329	85.600922	85.534698	85.541481	85.548454	85.54438	85.622162	85.568558	85.503799	85.591156	85.487816	85.635635	85.546585	85.55101	85.520844	85.533218	85.569977	85.541077	85.58551	85.601883	85.576332	85.540344	85.578644	85.561119	85.57309	85.617783	85.511803	85.530151	85.613686	85.579742	85.545647	85.567207	85.573196	85.599159	85.580124	85.571304	85.560387	85.518288	85.549767	85.571007	85.591202	85.591331	85.558929	85.643898	85.614632	85.624992	85.626648	85.595146	85.562363	85.598625	85.619888	85.539337	85.613991	85.635811	85.620743	85.635361	85.589958	85.575211	85.582832	85.64991	85.58577	85.572571	85.59433	85.616669	85.576286	85.627159	85.621521	85.564461	85.59877	85.56678	85.59343	85.634026	85.57869	85.603989	85.592056	85.619247	85.594482	85.607872	85.616692	85.586716	85.576309	85.635361	85.619156	85.620636	85.540047	85.585579	85.522446	85.597466	85.629501	85.5653	85.622032	85.592636	85.542145	85.566116	85.578392	85.583328	85.567787	85.570259	85.683464	85.619606	85.599869	85.558754	85.575172	85.587059	85.565063	85.595985	85.602036	85.586609	85.559677	85.585876	85.527214	85.521698	85.547256	85.470779	85.48616	85.44072	85.455376	85.499985	85.488716	85.476082	85.528954	85.49704	85.528824	85.55603	85.525688	85.49807	85.530861	85.507904	85.516762	85.566994	85.587662	85.566544	85.49498
85.315186	85.419838	85.374863	85.355934	85.385117	85.392525	85.427567	85.412712	85.421944	85.457108	85.444511	85.456635	85.408699	85.455757	84.921097	85.350166	85.445541	85.432304	85.429047	85.418251	85.492775	85.442757	85.456444	85.403618	85.419365	85.395546	85.405464	85.459534	85.430634	85.457108	85.473373	85.448097	85.461121	85.484665	85.448074	85.452515	85.542145	85.484123	85.522537	85.492363	85.530045	85.463203	85.444923	85.540001	85.42778	85.533539	85.484558	85.475739	85.49292	85.489616	85.575706	85.522217	85.500519	85.535622	85.545021	85.563087	85.590195	85.595703	85.521461	85.59008	85.518974	85.604332	85.588219	85.518417	85.575256	85.566223	85.603409	85.648338	85.598923	85.581886	85.657463	85.575172	85.60051	85.587143	85.615616	85.655251	85.657974	85.595535	85.587425	85.629906	85.625443	85.603989	85.558044	85.616135	85.641708	85.674454	85.595169	85.607399	85.635551	85.595901	85.66272	85.648598	85.745804	85.67379	85.64592	85.609932	85.628555	85.616585	85.671967	85.65712	85.668297	85.628448	85.660034	85.646454	85.643448	85.643875	85.658043	85.598175	85.622185	85.633087	85.611931	85.58976	85.622078	85.542877	85.635078	85.566307	85.612038	85.586159	85.578499	85.660423	85.626045	85.586884	85.68441	85.654091	85.626587	85.653381	85.616241	85.611542	85.615273	85.61937	85.688705	85.615166	85.611816	85.670982	85.576439	85.661255	85.65126	85.65094	85.671364	85.656578	85.713982	85.632309	85.690033	85.687073	85.649498	85.700012	85.660164	85.71254	85.628815	85.692955	85.685638	85.68866	85.6427	85.610168	85.692909	85.562813	85.607483	85.656517	85.633453	85.67495	85.640297	85.620811	85.614006	85.587555	85.555511	85.557343	85.610916	85.585602	85.626221	85.64064	85.581223	85.588928	85.602333	85.654091	85.58886	85.595085	85.667374	85.674583	85.591888	85.660378	85.619675	85.666878	85.646667	85.627335	85.604996	85.526787	85.654053	85.678017	85.597229	85.642914	85.587769	85.608192	85.678787	85.625427	85.63961	85.600189	85.654388	85.623947	85.576309	85.595406	85.630981	85.586525	85.57283	85.597443	85.59787	85.598625	85.581841	85.551414	85.572769	85.554268	85.66066	85.637009	85.604912	85.719345	85.559998	85.573196	85.616646	85.643967	85.637932	85.673042	85.554398	85.631729	85.624672	85.574936	85.587013	85.598709	85.639992	85.601028	85.645828	85.6689	85.596176	85.670036	85.612892	85.672462	85.63343	85.66349	85.630661	85.535454	85.633621	85.645828	85.650398	85.594116	85.595062	85.622551	85.621559	85.592232	85.591438	85.643387	85.559273	85.6418	85.637825	85.663536	85.661583	85.580299	85.626778	85.607445	85.610962	85.611565	85.628601	85.622589	85.600494	85.649818	85.619461	85.606071	85.595856	85.568413	85.601669	85.561584	85.555603	85.546608	85.675209	85.589157	85.631622	85.578903	85.619865	85.613602	85.587784	85.641258	85.576286	85.631264	85.556847	85.600746	85.644737	85.591545	85.600708	85.64637	85.601395	85.603325	85.568733	85.588585	85.583542	85.55275	85.51786	85.528931	85.572403	85.558197	85.48938	85.542511	85.576653	85.530731	85.641151	85.571762	85.534683	85.57019	85.512131	85.603622	85.594826	85.544464	85.561287	85.568542	85.568863	85.556351	85.54586	85.553909	85.603668	85.617783	85.620705	85.546654	85.59066	85.619698	85.549896	85.576096	85.568672	85.570534	85.537445	85.556976	85.5662	85.526909	85.548973	85.529205	85.504662	85.506874	85.516159	85.526398	85.524162	85.432304	85.503868	85.526077	85.510651	85.456078	85.522835	85.601067	85.514877	85.506912	85.554466	85.556396	85.585037	85.540924	85.553993	85.55442	85.526161	85.571159	85.561546	85.514572	85.541245	85.583885	85.554825	85.599396	85.568047	85.560127	85.584183	85.576523	85.55481	85.579033	85.561462	85.596649	85.490631	85.511444	85.642052	85.56163	85.599823	85.522682	85.536415	85.594589	85.599182	85.532425	85.555901	85.568756	85.58757	85.599136	85.614334	85.592361	85.559631	85.581497	85.579636	85.557144	85.557167	85.56459	85.517151	85.513588	85.612358	85.548218	85.538155	85.508759	85.564186	85.558823	85.554573	85.527725	85.610512	85.571739	85.527214	85.587746	85.625786	85.541206	85.590836	85.505409	85.544571	85.558884	85.605064	85.584572	85.58416	85.617531	85.568626	85.499702	85.54258	85.482559	85.486809	85.599419	85.593903	85.589394	85.518349	85.556694	85.693726	85.549011	85.56601	85.616516	85.593987	85.601906	85.653877	85.569893	85.534958	85.608109	85.577835	85.593903	85.621902	85.622078	85.624092	85.603561	85.64521	85.558388	85.536957	85.58815	85.662033	85.598709	85.569077	85.580643	85.592918	85.608261	85.593605	85.620514	85.603493	85.595467	85.648232	85.610489	85.59388	85.596565	85.63343	85.617851	85.629219	85.561691	85.54715	85.583603	85.560448	85.57605	85.58699	85.521034	85.623489	85.640701	85.57019	85.582573	85.516975	85.632118	85.585983	85.537254	85.583817	85.525047	85.536308	85.616974	85.629219	85.614998	85.581779	85.556114	85.568672	85.591782	85.657249	85.582726	85.637375	85.547272	85.540581	85.497452	85.526207	85.508263	85.438225	85.519768	85.551628	85.477882	85.494125	85.476486	85.528587	85.519638	85.483932	85.533928	85.516418	85.570259	85.486595	85.53215	85.474602	85.519165	85.534981	85.538948	85.608795	85.495323
85.413811	85.346497	85.332634	85.380768	85.383636	85.377159	85.386368	85.433914	85.428528	85.396408	85.400742	85.387825	85.467369	85.479294	84.868637	85.331993	85.396233	85.388748	85.464577	85.382935	85.474449	85.35231	85.423698	85.39061	85.409691	85.378662	85.419838	85.420265	85.448959	85.424728	85.395187	85.449043	85.410889	85.421318	85.467621	85.454491	85.477989	85.522491	85.484787	85.448524	85.500389	85.453377	85.420357	85.45752	85.382477	85.533928	85.429047	85.505692	85.47541	85.511696	85.545685	85.49189	85.496338	85.547661	85.437561	85.541008	85.547623	85.515839	85.534897	85.529335	85.556183	85.555367	85.583176	85.546585	85.547813	85.551506	85.618881	85.617119	85.58049	85.554443	85.612488	85.567513	85.635918	85.554825	85.594315	85.636887	85.641777	85.640251	85.649521	85.618111	85.60759	85.598366	85.615685	85.601692	85.589546	85.628792	85.632378	85.645592	85.674026	85.598541	85.583969	85.673363	85.714111	85.688126	85.590683	85.562874	85.624054	85.634827	85.654091	85.624329	85.650383	85.67514	85.614052	85.654778	85.609245	85.650101	85.573174	85.651154	85.587425	85.63562	85.587936	85.586243	85.653511	85.572899	85.666389	85.517624	85.639114	85.619888	85.565147	85.675209	85.637825	85.630379	85.636215	85.655426	85.658638	85.639397	85.606415	85.646774	85.572571	85.598083	85.630295	85.620407	85.599373	85.57547	85.628426	85.617294	85.649132	85.669884	85.668381	85.64695	85.67263	85.713226	85.628342	85.597252	85.644798	85.710373	85.66819	85.676064	85.632637	85.691818	85.685722	85.65596	85.68718	85.626801	85.694687	85.567017	85.647781	85.647934	85.647652	85.631264	85.624176	85.635597	85.616241	85.614349	85.545624	85.53981	85.599075	85.605576	85.554703	85.619843	85.653236	85.583755	85.675873	85.637909	85.5774	85.625771	85.682373	85.630486	85.637077	85.632439	85.66291	85.644608	85.651688	85.657463	85.609352	85.534378	85.639671	85.646408	85.581177	85.634842	85.551567	85.580345	85.651863	85.66806	85.617226	85.611816	85.623383	85.617119	85.561996	85.666748	85.607246	85.580963	85.579353	85.570168	85.585876	85.599953	85.63414	85.59066	85.555061	85.55442	85.648041	85.655296	85.610901	85.644562	85.635597	85.582939	85.658745	85.616066	85.653557	85.686943	85.639969	85.617119	85.638298	85.618965	85.601845	85.621429	85.615814	85.624847	85.705353	85.604485	85.620255	85.677521	85.655121	85.640808	85.667221	85.687119	85.650635	85.578392	85.593239	85.640533	85.64978	85.631859	85.626564	85.594887	85.634369	85.600212	85.56987	85.595558	85.541504	85.610039	85.619865	85.68795	85.606903	85.673965	85.638405	85.610321	85.636131	85.597145	85.638962	85.633942	85.580688	85.685745	85.651024	85.62796	85.619827	85.58493	85.637611	85.544487	85.545624	85.559631	85.700356	85.569054	85.582466	85.550598	85.554939	85.598709	85.602013	85.629333	85.57766	85.599976	85.570297	85.58313	85.637978	85.5597	85.624611	85.614204	85.597076	85.618645	85.588837	85.565666	85.640808	85.524231	85.530991	85.572983	85.540405	85.570946	85.544312	85.5476	85.592102	85.610916	85.635574	85.577446	85.524078	85.636688	85.521828	85.539268	85.494621	85.57901	85.644073	85.546585	85.616776	85.571526	85.543114	85.577812	85.585617	85.615898	85.641991	85.55526	85.601776	85.541801	85.58223	85.563263	85.636452	85.511932	85.53479	85.53389	85.595001	85.531761	85.543823	85.545128	85.558434	85.496529	85.526115	85.504379	85.568306	85.536224	85.572899	85.482643	85.576675	85.43576	85.516609	85.563324	85.514893	85.547745	85.495003	85.59343	85.530624	85.54406	85.547127	85.521378	85.627808	85.550453	85.578949	85.533241	85.574226	85.580704	85.548759	85.543114	85.572617	85.570984	85.612442	85.570923	85.587784	85.562401	85.577637	85.574402	85.546135	85.531998	85.625214	85.623474	85.57296	85.53627	85.519554	85.635918	85.571953	85.564743	85.534554	85.5382	85.613495	85.591415	85.586182	85.578407	85.579697	85.579208	85.587593	85.55809	85.532341	85.55957	85.539658	85.576736	85.612785	85.531075	85.545174	85.573135	85.55899	85.591156	85.567337	85.540688	85.589142	85.584465	85.597527	85.491142	85.616241	85.570045	85.55146	85.554184	85.571182	85.511353	85.613945	85.590858	85.595749	85.651665	85.59594	85.569717	85.574036	85.502838	85.583687	85.532745	85.582077	85.626625	85.58358	85.602226	85.611603	85.557922	85.620361	85.588943	85.593193	85.616623	85.579765	85.60495	85.503525	85.566589	85.572571	85.617035	85.677544	85.663879	85.573944	85.580536	85.588219	85.570641	85.614868	85.620636	85.643425	85.679817	85.626694	85.625145	85.580879	85.5924	85.652847	85.625252	85.651794	85.611732	85.588966	85.568733	85.559868	85.643211	85.63208	85.655724	85.658173	85.513611	85.555534	85.57663	85.56337	85.593369	85.60656	85.573174	85.628662	85.597076	85.526588	85.602295	85.54657	85.629906	85.587425	85.599159	85.556671	85.606712	85.555389	85.522728	85.614929	85.599823	85.594978	85.522018	85.538971	85.547852	85.656563	85.592918	85.647743	85.536522	85.504578	85.573494	85.526657	85.550476	85.495903	85.535904	85.552856	85.454941	85.501122	85.549423	85.487885	85.481483	85.532814	85.535599	85.500755	85.531158	85.48468	85.519249	85.48983	85.551521	85.483871	85.530624	85.606544	85.500412
85.377243	85.351517	85.340981	85.384605	85.42733	85.475975	85.369179	85.340897	85.395332	85.395874	85.373619	85.343086	85.429985	85.45314	84.924873	85.34697	85.363556	85.392326	85.389603	85.3433	85.436943	85.335831	85.318283	85.406105	85.441917	85.344025	85.357483	85.38102	85.419174	85.43486	85.401192	85.442329	85.420998	85.470993	85.4422	85.46949	85.434364	85.450371	85.460304	85.402626	85.48024	85.481918	85.425415	85.477966	85.345726	85.524017	85.453377	85.47908	85.473846	85.520172	85.485649	85.471832	85.488052	85.508263	85.48996	85.525414	85.478569	85.488609	85.505646	85.443657	85.579529	85.577835	85.559937	85.543953	85.498909	85.557983	85.612206	85.577553	85.585236	85.564079	85.56813	85.556007	85.670464	85.541847	85.615341	85.666153	85.600082	85.620918	85.595558	85.575577	85.597183	85.606453	85.604393	85.59935	85.544121	85.626968	85.669716	85.563843	85.638191	85.596497	85.611885	85.657265	85.650894	85.64315	85.610664	85.663963	85.603943	85.673447	85.592705	85.608383	85.585388	85.650848	85.606712	85.601562	85.69355	85.623299	85.623581	85.619049	85.59079	85.620659	85.593666	85.610443	85.646965	85.546524	85.621368	85.572571	85.625443	85.690224	85.565491	85.65744	85.686661	85.633942	85.582253	85.682205	85.637222	85.721512	85.680954	85.667587	85.574203	85.67849	85.606155	85.64888	85.65596	85.623131	85.586929	85.64167	85.625336	85.674347	85.718033	85.63092	85.646561	85.726639	85.647163	85.604721	85.621689	85.678726	85.718895	85.645828	85.688103	85.672676	85.64843	85.672134	85.710526	85.605789	85.704948	85.639801	85.673531	85.607292	85.647377	85.652931	85.595665	85.558586	85.597893	85.575104	85.58667	85.610703	85.595467	85.590942	85.593216	85.581627	85.593025	85.562187	85.692284	85.621819	85.561203	85.651215	85.629799	85.613556	85.66304	85.646454	85.621414	85.69548	85.627869	85.679909	85.621391	85.58165	85.612656	85.637573	85.613899	85.598839	85.615601	85.583	85.639565	85.655678	85.608734	85.63504	85.67128	85.591049	85.580795	85.648705	85.565834	85.560577	85.602722	85.54612	85.598259	85.653	85.628426	85.645531	85.571655	85.620445	85.682693	85.607292	85.622269	85.617874	85.633362	85.5933	85.584503	85.603516	85.569359	85.65107	85.631775	85.602829	85.636131	85.658043	85.596672	85.586136	85.594421	85.664177	85.659821	85.616394	85.660767	85.674431	85.673836	85.643623	85.589867	85.696388	85.628258	85.58326	85.618324	85.606285	85.676132	85.631645	85.6987	85.586182	85.633148	85.556999	85.621651	85.63504	85.594421	85.58905	85.663986	85.602333	85.641579	85.62532	85.622055	85.630318	85.639824	85.630486	85.674393	85.598793	85.653923	85.589722	85.615768	85.591583	85.665657	85.604156	85.617767	85.545647	85.593407	85.583366	85.658058	85.607635	85.615082	85.580643	85.55687	85.604698	85.566826	85.610703	85.611176	85.613556	85.621819	85.576546	85.604546	85.608238	85.67894	85.601822	85.543503	85.586609	85.588455	85.534958	85.623154	85.612099	85.553886	85.599419	85.559998	85.492668	85.537704	85.574165	85.647781	85.592979	85.595573	85.546356	85.606735	85.605423	85.519485	85.572723	85.484787	85.56427	85.615082	85.594887	85.618538	85.556847	85.609505	85.545967	85.565407	85.573715	85.633278	85.573349	85.669777	85.597855	85.556267	85.56852	85.607445	85.56337	85.536522	85.539314	85.593155	85.542877	85.512817	85.552254	85.493713	85.532516	85.560883	85.537514	85.57959	85.558197	85.546997	85.561714	85.595749	85.502365	85.521996	85.628044	85.532166	85.535088	85.556976	85.522041	85.538307	85.513161	85.600945	85.519165	85.609032	85.563881	85.55352	85.557037	85.594315	85.58075	85.573799	85.58976	85.616692	85.625534	85.583328	85.526207	85.598	85.58139	85.531479	85.56208	85.600578	85.564224	85.613754	85.661194	85.568604	85.524422	85.59729	85.599121	85.588516	85.554138	85.584892	85.589546	85.608086	85.578644	85.624222	85.56987	85.581306	85.575882	85.56266	85.59594	85.533867	85.545647	85.553177	85.612274	85.642952	85.58918	85.539703	85.568581	85.578087	85.624847	85.53994	85.551392	85.55069	85.572723	85.596497	85.523354	85.617119	85.575089	85.630486	85.579056	85.59375	85.549934	85.599525	85.578819	85.616196	85.595856	85.596115	85.619949	85.619606	85.516251	85.544441	85.560257	85.598709	85.654327	85.631966	85.536484	85.58062	85.568001	85.598175	85.582642	85.593391	85.584702	85.569244	85.609055	85.478607	85.597679	85.585793	85.646454	85.636497	85.635895	85.578407	85.616859	85.56942	85.636795	85.597656	85.566864	85.573029	85.669716	85.631729	85.592659	85.54792	85.504555	85.631325	85.604736	85.613426	85.595322	85.577835	85.557571	85.534355	85.630211	85.5924	85.618042	85.655426	85.546936	85.540817	85.551743	85.527428	85.585709	85.606712	85.555901	85.572464	85.607697	85.56884	85.593903	85.575813	85.542168	85.584976	85.556267	85.546867	85.606323	85.570946	85.59684	85.603111	85.672501	85.644844	85.572556	85.546806	85.567596	85.610771	85.615021	85.577271	85.527725	85.526009	85.581329	85.523026	85.484573	85.530991	85.48262	85.475372	85.538925	85.421165	85.426422	85.432564	85.462776	85.474274	85.537384	85.486252	85.419304	85.514984	85.502579	85.521721	85.504921	85.480629	85.550407	85.536438	85.466248
85.352394	85.333389	85.372887	85.347054	85.332077	85.397865	85.389778	85.298859	85.31311	85.415611	85.392891	85.342979	85.409431	85.463783	84.939362	85.376793	85.355591	85.390381	85.361687	85.303986	85.394066	85.315765	85.31781	85.35218	85.33886	85.385056	85.338768	85.325874	85.425308	85.414497	85.374474	85.425888	85.437866	85.421921	85.427887	85.478546	85.414131	85.45919	85.454002	85.332916	85.494896	85.442863	85.424667	85.483139	85.38044	85.518867	85.488159	85.390465	85.460953	85.506119	85.489853	85.495049	85.467514	85.556053	85.484917	85.505028	85.434128	85.494293	85.540733	85.454277	85.56234	85.546761	85.503654	85.484039	85.47213	85.53936	85.580254	85.532059	85.536011	85.547874	85.622032	85.488846	85.573624	85.535149	85.56266	85.619606	85.620636	85.583626	85.548759	85.544853	85.587448	85.563667	85.573174	85.584915	85.581482	85.577705	85.66201	85.639648	85.619034	85.614784	85.611153	85.594078	85.606758	85.623215	85.606216	85.674133	85.659668	85.66362	85.661453	85.650528	85.614479	85.620079	85.628044	85.629478	85.619675	85.614441	85.619118	85.542	85.601715	85.584373	85.614655	85.57579	85.566544	85.62738	85.640831	85.615379	85.65461	85.679794	85.58519	85.632118	85.627396	85.66954	85.613258	85.68718	85.67849	85.657135	85.67308	85.735886	85.589439	85.634331	85.620811	85.65731	85.63343	85.721298	85.589157	85.687927	85.731812	85.713699	85.689903	85.66053	85.609184	85.702545	85.621758	85.645317	85.657097	85.692589	85.642525	85.714928	85.650871	85.675079	85.68177	85.681152	85.680527	85.584702	85.719498	85.65377	85.651665	85.650978	85.642845	85.621559	85.597809	85.595619	85.654564	85.5886	85.607246	85.579636	85.583435	85.633041	85.623322	85.59594	85.653015	85.588539	85.659927	85.620186	85.57148	85.591095	85.66832	85.650726	85.689796	85.663895	85.561073	85.66877	85.621796	85.64212	85.632996	85.657761	85.600708	85.672012	85.608711	85.579483	85.618408	85.613708	85.576759	85.643127	85.643471	85.650101	85.629868	85.538284	85.676323	85.633102	85.599716	85.568886	85.540428	85.591095	85.590492	85.625168	85.6418	85.637245	85.589867	85.635338	85.660698	85.593193	85.574036	85.634758	85.644608	85.615509	85.576759	85.565727	85.59227	85.676346	85.611801	85.604225	85.621796	85.643944	85.646835	85.591438	85.599693	85.709435	85.665314	85.648064	85.626129	85.698914	85.681854	85.636215	85.600983	85.656433	85.64592	85.598389	85.629349	85.599228	85.660744	85.638191	85.650703	85.559097	85.633194	85.598686	85.64476	85.623581	85.591888	85.594543	85.65654	85.623428	85.609955	85.620621	85.592079	85.599976	85.624718	85.607124	85.644775	85.631691	85.616302	85.595192	85.568817	85.581032	85.627441	85.638878	85.589119	85.598412	85.578629	85.613022	85.639069	85.556694	85.580086	85.622574	85.554596	85.596497	85.59594	85.653427	85.551956	85.603111	85.660141	85.583176	85.553345	85.592445	85.628174	85.612015	85.634247	85.55172	85.590683	85.582787	85.608383	85.569313	85.625488	85.580727	85.512383	85.569954	85.528885	85.559959	85.64695	85.580795	85.589378	85.542816	85.529747	85.534744	85.504318	85.512169	85.5606	85.576286	85.562057	85.524254	85.639717	85.561287	85.589912	85.521057	85.495087	85.623619	85.614418	85.600189	85.654953	85.591156	85.578667	85.587143	85.567574	85.583519	85.51329	85.588966	85.542274	85.547958	85.514702	85.493118	85.521179	85.592102	85.544418	85.566544	85.570534	85.569572	85.550987	85.590942	85.608772	85.544121	85.569504	85.533417	85.548347	85.565536	85.605858	85.524834	85.578262	85.581757	85.676941	85.574463	85.622208	85.555923	85.551201	85.601051	85.616501	85.606583	85.591972	85.642311	85.588364	85.630188	85.619011	85.557922	85.565002	85.58223	85.597122	85.587532	85.529015	85.63298	85.603409	85.603241	85.615189	85.547188	85.597763	85.562897	85.543152	85.557747	85.586868	85.592552	85.639862	85.593475	85.564316	85.605751	85.53183	85.567184	85.567726	85.58049	85.583282	85.544273	85.565704	85.615273	85.580811	85.590645	85.583366	85.621605	85.547554	85.654503	85.538239	85.588005	85.538567	85.542274	85.581154	85.633255	85.577232	85.560387	85.612144	85.593857	85.589935	85.57663	85.579483	85.590836	85.592033	85.627846	85.603493	85.575127	85.637337	85.545448	85.561844	85.600945	85.570663	85.683937	85.636024	85.56369	85.571655	85.585213	85.591759	85.602036	85.552193	85.576523	85.600945	85.605339	85.506721	85.538544	85.592339	85.661644	85.615639	85.625252	85.56266	85.600258	85.619225	85.596603	85.588753	85.621307	85.603905	85.612358	85.653641	85.608795	85.605019	85.550194	85.56337	85.645081	85.545708	85.588776	85.533737	85.532578	85.515625	85.579529	85.58905	85.609566	85.595573	85.572853	85.554527	85.597702	85.537064	85.536613	85.588364	85.572319	85.578194	85.605209	85.5588	85.58268	85.516525	85.539253	85.597725	85.559593	85.609756	85.626862	85.564934	85.609032	85.597702	85.642807	85.591286	85.532745	85.532555	85.549332	85.615921	85.636238	85.591927	85.569809	85.526787	85.580643	85.527748	85.512772	85.485603	85.514961	85.485023	85.459473	85.42662	85.44503	85.430824	85.441765	85.429581	85.576309	85.430908	85.414452	85.457581	85.448853	85.512276	85.496681	85.47818	85.575424	85.45829	85.498932
85.366562	85.332932	85.321823	85.341431	85.34877	85.3489	85.361992	85.322403	85.303322	85.393448	85.347313	85.369797	85.397804	85.436958	84.925346	85.379456	85.363213	85.352631	85.382248	85.313019	85.333839	85.296631	85.353081	85.339096	85.4151	85.384346	85.345703	85.386513	85.36467	85.367996	85.43074	85.433891	85.428787	85.408592	85.421875	85.414841	85.421638	85.435333	85.4534	85.40892	85.401833	85.462563	85.396599	85.44529	85.319847	85.45623	85.471939	85.446533	85.432281	85.468094	85.515907	85.464302	85.487213	85.497749	85.505646	85.488953	85.492043	85.511421	85.466789	85.441597	85.479645	85.449173	85.488113	85.464645	85.470932	85.535263	85.521866	85.461594	85.553864	85.53595	85.531761	85.538475	85.518867	85.517189	85.58532	85.573692	85.607811	85.609718	85.616066	85.544037	85.545563	85.560127	85.580452	85.574287	85.585983	85.567513	85.654243	85.620232	85.594353	85.620102	85.624634	85.606476	85.560776	85.613083	85.607208	85.659737	85.614006	85.654991	85.705116	85.589699	85.649803	85.608643	85.584312	85.64077	85.597725	85.579674	85.585213	85.607399	85.553947	85.580345	85.576111	85.573715	85.634972	85.625122	85.636795	85.625145	85.608665	85.629906	85.6418	85.640274	85.621155	85.678986	85.662567	85.64032	85.649628	85.599785	85.646729	85.703056	85.623215	85.624588	85.655205	85.691086	85.617332	85.680573	85.596436	85.666794	85.706017	85.709602	85.67746	85.689499	85.652527	85.621216	85.598816	85.659927	85.649475	85.644867	85.667137	85.694733	85.699005	85.658279	85.636108	85.698486	85.643173	85.62989	85.660698	85.649521	85.642975	85.666046	85.642502	85.630684	85.635513	85.605362	85.65641	85.639778	85.645897	85.617676	85.605812	85.636261	85.674393	85.586456	85.635704	85.565727	85.632271	85.634026	85.620171	85.659927	85.682953	85.627785	85.697823	85.59671	85.605209	85.628555	85.677826	85.638039	85.656044	85.619461	85.631134	85.676064	85.644157	85.632782	85.58448	85.658279	85.612015	85.656776	85.633324	85.644608	85.63665	85.580963	85.672737	85.663773	85.639458	85.589508	85.587486	85.600708	85.669113	85.592812	85.616005	85.607056	85.622681	85.609802	85.62178	85.631989	85.61525	85.561264	85.638237	85.578629	85.608154	85.567703	85.609802	85.588943	85.602402	85.603928	85.637054	85.630981	85.622116	85.562149	85.664864	85.662308	85.723145	85.691666	85.66143	85.704605	85.715782	85.647957	85.618858	85.653725	85.681686	85.621605	85.716408	85.65519	85.60611	85.627892	85.66452	85.618858	85.590729	85.612938	85.615425	85.675377	85.618233	85.622505	85.703468	85.606308	85.644997	85.601181	85.56588	85.584465	85.622787	85.637657	85.618538	85.585106	85.652504	85.615143	85.567574	85.625252	85.642975	85.67823	85.606758	85.647034	85.58886	85.630684	85.608154	85.597832	85.650917	85.587746	85.648918	85.575127	85.629524	85.641838	85.618385	85.633018	85.673233	85.614586	85.552574	85.628792	85.628128	85.62796	85.623405	85.614845	85.557556	85.645638	85.610168	85.547836	85.587448	85.571434	85.555367	85.531075	85.546051	85.566284	85.583923	85.582466	85.550728	85.59272	85.553093	85.563324	85.526611	85.571632	85.552551	85.557236	85.550537	85.573929	85.589272	85.565147	85.566826	85.514313	85.536911	85.622765	85.626282	85.631729	85.676941	85.557404	85.587097	85.518822	85.578026	85.610428	85.517021	85.56234	85.524918	85.541672	85.555984	85.569443	85.529381	85.578087	85.600746	85.551994	85.558006	85.583885	85.573647	85.594673	85.587532	85.56498	85.526031	85.539635	85.58667	85.537041	85.562317	85.562447	85.559654	85.564896	85.648788	85.577469	85.552856	85.536957	85.59787	85.573883	85.599525	85.608986	85.569443	85.570854	85.599785	85.653084	85.610573	85.602615	85.567856	85.573479	85.617081	85.602554	85.581718	85.6577	85.663834	85.621368	85.54747	85.565216	85.589157	85.600616	85.55069	85.621109	85.543503	85.640205	85.564873	85.60495	85.599869	85.559914	85.517105	85.55378	85.59446	85.592079	85.575684	85.59523	85.575195	85.615295	85.62635	85.661987	85.554573	85.603882	85.605659	85.677589	85.537277	85.59729	85.520195	85.546547	85.616478	85.589012	85.561333	85.527039	85.588196	85.606995	85.629028	85.615486	85.626671	85.600945	85.620407	85.620857	85.609802	85.623085	85.56813	85.573456	85.524124	85.649284	85.570236	85.628296	85.603798	85.583092	85.580063	85.558136	85.56562	85.636902	85.558304	85.620857	85.540344	85.5494	85.525024	85.553543	85.630402	85.600723	85.59465	85.569633	85.590408	85.598198	85.571823	85.518631	85.57309	85.63961	85.588623	85.58493	85.622528	85.552727	85.620598	85.562836	85.623001	85.649628	85.573219	85.569611	85.542038	85.506439	85.54567	85.511505	85.584785	85.565582	85.577057	85.616928	85.550018	85.588669	85.582146	85.528954	85.614349	85.545731	85.550064	85.544312	85.524162	85.555733	85.508759	85.555473	85.548561	85.548286	85.537323	85.642311	85.569916	85.566589	85.57605	85.578323	85.617439	85.558517	85.578171	85.495735	85.540771	85.523567	85.521294	85.498505	85.552597	85.558456	85.534378	85.474815	85.502388	85.47966	85.474258	85.493011	85.381516	85.469124	85.454346	85.476143	85.439453	85.515732	85.46093	85.419106	85.449539	85.497192	85.471207	85.479256	85.508118	85.474945	85.472473	85.487427
85.369995	85.291245	85.326324	85.314758	85.309441	85.293602	85.332634	85.319954	85.270149	85.3825	85.356049	85.374153	85.373085	85.420013	84.869362	85.373085	85.385742	85.33918	85.387863	85.324051	85.314354	85.344566	85.393875	85.351433	85.385719	85.386108	85.357758	85.369324	85.375099	85.379692	85.393082	85.371368	85.421127	85.434021	85.386086	85.387756	85.413727	85.343338	85.407394	85.395401	85.430351	85.399025	85.448524	85.408295	85.30545	85.460419	85.442902	85.495178	85.473572	85.443504	85.481956	85.417847	85.490433	85.428658	85.493973	85.449173	85.458359	85.509598	85.435135	85.445374	85.436188	85.466873	85.473915	85.471054	85.419685	85.473206	85.514465	85.505112	85.552856	85.510925	85.534294	85.542961	85.46093	85.528091	85.542702	85.572319	85.526932	85.521698	85.568222	85.558968	85.526268	85.590492	85.544037	85.568581	85.58223	85.54715	85.647293	85.616005	85.596283	85.566719	85.652328	85.607185	85.591904	85.595726	85.546631	85.669136	85.57225	85.584824	85.624245	85.573647	85.624115	85.612167	85.581497	85.597893	85.64283	85.641579	85.613235	85.623405	85.594353	85.601776	85.564293	85.591736	85.567337	85.604286	85.647308	85.646881	85.57399	85.587746	85.649651	85.596413	85.632309	85.623451	85.605751	85.639305	85.679779	85.55294	85.616264	85.706017	85.622696	85.655251	85.67617	85.652847	85.666344	85.683617	85.655998	85.625877	85.660957	85.706276	85.65313	85.674797	85.641068	85.642204	85.612915	85.674286	85.676598	85.701897	85.666817	85.637375	85.649841	85.630356	85.665253	85.647354	85.613541	85.676193	85.636154	85.640083	85.619606	85.708786	85.598732	85.633919	85.604462	85.617981	85.620186	85.652443	85.652824	85.607033	85.628174	85.624374	85.697609	85.629417	85.631775	85.593132	85.625725	85.660378	85.673401	85.700058	85.665726	85.616371	85.663834	85.611069	85.659309	85.635849	85.704391	85.661278	85.715034	85.643044	85.6548	85.666664	85.692627	85.666901	85.606758	85.626305	85.653366	85.652931	85.65538	85.663963	85.635399	85.616432	85.628212	85.622139	85.617012	85.612396	85.59214	85.559402	85.619545	85.600449	85.592163	85.592873	85.624138	85.633148	85.63549	85.618324	85.58139	85.55249	85.600189	85.592033	85.607681	85.560387	85.604225	85.615685	85.599335	85.626945	85.647614	85.659561	85.624863	85.56813	85.661835	85.657372	85.674324	85.701019	85.662201	85.698532	85.674667	85.638557	85.643944	85.625595	85.653191	85.678085	85.67662	85.676582	85.664459	85.68055	85.664238	85.630814	85.628387	85.620834	85.640251	85.675697	85.617889	85.66053	85.713615	85.610252	85.58931	85.626587	85.601883	85.660721	85.645378	85.689819	85.595016	85.6436	85.694862	85.628792	85.634262	85.606758	85.634026	85.591133	85.615555	85.608963	85.633881	85.586395	85.593643	85.597549	85.681282	85.600746	85.598541	85.602486	85.58783	85.658447	85.622208	85.619263	85.617912	85.601952	85.580917	85.645187	85.614182	85.632744	85.620598	85.625748	85.573822	85.609116	85.589973	85.591606	85.566307	85.602638	85.524834	85.568863	85.570732	85.557167	85.59877	85.624161	85.536545	85.595535	85.591133	85.547211	85.541245	85.595383	85.521248	85.514679	85.580688	85.587227	85.608131	85.568069	85.616585	85.564102	85.528992	85.612854	85.630791	85.602699	85.64283	85.556549	85.546074	85.517532	85.559441	85.606606	85.542191	85.521866	85.543671	85.576973	85.547058	85.589676	85.554016	85.546738	85.531631	85.566612	85.556587	85.562706	85.57869	85.561951	85.536507	85.53891	85.578537	85.534508	85.597595	85.53157	85.542038	85.533112	85.525902	85.546844	85.56633	85.574074	85.528328	85.528091	85.617569	85.562599	85.579292	85.604439	85.578285	85.630531	85.57399	85.640701	85.59259	85.569679	85.593513	85.583046	85.610336	85.608841	85.580467	85.624977	85.608131	85.580513	85.61068	85.560989	85.580086	85.596756	85.6036	85.55365	85.55275	85.613068	85.606026	85.617058	85.59671	85.56839	85.591179	85.552986	85.597855	85.584267	85.612892	85.526825	85.596802	85.610641	85.59259	85.613945	85.52449	85.586052	85.596626	85.613861	85.626198	85.627937	85.607315	85.54155	85.639519	85.589142	85.54187	85.560577	85.645447	85.548584	85.585876	85.617874	85.566376	85.604523	85.59536	85.635597	85.615578	85.655983	85.571434	85.545067	85.519684	85.608238	85.574379	85.553024	85.550728	85.562614	85.59536	85.586845	85.542381	85.608643	85.557854	85.626778	85.566696	85.491852	85.489342	85.584099	85.613068	85.590942	85.565491	85.525879	85.546997	85.585236	85.545235	85.535599	85.557724	85.620529	85.55088	85.609222	85.540733	85.590149	85.614548	85.54985	85.608131	85.675827	85.482262	85.601006	85.564568	85.538437	85.519852	85.515923	85.62326	85.566437	85.529999	85.540024	85.540108	85.569809	85.560883	85.510651	85.607292	85.555534	85.55024	85.454277	85.526222	85.563217	85.568581	85.54393	85.515366	85.583366	85.501228	85.604263	85.527641	85.589012	85.538925	85.571114	85.574867	85.517319	85.570297	85.477585	85.595856	85.460884	85.516289	85.534744	85.472214	85.488182	85.534355	85.442581	85.495735	85.4841	85.475479	85.442307	85.359009	85.438591	85.428123	85.491722	85.437111	85.514381	85.454323	85.438782	85.493759	85.45314	85.496315	85.396324	85.489639	85.416298	85.408554	85.397118
85.326347	85.232918	85.361519	85.323067	85.37825	85.26255	85.31414	85.301308	85.342079	85.393639	85.380676	85.384239	85.344414	85.416489	84.850311	85.319054	85.304955	85.308258	85.355103	85.372246	85.330643	85.35186	85.371773	85.288559	85.326027	85.28154	85.364799	85.330727	85.321304	85.419342	85.370682	85.297569	85.379326	85.349609	85.41922	85.394455	85.343575	85.341499	85.384003	85.405869	85.360741	85.357292	85.423103	85.413399	85.245819	85.42778	85.433998	85.416428	85.432518	85.470245	85.438187	85.408936	85.43119	85.38501	85.44838	85.392113	85.499855	85.417778	85.415207	85.474617	85.399559	85.463333	85.47921	85.409927	85.401642	85.452217	85.464447	85.482262	85.518417	85.512321	85.562294	85.595467	85.498482	85.517685	85.536781	85.468079	85.57	85.544189	85.509743	85.562683	85.561226	85.542511	85.521568	85.572556	85.480522	85.550964	85.581825	85.614075	85.620338	85.572571	85.614052	85.559677	85.562508	85.623558	85.559097	85.624069	85.578003	85.561653	85.606026	85.54142	85.617188	85.579849	85.634605	85.607552	85.591972	85.617271	85.590919	85.632637	85.606628	85.589203	85.609566	85.559525	85.580856	85.638	85.587318	85.659691	85.633644	85.602463	85.612831	85.633812	85.614113	85.614502	85.587166	85.64109	85.622658	85.58654	85.621429	85.669586	85.671539	85.682312	85.671326	85.655334	85.638451	85.69696	85.65049	85.65609	85.696167	85.68512	85.683937	85.617592	85.673744	85.649284	85.636993	85.717758	85.722931	85.663063	85.661835	85.663857	85.657204	85.660934	85.68589	85.611259	85.661064	85.69471	85.687347	85.643623	85.669411	85.652718	85.612053	85.620941	85.613342	85.654091	85.608109	85.660461	85.660461	85.665123	85.65802	85.695419	85.638237	85.647804	85.669907	85.642464	85.629242	85.657394	85.653961	85.676086	85.649246	85.604782	85.71312	85.702003	85.66317	85.645035	85.680054	85.640465	85.715096	85.587936	85.627052	85.639351	85.666969	85.67205	85.638641	85.642334	85.619247	85.640121	85.624977	85.635635	85.620895	85.594376	85.648575	85.641304	85.588623	85.614395	85.573822	85.618347	85.581932	85.56723	85.585815	85.604698	85.582077	85.58506	85.637161	85.599419	85.627335	85.575279	85.590424	85.567917	85.638512	85.577919	85.616394	85.616821	85.631477	85.633194	85.647095	85.611588	85.54071	85.631622	85.683319	85.636391	85.686195	85.690529	85.637787	85.706642	85.635635	85.669952	85.644287	85.614525	85.607681	85.688599	85.633667	85.693855	85.631195	85.671906	85.690033	85.644241	85.666901	85.622849	85.656326	85.649818	85.648857	85.637695	85.714836	85.553909	85.61171	85.634071	85.556137	85.646065	85.607483	85.67997	85.629051	85.700722	85.704643	85.640656	85.630829	85.649994	85.635597	85.631775	85.605705	85.625534	85.632545	85.5774	85.583473	85.596626	85.688164	85.661942	85.64328	85.560944	85.673965	85.670334	85.599998	85.601929	85.640785	85.616951	85.642548	85.561806	85.574913	85.629562	85.636536	85.671257	85.603645	85.607658	85.594887	85.583176	85.548088	85.622955	85.609993	85.596542	85.549934	85.56266	85.584717	85.58223	85.562317	85.54438	85.605659	85.609612	85.561333	85.602165	85.557808	85.513885	85.607056	85.658897	85.610107	85.553413	85.636086	85.618195	85.59343	85.57354	85.633278	85.601517	85.55925	85.571136	85.589142	85.556007	85.561333	85.580002	85.532578	85.518631	85.507278	85.548004	85.537407	85.604118	85.512108	85.572166	85.565666	85.591217	85.563972	85.553154	85.563606	85.585213	85.508095	85.552299	85.58886	85.548157	85.600319	85.563904	85.608086	85.55777	85.529533	85.556999	85.581329	85.577126	85.566673	85.546761	85.586906	85.569679	85.598	85.573479	85.622337	85.607613	85.645508	85.60302	85.599457	85.609825	85.617142	85.635147	85.606689	85.616821	85.576134	85.60656	85.626434	85.610916	85.624802	85.582184	85.660461	85.581993	85.587273	85.567596	85.586136	85.526222	85.604012	85.553307	85.602875	85.615471	85.586761	85.524101	85.631729	85.577293	85.583519	85.530151	85.640381	85.599953	85.622292	85.577637	85.479965	85.59935	85.53389	85.575554	85.606049	85.643532	85.593796	85.619522	85.66748	85.538391	85.544853	85.523949	85.659073	85.590469	85.573929	85.582657	85.571289	85.56144	85.571671	85.661041	85.619995	85.672592	85.594543	85.594139	85.550255	85.609459	85.579117	85.539337	85.543587	85.522018	85.641602	85.5158	85.551201	85.599586	85.524361	85.58448	85.552361	85.526421	85.565346	85.636711	85.585449	85.557465	85.599121	85.519829	85.59671	85.54657	85.500603	85.556183	85.532837	85.627396	85.515045	85.60006	85.608086	85.562424	85.56163	85.573563	85.587486	85.608368	85.516335	85.542274	85.573151	85.526421	85.534225	85.555626	85.616608	85.55822	85.579636	85.538261	85.519119	85.526955	85.603256	85.527924	85.517517	85.55159	85.539291	85.547401	85.510559	85.563263	85.610512	85.527534	85.535454	85.553131	85.532791	85.528046	85.494812	85.567764	85.512474	85.537773	85.549911	85.584351	85.516975	85.563713	85.566521	85.48069	85.549103	85.512169	85.55088	85.466789	85.465225	85.44606	85.487686	85.499939	85.451317	85.462128	85.342354	85.45945	85.389816	85.423103	85.454124	85.500732	85.411552	85.388252	85.439407	85.45385	85.460632	85.383492	85.428101	85.357529	85.420761	85.41909
85.292336	85.301712	85.36898	85.333725	85.295387	85.332397	85.296005	85.350487	85.346069	85.37735	85.406387	85.372437	85.315208	85.387306	84.871147	85.307121	85.35817	85.322723	85.355789	85.300041	85.289551	85.346176	85.3339	85.278648	85.32431	85.272041	85.299614	85.359009	85.415459	85.342377	85.320572	85.338516	85.284462	85.297356	85.374367	85.364136	85.356133	85.356926	85.352867	85.381386	85.372009	85.378983	85.432968	85.430695	85.26107	85.453568	85.325508	85.422264	85.431831	85.407135	85.405159	85.468979	85.439705	85.405998	85.466705	85.457001	85.464043	85.375893	85.392632	85.42057	85.410011	85.388512	85.398788	85.381195	85.401688	85.42379	85.472755	85.447113	85.423676	85.480606	85.532104	85.491745	85.528862	85.524895	85.517189	85.504402	85.515968	85.548691	85.464966	85.517448	85.447197	85.516205	85.522018	85.505241	85.450241	85.590599	85.583176	85.574806	85.602806	85.520882	85.612442	85.517212	85.56916	85.655098	85.476334	85.638512	85.600037	85.603432	85.611328	85.562103	85.58976	85.639435	85.555817	85.647163	85.609978	85.580429	85.528801	85.617332	85.586563	85.624588	85.581284	85.568306	85.562836	85.572189	85.548477	85.493698	85.633987	85.64566	85.488609	85.578087	85.66851	85.589653	85.573219	85.584633	85.604393	85.567963	85.597168	85.666283	85.630661	85.644844	85.672417	85.57547	85.626472	85.640617	85.663879	85.591843	85.611153	85.708656	85.699455	85.568199	85.697845	85.706688	85.657806	85.633102	85.736786	85.669113	85.661491	85.629417	85.606026	85.700615	85.640335	85.637054	85.584244	85.729004	85.69136	85.648666	85.664841	85.622528	85.625961	85.638405	85.626457	85.600578	85.671448	85.680466	85.633667	85.644325	85.635635	85.668037	85.594719	85.657974	85.65918	85.654755	85.608406	85.650269	85.67308	85.675896	85.635277	85.57328	85.668121	85.714111	85.634712	85.737732	85.657051	85.652115	85.678726	85.60907	85.619049	85.597206	85.660591	85.672012	85.653534	85.642975	85.564674	85.581413	85.665527	85.646622	85.569527	85.552078	85.616844	85.571053	85.630104	85.539528	85.6045	85.631989	85.631859	85.628296	85.605301	85.611732	85.613281	85.635963	85.580147	85.603577	85.616348	85.598259	85.600235	85.670418	85.629349	85.602119	85.645058	85.611389	85.641304	85.588707	85.58075	85.61377	85.577362	85.670334	85.653702	85.6772	85.751122	85.63195	85.678772	85.687027	85.663536	85.742584	85.686577	85.612572	85.643982	85.680595	85.652657	85.604759	85.712326	85.636925	85.634972	85.659843	85.652763	85.626221	85.66227	85.623947	85.636757	85.613731	85.687332	85.615448	85.625938	85.604591	85.533241	85.627594	85.602982	85.707993	85.644524	85.641388	85.671623	85.630936	85.674088	85.656563	85.654198	85.635445	85.616173	85.65802	85.682243	85.639198	85.628899	85.681427	85.632591	85.677612	85.607788	85.673981	85.633987	85.57959	85.616005	85.632828	85.662865	85.633087	85.672264	85.583969	85.579872	85.670761	85.629547	85.634094	85.614418	85.630722	85.601608	85.633102	85.594635	85.64122	85.612381	85.614693	85.548393	85.589592	85.585793	85.628067	85.568329	85.586327	85.555946	85.618729	85.515495	85.542984	85.590988	85.544876	85.546761	85.641708	85.555733	85.615036	85.558281	85.623489	85.574783	85.594093	85.595833	85.669411	85.587616	85.586739	85.586159	85.562813	85.571198	85.545364	85.558456	85.518669	85.527748	85.503052	85.525284	85.559059	85.529404	85.592552	85.508842	85.622185	85.540627	85.54921	85.57476	85.587448	85.556824	85.576439	85.572571	85.520515	85.601265	85.563179	85.64489	85.583519	85.558174	85.579483	85.557144	85.579613	85.534271	85.56691	85.614418	85.584633	85.605301	85.635918	85.640678	85.677803	85.64122	85.607826	85.630661	85.673256	85.668381	85.583664	85.612549	85.626045	85.581177	85.555153	85.604935	85.590424	85.608276	85.609222	85.603882	85.640335	85.565491	85.57605	85.558113	85.588219	85.597336	85.514664	85.576866	85.652077	85.578926	85.551376	85.622787	85.57946	85.586456	85.551781	85.617012	85.622742	85.647186	85.634758	85.516487	85.617249	85.581284	85.567535	85.607552	85.606758	85.620789	85.633492	85.623322	85.588692	85.548241	85.586197	85.584419	85.623154	85.5783	85.642288	85.582916	85.565941	85.54747	85.58622	85.598282	85.648087	85.626709	85.623169	85.578987	85.616112	85.569466	85.599785	85.487885	85.567276	85.576782	85.578392	85.598839	85.578972	85.519249	85.534744	85.502708	85.540108	85.533264	85.619934	85.474838	85.574097	85.490845	85.541672	85.554253	85.542358	85.512146	85.523972	85.565582	85.543373	85.55674	85.556526	85.557983	85.541206	85.55294	85.534958	85.568367	85.58326	85.582703	85.577919	85.558754	85.45417	85.555367	85.55172	85.553864	85.518761	85.556976	85.55249	85.520065	85.487	85.58139	85.567986	85.514099	85.542191	85.501724	85.50013	85.48436	85.522987	85.539078	85.505112	85.551117	85.56916	85.47522	85.480995	85.491768	85.519684	85.539383	85.594009	85.538307	85.538818	85.497795	85.564079	85.487839	85.512794	85.501015	85.534164	85.513718	85.454903	85.436813	85.47715	85.49865	85.461464	85.389282	85.474945	85.404671	85.383873	85.342781	85.455589	85.387283	85.465309	85.367722	85.425117	85.454903	85.47348	85.448509	85.403549	85.407181	85.387177	85.446121	85.431381
85.2603	85.316223	85.345749	85.307297	85.263733	85.332016	85.366493	85.347588	85.372757	85.348831	85.380997	85.32766	85.332703	85.400208	84.853424	85.25708	85.324135	85.358856	85.369888	85.360359	85.261612	85.361214	85.337631	85.303131	85.341087	85.329605	85.318108	85.315659	85.380058	85.301605	85.292229	85.391792	85.398338	85.3507	85.342545	85.325165	85.312874	85.376945	85.366577	85.354179	85.387756	85.338493	85.377419	85.389542	85.262749	85.429924	85.358444	85.382248	85.420464	85.404434	85.438461	85.429535	85.420334	85.403206	85.504921	85.409882	85.443527	85.378471	85.377136	85.398041	85.43222	85.376534	85.385139	85.343704	85.435074	85.398422	85.462128	85.423935	85.427025	85.435051	85.462044	85.406471	85.535904	85.47245	85.489922	85.531502	85.509079	85.485565	85.452629	85.512276	85.39827	85.553818	85.51535	85.47187	85.480583	85.539635	85.521912	85.523674	85.513718	85.487282	85.542534	85.524963	85.554977	85.607399	85.500732	85.554359	85.586975	85.570129	85.517731	85.565453	85.585533	85.562187	85.533867	85.538948	85.573586	85.589828	85.575516	85.568649	85.633537	85.58358	85.55191	85.585274	85.543671	85.529999	85.592873	85.502304	85.697777	85.609779	85.530411	85.548393	85.557274	85.53981	85.556503	85.540176	85.559891	85.561569	85.570084	85.605362	85.6492	85.653366	85.56691	85.622894	85.6577	85.647438	85.615295	85.555283	85.557617	85.646042	85.620895	85.597809	85.688469	85.687698	85.641922	85.700485	85.691254	85.674477	85.659607	85.67643	85.656326	85.672844	85.703468	85.669861	85.621262	85.792625	85.718613	85.571976	85.617249	85.625191	85.674347	85.658188	85.642029	85.65712	85.745567	85.649803	85.667419	85.666901	85.607208	85.57785	85.605316	85.620621	85.656219	85.653061	85.669952	85.666862	85.669777	85.679604	85.701408	85.664368	85.666367	85.660339	85.663666	85.725548	85.68074	85.628578	85.711258	85.64109	85.662651	85.622482	85.624825	85.65274	85.641327	85.664368	85.648964	85.599289	85.634178	85.614288	85.571304	85.512642	85.575775	85.587013	85.692612	85.596886	85.608559	85.602379	85.640701	85.68396	85.592316	85.580917	85.599289	85.630356	85.669243	85.634247	85.597633	85.55275	85.596046	85.613426	85.649498	85.633362	85.581886	85.598083	85.666428	85.611839	85.585426	85.674026	85.603409	85.650185	85.67115	85.648102	85.659927	85.678406	85.653923	85.694	85.642311	85.722137	85.701767	85.62796	85.666237	85.615425	85.641068	85.623154	85.706879	85.676689	85.614243	85.619202	85.685181	85.626259	85.667847	85.594566	85.64386	85.643448	85.662331	85.671623	85.66716	85.642227	85.606628	85.666153	85.644051	85.676361	85.699455	85.648018	85.604675	85.630341	85.653404	85.631004	85.632782	85.657372	85.543839	85.590836	85.67643	85.621605	85.669563	85.629112	85.58622	85.641304	85.580063	85.634804	85.575424	85.607635	85.62796	85.628174	85.670639	85.680717	85.694862	85.548195	85.621391	85.647308	85.578262	85.613518	85.584656	85.634155	85.623985	85.644325	85.603172	85.605835	85.591095	85.616844	85.621628	85.601265	85.62532	85.660034	85.598755	85.58062	85.624802	85.58139	85.616051	85.559631	85.578735	85.548691	85.595253	85.606133	85.594612	85.571884	85.565689	85.572937	85.532295	85.620728	85.552315	85.636284	85.603943	85.584824	85.614182	85.579956	85.554871	85.550369	85.539551	85.54586	85.568199	85.518074	85.514832	85.522324	85.505005	85.577682	85.522469	85.592941	85.56427	85.576157	85.552574	85.606201	85.532661	85.567963	85.581139	85.52919	85.527748	85.538734	85.618797	85.589272	85.593796	85.553261	85.562599	85.629074	85.549103	85.544914	85.543823	85.619095	85.612724	85.654411	85.57058	85.613838	85.578049	85.58493	85.630508	85.671944	85.659973	85.610275	85.61171	85.645813	85.603706	85.592705	85.607552	85.576111	85.579567	85.621094	85.653214	85.649864	85.535088	85.616798	85.632568	85.624199	85.616608	85.620682	85.598305	85.596909	85.612167	85.613876	85.584015	85.582359	85.617638	85.612358	85.589485	85.624092	85.626732	85.650337	85.603836	85.690422	85.545151	85.57753	85.606499	85.606155	85.603813	85.593796	85.612976	85.687286	85.584137	85.547424	85.571091	85.539955	85.620361	85.607101	85.528969	85.597252	85.571762	85.56678	85.628731	85.624527	85.628067	85.642632	85.551224	85.535172	85.613083	85.599419	85.538734	85.585983	85.642715	85.575256	85.543007	85.60553	85.523048	85.487686	85.487068	85.524811	85.48848	85.561821	85.455376	85.559937	85.490646	85.516998	85.542381	85.583839	85.557983	85.56324	85.576225	85.534592	85.492195	85.553345	85.470154	85.584824	85.545647	85.550514	85.494919	85.555321	85.609398	85.531502	85.508461	85.492363	85.553543	85.536865	85.477516	85.520538	85.537277	85.609352	85.480049	85.508972	85.535538	85.509209	85.522446	85.536758	85.489616	85.503136	85.406082	85.447151	85.475754	85.48777	85.493118	85.528481	85.476677	85.461876	85.508354	85.488243	85.528198	85.558968	85.531914	85.528328	85.445847	85.468979	85.501762	85.492538	85.481422	85.465561	85.48539	85.457367	85.419022	85.490715	85.43145	85.425117	85.43177	85.440842	85.436401	85.34317	85.357071	85.396019	85.387932	85.397583	85.35379	85.414391	85.436707	85.391876	85.45089	85.365677	85.336838	85.32785	85.36306	85.423462
85.302467	85.286606	85.37149	85.307892	85.307335	85.296181	85.352119	85.311264	85.319199	85.331886	85.330597	85.368469	85.33757	85.367805	84.808678	85.299957	85.41761	85.434326	85.404686	85.335403	85.281654	85.307526	85.312744	85.356003	85.370422	85.363319	85.277573	85.290276	85.338791	85.291718	85.337807	85.316841	85.415977	85.342766	85.344284	85.294823	85.311005	85.364952	85.394135	85.274315	85.369392	85.299614	85.360809	85.325577	85.261177	85.391212	85.364349	85.408936	85.407158	85.419128	85.448654	85.394798	85.386475	85.386192	85.488571	85.422691	85.426125	85.379929	85.379799	85.368942	85.409149	85.391899	85.366089	85.371986	85.433403	85.399521	85.397133	85.423424	85.435097	85.438553	85.43293	85.447372	85.474274	85.529701	85.464172	85.530258	85.484322	85.444923	85.462563	85.486053	85.44767	85.495544	85.457817	85.448059	85.460114	85.520157	85.504532	85.45224	85.456337	85.427605	85.555626	85.540642	85.520645	85.587425	85.503204	85.573364	85.505478	85.560234	85.53569	85.614822	85.566071	85.581589	85.511375	85.525085	85.524704	85.557899	85.557251	85.544937	85.612656	85.518799	85.586632	85.617188	85.478249	85.53215	85.533241	85.538864	85.613449	85.586868	85.552299	85.597229	85.569702	85.568626	85.584183	85.565475	85.575447	85.58519	85.579117	85.601776	85.666862	85.569313	85.537788	85.566673	85.641495	85.681877	85.588005	85.587166	85.545067	85.582489	85.654648	85.584526	85.608604	85.625771	85.641922	85.638062	85.618858	85.668922	85.656967	85.611008	85.688362	85.677734	85.705872	85.641693	85.667976	85.736488	85.694923	85.655251	85.593903	85.654221	85.663315	85.634392	85.654243	85.64328	85.675034	85.635361	85.657867	85.646622	85.653702	85.543457	85.652763	85.688835	85.671944	85.684219	85.641647	85.626282	85.659904	85.671707	85.720932	85.691322	85.66497	85.6931	85.673492	85.771469	85.659561	85.661346	85.699478	85.634567	85.654007	85.641907	85.655121	85.660355	85.664497	85.60553	85.654846	85.596115	85.589592	85.589996	85.58506	85.539146	85.604568	85.589867	85.591797	85.632912	85.617355	85.595772	85.586739	85.681732	85.603928	85.616974	85.585083	85.58461	85.681732	85.649582	85.540817	85.585709	85.589508	85.587639	85.659821	85.618752	85.638237	85.600258	85.668236	85.653275	85.595192	85.640747	85.598862	85.648407	85.660851	85.639755	85.663811	85.675789	85.685272	85.705719	85.680206	85.641624	85.668983	85.674194	85.670418	85.631859	85.632187	85.641754	85.6642	85.633835	85.621971	85.647522	85.602356	85.675766	85.662651	85.637871	85.638023	85.662163	85.67411	85.69458	85.693062	85.581757	85.613945	85.632439	85.690895	85.680466	85.684563	85.67289	85.651131	85.64476	85.665634	85.710159	85.608749	85.664024	85.592743	85.609779	85.624031	85.630211	85.658684	85.594543	85.579376	85.618988	85.650742	85.623924	85.672607	85.607269	85.618065	85.624825	85.658554	85.662521	85.655998	85.567917	85.662849	85.583755	85.600616	85.591927	85.58532	85.591606	85.623558	85.57811	85.634155	85.644135	85.590149	85.63871	85.612396	85.628601	85.613258	85.629524	85.59008	85.614677	85.656258	85.611328	85.596222	85.611626	85.664436	85.571671	85.567146	85.587013	85.571846	85.608345	85.555984	85.545235	85.509148	85.549034	85.522408	85.56105	85.590706	85.570236	85.615021	85.622032	85.570877	85.540237	85.541565	85.594246	85.56163	85.544785	85.524529	85.548073	85.515457	85.573479	85.575645	85.561928	85.587982	85.553391	85.589035	85.599098	85.55423	85.619461	85.608192	85.547768	85.555664	85.589523	85.600899	85.637718	85.579956	85.564117	85.587982	85.602356	85.579956	85.582787	85.57328	85.678749	85.588112	85.680466	85.592033	85.655617	85.616051	85.677864	85.583176	85.623749	85.611801	85.600945	85.628922	85.57811	85.621864	85.626518	85.599419	85.577126	85.661301	85.641602	85.62429	85.69014	85.538116	85.609741	85.643402	85.600105	85.635338	85.553864	85.578194	85.579208	85.641342	85.623665	85.599373	85.602379	85.599808	85.608131	85.597038	85.604263	85.556267	85.578606	85.592613	85.675507	85.599098	85.617546	85.587639	85.596024	85.649521	85.579079	85.595573	85.607033	85.549103	85.544914	85.556351	85.557037	85.601112	85.584099	85.566162	85.589096	85.518097	85.603798	85.623062	85.593842	85.630615	85.557144	85.626282	85.555817	85.561584	85.557663	85.516975	85.620529	85.599266	85.539383	85.551071	85.565147	85.500259	85.481339	85.526871	85.42482	85.504318	85.492943	85.510391	85.498222	85.508629	85.458313	85.510262	85.552856	85.597038	85.569786	85.580856	85.527237	85.48571	85.534447	85.479019	85.55822	85.555473	85.524529	85.536545	85.544189	85.491402	85.508568	85.456039	85.460243	85.475861	85.53524	85.472343	85.506981	85.570107	85.505066	85.47361	85.551392	85.534698	85.512772	85.456017	85.432495	85.450264	85.428917	85.422005	85.439621	85.494789	85.423058	85.455864	85.468849	85.470177	85.370102	85.44883	85.479729	85.509766	85.508202	85.4711	85.49041	85.478119	85.412262	85.481422	85.444839	85.457779	85.450523	85.448784	85.37645	85.413872	85.422928	85.401108	85.429497	85.386299	85.420242	85.406128	85.423767	85.333618	85.361366	85.402176	85.365013	85.324844	85.400009	85.402519	85.392586	85.461296	85.404564	85.345184	85.273605	85.307076	85.380615
85.321091	85.317955	85.311287	85.306587	85.330315	85.296349	85.358215	85.316391	85.299164	85.351456	85.310165	85.28418	85.366814	85.396683	84.79409	85.331306	85.374588	85.409241	85.378937	85.339714	85.266159	85.288498	85.284035	85.299507	85.317055	85.333153	85.254402	85.264938	85.326797	85.269997	85.377335	85.38044	85.394951	85.398636	85.295425	85.362785	85.347244	85.357033	85.369545	85.309479	85.366684	85.356644	85.331436	85.299545	85.294937	85.349739	85.317245	85.389282	85.404129	85.382591	85.434883	85.385422	85.320831	85.386002	85.460907	85.46505	85.415161	85.416901	85.368942	85.422539	85.447327	85.400612	85.355232	85.341751	85.458359	85.395523	85.429085	85.359154	85.393875	85.429771	85.433784	85.428185	85.421509	85.463333	85.439964	85.469917	85.447151	85.502968	85.437584	85.421944	85.448593	85.478096	85.483307	85.453423	85.449257	85.505051	85.423531	85.440506	85.414581	85.522408	85.503479	85.441551	85.495796	85.601562	85.446106	85.570152	85.467819	85.542191	85.560196	85.564011	85.504852	85.527962	85.538887	85.520798	85.524658	85.559723	85.56337	85.540733	85.53228	85.545753	85.544418	85.56575	85.456078	85.48674	85.504425	85.537125	85.571609	85.515755	85.54406	85.522278	85.54052	85.559311	85.536034	85.465561	85.563324	85.571053	85.556076	85.579803	85.571373	85.542297	85.525047	85.553993	85.576797	85.622116	85.564102	85.567467	85.587959	85.562981	85.612762	85.57225	85.596519	85.627785	85.633812	85.646797	85.66922	85.618988	85.600983	85.598045	85.652763	85.679779	85.692505	85.666626	85.630791	85.771034	85.657051	85.686256	85.673187	85.67527	85.691406	85.682091	85.656647	85.656151	85.67617	85.602036	85.659584	85.630768	85.692612	85.608192	85.651047	85.65313	85.662697	85.647186	85.619263	85.641174	85.628731	85.638832	85.736534	85.643471	85.663681	85.647308	85.734795	85.78035	85.604141	85.714706	85.647072	85.640099	85.625679	85.60611	85.631432	85.651947	85.655441	85.609673	85.628281	85.619629	85.573967	85.594269	85.568542	85.551331	85.651733	85.559998	85.572701	85.68512	85.632568	85.591736	85.620209	85.65892	85.597359	85.63768	85.52153	85.568649	85.666389	85.604698	85.590553	85.556824	85.582748	85.647141	85.609932	85.608086	85.659393	85.592812	85.603325	85.595337	85.641258	85.657013	85.659607	85.624374	85.667458	85.620338	85.681946	85.715698	85.6754	85.67926	85.644325	85.644455	85.620598	85.641327	85.620079	85.663895	85.626411	85.652008	85.693489	85.642097	85.640808	85.667801	85.617271	85.673508	85.616516	85.66954	85.627487	85.616974	85.620422	85.723526	85.750374	85.596458	85.62796	85.681519	85.641434	85.624397	85.649712	85.647758	85.672592	85.649757	85.631454	85.664093	85.638344	85.612785	85.577057	85.668449	85.621216	85.634499	85.668213	85.601456	85.56852	85.671967	85.599457	85.660141	85.683594	85.584999	85.634758	85.60257	85.626007	85.685593	85.639458	85.596176	85.646408	85.560196	85.579849	85.621559	85.642502	85.57193	85.626991	85.596306	85.659348	85.655296	85.663834	85.657936	85.644997	85.681084	85.608063	85.627609	85.558586	85.607124	85.64212	85.630127	85.591759	85.600983	85.60611	85.570023	85.581284	85.575661	85.569267	85.54496	85.502792	85.520264	85.536461	85.573822	85.549789	85.606476	85.575859	85.565125	85.595917	85.598991	85.502922	85.540428	85.543541	85.538841	85.558884	85.517876	85.555901	85.555771	85.585838	85.561523	85.587875	85.603363	85.574463	85.566956	85.624886	85.582855	85.579185	85.594635	85.614395	85.579163	85.601776	85.557747	85.54232	85.632721	85.520622	85.634308	85.575493	85.615639	85.515755	85.525665	85.646111	85.635895	85.562164	85.638023	85.60302	85.684753	85.644028	85.606499	85.572769	85.600662	85.617035	85.632675	85.610985	85.634804	85.612679	85.630035	85.598495	85.574615	85.618042	85.695465	85.631752	85.632935	85.548759	85.571526	85.623726	85.642288	85.620857	85.623772	85.596992	85.594505	85.600296	85.542534	85.576675	85.586075	85.609612	85.573349	85.605125	85.626801	85.590767	85.611542	85.613426	85.623924	85.587509	85.636177	85.630791	85.620514	85.625099	85.586739	85.597679	85.552727	85.576584	85.535561	85.520088	85.595085	85.520584	85.591179	85.590988	85.611626	85.556564	85.571136	85.645851	85.589157	85.613235	85.538971	85.587296	85.64077	85.53743	85.523392	85.580727	85.569016	85.607445	85.54895	85.615021	85.543671	85.516144	85.451508	85.481079	85.438118	85.480736	85.437195	85.49305	85.505089	85.560944	85.489983	85.47831	85.493996	85.588112	85.518799	85.566521	85.530457	85.511459	85.530731	85.498978	85.533394	85.439468	85.462067	85.419579	85.480904	85.44001	85.451294	85.441193	85.459747	85.499619	85.489708	85.488976	85.517731	85.547127	85.475243	85.494659	85.508736	85.492195	85.499466	85.432281	85.39679	85.424492	85.403465	85.37986	85.43576	85.43486	85.405441	85.44278	85.379303	85.384842	85.384239	85.457558	85.435699	85.473183	85.462196	85.406174	85.411301	85.459732	85.384026	85.422714	85.399025	85.447777	85.390915	85.440094	85.364693	85.329117	85.416252	85.432068	85.414391	85.353317	85.44902	85.395874	85.409409	85.349586	85.380638	85.327011	85.346924	85.253883	85.35347	85.35585	85.413681	85.451599	85.282227	85.298882	85.272255	85.265625	85.380226
85.292763	85.326584	85.356621	85.290558	85.329437	85.261848	85.297684	85.35025	85.325401	85.303345	85.298927	85.332268	85.367485	85.37999	84.833763	85.328255	85.303513	85.393921	85.315254	85.313858	85.273109	85.290619	85.297638	85.31768	85.288216	85.303879	85.234146	85.301308	85.259033	85.218887	85.353859	85.332268	85.254677	85.419624	85.319931	85.317505	85.418701	85.378448	85.328041	85.299805	85.346069	85.291885	85.402351	85.311089	85.229744	85.324242	85.398079	85.362228	85.435547	85.351753	85.420334	85.356384	85.262314	85.355164	85.409218	85.434174	85.406021	85.398682	85.36248	85.333298	85.423119	85.339569	85.369308	85.375465	85.457214	85.411537	85.459366	85.382828	85.41703	85.403534	85.438805	85.392113	85.448723	85.457474	85.389732	85.405075	85.490906	85.430801	85.441231	85.407051	85.486572	85.415527	85.46492	85.464066	85.472862	85.454514	85.443291	85.469643	85.480972	85.477562	85.48243	85.434662	85.522598	85.582062	85.475304	85.512833	85.509293	85.536995	85.52565	85.523735	85.529465	85.543716	85.465523	85.535797	85.50058	85.569077	85.531998	85.545197	85.555557	85.516052	85.532104	85.533821	85.475266	85.409004	85.521866	85.535149	85.517426	85.455757	85.492004	85.505409	85.525131	85.481232	85.53421	85.494171	85.522385	85.552208	85.507172	85.586113	85.504982	85.560196	85.531593	85.537727	85.529984	85.62944	85.576286	85.558067	85.614929	85.593216	85.604912	85.490173	85.567062	85.640831	85.646538	85.628365	85.64682	85.622719	85.643578	85.613426	85.610405	85.658943	85.616516	85.628387	85.60302	85.739883	85.605301	85.626801	85.649933	85.65274	85.676598	85.703209	85.663277	85.651237	85.624115	85.623901	85.687714	85.677971	85.699173	85.694839	85.652824	85.661942	85.694412	85.668983	85.685097	85.650764	85.713661	85.731209	85.691582	85.647308	85.691429	85.678017	85.674797	85.678879	85.566483	85.709732	85.647507	85.593452	85.604012	85.622292	85.605728	85.638	85.640984	85.657936	85.595573	85.583176	85.619354	85.576347	85.544655	85.596329	85.566071	85.538437	85.585899	85.660118	85.614845	85.589096	85.54232	85.668831	85.604546	85.641602	85.610596	85.558372	85.654053	85.61377	85.58416	85.6315	85.575172	85.654564	85.578323	85.653664	85.684456	85.639435	85.616112	85.626472	85.641411	85.669006	85.723679	85.621155	85.645767	85.665634	85.682587	85.63253	85.603043	85.660553	85.664047	85.613068	85.630959	85.634842	85.627739	85.621902	85.637611	85.70018	85.615379	85.623924	85.64032	85.660721	85.683983	85.691345	85.640335	85.66851	85.642181	85.609932	85.626114	85.696533	85.663361	85.657158	85.661903	85.651924	85.626457	85.595558	85.655548	85.626198	85.683403	85.601288	85.622467	85.612762	85.652504	85.602982	85.578239	85.638855	85.637444	85.647163	85.660721	85.606865	85.574013	85.652481	85.60701	85.642418	85.607376	85.567619	85.63195	85.649605	85.551865	85.660873	85.637337	85.628838	85.686256	85.576347	85.640877	85.624458	85.602249	85.621109	85.609612	85.568817	85.63813	85.648621	85.64257	85.645271	85.623001	85.672203	85.614632	85.585236	85.635147	85.612381	85.618988	85.615471	85.683807	85.627312	85.55867	85.5644	85.553223	85.533669	85.574593	85.485672	85.514877	85.554077	85.559891	85.553177	85.586029	85.541267	85.592789	85.603622	85.572746	85.504684	85.542961	85.550621	85.559097	85.504143	85.536484	85.539253	85.557938	85.57695	85.580299	85.582573	85.590576	85.553116	85.637932	85.564209	85.624092	85.563629	85.580879	85.614914	85.627464	85.606972	85.619591	85.565643	85.567169	85.624069	85.548073	85.642868	85.580193	85.641472	85.589096	85.543671	85.604828	85.644905	85.611626	85.642052	85.6259	85.64032	85.587936	85.558067	85.597443	85.624054	85.639282	85.645401	85.596695	85.739067	85.640892	85.649712	85.570923	85.55957	85.615273	85.676926	85.684303	85.633667	85.577721	85.575386	85.565643	85.611305	85.569099	85.583305	85.659004	85.577766	85.618668	85.522514	85.632202	85.575729	85.623535	85.592018	85.578796	85.597549	85.603256	85.638687	85.576134	85.628731	85.581627	85.565796	85.61171	85.58712	85.580109	85.617615	85.569267	85.505264	85.594803	85.506744	85.506508	85.610748	85.507233	85.590172	85.545326	85.550774	85.570686	85.564674	85.616585	85.572639	85.600212	85.572273	85.565063	85.58049	85.525795	85.554764	85.586906	85.633812	85.569183	85.546547	85.569572	85.518974	85.472778	85.433868	85.489922	85.496353	85.460526	85.453934	85.491272	85.45874	85.504272	85.455498	85.459793	85.514336	85.472664	85.49234	85.538948	85.496208	85.503006	85.489578	85.443016	85.430504	85.46286	85.488716	85.384842	85.439819	85.443764	85.474167	85.387459	85.431343	85.45488	85.432137	85.405807	85.4431	85.527084	85.449341	85.443481	85.434105	85.422844	85.466484	85.459023	85.376984	85.430542	85.386963	85.350914	85.427925	85.432304	85.395416	85.42746	85.392372	85.337418	85.401939	85.422005	85.395378	85.423271	85.472366	85.336884	85.418144	85.407669	85.376152	85.321259	85.350166	85.425613	85.309715	85.321136	85.316048	85.367935	85.318535	85.424644	85.381042	85.302338	85.361862	85.344841	85.341644	85.298668	85.337524	85.253822	85.374069	85.241028	85.343536	85.340034	85.358833	85.354996	85.25135	85.192406	85.23848	85.217346	85.313148
85.292419	85.288841	85.366066	85.309441	85.354218	85.26976	85.251801	85.319435	85.347527	85.291954	85.284012	85.312531	85.306244	85.403442	84.848633	85.327141	85.286308	85.288948	85.302185	85.265968	85.31575	85.297142	85.316971	85.248283	85.254532	85.248024	85.2883	85.27742	85.274696	85.315315	85.379906	85.304077	85.250877	85.346153	85.314888	85.295815	85.382866	85.375702	85.317612	85.323471	85.411919	85.349136	85.360077	85.324913	85.183914	85.341537	85.340126	85.360634	85.462173	85.370743	85.342911	85.30751	85.224876	85.367912	85.379951	85.377823	85.40937	85.378082	85.42012	85.411789	85.490585	85.372849	85.405548	85.419624	85.432648	85.399193	85.455032	85.375313	85.416107	85.40686	85.413742	85.402138	85.420631	85.382698	85.386513	85.419815	85.442947	85.431274	85.477173	85.42276	85.427628	85.483009	85.467392	85.449081	85.481705	85.438248	85.489365	85.48436	85.428528	85.516159	85.457474	85.415207	85.499619	85.541656	85.471184	85.501617	85.465889	85.48217	85.517189	85.487152	85.532494	85.532639	85.518158	85.494812	85.535088	85.543953	85.517662	85.523224	85.480713	85.493393	85.509399	85.494019	85.469124	85.42128	85.479752	85.52713	85.45327	85.509125	85.467819	85.513092	85.523094	85.498611	85.505302	85.505753	85.572792	85.493225	85.526482	85.572166	85.482025	85.515045	85.53009	85.537193	85.534912	85.537811	85.537102	85.54837	85.553604	85.563866	85.585686	85.55603	85.591759	85.613472	85.559891	85.57592	85.576157	85.585297	85.616928	85.61937	85.643402	85.629929	85.627182	85.633492	85.607399	85.650291	85.636452	85.633514	85.652115	85.693382	85.65332	85.645767	85.675911	85.679222	85.659073	85.620041	85.635162	85.698662	85.673553	85.705673	85.66497	85.682007	85.729813	85.697289	85.697311	85.714645	85.701385	85.681389	85.698853	85.731529	85.664886	85.662354	85.65699	85.673637	85.633453	85.697845	85.653618	85.660294	85.681519	85.627701	85.629906	85.67231	85.634392	85.66317	85.634071	85.611908	85.613686	85.572769	85.535583	85.572403	85.580429	85.604782	85.606178	85.623383	85.616051	85.56382	85.543518	85.606842	85.566376	85.626991	85.626602	85.600471	85.567383	85.613472	85.58403	85.675697	85.574867	85.623749	85.655807	85.676903	85.65976	85.618172	85.592743	85.622398	85.667717	85.69426	85.648857	85.638214	85.657227	85.695099	85.733551	85.652763	85.637444	85.698792	85.670868	85.63826	85.65609	85.608192	85.649673	85.557686	85.625427	85.712112	85.691795	85.628067	85.674454	85.632851	85.64373	85.625404	85.584373	85.602142	85.652931	85.657486	85.666153	85.663895	85.658188	85.715828	85.694	85.686661	85.647911	85.678703	85.677483	85.601646	85.610252	85.650055	85.726555	85.636772	85.602188	85.616882	85.616974	85.60405	85.673706	85.629112	85.648254	85.590019	85.608925	85.613495	85.606583	85.573242	85.593513	85.572701	85.633018	85.675568	85.614738	85.595299	85.645638	85.604156	85.631195	85.603798	85.634155	85.617531	85.603729	85.631821	85.676323	85.604393	85.641754	85.67868	85.635162	85.612526	85.614113	85.63504	85.648705	85.67701	85.670998	85.58358	85.619759	85.616219	85.607292	85.619843	85.564377	85.53363	85.540817	85.589806	85.587334	85.559059	85.557808	85.5989	85.549164	85.596222	85.567703	85.497147	85.634842	85.551163	85.615768	85.580086	85.563751	85.518417	85.582405	85.509552	85.53923	85.507576	85.550369	85.56543	85.569595	85.558907	85.591736	85.597679	85.629738	85.575089	85.597252	85.534935	85.57663	85.647591	85.644669	85.610878	85.617119	85.561607	85.577896	85.642075	85.5718	85.610962	85.637268	85.563065	85.608429	85.605255	85.633919	85.626198	85.644562	85.633469	85.617531	85.633339	85.623817	85.573601	85.616692	85.637909	85.609589	85.65892	85.642159	85.669586	85.626495	85.658813	85.600342	85.585022	85.586304	85.644203	85.682091	85.641991	85.622101	85.598129	85.581459	85.580513	85.565834	85.587662	85.639717	85.700142	85.637337	85.572769	85.559982	85.528519	85.617546	85.648445	85.632851	85.642052	85.547638	85.613472	85.617203	85.596306	85.582855	85.579933	85.56369	85.624779	85.543755	85.562637	85.554359	85.502083	85.530838	85.458588	85.569016	85.604034	85.502083	85.576569	85.459534	85.521416	85.608711	85.575386	85.591003	85.59259	85.601799	85.567764	85.534355	85.531738	85.521072	85.524529	85.547813	85.528778	85.554375	85.493248	85.513435	85.48275	85.460243	85.415802	85.401535	85.430054	85.42733	85.499916	85.499786	85.403229	85.410545	85.494942	85.410805	85.500671	85.440506	85.461914	85.523949	85.447197	85.441193	85.439453	85.413765	85.425758	85.410782	85.452263	85.436508	85.414085	85.436363	85.440178	85.379478	85.406212	85.412567	85.403511	85.369324	85.420761	85.470245	85.398163	85.336113	85.431511	85.378639	85.372955	85.414497	85.374092	85.374626	85.352051	85.32869	85.308434	85.390144	85.361816	85.312141	85.38031	85.297661	85.354477	85.403511	85.399994	85.418076	85.457451	85.400314	85.398979	85.356949	85.368279	85.270645	85.303406	85.354309	85.261032	85.300552	85.297684	85.334076	85.26339	85.320831	85.325272	85.328125	85.365486	85.318428	85.370209	85.258369	85.329933	85.234917	85.296265	85.193245	85.245041	85.301453	85.344414	85.327011	85.254593	85.196121	85.237686	85.198334	85.226738
85.343811	85.318733	85.315964	85.322678	85.312553	85.315147	85.333618	85.250946	85.348038	85.373573	85.285103	85.319458	85.308792	85.367096	84.856491	85.406731	85.318367	85.254059	85.324799	85.330963	85.25927	85.264488	85.326775	85.276268	85.252403	85.283928	85.262428	85.260796	85.307076	85.315445	85.297508	85.289612	85.232834	85.370636	85.289612	85.260834	85.291008	85.359177	85.276505	85.3312	85.357651	85.324394	85.385826	85.295364	85.200951	85.369865	85.35759	85.449066	85.438721	85.367203	85.317764	85.337631	85.233566	85.368919	85.394432	85.4151	85.393356	85.390938	85.400589	85.389153	85.42585	85.353386	85.431641	85.38385	85.420013	85.384689	85.44503	85.388641	85.374237	85.42057	85.401192	85.453056	85.385506	85.384842	85.399734	85.380463	85.45623	85.407799	85.463699	85.480263	85.434212	85.461899	85.381195	85.420547	85.423958	85.430763	85.481575	85.431015	85.356842	85.494278	85.456703	85.393684	85.425484	85.496231	85.433701	85.474152	85.531715	85.449989	85.496353	85.558479	85.549118	85.495926	85.439278	85.452286	85.466019	85.47065	85.502922	85.490219	85.477112	85.455757	85.413742	85.460182	85.458893	85.450005	85.449554	85.391922	85.489082	85.513802	85.420738	85.426788	85.484749	85.527214	85.469429	85.494492	85.546265	85.48114	85.496422	85.551094	85.477921	85.498199	85.528885	85.555473	85.5326	85.506165	85.540817	85.52951	85.565811	85.497604	85.521652	85.558647	85.570213	85.558197	85.562744	85.53022	85.573006	85.588882	85.581779	85.647438	85.553757	85.625809	85.603111	85.640465	85.525391	85.674797	85.659454	85.580109	85.650787	85.630768	85.609436	85.598839	85.635231	85.707245	85.666176	85.65081	85.659653	85.668236	85.625984	85.686661	85.705315	85.664581	85.732605	85.735077	85.724319	85.706383	85.733742	85.784424	85.701645	85.709152	85.641495	85.687202	85.694069	85.688255	85.654434	85.675339	85.656128	85.683533	85.670357	85.581589	85.631668	85.651604	85.573174	85.638084	85.613045	85.6539	85.647293	85.569443	85.617165	85.621559	85.534698	85.668449	85.567551	85.625641	85.573364	85.624634	85.571846	85.601562	85.565002	85.689133	85.613991	85.58152	85.562958	85.654625	85.583366	85.68544	85.653923	85.60611	85.633148	85.658684	85.58358	85.675552	85.645576	85.603409	85.722435	85.635513	85.661217	85.627274	85.670868	85.667953	85.661346	85.64386	85.607361	85.654373	85.708313	85.657074	85.682159	85.673233	85.681816	85.638794	85.683746	85.721344	85.660873	85.619484	85.704155	85.623558	85.627998	85.608322	85.635056	85.652245	85.661148	85.671669	85.670227	85.66465	85.658386	85.668594	85.661926	85.713081	85.66954	85.666298	85.660446	85.654953	85.688385	85.609589	85.685997	85.63356	85.592018	85.63858	85.666061	85.653618	85.60463	85.615082	85.634155	85.613792	85.604485	85.620598	85.554443	85.579399	85.570732	85.62738	85.588646	85.656235	85.627937	85.593903	85.603668	85.541588	85.565018	85.602806	85.608322	85.651901	85.624527	85.637764	85.602554	85.650742	85.681168	85.645424	85.65744	85.629333	85.611519	85.592743	85.595337	85.639633	85.693062	85.620514	85.595383	85.671021	85.630875	85.616264	85.562958	85.584702	85.591156	85.594566	85.586647	85.564697	85.611649	85.597763	85.558624	85.57785	85.531418	85.592209	85.591629	85.538368	85.593002	85.593666	85.56427	85.574547	85.564056	85.505753	85.536972	85.503784	85.534874	85.605209	85.532402	85.555214	85.550323	85.563774	85.620277	85.635742	85.6483	85.526421	85.65139	85.611565	85.588173	85.583107	85.640274	85.556053	85.612503	85.559593	85.57869	85.660698	85.617081	85.54393	85.622032	85.590065	85.595665	85.649864	85.679283	85.666687	85.610596	85.669777	85.661064	85.636887	85.65918	85.665398	85.608276	85.671471	85.653618	85.573586	85.608276	85.579659	85.649696	85.660484	85.58448	85.649673	85.670181	85.617332	85.564102	85.586266	85.588692	85.600708	85.62796	85.623238	85.630424	85.641861	85.663574	85.525238	85.526375	85.539597	85.556824	85.662071	85.589737	85.583473	85.558304	85.634178	85.576241	85.539574	85.600899	85.521439	85.590446	85.58886	85.575233	85.530457	85.47908	85.497147	85.544441	85.545883	85.558563	85.552658	85.564117	85.596565	85.529099	85.520714	85.569527	85.570969	85.557793	85.575233	85.568047	85.593819	85.477257	85.541695	85.478806	85.490067	85.498138	85.503998	85.527473	85.434044	85.423531	85.425095	85.41452	85.46357	85.359131	85.32946	85.414261	85.452431	85.436722	85.457344	85.439819	85.432602	85.455261	85.414536	85.437477	85.420525	85.426537	85.431015	85.441277	85.473099	85.468399	85.451317	85.472496	85.364738	85.403015	85.351173	85.409966	85.366623	85.369156	85.429298	85.386688	85.357483	85.31472	85.381836	85.43602	85.36969	85.327873	85.394928	85.42746	85.334778	85.34967	85.34935	85.387741	85.322052	85.278107	85.303131	85.390808	85.316284	85.260559	85.344864	85.322166	85.364906	85.31929	85.317139	85.317207	85.387993	85.365486	85.367737	85.293709	85.294395	85.246094	85.265495	85.334091	85.232277	85.276993	85.275902	85.327545	85.306885	85.2724	85.294701	85.346664	85.352737	85.326691	85.328346	85.220924	85.30191	85.275581	85.270645	85.197472	85.257637	85.238861	85.27356	85.230156	85.242897	85.181725	85.236099	85.184425	85.218544
85.308884	85.298279	85.289871	85.366234	85.294098	85.314972	85.325188	85.326134	85.337891	85.298019	85.275429	85.271927	85.293579	85.403015	84.833382	85.353943	85.3312	85.321495	85.34433	85.34948	85.233223	85.237831	85.281563	85.314331	85.234421	85.291824	85.272018	85.304802	85.316734	85.292961	85.29631	85.251328	85.187561	85.314049	85.289612	85.258499	85.238609	85.309502	85.306648	85.332932	85.350616	85.35025	85.348167	85.307632	85.241951	85.353943	85.318512	85.386002	85.334396	85.354439	85.324074	85.307037	85.272316	85.360855	85.365891	85.414391	85.377136	85.348831	85.342674	85.36821	85.390465	85.377632	85.376022	85.327141	85.379242	85.391792	85.410721	85.393791	85.408508	85.401474	85.414749	85.3592	85.391983	85.338043	85.341301	85.37941	85.397202	85.418961	85.427109	85.418854	85.456528	85.423851	85.432411	85.435867	85.433167	85.372849	85.470154	85.39016	85.333641	85.456596	85.399818	85.419861	85.418274	85.4776	85.431038	85.451187	85.492363	85.45031	85.476463	85.553391	85.441338	85.484856	85.463394	85.404152	85.479279	85.457863	85.507431	85.501099	85.463226	85.527924	85.505669	85.452408	85.453331	85.460243	85.472107	85.338646	85.501099	85.463463	85.42662	85.430634	85.465996	85.470757	85.464813	85.463165	85.516014	85.497536	85.492218	85.515732	85.452003	85.496849	85.465225	85.509743	85.539124	85.444771	85.500801	85.549355	85.54882	85.519272	85.528244	85.543282	85.587059	85.558968	85.584953	85.54599	85.511978	85.586372	85.554489	85.572639	85.563988	85.594398	85.560387	85.628258	85.538605	85.593819	85.628151	85.584587	85.618149	85.584396	85.616974	85.648125	85.647995	85.664757	85.658127	85.681023	85.639328	85.702156	85.616158	85.724236	85.74263	85.711082	85.709343	85.756012	85.75016	85.735634	85.65493	85.758095	85.731552	85.653557	85.66806	85.734428	85.6828	85.699242	85.638725	85.674736	85.696274	85.717438	85.647095	85.637932	85.656258	85.703125	85.620941	85.567467	85.592339	85.621605	85.647095	85.561203	85.629097	85.601288	85.567619	85.593277	85.586906	85.688019	85.58358	85.600426	85.598343	85.606583	85.614632	85.627724	85.624802	85.559616	85.563499	85.57663	85.568436	85.648148	85.696686	85.642265	85.620255	85.681686	85.650017	85.659866	85.70327	85.646027	85.627831	85.640015	85.67231	85.662933	85.693596	85.666023	85.693192	85.630829	85.638985	85.685013	85.678314	85.67701	85.664925	85.689903	85.67308	85.665123	85.722305	85.67643	85.648537	85.612206	85.676277	85.676086	85.709068	85.665611	85.700867	85.675636	85.645081	85.726898	85.662827	85.666496	85.633339	85.676216	85.636307	85.701279	85.687569	85.662201	85.68679	85.705505	85.732994	85.669846	85.635895	85.616859	85.687073	85.586006	85.667397	85.681473	85.637764	85.626816	85.621178	85.630722	85.658859	85.593475	85.591583	85.613579	85.602356	85.614052	85.583092	85.605492	85.611931	85.625938	85.594437	85.539612	85.546288	85.605919	85.60347	85.621368	85.608818	85.6483	85.641411	85.598198	85.70932	85.621071	85.659584	85.650787	85.601067	85.617378	85.633102	85.594032	85.644394	85.605873	85.557686	85.622635	85.608261	85.587959	85.597336	85.58403	85.555061	85.615128	85.591972	85.573753	85.612785	85.559311	85.596436	85.607231	85.601242	85.617638	85.582359	85.523521	85.578156	85.626259	85.542297	85.587082	85.527344	85.531998	85.58757	85.53537	85.475861	85.569313	85.539337	85.547836	85.545235	85.566826	85.647591	85.672523	85.60038	85.57148	85.674133	85.587402	85.631134	85.553474	85.610214	85.571777	85.607231	85.550476	85.57618	85.616196	85.597618	85.587723	85.632118	85.631371	85.664352	85.621071	85.661255	85.651756	85.59639	85.631477	85.648705	85.661217	85.656235	85.636948	85.627739	85.648575	85.655403	85.617203	85.608368	85.613472	85.667183	85.646622	85.597488	85.688744	85.676361	85.61113	85.508911	85.585793	85.604332	85.539871	85.64257	85.660294	85.612167	85.59903	85.624588	85.559982	85.594185	85.561478	85.539658	85.593498	85.504379	85.569313	85.60714	85.663383	85.598343	85.513397	85.552078	85.57341	85.593277	85.579567	85.576332	85.528908	85.557121	85.493805	85.537407	85.557686	85.526672	85.560043	85.504662	85.628838	85.568069	85.45739	85.561691	85.525841	85.470825	85.545021	85.610573	85.574074	85.528885	85.529724	85.520264	85.488182	85.437263	85.473099	85.467499	85.387009	85.422455	85.381088	85.335487	85.426659	85.38385	85.346413	85.377609	85.467972	85.428482	85.410141	85.404411	85.374153	85.393143	85.352333	85.431229	85.380402	85.434555	85.432693	85.448074	85.408035	85.427864	85.342957	85.361214	85.383339	85.414734	85.370743	85.406235	85.377243	85.357758	85.281265	85.33519	85.315491	85.299805	85.306625	85.380722	85.363251	85.305832	85.304802	85.35836	85.250389	85.283264	85.339546	85.318108	85.268044	85.263565	85.281052	85.328003	85.265968	85.262962	85.284782	85.271736	85.332611	85.314438	85.26049	85.272728	85.320663	85.306541	85.362679	85.265106	85.278069	85.21904	85.233368	85.239082	85.270172	85.268753	85.236717	85.295731	85.250153	85.27916	85.257172	85.342979	85.241051	85.320038	85.304909	85.297447	85.295769	85.28109	85.242424	85.223846	85.278236	85.219444	85.209877	85.259247	85.178658	85.159668	85.209106	85.191826	85.211037
85.289673	85.289658	85.273628	85.334778	85.264847	85.265236	85.304527	85.361389	85.337143	85.267487	85.252792	85.318283	85.343857	85.360123	84.87619	85.358536	85.244186	85.307205	85.336494	85.326027	85.27742	85.311089	85.242256	85.338043	85.267578	85.329865	85.290131	85.317184	85.255669	85.263863	85.245605	85.262085	85.165436	85.316391	85.321152	85.23333	85.23159	85.250259	85.261009	85.349068	85.355034	85.360313	85.301628	85.257469	85.237579	85.350914	85.319183	85.399757	85.307167	85.351669	85.269402	85.3657	85.273071	85.313988	85.378922	85.43634	85.337509	85.325165	85.330444	85.385315	85.377892	85.322678	85.382843	85.374519	85.368767	85.40274	85.33107	85.397652	85.353836	85.402054	85.35244	85.338364	85.330421	85.313278	85.312035	85.329353	85.279121	85.395035	85.383278	85.412003	85.403572	85.389801	85.454811	85.407738	85.389648	85.392052	85.400078	85.427841	85.349586	85.403313	85.389923	85.438637	85.441208	85.4879	85.496269	85.43853	85.43969	85.452904	85.414177	85.518501	85.434944	85.506462	85.423615	85.447281	85.402542	85.445312	85.520088	85.479553	85.494339	85.508247	85.412369	85.45681	85.444427	85.411232	85.397026	85.365227	85.424728	85.525558	85.424881	85.443848	85.416321	85.436317	85.48275	85.521332	85.457817	85.465393	85.460907	85.482712	85.420357	85.5047	85.462479	85.474449	85.464661	85.47728	85.475647	85.518997	85.516487	85.494919	85.496696	85.484383	85.521912	85.501099	85.583687	85.536888	85.536331	85.536957	85.55822	85.555191	85.547638	85.57946	85.539444	85.589439	85.579544	85.666817	85.591545	85.604263	85.629135	85.610275	85.64946	85.676323	85.658493	85.666878	85.693489	85.627808	85.707031	85.69696	85.615982	85.641563	85.696472	85.736855	85.707245	85.759491	85.76651	85.734299	85.667847	85.667717	85.720078	85.717888	85.71003	85.646965	85.65744	85.680595	85.692116	85.670532	85.713081	85.699303	85.631088	85.63665	85.663445	85.618797	85.577377	85.580643	85.621239	85.668297	85.637138	85.545753	85.560066	85.60495	85.552231	85.56749	85.598129	85.646431	85.590469	85.592613	85.599503	85.631348	85.572403	85.631477	85.639221	85.636024	85.567535	85.57547	85.59581	85.599228	85.622208	85.610321	85.616264	85.640144	85.573433	85.668877	85.611221	85.655487	85.618835	85.657997	85.654266	85.681969	85.676132	85.612381	85.663986	85.682892	85.615555	85.729218	85.710075	85.675674	85.687866	85.704323	85.635979	85.670937	85.679237	85.71299	85.65197	85.634712	85.681107	85.619354	85.698616	85.704842	85.663086	85.682564	85.691536	85.723961	85.675224	85.647308	85.641518	85.687225	85.693855	85.682541	85.693489	85.629784	85.654282	85.709991	85.699135	85.640381	85.654739	85.653488	85.700676	85.640144	85.678421	85.685974	85.58886	85.649544	85.620056	85.658424	85.684494	85.580559	85.600021	85.603813	85.615509	85.593987	85.616692	85.618561	85.633751	85.627998	85.606094	85.616905	85.58197	85.609421	85.581673	85.528091	85.633667	85.643188	85.608749	85.592659	85.666084	85.628662	85.687439	85.66407	85.617188	85.634438	85.673279	85.661926	85.642357	85.625572	85.597229	85.654114	85.588242	85.622139	85.612808	85.59465	85.48616	85.607872	85.606796	85.581047	85.619736	85.563179	85.609848	85.604156	85.597145	85.617783	85.536674	85.566223	85.585388	85.573219	85.5364	85.502579	85.560898	85.564613	85.576759	85.550728	85.536804	85.546227	85.58049	85.57058	85.548416	85.580986	85.644928	85.580704	85.640228	85.624634	85.632484	85.606369	85.617912	85.632637	85.598083	85.570618	85.665764	85.573883	85.658897	85.645233	85.670357	85.705612	85.67849	85.625015	85.636497	85.631348	85.619049	85.650383	85.606438	85.660957	85.689819	85.653748	85.666771	85.656021	85.653191	85.651047	85.639481	85.665466	85.56646	85.581306	85.672462	85.618774	85.636581	85.623665	85.612595	85.544312	85.537895	85.573364	85.588516	85.508698	85.561546	85.621689	85.633965	85.585022	85.622292	85.510757	85.55127	85.592789	85.603127	85.572533	85.524078	85.522087	85.518112	85.635056	85.542465	85.565598	85.517532	85.568069	85.527107	85.521912	85.521072	85.581139	85.519424	85.459816	85.55661	85.56929	85.562813	85.589249	85.499962	85.551071	85.556221	85.449623	85.571091	85.474922	85.428528	85.534958	85.542816	85.511978	85.544785	85.453484	85.480949	85.462433	85.458229	85.465263	85.436363	85.462044	85.437408	85.405975	85.351837	85.318512	85.391388	85.332123	85.328278	85.419991	85.397736	85.389069	85.338707	85.37104	85.386322	85.357483	85.397011	85.363708	85.351006	85.360619	85.447388	85.394043	85.354866	85.32283	85.348274	85.355247	85.367287	85.399818	85.365616	85.373062	85.370697	85.302208	85.299286	85.321861	85.216202	85.26474	85.348297	85.333534	85.308647	85.268135	85.244354	85.291931	85.253006	85.298088	85.265793	85.255753	85.204468	85.26062	85.228607	85.25264	85.240303	85.283646	85.232063	85.330574	85.264397	85.284401	85.25309	85.236031	85.252144	85.325531	85.260666	85.177002	85.173676	85.217453	85.254616	85.239296	85.228889	85.170052	85.267014	85.220947	85.272079	85.215904	85.280945	85.254997	85.285233	85.270905	85.285255	85.258926	85.235687	85.197517	85.209167	85.306389	85.180244	85.182198	85.206444	85.15612	85.150352	85.219444	85.155434	85.214294
85.284637	85.267853	85.253281	85.32296	85.246994	85.304871	85.253113	85.323128	85.287384	85.251999	85.226395	85.309807	85.328384	85.343323	84.828423	85.278091	85.246803	85.266975	85.316223	85.323944	85.258308	85.295494	85.274445	85.290581	85.270988	85.327423	85.270409	85.287788	85.247726	85.208977	85.25135	85.293839	85.26255	85.352654	85.313454	85.240219	85.229401	85.22683	85.271713	85.261292	85.304871	85.291481	85.268623	85.273712	85.247383	85.378853	85.344543	85.340294	85.312744	85.312103	85.318901	85.299522	85.249702	85.278816	85.358147	85.362137	85.309952	85.339691	85.326195	85.357651	85.373596	85.364517	85.393295	85.331261	85.319542	85.332954	85.310898	85.365639	85.373466	85.342766	85.335983	85.342354	85.349136	85.384666	85.347267	85.279808	85.38044	85.399902	85.36203	85.428078	85.35759	85.399757	85.36306	85.395744	85.429108	85.397949	85.393814	85.359673	85.344154	85.413399	85.403229	85.444794	85.4254	85.452988	85.469063	85.42205	85.448334	85.438118	85.390251	85.505371	85.307098	85.478737	85.445267	85.410828	85.378937	85.448097	85.512428	85.418182	85.484726	85.474106	85.44986	85.461082	85.419861	85.406837	85.431274	85.393059	85.370697	85.423767	85.433273	85.46981	85.416641	85.390976	85.456703	85.411598	85.407974	85.412071	85.458267	85.465759	85.40834	85.468887	85.461296	85.422134	85.428833	85.422989	85.478889	85.522408	85.522682	85.527107	85.526611	85.468094	85.517319	85.505157	85.505173	85.526978	85.498589	85.517746	85.542984	85.521996	85.548088	85.570045	85.53022	85.619011	85.617203	85.641472	85.621109	85.604286	85.580917	85.671753	85.614098	85.656113	85.641777	85.652184	85.740005	85.685226	85.666344	85.664993	85.687332	85.667267	85.668358	85.732368	85.666214	85.718849	85.804703	85.750221	85.682892	85.669197	85.729881	85.73941	85.717346	85.704735	85.660057	85.66098	85.704391	85.725693	85.739105	85.671303	85.619263	85.639091	85.636307	85.58989	85.568497	85.576675	85.58622	85.643425	85.585083	85.544098	85.598862	85.645744	85.561096	85.568542	85.704391	85.614334	85.616066	85.57193	85.593773	85.547165	85.573067	85.657463	85.593735	85.625702	85.527298	85.586288	85.589508	85.633408	85.617569	85.617699	85.584244	85.66433	85.639412	85.6642	85.5821	85.622826	85.657028	85.643211	85.646988	85.663124	85.643639	85.656113	85.634567	85.640083	85.636993	85.737862	85.717049	85.654411	85.690826	85.714691	85.665184	85.681213	85.679947	85.735199	85.661278	85.670547	85.662758	85.615166	85.671173	85.670227	85.688385	85.640099	85.738808	85.749367	85.746254	85.665657	85.65242	85.720032	85.695808	85.67424	85.649712	85.638344	85.732925	85.664391	85.657677	85.690163	85.703316	85.630402	85.667717	85.677719	85.639824	85.644951	85.660423	85.668015	85.666473	85.635811	85.60463	85.600105	85.637527	85.644203	85.615723	85.614098	85.623062	85.65229	85.605255	85.629372	85.55835	85.56813	85.606995	85.641197	85.608925	85.529488	85.66954	85.667717	85.614204	85.582359	85.621971	85.636864	85.655228	85.65435	85.605965	85.653877	85.703079	85.602188	85.607246	85.590065	85.629242	85.65332	85.628471	85.636414	85.646324	85.582169	85.563454	85.649178	85.575661	85.616859	85.630356	85.636002	85.593452	85.634933	85.583328	85.595451	85.536507	85.566032	85.618988	85.543198	85.551033	85.525986	85.62738	85.601196	85.536972	85.539597	85.570496	85.503654	85.566116	85.584442	85.578606	85.57457	85.631584	85.599892	85.660744	85.616585	85.670143	85.634071	85.677376	85.67791	85.568779	85.646835	85.65873	85.588707	85.662178	85.646301	85.673683	85.7034	85.625572	85.614845	85.638947	85.640984	85.599869	85.623901	85.666664	85.67334	85.740417	85.670853	85.646111	85.685013	85.635963	85.617935	85.598434	85.689972	85.588776	85.60083	85.701859	85.650383	85.595573	85.681236	85.644005	85.516808	85.531937	85.560669	85.567207	85.488457	85.602013	85.618797	85.630402	85.599159	85.575989	85.464447	85.503181	85.578773	85.558006	85.503906	85.514641	85.542816	85.500603	85.592445	85.482323	85.528717	85.490456	85.53743	85.508934	85.477882	85.512535	85.524963	85.536354	85.563049	85.492256	85.504555	85.559784	85.551567	85.519592	85.476898	85.478012	85.44561	85.539612	85.518867	85.406532	85.515755	85.495888	85.457947	85.484985	85.455032	85.466553	85.47142	85.465027	85.411552	85.493332	85.457321	85.397736	85.367844	85.359497	85.305534	85.287033	85.349991	85.287422	85.41658	85.358299	85.329048	85.353127	85.353386	85.340614	85.3554	85.345467	85.285385	85.364433	85.303902	85.354584	85.366409	85.344482	85.371582	85.331779	85.290146	85.312721	85.348557	85.358963	85.352264	85.301628	85.287872	85.242516	85.256096	85.25695	85.239464	85.265839	85.275108	85.298645	85.278671	85.218285	85.312141	85.262619	85.248131	85.202148	85.242317	85.191658	85.238968	85.288795	85.223434	85.241028	85.229637	85.232666	85.247681	85.253433	85.191124	85.215775	85.134819	85.207085	85.258308	85.209618	85.189659	85.162689	85.205261	85.258003	85.203262	85.200752	85.130119	85.196869	85.186981	85.193886	85.247856	85.191338	85.247559	85.274399	85.222603	85.172905	85.221954	85.217323	85.222961	85.220154	85.212364	85.199814	85.197495	85.172363	85.144066	85.181274	85.227516	85.192513	85.161613
85.233543	85.278946	85.273735	85.295708	85.260345	85.279205	85.263649	85.276161	85.276482	85.28315	85.255302	85.309845	85.280838	85.386856	84.771988	85.236183	85.247704	85.247894	85.293343	85.328941	85.279396	85.265106	85.275795	85.285362	85.287231	85.312828	85.259102	85.238503	85.236824	85.224014	85.286201	85.287552	85.242256	85.294914	85.299866	85.234619	85.249954	85.26313	85.215668	85.272186	85.34407	85.266266	85.253952	85.259186	85.185181	85.35733	85.377243	85.326645	85.315857	85.276779	85.273193	85.299805	85.268265	85.288048	85.381859	85.362206	85.334183	85.426811	85.307335	85.321136	85.317032	85.380013	85.321518	85.319801	85.284805	85.289696	85.290359	85.35746	85.327377	85.342201	85.399025	85.363403	85.302467	85.35199	85.31691	85.25779	85.371193	85.404327	85.379219	85.331902	85.314163	85.380508	85.342804	85.383148	85.417732	85.371193	85.3592	85.394455	85.386406	85.413162	85.351349	85.388039	85.395416	85.456833	85.426575	85.416214	85.452606	85.396385	85.349243	85.460609	85.330856	85.455261	85.416725	85.402351	85.393555	85.393127	85.446686	85.395271	85.480415	85.477173	85.424774	85.450439	85.400139	85.35321	85.406792	85.405716	85.413551	85.359818	85.391624	85.45295	85.448509	85.36158	85.475479	85.416687	85.36982	85.370529	85.397476	85.415527	85.404411	85.385895	85.425034	85.426773	85.387161	85.434967	85.428123	85.489273	85.415375	85.517708	85.478287	85.457199	85.498199	85.532814	85.500046	85.529594	85.429108	85.539162	85.502106	85.546822	85.490173	85.533371	85.539551	85.528351	85.569893	85.602226	85.58551	85.535881	85.609825	85.644905	85.660851	85.610703	85.656754	85.699387	85.714729	85.647484	85.697739	85.630959	85.663467	85.709885	85.660957	85.668594	85.733894	85.673637	85.689819	85.730606	85.667458	85.741898	85.703339	85.755074	85.709236	85.661491	85.716599	85.739838	85.729126	85.732452	85.732201	85.681023	85.671219	85.629395	85.666862	85.615814	85.570129	85.570923	85.596176	85.596115	85.597038	85.54528	85.60083	85.617531	85.530838	85.615829	85.67347	85.614738	85.63549	85.596222	85.534225	85.539787	85.556198	85.617722	85.618752	85.558968	85.560234	85.588257	85.656837	85.641235	85.596306	85.649391	85.584999	85.694214	85.641258	85.695229	85.628128	85.692825	85.646515	85.659416	85.647057	85.726036	85.602638	85.684776	85.660034	85.68042	85.648834	85.735565	85.771187	85.644821	85.704689	85.671364	85.675247	85.715805	85.635811	85.665146	85.715286	85.668938	85.638817	85.717949	85.648254	85.657356	85.724861	85.638618	85.637444	85.746315	85.659866	85.678299	85.711922	85.748161	85.703743	85.685677	85.666771	85.692116	85.700073	85.661713	85.655037	85.622231	85.687843	85.647758	85.664841	85.663445	85.715118	85.663963	85.636688	85.627502	85.718399	85.650505	85.618126	85.597656	85.621689	85.603668	85.608604	85.611862	85.59523	85.588989	85.599266	85.588196	85.578903	85.578735	85.56073	85.634094	85.55661	85.567444	85.679993	85.58197	85.608299	85.610596	85.676476	85.587357	85.656303	85.613365	85.547188	85.616051	85.683792	85.619545	85.630188	85.611801	85.595062	85.605682	85.674736	85.633514	85.654778	85.619095	85.576691	85.637718	85.595772	85.637444	85.602097	85.598969	85.607124	85.603882	85.597168	85.58268	85.535385	85.592255	85.593559	85.597168	85.617035	85.541611	85.608772	85.59845	85.529617	85.617744	85.56942	85.581497	85.591904	85.585724	85.559746	85.593689	85.656364	85.657936	85.648918	85.644112	85.626259	85.603577	85.623726	85.700745	85.606842	85.613602	85.595169	85.653534	85.597961	85.618042	85.683662	85.674606	85.64373	85.629929	85.629692	85.704155	85.629219	85.636948	85.655312	85.621925	85.594826	85.669586	85.655724	85.665527	85.711044	85.621994	85.644264	85.673965	85.65274	85.624115	85.64933	85.595749	85.591843	85.60508	85.652824	85.569229	85.537148	85.503761	85.510368	85.527489	85.568779	85.647224	85.566162	85.552124	85.560066	85.477257	85.488785	85.529831	85.510605	85.502579	85.560814	85.526825	85.514915	85.544655	85.475327	85.516335	85.505135	85.509705	85.44046	85.43544	85.507019	85.466896	85.515732	85.539444	85.464104	85.45507	85.497902	85.464622	85.488335	85.437454	85.474945	85.477562	85.522964	85.496231	85.399605	85.475067	85.458549	85.448975	85.407974	85.423805	85.398849	85.406578	85.369713	85.406967	85.463722	85.408142	85.323494	85.30809	85.350014	85.290466	85.282356	85.307915	85.277039	85.422028	85.341194	85.286346	85.349434	85.293945	85.308067	85.30442	85.309158	85.278625	85.350082	85.28064	85.318947	85.331947	85.271698	85.325745	85.283951	85.208649	85.271973	85.330833	85.326691	85.261459	85.2621	85.270279	85.261093	85.247017	85.282143	85.229378	85.253563	85.2099	85.260147	85.186913	85.174385	85.20636	85.214935	85.279846	85.184471	85.193718	85.202728	85.263519	85.182648	85.166016	85.239464	85.167755	85.246506	85.238846	85.23719	85.214531	85.197662	85.14473	85.211121	85.218994	85.168869	85.177299	85.150116	85.11274	85.168373	85.179832	85.131706	85.171745	85.210838	85.198692	85.13018	85.221031	85.101021	85.198456	85.206764	85.169388	85.161835	85.220993	85.171806	85.194252	85.208267	85.162216	85.139496	85.179039	85.115395	85.132133	85.139175	85.172623	85.130119	85.138206
85.192024	85.285446	85.2827	85.324394	85.287918	85.270752	85.271049	85.280426	85.262642	85.199852	85.259163	85.286568	85.2939	85.333275	84.735786	85.209557	85.219467	85.262444	85.245621	85.235756	85.293045	85.224617	85.228203	85.243004	85.316795	85.296738	85.275581	85.200432	85.175735	85.201141	85.299934	85.27137	85.226959	85.208977	85.260239	85.206161	85.23983	85.250946	85.214378	85.25071	85.374092	85.255798	85.230042	85.235626	85.192772	85.293686	85.247444	85.331924	85.286095	85.302124	85.260857	85.310616	85.244919	85.408791	85.394455	85.362717	85.336281	85.370789	85.25251	85.387779	85.322525	85.299095	85.256737	85.324417	85.282913	85.277985	85.302528	85.384087	85.325615	85.356049	85.36422	85.320038	85.336754	85.360054	85.294586	85.257637	85.277229	85.328835	85.365166	85.305489	85.362267	85.398163	85.378853	85.334824	85.397247	85.399757	85.3731	85.424583	85.357353	85.477539	85.412239	85.393379	85.448784	85.382095	85.398766	85.392006	85.433167	85.393059	85.410957	85.383339	85.323814	85.396469	85.404259	85.404449	85.411102	85.395676	85.425652	85.412651	85.513992	85.385956	85.362289	85.405525	85.412804	85.353081	85.323898	85.352501	85.333748	85.384903	85.32843	85.373787	85.425072	85.351349	85.388855	85.402931	85.349991	85.420181	85.37291	85.411171	85.352036	85.402885	85.42469	85.379646	85.410866	85.390076	85.362442	85.421043	85.358086	85.482986	85.462303	85.474724	85.464447	85.468826	85.478394	85.450287	85.455414	85.485863	85.508118	85.509766	85.482262	85.539291	85.525192	85.545753	85.505905	85.587875	85.562294	85.497215	85.642181	85.626564	85.690659	85.647186	85.653381	85.669136	85.696838	85.637848	85.709129	85.69561	85.68248	85.697479	85.691986	85.73027	85.686623	85.71093	85.732071	85.701279	85.709839	85.753334	85.67012	85.748184	85.726662	85.672028	85.674774	85.723381	85.637955	85.731339	85.659309	85.659927	85.622505	85.641022	85.628731	85.643791	85.568474	85.565063	85.584763	85.654587	85.607033	85.581566	85.585297	85.588066	85.587097	85.608383	85.586868	85.600212	85.604935	85.586479	85.505714	85.605515	85.585724	85.530685	85.567642	85.590279	85.569099	85.586716	85.64888	85.697647	85.627121	85.622932	85.706429	85.611221	85.569954	85.635056	85.670296	85.679794	85.648361	85.598709	85.690186	85.668961	85.628838	85.646172	85.683342	85.648895	85.624161	85.679947	85.724022	85.673447	85.730629	85.674988	85.667786	85.709557	85.65609	85.706146	85.702545	85.720139	85.616562	85.673363	85.631668	85.675247	85.647186	85.650269	85.632721	85.735031	85.699799	85.652847	85.74295	85.726318	85.681366	85.642288	85.702652	85.70694	85.70063	85.689537	85.622139	85.66967	85.612167	85.616264	85.622589	85.687653	85.691132	85.69574	85.625832	85.612633	85.729774	85.58429	85.668167	85.589462	85.625099	85.583214	85.57399	85.616135	85.594765	85.605385	85.615791	85.55159	85.601089	85.57077	85.573692	85.581223	85.580452	85.603363	85.638832	85.642334	85.683403	85.569763	85.6689	85.604118	85.638535	85.666901	85.529572	85.595016	85.601067	85.65403	85.635468	85.650398	85.58725	85.660851	85.638451	85.652443	85.630318	85.668556	85.571075	85.625786	85.594696	85.604591	85.639862	85.575043	85.616432	85.597893	85.587212	85.549568	85.556091	85.590881	85.624161	85.623642	85.650146	85.559143	85.549248	85.54882	85.529854	85.588364	85.630661	85.57682	85.604034	85.611946	85.585403	85.662071	85.678574	85.677803	85.679909	85.637138	85.624054	85.619865	85.630341	85.656021	85.622932	85.572853	85.581886	85.613472	85.605789	85.606201	85.643753	85.664368	85.649353	85.614052	85.649307	85.704063	85.635765	85.642609	85.60302	85.615723	85.565125	85.573112	85.609909	85.582443	85.631668	85.634369	85.699432	85.64695	85.591522	85.626129	85.638023	85.588387	85.647507	85.611389	85.612915	85.527451	85.551613	85.47361	85.548668	85.531761	85.500603	85.602982	85.567062	85.58551	85.548309	85.446487	85.554527	85.495049	85.507256	85.480545	85.533394	85.48391	85.491852	85.551483	85.46106	85.558029	85.424385	85.497513	85.415077	85.455971	85.434814	85.43679	85.450455	85.490608	85.467026	85.454453	85.503693	85.369545	85.438896	85.399666	85.407349	85.421188	85.464233	85.419174	85.382477	85.421082	85.381279	85.413811	85.332138	85.360962	85.361992	85.365852	85.383812	85.404625	85.38501	85.355103	85.297852	85.298965	85.245773	85.246849	85.278366	85.276283	85.225494	85.305107	85.350891	85.300171	85.313644	85.249268	85.290001	85.270988	85.308449	85.272385	85.307869	85.25663	85.257172	85.310104	85.300468	85.278023	85.208267	85.30545	85.230217	85.243523	85.24704	85.22773	85.216225	85.225922	85.280899	85.200394	85.249229	85.213821	85.262642	85.112289	85.219101	85.22953	85.155548	85.133011	85.138504	85.193352	85.212601	85.196014	85.201614	85.16687	85.153938	85.186081	85.183289	85.180351	85.203049	85.180435	85.178032	85.157112	85.184875	85.140656	85.142174	85.177536	85.12027	85.142647	85.132523	85.085999	85.118469	85.170906	85.1063	85.174171	85.133789	85.170158	85.098335	85.197708	85.112267	85.149384	85.129776	85.131386	85.164856	85.128036	85.114944	85.135307	85.185974	85.188271	85.168015	85.146767	85.116943	85.142387	85.150139	85.117996	85.114113	85.117004
85.200798	85.239296	85.221466	85.291611	85.290466	85.285645	85.253586	85.230728	85.263367	85.215263	85.221336	85.285301	85.248932	85.294525	84.722336	85.171227	85.268753	85.232254	85.239983	85.234528	85.315277	85.188957	85.173737	85.257896	85.295876	85.275146	85.252235	85.228333	85.199059	85.190475	85.305794	85.226654	85.228973	85.258194	85.23629	85.233589	85.216293	85.242897	85.220818	85.230988	85.321564	85.254013	85.193871	85.214531	85.112175	85.291969	85.287895	85.287956	85.23912	85.294739	85.260902	85.272125	85.239059	85.35714	85.354889	85.32238	85.349068	85.357613	85.232666	85.246399	85.276611	85.269508	85.255669	85.299744	85.301758	85.282104	85.303391	85.326027	85.317055	85.34948	85.34388	85.34671	85.358795	85.346603	85.295403	85.305321	85.309052	85.299332	85.310318	85.352203	85.328941	85.383705	85.366196	85.271698	85.391899	85.34832	85.380272	85.391899	85.373962	85.373917	85.354523	85.357956	85.401924	85.385269	85.411835	85.362335	85.417755	85.370186	85.415245	85.374222	85.283585	85.38192	85.332161	85.407608	85.342377	85.388702	85.426254	85.363937	85.417221	85.37355	85.329842	85.339394	85.341026	85.299416	85.328987	85.337486	85.35347	85.349457	85.434258	85.31987	85.390488	85.342224	85.375038	85.348602	85.367699	85.348427	85.386726	85.329033	85.356667	85.360313	85.38237	85.372177	85.395119	85.325165	85.399345	85.421448	85.412674	85.405594	85.413361	85.426537	85.442108	85.462692	85.481812	85.406189	85.4487	85.471054	85.515816	85.473076	85.489021	85.482323	85.504402	85.559181	85.503563	85.611603	85.479897	85.54805	85.621132	85.596375	85.646538	85.603325	85.626457	85.617699	85.70842	85.640083	85.655998	85.649132	85.654503	85.679817	85.688705	85.727409	85.69516	85.69046	85.699257	85.736877	85.750053	85.683144	85.677864	85.726448	85.74649	85.655594	85.673599	85.733505	85.675354	85.676216	85.655296	85.578987	85.595123	85.669113	85.618774	85.617332	85.587914	85.63607	85.573303	85.560043	85.642075	85.647308	85.520622	85.52404	85.632225	85.603561	85.5924	85.628769	85.57579	85.592102	85.617188	85.589958	85.58609	85.552811	85.581543	85.584953	85.623238	85.582703	85.598236	85.622574	85.635384	85.638596	85.663315	85.595795	85.586868	85.669266	85.628387	85.670937	85.681816	85.672928	85.659325	85.68988	85.657249	85.626389	85.69368	85.70282	85.637695	85.658318	85.659546	85.683685	85.771164	85.68145	85.646133	85.776291	85.641884	85.757477	85.696388	85.723915	85.691193	85.721252	85.684669	85.651131	85.608818	85.704216	85.640274	85.691643	85.688614	85.647652	85.689499	85.697197	85.639351	85.656021	85.746529	85.656837	85.614098	85.733635	85.613968	85.661903	85.647758	85.586777	85.589073	85.712524	85.655617	85.661858	85.650978	85.644371	85.637054	85.584122	85.677223	85.609138	85.66729	85.626434	85.623367	85.605408	85.583733	85.593536	85.54554	85.562729	85.607269	85.59491	85.584312	85.565811	85.602036	85.606583	85.581497	85.586929	85.655807	85.542534	85.624268	85.543839	85.665314	85.626434	85.57618	85.657951	85.624741	85.693573	85.613129	85.637421	85.613708	85.673943	85.652245	85.644547	85.622803	85.665833	85.5709	85.64238	85.590019	85.610359	85.615746	85.574615	85.647545	85.544121	85.626732	85.556999	85.563133	85.57489	85.617508	85.572189	85.628769	85.588966	85.552299	85.497749	85.544205	85.615746	85.636925	85.592484	85.584335	85.63343	85.631218	85.588585	85.609306	85.619568	85.605766	85.614456	85.658813	85.632164	85.600555	85.620895	85.662544	85.605186	85.680206	85.662956	85.599739	85.662781	85.586327	85.687263	85.626434	85.622528	85.642502	85.683853	85.664818	85.679413	85.652443	85.615616	85.553734	85.603493	85.606346	85.60244	85.659393	85.67598	85.700058	85.684479	85.659737	85.606003	85.576202	85.56736	85.597488	85.617462	85.561928	85.528755	85.474709	85.496033	85.535004	85.414429	85.44915	85.510071	85.492256	85.47805	85.508675	85.443573	85.457542	85.450417	85.503998	85.495949	85.416405	85.488785	85.518242	85.503693	85.512924	85.423553	85.42662	85.451599	85.43795	85.452324	85.378792	85.421082	85.425827	85.46627	85.459167	85.435997	85.451614	85.401321	85.405487	85.407654	85.364754	85.415459	85.435738	85.370552	85.349159	85.404152	85.382202	85.366707	85.321495	85.352036	85.3312	85.298836	85.380249	85.369606	85.363983	85.273949	85.289871	85.294586	85.230156	85.224548	85.244743	85.229469	85.23848	85.294952	85.312553	85.293068	85.280258	85.239655	85.273193	85.230881	85.293686	85.249146	85.264999	85.1493	85.278519	85.240234	85.216331	85.282341	85.194534	85.262253	85.161919	85.218117	85.202255	85.173935	85.145264	85.152649	85.217667	85.154816	85.179489	85.158073	85.188507	85.111275	85.146851	85.193436	85.15239	85.064606	85.135269	85.133316	85.146599	85.124733	85.158463	85.150864	85.157372	85.147285	85.144684	85.222984	85.1269	85.150116	85.177498	85.155418	85.155327	85.117561	85.190887	85.151787	85.072716	85.14151	85.163353	85.074394	85.111557	85.15773	85.11235	85.159233	85.075424	85.117844	85.082565	85.09787	85.110565	85.063988	85.116386	85.129219	85.152306	85.117844	85.075249	85.11145	85.180672	85.155197	85.095161	85.053513	85.190712	85.139664	85.116447	85.072266	85.130783	85.122475
85.248177	85.223846	85.211205	85.303154	85.221657	85.299614	85.219124	85.192085	85.266823	85.23423	85.210625	85.258179	85.22348	85.275597	84.685684	85.177711	85.250282	85.271568	85.184982	85.25045	85.277191	85.210457	85.231331	85.251907	85.267059	85.247208	85.249489	85.151077	85.199257	85.175522	85.271973	85.274315	85.268196	85.22625	85.263542	85.25367	85.153954	85.229141	85.230171	85.276505	85.272186	85.252556	85.202965	85.241096	85.155197	85.301994	85.234489	85.269356	85.226761	85.300125	85.244896	85.264526	85.234764	85.304955	85.32991	85.331177	85.337509	85.344604	85.201675	85.228714	85.334503	85.263115	85.314377	85.265579	85.306801	85.274338	85.293068	85.305557	85.289459	85.326172	85.326775	85.337738	85.36042	85.329178	85.312828	85.292465	85.334801	85.323624	85.27298	85.366623	85.298836	85.348747	85.37941	85.267509	85.359993	85.328125	85.393082	85.362114	85.336281	85.374817	85.384758	85.37484	85.335335	85.33609	85.370377	85.322014	85.413788	85.371559	85.395187	85.358643	85.226547	85.371262	85.385223	85.345123	85.354797	85.36763	85.395615	85.365616	85.355232	85.363983	85.371155	85.335098	85.350121	85.289185	85.298515	85.284035	85.349289	85.33004	85.361343	85.320381	85.421638	85.372375	85.342957	85.374886	85.37632	85.291649	85.388123	85.370354	85.372139	85.399391	85.380638	85.419388	85.352615	85.369949	85.393661	85.418015	85.370575	85.440865	85.431877	85.375465	85.439598	85.485802	85.389923	85.434555	85.381683	85.448036	85.444962	85.427818	85.468613	85.467155	85.522682	85.489746	85.496483	85.595428	85.45829	85.506783	85.591263	85.581268	85.589546	85.503738	85.617874	85.592079	85.651344	85.693253	85.672119	85.649094	85.669266	85.680359	85.651108	85.702805	85.679222	85.696236	85.712456	85.745262	85.742218	85.653168	85.703636	85.674866	85.635056	85.686897	85.712524	85.724602	85.682457	85.720093	85.638344	85.632767	85.587357	85.649178	85.636864	85.615318	85.594246	85.655487	85.614609	85.604462	85.621994	85.638298	85.555984	85.553261	85.583069	85.616066	85.579544	85.587936	85.631409	85.644241	85.591797	85.596779	85.598389	85.617546	85.577377	85.599373	85.626495	85.609978	85.648621	85.639717	85.625549	85.688683	85.672607	85.54631	85.651581	85.66658	85.588196	85.601349	85.632652	85.704216	85.67038	85.695656	85.699799	85.665337	85.666901	85.653473	85.633469	85.701965	85.654068	85.66407	85.694214	85.696449	85.643188	85.775177	85.681427	85.748955	85.669823	85.732262	85.706879	85.679237	85.759277	85.656021	85.657608	85.703957	85.664024	85.681747	85.749619	85.626884	85.733353	85.731384	85.6577	85.727287	85.75499	85.677757	85.659218	85.676926	85.592743	85.646881	85.667847	85.622932	85.659843	85.694542	85.703552	85.692909	85.646645	85.702652	85.651901	85.599655	85.704926	85.63401	85.642998	85.598923	85.610985	85.605232	85.604523	85.592827	85.560555	85.599953	85.577255	85.565125	85.581779	85.578751	85.556564	85.621994	85.617592	85.70842	85.647934	85.614822	85.636391	85.578026	85.656837	85.62841	85.650337	85.614525	85.614075	85.671555	85.580299	85.666748	85.637421	85.673187	85.633682	85.641113	85.63858	85.670654	85.615036	85.681236	85.633148	85.605209	85.597855	85.592209	85.627335	85.560173	85.616974	85.551178	85.595535	85.611244	85.563393	85.596695	85.651665	85.574142	85.56955	85.58326	85.544724	85.635513	85.65815	85.628944	85.624222	85.64257	85.653343	85.58815	85.614738	85.598663	85.590881	85.583626	85.681107	85.667351	85.625168	85.608047	85.666107	85.604179	85.615105	85.619247	85.65049	85.640251	85.645126	85.670959	85.65139	85.64373	85.629845	85.724258	85.6418	85.663681	85.6418	85.614395	85.607338	85.614418	85.637589	85.637589	85.647308	85.621239	85.635635	85.650078	85.632225	85.631454	85.581627	85.551506	85.546844	85.543968	85.539551	85.480453	85.511101	85.434448	85.453873	85.446014	85.417847	85.43853	85.433655	85.520752	85.445564	85.462349	85.410507	85.423981	85.44207	85.44278	85.431404	85.501503	85.514168	85.506203	85.429214	85.361084	85.382545	85.4272	85.415314	85.395294	85.366348	85.376259	85.422501	85.442688	85.46273	85.358597	85.4422	85.391624	85.36396	85.394905	85.357422	85.379349	85.370956	85.391426	85.330811	85.364754	85.31942	85.35154	85.340401	85.37207	85.282829	85.253113	85.327187	85.35186	85.365189	85.25367	85.230453	85.297935	85.285942	85.241119	85.220924	85.21627	85.233589	85.194107	85.250305	85.341278	85.262642	85.247597	85.225563	85.229103	85.238846	85.235733	85.187149	85.180222	85.280151	85.228844	85.261909	85.248802	85.196312	85.20417	85.10984	85.167923	85.177856	85.13121	85.143204	85.197662	85.161362	85.123253	85.140999	85.15303	85.129021	85.082718	85.148849	85.124237	85.132217	85.071709	85.144089	85.098381	85.105873	85.129967	85.18988	85.106834	85.104965	85.104088	85.140053	85.170372	85.094582	85.153595	85.062035	85.113594	85.116257	85.096558	85.174194	85.11692	85.037567	85.105309	85.147324	85.094902	85.14106	85.083984	85.114906	85.134407	85.111794	85.138657	85.086647	85.112221	85.069908	85.121254	85.097649	85.099815	85.105309	85.14666	85.086899	85.15419	85.204124	85.120483	85.097198	85.076324	85.151855	85.100616	85.050255	85.03051	85.060463	85.12381
85.219292	85.244293	85.233223	85.308342	85.190392	85.300896	85.24131	85.21962	85.23983	85.292679	85.173805	85.228455	85.167778	85.256027	84.727272	85.218307	85.194748	85.26545	85.175179	85.223091	85.219963	85.207298	85.207001	85.237083	85.25985	85.258476	85.241608	85.212708	85.206291	85.182449	85.210129	85.228584	85.251373	85.209106	85.251053	85.235367	85.197792	85.20475	85.189812	85.262039	85.212685	85.269249	85.244934	85.200264	85.13945	85.300018	85.198845	85.230751	85.244698	85.22818	85.233475	85.302956	85.224663	85.265793	85.283478	85.284012	85.361	85.262878	85.155632	85.238434	85.281136	85.268433	85.303879	85.316132	85.27047	85.256676	85.272278	85.289223	85.321068	85.294395	85.290039	85.316071	85.331734	85.309502	85.296181	85.271461	85.270149	85.285538	85.337288	85.354134	85.317787	85.324112	85.295105	85.313255	85.316628	85.293388	85.334328	85.338623	85.340034	85.327438	85.31736	85.331886	85.338753	85.291969	85.325615	85.313774	85.391342	85.347633	85.358063	85.35244	85.248756	85.393448	85.334694	85.371239	85.4151	85.352722	85.36628	85.360252	85.311157	85.359352	85.282402	85.339996	85.339218	85.315788	85.343384	85.266716	85.318771	85.315079	85.300362	85.304588	85.348686	85.29837	85.321434	85.332809	85.320702	85.321434	85.330124	85.351471	85.323151	85.367699	85.409607	85.373665	85.349113	85.383728	85.38147	85.396919	85.402824	85.377823	85.344994	85.414154	85.456017	85.454277	85.422737	85.400269	85.405937	85.371857	85.429626	85.423294	85.486832	85.498993	85.484169	85.44355	85.498413	85.54792	85.473335	85.542213	85.478096	85.521294	85.555862	85.526505	85.60141	85.580383	85.627609	85.635513	85.607529	85.628647	85.614799	85.645164	85.661087	85.65564	85.727585	85.711082	85.715164	85.775909	85.696709	85.641838	85.707649	85.614418	85.604996	85.687912	85.697632	85.62796	85.725586	85.645378	85.606453	85.573929	85.607033	85.58075	85.661369	85.645271	85.553368	85.611366	85.60862	85.675209	85.645897	85.637695	85.649155	85.581566	85.544098	85.627831	85.596222	85.581245	85.570366	85.562683	85.631065	85.557899	85.611259	85.603432	85.606949	85.624397	85.623489	85.530197	85.624931	85.675636	85.620621	85.639481	85.64856	85.605873	85.63916	85.714363	85.623192	85.623901	85.631004	85.583862	85.652504	85.627739	85.656387	85.670868	85.683273	85.7155	85.674194	85.697845	85.690186	85.678535	85.664757	85.767906	85.710121	85.74971	85.674973	85.701363	85.731491	85.661713	85.664223	85.680183	85.724518	85.646431	85.701492	85.70752	85.663643	85.732262	85.723892	85.685959	85.74456	85.651756	85.681129	85.703827	85.704391	85.650551	85.648598	85.715202	85.648491	85.654243	85.687477	85.653168	85.667526	85.669029	85.719559	85.722717	85.66954	85.682053	85.65152	85.645699	85.689285	85.596329	85.648514	85.610939	85.604843	85.60289	85.612679	85.602768	85.612701	85.605682	85.546936	85.568413	85.503906	85.575104	85.571091	85.616882	85.634155	85.67231	85.664925	85.629112	85.649132	85.607895	85.680397	85.660851	85.64875	85.653877	85.609222	85.680679	85.583946	85.636238	85.650314	85.675659	85.641129	85.639412	85.626495	85.702911	85.592506	85.59182	85.615746	85.617058	85.642311	85.642715	85.663193	85.56781	85.607445	85.563927	85.565361	85.561676	85.616501	85.590576	85.595772	85.608559	85.621559	85.566437	85.643471	85.572876	85.649132	85.591782	85.615555	85.588303	85.612961	85.636429	85.617142	85.660248	85.586288	85.604156	85.668083	85.672096	85.579826	85.568451	85.649734	85.593666	85.617012	85.613022	85.694862	85.672867	85.609932	85.651474	85.590042	85.579544	85.639885	85.630554	85.58062	85.578972	85.661942	85.596909	85.573647	85.565796	85.577721	85.597015	85.5924	85.570404	85.587486	85.576332	85.531609	85.578407	85.512962	85.573647	85.528267	85.515411	85.492111	85.422714	85.498779	85.444626	85.476463	85.402222	85.404564	85.385208	85.404449	85.499786	85.430115	85.461334	85.419174	85.411751	85.431595	85.424004	85.407158	85.477196	85.448631	85.460823	85.378082	85.373726	85.389259	85.430763	85.424454	85.369347	85.390228	85.363556	85.366798	85.382286	85.352676	85.374992	85.405807	85.36087	85.301781	85.381668	85.364067	85.358917	85.317825	85.302208	85.341629	85.384758	85.233284	85.341476	85.37851	85.301712	85.3209	85.235992	85.239426	85.256439	85.274055	85.264725	85.189018	85.246246	85.262016	85.219635	85.194489	85.262596	85.159943	85.249016	85.223587	85.242943	85.24157	85.191788	85.223434	85.186569	85.238861	85.180176	85.134949	85.172195	85.197411	85.210945	85.196526	85.190735	85.138741	85.167046	85.100998	85.12915	85.140205	85.104111	85.119644	85.167107	85.106277	85.15316	85.097755	85.161446	85.100677	85.04834	85.042976	85.117111	85.046303	85.072716	85.106064	85.117325	85.115608	85.116623	85.109863	85.118103	85.132523	85.166275	85.076836	85.145073	85.103661	85.104622	85.087051	85.033066	85.099197	85.078621	85.116341	85.070274	85.107262	85.08551	85.196037	85.110291	85.119217	85.088722	85.11969	85.138443	85.080467	85.115181	85.052139	85.108788	85.061493	85.101898	85.122284	85.134964	85.099007	85.109772	85.06012	85.189468	85.149902	85.094818	85.113548	85.118469	85.090118	85.057571	85.039154	85.035019	85.071342	85.100952
85.20565	85.256264	85.231056	85.261803	85.198807	85.238586	85.241974	85.175026	85.224319	85.21608	85.170654	85.255516	85.180374	85.240341	84.733429	85.190628	85.136322	85.209557	85.168869	85.211487	85.267876	85.176445	85.154343	85.23423	85.263519	85.223412	85.197044	85.197472	85.147133	85.241379	85.251053	85.243324	85.24498	85.26152	85.275581	85.216743	85.182838	85.165138	85.180801	85.275322	85.185051	85.230324	85.243759	85.158485	85.087906	85.26107	85.266457	85.200989	85.223541	85.210327	85.217407	85.292336	85.174171	85.26783	85.286888	85.291046	85.298088	85.2379	85.202797	85.235306	85.276413	85.239189	85.356155	85.302399	85.291519	85.255127	85.256996	85.291458	85.244576	85.321495	85.356346	85.213547	85.31678	85.290619	85.312439	85.308235	85.261009	85.327484	85.329826	85.258194	85.357567	85.296394	85.250046	85.342484	85.288048	85.283539	85.287231	85.34774	85.297684	85.267143	85.343491	85.302162	85.305298	85.309074	85.326157	85.295258	85.354675	85.365875	85.371277	85.34903	85.258583	85.356064	85.333794	85.365425	85.31472	85.340034	85.358086	85.344376	85.273582	85.307632	85.32019	85.287598	85.34684	85.291031	85.28476	85.371277	85.325684	85.253326	85.380653	85.330727	85.329269	85.25959	85.310043	85.386368	85.272789	85.291588	85.26667	85.371086	85.283752	85.367371	85.345596	85.372612	85.399391	85.32077	85.358337	85.34922	85.385056	85.386276	85.316238	85.442795	85.458008	85.410866	85.433914	85.409622	85.409065	85.399048	85.45668	85.465912	85.473915	85.452179	85.46344	85.416039	85.455994	85.452988	85.460739	85.412971	85.502151	85.489166	85.575409	85.510178	85.583778	85.533928	85.602699	85.562187	85.538223	85.608429	85.651085	85.655724	85.612289	85.684601	85.690094	85.678642	85.691132	85.717331	85.702629	85.693123	85.675224	85.657997	85.592377	85.701965	85.748444	85.684219	85.705353	85.618126	85.625084	85.586502	85.567856	85.583664	85.63414	85.622421	85.640099	85.571632	85.68055	85.667763	85.67926	85.627228	85.607376	85.575706	85.575775	85.630508	85.54258	85.66246	85.610901	85.551521	85.575493	85.551544	85.610214	85.610596	85.636086	85.635574	85.652786	85.578369	85.607895	85.641388	85.599159	85.628815	85.642311	85.623985	85.681297	85.686211	85.658684	85.642845	85.622101	85.58828	85.68679	85.683746	85.686195	85.671089	85.68042	85.677734	85.666298	85.653275	85.668983	85.649307	85.704193	85.758163	85.687027	85.724922	85.690247	85.67765	85.704643	85.650505	85.645554	85.727287	85.646263	85.649734	85.662437	85.676537	85.657761	85.738464	85.704262	85.669586	85.675446	85.739021	85.664886	85.667763	85.651283	85.622185	85.720657	85.658234	85.680679	85.643944	85.644264	85.646927	85.662956	85.669968	85.671669	85.713745	85.687912	85.671257	85.63916	85.66066	85.721962	85.622742	85.609978	85.635727	85.609955	85.557274	85.632355	85.611351	85.559013	85.562187	85.587334	85.539955	85.528824	85.584015	85.59053	85.556435	85.622612	85.673576	85.643044	85.677612	85.630959	85.630058	85.606499	85.634117	85.592255	85.667007	85.626778	85.631584	85.623535	85.639755	85.630035	85.669044	85.613838	85.627014	85.63298	85.674049	85.653191	85.615852	85.658791	85.603302	85.618065	85.671791	85.679237	85.667007	85.603218	85.604759	85.563774	85.602165	85.636581	85.621925	85.622208	85.644135	85.556778	85.622658	85.604889	85.601738	85.618088	85.612099	85.647331	85.582253	85.568047	85.665703	85.669388	85.616844	85.595856	85.606651	85.662697	85.64032	85.620636	85.576027	85.616219	85.621819	85.615036	85.647636	85.670784	85.630791	85.633965	85.665077	85.615814	85.619141	85.55172	85.538887	85.576912	85.599205	85.617722	85.589546	85.524612	85.58152	85.590195	85.534035	85.591133	85.522789	85.523544	85.601349	85.543045	85.565239	85.565727	85.554398	85.42778	85.479187	85.475266	85.384026	85.439171	85.373444	85.417328	85.368858	85.405373	85.394241	85.404861	85.392265	85.406792	85.403122	85.399109	85.401108	85.418442	85.408531	85.342651	85.449684	85.409988	85.422455	85.391472	85.459747	85.407478	85.423553	85.348984	85.339737	85.326157	85.403336	85.339005	85.352631	85.298111	85.32959	85.282532	85.314011	85.313492	85.343597	85.31311	85.353531	85.280746	85.290466	85.285324	85.337631	85.176849	85.308235	85.324333	85.200516	85.254463	85.203331	85.280342	85.203201	85.195625	85.211761	85.170456	85.16481	85.209808	85.186699	85.138504	85.215065	85.182816	85.235794	85.241287	85.249466	85.277252	85.21846	85.161507	85.209122	85.163078	85.160095	85.118034	85.147133	85.108833	85.195305	85.186806	85.131058	85.118698	85.142838	85.057243	85.182518	85.058403	85.133446	85.090744	85.134949	85.072998	85.087288	85.063446	85.077805	85.041901	85.086067	85.012955	85.035721	85.030663	85.043274	85.062614	85.12291	85.112846	85.062271	85.067909	85.052528	85.082291	85.072441	85.083618	85.078575	85.094841	85.101067	85.080551	85.064713	85.043152	85.046326	85.075699	85.052422	85.130997	85.082329	85.124001	85.051216	85.168159	85.034912	85.107132	85.103745	85.040169	85.015213	85.071068	85.128983	85.109665	85.111641	85.10424	85.101753	85.103874	85.052849	85.060104	85.141579	85.076469	85.139153	85.124367	85.127693	85.118057	85.082397	85.035019	85.091324	85.030251	85.042847
85.220558	85.218155	85.195374	85.20005	85.173973	85.199921	85.230003	85.181786	85.201294	85.231613	85.192749	85.24131	85.219765	85.22773	84.715744	85.149277	85.241486	85.197235	85.164619	85.207878	85.174812	85.183655	85.163033	85.182663	85.232124	85.219421	85.212624	85.119476	85.175949	85.244446	85.288948	85.255562	85.236351	85.181122	85.146767	85.253433	85.161575	85.15361	85.174469	85.164383	85.133034	85.182175	85.194664	85.188721	85.106148	85.212257	85.205948	85.196205	85.210243	85.203201	85.231995	85.228821	85.22966	85.254143	85.264313	85.286156	85.244576	85.234978	85.213562	85.255989	85.318794	85.243774	85.299057	85.23056	85.210007	85.235687	85.218887	85.266243	85.246758	85.277657	85.273346	85.318062	85.25399	85.353516	85.280281	85.238266	85.256416	85.227211	85.284271	85.259552	85.35965	85.311928	85.224785	85.312294	85.331734	85.243454	85.32663	85.324692	85.287231	85.277596	85.290108	85.303154	85.346497	85.308105	85.347054	85.260277	85.3834	85.333	85.343063	85.248367	85.219963	85.301994	85.351814	85.372528	85.332787	85.308304	85.298218	85.314735	85.310402	85.287834	85.305878	85.331734	85.317139	85.279808	85.219742	85.297958	85.238197	85.240944	85.275345	85.332825	85.315491	85.230904	85.32547	85.326645	85.281998	85.284866	85.246956	85.338516	85.2724	85.324478	85.320213	85.372246	85.351303	85.308212	85.342316	85.300339	85.381989	85.270065	85.355293	85.386795	85.427437	85.389565	85.390251	85.327507	85.428314	85.426834	85.420464	85.430458	85.449211	85.45533	85.431107	85.404884	85.405418	85.44149	85.490089	85.502319	85.490906	85.532059	85.531052	85.496658	85.5606	85.484749	85.541656	85.479385	85.54258	85.577339	85.599609	85.666298	85.5588	85.616798	85.598175	85.657997	85.681473	85.6642	85.671989	85.636688	85.65937	85.625381	85.653015	85.611801	85.711617	85.67366	85.646111	85.602852	85.648918	85.546074	85.613899	85.562378	85.641197	85.621323	85.646713	85.670227	85.65686	85.641495	85.6577	85.622551	85.609161	85.611588	85.625275	85.616173	85.593498	85.62796	85.578087	85.651108	85.615555	85.591202	85.602661	85.606819	85.592979	85.622528	85.64875	85.572105	85.660683	85.667763	85.618622	85.608734	85.637718	85.674881	85.681046	85.658211	85.634995	85.664566	85.642715	85.665039	85.683319	85.663536	85.69696	85.696686	85.705956	85.68911	85.725182	85.674072	85.637634	85.664154	85.679237	85.727989	85.75061	85.724792	85.690529	85.675339	85.716148	85.724472	85.727737	85.715958	85.629181	85.65416	85.668358	85.707993	85.653877	85.697395	85.672928	85.655914	85.634735	85.699776	85.695976	85.660103	85.692032	85.635681	85.700653	85.638687	85.717049	85.641693	85.68898	85.633324	85.73233	85.639717	85.626671	85.655983	85.661171	85.642715	85.698875	85.698723	85.724091	85.616692	85.576927	85.693703	85.613068	85.622826	85.585342	85.574013	85.540321	85.606346	85.57476	85.597618	85.520218	85.596931	85.626045	85.623535	85.653236	85.663101	85.618706	85.639633	85.642914	85.654671	85.602768	85.66053	85.629524	85.683853	85.610321	85.706512	85.615189	85.720291	85.654282	85.687073	85.648102	85.654091	85.653252	85.6716	85.663727	85.686752	85.627548	85.637115	85.660034	85.635635	85.685829	85.666626	85.541397	85.629822	85.568222	85.607529	85.607956	85.695717	85.664116	85.563263	85.506203	85.610558	85.648064	85.598152	85.606453	85.628448	85.624977	85.568451	85.574181	85.598236	85.599052	85.608086	85.608925	85.640228	85.679024	85.592056	85.604355	85.561157	85.577232	85.546997	85.581734	85.64843	85.633255	85.546181	85.580772	85.581673	85.544785	85.58757	85.530258	85.523651	85.568283	85.573822	85.597511	85.613319	85.467369	85.624458	85.536781	85.550819	85.529251	85.537575	85.533112	85.589119	85.471466	85.4814	85.471313	85.509125	85.409668	85.486809	85.465179	85.419495	85.374176	85.449493	85.359886	85.401489	85.321541	85.423637	85.343361	85.404922	85.419754	85.369843	85.33358	85.35746	85.408295	85.3731	85.376923	85.410095	85.435181	85.433228	85.38102	85.398979	85.354134	85.363815	85.337227	85.315918	85.340958	85.316673	85.330551	85.345276	85.219185	85.3489	85.300659	85.308174	85.286568	85.307182	85.289551	85.312424	85.304375	85.242599	85.262383	85.270966	85.198929	85.309395	85.181313	85.192345	85.207169	85.197128	85.20108	85.224037	85.169083	85.242729	85.150864	85.122498	85.181702	85.131599	85.149834	85.153336	85.13327	85.180481	85.151314	85.150909	85.21666	85.12085	85.155952	85.181015	85.17923	85.189064	85.102203	85.171791	85.081345	85.187599	85.13887	85.149857	85.074928	85.108658	85.080894	85.143982	85.075119	85.066391	85.088852	85.076904	85.069908	85.078918	85.048492	85.082413	85.035599	85.039543	84.971992	85.047852	85.022354	85.056435	85.042953	85.105377	85.145805	85.077072	85.066948	85.054672	85.133827	85.029655	85.033432	85.062225	85.087868	85.032097	85.045982	85.037247	85.0448	85.039246	85.045982	85.0448	85.070015	85.057289	85.130844	85.064911	85.071709	85.021027	85.077156	85.071449	85.000641	84.991028	85.139839	85.087181	85.111725	85.091904	85.033325	85.057442	85.122261	85.031929	85.034027	85.074821	85.047997	85.078148	85.104263	85.058815	85.100632	85.080872	85.025856	85.068489	85.047974	85.061989
85.193565	85.181526	85.183228	85.238609	85.161919	85.188545	85.202042	85.167732	85.197815	85.182449	85.187065	85.188721	85.216141	85.187386	84.711929	85.205864	85.225647	85.16655	85.161469	85.188354	85.160095	85.198715	85.194427	85.167519	85.166313	85.234398	85.15696	85.102631	85.163162	85.185669	85.192627	85.205238	85.195007	85.227554	85.172089	85.217751	85.108856	85.227814	85.152542	85.186119	85.159576	85.164345	85.184494	85.176186	85.081299	85.205711	85.193138	85.210022	85.198456	85.142349	85.197792	85.19902	85.157776	85.170586	85.241714	85.246307	85.176292	85.215988	85.214531	85.287918	85.249443	85.320251	85.255234	85.251869	85.243866	85.14975	85.198204	85.245277	85.245903	85.250557	85.208954	85.283348	85.332764	85.291412	85.270836	85.253777	85.294014	85.263947	85.278389	85.231483	85.289314	85.285553	85.295189	85.337997	85.285706	85.27607	85.32605	85.317871	85.297699	85.293625	85.297638	85.292122	85.294891	85.312439	85.296219	85.238174	85.33506	85.294823	85.333191	85.304802	85.228477	85.250664	85.364883	85.34935	85.341393	85.299072	85.296524	85.290192	85.241653	85.292656	85.32399	85.293816	85.236824	85.251312	85.247086	85.290794	85.290108	85.233566	85.27034	85.296883	85.295555	85.234077	85.193672	85.264893	85.231483	85.2388	85.287361	85.25695	85.247574	85.26783	85.322762	85.321587	85.292572	85.374565	85.33976	85.298775	85.327209	85.232323	85.363342	85.373444	85.397736	85.408463	85.426643	85.345619	85.38398	85.399429	85.410332	85.405228	85.405571	85.421852	85.413292	85.425507	85.391319	85.460823	85.422562	85.47728	85.501915	85.47316	85.436424	85.458076	85.515152	85.478271	85.536697	85.485863	85.581139	85.593964	85.582466	85.602676	85.481827	85.60701	85.581863	85.652031	85.643921	85.628792	85.626968	85.618172	85.626007	85.648666	85.634972	85.668922	85.648148	85.679947	85.645485	85.604523	85.64669	85.544189	85.515755	85.603859	85.605858	85.655571	85.661751	85.642784	85.645767	85.591347	85.571198	85.535645	85.57515	85.570839	85.612617	85.64476	85.599052	85.577576	85.60463	85.629112	85.594162	85.612289	85.608948	85.617119	85.617638	85.632355	85.651154	85.634544	85.629112	85.680893	85.603386	85.629265	85.614822	85.679367	85.671089	85.699966	85.669373	85.665726	85.673599	85.633942	85.712631	85.625641	85.648941	85.707153	85.720932	85.699371	85.710587	85.711449	85.700287	85.634521	85.679947	85.711838	85.777298	85.702843	85.655914	85.724579	85.739883	85.682716	85.715012	85.746597	85.61937	85.757797	85.696472	85.710808	85.681046	85.68705	85.63826	85.651367	85.636536	85.670357	85.712196	85.68821	85.694496	85.663574	85.772583	85.67205	85.639328	85.634369	85.688232	85.675186	85.689453	85.719559	85.642845	85.662033	85.644997	85.703789	85.604118	85.632698	85.665489	85.630234	85.605469	85.634781	85.59008	85.633339	85.545341	85.586868	85.507088	85.603172	85.588692	85.63871	85.563263	85.591347	85.643921	85.632095	85.631218	85.657608	85.629288	85.60154	85.694435	85.648193	85.627762	85.742218	85.622742	85.635468	85.652184	85.713554	85.638794	85.724541	85.620598	85.675636	85.65641	85.640442	85.652954	85.643837	85.642868	85.631927	85.626625	85.582146	85.580704	85.623795	85.604546	85.614395	85.588005	85.595573	85.532104	85.633018	85.663918	85.646606	85.652634	85.546158	85.57502	85.580299	85.602249	85.574699	85.612099	85.580002	85.551826	85.616951	85.504639	85.580429	85.57077	85.600319	85.602463	85.613792	85.633751	85.558006	85.543243	85.565666	85.578239	85.566353	85.593155	85.629349	85.639885	85.546478	85.550858	85.601372	85.509575	85.55545	85.519341	85.475563	85.516144	85.518074	85.559914	85.512146	85.484451	85.537811	85.522751	85.55024	85.53923	85.519012	85.493095	85.503113	85.42128	85.486465	85.464317	85.457863	85.411812	85.412888	85.407372	85.315834	85.37265	85.408119	85.368317	85.33165	85.31826	85.402756	85.29882	85.358513	85.322548	85.323067	85.314499	85.289009	85.420975	85.322525	85.394608	85.347679	85.347847	85.394753	85.401985	85.38134	85.34774	85.328514	85.307251	85.284378	85.274803	85.302376	85.335449	85.296844	85.256012	85.253372	85.234657	85.260063	85.284698	85.23024	85.233223	85.190155	85.350441	85.252487	85.287399	85.22258	85.217384	85.248329	85.176765	85.203308	85.147263	85.202301	85.168785	85.243111	85.180519	85.177025	85.162216	85.136963	85.15786	85.154175	85.122414	85.13089	85.166985	85.133339	85.11866	85.116684	85.159668	85.133339	85.108788	85.123207	85.1437	85.157478	85.10791	85.147194	85.177345	85.11776	85.128937	85.131363	85.101639	85.124901	85.083038	85.016479	85.052032	85.073341	85.085335	85.057335	85.050743	85.079002	85.040703	85.041992	85.080742	85.025963	85.021538	85.024506	85.03064	85.068748	85.014099	85.045685	85.154984	85.101768	85.009995	85.043854	85.098167	85.004845	85.094048	85.060699	85.055511	85.037804	85.02832	85.051514	85.081192	85.077011	85.039841	85.049736	85.04081	85.024117	85.048836	85.0466	85.061691	85.061691	85.084328	85.058472	85.015724	85.057358	85.109543	85.080849	85.059181	85.067696	85.070229	85.082993	85.084625	85.05761	85.065102	85.05703	85.001389	85.072693	85.09008	85.009827	85.02536	85.078873	85.019241	85.033089	85.005768	85.090225
85.149902	85.135864	85.256355	85.240364	85.182236	85.174316	85.125458	85.196205	85.118034	85.140739	85.211761	85.195114	85.172562	85.218307	84.732208	85.185005	85.143311	85.13443	85.177216	85.14698	85.145477	85.16745	85.17157	85.147263	85.123703	85.127029	85.126129	85.119041	85.181641	85.173416	85.200668	85.238091	85.173615	85.191788	85.157837	85.164703	85.154945	85.198029	85.11525	85.168358	85.148979	85.127373	85.23365	85.165245	85.081276	85.221397	85.169281	85.133827	85.179451	85.166725	85.188271	85.190498	85.200394	85.206978	85.266434	85.178978	85.173828	85.240021	85.220757	85.209854	85.206848	85.261414	85.195694	85.166748	85.195518	85.135071	85.153633	85.213608	85.209061	85.251549	85.248093	85.192322	85.257706	85.245605	85.24015	85.223351	85.25219	85.210007	85.246635	85.225945	85.243713	85.2229	85.262749	85.293091	85.266548	85.23455	85.253586	85.302765	85.307404	85.336563	85.218369	85.270882	85.202515	85.305122	85.233826	85.268303	85.279053	85.309631	85.294952	85.291565	85.222664	85.279182	85.310448	85.257553	85.29425	85.277191	85.293922	85.273582	85.283821	85.266205	85.290192	85.298347	85.274673	85.234146	85.263153	85.262939	85.2444	85.203568	85.211853	85.269852	85.234528	85.205025	85.192711	85.295921	85.297295	85.268349	85.264503	85.184258	85.283989	85.292877	85.275429	85.30455	85.307228	85.319565	85.348381	85.326218	85.258995	85.289803	85.380615	85.330643	85.372932	85.416962	85.433975	85.318085	85.432648	85.377075	85.34317	85.381752	85.389069	85.466873	85.378639	85.378532	85.405418	85.44046	85.43853	85.425591	85.520264	85.43293	85.512924	85.456917	85.470718	85.461037	85.490646	85.499084	85.521698	85.496872	85.524277	85.572166	85.512665	85.567017	85.610321	85.588562	85.611885	85.617828	85.570389	85.618683	85.625404	85.588219	85.56002	85.626495	85.619247	85.697182	85.614975	85.639565	85.591415	85.591415	85.520561	85.586952	85.596733	85.654175	85.604332	85.607185	85.609329	85.559525	85.590622	85.568947	85.555748	85.599678	85.567963	85.625122	85.5933	85.627205	85.568329	85.577835	85.594978	85.621262	85.615166	85.579826	85.564316	85.588707	85.662743	85.627251	85.668213	85.622787	85.643257	85.648361	85.660957	85.693642	85.678703	85.67205	85.666519	85.670547	85.706001	85.601288	85.717865	85.619568	85.650505	85.668533	85.743423	85.713531	85.693764	85.729195	85.692932	85.657463	85.694366	85.71608	85.726082	85.738632	85.678062	85.740952	85.727859	85.661797	85.715034	85.721275	85.67141	85.694092	85.654091	85.698875	85.679886	85.670982	85.678299	85.682907	85.685204	85.602531	85.683769	85.691902	85.712051	85.652328	85.716965	85.692543	85.672714	85.669563	85.698769	85.723976	85.67321	85.666985	85.65712	85.646385	85.613388	85.650444	85.667763	85.667999	85.668793	85.691597	85.557381	85.570366	85.624458	85.630142	85.529533	85.608215	85.549591	85.664474	85.636818	85.560066	85.621864	85.594269	85.647995	85.6465	85.591866	85.605408	85.69529	85.627205	85.69059	85.654221	85.634651	85.737259	85.616135	85.642204	85.653236	85.673599	85.638817	85.682953	85.629372	85.653381	85.700462	85.638878	85.67186	85.694023	85.607681	85.651474	85.624611	85.600235	85.595901	85.617722	85.64006	85.5933	85.621864	85.601181	85.587463	85.659904	85.627487	85.579208	85.63343	85.515671	85.552788	85.577484	85.57457	85.562729	85.600212	85.585083	85.562729	85.587784	85.478378	85.526894	85.522812	85.545341	85.514809	85.598473	85.584015	85.537102	85.564056	85.52153	85.543671	85.576157	85.595146	85.537148	85.55661	85.468201	85.553093	85.553802	85.499725	85.531143	85.512383	85.477005	85.489296	85.476768	85.529617	85.449921	85.475136	85.493484	85.513412	85.541031	85.485352	85.489342	85.486977	85.451294	85.416084	85.44973	85.410248	85.450371	85.329651	85.387482	85.386925	85.275963	85.374992	85.338318	85.276863	85.336517	85.297874	85.379562	85.305809	85.337891	85.325836	85.313835	85.304955	85.303772	85.351364	85.278946	85.281242	85.336365	85.378021	85.321991	85.356987	85.345512	85.301071	85.343597	85.300041	85.238754	85.215111	85.287956	85.328857	85.270279	85.228607	85.268883	85.217598	85.242638	85.316391	85.24054	85.21936	85.131813	85.25811	85.222023	85.263924	85.206764	85.184578	85.167496	85.15638	85.172066	85.119843	85.156212	85.149323	85.162628	85.102631	85.131317	85.15567	85.158401	85.182648	85.132393	85.125565	85.141464	85.147072	85.17099	85.14743	85.084244	85.161186	85.111023	85.078529	85.114815	85.13488	85.123894	85.066734	85.143074	85.145393	85.115181	85.06469	85.102112	85.043404	85.066048	85.045532	85.015556	85.059586	85.061348	85.053017	85.094086	84.974159	85.083786	85.024223	85.013924	85.062889	85.007355	85.003967	85.058945	85.014717	85.072372	85.030037	85.036987	84.988693	85.113098	84.982422	85.003517	85.051819	85.028984	85.037895	85.004013	85.046478	85.02504	84.966248	85.069389	85.001587	85.045357	85.044884	85.085442	85.04409	85.01577	85.070053	85.080872	85.03598	85.046021	85.100548	85.02935	85.030014	85.076561	85.080139	85.001503	85.016434	85.089737	85.133461	85.066498	85.064346	85.049156	85.084969	85.096405	85.037872	85.069542	85.037209	84.984848	84.972359	85.036537	85.050255	84.982491	84.950516	85.013428
85.121941	85.146423	85.221184	85.238243	85.197861	85.150566	85.112328	85.207275	85.132538	85.154022	85.141747	85.202126	85.176636	85.228333	84.682297	85.157242	85.131943	85.139214	85.131744	85.179146	85.112976	85.141037	85.143463	85.173523	85.086151	85.129921	85.101814	85.1381	85.199295	85.078644	85.134491	85.199661	85.078728	85.150414	85.14415	85.141357	85.185394	85.130547	85.185074	85.152222	85.20359	85.098572	85.161613	85.112267	85.075356	85.181419	85.192535	85.117607	85.161491	85.159859	85.180801	85.200241	85.206467	85.160912	85.189194	85.186333	85.194016	85.223457	85.183029	85.184128	85.172325	85.248802	85.165459	85.168999	85.164124	85.176552	85.195351	85.187881	85.137093	85.207047	85.22464	85.173271	85.191162	85.191185	85.188202	85.186676	85.199661	85.20224	85.223305	85.180588	85.287956	85.208672	85.220558	85.280342	85.25174	85.273689	85.179405	85.201828	85.296608	85.280624	85.24247	85.236504	85.275711	85.316261	85.220665	85.24968	85.223289	85.35984	85.291542	85.272942	85.195625	85.245583	85.277916	85.252617	85.278625	85.293861	85.189148	85.280922	85.259567	85.200089	85.26088	85.21994	85.234871	85.216011	85.299614	85.276268	85.228111	85.202881	85.199318	85.273026	85.187019	85.230392	85.201553	85.278755	85.263306	85.270363	85.301712	85.205002	85.286438	85.309975	85.292099	85.294289	85.260666	85.302185	85.312035	85.309807	85.337547	85.303177	85.328171	85.363487	85.363167	85.360382	85.414131	85.38179	85.402374	85.361946	85.359177	85.406624	85.357826	85.419792	85.369904	85.365463	85.406815	85.414261	85.43087	85.442093	85.459023	85.406258	85.442108	85.480347	85.463913	85.517448	85.472427	85.452644	85.488762	85.499443	85.576996	85.484833	85.553436	85.565193	85.585922	85.554657	85.557747	85.623024	85.584465	85.614502	85.587959	85.598991	85.56974	85.576263	85.60244	85.661324	85.567184	85.646431	85.608345	85.65596	85.608856	85.590576	85.584824	85.624481	85.586884	85.58815	85.642502	85.562126	85.559807	85.60817	85.619698	85.621475	85.571632	85.65461	85.597168	85.634674	85.554657	85.657715	85.601715	85.695267	85.610703	85.596542	85.602768	85.56485	85.626305	85.606819	85.613213	85.622055	85.599548	85.639053	85.6418	85.669823	85.774147	85.666534	85.691467	85.674774	85.69001	85.695549	85.673729	85.648041	85.692719	85.659668	85.697479	85.699562	85.701752	85.744858	85.69175	85.645012	85.721748	85.750031	85.738976	85.767349	85.690849	85.784386	85.680374	85.695953	85.650551	85.680717	85.6996	85.6772	85.646988	85.669029	85.684952	85.709991	85.707436	85.661148	85.700851	85.678085	85.669884	85.763611	85.689865	85.695808	85.669861	85.664757	85.665421	85.700676	85.692436	85.70578	85.672607	85.678726	85.666084	85.627182	85.674583	85.621429	85.667824	85.684967	85.654068	85.707176	85.641006	85.594933	85.66787	85.588623	85.594955	85.593155	85.546951	85.678085	85.618454	85.605988	85.644455	85.572121	85.626129	85.619354	85.54863	85.607422	85.670959	85.622231	85.655075	85.609673	85.686775	85.713104	85.622162	85.685867	85.673836	85.650848	85.682823	85.61171	85.596672	85.721664	85.690422	85.689987	85.648445	85.710098	85.600983	85.580017	85.615982	85.605598	85.615601	85.624435	85.618561	85.560257	85.630829	85.655441	85.626991	85.700592	85.632095	85.667694	85.604843	85.566719	85.522942	85.594635	85.532707	85.546677	85.603729	85.66748	85.541954	85.589287	85.476982	85.567894	85.533691	85.561951	85.500412	85.563263	85.487083	85.529678	85.503609	85.485245	85.546974	85.563087	85.56839	85.488869	85.505386	85.449127	85.495476	85.499084	85.486961	85.485435	85.457069	85.386711	85.456078	85.443718	85.436531	85.376495	85.453377	85.458954	85.445885	85.505859	85.47966	85.556847	85.478889	85.460434	85.424965	85.403618	85.33905	85.424431	85.369522	85.341644	85.367226	85.301025	85.307358	85.299522	85.306198	85.402481	85.290817	85.328583	85.301605	85.329437	85.303177	85.277939	85.348129	85.317268	85.311417	85.258736	85.207001	85.288109	85.308968	85.323364	85.290855	85.278389	85.26622	85.312721	85.239571	85.262917	85.152412	85.241524	85.239082	85.281006	85.279396	85.278175	85.201462	85.244339	85.241203	85.179451	85.168465	85.193092	85.195709	85.182175	85.227661	85.145821	85.147285	85.186569	85.182922	85.100098	85.14917	85.13591	85.105354	85.152199	85.181358	85.10289	85.12587	85.136467	85.149963	85.091408	85.095634	85.14505	85.128189	85.128296	85.079926	85.074776	85.114151	85.138397	85.130417	85.096275	85.126663	85.093918	85.041176	85.157928	85.125999	85.118317	85.062546	85.117714	85.078171	85.083725	85.087692	85.033325	85.084778	85.072739	84.992355	85.068214	84.968994	85.109901	85.028259	85.029266	85.052872	84.985489	85.029312	85.001884	85.049438	85.0215	85.063019	85.014671	84.962082	85.081841	85.033791	85.067566	85.052032	84.986137	85.013	85.018921	85.014374	85.01326	85.008774	85.081581	84.974442	85.010811	85.041924	85.066406	85.034027	85.01828	85.074287	85.037956	85.054283	85.040169	85.049438	85.045853	85.04068	85.059738	85.037163	85.023987	85.002914	85.006027	85.068512	85.046196	85.062653	85.04731	85.170929	85.037483	85.045357	85.075981	85.05999	85.013451	85.013985	84.971992	85.067009	84.973114	85.002762	85.01461
85.102325	85.071732	85.193092	85.138466	85.165825	85.104347	85.136406	85.159622	85.125443	85.167519	85.074409	85.188866	85.17363	85.169296	84.723709	85.122047	85.143547	85.127716	85.136772	85.116943	85.137093	85.104752	85.106194	85.242424	85.1381	85.059647	85.119301	85.093277	85.124237	85.10598	85.172279	85.158012	85.100891	85.1175	85.088364	85.1175	85.171082	85.083679	85.182281	85.12085	85.131149	85.120247	85.077972	85.107117	85.015274	85.154922	85.144173	85.073471	85.14447	85.130264	85.14106	85.193398	85.142479	85.138611	85.159943	85.169212	85.159302	85.161919	85.134727	85.163803	85.162926	85.198608	85.198845	85.200195	85.212425	85.165459	85.24884	85.145996	85.147415	85.173615	85.154106	85.11763	85.171875	85.166702	85.212494	85.203629	85.17157	85.171875	85.20314	85.199661	85.216805	85.183807	85.211723	85.226654	85.214722	85.287682	85.196655	85.179535	85.264122	85.255646	85.220345	85.26416	85.198006	85.292809	85.248817	85.206955	85.178375	85.22393	85.252213	85.254013	85.182625	85.21698	85.245964	85.280403	85.25412	85.277702	85.227768	85.297249	85.282555	85.168015	85.246162	85.238434	85.281738	85.186722	85.181618	85.255089	85.257683	85.258545	85.208031	85.237984	85.255966	85.193588	85.23597	85.255836	85.258904	85.204491	85.266136	85.210495	85.260925	85.32534	85.280403	85.333191	85.295044	85.317787	85.263458	85.326393	85.269676	85.288986	85.296776	85.311646	85.324951	85.333984	85.357956	85.416321	85.410141	85.363297	85.305038	85.397392	85.27343	85.356499	85.37825	85.371407	85.323448	85.449883	85.403831	85.426064	85.388084	85.400742	85.403191	85.464233	85.452003	85.470032	85.521889	85.450951	85.464211	85.470436	85.521355	85.526245	85.493759	85.522469	85.553802	85.524681	85.489532	85.553154	85.535774	85.563927	85.631477	85.616905	85.583649	85.463463	85.528885	85.592339	85.610214	85.628128	85.56916	85.610916	85.635445	85.595016	85.563774	85.660316	85.601517	85.606392	85.587662	85.590256	85.569244	85.644905	85.613899	85.564507	85.542381	85.623405	85.5765	85.66098	85.617874	85.662224	85.660378	85.631241	85.595451	85.634544	85.594719	85.570107	85.605301	85.57283	85.592506	85.670761	85.64444	85.666214	85.662094	85.672523	85.742218	85.66716	85.665039	85.760735	85.653107	85.655098	85.67231	85.677177	85.729042	85.676689	85.6884	85.679863	85.713936	85.702133	85.638107	85.699692	85.677719	85.703362	85.680679	85.765991	85.708618	85.717003	85.705956	85.698509	85.654388	85.711601	85.682526	85.736984	85.644203	85.666862	85.724258	85.716492	85.735329	85.700935	85.66452	85.709152	85.699646	85.748718	85.671364	85.735611	85.624886	85.641365	85.680161	85.666901	85.690506	85.647438	85.639908	85.722931	85.692047	85.583969	85.679474	85.666283	85.618088	85.679108	85.708702	85.687241	85.68969	85.630508	85.622055	85.608368	85.64444	85.614441	85.582253	85.642677	85.598022	85.578796	85.618385	85.594978	85.588432	85.653404	85.590233	85.656837	85.693016	85.618195	85.705269	85.614799	85.692802	85.684669	85.649948	85.704628	85.653366	85.637909	85.626434	85.59903	85.63195	85.694542	85.658859	85.704285	85.649353	85.638855	85.656342	85.603943	85.55983	85.620575	85.594543	85.605492	85.621605	85.596588	85.622482	85.573799	85.586479	85.620407	85.607033	85.688148	85.632378	85.575752	85.576286	85.596931	85.494728	85.530624	85.58062	85.590492	85.577721	85.548798	85.554138	85.594742	85.47966	85.534248	85.491142	85.572723	85.521996	85.502556	85.485352	85.45713	85.530968	85.498222	85.536545	85.446594	85.476746	85.414261	85.42894	85.476982	85.462021	85.483589	85.429298	85.398338	85.404236	85.427864	85.458611	85.415741	85.448936	85.422195	85.394066	85.454796	85.45076	85.512192	85.43132	85.497818	85.392586	85.359283	85.336006	85.405823	85.377205	85.278046	85.391624	85.274529	85.288132	85.269615	85.256821	85.333817	85.286949	85.357506	85.348145	85.277061	85.324608	85.267357	85.269249	85.227364	85.270859	85.294632	85.231995	85.308105	85.26886	85.307076	85.283409	85.236099	85.28006	85.297211	85.214294	85.236267	85.167992	85.160912	85.178162	85.253738	85.256096	85.22702	85.207855	85.196289	85.187752	85.169838	85.178436	85.153999	85.186768	85.198265	85.147713	85.144173	85.089371	85.197174	85.107697	85.093513	85.103981	85.168205	85.055168	85.137367	85.104004	85.075485	85.120056	85.145287	85.115784	85.072525	85.150589	85.061859	85.050636	85.124557	85.088295	85.105591	85.13945	85.077843	85.095528	85.10231	85.064331	85.05896	85.057358	85.100487	85.081429	85.112648	85.064499	85.043945	85.074432	85.12188	85.11306	85.060188	85.075226	85.107819	85.000771	85.033554	85.016327	85.077759	85.05014	84.996735	85.010788	85.040298	85.117905	85.040726	85.069199	85.002831	84.988777	85.059456	85.021759	85.061584	85.026047	85.029076	85.023323	85.042526	85.029503	84.974159	84.996353	84.99646	85.015808	85.057335	85.017441	85.017891	85.028969	85.006241	85.039093	85.04113	85.065269	85.042526	85.049026	85.022934	84.978844	85.050659	85.036629	85.013664	85.034462	85.013496	85.040939	84.997253	85.012978	85.044502	85.031387	85.033775	85.042015	85.011757	85.038666	85.040527	85.060959	85.069221	85.039093	85.018219	85.074608	84.961098	84.992081	85.016159
85.075119	85.157494	85.143677	85.107391	85.143272	85.129539	85.116875	85.159515	85.112053	85.161125	85.105164	85.115723	85.10038	85.166855	84.669357	85.160629	85.090034	85.077332	85.116623	85.151382	85.113487	85.090874	85.108917	85.172386	85.14183	85.073082	85.109085	85.094391	85.114838	85.122948	85.144066	85.103317	85.096558	85.070572	85.04673	85.078384	85.079948	85.106384	85.126984	85.066048	85.018837	85.105995	85.074135	85.100784	85.011284	85.10733	85.134064	85.10965	85.128334	85.155457	85.101837	85.137329	85.123787	85.09877	85.125526	85.118294	85.126167	85.111343	85.083595	85.137817	85.152412	85.146896	85.144882	85.175629	85.180672	85.124924	85.174103	85.158463	85.144646	85.154579	85.193398	85.083214	85.167519	85.120163	85.121536	85.196014	85.221741	85.148804	85.163437	85.225754	85.21492	85.178223	85.195671	85.179535	85.211655	85.199661	85.22966	85.163872	85.235176	85.189705	85.234619	85.296997	85.24691	85.293236	85.229446	85.215302	85.238647	85.221611	85.232704	85.206291	85.126274	85.257126	85.175972	85.261742	85.208183	85.225624	85.212662	85.32019	85.274849	85.125893	85.198891	85.21891	85.22097	85.16803	85.144791	85.208054	85.24749	85.245728	85.2211	85.203011	85.21022	85.220451	85.243927	85.2229	85.255302	85.162949	85.254166	85.2108	85.208351	85.301392	85.206635	85.278107	85.300941	85.308319	85.294502	85.331711	85.271927	85.251457	85.283775	85.309135	85.335831	85.298431	85.25798	85.388168	85.352287	85.3489	85.290146	85.34639	85.368233	85.353043	85.33371	85.369095	85.311905	85.404686	85.344414	85.367722	85.344482	85.325577	85.330315	85.448723	85.457626	85.444687	85.462112	85.403465	85.42971	85.469704	85.523911	85.500992	85.44252	85.490158	85.543304	85.459641	85.491936	85.511803	85.506355	85.501915	85.619415	85.572166	85.447067	85.467621	85.483543	85.545197	85.543091	85.628838	85.58802	85.561501	85.613388	85.579956	85.58725	85.643555	85.571114	85.613426	85.6418	85.595406	85.612099	85.54142	85.623558	85.58139	85.556671	85.560196	85.588966	85.64946	85.604698	85.604889	85.653191	85.629868	85.542427	85.636391	85.561371	85.570473	85.596375	85.623604	85.623749	85.636665	85.638023	85.67057	85.66497	85.713936	85.706726	85.713936	85.657997	85.699928	85.688019	85.655594	85.643578	85.69548	85.681877	85.635635	85.666946	85.678383	85.681389	85.712242	85.610336	85.678703	85.678642	85.720528	85.711533	85.68499	85.75106	85.708725	85.733398	85.70089	85.659348	85.709732	85.69883	85.730011	85.619675	85.725998	85.6633	85.735458	85.687653	85.718597	85.643768	85.690529	85.686325	85.678421	85.669136	85.698593	85.637848	85.683853	85.687843	85.688148	85.656219	85.607315	85.675613	85.705032	85.677849	85.624931	85.650833	85.684113	85.624649	85.632332	85.735481	85.63208	85.659309	85.656731	85.572342	85.572914	85.623535	85.640984	85.595856	85.609116	85.604652	85.634949	85.627869	85.598473	85.601868	85.662521	85.642502	85.616928	85.644325	85.567314	85.642288	85.631371	85.65731	85.652481	85.655121	85.671257	85.627739	85.644028	85.654907	85.680702	85.637444	85.67617	85.657204	85.670807	85.623039	85.605621	85.620186	85.601196	85.56279	85.632141	85.596138	85.616608	85.632057	85.59697	85.591904	85.546867	85.591072	85.614098	85.586975	85.665184	85.585022	85.501892	85.534401	85.522903	85.449318	85.494148	85.536636	85.522041	85.565514	85.607529	85.530388	85.570557	85.506935	85.479042	85.465714	85.536804	85.506981	85.497322	85.517128	85.454063	85.489319	85.47052	85.482132	85.414284	85.465523	85.44001	85.440842	85.417458	85.459961	85.432304	85.409042	85.407669	85.390785	85.37233	85.361023	85.363899	85.414879	85.349091	85.408897	85.440117	85.394539	85.410034	85.405846	85.361176	85.3489	85.315598	85.291588	85.375526	85.309738	85.32148	85.33847	85.317207	85.261032	85.296799	85.254616	85.31002	85.304741	85.230606	85.301414	85.265282	85.280899	85.255196	85.228889	85.264038	85.21434	85.250191	85.25309	85.262299	85.274788	85.266434	85.258003	85.25032	85.26165	85.299652	85.156723	85.260559	85.11467	85.186935	85.15799	85.203804	85.204681	85.217255	85.23951	85.178009	85.154984	85.105782	85.11377	85.096558	85.158035	85.161636	85.099541	85.123398	85.096275	85.132416	85.089302	85.06205	85.115952	85.122353	85.100845	85.085014	85.064072	85.070961	85.060722	85.113464	85.110008	85.090569	85.09626	85.094902	85.032997	85.05909	85.026756	85.129021	85.130783	85.078468	85.12793	85.065376	85.09214	85.021606	85.051216	85.034546	85.103577	85.029243	85.047462	85.046432	84.998772	85.095398	85.099152	85.052719	85.041565	85.098618	85.004265	85.027267	84.96386	85.034477	85.022293	85.005127	85.06881	85.027847	85.022186	85.045273	84.992699	85.044632	84.977402	85.03463	85.104736	85.039307	85.112068	84.988579	85.014114	85.0439	85.026237	85.041283	84.961029	85.062355	84.977318	85.031647	84.983772	84.968605	85.088898	85.003197	85.043533	85.01281	85.050705	84.979202	85.031326	85.001503	85.070183	85.061386	85.087181	84.995193	84.971977	85.022079	85.028946	84.996521	85.005875	85.048622	85.047913	85.077438	84.996155	84.994995	84.990044	85.04435	85.091621	85.026794	85.021217	85.024696	84.988152	84.948067	85.023926	85.051155
85.055252	85.190842	85.089905	85.110138	85.090981	85.168701	85.137344	85.11087	85.099693	85.102074	85.083015	85.153099	85.086082	85.180153	84.606445	85.104385	85.106667	85.095932	85.106575	85.109711	85.101448	85.109024	85.09993	85.081963	85.078316	85.076256	85.097244	85.081512	85.125443	85.099068	85.04351	85.092651	85.077652	85.011948	85.047592	85.085312	85.049416	85.111687	85.05542	85.089752	85.034393	85.11821	85.077698	85.110031	85.069908	85.135567	85.11982	85.065033	85.125671	85.102264	85.070465	85.159897	85.069412	85.100807	85.171402	85.115372	85.128403	85.118744	85.148849	85.12233	85.119713	85.127968	85.15992	85.132538	85.106339	85.099007	85.149582	85.112267	85.104668	85.12162	85.091255	85.088829	85.147346	85.077202	85.135353	85.170006	85.247017	85.124153	85.146851	85.171509	85.213799	85.151314	85.176811	85.243454	85.199448	85.211205	85.208801	85.174896	85.216377	85.174881	85.20269	85.210625	85.204872	85.299889	85.261269	85.210838	85.261414	85.204811	85.236588	85.194321	85.172836	85.209465	85.189407	85.211723	85.282593	85.216461	85.194382	85.290253	85.234726	85.159019	85.157433	85.205795	85.223137	85.132866	85.172028	85.204254	85.233414	85.212494	85.210197	85.147453	85.208458	85.218178	85.223373	85.157539	85.238754	85.223564	85.259117	85.181145	85.196419	85.306435	85.260559	85.230026	85.260513	85.272491	85.268494	85.271973	85.242065	85.301201	85.283821	85.308945	85.279373	85.321968	85.329201	85.38044	85.328171	85.309227	85.299545	85.33667	85.368362	85.345917	85.331993	85.402931	85.361557	85.35302	85.306519	85.381561	85.363708	85.386833	85.308945	85.374603	85.406624	85.450264	85.378685	85.315041	85.44632	85.423676	85.403275	85.418747	85.446251	85.398552	85.491463	85.454773	85.454277	85.485565	85.501572	85.522881	85.611328	85.553116	85.409584	85.474342	85.479172	85.53685	85.580231	85.570732	85.612289	85.563393	85.579697	85.565125	85.56916	85.577599	85.608841	85.557251	85.523842	85.585533	85.596695	85.527451	85.52803	85.63414	85.600708	85.606178	85.555771	85.656364	85.575104	85.568817	85.589546	85.603493	85.587746	85.649567	85.611176	85.595039	85.66111	85.602531	85.621628	85.595085	85.622231	85.709366	85.717499	85.678314	85.652786	85.679367	85.657028	85.670311	85.674667	85.644325	85.625549	85.668213	85.69001	85.621132	85.673813	85.599373	85.652161	85.644203	85.653191	85.685829	85.613968	85.767799	85.745605	85.688362	85.723145	85.703979	85.682137	85.710159	85.671326	85.667892	85.633919	85.657806	85.594292	85.656387	85.610016	85.661369	85.680893	85.683533	85.642845	85.705482	85.701492	85.685974	85.667953	85.761742	85.636154	85.70089	85.663017	85.662117	85.613304	85.576027	85.620857	85.665833	85.637505	85.641113	85.624092	85.65731	85.69516	85.596092	85.693275	85.697456	85.653252	85.630791	85.641045	85.645035	85.601089	85.6539	85.625511	85.553368	85.594292	85.601952	85.620018	85.609673	85.612503	85.704514	85.627762	85.625381	85.533821	85.570404	85.631538	85.683769	85.625534	85.66214	85.632889	85.619034	85.578606	85.64386	85.606476	85.614311	85.578171	85.640701	85.671577	85.613045	85.58223	85.587616	85.610855	85.598175	85.542557	85.614288	85.556183	85.606453	85.627098	85.551247	85.566139	85.499893	85.547981	85.633194	85.588135	85.635017	85.599785	85.519447	85.549057	85.491638	85.47599	85.506508	85.491058	85.512238	85.562614	85.534805	85.518715	85.492516	85.480713	85.501099	85.459	85.48616	85.437561	85.450523	85.444901	85.430328	85.48069	85.475716	85.444191	85.400116	85.434044	85.395142	85.383339	85.391403	85.356773	85.434555	85.392456	85.348129	85.381683	85.359261	85.390228	85.375053	85.41291	85.352951	85.325745	85.385612	85.340897	85.411964	85.363083	85.349396	85.363472	85.290192	85.293839	85.323387	85.25663	85.274979	85.324585	85.261909	85.243027	85.174103	85.275879	85.305107	85.271439	85.234657	85.282875	85.262665	85.255173	85.217903	85.224831	85.192497	85.194107	85.180481	85.250755	85.203888	85.241119	85.260452	85.228867	85.23777	85.203865	85.263069	85.148895	85.164474	85.13179	85.131401	85.185432	85.172432	85.204254	85.127068	85.211761	85.194321	85.177025	85.054993	85.132072	85.045273	85.152603	85.10907	85.113358	85.087975	85.075592	85.065552	85.134834	85.061386	85.091042	85.147667	85.057053	85.077721	85.066025	85.077095	85.087181	85.064674	85.134987	85.101067	85.090767	85.109734	85.073746	85.121323	85.036026	85.05658	85.117889	85.082886	85.110695	85.069412	85.026627	85.028748	85.036049	85.04113	85.053772	84.99369	84.994484	85.039841	85.053467	85.09259	85.046257	85.072075	85.066711	85.09832	85.048103	85.048645	84.99292	85.000404	85.010277	85.010315	85.062393	84.971848	84.977921	84.991821	84.956421	85.057808	85.046989	85.009804	85.028664	85.053406	85.027954	85.002167	84.994247	85.032181	84.995918	85.009979	84.992035	85.057503	84.945518	84.956932	85.012489	85.013878	85.070274	85.017227	85.043045	84.99929	85.051323	84.960686	85.020294	85.010277	84.979309	85.05336	85.025681	84.995834	84.970749	85.015167	85.017059	85.037849	85.064949	85.026947	85.078598	85.076195	85.060532	85.040985	85.029823	85.05072	85.059715	85.004028	85.05072	85.054909	84.989761	84.995834	85.035919	85.05278
85.051003	85.13327	85.102524	85.071754	85.100311	85.153465	85.129257	85.105782	85.13398	85.100288	85.021286	85.131386	85.110847	85.102737	84.642059	85.019028	85.090874	85.059753	85.100739	85.067184	85.102562	85.098358	85.033234	85.126961	85.051323	85.04538	85.068321	85.06662	85.097717	85.080139	85.060532	85.043297	85.111427	85.048317	85.057159	85.005402	85.104736	85.064095	85.016953	85.070274	85.016136	85.030769	85.016159	85.095291	84.986542	85.083321	85.096062	85.036522	85.106468	85.095505	85.080353	85.093529	85.078064	85.137436	85.12529	85.122757	85.112244	85.142174	85.124474	85.103661	85.0998	85.11673	85.153488	85.120308	85.093315	85.109604	85.13559	85.071388	85.092415	85.119537	85.115738	85.164017	85.137009	85.171249	85.169235	85.196915	85.138123	85.101082	85.100739	85.144684	85.163933	85.147926	85.127266	85.187042	85.145821	85.169449	85.181618	85.128983	85.194511	85.203758	85.189728	85.181122	85.183609	85.208527	85.192963	85.223412	85.226807	85.217064	85.198265	85.207405	85.176231	85.135635	85.243416	85.182861	85.157516	85.180138	85.173309	85.241806	85.177345	85.171036	85.119949	85.151985	85.186401	85.184509	85.163742	85.206482	85.166145	85.167542	85.20507	85.154877	85.196678	85.184769	85.233887	85.164215	85.22715	85.217468	85.257317	85.170975	85.253067	85.275963	85.2435	85.257233	85.271439	85.2724	85.24942	85.237236	85.227646	85.236336	85.194855	85.267662	85.296196	85.301689	85.34137	85.345512	85.337509	85.333946	85.257469	85.286781	85.350914	85.291092	85.32077	85.361649	85.369095	85.34285	85.299034	85.341454	85.359009	85.369324	85.333748	85.375206	85.373123	85.349159	85.305923	85.283775	85.418419	85.363319	85.454216	85.443031	85.466873	85.403442	85.492111	85.428955	85.463287	85.42823	85.419281	85.493782	85.544853	85.466682	85.404945	85.445633	85.418167	85.534447	85.526718	85.556526	85.54792	85.562943	85.538628	85.517792	85.571419	85.592705	85.53672	85.564484	85.506187	85.6045	85.580383	85.550003	85.589973	85.605019	85.583214	85.538155	85.646111	85.612633	85.540581	85.563393	85.54631	85.594887	85.590172	85.6362	85.670891	85.626457	85.65538	85.643448	85.667458	85.602875	85.661301	85.715958	85.67643	85.68602	85.666969	85.683144	85.607506	85.646988	85.674927	85.696556	85.662628	85.672806	85.622101	85.615379	85.640678	85.582489	85.64463	85.634995	85.619934	85.647095	85.678192	85.751511	85.707863	85.727974	85.707497	85.662804	85.653961	85.726944	85.665398	85.690422	85.636414	85.671234	85.600616	85.647675	85.569374	85.670143	85.692757	85.693039	85.648277	85.63195	85.691193	85.653084	85.67205	85.723335	85.66433	85.669243	85.666283	85.619308	85.659454	85.599442	85.66201	85.65744	85.651627	85.591995	85.661514	85.620468	85.674988	85.690399	85.687119	85.702156	85.699348	85.622162	85.600494	85.588219	85.609932	85.654434	85.600746	85.58905	85.616692	85.61377	85.637955	85.574593	85.622009	85.65937	85.642548	85.652695	85.556114	85.567535	85.602783	85.636475	85.56826	85.619499	85.606674	85.611244	85.585686	85.56781	85.563499	85.626625	85.605637	85.530991	85.55835	85.56826	85.549896	85.571396	85.544998	85.597572	85.531784	85.625465	85.58403	85.510994	85.560516	85.473679	85.53009	85.517838	85.465073	85.567276	85.608665	85.536308	85.502365	85.497002	85.508369	85.44986	85.468056	85.523972	85.453743	85.527618	85.50425	85.52037	85.460884	85.477219	85.422951	85.429924	85.407585	85.452774	85.408142	85.448936	85.401016	85.409859	85.461853	85.398232	85.390205	85.406128	85.403061	85.386147	85.299522	85.294891	85.42939	85.400055	85.351349	85.332352	85.367828	85.357758	85.394196	85.368706	85.351151	85.32695	85.335724	85.297722	85.310745	85.415741	85.315964	85.317078	85.325188	85.26712	85.268539	85.292511	85.20314	85.229828	85.264053	85.251328	85.19136	85.180115	85.179985	85.259117	85.272743	85.162155	85.24099	85.197449	85.242256	85.228737	85.184601	85.156448	85.159317	85.145996	85.216827	85.186554	85.178635	85.192627	85.22084	85.222275	85.250069	85.214722	85.141594	85.13591	85.120415	85.092995	85.174042	85.168594	85.179512	85.188118	85.130951	85.109734	85.101494	85.14492	85.117928	85.09568	85.121597	85.105782	85.171532	85.096794	85.069824	85.032059	85.079758	85.052292	85.082329	85.090912	85.11602	85.1101	85.065018	85.077141	85.059647	85.084244	85.055466	85.066818	85.112007	85.0289	85.093979	85.075272	85.053856	85.097412	85.106537	85.11409	85.082649	85.0271	85.031433	84.993004	85.01693	85.041435	85.076988	85.050316	84.978432	85.032402	85.042549	85.070404	85.059753	85.020767	85.02935	85.08551	85.029457	85.013535	85.033623	84.966652	84.993042	84.973259	85.06675	84.995148	84.985512	84.990532	85.010338	85.038239	84.989761	85.001175	85.028877	85.038017	85.067802	85.046928	85.024094	85.009674	85.069733	85.03244	84.995514	85.028473	85.034912	84.998535	85.024506	85.008904	85.050209	85.053986	85.080917	85.031067	85.053558	85.034584	85.063423	85.000511	85.029243	85.017891	85.025726	85.0186	85.057549	85.036453	84.993324	85.053558	85.058601	84.994522	85.016006	85.04158	85.033859	85.051109	85.071106	85.057693	85.041901	85.017441	85.018967	84.999847	85.062721	85.001282	85.074669	85.04924
85.03476	85.053215	85.042847	85.105225	85.174232	85.05542	85.106857	85.094841	85.078529	85.052933	85.043449	85.036667	85.044266	85.108208	84.642273	85.074905	85.039246	85.042503	85.04287	85.04744	85.068016	85.091644	85.068962	85.069328	85.097412	85.044075	85.060226	85.11422	85.04776	85.086197	85.057312	85.054733	85.125031	85.113914	85.090912	85.045639	85.079582	85.073082	85.085358	85.067612	85.04969	85.050293	84.974464	85.086731	84.920967	85.063644	85.048447	85.050125	85.042419	85.091644	85.037483	85.062569	85.127281	85.04924	85.113358	85.132866	85.117783	85.150627	85.106903	85.079285	85.13501	85.104279	85.111382	85.081879	85.087975	85.108833	85.107132	85.097092	85.080658	85.081985	85.132538	85.16951	85.136276	85.115417	85.098595	85.165161	85.107758	85.086708	85.120529	85.124474	85.119301	85.114456	85.143982	85.154968	85.124413	85.138702	85.175819	85.09523	85.160805	85.167328	85.174042	85.184921	85.149818	85.208694	85.157539	85.142242	85.191505	85.238991	85.191505	85.153656	85.12413	85.171379	85.245834	85.212387	85.126297	85.141556	85.183998	85.184212	85.100464	85.163803	85.065186	85.151207	85.182388	85.186096	85.190094	85.24099	85.171593	85.142456	85.219185	85.1446	85.16069	85.134216	85.203674	85.168159	85.174683	85.182518	85.239723	85.285919	85.228928	85.27961	85.188034	85.255173	85.251694	85.281311	85.278816	85.284012	85.237617	85.301048	85.182541	85.271545	85.285233	85.241028	85.295273	85.327766	85.317017	85.339157	85.287338	85.283882	85.368256	85.277359	85.338623	85.337845	85.307014	85.366837	85.369324	85.310661	85.335464	85.397369	85.341988	85.327805	85.418182	85.335785	85.287056	85.300209	85.402176	85.394585	85.417007	85.468117	85.48391	85.416832	85.507217	85.45237	85.384262	85.433525	85.42218	85.430656	85.505264	85.439346	85.324203	85.432671	85.401772	85.446381	85.519379	85.508545	85.511482	85.536247	85.553047	85.482727	85.540428	85.560341	85.486656	85.549423	85.55378	85.565689	85.620789	85.46756	85.549911	85.593193	85.516891	85.550537	85.621216	85.620056	85.542816	85.610725	85.649048	85.633667	85.579849	85.609802	85.647202	85.614761	85.642784	85.693512	85.634972	85.585106	85.598541	85.692825	85.702393	85.649757	85.624092	85.632637	85.621994	85.643341	85.663383	85.677048	85.624481	85.573517	85.586586	85.640747	85.698227	85.686325	85.608795	85.591522	85.622658	85.620575	85.674973	85.675636	85.741577	85.691986	85.660187	85.60154	85.641541	85.68396	85.650681	85.666451	85.640038	85.652908	85.585617	85.658401	85.612724	85.606651	85.679108	85.672462	85.633217	85.638321	85.691322	85.661369	85.69825	85.672119	85.70179	85.602936	85.69677	85.620277	85.619827	85.615936	85.676147	85.671104	85.612961	85.63446	85.643341	85.585663	85.67115	85.717072	85.682541	85.642159	85.648361	85.620621	85.580109	85.599525	85.659996	85.658363	85.579056	85.615234	85.619972	85.583305	85.68203	85.581306	85.631027	85.658508	85.611885	85.652313	85.550705	85.590233	85.589157	85.671577	85.599457	85.600899	85.546135	85.568344	85.586266	85.589394	85.559418	85.552406	85.564423	85.513161	85.522514	85.547729	85.527451	85.568626	85.58461	85.566864	85.504272	85.538605	85.526054	85.559891	85.533653	85.429947	85.504532	85.479965	85.503395	85.532318	85.530258	85.506531	85.473869	85.484337	85.43531	85.417305	85.446854	85.466576	85.347351	85.503784	85.452156	85.507576	85.414085	85.427582	85.405937	85.394135	85.403572	85.389046	85.402412	85.412689	85.362396	85.392075	85.414536	85.384109	85.33416	85.402412	85.400375	85.365875	85.306732	85.290596	85.365311	85.362869	85.328453	85.341667	85.360336	85.346199	85.34581	85.340919	85.31871	85.296181	85.324478	85.247276	85.349953	85.405891	85.302032	85.274101	85.336517	85.229851	85.273087	85.242622	85.223244	85.20108	85.199379	85.216721	85.190628	85.12645	85.175926	85.173759	85.204231	85.200089	85.167023	85.176445	85.200752	85.213799	85.128639	85.158913	85.199081	85.144989	85.192856	85.150307	85.175949	85.146706	85.166573	85.180008	85.214249	85.144493	85.136101	85.140976	85.135056	85.129776	85.106796	85.132416	85.145866	85.140656	85.14138	85.084351	85.119453	85.12426	85.061363	85.116058	85.116425	85.157433	85.114624	85.099472	85.105568	85.015015	84.998878	85.053429	85.083855	85.113876	85.087761	85.103661	85.081963	85.078621	85.051392	85.067589	85.04821	85.021477	85.089645	85.044952	85.084412	85.006325	85.053108	85.075424	85.045853	85.075745	85.055725	85.097069	85.042503	85.041176	84.996437	85.009865	85.011368	85.081947	85.002571	85.042183	85.030037	85.09317	85.043236	84.998863	85.005127	85.068916	85.018448	84.984138	85.027161	85.060059	85.014893	85.001068	85.058876	85.064758	85.022079	85.006088	84.961136	84.967529	85.000534	85.006927	85.045807	84.997055	85.039391	85.046989	84.936806	84.992462	85.076347	85.022743	84.999565	84.983002	85.045486	85.04673	84.995018	85.089394	85.020981	85.056023	85.01609	85.032547	85.013237	85.052055	85.054459	85.113426	85.019806	85.04615	85.029953	85.037376	85.060768	85.016731	85.061478	85.040657	84.998001	85.051453	85.00386	85.068642	85.025253	85.052933	85.080444	85.039307	85.039612	85.028343	84.982468	85.024933	85.027527	85.05703	84.995705	85.04351
85.040855	85.09465	85.103081	85.10025	85.119217	85.050705	85.091339	85.116837	85.101685	85.097054	85.020683	85.066582	84.998901	85.059975	84.629463	85.058212	85.050766	85.057716	85.073364	85.04023	85.031372	85.036301	85.054115	85.029655	85.070549	85.0392	85.101944	85.062286	85.09581	85.093277	85.017891	84.96019	85.050941	85.060745	85.049049	85.062721	85.038086	85.029976	85.057762	85.032486	84.943436	85.033432	85.02356	85.114944	84.916077	85.066368	84.98938	85.054436	85.046455	85.104927	85.066559	85.080811	85.062416	85.062416	85.095589	85.101685	85.114304	85.121964	85.061455	85.083229	85.094734	85.114235	85.089279	85.05439	85.107391	85.055443	85.069153	85.125587	85.073364	85.062782	85.048729	85.125481	85.127991	85.097977	85.041901	85.150284	85.093636	85.04892	85.136276	85.049477	85.095139	85.168205	85.116638	85.116058	85.088081	85.111511	85.133118	85.033623	85.107697	85.190437	85.121063	85.194405	85.155113	85.144684	85.187515	85.188484	85.142731	85.155655	85.191399	85.124901	85.113914	85.154533	85.199661	85.169296	85.069588	85.150543	85.146919	85.156143	85.117889	85.131599	85.146492	85.151169	85.150955	85.121727	85.139023	85.123596	85.203674	85.183136	85.188049	85.150269	85.146149	85.135674	85.182922	85.195564	85.195389	85.186615	85.226486	85.254784	85.241676	85.264336	85.199554	85.239464	85.234512	85.293518	85.266327	85.232903	85.299225	85.302254	85.195007	85.23526	85.322937	85.296265	85.33461	85.24511	85.304672	85.312935	85.253647	85.262772	85.363899	85.234917	85.306007	85.306305	85.294716	85.256264	85.306946	85.296738	85.31723	85.324074	85.325851	85.355446	85.423355	85.334305	85.318085	85.34845	85.371666	85.463722	85.424477	85.418076	85.45166	85.423401	85.460068	85.443077	85.311562	85.397995	85.397011	85.46299	85.474403	85.404732	85.350891	85.36705	85.380058	85.375786	85.431877	85.443611	85.45649	85.513008	85.539162	85.449768	85.493828	85.508354	85.516335	85.56176	85.530518	85.510796	85.530884	85.480156	85.479553	85.561844	85.526505	85.613518	85.522964	85.570282	85.535538	85.54689	85.591347	85.533348	85.565582	85.633644	85.569809	85.596756	85.618774	85.640511	85.65448	85.613861	85.540176	85.611885	85.691689	85.59742	85.557404	85.539848	85.685867	85.620018	85.616753	85.697243	85.608749	85.57502	85.608131	85.6315	85.716103	85.657028	85.603043	85.660164	85.641945	85.635399	85.640167	85.645508	85.740524	85.633171	85.657249	85.654671	85.699944	85.625664	85.619118	85.646774	85.693192	85.653664	85.60656	85.662354	85.607979	85.55545	85.635254	85.678551	85.530518	85.617012	85.624481	85.624245	85.636154	85.61171	85.660919	85.57811	85.692734	85.610664	85.613174	85.641258	85.65126	85.627594	85.602356	85.638962	85.626991	85.628212	85.635895	85.645081	85.642937	85.649391	85.536285	85.555923	85.653557	85.618515	85.613518	85.622765	85.597961	85.570404	85.602592	85.605301	85.677223	85.57547	85.600769	85.641693	85.577576	85.61525	85.57959	85.555969	85.586525	85.659523	85.604263	85.619949	85.525711	85.602165	85.546608	85.55912	85.593735	85.548584	85.551758	85.515671	85.552101	85.509277	85.503288	85.539505	85.566757	85.532059	85.49498	85.474152	85.503265	85.474106	85.46627	85.46608	85.43029	85.474167	85.467903	85.445198	85.469299	85.411514	85.389908	85.467972	85.380592	85.400246	85.366455	85.418381	85.416832	85.453827	85.425163	85.414536	85.462967	85.380592	85.358231	85.359261	85.33532	85.400139	85.401367	85.396301	85.359779	85.361176	85.33036	85.36422	85.311974	85.374992	85.360573	85.277466	85.309242	85.325745	85.38385	85.375832	85.384392	85.335449	85.385078	85.305405	85.278969	85.321136	85.294334	85.266136	85.245499	85.214508	85.306496	85.331215	85.254356	85.189552	85.271156	85.220818	85.17009	85.209747	85.168526	85.15284	85.185822	85.171272	85.162178	85.066109	85.177628	85.070892	85.178421	85.201958	85.159195	85.194809	85.179581	85.159966	85.145012	85.120117	85.182213	85.167816	85.152199	85.149345	85.128937	85.133316	85.16494	85.124046	85.187065	85.150307	85.131767	85.129494	85.130699	85.11377	85.111984	85.114456	85.077271	85.038689	85.102821	85.067871	85.106598	85.102394	85.033836	85.041306	85.139259	85.082504	85.093857	85.046005	85.075294	85.067162	85.011604	85.065361	85.066856	85.088486	85.064583	85.073189	85.064331	85.00779	85.000961	85.005447	85.017441	85.091125	85.085548	85.052887	85.064583	84.979202	85.053665	85.067398	85.027527	85.045792	85.059929	85.120674	85.056862	85.061562	85.026817	85.04525	84.976418	85.085915	85.026237	85.033554	85.059242	85.065208	85.020447	84.986649	85.019463	85.099174	84.97953	84.991112	85.02594	85.047806	85.028641	85.014183	85.032867	85.027122	84.991089	84.971695	85.015358	85.029739	85	84.964828	85.008026	85.019028	85.02742	85.019241	84.937233	85.000343	85.038536	85.134598	85.038017	85.00425	85.03231	85.032486	85.041451	85.057823	84.945992	85.091705	85.033836	85.130913	85.037933	85.066063	85.040443	85.036301	85.039352	84.980232	85.01416	85.03373	85.047997	85.045982	85.089561	84.991287	85.038857	85.098618	84.980621	85.032356	85.044197	85.041565	85.030342	85.031601	85.048386	84.988365	84.963844	85.005898	85.051323	85.06675	85.044312	85.051048
85.061066	85.087395	85.090675	85.133034	85.083572	85.090378	85.127609	85.035721	85.127113	85.04744	85.004135	85.04229	85.0168	85.087692	84.604553	85.039307	85.064156	85.057976	85.092247	85.017357	85.023582	85.018837	85.058449	85.042419	85.012253	85.049889	85.073105	85.001282	85.074776	85.03392	84.980492	85.01989	85.085762	85.052933	85.013535	85.045616	85.10598	85.055275	85.059845	85.015343	85.012398	85.023254	84.961311	85.054092	84.951523	85.036583	85.063599	85.055893	85.015038	85.1063	85.054672	85.075424	85.12001	85.070404	85.028923	85.123314	85.116173	85.088959	85.10675	85.047272	85.075249	85.088364	85.039993	85.047203	85.060272	85.089066	85.030792	85.088036	85.083618	85.030937	85.03817	85.049927	85.057335	85.054588	85.072609	85.119965	85.046585	85.026886	85.099304	85.089859	85.070892	85.154839	85.092934	85.107178	85.063255	85.123848	85.117714	85.021629	85.086426	85.084648	85.075211	85.138939	85.12426	85.150459	85.125267	85.119797	85.116623	85.157326	85.183014	85.123253	85.088577	85.089928	85.154877	85.123848	85.10791	85.112755	85.133934	85.186424	85.103981	85.152412	85.066238	85.095978	85.137154	85.087502	85.093788	85.102112	85.183655	85.147415	85.096901	85.171829	85.146469	85.131042	85.144836	85.170975	85.182922	85.11673	85.219101	85.232147	85.216377	85.2173	85.213097	85.242767	85.297081	85.279633	85.289528	85.246292	85.274506	85.294289	85.173737	85.293388	85.328407	85.26635	85.297531	85.277962	85.331131	85.279373	85.256805	85.219788	85.328255	85.273216	85.289207	85.360123	85.308495	85.211227	85.286758	85.251183	85.275253	85.384605	85.31974	85.344048	85.362656	85.303047	85.296562	85.301735	85.394112	85.406921	85.395035	85.38147	85.374458	85.398529	85.44812	85.387138	85.307419	85.351303	85.356384	85.406021	85.371605	85.425179	85.330658	85.37542	85.353188	85.400635	85.373299	85.460197	85.36171	85.427689	85.480476	85.441788	85.527382	85.46138	85.481377	85.554718	85.507111	85.517899	85.546738	85.399971	85.503738	85.538673	85.572487	85.570343	85.499855	85.579117	85.608963	85.533821	85.550903	85.497749	85.553307	85.588516	85.608086	85.562767	85.568222	85.553307	85.591606	85.602081	85.524834	85.644547	85.610085	85.524445	85.550407	85.533417	85.68692	85.617531	85.652634	85.729965	85.609093	85.59478	85.665894	85.623108	85.669907	85.628319	85.620232	85.627724	85.621391	85.6315	85.612099	85.648811	85.705009	85.620621	85.62635	85.611732	85.649391	85.629456	85.612183	85.624435	85.651993	85.650574	85.577957	85.600189	85.585899	85.599655	85.606178	85.593842	85.508499	85.564293	85.568779	85.599121	85.645638	85.53968	85.615791	85.59787	85.689606	85.653343	85.63652	85.612228	85.738098	85.595406	85.624374	85.623711	85.656837	85.660851	85.641472	85.612396	85.630829	85.643837	85.555084	85.594139	85.600708	85.628899	85.574402	85.5532	85.530624	85.578453	85.598518	85.584587	85.650337	85.5709	85.559013	85.554138	85.577232	85.626007	85.564331	85.547386	85.561417	85.618301	85.568779	85.620514	85.504898	85.565811	85.517921	85.531052	85.539955	85.539894	85.539612	85.446686	85.504593	85.507278	85.508675	85.499443	85.537643	85.478722	85.4216	85.437668	85.472923	85.420395	85.455498	85.460693	85.410889	85.44735	85.392372	85.480927	85.44548	85.377907	85.387955	85.381989	85.396042	85.425888	85.375015	85.387352	85.439705	85.417931	85.446724	85.395569	85.412819	85.384003	85.360832	85.287872	85.306908	85.379929	85.361557	85.366493	85.283028	85.367935	85.313278	85.315407	85.256462	85.35598	85.340576	85.290749	85.297058	85.304977	85.338425	85.349632	85.333153	85.296669	85.353752	85.321068	85.298752	85.305878	85.283562	85.285728	85.250664	85.215157	85.292679	85.311302	85.264313	85.226784	85.22187	85.200134	85.15033	85.189766	85.162216	85.171936	85.141815	85.169212	85.159836	85.093102	85.150589	85.119644	85.139534	85.214661	85.169167	85.21756	85.165436	85.105591	85.099022	85.166595	85.128227	85.166298	85.147156	85.152626	85.146637	85.131233	85.159126	85.158356	85.177406	85.113014	85.144646	85.111816	85.124237	85.111191	85.127411	85.067268	85.040833	85.010361	85.115501	85.110352	85.107155	85.121407	85.071236	85.027504	85.115677	85.097885	85.11235	85.089691	85.008026	85.087265	85.049286	85.072693	85.01223	85.054115	85.018196	85.093765	85.0951	85.075211	84.998581	85.030724	85.092461	85.040314	85.08596	85.005257	85.044502	85.005295	85.077698	85.077721	85.074776	85.042206	85.067184	85.122993	85.093315	85.036133	85.085335	85.042953	84.971115	85.032288	85.048553	85.082245	85.0466	85.03643	85.021561	85.010834	85.055298	85.0103	85.024353	85.012703	85.022766	84.993713	85.013603	84.953499	85.024094	85.044609	84.932365	85.033104	85.022293	85.003151	85.000214	84.981697	85.002937	85.015877	85.015808	84.986992	84.963737	85.044289	85.010773	85.062485	85.037399	85.018776	85.036194	85.077591	85.026909	85.049049	84.980232	85.093231	85.056343	85.079559	85.005836	85.027786	84.985474	85.011604	85.003754	84.994308	85.042953	85.024864	85.067909	85.023727	85.077736	84.99678	84.99807	85.036797	84.938217	85.013153	85.065231	85.083511	85.042397	85.021133	85.087822	85.019394	85.044029	84.996223	85.017853	85.071175	85.026688	85.019333
85.090187	85.048576	85.067741	85.120033	85.082397	85.029312	85.090591	85.054649	85.160889	85.071579	85.063171	85.078751	85.035126	85.133224	84.619598	85.052032	85.001266	85.04364	85.03257	85.062271	85.002167	85.0383	85.03875	85.057999	85.060379	85.078918	85.04068	85.051559	85.069458	85.033554	85.020317	85.046242	85.080231	84.934334	85.053795	84.975426	85.098038	85.001457	85.047913	85.02813	85.06102	85.087502	84.978111	84.976395	84.934166	85.014351	85.030212	85.075958	85.006088	85.053276	85.065979	85.069496	85.064285	85.096901	85.070465	85.068253	85.036819	85.014503	85.059952	85.064178	85.056473	85.056305	85.056755	85.021797	85.053299	85.083336	85.020767	85.03476	85.092415	85.071709	85.04879	85.096382	85.105202	85.067886	85.091774	85.02285	85.044975	85.081299	85.095398	85.03875	85.095337	85.10817	85.103577	85.064369	84.989227	85.146729	85.074821	85.033432	85.093857	85.098145	85.048363	85.089218	85.138077	85.133186	85.08139	85.121918	85.10701	85.150742	85.079002	85.098206	85.068253	85.093491	85.103271	85.111641	85.01403	85.097908	85.100266	85.117203	85.078186	85.130867	85.102798	85.085037	85.017014	85.078186	85.074005	85.171898	85.135056	85.11132	85.110031	85.13121	85.113983	85.111748	85.172218	85.172005	85.193291	85.127586	85.261826	85.187691	85.178658	85.222534	85.177452	85.220863	85.271027	85.272507	85.269592	85.24176	85.284569	85.282059	85.191254	85.26931	85.278198	85.244743	85.281929	85.278152	85.273323	85.282852	85.277145	85.256012	85.250923	85.292854	85.260559	85.261742	85.351707	85.14563	85.249809	85.264145	85.286949	85.343987	85.291908	85.282593	85.360962	85.227448	85.222923	85.308685	85.401382	85.413467	85.380417	85.377136	85.374222	85.427094	85.380096	85.338196	85.297401	85.319092	85.33918	85.353424	85.333168	85.381104	85.3395	85.31427	85.371109	85.393684	85.296562	85.449234	85.381516	85.336044	85.369415	85.382202	85.480927	85.399284	85.482109	85.485329	85.462814	85.464989	85.506783	85.44323	85.526031	85.532211	85.54966	85.57592	85.529724	85.607613	85.562424	85.579826	85.52597	85.487534	85.545387	85.482986	85.579613	85.572083	85.607185	85.509964	85.531845	85.585983	85.511917	85.624352	85.587059	85.580063	85.575554	85.528244	85.641945	85.607445	85.610809	85.661491	85.632164	85.612122	85.638947	85.67347	85.677269	85.607849	85.569633	85.558243	85.64476	85.577576	85.600922	85.586433	85.679924	85.674194	85.639542	85.606796	85.599373	85.591713	85.596375	85.623772	85.581436	85.679779	85.595535	85.621689	85.533714	85.591438	85.559937	85.542557	85.517296	85.53685	85.623726	85.611885	85.635292	85.57238	85.584526	85.591347	85.585815	85.64328	85.624268	85.605042	85.699753	85.590729	85.614441	85.647957	85.656387	85.63974	85.710289	85.637764	85.593712	85.607635	85.645164	85.602318	85.584892	85.601868	85.598473	85.621864	85.578667	85.509811	85.584587	85.574631	85.604225	85.614075	85.56543	85.607246	85.545212	85.584717	85.563797	85.516846	85.56002	85.600746	85.530861	85.57457	85.548996	85.554504	85.549591	85.495651	85.576736	85.558372	85.561653	85.485458	85.464729	85.503479	85.524658	85.511612	85.508095	85.462128	85.437088	85.430565	85.456421	85.355377	85.390762	85.385681	85.389389	85.463959	85.385399	85.48069	85.4505	85.473442	85.395546	85.336174	85.377182	85.342827	85.3386	85.302528	85.464767	85.424454	85.396683	85.351646	85.385872	85.315041	85.343323	85.301819	85.355637	85.325531	85.312553	85.314827	85.348946	85.303047	85.315834	85.324265	85.257469	85.296005	85.331665	85.272057	85.317825	85.269569	85.320168	85.283264	85.267509	85.309807	85.329697	85.287033	85.243797	85.272163	85.3339	85.228027	85.23674	85.199745	85.208328	85.243477	85.269485	85.200798	85.160675	85.132629	85.182213	85.179192	85.163956	85.225151	85.174789	85.155396	85.143486	85.151703	85.147736	85.091576	85.129539	85.129623	85.124878	85.185089	85.13868	85.101944	85.082375	85.167328	85.172241	85.151337	85.128098	85.094261	85.046562	85.124321	85.080315	85.137131	85.106514	85.0895	85.091515	85.121323	85.070015	85.149727	85.030746	85.067055	85.03302	85.078964	85.109818	85.154709	85.066109	85.078979	85.048538	85.073898	85.068489	85.058838	85.104385	85.061279	85.015251	85.092461	85.047272	85.081619	85.049973	85.120438	85.053123	85.070183	85.08287	85.133186	85.03019	85.048431	85.057632	85.092354	85.03759	85.062782	85.086067	85.045105	85.106339	85.062286	85.025879	85.028603	85.111557	85.105164	85.005058	85.011459	85.064156	85.01873	84.991997	85.061279	85.085976	85.007423	85.01133	85.0168	85.008408	84.981438	85.007919	85.01268	85.043732	84.985962	85.018517	84.999352	84.981827	85.055168	85.040787	85.004868	85.009483	85.013496	84.997574	85.015427	84.989891	85.03064	85.035385	84.970856	85.030487	84.99472	85.017982	85.006157	85.06308	85.032974	85.002075	85.079132	85.096748	85.056435	85.032227	85.025726	85.010895	85.069221	85.070549	85.023277	84.992294	84.975296	85.045746	85.023582	85.092392	85.045059	85.061386	85.007957	85.058403	84.993065	85.139389	84.975426	85.04248	85.080162	84.994804	85.059776	85.070595	85.05909	85.016457	84.992462	85.098083	84.997078	85.031601	84.988411	85.002937	85.02182	85.022057	85.04538
85.097267	85.004097	85.081902	85.084007	85.113571	85.054047	85.049889	85.065979	85.145523	85.039177	85.047997	85.070938	85.061455	85.137909	84.624893	85.019157	85.015358	85.063835	85.047379	85.046585	85.049583	85.053169	84.984207	84.974655	85.020943	85.034584	85.044266	85.061455	85.023773	85.013794	85.037056	85.016907	85.040787	85.03965	85.088234	85.015106	85.084541	85.007683	85.03154	85.043579	84.991241	85.043732	85.018967	84.98674	84.912384	85.075096	84.98719	85.036667	84.983391	85.008492	85.104607	85.066109	85.016693	85.106941	85.051407	85.014694	85.043602	85.011177	85.012123	85.049713	85.073448	85.041328	85.090744	85.095139	85.069565	84.952553	85.010666	85.050743	85.081535	85.02845	85.04435	85.050873	85.119904	85.063599	85.045937	85.064072	85.065361	85.007034	85.127266	85.02594	85.075958	85.085442	85.043816	85.046135	85.055573	85.110161	85.053253	85.015236	85.076065	85.086494	85.048431	85.04287	85.08757	85.079239	85.063042	85.046455	85.091988	85.129387	85.058273	85.080658	85.049438	85.070168	85.094559	85.063446	85.088722	85.085251	85.102219	85.124878	85.119667	85.068275	85.057587	85.062614	85.113808	85.068855	85.060936	85.176056	85.073402	85.104584	85.067993	85.145737	85.073662	85.102074	85.15136	85.209641	85.102951	85.154861	85.251137	85.118935	85.137177	85.125977	85.148872	85.177238	85.20784	85.213692	85.236183	85.190094	85.26442	85.22316	85.22934	85.245796	85.260002	85.226593	85.273773	85.224358	85.238052	85.270882	85.261398	85.24614	85.208199	85.284248	85.208351	85.2146	85.294052	85.176956	85.218414	85.274658	85.335297	85.305901	85.309822	85.269745	85.346024	85.25528	85.275383	85.270126	85.327354	85.323814	85.339783	85.372978	85.30397	85.405205	85.398956	85.287491	85.346069	85.315872	85.332352	85.288734	85.269936	85.303749	85.315788	85.323685	85.336472	85.380081	85.308365	85.365036	85.365997	85.37104	85.378189	85.390739	85.455841	85.470367	85.485947	85.407455	85.361626	85.403229	85.468399	85.444771	85.489944	85.524529	85.489143	85.58493	85.469147	85.509621	85.552765	85.541245	85.483635	85.4711	85.507797	85.502876	85.586197	85.592102	85.511932	85.516464	85.523308	85.610229	85.529228	85.611412	85.629478	85.559677	85.557961	85.516594	85.569397	85.66124	85.597748	85.590836	85.599525	85.583199	85.623726	85.620872	85.654503	85.574486	85.576225	85.592941	85.642807	85.623383	85.610382	85.526527	85.619286	85.601669	85.637505	85.618019	85.591179	85.582809	85.561523	85.607033	85.60141	85.626091	85.594635	85.602722	85.554337	85.553497	85.544205	85.554634	85.532021	85.5467	85.582275	85.572014	85.637718	85.554253	85.568451	85.564789	85.575943	85.65274	85.639992	85.604996	85.633087	85.564247	85.606453	85.657784	85.596046	85.604675	85.65435	85.552597	85.57753	85.608582	85.593155	85.548286	85.604721	85.626945	85.557854	85.569443	85.594139	85.533997	85.566544	85.533524	85.58223	85.57972	85.568756	85.552986	85.526894	85.525414	85.58976	85.544121	85.566696	85.58139	85.513741	85.603813	85.538841	85.562187	85.492577	85.478271	85.527473	85.514488	85.526718	85.469917	85.457947	85.435654	85.489021	85.482948	85.4655	85.477386	85.449448	85.418655	85.435715	85.385078	85.399086	85.401688	85.391518	85.430183	85.364197	85.408272	85.408554	85.380913	85.420914	85.314888	85.33004	85.323883	85.246246	85.33783	85.361923	85.41864	85.355934	85.306458	85.314674	85.37735	85.318321	85.294846	85.364906	85.306175	85.307274	85.332977	85.295044	85.228523	85.299698	85.318001	85.206337	85.295341	85.292099	85.23204	85.209793	85.250496	85.23172	85.243561	85.263687	85.279251	85.281868	85.239983	85.232811	85.257637	85.26873	85.228844	85.191704	85.275406	85.189575	85.223824	85.220306	85.182152	85.158119	85.209465	85.14653	85.121986	85.128464	85.222687	85.088036	85.082932	85.084778	85.121788	85.122353	85.101517	85.101517	85.134384	85.131187	85.092155	85.149666	85.132431	85.077652	85.125183	85.080315	85.127266	85.164772	85.105545	85.076729	85.071968	85.082848	85.084801	85.091858	85.112503	85.063103	85.038559	85.092392	85.072113	85.073944	85.100357	85.081322	85.099411	85.096497	85.050682	85.088188	85.003578	85.023277	85.072006	85.025833	85.107262	85.12355	85.130783	85.058083	85.049454	85.038689	85.059738	85.055634	85.089668	85.064308	85.051537	85.070702	85.155609	85.096725	85.051865	85.057655	85.085617	85.014114	85.13237	85.055382	85.091042	85.083191	85.098557	85.059418	85.032997	85.082458	85.037445	85.062286	84.974548	85.021561	85.099602	85.004463	85.015831	85.122284	84.982834	85.007721	85.074326	85.023834	85.070831	85.035362	85.032036	85.051407	85.041924	84.990601	85.004608	84.977577	85.006454	85.020767	85.063042	85.043129	85.054588	85.011673	85.043945	85.025536	85.054588	85.046387	85.009354	85.085976	84.997849	84.979118	84.995338	85.006546	85.054611	85.071991	85.059608	85.102074	85.043022	85.039154	85.006432	85.04789	85.13179	85.075333	85.090614	85.038322	85.007248	85.020279	85.045555	85.123764	85.069946	85.04126	85.038704	85.090355	85.010208	85.114456	85.039032	84.98204	85.082115	85.04924	85.108101	85.088898	85.062889	85.017441	84.958839	85.05838	84.998756	85.074738	84.964401	84.982834	85.053017	84.974655	85.080315
85.046967	85.068359	85.084709	85.100464	85.104736	85.084991	85.061066	85.013794	85.115593	85.057503	85.077072	85.106621	85.073555	85.131851	84.599014	85.013428	85.024734	85.064606	85.062759	85.042679	85.073959	85.016563	85.063148	85.002831	84.97084	85.023666	85.028625	85.084564	85.08963	85.041862	84.996971	85.045593	85.0513	85.027893	85.06218	85.093575	85.021049	84.962189	85.050613	84.964912	85.007935	85.053535	85.041649	85.025063	84.897583	85.00631	85.00676	85.02433	84.994072	85.03212	85.061256	85.052612	85.09993	85.035599	85.066536	85.014183	85.04937	85.056946	85.032784	85.057053	85.018944	85.009758	85.019806	85.039627	85.049629	85.028214	85.083984	85.023834	85.071213	85.06115	85.023727	85.066063	85.084694	85.076088	85.037567	85.069839	85.065292	85.013298	85.04583	84.994781	85.038963	85.062958	85.017296	85.049263	85.064995	85.120461	85.058662	85.03894	85.013062	85.037079	85.022354	85.025986	85.062782	85.011436	85.051712	85.069389	85.056885	85.11602	85.082184	85.034676	85.064781	85.040359	84.987206	85.029434	85.090424	85.064095	85.06514	85.092262	85.054283	85.055077	85.05394	85.071518	85.056198	85.054413	85.044182	85.103142	85.078873	85.060013	85.037163	85.098595	85.076836	85.15522	85.119133	85.106087	85.089668	85.099495	85.166275	85.148422	85.165413	85.124367	85.111488	85.153397	85.186508	85.202858	85.211655	85.1726	85.256226	85.197083	85.211014	85.281181	85.246567	85.227661	85.258369	85.232254	85.217323	85.23365	85.235992	85.172859	85.249809	85.226395	85.172478	85.274529	85.331474	85.15786	85.196465	85.24157	85.286804	85.302017	85.295898	85.225113	85.269165	85.253052	85.274506	85.346069	85.293259	85.312462	85.33931	85.279633	85.283836	85.358231	85.370682	85.25779	85.328537	85.341629	85.257492	85.249741	85.252747	85.263199	85.324417	85.276352	85.343277	85.379395	85.294098	85.324867	85.33017	85.278885	85.386131	85.357117	85.430183	85.428337	85.457024	85.383278	85.357185	85.409386	85.381088	85.335854	85.458008	85.491142	85.491402	85.541374	85.46653	85.522552	85.473915	85.4767	85.49704	85.440224	85.430351	85.46685	85.579117	85.526909	85.516548	85.504829	85.537102	85.575897	85.524849	85.686127	85.601303	85.524078	85.509399	85.543839	85.580017	85.596245	85.543411	85.58931	85.560066	85.586304	85.651024	85.639801	85.616302	85.618919	85.612762	85.578064	85.597466	85.600166	85.526695	85.54155	85.550964	85.584396	85.598923	85.562553	85.62532	85.602226	85.566864	85.65564	85.597809	85.566116	85.589996	85.519722	85.550217	85.52919	85.557808	85.56266	85.551781	85.521759	85.533607	85.549957	85.562317	85.535965	85.529488	85.515152	85.560837	85.605873	85.568474	85.587555	85.574417	85.519615	85.56517	85.600319	85.528481	85.565598	85.585724	85.526291	85.590645	85.589073	85.589249	85.4888	85.596176	85.605301	85.552895	85.562874	85.511566	85.566116	85.511101	85.551163	85.576569	85.509621	85.567017	85.48745	85.593773	85.551056	85.519081	85.523994	85.603691	85.496422	85.511101	85.525497	85.521828	85.460396	85.469795	85.460197	85.417824	85.506119	85.484772	85.43396	85.502838	85.424713	85.463379	85.454239	85.40937	85.499039	85.428291	85.445328	85.421944	85.342888	85.414215	85.352829	85.366219	85.411896	85.382095	85.419258	85.433723	85.342697	85.420311	85.263687	85.291351	85.354324	85.297874	85.355591	85.306221	85.380547	85.377457	85.364372	85.298386	85.338837	85.269829	85.267685	85.315704	85.234146	85.287445	85.302742	85.274788	85.270729	85.301651	85.216011	85.176163	85.305145	85.198242	85.22805	85.223434	85.201675	85.24807	85.236267	85.295746	85.245277	85.243584	85.238564	85.203117	85.216568	85.195587	85.245903	85.154625	85.167755	85.146019	85.216766	85.168571	85.15992	85.173958	85.170776	85.054222	85.107628	85.151657	85.163399	85.12825	85.060249	85.127113	85.143166	85.098404	85.098808	85.103012	85.090546	85.094498	85.093834	85.105293	85.075897	85.111191	85.138397	85.11235	85.013794	85.1287	85.041901	85.104904	85.101212	85.089195	85.117905	85.166748	85.0895	85.088188	85.048706	85.077248	85.046219	85.061386	85.065636	85.085312	85.054909	85.058151	85.078148	85.080872	85.052803	85.010574	85.071541	85.049736	85.122887	85.10173	85.057419	85.047035	85.072159	85.039825	85.03849	85.051476	85.059502	85.026497	85.056839	85.078407	85.104279	85.070572	85.075981	85.002853	85.069588	85.011887	85.148315	85.033539	85.106682	85.096062	85.066109	85.073532	85.036537	85.101448	84.997505	85.11422	85.014328	84.988884	85.068275	85.036392	85.052437	85.062958	85.006844	85.041435	85.033234	85.061539	85.060379	85.09259	85.032356	84.969849	85.039612	85.005966	85.043945	84.98719	85.007011	85.018326	85.035034	85.062164	85.048965	85.042915	84.98938	84.990364	85.018837	85.05658	85.063232	85.016068	84.973648	85.001717	85.040489	85.018707	85.074776	85.04673	85.083702	85.088402	85.039047	85.050705	85.061218	85.074799	85.145607	85.074196	85.058235	85.040192	85.013794	85.077675	85.003731	85.143013	85.039719	85.093124	85.052269	85.104797	85.05188	85.084198	85.067657	85.065269	85.098122	85.067955	85.093254	85.052483	85.064262	85.036476	85.043427	85.10405	85.00354	85.063255	84.964699	85.079628	85.034393	84.980988	85.033775
85.037079	85.068703	85.064735	85.135521	85.123291	85.090912	85.038345	85.063812	84.982208	85.11306	85.072182	85.049286	85.069885	85.138573	84.603462	85.009933	85.041451	85.063232	85.101318	85.056839	85.073532	85.050598	85.04673	85.005402	85.021111	85.030769	85.043106	85.005791	85.086517	84.990173	85.052376	85.096794	85.008026	85.030403	85.048386	85.082954	85.011818	85.075676	85.081131	84.967079	85.030701	85.062202	85.070076	85.022827	84.901527	85.052223	85.015579	85.102798	84.986649	85.097649	85.083786	85.033363	85.13269	85.038467	85.048683	84.999268	85.062759	85.063042	85.049202	85.014763	84.999611	84.972061	85.029137	85.031601	84.992615	85.058105	85.089195	84.992233	85.04557	84.998024	85.017403	85.039825	85.055573	85.058319	85.02092	84.998413	85.003113	85.003258	85.068962	85.05014	85.058815	85.032997	85.047142	85.030685	85.092262	85.097305	85.017036	85.04493	84.977852	85.023361	85.051514	85.058365	85.06115	85.040596	85.094498	85.060425	85.016647	85.106216	85.09877	85.014435	85.038963	85.040787	84.967422	85.04467	85.11512	85.040146	85.021988	85.038597	85.042892	85.077888	85.025208	85.058258	85.039413	85.13192	85.056862	85.053169	85.078209	85.01107	85.041046	85.100487	85.098228	85.0616	85.078445	85.127007	85.079971	85.11969	85.131516	85.018791	85.152908	85.179665	85.162819	85.152	85.149345	85.179276	85.164383	85.148247	85.218178	85.230156	85.195068	85.197342	85.204918	85.166679	85.208633	85.193184	85.207962	85.254036	85.191017	85.181595	85.254639	85.241913	85.25927	85.227295	85.209038	85.180824	85.201225	85.221115	85.277382	85.277206	85.247536	85.212967	85.206482	85.274292	85.24884	85.269485	85.293755	85.280983	85.319504	85.242836	85.328148	85.352737	85.347633	85.264832	85.289116	85.319542	85.33699	85.277512	85.269852	85.295921	85.316887	85.325081	85.331436	85.323151	85.302895	85.336586	85.348793	85.282036	85.358643	85.276543	85.413895	85.337311	85.38031	85.421921	85.350807	85.42765	85.358704	85.367264	85.461853	85.469086	85.50219	85.48127	85.473869	85.508133	85.4552	85.440628	85.446915	85.416344	85.523048	85.47728	85.542213	85.547684	85.460503	85.487625	85.488098	85.536308	85.528221	85.594376	85.580147	85.49189	85.54792	85.518867	85.55468	85.51889	85.561691	85.608345	85.617378	85.541504	85.591454	85.579033	85.544441	85.589394	85.600555	85.570343	85.568153	85.585472	85.568779	85.592957	85.563026	85.57901	85.560303	85.520966	85.553154	85.52198	85.558243	85.65094	85.561073	85.607697	85.515175	85.522728	85.54586	85.55275	85.522919	85.582726	85.537407	85.463974	85.501503	85.523178	85.524551	85.514915	85.549141	85.500931	85.555603	85.534698	85.529572	85.572807	85.560364	85.442734	85.520218	85.571091	85.53376	85.529083	85.553261	85.488007	85.525864	85.592705	85.556671	85.514252	85.537788	85.596825	85.535217	85.547729	85.542297	85.544655	85.509338	85.552315	85.565491	85.499321	85.532837	85.491699	85.519234	85.490456	85.460373	85.425697	85.517059	85.44278	85.462692	85.49556	85.437843	85.4272	85.481163	85.446487	85.389328	85.460564	85.455498	85.474602	85.456299	85.387611	85.396683	85.398186	85.376862	85.452713	85.432266	85.363922	85.405716	85.355682	85.389023	85.380272	85.382866	85.336197	85.394005	85.392632	85.357933	85.323921	85.420418	85.221466	85.32457	85.303581	85.283966	85.290131	85.296822	85.333855	85.290405	85.34124	85.30043	85.317917	85.237404	85.283195	85.281929	85.276482	85.248604	85.249939	85.24968	85.23571	85.266655	85.182732	85.167603	85.246292	85.182411	85.197472	85.221573	85.174881	85.213264	85.220993	85.267899	85.248863	85.249229	85.157303	85.241249	85.211227	85.176704	85.171852	85.194382	85.176231	85.167236	85.183289	85.164429	85.148956	85.145676	85.122673	85.049927	85.104713	85.075699	85.151939	85.13752	85.066536	85.11293	85.09111	85.088402	85.063019	85.123184	85.126709	85.117455	85.121941	85.098557	85.085938	85.03418	85.069992	85.117264	85.081535	85.112518	85.094971	85.056198	85.096146	85.049866	85.101364	85.081261	85.094025	85.034477	85.021194	85.047958	85.102997	85.082825	85.02433	85.089157	85.102928	85.092415	85.114967	85.076149	85.080315	85.031647	85.084778	85.010834	85.083229	85.054497	85.059586	85.031372	85.086258	85.022011	85.086899	85.079903	85.076363	85.037933	85.06662	85.105698	85.109001	85.049606	85.04203	84.991028	85.015297	85.034012	85.082291	85.01358	85.089905	85.148422	85.088318	85.054497	85.039589	85.120178	85.050552	85.09362	85.054932	85.007401	85.018127	85.06321	85.05246	85.12748	84.989761	85.033363	85.067398	85.086044	85.079391	85.051987	85.045082	85.002098	85.024628	85.024223	85.000084	85.027573	85.025208	85.090462	85.000748	85.033623	84.98571	85.068192	85.069733	84.977142	84.979805	85.060593	85.061691	85.018387	85.037659	85.00856	85.018669	85.010773	85.075462	85.034569	85.112068	85.080551	85.05349	85.054222	85.085037	85.080315	85.068253	85.127502	85.057999	85.050529	85.038986	85.030144	84.997162	85.185822	85.070892	85.118469	85.0522	85.082184	85.083878	85.029327	85.055511	85.008904	85.077591	85.090034	85.03688	85.115097	85.037659	85.048195	85.052673	85.112976	85.033386	85.045403	85.054153	85.073425	85.060829	84.981934	84.964912
85.100266	85.090378	85.119858	85.110458	85.131874	85.056435	85.059219	85.063362	85.041069	85.062248	85.039482	85.025642	85.039284	85.119644	84.62191	85.035957	85.040077	85.047462	85.081535	85.031883	85.072266	85.057465	85.027954	85.02549	85.019844	85.037781	85.072693	85.009911	85.034241	84.995514	85.072632	85.042809	85.029312	85.098038	85.08699	85.039505	84.991974	84.995895	85.044716	84.955086	85.058022	85.023621	85.064651	85.068939	84.901337	85.058403	85.040039	85.145157	85.044327	85.116516	85.001434	85.092484	85.155136	85.087952	85.002983	85.030228	85.094475	85.102051	85.072227	85.051132	85.03051	85.040764	85.062439	85.054176	85.032593	85.007339	85.135033	85.025406	85.029739	84.958153	84.973022	85.048409	85.009651	85.016647	84.962959	85.028534	85.061493	85.045792	84.995941	85.057846	85.075401	85.00103	85.047417	84.98616	85.069778	85.004715	84.971542	85.03038	85.011116	85.069283	85.069733	85.026688	84.995232	85.023987	85.073257	85.081474	85.002785	85.080231	85.045853	85.02697	85.053276	85.037186	85.01461	85.088379	85.063988	84.999222	85.032379	85.026627	85.0112	85.017143	85.02813	84.972145	85.016373	85.048752	85.037376	85.033966	85.073036	85.032272	85.028046	85.109879	85.030899	85.044029	85.112221	85.080467	85.041237	85.079689	85.102974	85.088104	85.072395	85.163696	85.128273	85.190239	85.190948	85.163612	85.165283	85.132286	85.146706	85.182518	85.108185	85.178116	85.153824	85.158852	85.184296	85.166809	85.185074	85.215797	85.181656	85.169281	85.238007	85.230728	85.258736	85.263924	85.168137	85.191742	85.242516	85.195839	85.143745	85.264503	85.225777	85.243523	85.24221	85.251328	85.207512	85.309334	85.301842	85.25412	85.331627	85.288429	85.298431	85.327057	85.31311	85.297958	85.267937	85.281715	85.32637	85.321732	85.243904	85.237556	85.247833	85.317596	85.306175	85.321587	85.304268	85.333389	85.345917	85.343597	85.324974	85.295555	85.350891	85.324097	85.393814	85.404671	85.373787	85.427711	85.382843	85.293816	85.386169	85.431938	85.46138	85.465286	85.47097	85.470627	85.44046	85.423187	85.443787	85.384995	85.505562	85.487495	85.506958	85.598732	85.419815	85.470604	85.458122	85.487282	85.521828	85.570366	85.498955	85.467773	85.526352	85.45932	85.549828	85.527428	85.490326	85.543152	85.549103	85.543327	85.514809	85.532494	85.474274	85.523972	85.53775	85.580215	85.539207	85.521057	85.506119	85.54142	85.508308	85.505539	85.579872	85.519852	85.46814	85.513481	85.528587	85.536568	85.561714	85.558304	85.54026	85.524681	85.514572	85.459473	85.550537	85.582642	85.515923	85.501785	85.522102	85.505157	85.482689	85.504768	85.536568	85.510086	85.434433	85.475609	85.491081	85.459747	85.462494	85.443764	85.46286	85.508095	85.459213	85.514488	85.567207	85.478676	85.462944	85.56221	85.554718	85.518242	85.539124	85.514915	85.534187	85.484703	85.553604	85.464447	85.492966	85.467407	85.509705	85.508949	85.477066	85.525238	85.488762	85.46254	85.511139	85.442177	85.470825	85.405418	85.366776	85.431702	85.408485	85.428719	85.391945	85.48275	85.360168	85.508804	85.457733	85.381683	85.430313	85.353127	85.362183	85.345833	85.317703	85.415184	85.383514	85.356689	85.373878	85.388229	85.385376	85.344948	85.295792	85.340828	85.403641	85.399002	85.350487	85.323898	85.392265	85.236679	85.2332	85.295471	85.248459	85.346069	85.263733	85.337357	85.299377	85.348984	85.358643	85.303047	85.282486	85.256912	85.254509	85.299332	85.266869	85.24987	85.237129	85.284164	85.261673	85.224358	85.145676	85.231995	85.225754	85.193314	85.215622	85.226379	85.23912	85.17981	85.203392	85.250519	85.179489	85.154259	85.231483	85.102348	85.16964	85.13591	85.208992	85.203735	85.088486	85.158356	85.143593	85.151985	85.055405	85.054047	85.113548	85.10611	85.094391	85.078812	85.112518	85.069695	85.105095	85.051842	85.115807	85.067657	85.060036	85.095207	85.088425	85.156143	85.129044	85.070976	85.042053	85.078896	85.162323	85.100052	85.081276	85.079842	85.044952	85.093918	85.017532	85.081131	85.064949	85.080505	85.092026	85.026886	85.096001	85.069733	85.084351	85.045914	85.092117	85.117584	85.092628	85.079666	85.086578	85.109238	85.092781	85.057053	85.05143	85.045166	85.037209	85.040985	85.021217	85.102371	85.118935	85.118446	85.097755	85.062759	85.093231	85.081665	85.067871	85.100807	85.052399	84.987465	84.992401	85.037483	85.02169	85.091728	85.102097	85.026413	85.119881	85.09774	85.0392	85.035507	85.084412	85.027077	85.069588	85.029999	85.024994	85.014694	84.998642	85.080635	85.04892	85.012421	85.029823	85.019524	85.054565	85.041283	85.059738	85.015404	84.968758	85.069481	85.071365	85.059181	85.007141	85.034225	85.084602	85.063576	85.012421	84.978714	85.008713	85.073616	85.02298	85.052139	85.038109	84.992355	85.017616	85.063858	85.002937	85.051842	85.059738	85.081238	85.056023	85.133911	85.123146	85.087502	85.032593	85.094582	85.046173	85.154861	85.123039	85.042717	85.114883	85.131516	85.04467	85.080338	85.095787	85.103165	85.054436	85.097008	85.121124	85.121986	85.078491	85.056816	85.069176	85.017998	85.074799	85.048859	85.138206	85.101791	85.098831	85.05542	85.061218	85.020149	85.036736	85.078423	85.083321	85.072205	84.997597	85.024567
85.049263	85.04641	85.098099	85.068321	85.092201	85.05999	85.073921	85.060913	85.070763	85.013023	85.06881	85.004807	85.076645	85.098167	84.602325	85.049713	85.062012	85.016243	85.038597	85.011024	85.03418	85.056625	85.019028	85.030876	85.054482	85.028107	85.026604	85.059067	84.983887	84.980255	84.989998	85.07692	84.98526	85.047333	85.064995	85.022766	85.03611	85.068535	85.020851	84.95195	85.109734	85.029953	85.059502	85.032356	84.892128	85.108231	85.109756	85.067055	85.036179	85.078941	85.016563	85.101662	85.061455	85.109734	85.02478	85.024246	85.068489	85.01757	85.039391	85.029823	85.082138	85.03096	85.068146	85.0159	85.070724	85.023346	85.080574	85.031731	85.036819	85.033302	84.998192	85.035255	85.051582	84.996933	84.985451	85.006668	85.047058	85.019463	85.031197	85.017273	85.00444	85.046646	85.027679	84.956009	85.038017	85.070251	85.025085	85.026154	85.007568	85.064781	85.072678	85.041328	84.967766	84.999588	85.056602	85.069221	84.974312	85.021133	85.028236	85.036758	84.995255	84.978622	85.021606	85.021629	85.012398	84.971672	85.01461	85.000664	85.037354	85.006882	84.984398	85.003128	85.038193	85.02935	85.025986	84.998085	85.026108	84.952858	84.979851	85.03463	85.038239	85.054115	85.081062	85.016174	85.045532	85.086601	85.103058	85.091362	85.051582	85.091667	85.104408	85.174065	85.141617	85.113312	85.165115	85.097565	85.109604	85.159302	85.093834	85.157089	85.168312	85.137695	85.176834	85.219765	85.258194	85.197922	85.176613	85.193825	85.240707	85.210495	85.265709	85.249939	85.162003	85.155548	85.256607	85.197922	85.16481	85.201294	85.24028	85.228653	85.196396	85.207985	85.268715	85.303368	85.239532	85.246033	85.297615	85.247772	85.275475	85.291611	85.277122	85.259102	85.272964	85.308174	85.280128	85.286201	85.178223	85.22142	85.296089	85.330872	85.307381	85.341736	85.255173	85.295578	85.312164	85.282425	85.288818	85.246719	85.309975	85.344711	85.33197	85.312721	85.339203	85.337097	85.338898	85.288429	85.349327	85.415909	85.459297	85.414085	85.371643	85.466316	85.366364	85.427757	85.404198	85.361969	85.441208	85.438225	85.47168	85.555084	85.435478	85.471596	85.444557	85.50219	85.498779	85.512794	85.554443	85.460419	85.521248	85.454987	85.486977	85.484428	85.456963	85.443207	85.531677	85.524979	85.550018	85.501976	85.49305	85.483566	85.489769	85.500755	85.507492	85.453011	85.516724	85.486099	85.485008	85.483765	85.482323	85.466034	85.482346	85.476532	85.474449	85.452515	85.488785	85.467064	85.542793	85.519012	85.507729	85.421188	85.538368	85.558647	85.503738	85.496269	85.533669	85.467392	85.45417	85.521828	85.477234	85.455627	85.433937	85.442863	85.438911	85.416557	85.421944	85.452049	85.441528	85.49054	85.425972	85.479446	85.457344	85.43293	85.460114	85.530861	85.499664	85.506958	85.46022	85.503563	85.533073	85.44104	85.500305	85.465416	85.464684	85.443893	85.461555	85.48159	85.44342	85.474487	85.462303	85.437714	85.466789	85.466934	85.443207	85.401878	85.396172	85.418831	85.402695	85.390976	85.41658	85.429062	85.446465	85.460846	85.406494	85.410957	85.393829	85.408119	85.337334	85.372635	85.349716	85.368385	85.395164	85.372009	85.380165	85.320404	85.379669	85.397354	85.349586	85.353043	85.400589	85.418098	85.324112	85.33004	85.291588	85.222214	85.194702	85.245407	85.220413	85.31839	85.248459	85.303818	85.242813	85.336365	85.288086	85.271118	85.215622	85.299828	85.199852	85.331795	85.25914	85.237556	85.178802	85.253738	85.24395	85.219276	85.117371	85.183395	85.181122	85.182922	85.193504	85.175438	85.201332	85.154945	85.176186	85.244789	85.170006	85.129776	85.167198	85.089348	85.107368	85.104515	85.163589	85.165245	85.10701	85.110313	85.155197	85.129906	85.114388	85.088142	85.110458	85.085739	85.088661	85.089279	85.054588	85.055016	85.109993	85.016541	85.105354	85.044182	85.077736	85.069092	85.083099	85.090187	85.148224	85.016281	85.051285	85.050682	85.039268	85.085052	85.065849	85.058601	85.063576	85.085228	85.043449	85.046799	85.007683	85.049866	85.040421	85.027443	85.062698	85.081001	85.058945	85.055359	85.046326	85.148552	85.118683	85.075035	85.080444	85.083275	85.10965	85.067436	85.116875	85.068771	85.12085	85.079453	84.999115	85.085014	85.14415	85.086967	85.065033	85.058876	85.058022	85.085228	85.067223	85.080505	85.048447	85.013985	85.047142	85.02079	85.028473	85.044762	85.052933	85.094627	85.108833	85.081963	85.112305	85.071472	85.018669	84.999313	85.074135	84.997978	85.095695	85.058212	85.010254	85.052589	85.071342	85.018044	84.984695	84.970261	85.09787	85.081474	85.018105	85.027229	85.027481	85.070633	85.095718	85.073509	84.998878	85.0289	85.040962	85.060188	85.048576	84.998367	85.043983	85.090874	85.090851	85.043427	85.055595	85.094307	85.010918	85.088341	85.043083	85.033707	85.088921	85.041992	85.096817	85.13488	85.10984	85.072655	85.02787	85.105461	85.094795	85.132736	85.118187	85.103081	85.089134	85.12767	85.012146	85.054779	85.017296	85.033043	85.099258	85.142822	85.066879	85.132668	85.055466	85.093834	85.084221	85.052872	85.05484	85.048988	85.161102	85.077332	85.111687	85.067978	85.058533	85.041901	85.044052	85.111275	85.045639	85.052078	85.071091	85.000191
85.021179	85.042503	85.043045	85.104691	85.115761	85.104218	85.036629	85.080505	85.062462	85.020851	85.045425	85.012253	85.037079	85.096024	84.549385	85.026604	84.995125	85.033211	85.015984	85.073425	85.045357	85.00843	85.03997	85.003326	85.019867	84.997231	84.996674	85.06662	84.992577	84.966866	84.9944	85.013153	85.021629	85.027657	85.068085	85.038834	85.080811	85.043083	84.970001	84.987335	85.062309	84.981842	85.049072	85.055748	84.948563	85.084946	85.046989	85.071411	85.023514	85.011688	85.042824	85.112694	85.037529	85.063408	85.045425	85.067329	85.016991	84.993217	85.085701	84.998306	85.064133	85.009956	85.024437	85.051086	85.076622	85.014206	85.075165	85.093636	85.026436	85.018021	85.078789	85.000275	85.066948	84.971069	84.99826	85.007553	85.050766	84.995895	85.045769	84.992271	84.974678	84.966499	85.035385	85.026649	85.034225	85.056671	85.023537	85.000618	84.977379	85.024162	85.02961	84.997101	85.036774	85.001007	85.031494	85.026001	84.947815	84.960686	85.031906	85.059975	84.996353	84.994308	85.006393	84.994888	85.010101	84.944786	85.007896	84.987099	85.020401	84.982208	85.035019	85.02948	84.982338	84.950989	84.994415	84.978371	84.966736	84.950432	85.000107	85.013901	84.965431	85.007721	85.004524	85.001823	85.02124	85.059265	85.071068	85.105957	85.078575	85.078705	85.080978	85.080658	85.095551	85.070404	85.120613	85.104324	85.105759	85.120758	85.091003	85.15052	85.125977	85.063232	85.156189	85.147133	85.209358	85.1343	85.160889	85.178185	85.185951	85.21801	85.221764	85.164085	85.214508	85.199295	85.183266	85.241417	85.100571	85.143227	85.245262	85.237709	85.102715	85.237106	85.282806	85.240623	85.216911	85.185135	85.290108	85.244659	85.227448	85.262383	85.242683	85.231163	85.264397	85.26075	85.22657	85.255646	85.21904	85.193504	85.270279	85.276176	85.225883	85.304825	85.223587	85.277016	85.263626	85.309929	85.225945	85.242172	85.249123	85.327095	85.267342	85.290192	85.286461	85.328537	85.350273	85.278625	85.347786	85.383293	85.414581	85.380272	85.340187	85.399666	85.363853	85.414322	85.392349	85.376518	85.403679	85.387375	85.392075	85.51683	85.46833	85.401726	85.461914	85.411835	85.460503	85.442947	85.49807	85.409218	85.550583	85.426537	85.481354	85.458229	85.411018	85.406982	85.459793	85.493332	85.502426	85.487129	85.446938	85.452644	85.469017	85.412354	85.412544	85.446571	85.481125	85.46608	85.457321	85.400055	85.427475	85.415611	85.467842	85.463676	85.445778	85.430763	85.414604	85.453377	85.441406	85.468658	85.417931	85.401962	85.484467	85.518135	85.4729	85.477966	85.479729	85.450371	85.429855	85.511551	85.444366	85.409904	85.421341	85.46492	85.383469	85.422737	85.398727	85.461937	85.362915	85.44014	85.466362	85.493889	85.434837	85.412949	85.454041	85.473999	85.480888	85.458443	85.402008	85.508759	85.450394	85.432953	85.439301	85.457436	85.459816	85.447517	85.407455	85.410889	85.381363	85.43531	85.402588	85.355125	85.416321	85.402199	85.404884	85.377525	85.356949	85.337097	85.345444	85.335297	85.369606	85.409065	85.413956	85.450096	85.399864	85.357185	85.355576	85.402908	85.344734	85.297012	85.364067	85.372864	85.350037	85.319885	85.333084	85.324501	85.384605	85.379303	85.361557	85.362267	85.302055	85.363708	85.328362	85.319115	85.230217	85.184364	85.083122	85.231636	85.238564	85.275688	85.261673	85.297295	85.243263	85.262917	85.244461	85.205322	85.197281	85.265732	85.184685	85.301689	85.197281	85.156509	85.164879	85.230667	85.183334	85.161507	85.154922	85.134689	85.170326	85.119278	85.134666	85.16687	85.166679	85.175461	85.123444	85.187256	85.187775	85.133698	85.156357	85.05909	85.061584	85.130867	85.139771	85.133911	85.096428	85.12233	85.118553	85.078873	85.177971	85.082611	85.118484	85.029587	85.073853	85.072311	85.053169	85.089966	85.085739	84.992554	85.115952	84.985001	85.052376	85.116341	85.08493	85.083122	85.052246	85.006691	85.022636	85.072739	85.077393	85.076942	85.024033	85.004051	85.069008	85.080826	85.035683	85.03759	84.960732	85.042358	85.081345	85.022591	85.049759	85.068878	85.039268	85.095978	85.062035	85.163116	85.127609	85.065765	85.11216	85.114197	85.127953	85.092697	85.1157	85.115997	85.11422	85.023323	85.090118	85.056046	85.148102	85.094887	85.072266	85.110443	85.090508	85.089478	85.032288	85.104156	85.068123	85.041687	85.065765	85.049973	85.043556	85.052376	85.054375	85.100937	85.087418	85.01519	85.051796	85.043732	85.05072	85.04409	85.049736	85.044502	85.063622	85.022377	84.995941	85.091881	85.009804	85.056557	85.066261	85.077759	85.088615	85.039841	85.024048	85.054306	85.063644	85.039413	85.04776	85.088379	85.026222	85.086754	85.024307	84.974869	84.981651	85.041328	85.101318	85.079651	85.04261	85.072784	85.060768	85.048256	85.020424	85.084091	85.020531	85.145134	85.077156	85.084862	85.113274	85.082458	85.091667	85.108292	85.05851	85.109604	85.071304	85.108078	85.077011	85.100266	85.083336	85.059433	85.022354	85.035469	85.061584	85.073364	85.105911	85.10495	85.095268	85.16951	85.067932	85.084244	85.100616	85.02079	85.03096	85.018021	85.089088	85.065895	85.038925	85.043449	85.070938	85.013519	85.067009	85.071663	85.069138	85.061836	85.054733	84.945435
85.019783	85.033257	85.058685	85.043236	85.052612	85.036537	85.006905	85.063622	85.068275	85.07029	85.076584	85.067482	85.003494	85.072525	84.577843	84.999802	85.012741	85.021477	85.010643	85.068985	85.083252	84.991844	84.995941	84.975426	84.94577	85.007187	84.947723	85.047676	85.015923	84.968025	84.99221	85.056236	84.936203	85.053513	84.999763	85.020767	85.067505	85.017548	84.999481	85.006798	84.9991	84.957573	85.079796	85.027611	84.983887	85.093338	84.978134	85.064842	85.068665	85.026474	85.070419	85.154045	85.072998	85.041626	85.072784	85.04364	85.033775	84.994888	85.054176	85.007423	85.050896	85.016693	85.048447	85.064392	85.056709	85.001755	85.026436	84.982834	84.977272	85.02697	85.088379	84.996567	85.051025	84.945023	84.977745	85.000191	85.010536	84.983391	85.039673	84.997849	85.021133	85.014847	84.978111	84.982384	84.996696	85.077866	84.973518	84.983948	84.953583	85.006287	85.012016	84.994637	84.980087	85.012291	84.983109	85.025421	84.925217	84.959053	85.00058	84.990173	85.045082	84.975388	85.04081	84.93998	84.940796	84.917854	85	84.986198	84.991669	84.9347	85.037247	85.018555	85.017937	84.974335	85.009399	84.969376	84.967789	84.972702	84.951866	85.078018	84.978859	84.959358	84.970512	85.005211	85.063278	85.031799	85.003281	85.01075	85.063858	85.021217	85.069199	85.074326	85.089951	85.052887	85.064926	85.113785	85.132973	85.152542	85.126686	85.12085	85.14859	85.0336	85.11544	85.110825	85.125801	85.177536	85.110504	85.151726	85.241226	85.202988	85.172752	85.182648	85.125587	85.225281	85.113098	85.184235	85.079132	85.173759	85.153252	85.221031	85.178764	85.263023	85.226784	85.23584	85.269547	85.16185	85.269035	85.201424	85.183586	85.211937	85.237366	85.184341	85.200821	85.256737	85.242233	85.228783	85.296669	85.210709	85.268539	85.27536	85.246376	85.254616	85.249763	85.245453	85.242554	85.210838	85.236099	85.207169	85.283089	85.277985	85.234337	85.298798	85.279053	85.276093	85.279419	85.279182	85.332977	85.336861	85.324654	85.377159	85.279266	85.364479	85.330643	85.359306	85.382782	85.379799	85.330208	85.370102	85.384689	85.453079	85.420158	85.424751	85.391342	85.386559	85.414177	85.440353	85.47477	85.413315	85.46666	85.372826	85.479752	85.431686	85.358536	85.418121	85.360275	85.456749	85.470367	85.486786	85.466057	85.458824	85.459877	85.403145	85.439964	85.418442	85.401772	85.428185	85.46209	85.403015	85.394562	85.439133	85.473228	85.483269	85.412071	85.459061	85.394089	85.468376	85.375809	85.3825	85.396324	85.416725	85.450119	85.449837	85.388466	85.38707	85.44207	85.459473	85.435951	85.470589	85.455696	85.405655	85.381561	85.466362	85.364799	85.44471	85.43396	85.43158	85.366066	85.36525	85.399734	85.406731	85.416664	85.359413	85.384995	85.39222	85.44136	85.36718	85.365379	85.398338	85.46595	85.385979	85.387115	85.34877	85.459213	85.366943	85.433098	85.365875	85.370399	85.375336	85.392006	85.285774	85.390099	85.366669	85.339241	85.348511	85.305939	85.336197	85.27903	85.339546	85.336967	85.376045	85.426422	85.411385	85.316582	85.377823	85.362679	85.303085	85.37117	85.328362	85.323555	85.319397	85.286179	85.324692	85.283516	85.350037	85.354027	85.325127	85.395271	85.378616	85.279739	85.321327	85.287682	85.230606	85.26564	85.251762	85.179878	85.161613	85.175735	85.213501	85.199722	85.204895	85.253883	85.269653	85.255798	85.195732	85.232361	85.261864	85.198822	85.248093	85.165092	85.149834	85.191826	85.217194	85.15728	85.110458	85.073601	85.127411	85.11409	85.113464	85.122566	85.086899	85.160133	85.12664	85.131851	85.166763	85.181122	85.17672	85.109497	85.09053	85.039612	85.127327	85.118698	85.130714	85.104668	85.142586	85.103897	85.109947	85.08345	85.099884	85.120651	85.057762	85.048317	85.055962	85.090202	85.066948	85.081924	84.971069	85.06926	85.019073	85.065056	85.083191	85.087761	85.132156	85.039482	85.052078	85.058983	85.083786	85.105911	85.025124	85.058708	85.066261	85.1119	85.068359	85.02298	85.087112	85.051178	85.057007	85.089798	85.066856	85.070999	85.005859	85.003044	85.087265	85.102203	85.135674	85.104347	85.106216	85.141129	85.148849	85.131531	85.110031	85.158806	85.133614	85.076729	85.041367	85.086472	85.025597	85.121666	85.092308	85.074455	85.148552	85.060295	85.105827	85.09317	85.050507	85.009697	85.070465	85.030937	85.055382	85.064262	84.998756	85.129669	85.071968	85.098442	85.053772	85.045273	85.074928	85.010147	85.021416	85.040985	85.030106	85.078514	85.099815	85.104408	85.047165	85.079048	85.144409	85.096962	85.100761	85.056068	85.03849	85.003708	85.079475	85.091942	85.084091	85.026581	84.98822	85.02272	85.088615	85.030037	85.050018	85.029396	85.05658	85.111366	85.060532	85.102798	85.1007	85.074287	85.030983	85.076622	85.047379	85.033234	85.10984	85.022293	85.049843	85.090652	85.101555	85.115761	85.112328	85.057999	85.103249	85.104347	85.115738	85.078766	85.083748	85.082436	85.073036	85.04467	85.038879	85.043388	85.091232	85.116943	85.110527	85.087334	85.110802	85.028839	85.050575	85.105652	85.047508	85.028084	85.053406	85.11441	85.054138	85.003067	84.979874	85.024139	85.03051	85.04467	85.019028	85.005295	85.061043	84.989357	84.957703
85.03006	85.057137	85.040962	85.012741	85.056969	85.016647	84.994095	85.024071	85.064995	85.09304	85.05381	85.099243	85.025444	85.064156	84.587944	85.006691	85.061928	84.982124	85.014374	85.068108	85.058472	85.008171	84.963112	84.936699	84.983688	85.0616	84.970108	85.018791	85.005081	85.003754	85.023254	85.047867	84.981758	85.038834	85.013	85.06881	85.024284	85.001907	85.042892	85.05632	85.047035	84.918289	85.084602	85.038002	84.896248	85.030594	84.96843	85.026947	85.039627	84.992615	85.067116	85.065422	85.077568	85.071861	85.05793	85.126686	85.072441	85.011047	85.007294	84.970001	85.054779	85.069717	84.991325	84.997467	85.032677	85.00605	84.995384	84.994675	84.991074	85.045685	85.040619	84.990944	85.073128	84.974762	84.981567	84.987701	84.973068	84.925003	85.05587	84.960815	84.971138	85.027184	84.964851	84.943733	85.036301	85.034996	84.944939	84.959763	84.93631	85.011604	85.020981	85.011909	85.024826	84.981094	85.012337	84.974014	84.930435	84.984398	84.992355	84.943909	85.014076	84.996048	84.985489	84.92646	84.97702	84.980537	84.991524	84.98204	85.003387	84.975815	85.004135	84.948502	84.945282	84.975189	84.979698	84.986542	84.902023	84.957916	84.961098	85.075508	85.024307	84.922447	85.036217	85.022224	85.018341	85.017677	84.965385	84.974678	85.024956	85.071991	85.040619	85.051537	85.053169	85.098961	85.068512	85.076691	85.107201	85.079132	85.067093	85.071365	85.103615	85.102394	85.10778	85.083061	85.13031	85.148636	85.093254	85.134644	85.119347	85.170349	85.144447	85.151337	85.12735	85.16951	85.12394	85.16848	85.054436	85.152237	85.151573	85.149582	85.175842	85.168098	85.183098	85.245346	85.210541	85.231308	85.2052	85.215408	85.158226	85.185669	85.145805	85.177086	85.15567	85.208908	85.22451	85.182518	85.268906	85.281204	85.264442	85.287231	85.20668	85.241203	85.224464	85.229271	85.211227	85.205887	85.209427	85.218864	85.283371	85.219574	85.181145	85.216164	85.240044	85.251976	85.208138	85.258926	85.269592	85.347099	85.273819	85.332481	85.251694	85.311668	85.353531	85.282448	85.315598	85.283112	85.338768	85.366753	85.386513	85.394798	85.391769	85.400421	85.387886	85.356049	85.364159	85.425117	85.432457	85.419518	85.409492	85.373062	85.436386	85.414772	85.339264	85.428871	85.340958	85.411316	85.416	85.407951	85.424965	85.426315	85.450912	85.423531	85.415375	85.367462	85.445503	85.322998	85.46756	85.473396	85.451721	85.45932	85.470482	85.410851	85.377159	85.386261	85.314697	85.42984	85.373215	85.314972	85.315857	85.37722	85.405075	85.401428	85.392952	85.362228	85.441551	85.385269	85.35482	85.405525	85.444405	85.379585	85.341583	85.36068	85.390076	85.436852	85.36924	85.403915	85.352951	85.364716	85.378319	85.325401	85.316818	85.300812	85.344391	85.389473	85.37336	85.339546	85.363876	85.368874	85.432114	85.356453	85.333023	85.373085	85.454689	85.344498	85.352631	85.376839	85.350166	85.38662	85.343987	85.296219	85.330383	85.290131	85.344521	85.362976	85.314629	85.32386	85.269615	85.333107	85.284416	85.304779	85.370033	85.363937	85.340683	85.311302	85.339546	85.285194	85.33062	85.342743	85.297333	85.277916	85.297699	85.318604	85.243027	85.279701	85.273026	85.322548	85.277618	85.345467	85.238647	85.319351	85.271889	85.257126	85.15876	85.187149	85.159103	85.191589	85.235497	85.22361	85.218544	85.265816	85.256699	85.256416	85.237022	85.240067	85.170006	85.218544	85.175781	85.238518	85.180695	85.164146	85.225327	85.195671	85.170456	85.207558	85.123466	85.150612	85.162498	85.089279	85.080315	85.125374	85.194878	85.181808	85.131943	85.153397	85.178398	85.192711	85.097801	85.104965	85.067329	85.149963	85.099861	85.114235	85.182991	85.099709	85.087311	85.102951	85.121216	85.102676	85.084755	85.080399	85.052078	85.118935	85.056	85.069031	85.116127	85.006607	85.085548	85.00708	85.114197	85.048645	85.101707	85.081039	85.065765	85.02253	85.097374	85.098724	85.109474	85.104156	85.042587	85.106339	85.030342	85.026947	85.041901	85.04055	85.075829	85.054482	85.091194	85.054565	85.015724	84.987511	85.009567	85.118187	85.169876	85.097374	85.111298	85.0513	85.150955	85.085144	85.067139	85.128334	85.13269	85.076233	85.140244	85.052933	85.021194	85.023323	85.141792	85.201744	85.124557	85.082436	85.124367	85.107117	85.130051	85.057999	85.041046	85.082199	85.098747	85.14492	85.110352	85.066841	85.076195	85.076668	85.080482	85.056259	85.031647	85.036819	84.988365	85.026436	85.070465	85.006821	85.080185	85.144104	85.076065	85.082527	85.087334	85.115738	85.15007	85.070038	85.066711	85.087631	85.017616	85.098534	85.081818	85.118187	85.002571	85.021133	85.037163	85.103012	85.025749	85.072205	85.015877	85.043686	85.134064	85.052116	85.050896	85.109711	85.000107	84.998627	85.021324	85.017334	85.058731	85.079948	85.05909	85.039932	85.070335	85.113914	85.075745	85.115334	85.104797	85.063965	85.101318	85.083145	85.088745	85.106125	85.055763	85.052887	85.03598	85.06456	85.049263	85.089409	85.067032	85.096512	85.073166	85.120033	85.000343	85.023109	85.05864	85.031372	85.021759	85.073402	85.062416	85.070488	84.978172	85.003563	85.044456	85.027336	85.046494	85.028404	84.944336	84.994522	85.000854	85.008171
85.016266	85.015083	84.99852	84.968002	85.044846	85.028625	85.013237	85.071815	85.098595	85.057999	85.057442	85.040833	85.074974	85.063553	84.61451	85.01017	85.055252	84.993172	85.042717	85.032272	85.047333	85.003258	85.089859	84.949318	85.001114	85.039436	84.99987	84.985901	84.97998	85.005898	85.028603	85.049843	84.972679	85.089561	85.030357	85.007896	84.993217	85.016953	85.004654	85.054947	84.99839	84.915672	85.044998	85.089905	84.903328	84.984764	84.994637	85.010597	85.004028	85.019203	85.001175	85.041176	85.091003	85.033859	85.061966	85.053596	85.034866	85.011284	84.99794	84.976738	85.02298	85.05452	85.032784	85.045662	85.076988	85.004501	85.008514	85.016647	84.983925	85.032524	85.028297	84.996117	85.023819	85.008514	85.010017	84.996437	85.034393	84.941978	84.980858	84.9935	84.905823	85.050812	84.938477	84.938499	85.095291	84.979546	84.977615	84.972771	84.947723	84.972572	84.964333	84.974609	85.063553	84.957878	85.030228	84.916916	85.018105	85.026436	85.018021	84.950691	84.986221	85.009117	84.982681	84.969658	84.945236	84.929893	84.994225	85.00856	84.967552	84.913307	85.000793	84.964912	84.97702	84.942062	84.935928	84.927773	84.881485	84.904121	84.994461	84.999718	84.952728	84.926529	84.957039	85.019241	85.035744	85.002274	85.051407	84.985748	84.978111	85.054092	85.027313	85.024651	85.007896	85.04467	85.02948	85.036667	85.152	85.105911	85.079689	85.02401	85.0522	85.136787	85.087479	85.074326	85.127304	85.137543	85.071365	85.095764	85.115356	85.133911	85.160545	85.079994	85.099129	85.158463	85.167198	85.127693	85.109024	85.153358	85.185799	85.171295	85.142647	85.157646	85.135201	85.211784	85.201874	85.168015	85.216743	85.160118	85.186806	85.163483	85.133118	85.174088	85.211464	85.161957	85.184402	85.173119	85.23938	85.231567	85.20475	85.216202	85.168373	85.265732	85.248947	85.210602	85.230988	85.15522	85.246849	85.203331	85.199921	85.17215	85.209618	85.26841	85.198631	85.252472	85.244812	85.265579	85.226311	85.336823	85.282166	85.266159	85.220108	85.306824	85.37149	85.281395	85.272446	85.252747	85.276352	85.39679	85.33873	85.381905	85.370232	85.334183	85.365295	85.36377	85.378899	85.361237	85.326988	85.375763	85.395699	85.389778	85.381859	85.400826	85.331757	85.397713	85.356003	85.35006	85.39164	85.3769	85.413376	85.363274	85.435181	85.425568	85.398529	85.390251	85.42778	85.309608	85.409149	85.400032	85.388206	85.396194	85.440567	85.405998	85.440781	85.361816	85.335014	85.38501	85.305061	85.294312	85.360504	85.344414	85.37426	85.37439	85.34536	85.338173	85.377655	85.378166	85.385376	85.358299	85.38031	85.319092	85.330811	85.338623	85.352913	85.363724	85.306412	85.33783	85.380272	85.338081	85.357269	85.318474	85.328918	85.33815	85.325317	85.294785	85.280495	85.254852	85.376259	85.285988	85.325447	85.319138	85.344048	85.336906	85.317184	85.301308	85.34613	85.325836	85.371002	85.283905	85.312744	85.33744	85.339821	85.363853	85.371216	85.325211	85.299202	85.282661	85.31118	85.298752	85.349068	85.320297	85.345337	85.324913	85.357292	85.322334	85.360703	85.321411	85.256699	85.363831	85.264374	85.276031	85.236244	85.263458	85.292297	85.317101	85.229378	85.367119	85.258072	85.274803	85.242661	85.298943	85.253563	85.197151	85.139664	85.136063	85.14904	85.223885	85.200348	85.172218	85.19445	85.220558	85.245476	85.214684	85.268135	85.206245	85.194168	85.236847	85.199532	85.230606	85.23822	85.131294	85.13752	85.156487	85.161041	85.187431	85.104301	85.122261	85.140266	85.081367	85.093941	85.104881	85.179855	85.14724	85.089905	85.092438	85.082413	85.150932	85.12394	85.071365	85.106194	85.065956	85.174706	85.082245	85.106041	85.103271	85.100052	85.072678	85.131233	85.053452	85.106148	85.056923	85.100632	85.073944	85.042465	85.069672	85.085274	85.101944	85.056602	85.03624	85.092438	85.115677	85.082611	85.064499	85.096878	85.032059	85.029434	85.098679	85.112518	85.084518	85.038109	85.064499	85.079071	85.058746	85.094177	85.054199	85.036499	85.006477	85.14666	85.046066	85.040833	85.042679	85.061928	85.134193	85.082184	85.076218	85.108635	85.057358	85.138939	85.056198	85.025444	85.084457	85.11158	85.082077	85.093765	85.055511	85.037743	85.103165	85.114922	85.141899	85.070099	85.108101	85.074539	85.133209	85.132454	85.080292	85.072632	85.096985	85.048988	85.105743	85.094109	85.052673	85.056282	85.044289	85.084305	85.052589	85.074089	85.00695	85.064346	85.100845	85.091469	85.023064	85.076965	85.062935	85.10862	85.058876	85.087456	85.056625	85.083511	85.048019	85.109306	85.0466	85.011154	85.070633	85.061089	85.082932	85.066322	85.023621	84.997833	85.06321	85.05452	85.049713	85.029434	85.078728	85.134964	85.061859	85.069695	85.044197	85.123253	85.019928	85.012741	85.077827	85.055382	85.100616	85.078873	85.064049	85.092545	85.093918	85.107071	85.128204	85.108658	85.091728	85.116081	85.095055	85.065849	85.106941	85.067993	85.072182	85.086662	85.043579	85.079842	85.035896	85.063339	85.055832	85.049629	85.053085	85.041153	85.072693	85.04409	85.0439	85.039955	85.086754	85.039993	85.06115	85.008278	85.020744	85.020851	85.036644	85.025772	84.998711	84.959312	84.996368	85.00927	84.989761
84.996307	85.021004	85.004677	85.004547	85.055466	85.024506	84.998756	84.982849	85.040077	85.063919	85.079971	85.053467	85.034996	85.103828	84.626266	85.057243	85.079605	84.982445	85.034569	85.031006	85.066536	85.011925	85.061928	85.040619	84.986885	85.046646	85.053062	85.001305	85.000938	84.965538	85.039543	85.000771	85.024956	85.091965	85.036217	84.973732	84.971352	85.034241	85.068428	85.025146	84.987785	85.015617	85.013191	85.033554	84.833961	85.032547	85.000214	84.944229	84.977058	85.028343	85.029762	85.032829	85.055511	85.073166	84.972382	85.069199	85.045769	84.993622	85.063622	84.972488	85.038277	85.014893	85.009781	85.05188	85.080032	84.980278	85.015106	85.052223	84.960541	85.011688	85.000534	85.009033	84.984184	85.037315	85.014999	85.02742	85.009506	85.037292	84.967361	84.998322	84.959503	85.051842	85.012375	85.018555	85.050079	84.993752	85.031349	85.016907	85.021133	84.987122	84.958649	84.976288	85.031715	84.988434	85.025192	85.016563	85.006653	85.030319	85.033386	84.937195	85.0439	85.048279	84.974335	84.965904	84.928543	84.975555	84.990494	85.01635	84.965942	84.927879	84.933609	84.925217	84.991241	84.993927	84.932152	84.945	84.943695	84.943329	85.023064	84.963219	84.993385	84.994522	84.957878	85.04126	84.967896	84.970688	85.01757	85.033257	84.978043	84.911591	85.033775	85.023239	85.022827	85.028603	85.004463	85.007805	85.088638	85.074455	85.052055	85.051323	85.030083	85.115631	85.069603	85.078423	85.069839	85.079308	85.114113	85.117241	85.101532	85.094284	85.102821	85.122887	85.123871	85.101212	85.144432	85.153122	85.13578	85.175392	85.149704	85.152199	85.168076	85.183441	85.099197	85.12838	85.140182	85.158119	85.167625	85.177628	85.166985	85.16655	85.170433	85.151726	85.187325	85.131554	85.114388	85.162926	85.171249	85.160133	85.221893	85.156403	85.118896	85.173485	85.209122	85.125931	85.2117	85.171165	85.246758	85.171661	85.052551	85.172493	85.186615	85.192497	85.129219	85.230003	85.21904	85.219124	85.275131	85.262619	85.272079	85.230797	85.186226	85.280449	85.287552	85.24382	85.286179	85.252663	85.311111	85.368492	85.32946	85.353531	85.305725	85.318283	85.261719	85.306885	85.369522	85.347313	85.289932	85.362442	85.313042	85.385399	85.358124	85.353638	85.359711	85.392372	85.363235	85.291779	85.346992	85.36731	85.379967	85.371216	85.411751	85.372528	85.327896	85.345657	85.376022	85.334053	85.405464	85.312508	85.308968	85.371712	85.366707	85.299057	85.32386	85.404648	85.388382	85.276672	85.299141	85.299072	85.316971	85.306862	85.362717	85.322037	85.306221	85.309807	85.283951	85.318344	85.345276	85.311478	85.32444	85.297462	85.378853	85.265411	85.313927	85.368233	85.327354	85.321281	85.349007	85.342033	85.291588	85.33474	85.31221	85.3545	85.333389	85.304588	85.284286	85.253624	85.338554	85.262535	85.330292	85.320015	85.376389	85.330147	85.276009	85.298279	85.31073	85.228867	85.285339	85.273476	85.274483	85.249077	85.330444	85.307167	85.378235	85.290703	85.25914	85.27079	85.279465	85.374222	85.312187	85.279121	85.276627	85.323578	85.383362	85.338173	85.258026	85.27903	85.237343	85.270172	85.256935	85.300339	85.197838	85.27137	85.214127	85.251762	85.273582	85.276306	85.318405	85.254311	85.254189	85.259789	85.266289	85.158295	85.1605	85.179321	85.181229	85.293816	85.185799	85.147903	85.153526	85.207817	85.197685	85.187599	85.157516	85.177368	85.184258	85.192734	85.181145	85.154732	85.154625	85.186142	85.15419	85.189575	85.170052	85.118118	85.071625	85.122696	85.168869	85.115593	85.100464	85.127777	85.127373	85.125114	85.074219	85.177666	85.121338	85.169853	85.127068	85.091621	85.151192	85.056046	85.125206	85.094887	85.100357	85.140137	85.120781	85.026093	85.098747	85.031837	85.107483	85.121941	85.125183	85.056389	85.045425	85.084259	85.084839	85.140442	85.084023	85.045898	85.039268	85.098724	85.111404	85.0895	85.086555	85.086174	85.07235	85.066452	85.073555	85.072548	85.075119	85.078682	85.105743	85.068939	85.055016	85.008476	85.044586	85.010513	85.080208	85.006821	85.02684	85.073898	85.06115	85.044525	85.073402	85.086212	85.111748	85.048386	85.16037	85.06572	84.989311	85.053856	85.125481	85.082031	85.117973	85.100952	85.076775	85.070145	85.137497	85.156937	85.130699	85.1287	85.126213	85.172562	85.087242	85.090767	85.035446	85.052979	85.020531	85.109451	85.083572	84.98719	85.068962	85.008667	85.096085	85.134598	85.088707	85.02549	85.026344	85.09787	85.024651	85.016693	85.13385	84.9785	85.102501	85.057053	85.121941	85.069115	85.081688	85.048988	85.134193	85.148209	84.975967	85.023796	85.064346	85.108292	85.050682	85.007317	85.03746	85.037827	85.019608	85.074669	85.048767	85.064949	85.074089	85.056129	85.086197	85.064972	85.070076	85.015213	85.02285	85.062653	85.002098	85.03495	85.037445	85.080704	85.103592	85.050575	85.092972	85.11673	85.083229	85.063835	85.093918	85.096237	85.063339	85.057007	85.025337	85.074692	85.029373	85.019524	85.062439	85.066299	85.080292	85.061813	85.069778	85.0233	85.033554	85.047287	85.064003	85.040382	85.027077	85.059692	85.031151	85.062416	85.024521	85.058815	84.986374	84.991714	85.004417	84.990105	84.939079	84.970276	84.970772	84.969116
85.040619	85.019417	85.049995	85.057571	85.034889	85.042679	85.005577	84.986069	84.989677	85.092888	85.0392	85.081062	84.971565	85.046623	84.56752	85.007698	85.04808	85.001434	85.058838	85.030037	84.957878	84.992577	84.993454	85.02227	84.976761	85.04847	85.047806	84.93734	84.986282	85.000793	85.068726	85.012444	85.03096	85.037743	84.98114	84.995834	84.967079	85.007057	85.024399	85.047142	85.03418	85.000214	85.034332	84.996155	84.90213	84.980621	85.000061	84.942513	84.992104	85.055275	85.004158	84.992683	85.028793	85.040833	84.975754	85.031563	84.991997	85.019135	85.038216	84.979202	85.031265	84.998215	84.989182	85.058105	85.042099	85.004311	85.008003	85.060104	84.986778	84.998558	84.978584	84.974724	85.044159	85.025574	84.976349	85.011238	85.038666	84.946396	84.987549	84.992233	85.025085	84.998924	85.027504	85.021652	85.002205	85.024284	85.018776	85.013817	85.019333	85.000214	84.985901	84.985298	84.978714	85.051514	84.922493	85.041862	85.002853	84.991798	84.994438	84.984222	85.014931	85.004936	84.93425	84.972298	84.93882	85.009354	85.014656	85.008774	84.992104	84.989868	84.941696	84.920799	85.004051	84.933975	84.956978	84.941566	84.95607	84.934914	85.01004	84.935516	84.937859	84.988091	84.936142	84.989784	84.947769	85.009781	85.031265	85.018906	84.93631	84.981781	85.029007	84.994637	85.049911	84.998001	85.03096	85.00238	85.002167	85.066795	84.974037	85.05452	85.013817	85.113663	85.050362	84.983521	85.140205	85.087784	85.100891	85.087051	85.067436	85.109756	85.036758	85.124474	85.127716	85.075958	85.10553	85.111298	85.097008	85.141357	85.111145	85.125587	85.110458	85.1119	85.084671	85.109413	85.111877	85.115547	85.132347	85.146576	85.167366	85.135719	85.134171	85.152412	85.087395	85.188805	85.110313	85.112648	85.13533	85.183739	85.140671	85.132156	85.112671	85.122391	85.154388	85.151299	85.118164	85.204659	85.184814	85.238609	85.058151	85.160355	85.147369	85.15509	85.123291	85.189812	85.223396	85.241287	85.21936	85.269295	85.234291	85.235886	85.162971	85.294868	85.221207	85.229851	85.257492	85.203094	85.264595	85.303879	85.360634	85.286804	85.231163	85.259659	85.282036	85.27285	85.306908	85.289505	85.304634	85.271011	85.320381	85.356819	85.261177	85.274315	85.349136	85.328812	85.276009	85.322075	85.346024	85.350594	85.406624	85.33416	85.305794	85.371429	85.349503	85.327187	85.375763	85.303864	85.374947	85.33873	85.313835	85.304222	85.397736	85.317848	85.275085	85.345871	85.314377	85.373833	85.302254	85.293198	85.329224	85.299568	85.283478	85.282982	85.270065	85.279953	85.245171	85.266457	85.300552	85.292145	85.28978	85.289589	85.333878	85.288261	85.2509	85.38147	85.286118	85.234528	85.328255	85.293022	85.242599	85.244446	85.303535	85.302788	85.286674	85.254189	85.246483	85.236458	85.243454	85.296715	85.274292	85.286842	85.32888	85.351517	85.249146	85.298836	85.297379	85.34156	85.263969	85.307442	85.262642	85.250877	85.311989	85.309334	85.308517	85.317825	85.20668	85.191956	85.221138	85.26738	85.331093	85.314934	85.246483	85.272896	85.411446	85.266396	85.23687	85.267212	85.24897	85.272964	85.273651	85.290192	85.197083	85.240799	85.188698	85.251564	85.223778	85.288582	85.209663	85.242897	85.188698	85.247124	85.194084	85.202301	85.163055	85.169838	85.182518	85.251076	85.20578	85.161079	85.143913	85.194962	85.161125	85.130569	85.15406	85.179489	85.164276	85.161659	85.197731	85.105164	85.134949	85.194702	85.138718	85.209015	85.172775	85.125633	85.065598	85.175346	85.120438	85.121254	85.170288	85.110245	85.118919	85.111855	85.080231	85.107246	85.094666	85.142776	85.126297	85.059799	85.131683	85.042786	85.111603	85.11525	85.112801	85.125504	85.111275	85.121338	85.085831	85.086342	85.027611	85.111511	85.079178	85.065849	85.01313	85.089325	85.087158	85.132797	85.090744	85.061516	85.036499	85.075615	85.162903	85.091278	85.12574	85.113785	85.053749	85.049995	85.084351	85.091667	85.106918	85.109215	85.087799	85.106171	85.047974	85.117973	85.03688	84.996887	85.055016	85.066902	85.123489	85.074883	85.103958	85.055038	85.069672	85.087585	85.091454	85.118271	85.174385	85.076988	85.032974	85.064606	85.073318	85.086647	85.09375	85.052612	85.080681	85.141617	85.112503	85.121986	85.139366	85.145912	85.134712	85.15567	85.075897	85.063362	85.061111	85.133163	84.994095	85.065849	85.090546	85.000641	85.058426	85.02388	85.050339	85.079628	85.089539	85.082138	84.999741	85.092438	85.044975	85.039993	85.12606	85.011925	85.091988	85.026649	85.0103	85.097069	85.055443	85.008385	85.09716	85.081497	85.011223	85.00386	85.027161	85.114067	85.082565	85.021652	85.02298	85.040062	85.00843	85.090508	85.100311	85.050743	85.065681	85.001625	85.04332	85.039284	85.045792	85.00399	85.050743	85.0616	85.03669	85.075058	85.093208	85.076797	85.020851	85.067696	85.060555	85.073471	85.117241	85.000771	85.076111	85.009056	85.036407	85.00367	85.035942	85.037613	85.015343	85.047333	85.05188	85.067978	85.085487	85.093315	85.057762	85.058319	85.03347	85.047508	85.056992	85.016861	84.990173	85.060188	85.026924	85.055679	85.002426	84.969978	85.015533	84.942062	84.936417	84.967979	84.982399	84.963028	84.949295	84.964958
84.993088	85.035896	85.08963	85.01532	85.01989	85.048683	84.999443	85.02581	85.032059	85.036583	85.019371	85.014999	84.972229	85.058189	84.629143	85.010429	84.995064	84.953178	85.045853	85.010857	85.004265	85.034698	85.054329	85.012657	84.982872	84.972984	84.971291	84.957275	84.951828	85.023087	84.971115	85.000252	85.007339	85.065163	84.954269	84.963028	84.986351	85.028152	85.024139	84.982445	85.048019	84.980881	84.996605	84.999908	84.875114	84.98262	84.977577	84.992165	84.950172	85.018326	85.025963	84.996567	84.974098	85.017853	84.931656	85.00843	84.915413	84.983047	85.026344	85.009567	85.053925	84.960236	84.991547	84.989891	84.95015	84.99131	84.986588	84.995941	84.975319	85.000748	84.967041	84.987335	84.984055	84.976158	84.959038	84.992683	84.974762	84.968605	85.026649	84.954872	85.00135	84.989845	85.027573	84.945969	84.976242	85.027184	85.008171	84.992958	84.987167	85.004654	85.058235	85.041496	84.978584	85.019547	84.939209	85.008797	84.950668	84.953308	85.047913	84.992592	84.980598	85.042763	84.957275	84.999397	84.980278	85.038239	84.936356	85.037636	84.94706	84.949318	84.917732	84.951866	84.965256	84.958588	84.956909	84.907578	84.933777	84.938026	84.946007	84.941566	84.945839	85.011711	84.947792	84.978584	84.951828	85.001846	85.003281	85.024162	84.970795	84.960686	85.0121	85.040169	85.027847	85.025917	85.025276	85.006073	85.052719	85.01236	85.010597	85.042786	84.972855	85.075508	85.018448	85.061729	85.084328	85.088638	85.087456	85.054779	85.061218	85.04319	85.117867	85.078812	85.134193	85.096382	85.063278	85.068855	85.065102	85.098808	85.104477	85.074715	85.11834	85.100952	85.140327	85.096062	85.089478	85.14595	85.062569	85.066734	85.190887	85.136124	85.090767	85.146446	85.102325	85.114754	85.115524	85.1045	85.11261	85.131554	85.148293	85.098251	85.084839	85.139877	85.12767	85.147026	85.118233	85.092606	85.142326	85.170761	85.092949	85.102654	85.141144	85.106255	85.027267	85.161148	85.176636	85.246399	85.202324	85.194084	85.205688	85.185631	85.193375	85.209702	85.193161	85.176445	85.241783	85.191681	85.244919	85.271713	85.254074	85.24852	85.284615	85.288002	85.22464	85.25058	85.267578	85.308472	85.270706	85.327354	85.302055	85.34182	85.272446	85.285599	85.309288	85.322464	85.208824	85.334183	85.335899	85.346024	85.344246	85.317207	85.315681	85.333153	85.230644	85.325813	85.33152	85.317375	85.368576	85.266373	85.298775	85.320343	85.412582	85.332077	85.308281	85.327011	85.347031	85.320122	85.297806	85.246223	85.346237	85.322594	85.245193	85.245026	85.219856	85.287445	85.256676	85.255219	85.317505	85.313477	85.263817	85.247101	85.293068	85.266396	85.276733	85.267662	85.256592	85.276031	85.255562	85.239037	85.199165	85.25	85.309631	85.262383	85.216164	85.262207	85.185158	85.224335	85.230843	85.263199	85.256844	85.295494	85.280022	85.31575	85.210258	85.310059	85.241974	85.293198	85.265968	85.257172	85.266693	85.297081	85.26384	85.261673	85.206955	85.181702	85.186913	85.226959	85.218971	85.284248	85.296455	85.277252	85.276627	85.272018	85.321281	85.22142	85.26416	85.194725	85.220993	85.274315	85.241287	85.218971	85.170738	85.218826	85.17421	85.181076	85.207298	85.214188	85.168892	85.194595	85.133896	85.202515	85.106621	85.169342	85.16861	85.138184	85.176895	85.217987	85.189491	85.128532	85.103897	85.171379	85.145157	85.211853	85.192261	85.149193	85.164688	85.142349	85.153938	85.130203	85.068192	85.130287	85.045464	85.164833	85.167023	85.141296	85.093399	85.098663	85.037033	85.11087	85.1157	85.10231	85.047485	85.129517	85.080139	85.080246	85.111252	85.151917	85.076233	85.054329	85.134277	85.059433	85.087868	85.121147	85.080612	85.119133	85.048431	85.133354	85.086533	85.085075	85.123421	85.03154	85.088982	85.056366	85.0401	85.036179	85.091537	85.120567	85.015381	85.105095	85.069824	85.113403	85.143295	85.180305	85.1623	85.084152	85.059288	85.083122	85.083405	85.085419	85.032227	85.102524	85.030487	85.100891	85.057571	85.105614	85.056671	85.06881	85.044884	85.070724	85.14505	85.087929	85.072289	85.032616	85.127586	85.078445	85.045959	85.08744	85.127327	85.1166	85.059753	85.073982	85.090248	85.016373	85.151703	85.045746	85.042953	85.109215	85.100182	85.109581	85.092911	85.117287	85.12516	85.086411	85.090317	85.029976	85.045143	85.064911	85.035744	85.061478	85.084801	85.020042	85.013023	85.077888	85.030899	85.041733	85.054565	85.100616	85.017784	85.055893	84.989395	85.058403	85.086082	85.031822	85.067375	85.026367	85.042183	85.078102	85.037697	84.989677	85.087524	85.030357	84.967789	84.989502	85.00695	85.05336	85.019478	85.009293	84.935562	85.020363	85.001137	85.071091	85.046455	85.02832	85.023643	84.975082	84.998711	85.017654	85.005341	84.960899	84.995018	85.002121	85.006371	85.050743	85.043579	85.00444	85.038239	85.069992	85.052116	85.081795	85.056541	85.032204	85.014351	85.00798	84.981224	85.051735	85.051666	85.00959	84.961929	85.000748	84.991417	84.949875	85.008255	85.058899	85.029846	84.974335	84.982529	85.034096	85.015121	84.999458	85.101639	85.00901	85.041885	85.065742	84.95826	84.979805	84.986649	84.891762	84.942879	84.994118	84.990295	85.009933	84.956421	84.91552
85.03302	84.981499	85.080338	85.009933	85.028641	85.034927	84.988174	85.038513	85.048019	85.000854	85.046967	85.000084	85.031372	85.027679	84.584343	85.033043	84.999893	84.939705	85.014801	84.990814	84.99427	85.006348	85.01693	84.925217	84.990448	85.006866	85.015961	84.955063	84.964188	85.036346	85.0065	84.996353	85.001953	85.065575	84.924149	84.953972	85.013107	84.996758	84.977814	84.979889	85.050018	84.94487	84.984825	84.971848	84.864021	84.979355	84.944229	84.991585	84.918419	85.004715	84.996864	84.985367	84.949486	84.980408	84.960541	84.971245	84.944725	84.966095	85.05072	84.967445	85.067093	84.950363	84.952705	84.981735	84.961823	84.997955	85.006027	84.979591	84.945686	84.996712	84.941246	84.966827	84.975983	84.994057	84.950172	85.00676	84.96637	84.987984	85.02388	84.951225	84.975388	85.013046	84.967789	85.01609	85.010986	84.998734	84.962959	84.965645	84.964424	84.99646	84.990768	85.022614	84.972015	85.024414	84.994034	85.010254	84.99794	84.993584	84.999054	84.99691	84.939507	84.944077	84.968903	85.000816	84.94854	84.996498	84.956673	84.999443	84.903503	84.990532	84.981155	84.959595	84.973541	84.942772	84.924957	84.958023	84.955406	84.894081	84.982552	84.954315	84.937576	84.969231	84.991951	84.94558	84.950043	85.059929	85.013947	84.964531	84.924469	84.975861	85.007553	85.076347	84.969482	84.983047	84.998901	85.029076	85.009544	85.023964	84.99646	84.993477	84.957108	85.02137	85.015213	85.027145	85.034157	85.050491	85.00528	85.031113	85.071663	85.041412	85.114494	85.09993	85.100616	85.060402	85.037331	85.142433	85.036003	85.109879	85.086067	84.98526	85.087868	84.998474	85.118507	85.095398	85.081726	85.137329	85.080894	85.086281	85.158226	85.067116	85.090828	85.14119	85.13443	85.094109	85.079582	85.150627	85.084564	85.110825	85.146492	85.105743	85.081238	85.087265	85.075912	85.099815	85.083321	85.047974	85.150093	85.100891	85.045639	85.134857	85.089561	85.132263	85.099007	85.129105	85.156189	85.226013	85.120438	85.161957	85.213181	85.150612	85.137497	85.180222	85.141083	85.21537	85.231163	85.201424	85.232323	85.198822	85.214081	85.234314	85.246635	85.26635	85.221352	85.195839	85.225754	85.255302	85.276482	85.220001	85.21299	85.317528	85.283585	85.268951	85.235023	85.286346	85.186272	85.201202	85.305984	85.299995	85.321388	85.313858	85.286415	85.338791	85.270256	85.301132	85.317375	85.312225	85.323303	85.298988	85.282341	85.297058	85.339348	85.3395	85.247986	85.193314	85.246506	85.257942	85.261414	85.247894	85.247643	85.245949	85.219276	85.228264	85.246071	85.307014	85.269226	85.283195	85.255562	85.280495	85.208611	85.242149	85.286285	85.278625	85.238503	85.218048	85.212082	85.208244	85.165497	85.205948	85.218864	85.258522	85.247086	85.234619	85.276543	85.262299	85.219765	85.206123	85.199577	85.219917	85.230858	85.193138	85.216698	85.223114	85.26532	85.236481	85.229164	85.239876	85.232018	85.24324	85.271309	85.263458	85.286095	85.217453	85.180733	85.139259	85.218498	85.182175	85.184273	85.199211	85.248802	85.280319	85.299179	85.30603	85.219231	85.22522	85.238327	85.197304	85.200516	85.194748	85.264915	85.231911	85.158958	85.191017	85.177261	85.201141	85.205284	85.168182	85.135376	85.190155	85.17318	85.176254	85.135849	85.148102	85.159363	85.170418	85.172943	85.241631	85.125893	85.114456	85.13501	85.13784	85.150742	85.171188	85.144623	85.143761	85.145653	85.15123	85.13739	85.185524	85.077629	85.059181	85.050957	85.15432	85.133163	85.134262	85.124283	85.090652	85.023323	85.034569	85.032288	85.084351	85.031174	85.007484	85.092354	85.10701	85.096832	85.115013	85.089775	85.048706	85.118958	85.103828	85.067802	85.092308	85.082565	85.1222	84.985275	85.144791	85.086388	85.044052	85.165565	85.100052	85.057892	85.046837	85.063423	85.094971	85.123016	85.116409	85.008148	85.089302	85.052956	85.086815	85.115417	85.189621	85.167328	85.133766	85.04467	85.054779	85.059975	85.046623	85.081856	85.080574	85.035599	85.057739	85.03952	85.054863	85.038467	85.071899	85.0457	85.091537	85.115372	85.037354	84.973259	85.038559	85.119949	85.093231	85.045509	85.050957	85.125183	85.117714	85.039032	85.014374	85.087799	85.02002	85.108276	85.023087	85.054565	85.091812	85.051971	85.125893	85.036179	85.02845	85.087906	85.072159	85.095398	85.022034	85.017593	85.003563	85.033257	85.062935	85.048317	85.014954	84.977661	85.048233	85.008667	84.960495	85.071861	85.029503	85.026237	84.996353	84.974289	84.97908	85.037033	85.004265	85.08963	85.058472	84.99292	85.090591	85.013535	84.956139	85.006348	84.978752	84.917641	84.975922	84.956543	85.007919	84.989952	85.013084	84.907814	84.963287	84.980751	84.97049	84.965088	84.995987	84.942337	84.981697	85.04744	85.001266	85.005859	84.900673	85.00547	85.007591	84.996353	85.064392	84.995537	85.041451	85.03347	85.024178	85.085014	85.0495	85.016731	85.010231	84.98938	84.953239	84.983536	85.005424	85.008858	84.931892	84.957443	84.924942	84.962212	85.005257	85.000923	84.982529	84.959312	85.042122	84.978172	85.025513	84.990944	84.955109	84.985794	85.026283	85.015511	85.025963	85.013237	85.021713	84.938095	84.964958	84.934212	84.977104	84.966606	84.952919	84.92498	84.905991
85.061089	84.995575	85.041389	85.03688	85.027031	84.98526	85.008301	85.039047	84.995773	84.978821	85.082092	85.037209	85.013214	85.047722	84.588737	85.011757	85.001389	84.955383	84.993195	84.975754	84.971588	85.049522	85.009056	84.938927	84.978691	85.052551	85.003494	84.955452	84.954826	84.971054	84.994377	84.995087	84.958969	85.003326	84.980789	84.892235	85.00412	84.964355	84.956528	84.943176	85.004074	84.965904	84.909576	84.931702	84.905243	84.966499	84.973236	85.00206	84.940819	84.995018	84.989418	85.000641	84.976784	84.997597	85.000687	84.985191	84.970299	84.946243	85.032639	84.983154	84.999481	85.002998	84.915108	84.948563	84.923843	85.015686	85.001862	85.007553	84.954056	84.962296	84.970604	84.952301	84.990707	84.953262	84.915474	84.908287	84.965645	84.986069	84.977936	84.93882	84.95118	84.971115	84.981285	85.006523	84.944527	84.977104	85.030251	84.899467	84.927879	84.936272	84.922791	84.993881	84.961159	85.00045	84.951973	84.964272	84.918304	84.933006	84.942558	85.020981	85.044563	84.90477	84.951973	84.919273	84.896164	85.034096	84.929916	85.019096	84.978409	85.022957	84.939705	84.961395	84.932037	84.94442	84.959572	84.954575	84.929382	84.918114	84.975319	84.922279	84.926849	84.956436	84.944168	84.953735	85.018944	85.012917	85.003708	84.977402	84.980751	84.977898	85.013428	85.052589	85.047546	85.01075	85.021004	85.026497	84.958801	84.98365	84.958992	84.934875	84.9897	84.987984	85.051239	85.006477	85.034912	85.030533	84.978043	85.018364	85.0112	85.015556	85.0625	85.068558	85.048126	85.060913	85.077499	85.113358	84.996178	85.082932	85.058556	84.997917	85.019135	85.062614	85.106598	85.009995	85.095528	85.087975	85.078148	85.040146	85.16906	85.127281	85.067825	85.089882	85.079071	85.115097	85.123291	85.081642	85.073555	85.034309	85.098274	85.069092	85.043167	85.018669	85.057007	85.100121	85.047333	85.045959	85.122757	85.000854	84.999695	85.116554	85.068405	85.086105	85.048576	85.075783	85.131294	85.155632	85.140007	85.11042	85.102097	85.125717	85.103317	85.134346	85.119087	85.188652	85.175026	85.184212	85.223526	85.163101	85.181786	85.20372	85.269867	85.232788	85.256355	85.121101	85.192154	85.235023	85.248779	85.210693	85.227875	85.280151	85.200668	85.233025	85.199745	85.230515	85.278458	85.242813	85.299591	85.295815	85.285194	85.253006	85.302467	85.299568	85.327721	85.276268	85.32753	85.26783	85.330078	85.247917	85.275711	85.295319	85.298515	85.217064	85.244209	85.198586	85.231888	85.271011	85.255173	85.195374	85.252106	85.26545	85.339394	85.274246	85.24176	85.215752	85.25309	85.26313	85.252617	85.243736	85.272186	85.234146	85.251785	85.185692	85.264038	85.193352	85.232338	85.155655	85.171249	85.198738	85.207275	85.176849	85.20771	85.160309	85.264915	85.210541	85.187088	85.229851	85.203094	85.199661	85.224098	85.111794	85.207275	85.244354	85.188072	85.283386	85.24659	85.237038	85.207108	85.248352	85.25367	85.204185	85.241783	85.193031	85.141426	85.174644	85.186592	85.137154	85.175346	85.178078	85.245621	85.269547	85.239464	85.307442	85.250175	85.187622	85.206612	85.178055	85.151596	85.187752	85.23745	85.235474	85.111023	85.180351	85.149323	85.159706	85.105034	85.189857	85.184258	85.167091	85.180458	85.163315	85.166595	85.199379	85.166405	85.199364	85.162666	85.153358	85.102608	85.103981	85.126663	85.118721	85.111252	85.184258	85.115677	85.135117	85.107178	85.141937	85.150589	85.15181	85.0942	85.02948	85.077332	85.15567	85.081841	85.125954	85.135696	85.074455	85.017143	84.977211	85.032402	85.022484	85.067421	85.011353	85.152946	85.056343	85.136208	85.017181	85.087456	85.018646	85.121902	85.131493	85.142586	85.083809	85.087097	85.161491	85.040489	85.081406	85.068382	85.101707	85.113441	85.05304	85.03141	85.02549	85.042549	85.053535	85.121574	85.089134	85.047462	85.096451	85.022789	85.086067	85.12632	85.188568	85.140717	85.087975	85.059349	85.052765	85.115036	85.010704	85.031624	85.101753	85.06411	85.00309	85.066193	85.016693	85.132324	85.118683	85.079369	85.088295	85.075188	85.10392	85.024757	85.123634	85.157944	85.104172	85.075958	85.051003	85.092285	85.089539	85.033897	85.022484	85.090805	85.013733	85.096497	85.020294	85.030106	85.05806	85.04409	85.134346	85.077782	84.995277	85.094131	85.01268	85.064133	85.021133	85.03109	85.038986	85.02787	85.042267	84.98938	84.989845	84.969826	85.016609	85.011353	85.011475	85.06218	85.015747	85.070961	84.996132	84.962959	84.977425	84.996712	84.992355	85.067696	85.064796	84.931015	85.055099	84.988281	84.980194	84.975044	84.922791	84.944977	84.903717	84.965752	85.014008	84.942703	84.963196	84.884209	84.948799	85.00013	84.989975	84.921631	84.90921	84.922791	84.970039	85.018684	84.960899	84.969872	84.882713	84.939789	84.98056	84.913651	85.006523	84.994652	84.949936	84.967361	85.03038	85.044693	84.997292	85.029503	85.033386	85.017509	84.938454	84.949875	84.960129	84.995537	84.916977	84.996048	84.957832	84.975235	84.974144	84.982018	84.972832	84.920006	85.047035	84.981262	85.032616	84.975922	84.910477	84.980728	84.986671	85.02523	85.02684	84.98925	84.975426	84.961395	84.940628	84.934334	84.917404	84.906807	84.921165	84.919228	84.893135
85.021133	85.012253	84.957062	85.033447	84.983391	85.00676	84.999611	84.984184	84.995232	84.979355	85.005943	85.031479	85.032402	85.067825	84.535522	84.932343	85.065704	84.980103	85.02903	84.97702	84.982727	84.966286	84.977318	85.032852	84.944183	85.058769	84.965302	84.947639	84.961266	85.002403	84.994568	85.00148	84.911613	84.968735	84.970322	84.883507	84.976547	84.969955	84.968994	84.913353	84.961205	85.000343	84.970039	84.970772	84.84816	84.967789	84.971161	84.957771	84.963844	84.956482	84.988113	84.98513	84.981567	84.946442	84.95118	84.967102	84.989227	84.946571	84.958389	84.991089	84.923004	84.944939	84.967056	84.956589	84.955063	84.969978	85.033859	84.988281	84.974655	84.922409	84.985878	84.943481	84.912796	85.000961	84.900734	84.853333	84.935455	84.996155	84.917259	84.930305	84.93927	84.902985	84.929443	84.932816	84.982658	84.996696	84.988602	84.883781	84.885971	84.910065	84.968712	84.914383	85.019951	84.934013	84.983025	84.985191	84.944077	84.977684	84.986031	84.98558	85.006111	84.977684	84.934448	84.912476	84.982124	84.944855	84.918457	84.992447	85.001755	85.00322	84.975082	84.93084	84.929749	84.949593	84.927361	84.969658	84.935539	84.895157	84.917839	84.937386	84.963989	84.934769	85.022507	84.976334	84.938606	84.985817	85.015015	84.966675	85.026108	84.989891	85.036194	85.078857	85.014671	85.03643	85.019676	85.02478	85.031494	84.994781	84.9991	84.964035	85.062698	84.983154	85.10347	85.051643	85.016563	85.006264	85.025963	85.040985	85.063965	85.054047	85.03257	85.036301	85.0103	85.039413	85.030983	85.081085	85.039482	85.079712	85.054756	85.01738	85.063988	85.049477	85.096107	84.969917	85.065247	85.113441	85.011116	84.995987	85.101471	85.153099	85.040062	85.001389	85.11615	85.066086	85.02343	84.990494	85.051628	84.977211	85.071342	85.005859	85.034286	85.054588	85.07338	85.100998	85.086578	85.058578	85.091492	85.019203	85.017761	85.063278	85.102676	85.090378	85.04055	85.081535	85.128616	85.12188	85.140182	85.085464	85.126038	85.075012	85.063599	85.081619	85.102844	85.220322	85.139732	85.14222	85.232361	85.115654	85.141273	85.140396	85.198074	85.257042	85.228477	85.172798	85.195152	85.206398	85.240471	85.160866	85.21389	85.252083	85.199471	85.217278	85.261887	85.260986	85.236588	85.266563	85.250793	85.294716	85.273003	85.267403	85.211037	85.251114	85.304008	85.213997	85.293732	85.285469	85.24324	85.280045	85.232834	85.22348	85.213203	85.223755	85.205948	85.166039	85.246742	85.241997	85.241028	85.240753	85.214211	85.185394	85.238754	85.243286	85.251823	85.178589	85.184471	85.255905	85.214363	85.2379	85.220093	85.188675	85.209663	85.217773	85.212128	85.180717	85.269867	85.180267	85.134514	85.129883	85.177452	85.190887	85.12812	85.182556	85.179253	85.157608	85.16346	85.231331	85.191162	85.191612	85.230988	85.083061	85.143524	85.214745	85.169838	85.217361	85.23719	85.182518	85.149017	85.174919	85.222748	85.100937	85.231117	85.117691	85.098404	85.178543	85.224335	85.095009	85.125633	85.191742	85.231804	85.229744	85.178268	85.269806	85.172539	85.16597	85.161469	85.217255	85.138054	85.167389	85.236679	85.210175	85.105186	85.197968	85.094322	85.136726	85.033775	85.160027	85.132454	85.128014	85.098618	85.180992	85.184296	85.169319	85.160286	85.186096	85.097633	85.087456	85.0998	85.046303	85.05014	85.090569	85.090355	85.161598	85.044136	85.104408	85.107498	85.142929	85.109901	85.109879	85.030403	85.075424	85.067978	85.102074	85.073837	85.117096	85.071106	85.082802	85.089348	84.996864	85.011238	85.04467	84.997704	85.091339	85.120247	85.061066	85.019264	85.056213	85.092674	85.085632	85.080505	85.156342	85.126144	85.104477	85.02317	85.144577	85.022163	85.108315	85.08493	85.075317	85.099518	85.088104	85.01963	85.092606	85.09317	85.051712	85.117668	85.136101	85.109215	85.071342	85.037483	85.064049	85.095459	85.135284	85.11879	85.092461	85.055298	85.096512	85.059196	85.008583	85.03231	85.069519	85.020508	84.998581	85.058212	85.088257	85.068321	85.074219	85.06012	85.043816	85.089539	85.12542	85.081795	85.090485	85.182556	85.053513	85.143402	85.044762	85.051971	85.135994	85.11422	85.074326	85.05381	85.001068	85.080849	85.01693	84.989891	85.087715	85.064049	85.04274	85.119644	84.99794	85.126404	85.013901	85.022339	85.039413	85.013748	85.053146	85.01796	85.061516	84.939705	84.960968	84.955902	84.999054	85.01944	85.004845	85.085289	85.037636	85.02491	84.924599	84.988602	84.928154	84.937881	84.951759	85.033302	84.969398	84.89151	85.041107	84.989227	84.958565	84.914764	84.901466	84.874321	84.879768	84.988342	84.994164	84.952232	85.033211	84.918396	84.890137	84.963669	84.970963	84.94178	84.947685	84.939789	84.923462	85.028748	84.937469	84.943306	84.851921	84.91526	84.879517	84.928391	84.93206	84.990601	84.955261	84.994507	84.976761	85.009506	84.965538	84.991203	85.029289	84.945389	84.900581	84.971977	84.957512	85.026863	84.974915	84.98526	84.880737	85.030792	84.986412	84.969116	85.002571	84.938675	85.002724	84.936226	84.997467	84.977898	84.936935	84.995255	84.996628	84.969765	84.968025	85.002014	84.975449	84.961243	84.963905	84.914337	84.926376	84.928329	85.005859	84.988884	84.893204
85.055573	85.034119	84.952316	85.048553	85.01667	85.000343	85.037354	85.046219	85.013321	85.011353	85.00631	85.01416	85.009521	85.116318	84.593506	84.961006	84.990707	85.022339	85.008621	84.978409	85.038132	84.969337	85.022743	85.052765	85.023926	84.981117	84.95813	84.970261	84.986908	84.973282	84.954918	84.974358	84.894577	84.972916	84.931526	84.950363	84.960365	84.961052	84.955513	84.934425	84.985725	84.94783	84.960686	84.982964	84.876099	84.975578	85.004288	84.95665	84.972229	84.962166	84.970772	84.923676	84.975342	84.975815	84.917709	84.99118	84.953606	84.962036	84.915344	84.953201	84.934036	84.930367	84.915413	84.986565	84.941292	84.94558	84.965218	84.991074	84.911102	84.897369	84.956909	84.889877	84.925797	84.955345	84.986282	84.900475	84.917191	84.948715	84.971672	84.917511	84.90934	84.855179	84.91037	84.91153	84.932533	84.918777	84.960991	84.964981	84.930389	84.88649	84.938797	84.908333	84.956909	84.991669	84.933434	84.939423	84.910088	84.9841	84.958153	84.950905	84.898117	85.008408	84.965919	84.953308	84.979271	84.916359	84.879059	84.90799	84.942795	84.915237	84.94133	84.886574	84.937943	84.941162	84.990173	84.932686	84.943802	84.872108	84.933525	84.926033	85.035362	84.923134	85.032616	84.951378	84.912148	84.9506	84.995811	84.930199	84.986198	85.002014	85.000343	85.020508	85.007851	85.019073	85.016968	84.988152	85.043732	85.00058	84.988815	84.99337	85.044289	85.007187	85.079948	85.007294	85.018303	84.977768	84.969078	85.035339	85.042847	84.980469	85.052933	84.988777	85.014313	85.057228	85.007355	85.035812	85.057396	85.070274	85.091728	85.00708	85.082527	85.09819	85.020508	84.972916	85.043167	85.09008	85.060898	85.028946	85.036629	85.063469	85.093254	85.025536	85.116341	85.045532	85.034393	84.942146	85.025253	84.998344	85.02787	85.008728	85.025833	85.027481	85.018669	85.016457	85.067673	85.054176	85.12323	85.035164	85.00251	85.001968	85.050957	85.067612	85.03463	85.113914	85.058235	85.119713	85.069351	85.096855	85.087784	85.035599	85.049606	85.132217	85.122993	85.088142	85.083427	85.12664	85.159019	85.142067	85.146149	85.108788	85.220284	85.177689	85.140419	85.153656	85.184364	85.186378	85.215195	85.172089	85.202705	85.157623	85.171104	85.219917	85.207382	85.26313	85.265793	85.242981	85.177818	85.165329	85.243393	85.217918	85.25058	85.279289	85.300255	85.168243	85.22097	85.227921	85.25901	85.237617	85.234917	85.175735	85.192238	85.199471	85.158333	85.16964	85.246437	85.231461	85.197792	85.198822	85.182175	85.188202	85.141922	85.245384	85.245499	85.153183	85.222839	85.186317	85.252769	85.261673	85.128937	85.19136	85.232452	85.171638	85.236801	85.169403	85.265388	85.184959	85.158249	85.172989	85.14962	85.198692	85.196358	85.200584	85.170372	85.180138	85.14621	85.12059	85.119408	85.156273	85.160927	85.111191	85.162285	85.173851	85.141129	85.109131	85.190178	85.207748	85.155243	85.186638	85.172134	85.091003	85.12278	85.100357	85.103127	85.184402	85.179665	85.131683	85.098145	85.153397	85.212753	85.282852	85.16713	85.187111	85.132416	85.165115	85.1334	85.179489	85.16391	85.192299	85.169083	85.154106	85.14357	85.140091	85.070724	85.13224	85.057808	85.156273	85.101189	85.129623	85.029053	85.136101	85.1231	85.197128	85.160225	85.098488	85.15451	85.099907	85.154472	85.096237	85.062523	85.075226	85.12561	85.115501	85.068665	85.16964	85.041817	85.149254	85.142151	85.038239	85.116295	85.034203	85.083679	85.055382	85.084885	85.13945	85.064262	84.999847	85.077843	85.011818	85.03109	85.071838	85.034203	85.060722	85.136894	85.069969	85.071541	85.087219	85.091171	85.090874	85.044197	85.116814	85.082352	85.176636	85.053902	85.128677	85.039246	85.083939	85.052887	85.049133	85.096771	85.093636	85.050468	85.087906	85.095459	85.12838	85.14344	85.1511	85.105484	85.048752	85.074112	85.095207	85.156448	85.11615	85.15715	85.116516	85.01622	85.10894	85.067825	85.064522	85.065659	85.125031	85.0895	85.018539	85.059929	85.094322	85.075012	85.073402	85.139641	85.065125	85.061516	85.069328	85.091454	85.090034	85.168289	85.026947	85.101128	85.076988	85.077866	85.081215	85.023666	85.008881	85.054115	85.057999	85.042076	85.047913	85.016693	85.122757	85.025986	85.084602	85.046135	84.988129	85.078186	84.978798	85.01577	85.05233	85.056	85.05793	84.994827	85.063255	84.923073	85.003906	84.961098	84.966225	84.986137	84.93837	84.977531	85.022804	84.996071	84.909706	84.964767	84.906853	84.88797	84.971718	84.988907	84.970642	84.842522	84.972336	84.913567	84.903999	84.877434	84.890282	84.852242	84.89357	84.874191	84.970604	84.925369	84.918159	84.904877	84.888847	84.838638	84.945541	84.924812	84.917152	85.011414	84.850098	84.976311	84.889748	84.955688	84.881485	84.89447	84.854538	84.909729	84.963562	85.000404	85.010406	84.9618	84.957962	84.993752	84.992592	84.944359	84.977058	84.962852	84.933006	84.894165	84.925003	85.000038	84.950989	84.952812	84.894684	84.958626	84.990189	84.928307	84.981201	85.019394	85.008064	84.969315	84.975319	84.921722	84.966606	84.989998	84.977272	84.918198	84.9132	84.976547	84.926804	84.916229	85.000687	84.963326	84.91037	84.983215	84.892303	84.909378	84.937553
85.090698	84.979294	84.959854	84.991631	85.047226	85.004761	84.995255	85.018921	84.968109	84.994354	85.030167	85.01075	85.034393	85.106834	84.546341	85.024696	84.952103	84.983002	85.02124	85.013191	85.023834	84.966263	84.949226	85.040489	85.015083	84.993027	84.994957	84.979767	84.975044	84.997162	85.012527	85.020813	84.967979	85.003685	84.965065	84.961693	84.998711	84.926674	84.990257	84.983086	84.978844	84.907364	85.003708	85.011436	84.863785	84.99781	85.045082	84.960838	84.976715	84.976974	84.929939	84.954361	84.958839	85.002937	84.964096	84.945923	84.910393	84.936913	84.928841	84.990448	84.938004	84.922661	84.979675	84.935707	84.952187	84.990425	84.909615	84.944229	84.946571	84.874794	84.933647	84.918869	84.921783	84.926849	84.951866	84.918739	84.905281	84.909836	84.943672	84.899727	84.870735	84.935364	84.919807	84.878265	84.903564	84.888161	84.914124	84.973412	84.885651	84.901871	84.924446	84.923439	84.944786	84.937233	84.932793	84.936508	85.010895	84.979675	84.948326	84.985451	84.893158	84.900993	84.931572	84.933159	84.916161	84.878227	84.926292	84.909424	84.942795	84.935387	84.92466	84.93399	84.978645	85.011543	84.924271	84.918457	84.929703	84.936012	84.989075	84.880051	84.962296	84.9412	84.998283	84.973755	84.94455	84.928223	84.993111	84.951485	84.962936	84.975861	85.002548	85.032829	85.052612	85.00811	85.011116	84.93605	85.012268	85.006218	85.001411	85.045143	85.084389	84.978691	85.042526	85.021904	85.028191	84.953865	85.026947	85.026413	85.057716	84.959503	84.990944	85.010643	85.022377	85.091919	85.028366	85.044029	85.082504	85.02317	85.054825	84.991112	85.102798	85.041283	84.959183	84.960365	84.982681	85.067612	85.040359	85.066689	84.987488	85.041367	85.06321	84.977531	85.073273	85.051498	85.070404	84.981544	85.007721	84.943497	85.021454	84.984398	84.989357	85.032486	85.062462	85.022934	85.100937	85.05394	85.081367	85.010124	85.010063	85.035767	84.99395	84.982811	84.988495	85.158676	85.022766	85.097374	85.034996	85.049805	85.069695	85.032852	85.021111	85.100159	85.087845	85.11145	85.070488	85.066406	85.092628	85.131386	85.108253	85.083679	85.167603	85.153633	85.120178	85.146896	85.138268	85.180672	85.164703	85.096039	85.164253	85.11377	85.142136	85.165863	85.166039	85.199104	85.171341	85.255302	85.174408	85.121323	85.198441	85.219078	85.201271	85.221291	85.190071	85.167023	85.173737	85.20211	85.257446	85.222237	85.144066	85.104797	85.158997	85.163589	85.112091	85.109413	85.20475	85.253929	85.152649	85.229233	85.167221	85.207298	85.110138	85.222961	85.189102	85.107025	85.241501	85.170113	85.16024	85.180199	85.141037	85.13282	85.169296	85.131165	85.237854	85.097092	85.151917	85.132477	85.182449	85.159088	85.128098	85.178185	85.209084	85.16391	85.091469	85.191315	85.120354	85.127968	85.127716	85.124413	85.112755	85.131424	85.15329	85.144646	85.111366	85.150505	85.15464	85.166275	85.22438	85.190628	85.106514	85.160309	85.105141	85.071709	85.086281	85.132347	85.150223	85.120613	85.060379	85.1045	85.203178	85.219658	85.088638	85.190308	85.090805	85.157089	85.065483	85.095978	85.183289	85.116768	85.126038	85.159042	85.111557	85.125206	85.103058	85.138123	85.073769	85.111534	85.11557	85.12014	85.055099	85.12458	85.091042	85.121964	85.084564	85.064331	85.089302	85.009163	85.095932	85.07486	85.107307	85.067932	85.146385	85.085381	85.079666	85.131622	85.085228	85.078964	85.089279	85.101921	85.102867	85.041519	85.090889	85.097412	85.105034	85.168243	85.042953	85.04351	85.055618	85.023041	85.086815	85.044846	85.047379	85.045036	85.11351	85.119453	85.075294	85.063835	85.056625	84.992401	85.092674	85.152802	85.09214	85.146637	85.057182	85.12999	85.041519	85.117821	85.061302	85.052055	85.02813	85.095078	85.050423	85.150032	85.043213	85.128227	85.098122	85.160995	85.090057	85.087952	85.080376	85.095955	85.116043	85.078621	85.144646	85.070572	84.979568	85.076279	85.108055	85.088127	85.088707	85.055122	85.061386	85.03624	84.969894	85.014999	85.118805	85.077332	85.107758	85.100914	85.023621	85.03907	85.029716	85.050446	85.101318	85.029541	85.057182	85.027634	85.043877	85.03373	85.041283	85.00354	84.991264	85.021156	85.082611	84.991089	85.050186	85.079109	84.966545	85.003471	85.009628	85.00798	85.091812	84.955688	84.95356	84.971992	84.971695	85.080811	84.971222	85.025208	84.978561	84.960686	84.968864	84.973068	84.914124	84.915817	84.913826	84.980339	85.038879	84.877151	84.947495	84.845459	84.93914	84.937492	84.916977	84.880348	84.870049	84.904297	84.900261	84.921547	84.832909	84.947899	84.866722	84.853912	84.885651	84.959595	84.885345	84.873161	84.855759	84.886444	84.800438	84.950066	84.909317	84.841171	84.947533	84.889641	84.971245	84.862686	84.916229	84.88707	84.944397	84.852928	84.871849	84.950882	84.966629	84.986244	84.926163	84.936394	85.008064	84.9729	84.909363	84.978859	84.889107	84.878159	84.888672	84.891701	84.958817	85.014206	85.011353	84.900345	84.966049	84.927063	84.91848	84.957405	85.03315	84.979591	84.978348	84.917259	84.879295	84.968971	84.987511	84.933868	84.90052	84.905197	84.993881	84.922089	84.921722	85.03212	84.967552	84.886147	84.94165	84.873657	84.920113	84.889107
85.030014	84.951973	85.013535	84.977531	85.026993	85.030037	85.00135	84.978088	85.004807	84.983452	85.062096	84.994247	84.993622	85.118187	84.547432	84.98365	84.9832	84.990021	84.989952	85.014397	85.047523	85.036369	84.963692	85.02066	84.965965	84.976974	85.008858	84.986267	85.010193	84.92717	84.988129	85.032867	84.999504	84.98468	85.008881	84.966675	84.961548	84.995445	85.062782	84.992058	85.008606	84.917	85.011925	85.017204	84.887947	84.992355	85.019096	84.888481	84.995041	84.996758	84.940407	84.94854	84.931702	85.049675	84.995209	84.93084	84.887321	84.99704	84.935822	84.995895	84.886101	84.849411	84.957901	84.956421	84.946739	84.969337	84.92363	84.95105	84.922661	84.899101	84.937836	84.934082	84.893311	84.932816	84.911827	84.904037	84.921288	84.902557	84.906227	84.937019	84.837563	84.891594	84.913094	84.871147	84.908157	84.931679	84.902924	85.001717	84.919594	84.922173	84.931137	84.931526	84.923759	84.901443	84.91185	84.900414	84.941223	85.003067	84.946228	84.978622	84.791046	84.868416	84.931137	84.943375	84.943497	84.905243	84.950905	84.911873	84.902153	84.93586	84.89402	84.946373	84.917343	84.975815	84.853851	84.904121	84.971436	84.968239	84.929573	84.859581	84.925262	84.941032	84.942276	84.902641	84.873871	84.970367	84.980019	84.940453	84.984375	84.961227	84.932106	84.977921	85.059669	85.007317	84.976997	84.914726	84.993927	84.983971	85.015083	85.007805	85.022011	84.980148	85.011177	85.055168	85.018776	84.976158	85.063362	85.068344	85.018967	84.964188	85.006195	85.022591	84.9944	85.045448	84.997231	85.077072	85.041603	85.052826	85.065788	85.030106	85.051865	84.978455	85.030251	84.971886	85.008835	85.047333	85.080139	85.051582	85.055832	85.060211	85.027679	85.00811	85.12471	85.03405	85.138763	85.00206	85.005554	84.976654	85.051132	85.011909	84.963196	85.03244	85.034225	85.079819	85.003906	85.099602	85.017868	84.974655	85.029694	84.996132	85.047745	84.984245	84.977295	85.090721	85.025314	85.078171	84.986328	85.05233	85.022034	84.995941	85.03553	85.092911	85.085487	85.059883	85.02903	85.109154	85.094711	85.085228	85.125443	85.14048	85.117455	85.172363	85.101707	85.142281	85.085976	85.146957	85.173401	85.086105	85.137863	85.090912	85.086197	85.116745	85.142776	85.188072	85.107628	85.245644	85.165268	85.123703	85.144539	85.14904	85.163101	85.138847	85.174599	85.181961	85.174644	85.174751	85.237534	85.21833	85.147049	85.128418	85.088531	85.170479	85.116058	85.120117	85.125397	85.238007	85.163979	85.151123	85.134239	85.160606	85.12149	85.201187	85.136894	85.081711	85.182022	85.109993	85.138718	85.143936	85.131966	85.117241	85.141769	85.114388	85.171272	85.079689	85.147476	85.085251	85.187691	85.151726	85.078491	85.132088	85.150993	85.141487	85.107628	85.143745	85.088982	85.101685	85.130264	85.093727	85.136429	85.141403	85.211853	85.146599	85.134796	85.14518	85.119064	85.152283	85.157043	85.192497	85.165779	85.165329	85.099861	85.061623	85.091431	85.12632	85.068085	85.147476	85.105186	85.096062	85.135803	85.138252	85.131554	85.15593	85.138184	85.193764	85.110634	85.123611	85.162796	85.13623	85.10746	85.160477	85.051193	85.09832	85.070656	85.136322	85.135033	85.123505	85.095314	85.138054	85.119263	85.122971	85.055099	85.092758	85.098572	85.081131	85.002747	85.026047	85.116638	85.117393	85.078384	85.055984	85.114967	85.037766	85.079132	85.111404	85.056343	85.067184	85.067482	85.041389	85.06881	85.00045	85.145523	85.034782	85.123337	85.15477	85.046753	85.063766	85.086304	85.04248	85.077354	85.012146	85.05439	85.036003	85.123161	85.090202	85.060959	85.128334	85.096817	84.99955	85.066711	85.058105	85.068489	85.137909	85.042824	85.075768	85.094864	85.073814	85.069839	85.046005	85.088257	85.069778	85.034584	85.150055	85.060616	85.154816	85.110031	85.140205	85.116386	85.097992	85.044395	85.082031	85.114906	85.035057	85.147522	85.062462	84.938889	85.067909	85.101753	85.023064	85.088593	85.063988	85.054565	85.025787	84.983772	85.011887	85.026688	85.028816	85.097092	85.061775	85.071236	85.119278	85.039841	85.079796	85.056602	84.989052	85.02021	85.040192	85.031242	85.022659	85.035019	85.00489	85.005859	85.049568	85.046692	84.993515	85.031219	85.024887	84.980232	85.018623	84.987427	84.958069	85.028427	84.903114	84.898888	84.913483	84.978027	85.02755	84.947403	85.005127	84.915733	84.87915	84.917732	84.911118	84.917709	84.949699	84.915108	84.956718	85.022354	84.872047	84.929276	84.833466	84.879082	84.905716	84.836853	84.86795	84.89608	84.932686	84.836617	84.907646	84.89782	84.909233	84.843979	84.83728	84.8964	84.964592	84.854256	84.817223	84.868179	84.854729	84.818916	84.897408	84.874023	84.857193	84.932816	84.91024	84.889015	84.864876	84.926567	84.919533	84.894958	84.828957	84.892754	84.8834	84.909317	84.926208	84.946289	84.915581	84.976265	84.930328	84.941566	84.940514	84.905174	84.882042	84.886917	84.903931	84.987984	85.009331	85.017593	84.954681	84.918526	84.946655	84.917496	84.941055	85.054825	85.037117	84.944397	84.958603	84.982315	84.965561	84.979912	84.949638	84.82917	84.977707	84.987961	84.951332	84.986931	85.022591	84.922066	84.862778	84.899658	84.920837	84.905479	84.901421
85.006218	84.932709	85.029633	85.034714	85.071686	84.993431	84.994164	84.896484	85.009377	84.966331	85.01609	85.043602	84.951653	85.088318	84.465248	84.939468	84.960579	85.033623	84.977982	84.996819	85.012161	85.034607	84.962318	85.019478	84.995102	84.969398	85.015427	84.962898	84.914101	84.852386	84.952408	85.016518	84.954659	85.014481	85.047699	84.889359	84.937149	84.995834	85.017937	85.006195	85.0056	84.892258	85.015343	84.980942	84.941544	84.946526	84.989227	84.94294	85.02935	84.952278	85.012573	84.973473	84.934227	85.000145	85.046944	84.980217	84.897018	84.959526	84.99324	84.952812	84.943542	84.928993	84.9618	84.92852	84.990341	84.985344	84.895866	84.896225	84.919792	84.901253	84.929276	84.908607	84.936157	84.927124	84.863914	84.852066	84.984764	84.936867	84.863144	84.930092	84.905258	84.926636	84.90863	84.953476	84.989738	84.907921	84.934593	84.980904	84.936958	84.905777	84.946075	84.946442	84.885696	84.924744	84.931335	84.880692	84.920624	84.954788	84.9123	84.893936	84.843552	84.883179	84.941978	84.926437	84.955559	84.891655	84.915947	84.894508	84.882774	84.882584	84.926186	84.917168	84.947899	84.999481	84.946075	84.913719	84.909943	84.986282	84.886185	84.846336	84.966652	84.915581	84.941956	84.936722	84.872452	84.960709	84.99176	84.910194	84.902557	84.974228	84.923241	84.975494	84.968605	85.015854	84.964355	84.958153	85.000938	85.060661	85.020363	85.030487	85.037674	85.011002	85.053879	85.026131	85.004913	85.053963	84.967041	85.021904	85.052872	85.006134	85.033791	85.051926	85.04081	85.071884	85.003708	85.049545	85.060555	85.071449	85.044998	85.073296	85.087799	85.022484	85.011368	84.992424	85.064796	85.117523	85.027031	85.069824	85.026001	85.05793	84.995041	85.03347	85.09523	85.036087	85.084648	84.952171	85.025314	85.033493	85.042892	85.04377	84.983131	84.994354	85.018044	85.050316	85.052803	85.089584	85.005943	84.973709	85.028236	84.981606	85.065681	85.03109	84.968971	85.064224	85.045853	85.017487	84.980644	85.042099	85.01693	85.002678	85.041412	85.074585	85.036537	85.013947	85.027443	85.034477	85.025513	85.01506	85.094627	85.079926	85.125397	85.083916	85.121727	85.105034	85.139793	85.133011	85.128082	85.106941	85.047058	85.049118	85.02504	85.060425	85.098099	85.178894	85.084366	85.222961	85.135956	85.116982	85.098015	85.142799	85.172539	85.151939	85.170029	85.208954	85.168678	85.180328	85.161079	85.156685	85.197105	85.109131	85.093552	85.137436	85.148117	85.14679	85.092049	85.236397	85.106041	85.092049	85.1278	85.148766	85.143227	85.098915	85.135117	85.071838	85.127861	85.075317	85.050575	85.13179	85.101341	85.086494	85.115097	85.102798	85.117432	85.071968	85.136101	85.091362	85.171249	85.114128	85.04422	85.144775	85.174408	85.124649	85.115784	85.096558	85.108398	85.104172	85.128204	85.067162	85.107262	85.189621	85.186424	85.12207	85.115593	85.108444	85.082611	85.119881	85.210991	85.174408	85.10778	85.200821	85.090378	85.088448	85.151573	85.103615	85.124107	85.11055	85.111061	85.065575	85.174065	85.155502	85.172348	85.178436	85.132156	85.133682	85.11924	85.107094	85.19651	85.143524	85.087654	85.147713	85.056648	85.05806	85.02774	85.102547	85.132996	85.151833	85.117844	85.115143	85.081963	85.078705	85.024399	85.064522	85.102676	85.105057	85.017181	85.042358	85.046219	85.088745	85.02536	85.077843	85.096664	84.988091	85.070419	85.113251	85.042702	85.041176	85.083015	85.051865	85.023643	85.071602	85.100914	85.08596	85.050789	85.094437	85.091003	85.03315	85.075676	85.026672	85.011673	84.973129	85.038239	85.009399	85.123787	84.99543	85.066643	85.095528	85.077866	85.095337	85.071091	85.087547	85.091835	85.152649	85.062782	85.059006	85.03772	85.078278	85.117241	85.044136	85.054756	85.032974	85.059753	85.103188	85.105957	85.106514	85.116982	85.116982	85.112541	85.065445	85.079605	85.092995	85.091965	85.03302	85.088684	85.056389	84.956306	85.019737	85.117027	84.998367	85.061127	85.051514	85.059647	84.986282	85.008774	85.062286	85.018341	85.029953	85.091576	85.052719	85.051842	85.010811	85.022957	85.033577	85.084991	84.957382	84.967728	85.050034	84.982941	85.016716	85.00457	84.987251	84.988174	85.070251	85.028046	84.953712	84.988861	85.028816	84.952019	84.933502	84.973152	84.938309	84.982124	84.892105	84.859131	84.925285	84.89711	84.953735	84.898994	84.9562	84.936699	84.898697	84.876205	84.873444	84.91127	84.912148	84.90992	84.960815	85.026947	84.906143	84.921013	84.819519	84.883888	84.932709	84.882927	84.876701	84.897217	84.881226	84.854797	84.912239	84.888206	84.900024	84.841812	84.895325	84.835419	84.878181	84.82917	84.824669	84.864967	84.890175	84.812439	84.880478	84.87928	84.856705	84.880524	84.90007	84.890244	84.836296	84.880241	84.887344	84.861702	84.869598	84.849686	84.891937	84.883072	84.890732	84.922661	84.939896	84.951736	84.93084	84.92601	84.935005	84.908524	84.892517	84.871727	84.879387	84.898994	84.937363	84.969658	84.943283	84.903954	84.934769	84.903267	85.036583	85.00663	84.978241	84.995941	84.950943	85.014717	84.969719	84.986031	84.924507	84.871849	84.966522	84.987099	84.936333	84.976952	84.954269	84.871162	84.830093	84.900223	84.997383	84.916443	84.919357
85.00914	84.996933	84.970367	85.021866	85.012939	85.081795	85.021538	84.907433	84.939377	84.984528	84.999847	84.986221	85.018814	85.073723	84.489029	84.965126	84.914536	85.041328	84.966698	84.958626	85.053253	85.014099	84.990898	85.03688	85.016731	84.929893	85.006691	84.992828	84.916077	84.905647	84.912987	84.972572	84.991821	85.028969	85.036713	84.925003	84.960861	84.984161	85.008324	84.927704	85.003448	84.879364	84.977982	84.977188	84.950493	85.006996	84.978157	84.956955	85.026306	85.014458	84.978432	84.980148	84.896355	84.963394	85.053215	84.9618	84.911377	84.956802	84.976372	84.924721	84.95472	84.947922	84.929749	84.964355	84.9888	84.969894	84.896568	84.919014	84.889214	84.901184	84.910606	84.970024	84.91758	84.91082	84.884834	84.930817	84.893028	84.959831	84.910347	84.968712	84.82196	84.958946	84.976799	84.917793	84.984245	84.956909	84.907791	84.939293	84.918526	84.895157	84.926659	84.941528	84.897987	84.89537	84.910988	84.832008	84.862473	84.92067	84.875069	84.876961	84.857178	84.957466	84.929962	84.946442	84.966827	84.908524	84.892944	84.956825	84.94442	84.882965	84.901894	84.932983	84.931099	84.914169	84.941269	84.902687	84.845505	84.939163	84.805656	84.92247	84.961227	84.918907	84.917213	84.911102	84.898201	84.962189	84.952316	84.966995	84.89106	84.957558	84.919357	84.976585	84.950813	85.003754	84.967621	84.962639	85.063019	85.03656	84.968369	85.042999	85.029396	84.976456	84.999374	84.998474	85.001564	85.051903	85.00502	85.008713	85.045937	84.994354	85.02935	85.0009	85.056496	85.0103	85.024696	85.031754	85.038017	85.049156	85.01358	85.087868	85.0457	85.081062	85.037956	85.077179	85.064476	85.055122	85.011688	85.057976	85.016029	84.99749	85.008644	85.078255	85.099884	84.997849	85.016541	84.962318	85.029526	85.068665	85.064522	85.025772	85.056213	85.03495	84.99601	85.108383	85.041306	85.040749	85.074989	85.015961	84.99762	84.972618	85.006927	85.054031	84.962212	85.0336	85.025299	85.023819	85.01738	85.068535	85.011864	84.962959	84.981972	85.032524	85.018555	85.009178	84.944145	84.974182	85.056557	85.068253	85.091515	85.050598	85.044525	85.065269	85.11692	85.048515	85.104515	85.142029	85.151764	85.066109	85.110374	85.042847	85.05175	85.067741	85.075012	85.102028	85.124046	85.137947	85.136017	85.085678	85.071388	85.10379	85.143036	85.136986	85.194038	85.209793	85.145332	85.134407	85.147156	85.136597	85.153633	85.093597	85.101517	85.098534	85.089455	85.127754	85.081604	85.167046	85.071991	85.066986	85.112885	85.156296	85.109756	85.105461	85.116295	85.112091	85.099731	85.024376	85.02446	85.144302	85.086197	85.106575	85.089775	85.09729	85.073021	85.061043	85.051628	85.024544	85.197365	85.091599	85.006973	85.13707	85.131966	85.10733	85.102905	85.068703	85.106987	85.108078	85.121361	85.062592	85.081711	85.171013	85.181061	85.135056	85.108185	85.095161	85.084175	85.152672	85.154472	85.150482	85.03463	85.119621	85.072113	85.105095	85.109283	85.089195	85.105827	85.115631	85.118507	85.069946	85.141876	85.1007	85.151123	85.196121	85.188614	85.171875	85.11544	85.096344	85.081062	85.127136	85.132797	85.200867	85.115227	85.132759	85.090034	85.094238	85.072205	85.10585	85.127373	85.058578	85.119171	85.057716	85.036263	85.090874	85.055656	85.173035	85.014801	85.064796	85.061478	85.074883	85.024437	85.076729	85.062889	85.064285	85.10585	85.041046	85.066429	85.058922	85.039032	85.063896	85.022186	85.01133	85.084091	85.062119	85.04113	85.103035	85.06263	85.041107	85.081726	85.03746	85.008324	85.010017	85.020363	85.057693	85.060722	85.049713	85.059776	85.041626	85.076691	85.106148	85.032936	85.0177	85.104858	85.103447	85.024506	85.057869	85.02652	85.097137	85.076881	85.093063	85.081902	85.068039	85.060768	85.099861	85.079689	85.107048	85.067993	85.103958	85.119087	85.083252	85.091232	85.058189	85.071541	85.076538	85.042938	85.040405	84.947639	85.062614	85.074455	85.016281	85.091408	85.05027	85.04422	85.012016	84.977936	85.016518	85.019997	85.01519	85.044136	85.083488	85.031822	84.974182	84.993347	84.979332	85.005577	84.970406	84.94738	84.973412	84.990967	85.000298	84.937767	84.943245	84.945435	85.058235	85.079544	84.94352	84.973114	84.994034	84.950089	84.960472	84.963737	84.883141	84.955948	84.859558	84.81012	84.897133	84.892685	84.953453	84.940628	84.884323	84.872734	84.882729	84.883354	84.837799	84.919357	84.93483	84.918953	84.998154	84.91507	84.928307	84.878868	84.826317	84.891983	84.872498	84.864601	84.897476	84.940689	84.863678	84.840759	84.874924	84.863312	84.88224	84.848526	84.885071	84.837502	84.907516	84.820526	84.847046	84.858635	84.922707	84.893311	84.852776	84.902603	84.861877	84.873848	84.851555	84.844475	84.880798	84.891205	84.851982	84.839516	84.89743	84.804794	84.884148	84.839363	84.897705	84.903976	84.927406	84.949677	84.955711	84.921913	84.996246	84.905373	84.882751	84.907539	84.923546	84.880928	84.924339	84.909363	84.899315	84.912193	84.907921	84.866638	84.92524	84.959229	84.907471	84.998878	84.982658	85.019928	84.966118	84.952789	84.907944	84.842072	84.958092	84.927254	84.895668	84.963608	84.898865	84.909599	84.855949	84.878807	84.976288	84.967979	84.934319
85.043472	85.032677	84.943604	84.978516	84.995018	85.025658	85.038322	84.94738	84.94133	84.985725	84.997726	84.956909	85.017075	85.019806	84.491447	84.999977	84.951035	84.978088	85.029373	84.904213	85.023384	85.017761	84.956398	85.018021	85.043022	84.959312	84.990471	84.985947	84.924706	84.941032	84.968689	84.905624	85.029716	85.00985	85.032547	84.976242	85.007935	85.035896	85.00341	84.913826	85.007446	84.92511	84.91777	84.961716	84.90992	85.033943	85.042076	84.981049	85.001717	85.051239	84.964485	84.985451	84.915558	84.983665	85.045486	85.023727	84.937126	84.940132	84.995148	84.911552	85.006241	84.939743	84.915947	84.956093	85.007355	84.98365	84.913376	84.942833	84.946243	84.920479	84.900673	85.013237	84.905716	84.94809	84.959595	84.931465	84.938477	84.924255	84.919914	84.961075	84.865181	84.962509	84.968971	84.936012	84.923546	84.930779	84.916573	84.930328	84.909851	84.894165	84.840096	84.865738	84.884087	84.94075	84.889252	84.857414	84.900566	84.903931	84.882263	84.909508	84.869789	84.898415	84.933075	84.868698	84.93914	84.895309	84.868637	84.989014	84.895195	84.908653	84.919876	84.880692	84.916481	84.90934	84.871124	84.891655	84.920822	84.866959	84.843933	84.973732	84.926056	84.93998	84.881104	84.970688	84.90406	84.922516	84.902626	84.879791	84.935493	84.949677	84.945992	84.920197	85.00219	85.010834	84.998024	84.978325	85.012634	84.970818	84.990021	85.006088	84.976158	84.968819	84.997292	85.002747	85.00882	85.053513	85.020317	84.972809	85.05484	85.05703	85.035873	85.05587	84.93869	85.027397	85.037315	84.977829	85.090912	85.044762	85.067589	85.066711	84.979614	85.068748	85.04969	85.050552	85.079453	85.03688	85.044868	85.083557	85.006821	85.030144	85.010277	85.037376	85.131554	84.989761	85.02002	85.002251	84.984032	85.008385	85.01918	85.012596	85.02948	85.02877	85.041412	85.034416	84.979164	85.038857	85.030083	85.036087	85.012207	85.004997	85.003021	85.048515	84.976112	84.98262	85.045746	84.959938	84.990189	85.086662	85.020508	85.008926	84.984505	85.03315	84.982185	84.979591	84.960236	85.035744	85.042267	85.100739	85.091064	85.004868	85.070786	85.033257	85.091644	84.964592	85.079689	85.12851	85.11795	85.069115	85.114815	85.092651	85.03701	85.078186	85.071579	85.120438	85.084564	85.119965	85.041756	85.079605	85.038536	85.106964	85.09304	85.116768	85.132996	85.175842	85.069839	85.185112	85.079842	85.125999	85.170883	85.086021	85.110008	85.029541	85.070656	85.074989	85.096924	85.16803	85.082054	85.087334	85.116577	85.125893	85.061836	85.078964	85.085075	85.073685	85.007553	85.029671	85.070312	85.078659	85.107498	85.123726	85.1157	85.057053	85.046196	85.044456	85.003883	85.071968	85.159859	85.070381	85.062973	85.141235	85.116554	85.094711	85.117714	85.074585	85.056	85.156403	85.098785	85.124107	85.089348	85.126686	85.171982	85.065483	85.115891	85.117432	85.111252	85.119583	85.110764	85.089737	85.088722	85.148552	85.106903	85.120979	85.084328	85.073769	85.066734	85.117241	85.146255	85.083015	85.135956	85.113571	85.114433	85.130119	85.189148	85.138718	85.13559	85.137093	85.143509	85.091232	85.054459	85.15509	85.129601	85.1007	85.087204	85.142113	85.096947	85.127243	85.084564	85.077141	85.106407	85.072227	85.088898	85.10392	85.038689	85.114433	85.035294	85.082718	85.034737	85.012833	85.052673	85.051476	85.047249	85.075676	85.125053	85.051689	85.11937	85.06205	85.040916	85.058472	85.060486	84.983971	85.046967	85.074089	85.04435	85.064758	84.997147	85.066261	85.047096	85.036842	84.982529	85.031303	85.046883	85.082718	85.072571	85.027267	85.077271	85.051369	85.043732	85.075722	85.025833	85.052483	85.11409	85.111748	84.963539	85.021431	85.011223	85.083878	85.063423	85.049713	85.009033	85.086769	84.982315	85.047226	85.004097	85.072655	85.048256	85.039009	85.090355	85.086411	85.132759	85.07132	85.054497	85.062737	85.05484	85.031754	84.93824	84.981476	85.055763	85.031929	85.028389	85.037766	85.021561	84.986778	84.978394	85.023537	85.006866	84.954056	85.019012	85.048515	84.967171	84.936592	84.961075	84.944443	84.998581	84.986481	84.958351	84.955948	84.956161	85.02652	84.957146	84.992615	85.015724	84.963326	84.990044	84.916077	84.942902	84.980194	84.94384	84.964699	84.974701	84.896912	84.921509	84.845268	84.820915	84.858917	84.860649	84.936203	84.849731	84.812675	84.943825	84.866508	84.859901	84.810959	84.855484	84.875732	84.960083	84.956505	84.881401	84.943672	84.862923	84.884682	84.865547	84.849968	84.900497	84.837608	84.884338	84.847969	84.863808	84.884407	84.844666	84.851448	84.851921	84.886337	84.853874	84.853226	84.836235	84.869667	84.857475	84.903244	84.859749	84.863289	84.839256	84.829086	84.868179	84.862946	84.893715	84.845886	84.853355	84.890648	84.903419	84.890862	84.780701	84.854919	84.91037	84.867027	84.899788	84.903076	84.944382	84.883781	84.869919	84.912811	84.915001	84.89801	84.878395	84.952042	84.923973	84.912254	84.874382	84.909126	84.89621	84.917473	84.893417	84.935455	84.950813	84.901703	84.960922	84.961311	84.991417	84.967598	84.924034	84.870926	84.842201	84.93148	84.936935	84.928459	84.926743	84.850136	84.945129	84.840096	84.832047	84.91539	84.98822	84.95253
85.042717	84.983925	84.962448	84.997765	85.036797	85.03437	85.001007	84.947792	84.94236	84.980789	85.013023	84.963562	85.013535	85.01828	84.560501	85.010643	84.990753	84.991692	85.009293	84.888779	84.978729	85.057693	85.049629	84.979874	84.949982	84.965088	84.98938	84.951614	84.866791	84.940063	84.904297	85.031372	85.025124	85.036797	85.067245	84.960922	84.989395	85.044395	84.993774	84.948753	84.967598	84.959206	84.924377	84.969101	84.922966	85.04068	85.041412	85.027397	84.961716	85.057716	84.971458	85.038536	84.91288	84.997787	85.026329	85.001587	85.004807	84.90451	84.967293	84.969246	85.004395	84.986198	84.933327	85.017509	85.014397	85.00206	84.928177	84.918823	84.979996	84.863846	84.970383	84.957443	84.913651	84.919746	84.944252	84.95974	84.918007	84.915604	84.9618	84.975754	84.939056	84.9888	84.943283	84.972038	84.918373	84.965111	84.941376	84.914253	84.954826	84.941872	84.856148	84.878014	84.890755	84.943115	84.871552	84.918076	84.908844	84.890694	84.855522	84.905388	84.878716	84.882111	84.909019	84.886017	84.926613	84.857796	84.928841	84.894447	84.902878	84.900673	84.9347	84.869446	84.888657	84.961998	84.917236	84.866829	84.937553	84.906075	84.889191	84.938797	84.92749	84.911438	84.937408	84.971458	84.935135	84.877625	84.888565	84.883675	84.917534	84.914299	84.93631	84.92762	84.978645	85.025276	84.982834	84.937317	84.984764	84.966461	84.9888	84.995514	85.015167	84.983086	84.962746	84.963646	85.00663	85.013733	85.032593	84.987335	85.061562	85.011887	85.039696	84.978645	84.99189	84.993134	85.024139	85.067055	85.044762	85.064629	85.005424	85.00766	84.97049	85.01564	85.014786	85.016243	85.0728	85.037033	85.026909	85.065292	85.021866	85.004074	84.968262	85.032227	85.072075	85.013687	84.995171	85.039009	85.000084	85.033577	85.027657	84.984505	85.001389	85.049545	84.991951	85.008667	85.013428	85.018921	85.00174	85.057312	84.972015	85.015877	85.015083	84.967148	84.958862	85.008453	84.968651	84.998413	85.01693	85.012573	85.025536	85.00663	85.006561	85.040787	84.985405	84.951157	84.967964	85.025299	85.014206	85.059586	85.014763	85.000381	85.098228	85.059929	85.111214	85.040657	85.011566	85.135178	85.066841	85.038689	85.100914	85.032166	85.048363	85.053703	85.096169	85.132904	85.14138	85.062439	85.037979	85.073341	85.095291	85.054138	85.079369	85.022507	85.118698	85.133484	85.04673	85.156876	85.090401	85.097717	85.081558	85.051605	85.069672	85.096687	85.080658	85.088509	85.048302	85.108444	85.061432	85.079758	85.109024	85.070183	85.056755	85.130142	85.026474	85.022484	85.090141	85.03315	85.079666	85.104988	85.121063	85.120758	85.081062	85.062271	85.000084	85.06514	85.053535	85.114731	85.112518	85.046989	85.059006	85.069046	85.14415	85.100632	85.141144	85.066284	85.031303	85.076385	85.049927	85.131897	85.117348	85.086411	85.137154	85.108315	85.070099	85.106964	85.067764	85.078102	85.145287	85.097778	85.11171	85.183228	85.1007	85.12085	85.043495	85.037781	85.125114	85.095375	85.134407	85.113426	85.092674	85.094734	85.182991	85.166595	85.140503	85.137711	85.173912	85.101234	85.113464	85.157387	85.070595	85.051369	85.062546	85.080788	85.131233	85.172218	85.080894	85.108276	85.099648	85.092522	85.080421	85.02034	85.044609	85.036407	85.065918	85.087204	85.066391	85.073036	84.993645	85.036026	85.03051	85.010445	85.014977	85.101318	85.073486	85.098663	85.045334	85.061539	85.033089	85.050056	85.02272	84.971954	85.030106	85.071861	85.068146	85.072266	84.951012	85.045959	85.026863	85.009033	85.030319	85.009956	85.033173	85.081856	85.014801	85.050163	85.002403	85.078873	85.028	85.038147	85.037186	85.062485	85.077591	85.001968	84.997574	85.077888	84.982468	85.058167	85.065811	85.042099	85.038147	85.083359	84.978157	85.029137	85.019806	85.075294	85.091194	85.04686	85.087997	85.047333	85.066513	85.104065	85.021454	85.016907	85.070633	84.960602	84.940643	84.935562	85.001503	85.072227	85.024933	85.025208	85.044434	85.01828	84.900864	85.005836	84.886383	84.912704	85.009567	85.012848	84.995773	84.966629	84.902687	84.929657	84.971031	84.935669	84.955299	84.930069	84.965279	84.976524	84.92646	84.905968	84.967682	84.984161	84.919014	84.865822	84.898544	84.964401	84.937988	84.935966	84.896011	84.922646	84.889534	84.842651	84.83638	84.852692	84.866035	84.915436	84.813789	84.83046	84.958389	84.885994	84.856018	84.839172	84.877625	84.825356	84.885971	84.882477	84.887321	84.963432	84.875885	84.887756	84.834969	84.859367	84.889641	84.884727	84.796944	84.868759	84.824692	84.854385	84.815613	84.916527	84.834282	84.841446	84.787804	84.838829	84.837265	84.887535	84.813789	84.907898	84.819389	84.875847	84.810974	84.842476	84.888031	84.791	84.914619	84.874535	84.83445	84.901718	84.846489	84.85183	84.765678	84.850845	84.890152	84.85582	84.824409	84.865715	84.898613	84.886055	84.837715	84.908546	84.915092	84.841019	84.859749	84.885368	84.944099	84.958199	84.864731	84.919487	84.950432	84.936523	84.919617	84.929062	84.947662	84.955063	84.92421	84.890862	84.962296	85.01223	84.909149	84.861336	84.843742	84.906059	84.942917	84.906784	84.920647	84.890068	84.978859	84.87149	84.887215	84.920364	84.957664	84.922707
85.038086	84.981117	84.981415	84.93457	84.99987	84.973969	84.940369	84.972038	84.961632	84.965729	85.004501	84.963394	85.051109	85.023643	84.572945	84.969398	84.979889	84.979309	85.019478	84.900818	84.953094	84.999207	85.015984	84.974464	84.981094	84.995537	84.977356	84.999268	84.885757	84.936508	84.863571	85.028641	84.992271	84.975449	85.02298	84.998604	85.007698	85.011391	85.009308	84.956909	84.959595	84.957985	84.954269	84.995277	84.920242	85.026131	84.984444	85.00869	84.956978	85.007744	84.966354	84.978668	84.923866	85.03643	85.065315	85.000664	84.982788	84.918289	84.99028	85.019608	84.977745	84.973946	84.941872	85.00502	84.959702	84.983971	84.960793	84.937279	84.979782	84.940086	84.976097	85.027527	84.996475	84.979202	84.961311	84.952019	84.99324	84.952423	85.00399	84.965042	84.954742	84.996696	84.920258	84.954506	84.926208	84.957535	84.946716	84.944748	84.905586	84.929787	84.885437	84.917709	84.948456	84.917686	84.892197	84.872215	84.874451	84.916931	84.892838	84.929703	84.964508	84.94294	84.917557	84.928757	84.897942	84.871658	84.937897	84.930344	84.957275	84.916954	84.90696	84.924149	84.848701	84.970276	84.950966	84.925537	84.923714	84.969872	84.952599	84.951996	84.922424	84.903526	84.917297	84.953308	84.941185	84.923393	84.904236	84.90509	84.891403	84.932365	84.92337	84.882454	84.959251	84.973282	84.979874	84.937531	84.976974	84.934746	84.952599	85.004135	84.958389	84.926765	84.980217	84.928246	84.970879	84.972572	84.980232	84.971199	84.962662	85.029312	84.995667	84.956306	84.999611	85.012848	84.947533	85.012787	85.018219	84.988907	85.013947	85.000488	85.011024	85.033554	85.020149	84.995277	85.077179	85.010124	85.055145	85.043709	85.002205	85.060333	84.991417	85.016327	84.995323	85.014206	84.955902	85.039093	84.975578	84.999031	84.979401	85.046455	85.024994	85.008278	85.009933	84.992355	84.998772	85.013412	84.984184	85.089844	85.063553	84.990494	85.021393	85.006668	84.979889	85.077911	85.025101	85.000557	85.01622	85.029503	85.051476	85.053429	84.958435	84.979485	84.987938	84.954102	85.003174	84.979225	84.999481	85.04879	84.999008	85.035255	85.065849	85.039482	85.026199	85.038597	85.061279	85.04126	85.04454	85.020042	85.021049	85.039757	85.014908	84.991905	85.085052	85.128548	85.108963	85.071663	85.009094	85.04937	85.046707	85.055962	85.0168	85.035149	85.077332	85.16539	85.084602	85.124687	85.158226	85.10025	85.061752	85.103165	85.072952	85.086922	85.058853	85.101341	85.100334	85.091003	85.081215	85.051064	85.03289	85.084839	85.079926	85.085289	85.03933	85.029137	85.107521	85.018387	85.063446	85.019806	85.153252	85.157928	85.079842	85.080589	85.048279	85.07692	85.070183	85.079453	85.095871	85.066368	85.061409	85.071648	85.088638	85.115997	85.123489	85.035103	85.081192	85.083511	85.016068	85.096367	85.126404	85.081451	85.126724	85.118141	85.093338	85.082481	85.063942	85.062851	85.108658	85.066109	85.096169	85.13546	85.122948	85.086647	85.0168	85.037247	85.103233	85.144127	85.069305	85.129791	85.117821	85.150177	85.195412	85.118118	85.099693	85.106598	85.084152	85.121811	85.09201	85.121552	85.065895	85.048126	85.062332	85.028748	85.060188	85.116447	85.084694	85.10881	85.107605	85.114815	85.071815	85.088165	85.061172	84.996307	85.033623	85.048622	85.026176	84.995171	84.978539	85.041328	85.03624	85.039268	84.975899	85.041756	85.037292	85.022804	85.003563	85.060379	85.039375	84.992958	84.993324	84.973587	85.05542	84.940392	85.017204	85.040573	84.9338	85.000664	85.010124	85.012657	85.03038	84.978752	85.01442	84.98674	84.975365	85.007271	84.979874	85.027657	85.068748	84.978279	85.080528	85.001625	85.031044	85.053299	84.984764	85.020706	85.009781	85.009399	85.129517	85.04319	85.081406	84.99028	84.920113	84.972572	85.007637	85.061127	85.086861	84.985641	85.020294	85.003067	85.062035	85.088531	84.955925	85.040016	84.984077	84.910973	84.953735	84.954552	84.942039	85.011841	84.971069	85.030876	85.012611	85.032784	84.896912	84.918564	84.919403	84.914551	84.988991	84.991028	84.88237	84.898994	84.90728	84.896568	84.879318	84.913094	84.916374	84.89344	84.849861	84.960106	84.882454	84.929314	84.925949	84.930389	84.911438	84.938438	84.958023	84.964935	84.920433	84.891914	84.890091	84.884514	84.897003	84.835182	84.867218	84.865822	84.87458	84.875778	84.786583	84.853226	84.8955	84.837456	84.82428	84.83683	84.808319	84.793251	84.912621	84.837929	84.889557	84.90136	84.891724	84.840179	84.915688	84.839127	84.939743	84.841637	84.774925	84.829987	84.834991	84.879921	84.829346	84.860611	84.815117	84.807907	84.837173	84.882324	84.826469	84.844772	84.804092	84.898308	84.843872	84.884682	84.805481	84.800011	84.930557	84.826599	84.822411	84.829391	84.834579	84.911613	84.830223	84.844238	84.778534	84.795227	84.850288	84.833122	84.82917	84.888054	84.874344	84.87767	84.851936	84.895309	84.91938	84.906097	84.927109	84.884041	84.921959	84.946869	84.889595	84.960899	84.912773	84.922836	84.909271	84.888077	84.924789	84.930862	84.907578	84.90992	84.893585	84.990067	84.807396	84.903137	84.896553	84.879364	84.946373	84.91404	84.899193	84.859749	84.939484	84.885262	84.867668	84.841064	84.913284	84.954613
84.987915	84.953323	84.926079	84.940559	84.976761	84.967812	84.941223	84.975426	84.950813	84.991028	84.963219	84.964226	84.980621	85.015594	84.545227	84.941978	84.959503	84.985085	84.977531	84.860222	84.955818	85.015488	84.962509	84.980408	84.959099	84.998863	85.007805	84.981499	84.834557	84.936546	84.905174	85.016609	84.969231	85.034027	85.050102	85.015579	85.01873	85.03965	84.975281	84.932663	84.911957	84.956543	84.936272	85.01841	84.919464	84.992592	84.972809	85.051003	84.968559	84.98159	84.962486	85.005768	84.998238	85.010941	85.041473	85.047935	85.046089	84.997894	85.030594	84.998535	84.970299	84.969917	84.93367	84.966652	84.915794	84.995621	85.001266	85.000618	84.973045	84.926674	84.983795	85.017227	84.989594	84.99852	85.012848	84.937408	84.990295	84.960991	85.010277	85.049568	84.967812	84.923546	84.921722	84.889038	84.953323	84.953583	84.981888	84.951591	84.934616	84.931396	84.957794	84.945023	84.979118	84.906677	84.986069	84.896912	84.929573	84.909599	84.863312	84.91275	84.899551	84.932106	84.91906	84.912926	84.863205	84.936737	84.875504	84.941246	84.971161	84.909981	84.896294	84.953522	84.830353	84.93187	84.912621	84.934143	84.860115	84.974548	84.958046	84.985817	84.890305	84.921181	84.906013	84.935776	84.898933	84.90934	84.931824	84.882263	84.913803	84.972038	84.92041	84.838676	84.922897	84.946976	84.947189	84.952553	84.9515	84.939529	84.932854	85.00322	84.953323	84.946609	85.033409	84.912689	84.92981	84.960838	84.995102	84.975212	85.00631	84.960236	84.934448	84.89782	84.977875	84.987984	84.933182	84.980469	85.015358	85.000168	85.003326	85.00116	85.00592	85.00399	84.977554	85.025833	84.993729	84.988457	84.988945	84.99176	84.953201	85.04248	84.973671	84.995918	85.009377	85.02356	84.958862	85.01796	85.029976	85.013947	84.984184	85.008904	85.035919	84.983345	84.950729	84.957619	84.96386	85.017677	85.042122	84.99189	84.995834	84.944511	84.981842	85.013412	84.969894	85.082741	85.00721	84.997421	85.01384	85.056816	85.079285	85.025383	84.983665	84.989334	84.963501	84.896141	85.015358	85.063103	85.03875	84.982574	84.968903	85.029633	85.011711	85.019974	85.019073	85.033539	85.061043	85.048447	85.094086	85.033257	85.002075	85.094818	85.007553	85.047523	85.052437	85.04673	85.060852	85.086922	84.989182	85.072289	85.036026	85.075935	85.037636	84.94429	85.059525	85.168159	85.092758	85.131081	85.15136	85.070312	85.029221	85.080032	85.068344	85.038559	85.09214	85.03141	85.098427	85.080528	85.057892	85.01313	85.008942	85.109993	85.022186	85.109001	85.082329	85.077286	85.094475	85.079132	85.016693	85.102905	85.051239	85.145546	85.079689	85.066063	85.071709	85.074951	85.079842	85.038467	85.010574	85.020164	85.049995	85.04776	85.070679	85.076988	85.097694	85.048363	85.028732	85.081062	85.032997	85.060379	85.118683	85.14518	85.190178	85.13237	85.097977	85.106323	85.04744	85.049347	85.082481	85.095444	85.110008	85.14492	85.031601	84.99691	85.057053	85.040489	85.110634	85.102821	85.034225	85.070511	85.128723	85.127197	85.115845	85.156105	85.095848	85.130264	85.084587	85.157646	85.062759	85.125183	85.008133	85.052505	85.023476	84.985687	85.021477	85.11834	84.979416	85.061432	85.057503	85.078789	85.040703	85.051903	85.075226	85.012764	85.022743	85.007233	84.996353	85.026367	85.05349	85.008148	85.083809	84.951736	85.01506	85.028084	84.977295	84.955215	85.055183	85.005875	84.987549	84.913612	84.939445	84.975342	85.038429	84.963882	85.022675	84.998047	84.928223	84.965942	84.982872	84.940262	85.038925	84.989418	85.019264	84.923264	84.965622	84.997849	84.954681	85.012505	85.021774	84.987038	85.060402	84.993729	84.97747	85.047379	84.98732	84.993385	84.989464	85.056885	85.052116	84.948883	84.997765	84.963242	84.921524	84.922836	84.995323	84.983452	85.04068	85.047523	85.035919	85.00161	85.064415	85.006546	84.929169	85.01152	84.9953	84.92762	84.947746	84.933327	84.9412	85.025703	84.981247	85.018044	85.040359	84.985794	84.906631	84.878441	84.844986	84.89209	84.944313	84.978645	84.854599	84.924469	84.908394	84.934616	84.823273	84.904747	84.896484	84.869446	84.831429	84.897598	84.899597	84.882088	84.900391	84.915092	84.929619	84.869751	84.894623	84.884659	84.876617	84.843353	84.907669	84.839539	84.875969	84.867264	84.874962	84.813721	84.858612	84.846725	84.811516	84.825485	84.878372	84.821037	84.769608	84.858078	84.81765	84.90136	84.839989	84.822395	84.901291	84.8955	84.897491	84.857712	84.793877	84.848976	84.902985	84.809776	84.786324	84.849991	84.844666	84.888977	84.788445	84.868057	84.857864	84.775612	84.826965	84.849426	84.826965	84.826256	84.828163	84.855011	84.839149	84.864517	84.880157	84.799538	84.88121	84.871254	84.868332	84.887627	84.811836	84.909874	84.813744	84.856339	84.778229	84.858353	84.919464	84.836723	84.81591	84.830872	84.885651	84.875671	84.845634	84.902321	84.890839	84.860092	84.938095	84.880089	84.867218	84.887085	84.869431	84.952065	84.855759	84.912254	84.924957	84.887131	84.891891	84.91449	84.899681	84.923546	84.937965	84.897774	84.839729	84.9076	84.912537	84.863976	84.912598	84.873825	84.902626	84.890564	84.939339	84.877991	84.941696	84.879128	84.92144	84.894531
84.936272	84.917709	84.956909	84.942513	84.962166	85.001823	84.977211	84.929916	84.936935	84.946739	84.984032	84.989998	84.993027	85.084908	84.5737	84.972939	84.938393	84.981628	84.999611	84.893936	84.92511	84.974358	84.941803	84.98056	84.902367	84.994995	85.034225	84.976051	84.88855	84.976242	84.952835	85.01609	84.971527	84.971008	85.016243	85.034027	84.989677	84.99369	84.967384	84.961029	84.921738	84.969337	84.959167	84.9897	84.920456	85.039459	84.930901	84.99884	84.961311	85.02298	84.958481	84.982231	84.926117	84.981438	85.008514	85.069328	85.047508	84.944016	85	84.999931	85.039139	84.925537	85.023453	84.995682	84.973282	85.047356	84.977356	84.966263	84.933929	84.975067	85.047867	85.003151	84.986435	84.987534	84.994095	84.90728	84.994225	84.975815	84.990067	85.019012	85.000511	84.903824	84.926781	84.879982	84.960732	84.938736	84.937103	84.944168	84.921463	84.939682	84.995789	84.865906	84.911591	84.949059	84.987831	84.937599	84.920364	84.901314	84.88385	84.948135	84.889725	84.991005	84.885567	84.952171	84.990578	84.919701	84.908867	84.941635	84.983284	84.918221	84.92556	84.943756	84.919807	84.857521	84.960365	84.938416	84.929207	84.965454	84.92009	84.952789	84.879402	84.89505	84.939362	84.910538	84.917427	84.864189	84.918907	84.850655	84.865265	84.934784	84.916267	84.914619	84.907433	84.94809	84.955322	84.896896	84.951614	84.933563	84.919449	84.983818	84.908073	84.944855	85.017143	84.927193	84.937897	84.943932	84.967918	84.968689	84.994202	84.89769	84.972168	84.893738	84.952385	84.989204	84.929893	84.989464	85.049202	84.990387	84.973091	84.999825	85.002098	84.937683	84.9347	85.018669	84.995087	85.010834	84.964012	84.949425	84.892281	85.023537	84.993904	85.010254	84.996048	85.00412	84.974098	84.999893	84.986992	84.993324	84.998283	84.984207	84.93573	84.980965	84.945969	84.954636	84.966568	84.997147	85.033943	84.987747	84.993881	84.990898	85.015854	85.00341	84.997894	85.050529	85.023964	85.004997	84.964615	85.073341	85.069366	84.983086	84.992378	84.979546	84.974762	84.946136	85.014763	85.039825	85.04789	84.953674	84.949638	85.003067	84.959335	85.086235	84.960899	85.044975	85.028282	85.001648	85.06868	85.046799	85.014099	85.025574	84.971352	85.043709	84.976761	85.089279	85.02285	85.112862	85.027122	85.013664	85.059883	85.055099	85.102928	84.904449	85.073402	85.087074	85.050766	85.145355	85.11306	85.129173	85.111725	85.081085	85.058105	85.123184	85.037674	85.082909	85.072693	85.110504	85.03405	85.045448	85.019524	85.102005	85.054176	85.091064	85.054138	85.056862	85.034286	85.075142	85.019806	85.082527	85.072441	85.136086	85.068916	85.11692	85.024734	85.062073	85.047653	85.031136	85.034546	84.967339	85.055336	85.033836	85.112953	85.057503	85.040527	85.109306	85.03759	85.116707	85.100937	85.053596	85.059669	85.117714	85.134834	85.064331	85.088127	85.029564	85.080765	85.057953	85.059288	85.033493	85.070854	85.124428	85.025406	85.026329	85.028084	85.055763	85.091576	85.110954	85.04377	85.060379	85.064156	85.078728	85.096878	85.193871	85.058708	85.15239	85.081276	85.074821	85.029778	85.11396	85.030937	85.033577	84.980278	84.986069	84.993408	85.074905	84.961891	85.065918	85.017166	85.075829	85.058746	85.060486	85.07486	84.959938	85.015358	85.049049	85.019569	85.0336	85.017761	85.031494	85.087997	85.009544	85.013664	85.059799	84.961502	84.91674	84.982162	84.980453	84.967789	84.962578	84.938629	85.002571	84.981224	84.973045	85.053169	84.984718	84.933929	84.951782	84.920837	84.916527	84.975365	85.026909	85.013535	84.943222	84.971756	84.993279	84.965454	85.004997	85.010963	84.968948	85.014847	84.967171	84.926544	85.013451	84.993149	84.868568	84.987061	85.007294	84.991051	84.937752	84.962639	84.987656	84.896683	84.900841	84.963371	84.917084	84.953651	85.002892	85.009247	84.996025	84.961029	85.015358	84.89357	84.932602	84.983429	84.901314	84.963905	84.878738	84.943626	84.987381	85.00663	84.972664	84.981201	84.948738	84.825996	84.82415	84.858421	84.851105	84.951202	84.962814	84.852371	84.887558	84.907387	84.926674	84.820114	84.872879	84.844025	84.872925	84.905823	84.881187	84.922554	84.809624	84.87355	84.818336	84.886681	84.852158	84.893715	84.87709	84.891678	84.882965	84.836273	84.82608	84.870819	84.873268	84.840805	84.853226	84.89299	84.794731	84.793144	84.805336	84.803871	84.820053	84.857864	84.84005	84.79866	84.851105	84.824516	84.788857	84.893761	84.89415	84.872734	84.815933	84.825676	84.839645	84.860222	84.861015	84.798706	84.827332	84.787842	84.870605	84.763474	84.872322	84.851341	84.830223	84.787994	84.845543	84.841103	84.863266	84.870712	84.855179	84.90406	84.825722	84.845612	84.80323	84.867241	84.814751	84.811661	84.855713	84.815567	84.871017	84.779434	84.884064	84.831337	84.906746	84.899765	84.836617	84.823357	84.847115	84.866638	84.845222	84.814926	84.904617	84.877022	84.812607	84.871597	84.873161	84.82029	84.848206	84.848076	84.89061	84.842155	84.88443	84.897667	84.913887	84.824646	84.917747	84.902534	84.911697	84.950645	84.84507	84.892883	84.878288	84.896141	84.881981	84.897751	84.923569	84.943481	84.885155	84.88932	84.904854	84.925346	84.943993	84.909637	84.867622
84.934723	84.921997	84.937279	84.95562	84.959961	84.937172	84.921761	84.926804	84.872841	84.979851	84.9282	84.898071	85.011948	85.053253	84.584793	84.92627	84.934166	84.975319	84.978218	84.878029	84.936508	84.959549	84.943863	84.890091	84.877388	84.884705	84.946457	84.959915	84.88636	84.935837	84.930992	84.978966	84.906464	84.927086	84.997658	84.967491	84.978134	85.007591	84.957123	85.024437	84.997147	84.967278	84.989548	84.967552	84.895798	84.985085	84.997787	84.972702	84.997208	85.007896	84.986282	85.031136	84.995338	85.035706	85.023361	85.084045	85.097374	84.984222	85.028923	84.971054	84.954826	84.964569	85.02742	85.039696	85.034889	85.038666	84.955025	84.983284	84.935646	84.954445	85.005081	84.991028	85.042419	84.919746	84.969933	84.947601	85.041672	84.935471	84.977615	85.020363	85.009911	84.893654	84.942856	84.947449	84.992317	84.948303	85.005257	84.921761	84.957642	85.001282	84.998215	84.913971	84.918304	84.975044	84.968582	84.95311	84.94249	84.911674	84.876335	84.94899	84.903244	84.94236	84.902283	84.941612	84.973068	84.898415	84.91185	84.980042	84.974594	84.894508	84.957382	84.974396	84.92247	84.873245	84.989571	84.94577	84.92672	84.887863	84.848549	84.938606	84.953392	84.964272	84.879623	84.860741	84.930817	84.922424	84.909531	84.865051	84.890823	84.953865	84.903633	84.900261	84.9114	84.945152	84.959892	84.898201	84.944763	84.903053	84.924103	84.968903	84.898521	84.941269	85.015488	84.928246	84.955879	84.958839	84.949318	84.966484	84.948502	84.892647	84.898308	84.858246	84.936783	84.961868	84.912018	84.979248	85.00914	84.940277	84.957382	85.020981	84.902283	85.001389	84.939789	84.961914	84.950668	84.995338	84.927299	84.89164	84.915367	84.937103	84.955193	84.987679	85.020706	85.029114	84.939507	84.958282	84.93322	84.998108	85.008148	84.976349	84.92337	84.908691	84.914513	84.955963	84.948715	84.989014	85.036972	84.965195	84.998367	85.023216	84.991928	85.007233	85.007957	85.009071	84.962212	84.944038	84.928734	85.055748	85.055725	84.972549	84.991951	85.015808	85.002228	84.992233	84.969933	85.005447	84.963737	84.981476	84.998878	84.976006	85.017677	85.060272	84.961456	85.062592	84.992058	85.001198	85.034782	85.019699	85.058449	84.954895	84.986633	85.034782	84.964424	85.082565	85.029434	85.062164	85.056816	84.987747	85.043747	85.013985	85.068573	84.965302	85.031754	85.040764	85.062996	85.109215	85.077179	85.06411	85.065186	85.126404	85.087029	85.096344	85.037674	85.095421	85.085289	85.045227	85.062416	85.071152	85.007851	85.092545	85.081902	85.047356	85.052078	85.064156	85.053238	85.080376	85.028366	85.055595	85.079239	85.126251	85.041046	85.095184	85.045723	85.127754	85.071236	85.026199	85.008255	84.99144	85.044998	85.093147	85.099754	85.080811	85.050232	85.086754	85.136253	85.077698	85.100616	85.071945	85.065468	85.101837	85.072891	85.09407	85.075058	85.096603	85.106018	85.033325	85.03862	85.068192	85.070358	85.040573	85.05632	85.050377	85.01712	85.056816	85.095612	85.01223	85.046944	85.077499	85.022339	85.053085	85.145737	85.111816	85.059975	85.111557	85.03315	84.999954	85.010643	85.077827	85.06456	85.058922	84.99794	84.96386	84.959976	85.013474	84.937279	85.001953	85.044868	85.059586	85.031952	85.075424	85.021606	85.011757	84.976265	84.996048	85.01519	84.955986	84.934143	85.017677	85.065895	84.979439	84.9244	84.974678	84.944275	84.954399	84.974632	85.007187	84.986694	85.001671	84.891205	84.953888	84.973495	84.910629	84.985298	84.976761	84.878311	84.952599	84.93058	84.922729	84.973778	85.002228	84.944977	84.943825	84.972679	84.966034	84.975151	85.033066	85.032486	84.959053	84.976051	84.935776	85.040878	84.92292	84.933197	84.911659	84.951202	84.935173	84.935471	84.925217	84.922493	84.966011	84.896034	84.876381	84.940453	84.895218	84.944832	84.962471	84.958733	84.947853	84.893372	84.958435	84.888588	84.932083	84.966415	84.871056	84.9058	84.850182	84.916573	85.00296	85.020103	84.963028	84.929291	84.962143	84.826103	84.834473	84.854942	84.895798	84.889465	84.955536	84.915329	84.846321	84.897476	84.906509	84.800957	84.86853	84.861168	84.889191	84.87265	84.822289	84.880692	84.817589	84.855133	84.847473	84.867088	84.825462	84.872345	84.874321	84.90773	84.855888	84.904533	84.816833	84.874474	84.903908	84.84771	84.8311	84.822563	84.795761	84.764114	84.796303	84.776283	84.802719	84.841293	84.798508	84.753662	84.818962	84.844688	84.767357	84.886124	84.875778	84.84565	84.78701	84.807289	84.792076	84.773552	84.821686	84.778107	84.81514	84.795181	84.82003	84.78154	84.83316	84.847176	84.799515	84.815483	84.826622	84.87265	84.801903	84.859558	84.870224	84.872734	84.866829	84.792847	84.807869	84.898674	84.841858	84.791367	84.872086	84.778793	84.817436	84.790703	84.760612	84.829475	84.867561	84.849411	84.817413	84.780357	84.898827	84.814499	84.838249	84.832497	84.880455	84.870438	84.795853	84.834579	84.859688	84.844643	84.861641	84.797523	84.861961	84.81031	84.892342	84.928825	84.885117	84.872322	84.965668	84.898308	84.91964	84.916206	84.893394	84.920364	84.851959	84.935257	84.875412	84.9105	84.9403	84.899063	84.894745	84.921547	84.831017	84.906746	84.921524	84.966522	84.885948
84.892624	84.93663	84.87973	84.920883	84.92318	84.958458	84.910194	84.887817	84.842712	84.91095	84.934448	84.901848	84.970108	85.026108	84.493103	84.941803	84.946808	84.940819	84.935539	84.934143	84.975517	84.967621	84.945557	84.879532	84.971176	84.922752	84.9226	84.90303	84.871597	84.955902	84.898697	84.970474	84.958649	84.944077	84.99575	84.934662	84.975792	84.961243	84.909874	85.043259	84.970947	84.943459	84.98114	84.949486	84.908356	85.002937	85.0233	84.986137	84.936226	85.044243	84.953888	84.998108	84.912476	84.981567	85.001884	85.097183	85.082672	84.963219	85.031624	84.953262	84.982574	84.936996	84.982552	85.022316	84.968521	85.024651	84.916374	84.977104	84.958008	84.968452	84.957771	84.979355	85.039932	84.967575	85.007553	84.926781	84.99646	84.958305	84.988647	84.969353	84.946571	84.952469	84.948906	84.997162	85.004013	84.968452	84.999245	84.984184	85.013687	84.959488	85.021393	84.858765	84.967728	84.925926	84.967079	84.999825	84.982254	84.924507	84.913994	84.970947	84.842133	84.92099	84.960709	84.942017	84.901871	84.942406	84.936615	84.910004	84.977684	84.951721	84.931335	85.019608	84.932495	84.914078	84.967682	84.9217	84.930199	84.880653	84.856743	84.961784	84.928329	84.952858	84.842178	84.918289	84.889275	84.88726	84.91243	84.899384	84.949356	84.93985	84.915817	84.876144	84.949463	84.892792	84.908806	84.88797	84.927856	84.91507	84.972961	84.968155	84.930367	84.889404	85.001801	84.975662	84.955025	84.949783	84.918434	84.93573	84.970901	84.933952	84.908951	84.850182	84.896591	84.907623	84.934639	84.950798	84.998306	85.006691	85.041	84.968544	84.931656	84.929016	84.942795	84.928627	84.956505	84.971306	84.907578	84.978371	84.948502	84.88089	84.91507	84.918053	84.933975	84.97747	84.939484	84.93824	84.989334	84.92588	84.965195	84.905327	84.914253	84.82383	84.8834	84.899895	84.899811	84.984741	85.021797	84.993835	85.047615	85.041069	84.954247	84.969978	85.004333	84.954613	84.993752	84.975281	84.903091	84.997894	85.054482	85.004135	84.968925	84.970688	84.983025	84.947342	84.971886	84.985382	85.030083	84.967209	84.993538	84.982056	85.01577	85.067741	84.963646	85.051407	85.02066	84.95459	84.964272	84.956329	85.020744	84.944229	84.99543	85.00013	84.987488	85.094994	84.987656	85.033409	85.057869	84.970642	85.0354	85.031517	84.998215	84.986198	85.022675	85.001457	85.065659	85.046883	85.041107	85.116386	85.11319	85.091148	85.051971	85.091454	84.956932	85.079475	85.101128	85.020874	85.001068	85.063278	85.03392	85.098442	85.040527	85.034607	85.026581	85.084259	85.067543	85.062805	85.035362	85.044907	85.044052	85.123611	85.091644	85.081558	85.085808	85.129471	85.067032	85.038773	85.054153	84.970001	85.054863	85.10025	85.078644	85.078186	85.056412	85.066856	85.064674	85.074989	85.068558	85.050919	85.058945	85.073898	85.095741	85.058212	85.071068	85.120674	85.04969	85.017227	85.074287	85.061241	85.119087	85.005295	85.041023	85.051987	84.996025	85.071732	85.028923	85.029419	85.049049	85.076279	85.028839	85.084946	85.132973	85.021713	85.020187	85.086151	85.017937	85.02137	85.045792	85.041649	85.058167	84.99646	84.955666	84.977295	84.953285	84.980705	84.980904	85.028389	84.977104	85.014397	85.053146	85.030037	84.964569	84.980408	84.910263	84.964615	84.947083	84.951721	84.942406	84.964546	84.994568	84.980042	84.946716	84.913628	84.970451	84.883461	84.958458	84.970322	84.944077	84.969269	84.92408	84.938026	84.982918	84.919678	85.004158	84.945198	84.875267	84.846191	84.9356	84.910538	84.92189	84.986504	84.921829	84.866081	84.93811	84.901741	84.973694	84.963158	84.94854	84.986115	84.930344	84.975212	84.977211	84.914619	84.958885	84.890411	84.970856	84.904617	84.931442	84.933952	84.937531	84.900002	84.874023	84.852562	84.962791	84.855133	84.942276	84.925407	84.89962	84.883118	84.937767	84.915909	84.844452	84.912727	84.948433	84.842995	84.896553	84.816574	84.90625	84.928909	84.944313	84.928757	84.93045	85.001305	84.837456	84.832458	84.856598	84.842476	84.866447	84.930603	84.859146	84.870735	84.865654	84.869987	84.788406	84.914314	84.843208	84.880692	84.826279	84.82608	84.829964	84.849068	84.895111	84.883308	84.820869	84.853981	84.805031	84.806	84.886208	84.873955	84.888504	84.825378	84.846466	84.819778	84.793449	84.846252	84.860931	84.75351	84.802719	84.814156	84.784843	84.78952	84.838615	84.832115	84.740723	84.818977	84.891594	84.783165	84.861084	84.823166	84.78257	84.804688	84.790634	84.819649	84.836342	84.840309	84.812927	84.790466	84.847115	84.815247	84.797951	84.857155	84.868118	84.751907	84.80278	84.816086	84.824432	84.818893	84.816902	84.858101	84.811768	84.876785	84.758446	84.786217	84.834	84.836899	84.763321	84.857178	84.81604	84.825287	84.774864	84.774734	84.781067	84.797569	84.837715	84.83329	84.841423	84.864838	84.799843	84.881119	84.798599	84.849495	84.812096	84.797134	84.850845	84.811729	84.80825	84.819519	84.834663	84.846298	84.817909	84.885048	84.877625	84.873932	84.892776	84.932297	84.893013	84.908333	84.867493	84.92202	84.89846	84.877625	84.894836	84.962769	84.889	84.935043	84.909149	84.910393	84.90889	84.837479	84.844109	84.924637	84.906677	84.855934
84.906181	84.886597	84.93399	84.941826	84.855865	84.965233	84.938217	84.865799	84.801193	84.876144	84.879128	84.884773	84.912621	85.00193	84.477867	84.920135	84.890305	84.910713	84.900093	84.902451	84.915947	84.937103	84.835907	84.865204	84.948158	84.879944	84.941872	84.893394	84.848312	84.975281	84.881744	84.925346	84.941353	84.955368	84.971092	84.947899	84.920044	84.987015	84.940536	85.007164	84.960648	84.966911	85.027206	84.947556	84.83091	85.001778	85.019135	84.991928	84.99749	85.03656	84.940155	85.01088	84.986008	85.011093	84.983307	85.056175	85.053001	84.996605	85.042336	85.039734	84.988922	84.940392	84.958069	84.996201	85.00946	84.980217	84.98912	84.997978	84.958199	84.995277	85.04377	84.982964	85.020767	84.964188	85.006927	84.957832	84.986069	84.978561	84.980812	85.03186	84.936546	84.952408	84.919937	85.055984	84.957405	84.945198	84.985367	84.985451	85.00721	84.974144	84.954056	84.934464	84.960838	84.970963	84.978218	84.975365	84.95472	84.960152	84.966034	84.9953	84.925819	84.983025	84.909744	84.942192	84.927917	84.975021	84.924362	84.940819	84.919167	84.940277	84.945023	85.015877	84.956093	84.909767	84.964874	84.882835	84.948647	84.90271	84.868996	84.909492	84.916481	84.900177	84.911613	84.927902	84.909103	84.896553	84.957062	84.90419	84.894661	84.93631	84.946243	84.921249	84.982552	84.927773	84.919464	84.913033	84.94635	84.898178	84.978172	84.937317	84.937317	84.964722	84.940605	84.959076	84.983345	85.006325	84.935966	84.99646	84.955109	84.935989	84.884384	84.841919	84.885651	84.900307	84.906937	84.943733	84.976204	84.983841	84.988174	84.952576	84.947472	84.927834	84.918633	84.907921	84.963005	84.980453	84.914276	84.896332	84.863548	84.938454	84.806129	84.854668	84.92923	84.933289	84.908501	84.921013	84.917282	84.938332	84.95401	84.877106	84.952942	84.874428	84.817909	84.864449	84.925903	84.986221	85.055313	85.032524	85.030319	85.033089	84.918266	84.916466	84.952278	84.986008	84.992104	84.974312	84.90863	84.989075	85.000015	85.022446	84.943649	84.920326	85.02433	84.943115	84.939445	84.948051	84.926483	84.977745	84.928139	85.021004	85.004181	84.986862	84.982658	84.990921	85.021866	84.963692	84.950218	85.020149	85.022186	84.980042	85.004547	84.957062	84.985039	85.061218	85.011734	85.021179	85.006866	84.999008	84.984291	85.011238	84.965942	84.990517	85.006798	85.016968	85.012703	85.048065	85.053535	85.095123	85.051132	85.034698	85.051582	85.040169	84.997421	85.053726	85.057396	85.047272	85.055336	84.999458	85.02948	85.044823	85.045593	85.034027	85.067184	85.058189	85.102631	85.03315	84.99601	85.030167	85.074799	85.047829	85.042847	85.029396	85.029266	85.137863	85.014893	84.992447	84.95871	84.96077	85.056282	84.959702	85.094734	85.028496	85.064003	84.988411	85.040726	85.027374	85.022316	85.082199	85.082245	84.989052	85.046349	85.111404	85.096832	85.078514	84.990494	85.019974	85.031952	85.038963	85.080185	85.013191	85.064285	84.994377	84.989868	85.011757	85.049927	85.04789	85.01339	85.037743	85.029953	85.03212	85.083252	85.014565	85.048103	85.080353	84.994759	85.047653	85.059158	84.988022	85.01635	84.969055	84.996437	84.944748	84.910797	84.975189	84.964722	84.929855	84.909897	85.02916	85.033363	85.014114	85.008881	84.984894	84.938797	84.921738	84.936829	84.953819	84.928627	84.966095	84.943779	84.917236	84.883675	84.951225	84.884857	84.935257	84.908997	84.98661	84.925194	84.996712	84.912064	84.895027	84.956886	84.895287	84.982513	84.932922	84.869019	84.82917	84.861938	84.91153	84.875221	84.937256	84.932472	84.89209	84.929764	84.872131	84.925735	84.978859	84.946053	84.967186	84.873932	84.967743	84.973732	84.917191	84.909424	84.851921	84.921913	84.8787	84.900261	84.902985	84.917046	84.866898	84.853676	84.871613	84.882278	84.866402	84.893181	84.808769	84.878937	84.851105	84.880264	84.855782	84.876549	84.861313	84.925751	84.808334	84.866508	84.858871	84.863998	84.872948	84.864319	84.908569	84.931763	84.956871	84.862282	84.823677	84.851814	84.836853	84.838425	84.889687	84.801086	84.818054	84.895309	84.843163	84.860909	84.878571	84.896637	84.85582	84.858162	84.880371	84.801407	84.882217	84.830032	84.883377	84.850006	84.811707	84.84874	84.808121	84.810806	84.817261	84.869667	84.794861	84.87677	84.792694	84.775185	84.826469	84.828186	84.767929	84.756348	84.798813	84.787392	84.844727	84.815224	84.806023	84.78302	84.811684	84.770142	84.813766	84.779114	84.783401	84.758621	84.806061	84.759117	84.81778	84.812927	84.769051	84.812286	84.783661	84.786171	84.750572	84.787888	84.816086	84.764267	84.73819	84.837433	84.843933	84.837112	84.82473	84.787827	84.835114	84.796387	84.81076	84.803871	84.781021	84.81385	84.829727	84.805443	84.857475	84.818489	84.78598	84.797691	84.784027	84.795975	84.758644	84.763298	84.776497	84.868378	84.866341	84.768059	84.899513	84.836296	84.868095	84.855499	84.8349	84.830635	84.790916	84.791405	84.815269	84.813034	84.825569	84.795464	84.859062	84.809563	84.874405	84.858353	84.903763	84.848938	84.863335	84.874619	84.817719	84.869171	84.890862	84.871277	84.895348	84.853073	84.843079	84.841896	84.892708	84.878952	84.817093	84.819305	84.882385	84.870674	84.850098
84.909637	84.867622	84.892258	84.887192	84.878845	84.911484	84.917236	84.881081	84.806107	84.849945	84.891014	84.904961	84.867729	84.930412	84.390984	84.870354	84.881897	84.910217	84.858376	84.924767	84.889015	84.871399	84.870224	84.904465	84.871338	84.847672	84.908501	84.868401	84.809151	84.91301	84.924744	84.958351	84.941315	84.970795	84.969353	84.962143	84.954361	84.971954	84.867134	84.979912	84.978264	84.954918	84.975449	84.982315	84.789566	84.964424	84.983734	85.023621	84.994461	85.086388	84.895996	84.964272	84.958603	84.997635	85.036949	85.011414	85.037117	84.907104	84.999268	85.038467	85.023819	84.95607	85.020493	84.995384	85.044846	84.967766	84.981354	84.961266	84.960968	84.982018	85.070854	85.014397	85.021217	85.013084	85.047615	84.9953	84.979485	84.998177	85.001518	85.020943	84.973755	84.93985	84.937965	85.024483	84.974785	84.974121	85.01255	84.951653	84.98764	84.991135	84.948006	84.911423	84.93927	84.949097	84.950943	84.938393	84.938438	84.970345	84.945343	85.000343	84.943176	84.949554	84.891853	84.916313	84.996735	84.939362	84.994759	84.922127	84.967514	84.90419	84.908737	84.959396	84.877922	84.939018	84.962082	84.909958	84.924812	84.872559	84.88076	84.924706	84.927299	84.924919	84.925819	84.961845	84.919792	84.905563	84.929062	84.883888	84.969444	84.938545	84.869041	85.023834	84.98262	84.944702	84.908928	84.943779	84.901741	84.900757	84.916054	84.959335	84.942276	84.919533	84.942619	84.971977	84.988907	84.968414	84.980812	84.934036	84.974098	84.898888	84.91539	84.878654	84.921165	84.926163	84.856468	84.92009	84.967873	84.973946	84.959595	84.974869	84.982254	84.928032	84.924835	84.884468	84.89917	84.980217	84.913353	84.90535	84.845757	84.969589	84.824493	84.833229	84.91803	84.925606	84.898781	84.902557	84.900452	84.892517	85.011688	84.888718	84.845932	84.877327	84.852821	84.844063	84.906204	84.915283	84.99131	84.966698	84.932449	84.974594	84.994568	84.923477	84.899315	84.966095	84.946716	84.910454	84.880074	84.959961	84.955048	84.953949	84.906631	84.98719	84.964676	84.968925	85.011688	84.95929	84.975601	84.966545	84.973671	85.034096	84.964661	85.038963	84.928482	84.92691	85.002144	84.963242	84.908569	85.041107	84.986412	84.998688	84.989761	84.93644	84.962425	85.022316	85.00032	85.009377	84.951569	85.001671	84.990448	85.017403	84.923264	84.944763	84.953781	84.915413	84.992935	85.059799	85.043274	85.092049	85.063362	85.048706	85.078941	85.02549	85.096169	85.027184	85.05761	85.053513	85.02317	85.006157	84.957146	85.041069	85.038902	85.009628	85.05143	85.048767	85.062759	85.11692	85.005402	85.021286	85.010017	85.064133	85.045273	85.081619	85.057289	85.024246	85.040985	84.945084	85.038559	84.959831	85.079437	85.03566	85.06308	85.074028	85.050232	85.002876	85.010017	85.034286	85.027832	85.008965	85.10405	85.028664	85.01519	85.083511	85.102203	85.052162	84.993195	85.0439	85.021927	84.974014	85.008965	85.01107	85.019241	85.023666	84.997337	84.991264	85.019592	84.968414	84.973221	85.032913	85.030449	85.034119	85.092735	85.051628	85.075935	85.045464	85.043343	85.026306	85.041199	84.960754	84.998108	84.954208	84.965233	84.933647	84.903221	84.960602	84.948135	84.922966	84.921379	84.956329	84.934036	84.982185	84.976891	84.941742	84.88842	84.873398	84.940605	84.928993	84.896828	84.951736	84.876854	84.921959	84.898056	84.900841	84.916611	84.91198	84.873222	84.894272	84.908951	84.919853	84.879471	84.837135	84.916206	84.817139	84.978691	84.947556	84.868095	84.863976	84.801109	84.830269	84.853401	84.915733	84.882774	84.875374	84.915092	84.843056	84.895073	84.945969	84.929916	84.910583	84.920906	84.941765	84.993111	84.916336	84.863144	84.919273	84.88089	84.810654	84.874641	84.951012	84.927383	84.857544	84.83316	84.843056	84.828766	84.890778	84.880028	84.818275	84.870308	84.777931	84.821686	84.805031	84.881317	84.91404	84.89492	84.762436	84.866142	84.827179	84.818634	84.856918	84.866722	84.921417	84.87471	84.879425	84.794067	84.843979	84.812309	84.815308	84.876938	84.878975	84.798508	84.82975	84.888397	84.873207	84.886833	84.832352	84.892471	84.876854	84.847458	84.820351	84.749611	84.913628	84.839218	84.920174	84.846558	84.848938	84.82093	84.82608	84.858505	84.865433	84.875114	84.816406	84.837372	84.773987	84.79512	84.837776	84.846916	84.766411	84.737206	84.78933	84.732483	84.827522	84.790482	84.792953	84.774391	84.783661	84.802376	84.824257	84.808144	84.757484	84.745102	84.837479	84.724548	84.774048	84.759476	84.773148	84.748253	84.844688	84.790894	84.786667	84.807091	84.806023	84.771042	84.729225	84.759178	84.771858	84.7901	84.791061	84.751366	84.833549	84.771858	84.807266	84.737206	84.744461	84.805229	84.827667	84.830307	84.784645	84.802048	84.792091	84.733063	84.778061	84.758858	84.759155	84.765511	84.772614	84.8405	84.859276	84.799286	84.815781	84.748405	84.84623	84.816254	84.797203	84.835587	84.754395	84.756432	84.845612	84.773727	84.788895	84.788124	84.845116	84.786346	84.790077	84.839729	84.817932	84.830612	84.820442	84.875885	84.831383	84.824799	84.863678	84.867859	84.849045	84.822456	84.850029	84.887192	84.845886	84.833252	84.849625	84.816063	84.924957	84.909576	84.865005
84.919189	84.808167	84.856186	84.887001	84.84211	84.888565	84.850182	84.8349	84.833076	84.88134	84.853996	84.864212	84.949959	84.924271	84.458771	84.863159	84.869537	84.90284	84.810738	84.907433	84.853912	84.860161	84.865974	84.860092	84.817284	84.847839	84.899208	84.890175	84.793983	84.836082	84.897148	84.925194	84.899986	84.963501	84.847244	84.908714	84.932686	84.971413	84.87458	84.908714	84.924721	84.973755	84.927383	84.973495	84.836746	84.953476	85.005402	85.001007	84.971779	85.028664	84.903801	84.999825	84.964012	84.993835	84.978111	84.954468	85.006393	84.956528	84.984894	84.996368	84.982529	84.927063	84.994308	85.027184	84.987785	84.973152	85.000748	84.984657	84.958023	84.971825	85.021927	85.014717	85.030685	85.075661	85.027916	84.999565	84.985275	85.003967	85.036819	85.047333	84.951118	84.932259	84.931679	85.045532	84.933136	85.011368	85.048576	84.969185	84.970024	84.980812	84.970688	84.875969	84.950539	84.946335	85.010986	84.883141	84.952019	84.942039	84.96019	84.992378	84.92067	84.964249	84.918327	84.916847	84.952339	84.974869	84.911484	84.954315	84.947128	84.935562	84.891701	84.966225	84.860626	84.887177	84.965904	84.912811	84.922173	84.853615	84.910538	84.905434	84.906509	84.935623	84.915672	84.976311	84.90773	84.921806	84.892326	84.927109	84.942688	84.936737	84.88681	85.022446	84.983559	84.929016	84.871124	84.917297	84.885223	84.934959	84.992104	84.912216	84.875908	84.937729	84.941589	84.886978	85.019867	84.914276	84.965561	84.871941	84.904808	84.922089	84.973457	84.829041	84.923523	84.873138	84.858376	84.884621	84.928825	84.962143	84.951591	84.944252	84.937988	84.945946	84.898224	84.884148	84.912964	84.969696	84.864944	84.970749	84.890091	84.931549	84.871292	84.867859	84.9291	84.901123	84.843788	84.902191	84.878075	84.861511	84.883141	84.815033	84.865868	84.866615	84.848228	84.950943	84.84166	84.902985	84.935966	84.902344	84.886703	84.977509	84.976334	84.861984	84.902771	84.93631	84.885094	84.914062	84.847305	84.958412	84.912239	84.93541	84.939377	84.987572	84.90078	84.93232	84.983284	84.900948	84.949554	84.957428	84.966248	84.961349	84.915306	84.986435	85.01667	84.934334	84.9953	84.947212	84.966591	84.976738	84.934898	84.974121	84.988022	84.942215	84.968864	85.014008	84.953735	85.041649	84.946762	84.959419	84.969849	85.010918	84.937256	84.909508	84.972466	84.951805	84.966118	84.987701	85.009567	85.084625	85.050079	85.011368	85.01236	84.972099	85.031586	85.02729	84.982765	85.059479	84.998428	84.992355	84.997314	85.099625	85.039864	84.999565	85.031265	85.011002	85.014908	85.013771	85.00322	85.033302	85.054649	85.030296	85.011414	85.04892	85.036407	85.014267	84.986992	85.001457	85.063988	85.018341	84.998283	84.969872	85.023598	85.023064	85.077354	85.03257	85.036263	85.031883	84.998215	85.016586	85.081085	85.054779	84.977379	85.039505	85.029137	85.054565	84.999893	84.982018	85.021774	84.963455	84.985725	85.027374	85.044952	84.979698	84.994484	84.984398	84.979057	84.937683	84.955513	84.985489	85.046089	84.993347	85.070892	85.011971	85.017746	85.047806	85.048599	85.01577	85	84.989052	84.954918	85.017914	84.919121	84.930214	84.898697	84.937172	84.832695	84.948456	84.959763	84.907814	84.932838	84.98661	84.939659	84.866852	84.817696	84.849045	84.925949	84.861702	84.915993	84.850822	84.845932	84.921051	84.862778	84.90786	84.963112	84.944122	84.850784	84.854019	84.92028	84.904701	84.872498	84.85228	84.88031	84.851082	84.94796	84.904793	84.879745	84.855865	84.83149	84.805008	84.813141	84.920364	84.901031	84.91346	84.912666	84.900627	84.827972	84.94899	84.896744	84.882088	84.904449	84.870438	84.869667	84.860352	84.814621	84.866722	84.896248	84.819885	84.881981	84.91745	84.926674	84.890564	84.869171	84.767418	84.867905	84.859276	84.835678	84.856468	84.867241	84.79731	84.812584	84.80703	84.853355	84.854088	84.882668	84.762352	84.818619	84.839622	84.840118	84.855179	84.864899	84.938049	84.851486	84.925476	84.78624	84.841637	84.79982	84.824173	84.830482	84.855736	84.81295	84.784927	84.85376	84.823166	84.912491	84.816216	84.892494	84.860649	84.831017	84.770142	84.715683	84.836128	84.866013	84.882004	84.891998	84.816086	84.807564	84.835335	84.802307	84.878159	84.860176	84.854469	84.81752	84.811539	84.810143	84.820869	84.793488	84.729935	84.711823	84.776749	84.769218	84.814751	84.795975	84.784393	84.719139	84.803917	84.78894	84.78212	84.753944	84.708664	84.806557	84.765297	84.79377	84.735878	84.769028	84.752678	84.789818	84.823914	84.82859	84.776108	84.756432	84.78495	84.72879	84.746155	84.783318	84.77272	84.745811	84.745102	84.725815	84.733795	84.811043	84.79377	84.771988	84.769287	84.769089	84.802437	84.795097	84.766685	84.730743	84.772331	84.740128	84.734283	84.758965	84.757309	84.759758	84.791664	84.813553	84.744545	84.803207	84.773254	84.791	84.850975	84.793961	84.736237	84.80368	84.783211	84.812477	84.795868	84.800552	84.769882	84.809456	84.781815	84.788704	84.836945	84.829819	84.807587	84.779434	84.847816	84.828705	84.824516	84.819389	84.864128	84.899254	84.844749	84.819839	84.784073	84.869362	84.853874	84.788895	84.805336	84.857391	84.899895	84.882492	84.80986
84.901657	84.791512	84.803551	84.852455	84.872322	84.885391	84.81559	84.800117	84.79422	84.809113	84.788467	84.829727	84.887817	84.854561	84.37571	84.803467	84.854668	84.841446	84.834236	84.831902	84.833656	84.815544	84.897171	84.823059	84.839729	84.851898	84.848656	84.871658	84.833229	84.789391	84.863594	84.93277	84.869041	84.927834	84.882729	84.868179	84.921165	84.884727	84.92189	84.907448	84.926743	84.928177	84.83123	84.939468	84.864212	84.953003	84.980232	84.950943	84.918694	85.013321	84.946503	84.961952	84.999565	84.996544	84.980751	84.973259	85.012039	85.011757	84.957512	85.075119	84.938095	84.95575	84.973839	85.026237	85.016266	84.951439	85.01635	84.94648	84.919807	84.966248	84.983429	85.079239	84.956009	85.020615	84.979439	85.006737	84.948929	84.98101	85.070274	85.033409	84.978157	84.962532	84.916954	84.991325	84.970772	84.938026	84.985901	84.989952	84.971848	84.958908	85.025253	84.927643	84.912537	84.954659	84.992012	84.947601	84.915604	84.915176	84.973389	84.938332	84.880867	84.960129	84.970383	84.981369	85.003326	84.974609	84.962708	84.939766	84.9114	84.929527	84.905006	84.952301	84.864944	84.904686	84.930733	84.962364	84.974609	84.866188	84.924232	84.920242	84.889061	84.98719	84.873825	84.983047	84.920479	84.932236	84.886269	84.948647	84.883545	84.949356	84.919876	84.960815	84.939056	84.971825	84.898994	84.87355	84.878784	84.927231	84.991585	84.871529	84.905434	84.908371	84.959145	84.944656	84.983322	84.943886	84.935493	84.913033	84.958328	84.927689	84.946136	84.89473	84.858566	84.876617	84.91674	84.846832	84.847694	84.911911	84.969696	84.915451	84.940407	84.897476	84.944832	84.880371	84.914185	84.938454	84.904747	84.929871	84.928009	84.873337	84.837349	84.902748	84.843933	84.845329	84.869751	84.867172	84.838486	84.81778	84.921097	84.852623	84.90406	84.889816	84.842926	84.905609	84.897942	84.882927	84.894447	84.842392	84.880028	84.883118	84.977852	84.876617	84.840889	84.925026	84.890198	84.93335	84.847282	84.889427	84.893135	84.919556	84.909081	84.905006	84.944572	84.874878	84.984695	84.904793	84.968948	84.941635	84.931763	84.919037	84.941719	84.926376	84.929359	84.947472	84.936356	84.952988	84.999008	84.906548	84.921181	85.005898	84.996353	84.899986	84.965431	85.018883	85.000961	84.951698	85.006927	84.949768	84.955261	84.978928	84.869339	84.898567	84.963242	85.039009	84.986176	84.997726	84.966545	85.041496	85.026543	85.048752	84.969917	84.98262	84.940475	85.077156	84.933502	85.05278	84.973495	85.028603	84.963264	85.019608	85.002762	85.042374	85.002983	84.996262	85.019012	84.961784	84.950752	85.050827	84.978798	85.057373	84.918457	85.064888	85.048882	85.043877	85.015015	84.960815	85.065506	85.026199	84.94751	85.003197	85.01841	84.990082	85.034714	85.006737	85.063728	85.024269	85.052078	85.040123	85.071426	85.017853	84.991692	85.023926	85.011711	85.019653	84.939339	85.005447	85.019501	84.99189	84.955383	85.010643	85.026413	84.973602	85.045532	85.001587	84.960152	84.931503	84.977295	84.952599	84.992081	85.020256	85.001778	85.037529	84.960365	85.013496	85.008514	84.996368	84.999458	84.986847	84.983109	84.959419	84.93895	84.963051	84.888695	84.954895	84.889511	84.938332	84.905731	84.920479	84.920799	84.99382	84.895866	84.835785	84.82589	84.860626	84.884209	84.845543	84.918114	84.851685	84.860008	84.908287	84.885178	84.905373	84.974464	84.887863	84.899681	84.830399	84.868011	84.871681	84.859535	84.862648	84.89138	84.903137	84.895691	84.868034	84.805443	84.879791	84.836235	84.787094	84.819176	84.89756	84.944527	84.912239	84.838295	84.859131	84.843079	84.836708	84.862709	84.887047	84.854408	84.872284	84.797501	84.898094	84.747055	84.802826	84.799606	84.813683	84.871658	84.933693	84.917343	84.853249	84.850975	84.818726	84.81488	84.884789	84.837929	84.813141	84.833229	84.782585	84.840912	84.857925	84.858231	84.80722	84.827049	84.825912	84.792976	84.806557	84.828316	84.793701	84.825607	84.897278	84.881271	84.915451	84.802719	84.868889	84.796623	84.818573	84.79351	84.830765	84.78392	84.721008	84.793015	84.842819	84.874748	84.820526	84.845161	84.871552	84.82222	84.791878	84.805893	84.80265	84.832176	84.839066	84.841812	84.831406	84.800636	84.830933	84.824409	84.757462	84.828445	84.839256	84.774887	84.816452	84.745384	84.793144	84.846321	84.675514	84.722832	84.74527	84.766411	84.811729	84.75946	84.773254	84.751152	84.775162	84.81617	84.748062	84.779907	84.757332	84.741196	84.73214	84.791924	84.708878	84.775398	84.714287	84.727676	84.745621	84.788063	84.738083	84.72139	84.791389	84.745148	84.783684	84.762268	84.737076	84.760056	84.757744	84.743835	84.737312	84.792694	84.797569	84.757072	84.768166	84.799065	84.70993	84.759781	84.732445	84.774094	84.776855	84.743599	84.773209	84.714203	84.711716	84.779388	84.841278	84.774368	84.726158	84.778915	84.735893	84.752609	84.793877	84.728729	84.737831	84.782074	84.756256	84.810974	84.828659	84.740639	84.791405	84.83033	84.813019	84.791733	84.793427	84.789452	84.768295	84.778854	84.836578	84.834625	84.830566	84.799026	84.884384	84.858376	84.771881	84.814621	84.806129	84.813789	84.848419	84.822067	84.816086	84.820351	84.860435	84.872559	84.818962
84.821602	84.792313	84.83799	84.798233	84.81958	84.800438	84.804237	84.712311	84.782097	84.83271	84.799301	84.829819	84.881744	84.864876	84.368843	84.770035	84.72467	84.812263	84.819923	84.807526	84.806618	84.809776	84.833397	84.835419	84.810913	84.854668	84.857262	84.790634	84.873421	84.769989	84.890587	84.930305	84.882729	84.862434	84.919189	84.830055	84.919724	84.90419	84.90123	84.903885	84.88488	84.862671	84.835205	84.896896	84.82505	84.968178	85.004288	84.954872	84.971886	84.942337	84.970451	84.949463	84.946335	84.967514	84.968559	85.022339	84.991692	84.949036	84.973129	84.972855	84.930519	84.93631	84.934982	85.002464	84.976906	84.969505	84.960304	84.942795	84.964935	84.989502	84.986328	85.017075	84.974274	84.982727	84.956398	84.971115	84.962105	84.976608	85.040939	85.031029	84.908417	85.000145	84.929787	84.988388	85.004311	84.95163	85.022484	84.985878	84.956543	84.954849	84.955383	84.950348	84.957382	84.963623	84.973152	85.004997	84.883308	84.920258	84.975044	84.961914	84.960838	84.98101	84.981476	84.972168	85.001717	85.02169	85.005447	84.963089	84.881035	84.995834	84.925262	84.88797	84.875114	84.912621	84.879059	84.935471	84.911377	84.923004	84.901337	84.896591	84.930069	84.95401	84.850052	84.937645	84.921547	84.959251	84.907127	84.976868	84.854965	84.928497	84.897194	84.946869	84.914444	84.910561	84.895538	84.900024	84.851364	84.926399	84.952232	84.916245	84.897667	84.90432	84.951073	85.001389	84.986565	84.922791	84.935173	84.940475	84.939529	84.90284	84.919037	84.855782	84.893867	84.853996	84.875717	84.873657	84.866188	84.847931	84.949509	84.884087	84.897537	84.861427	84.910065	84.888397	84.925087	84.891678	84.886597	84.915329	84.83033	84.944183	84.808212	84.870628	84.867386	84.851791	84.867966	84.866249	84.81205	84.798744	84.948006	84.889793	84.853226	84.917877	84.83606	84.948563	84.876831	84.863396	84.922447	84.850349	84.889381	84.803917	84.913734	84.871834	84.817413	84.868805	84.900047	84.869537	84.814949	84.886292	84.876122	84.893463	84.845695	84.862648	84.88018	84.857841	84.954163	84.947639	84.979568	84.981155	84.939102	84.915222	85.003021	84.965561	84.887215	84.931053	84.925323	84.93959	84.99794	84.891701	84.893478	84.954895	84.986931	84.997292	84.934723	85.010895	84.983452	84.895325	84.972229	84.966721	84.91301	84.978325	84.889038	84.900757	84.95562	84.999634	84.957726	84.944725	84.985901	84.988472	84.943542	85.033836	84.953926	84.984184	84.967186	84.988281	84.925629	84.993279	84.950409	84.971245	84.92627	85.035271	85.035385	85.021538	84.989098	85.020554	85.032654	84.940582	84.990791	85.013794	84.945084	84.985901	84.986397	85.052292	85.068016	85.039413	85.051605	84.982681	85.054047	84.947166	84.981606	85.012726	85.022957	84.998238	84.991241	85.035896	85.009544	85.038063	85.032677	85.03154	84.991005	85.046173	84.964615	85.043213	84.993858	85.044609	84.981674	84.993607	84.980125	84.967529	84.970604	84.975685	85.050827	84.940536	84.975838	84.979118	84.924187	84.958885	84.963287	84.930649	84.966499	85.03006	84.996025	85.016029	85.006111	85.004227	85.000595	84.939896	84.905907	84.980125	85.003113	84.971199	84.925949	84.976334	84.876099	84.867561	84.842262	84.921379	84.880501	84.915047	84.93792	84.889275	84.905373	84.848724	84.85125	84.867325	84.841515	84.806023	84.908821	84.809258	84.867477	84.878098	84.801773	84.848503	84.876877	84.811127	84.831535	84.872108	84.833397	84.869682	84.812416	84.893867	84.835632	84.861099	84.852348	84.808014	84.782524	84.850693	84.836922	84.753174	84.7901	84.845825	84.89724	84.879082	84.780014	84.870415	84.819649	84.861641	84.877457	84.850761	84.864044	84.853699	84.861877	84.954681	84.796448	84.847862	84.80201	84.858505	84.814171	84.92672	84.895737	84.868225	84.80098	84.874725	84.813377	84.900047	84.738663	84.822693	84.836639	84.851212	84.799301	84.777184	84.887711	84.847008	84.819092	84.785675	84.838379	84.81591	84.812927	84.784988	84.885391	84.887451	84.851509	84.866119	84.83374	84.820419	84.820419	84.779625	84.810143	84.853745	84.786453	84.812737	84.832825	84.802628	84.834602	84.763557	84.854218	84.84623	84.817734	84.790077	84.823959	84.807869	84.828018	84.805161	84.850243	84.7892	84.765785	84.838203	84.794624	84.778229	84.810356	84.775658	84.780098	84.821404	84.755508	84.799644	84.795998	84.739326	84.740379	84.692787	84.800034	84.759521	84.776001	84.715057	84.772285	84.734756	84.828529	84.751709	84.772522	84.776451	84.697876	84.743599	84.733299	84.725342	84.719177	84.698814	84.722336	84.725143	84.815483	84.744415	84.757294	84.71727	84.73362	84.744629	84.766579	84.735466	84.704269	84.711647	84.70105	84.771515	84.791084	84.790955	84.757202	84.776321	84.76873	84.767357	84.758255	84.715279	84.768188	84.784523	84.751068	84.657745	84.695084	84.71302	84.672256	84.811768	84.760017	84.683365	84.715424	84.785637	84.759567	84.768318	84.768967	84.694916	84.780289	84.787651	84.793938	84.770187	84.704994	84.763191	84.785164	84.780746	84.765854	84.72525	84.773987	84.739609	84.798035	84.81752	84.834427	84.805679	84.794151	84.786987	84.849213	84.808105	84.836723	84.795654	84.800331	84.826279	84.793617	84.81559	84.806381	84.854576	84.796684	84.816513
84.800529	84.812523	84.749329	84.822067	84.813721	84.743561	84.784607	84.758682	84.785355	84.800117	84.823441	84.792221	84.863869	84.838097	84.383926	84.713799	84.79229	84.805481	84.795784	84.761322	84.741989	84.740211	84.813057	84.789024	84.788895	84.79789	84.874535	84.815399	84.812332	84.837822	84.874146	84.865501	84.825073	84.826469	84.898247	84.7836	84.852348	84.878159	84.840118	84.89183	84.864967	84.852173	84.834709	84.918823	84.745552	84.89106	84.933372	84.868637	84.900261	84.92215	84.938133	84.912903	84.887558	84.973022	84.957726	84.93573	84.957726	84.909897	84.990471	84.939812	84.913994	84.974609	84.962639	84.99633	85.036903	84.937149	84.930283	84.991714	84.998581	85.001114	84.995964	84.966393	84.930153	84.963501	84.900909	84.963989	84.9515	84.992104	84.992485	85.032639	84.971527	84.907898	84.878807	84.979164	85.03154	84.990967	84.968239	85.007614	84.924034	84.908928	84.955559	84.967361	84.948265	84.918694	84.978241	84.969009	84.900093	84.9244	84.944748	84.91423	84.933029	84.971634	84.901955	84.953712	84.995728	84.951889	84.99987	84.960304	84.894814	84.95369	84.939941	84.858894	84.90033	84.927597	84.863831	84.933525	84.874321	84.889854	84.842453	84.946587	84.928459	84.921913	84.877922	84.903091	84.885498	84.859711	84.868332	84.924057	84.908394	84.882065	84.838486	84.886269	84.868248	84.929749	84.870522	84.890114	84.880692	84.913734	84.895004	84.942917	84.881226	84.9114	84.963409	84.941422	84.951035	84.916718	84.909126	84.893013	84.910866	84.900223	84.868439	84.836815	84.913628	84.821037	84.867264	84.859215	84.896423	84.785637	84.897278	84.857498	84.913696	84.851875	84.844666	84.844772	84.846016	84.879082	84.886124	84.877754	84.825417	84.892151	84.812111	84.848869	84.922943	84.855888	84.883804	84.879387	84.811897	84.829239	84.889084	84.854385	84.80703	84.885674	84.837646	84.903999	84.91288	84.859924	84.907791	84.794968	84.911186	84.875732	84.884621	84.843719	84.82222	84.828102	84.902191	84.88726	84.862862	84.920197	84.876595	84.838638	84.871338	84.853531	84.856812	84.879532	84.885803	84.941376	84.910797	84.887451	84.918114	84.894661	84.959869	84.924469	84.853119	84.954483	84.934212	84.963753	84.916847	84.825844	84.915131	84.891098	84.946312	84.899513	84.941589	84.966698	84.942146	84.88295	85.027229	84.93438	84.9244	84.978859	84.923439	84.892815	84.906761	84.951393	84.927277	84.970726	84.980492	84.996178	84.923073	85.034309	84.941116	84.963028	84.933502	84.962662	84.896034	84.959312	84.977356	84.914551	84.952766	85.000618	85.021988	84.949333	84.983284	85.03566	85.002678	84.909019	85.018196	84.984764	84.983902	84.972038	84.947983	84.975319	85.063065	85.028	85.041733	84.938927	85.017677	84.902794	84.962402	84.987251	84.996201	85.039154	85.023834	84.988304	84.983627	84.998665	84.981201	85.046326	84.966652	84.9841	85.003601	85.040192	85.01989	85.065376	84.917046	84.986031	84.978371	84.918762	84.913956	84.947792	84.958992	84.972015	84.908546	84.949768	84.928375	84.900261	84.983521	84.909576	84.863785	85.004333	84.998085	84.976051	84.939529	85.010208	84.943932	84.954811	84.93914	84.98262	84.883781	84.978134	84.859818	84.913033	84.876083	84.831215	84.885712	84.854576	84.852135	84.939186	84.931526	84.867111	84.878525	84.808441	84.777908	84.810013	84.892815	84.878868	84.887154	84.847778	84.938286	84.904808	84.812653	84.850525	84.889038	84.801064	84.835907	84.873505	84.796173	84.828079	84.771515	84.876122	84.84153	84.834106	84.856895	84.848335	84.831902	84.763016	84.819817	84.741348	84.773277	84.863037	84.870354	84.802757	84.778084	84.816666	84.762909	84.832993	84.800117	84.788147	84.822067	84.812737	84.869301	84.898865	84.797913	84.82003	84.858078	84.83844	84.826622	84.879814	84.860413	84.902451	84.766281	84.893715	84.834106	84.863396	84.80394	84.839882	84.852821	84.87355	84.805336	84.808105	84.80162	84.846489	84.874214	84.795525	84.865524	84.817459	84.856636	84.830307	84.876358	84.869064	84.873871	84.852303	84.820694	84.886314	84.839302	84.767845	84.877174	84.847542	84.837608	84.814171	84.826965	84.785164	84.822411	84.761177	84.79892	84.83754	84.841423	84.757439	84.761986	84.799797	84.817757	84.735039	84.878716	84.736626	84.737679	84.80452	84.79493	84.774544	84.78051	84.806961	84.736885	84.814133	84.802071	84.743988	84.759628	84.733063	84.786346	84.732849	84.74025	84.780121	84.775017	84.746773	84.733322	84.712875	84.772118	84.713966	84.742294	84.745338	84.68618	84.753578	84.708817	84.746628	84.738945	84.715744	84.687103	84.709656	84.767242	84.706566	84.747566	84.711929	84.743881	84.718842	84.693214	84.761215	84.742249	84.706459	84.669075	84.721756	84.811768	84.729416	84.693924	84.763321	84.739868	84.772758	84.751541	84.694809	84.77066	84.78418	84.717743	84.634872	84.687576	84.720596	84.727486	84.755402	84.734589	84.686523	84.699913	84.777672	84.670731	84.734909	84.686371	84.673065	84.729523	84.68148	84.761734	84.762115	84.658417	84.740959	84.745399	84.769455	84.736694	84.682938	84.692039	84.718964	84.789307	84.720322	84.795784	84.809387	84.751152	84.749413	84.744606	84.779716	84.781067	84.824127	84.786964	84.842773	84.78418	84.797867	84.782585	84.795074	84.815956	84.835548
84.777374	84.795853	84.72049	84.765335	84.851379	84.746323	84.785141	84.763107	84.784454	84.809837	84.758492	84.734634	84.805763	84.820526	84.366928	84.731819	84.77285	84.70826	84.749931	84.747246	84.753983	84.695793	84.727913	84.815765	84.760704	84.801384	84.844833	84.858208	84.762741	84.741951	84.852455	84.831429	84.81926	84.875008	84.826965	84.820679	84.87709	84.856232	84.874817	84.849709	84.888931	84.825096	84.866722	84.872192	84.753044	84.857689	84.894424	84.863571	84.872452	84.940689	84.865395	84.8908	84.855461	84.950775	84.979591	84.961052	84.978821	84.901077	84.938309	84.926079	84.84977	84.953285	84.925644	84.961998	84.991135	85.008369	84.969162	84.991547	84.992683	84.909271	84.962814	84.934723	85.018364	84.926422	84.897194	84.951912	84.915344	84.945816	84.985321	84.990471	84.962318	84.923714	84.923309	85.004265	85.004311	84.946678	84.910751	84.997765	84.855568	84.93438	84.926292	84.936096	84.966118	84.911591	84.968582	84.952705	84.916527	84.921867	84.89801	84.892387	84.95118	84.959419	84.928154	84.981415	84.982292	84.932877	84.943932	84.91288	84.875374	84.924019	84.968971	84.902687	84.952126	84.983757	84.840179	84.832176	84.943649	84.833443	84.842865	84.914986	84.87973	84.878204	84.983452	84.932037	84.852501	84.847198	84.884537	84.905823	84.8834	84.859985	84.865135	84.866104	84.850113	84.883057	84.872795	84.885582	84.89711	84.913521	84.903313	84.918304	84.895538	84.910416	84.91848	84.922646	84.944466	84.882263	84.868958	84.890503	84.873055	84.85331	84.89917	84.880501	84.807396	84.768837	84.878868	84.886292	84.93232	84.811874	84.868202	84.834023	84.863182	84.827499	84.867622	84.876442	84.862625	84.867172	84.932838	84.887711	84.870026	84.868034	84.878891	84.868439	84.931679	84.867645	84.878998	84.855225	84.839195	84.887711	84.864876	84.853226	84.819283	84.884102	84.813705	84.882431	84.857971	84.815163	84.903374	84.901123	84.862648	84.80658	84.834198	84.843376	84.829155	84.816193	84.825935	84.813316	84.8834	84.91571	84.836876	84.83503	84.779884	84.837715	84.753967	84.883438	84.859108	84.968391	84.914314	84.886444	84.906784	84.907021	84.915344	84.834305	84.917557	84.911316	84.986885	84.953903	84.878227	84.816681	84.838875	84.950218	84.996864	84.970024	84.947685	84.964462	84.963928	84.820801	85.008133	84.91423	84.941826	84.93116	84.947769	84.963844	84.944702	84.975983	84.899429	85.01609	84.949379	84.964058	84.939957	84.968201	84.930901	84.970169	84.988907	84.948067	84.950089	84.979332	84.914276	84.939743	84.93129	84.971245	85.01062	84.958412	84.991653	84.970024	84.923798	84.888824	84.968521	84.945755	84.972252	84.953583	84.953415	84.907837	85.062698	84.997231	84.996155	84.877922	85.00174	84.927666	84.979034	84.952209	85.046944	85.034309	84.962036	85.004501	84.998047	84.903503	84.974419	85.006927	84.92865	85.025337	85.010811	84.946808	84.984505	85.006027	84.929832	84.924507	84.944893	84.938736	84.912384	84.97496	84.930344	84.913284	84.895325	84.89106	84.937386	84.886467	84.913094	84.867882	84.867714	84.993172	84.927299	84.907341	84.913033	84.948372	84.91494	84.999802	84.930901	84.926079	84.896034	84.942513	84.861679	84.914871	84.846428	84.827202	84.871811	84.807137	84.861465	84.910065	84.830437	84.868439	84.89769	84.79319	84.782608	84.795677	84.924423	84.888115	84.886894	84.852776	84.876892	84.890282	84.792564	84.839005	84.852409	84.780869	84.771927	84.818123	84.843529	84.832779	84.789047	84.883141	84.792717	84.822693	84.826233	84.790825	84.727295	84.841553	84.766556	84.761047	84.752357	84.777397	84.877495	84.72139	84.798058	84.831573	84.764587	84.792648	84.78759	84.775253	84.812263	84.863594	84.882515	84.87619	84.789215	84.816902	84.841362	84.843102	84.73259	84.865395	84.862091	84.88855	84.751129	84.859108	84.831451	84.853531	84.83033	84.902733	84.870369	84.818977	84.772072	84.831383	84.823463	84.802589	84.860306	84.80632	84.848869	84.785316	84.823334	84.819626	84.814301	84.91539	84.929169	84.851273	84.871635	84.879211	84.818146	84.768768	84.834839	84.82325	84.840912	84.761795	84.779884	84.784348	84.8358	84.750938	84.78437	84.826752	84.793465	84.853485	84.818336	84.731926	84.757378	84.772308	84.832306	84.815849	84.790359	84.774002	84.803406	84.776733	84.761627	84.774345	84.770676	84.81218	84.785294	84.734161	84.734329	84.76152	84.712769	84.735275	84.764648	84.782227	84.840286	84.748703	84.770081	84.722961	84.756584	84.702766	84.762527	84.752937	84.704803	84.746643	84.720726	84.738731	84.659874	84.700043	84.691589	84.712036	84.689117	84.652275	84.713127	84.658348	84.739075	84.699844	84.711288	84.769882	84.710709	84.705963	84.718513	84.702919	84.747101	84.702057	84.712379	84.689484	84.728363	84.722359	84.68927	84.710556	84.726219	84.765572	84.688217	84.641785	84.658775	84.692871	84.696648	84.729828	84.753899	84.678238	84.7033	84.755554	84.669464	84.640343	84.714394	84.667404	84.701736	84.726158	84.668694	84.701324	84.659317	84.711159	84.739372	84.694008	84.73156	84.732872	84.689316	84.710747	84.718109	84.70163	84.731087	84.747459	84.73349	84.728149	84.725426	84.755745	84.784454	84.77478	84.818359	84.821426	84.751884	84.734329	84.724419	84.762436	84.769798	84.853638
84.743172	84.802353	84.775444	84.747208	84.810997	84.79261	84.7854	84.761925	84.785851	84.789886	84.754028	84.773232	84.829514	84.834557	84.402252	84.695724	84.803833	84.762718	84.768532	84.799583	84.777565	84.744781	84.78643	84.72113	84.762695	84.837051	84.840523	84.800117	84.778984	84.809647	84.817177	84.761581	84.775742	84.815697	84.867882	84.853485	84.852608	84.856659	84.83522	84.814606	84.820396	84.8022	84.828934	84.841492	84.740059	84.853439	84.876617	84.869431	84.853401	84.894341	84.873848	84.898483	84.807182	84.911697	84.927666	84.912384	84.951805	84.910866	84.898163	84.898628	84.888161	84.928993	84.970299	84.98204	84.892792	84.975235	84.942749	84.91449	84.956505	84.899315	84.961739	84.954742	85.013367	84.892647	84.910301	84.946457	84.928284	84.958435	84.949554	84.993454	84.928246	84.946678	84.916267	84.933777	84.978371	84.853203	84.928154	84.928139	84.88797	84.941269	84.928268	84.89286	84.969872	84.931915	84.948799	84.977959	84.844086	84.912514	84.934296	84.944748	84.884041	84.997597	84.996712	84.977684	84.98159	84.910751	84.946121	84.933777	84.9179	84.921143	84.974937	84.902924	84.942574	84.898163	84.907043	84.888222	84.960472	84.87812	84.862564	84.946869	84.896011	84.893265	84.94101	84.869987	84.827713	84.848526	84.843788	84.868568	84.880714	84.806496	84.883759	84.911934	84.832947	84.897018	84.859581	84.89209	84.920799	84.904854	84.924942	84.892578	84.846382	84.910736	84.925987	84.966782	84.892792	84.941719	84.890411	84.89653	84.854645	84.892601	84.842949	84.880585	84.822609	84.776283	84.831535	84.873718	84.899315	84.841232	84.839905	84.879341	84.865181	84.905647	84.80381	84.892151	84.834084	84.794151	84.892021	84.905563	84.88958	84.867989	84.827652	84.895134	84.869324	84.89743	84.85022	84.861382	84.851921	84.877754	84.834473	84.880371	84.788017	84.818466	84.847603	84.828682	84.815674	84.869125	84.863228	84.903503	84.858551	84.77581	84.772331	84.823486	84.834686	84.840378	84.80883	84.814217	84.836235	84.832863	84.838142	84.840286	84.791451	84.882278	84.79686	84.837456	84.835182	84.955452	84.923462	84.862732	84.842346	84.911102	84.888779	84.873116	84.90509	84.945084	84.9123	84.936615	84.902298	84.812584	84.877068	84.994484	84.92067	84.94455	84.956268	84.954445	84.884895	84.853996	84.986778	84.873505	84.974594	84.849426	84.933586	84.950409	84.882301	84.865997	84.920219	84.987656	84.881805	84.918762	84.90477	84.943565	84.888908	84.944122	84.951462	84.929962	84.937256	84.979996	84.918633	84.907944	84.924744	84.980515	84.967079	84.984009	84.971886	85.0186	84.944077	84.853355	84.93277	84.948631	84.95607	84.952339	84.927063	84.932236	84.987061	84.973495	84.990707	84.907211	84.978989	84.934059	85.006691	84.918869	85.029137	84.968521	84.942215	84.957901	84.96386	84.943947	84.957535	84.899017	84.959465	85.006241	84.978371	84.960106	84.95414	84.992401	84.945213	84.919914	84.932793	84.92601	84.883972	84.915779	84.901375	84.91494	84.943199	84.931313	84.947853	84.880348	84.862175	84.908203	84.82016	84.933868	84.9244	84.906013	84.840286	84.884087	84.92421	85.004097	84.862457	84.871834	84.831902	84.901955	84.894791	84.856422	84.858292	84.812286	84.83078	84.828484	84.849319	84.90773	84.900688	84.884407	84.879745	84.761581	84.844025	84.832176	84.871254	84.915672	84.846596	84.81044	84.794411	84.878265	84.78933	84.855949	84.799088	84.759758	84.797585	84.750748	84.853271	84.833206	84.765724	84.84269	84.779991	84.811386	84.808746	84.770935	84.703903	84.810226	84.753471	84.740013	84.755119	84.834473	84.830162	84.747223	84.77993	84.704956	84.779564	84.810677	84.78495	84.822929	84.891785	84.897217	84.918266	84.841148	84.760231	84.826942	84.786926	84.851128	84.778427	84.873871	84.915543	84.889381	84.797096	84.833206	84.795654	84.849281	84.850868	84.933609	84.891296	84.778229	84.791878	84.868202	84.866875	84.814842	84.838913	84.865654	84.889191	84.846985	84.800461	84.758705	84.758987	84.830849	84.879234	84.835052	84.802757	84.853226	84.849068	84.754074	84.822327	84.816963	84.8022	84.770531	84.774345	84.819557	84.798424	84.823875	84.757889	84.790482	84.789627	84.731796	84.761581	84.713066	84.704506	84.724419	84.752464	84.762848	84.738533	84.725105	84.784134	84.737869	84.720192	84.749992	84.723877	84.801598	84.78405	84.743813	84.731178	84.755379	84.723862	84.742188	84.747101	84.711609	84.764114	84.738083	84.773361	84.722961	84.734352	84.644875	84.759521	84.754715	84.705833	84.674828	84.680946	84.729156	84.652962	84.69886	84.700409	84.697678	84.671997	84.661095	84.738258	84.668907	84.733429	84.670341	84.684464	84.71328	84.702789	84.734138	84.737335	84.696518	84.722275	84.706604	84.733833	84.674828	84.711861	84.697037	84.683022	84.692184	84.697662	84.721992	84.643608	84.625023	84.729652	84.645256	84.67981	84.70903	84.730339	84.659592	84.751518	84.69828	84.670555	84.633133	84.730057	84.701714	84.736366	84.754951	84.686653	84.723343	84.654442	84.685883	84.67672	84.708626	84.713066	84.756493	84.65509	84.720749	84.729073	84.665985	84.669525	84.747009	84.734955	84.802155	84.674294	84.754089	84.80703	84.738472	84.797585	84.737633	84.720169	84.685318	84.763	84.760269	84.778229	84.800766
84.805847	84.792198	84.770615	84.793701	84.795395	84.756134	84.788681	84.78476	84.772415	84.754089	84.78064	84.791321	84.775208	84.832008	84.400322	84.746559	84.785744	84.772247	84.745529	84.794708	84.775291	84.777031	84.81057	84.791191	84.719223	84.810524	84.787308	84.774971	84.784409	84.734779	84.801361	84.731926	84.764114	84.791428	84.846382	84.800484	84.790955	84.818596	84.792976	84.82119	84.813637	84.822052	84.804344	84.88179	84.719223	84.834816	84.847221	84.838333	84.84668	84.850655	84.881462	84.879814	84.845482	84.851471	84.946655	84.877327	84.928825	84.890388	84.901253	84.852432	84.861725	84.899384	84.918327	84.884125	84.851143	84.912361	84.881248	84.867691	84.956757	84.91069	84.950752	84.996674	84.991997	84.915283	84.90773	84.920586	84.942451	84.952682	84.927002	84.928757	84.918182	84.917877	84.928047	84.902084	84.963089	84.882927	84.873138	84.917259	84.930046	84.930794	84.941826	84.923332	84.967705	84.872734	85.03167	84.971588	84.884148	84.929314	84.92382	84.981415	84.859749	84.995018	84.936485	84.929489	84.974571	84.927666	84.898804	84.945259	84.91114	84.898201	84.915367	84.894638	84.937622	84.916847	84.937195	84.941956	84.887627	84.847626	84.895325	84.970024	84.893806	84.927597	84.884041	84.864082	84.863724	84.863052	84.892494	84.886528	84.862068	84.820503	84.88237	84.9011	84.83992	84.822739	84.857735	84.915413	84.916634	84.91983	84.92762	84.792435	84.858139	84.908394	84.960579	84.862709	84.903824	84.922173	84.913498	84.905838	84.879662	84.859619	84.839943	84.846489	84.828743	84.886635	84.835953	84.883247	84.925667	84.882645	84.886292	84.847473	84.876854	84.859428	84.857796	84.888763	84.840439	84.774071	84.867538	84.898163	84.915924	84.912941	84.797691	84.824089	84.901787	84.882172	84.818169	84.867729	84.883957	84.834023	84.910667	84.836319	84.82312	84.812675	84.810722	84.838356	84.793594	84.836685	84.819687	84.872498	84.853745	84.793663	84.781387	84.81366	84.885803	84.82074	84.880905	84.873398	84.817139	84.833206	84.853142	84.811684	84.823189	84.849068	84.796646	84.766151	84.812393	84.909576	84.938759	84.903656	84.854256	84.867348	84.855736	84.893181	84.896637	84.908783	84.91597	84.903053	84.818596	84.845909	84.868675	84.906593	84.891525	84.968178	84.944122	84.905151	84.846512	84.817696	84.922646	84.850372	84.893715	84.875046	84.843552	84.866806	84.915237	84.871124	84.927513	84.948715	84.957108	84.929405	84.920151	84.909637	84.889534	84.929787	84.939316	84.983818	84.944977	84.972404	84.929291	84.941887	84.93148	85.013535	84.949638	84.997162	84.921913	84.920624	84.893677	84.887901	84.940025	84.910667	84.918091	84.852539	84.940277	84.900803	84.930092	84.98159	84.980789	84.873207	84.970688	84.912064	84.895287	84.948868	85.009781	84.913696	84.924553	85.00161	84.951828	84.904594	84.958862	84.833809	84.895775	84.973885	84.962898	84.925713	84.973068	84.920601	84.928734	84.92852	84.936844	84.923653	84.909081	84.887901	84.855072	84.93367	84.912064	84.862671	84.943932	84.926895	84.891548	84.93129	84.833618	84.908287	84.895973	84.865288	84.837631	84.812225	84.896446	84.910286	84.89299	84.834732	84.881401	84.811081	84.906631	84.911224	84.851425	84.830765	84.834198	84.757721	84.816772	84.850372	84.866188	84.918327	84.845566	84.777184	84.795547	84.806747	84.803146	84.874489	84.83651	84.857285	84.844238	84.847473	84.800316	84.790955	84.787415	84.793251	84.82235	84.780746	84.824989	84.807457	84.785484	84.839256	84.825142	84.746796	84.792824	84.748703	84.726692	84.756607	84.765488	84.81147	84.778061	84.781883	84.809387	84.778748	84.800377	84.762695	84.79113	84.764435	84.758492	84.843506	84.832199	84.901703	84.874962	84.82325	84.785095	84.832092	84.849365	84.812996	84.811554	84.848228	84.875824	84.89666	84.818855	84.769196	84.798813	84.848892	84.867844	84.839432	84.900345	84.832153	84.745445	84.893631	84.809219	84.782074	84.84758	84.797287	84.87059	84.804436	84.81926	84.789757	84.806618	84.847412	84.814262	84.857498	84.840073	84.867302	84.831146	84.7827	84.789024	84.813683	84.825699	84.763191	84.768768	84.800011	84.766968	84.812202	84.710556	84.738838	84.749825	84.774994	84.767929	84.659554	84.733063	84.716202	84.6847	84.734612	84.726433	84.758171	84.759926	84.718773	84.715553	84.736458	84.744843	84.724052	84.70845	84.760231	84.746498	84.70916	84.744202	84.700943	84.724243	84.71347	84.70755	84.694786	84.67234	84.731285	84.689034	84.666199	84.749718	84.665985	84.641289	84.621956	84.643974	84.715279	84.693024	84.720535	84.662468	84.688774	84.712357	84.659012	84.709076	84.667381	84.677856	84.718513	84.639763	84.719437	84.673218	84.674896	84.739265	84.687828	84.693283	84.670601	84.726585	84.676353	84.690773	84.721603	84.689804	84.672272	84.698967	84.679352	84.638008	84.678108	84.70118	84.646057	84.639404	84.743233	84.707634	84.649231	84.662895	84.636871	84.657814	84.613716	84.702446	84.673882	84.707596	84.698944	84.628288	84.678093	84.631508	84.691589	84.677277	84.692017	84.643219	84.704979	84.66436	84.658066	84.706863	84.658691	84.635628	84.684593	84.690666	84.736008	84.684738	84.707382	84.714844	84.721992	84.809364	84.745209	84.737076	84.70826	84.639618	84.729652	84.716049	84.779198
84.770874	84.735085	84.759201	84.805527	84.760124	84.775574	84.77742	84.803528	84.801277	84.807182	84.792763	84.778343	84.800461	84.82016	84.319641	84.822174	84.745293	84.799561	84.743515	84.752937	84.793251	84.757698	84.757294	84.773918	84.72184	84.767822	84.768494	84.7901	84.764328	84.718689	84.782715	84.774414	84.750961	84.813553	84.783722	84.722595	84.768639	84.782463	84.814476	84.797264	84.816513	84.829559	84.790527	84.878609	84.694313	84.817154	84.82357	84.838654	84.837479	84.868935	84.848892	84.858315	84.818466	84.841789	84.91114	84.878227	84.861664	84.860718	84.887642	84.807114	84.890991	84.856636	84.973885	84.875969	84.873894	84.879578	84.916954	84.961159	84.905281	84.844322	84.990837	84.961098	84.946396	84.93026	84.888374	84.908394	84.874748	84.917511	84.889984	84.908653	84.963905	84.905411	84.888115	84.881165	84.922661	84.941803	84.884277	84.893333	84.926353	84.906357	84.932793	84.881035	84.933647	84.950989	84.960365	84.93644	84.902298	84.904404	84.931229	85.018517	84.910629	84.987747	84.857285	84.964851	84.90741	84.889061	84.8834	84.88237	84.876099	84.876572	84.897301	84.914017	84.899124	84.888443	84.883507	84.901657	84.936615	84.8731	84.842323	84.929871	84.872108	84.923157	84.817047	84.913223	84.863678	84.875847	84.950172	84.878914	84.840759	84.841103	84.874725	84.851898	84.861832	84.941742	84.883911	84.900414	84.896912	84.809624	84.867241	84.848831	84.893372	84.870544	84.936737	84.922989	84.855759	84.867371	84.915436	84.923996	84.880005	84.856125	84.865395	84.839432	84.875969	84.899124	84.858459	84.868484	84.934143	84.928246	84.898201	84.815567	84.877411	84.908867	84.916702	84.918457	84.854538	84.811317	84.879448	84.874191	84.870308	84.926765	84.779007	84.855713	84.874748	84.876595	84.848679	84.830742	84.878632	84.811302	84.940086	84.840759	84.853828	84.83329	84.826424	84.865997	84.79879	84.863609	84.873222	84.826492	84.801086	84.83432	84.8787	84.81926	84.826729	84.845222	84.820374	84.824432	84.804688	84.837219	84.889877	84.775658	84.818336	84.859001	84.868202	84.751434	84.804947	84.927109	84.934212	84.895416	84.833832	84.854385	84.872864	84.868614	84.8946	84.943497	84.869835	84.869858	84.866249	84.867821	84.90419	84.858719	84.835716	84.930496	84.884895	84.904144	84.829842	84.810913	84.888718	84.862114	84.885925	84.854431	84.883995	84.905693	84.905716	84.885521	84.969139	84.902191	84.932213	84.842308	84.876122	84.952423	84.883972	84.913849	84.884041	84.949677	84.871552	84.965942	84.876099	84.913971	84.884064	84.992485	84.906509	84.944893	84.916206	84.962273	84.917641	84.876038	84.92942	84.92923	84.912987	84.840935	84.885117	84.978195	84.931679	84.939339	84.997742	84.886528	84.87664	84.922089	84.857071	84.914207	84.992401	84.887901	84.881187	84.962471	84.968391	84.859535	84.953522	84.83728	84.878441	84.887688	84.908997	84.91964	84.895477	84.853699	84.865784	84.95105	84.935219	84.914574	84.918587	84.877518	84.895668	84.897041	84.946526	84.892067	84.891525	84.913307	84.960793	84.967857	84.816383	84.902428	84.868401	84.863419	84.818146	84.871635	84.919594	84.84063	84.79731	84.853996	84.782135	84.8125	84.836487	84.894981	84.825676	84.782478	84.835526	84.806	84.781212	84.820442	84.818832	84.874321	84.844368	84.790955	84.823166	84.759262	84.765076	84.875565	84.829903	84.88649	84.860092	84.838593	84.776878	84.7939	84.775917	84.787178	84.771835	84.780678	84.809387	84.774178	84.775764	84.797867	84.725876	84.735039	84.795288	84.792526	84.769371	84.748062	84.734589	84.786537	84.810226	84.798851	84.837456	84.764481	84.803726	84.794968	84.762978	84.769005	84.795547	84.816429	84.836403	84.865005	84.854256	84.797134	84.771729	84.871468	84.815399	84.756042	84.882645	84.823357	84.826622	84.837906	84.799866	84.789841	84.837563	84.785698	84.872734	84.798958	84.857559	84.856857	84.799561	84.83342	84.771149	84.848289	84.818893	84.793724	84.847351	84.845032	84.793037	84.811279	84.823784	84.840912	84.796471	84.824066	84.773407	84.794197	84.79364	84.716072	84.757439	84.80027	84.805054	84.812454	84.782997	84.710556	84.749092	84.747742	84.736153	84.763489	84.729698	84.826836	84.670151	84.680725	84.733299	84.690018	84.694054	84.718842	84.678558	84.747765	84.735382	84.724548	84.69841	84.725616	84.694397	84.725487	84.669762	84.742058	84.71669	84.732246	84.683693	84.700874	84.658005	84.699142	84.732895	84.634918	84.676331	84.689957	84.694916	84.696869	84.727249	84.670341	84.653175	84.616997	84.689697	84.638412	84.686203	84.691544	84.674011	84.695366	84.688751	84.66127	84.671181	84.609467	84.654785	84.664246	84.630623	84.654182	84.655777	84.689934	84.684654	84.696632	84.675217	84.659271	84.692917	84.600159	84.640091	84.69976	84.699486	84.688324	84.649269	84.687851	84.663757	84.638756	84.687614	84.654701	84.618332	84.689957	84.697319	84.564453	84.656464	84.613846	84.691261	84.634102	84.64537	84.678452	84.699844	84.69854	84.612389	84.642746	84.670792	84.653328	84.62236	84.662872	84.680557	84.623436	84.678024	84.661179	84.6838	84.653496	84.739052	84.681412	84.732765	84.676674	84.671051	84.691154	84.733368	84.709137	84.651398	84.744698	84.687187	84.713646	84.671654	84.682487	84.736946	84.782478
84.765038	84.748474	84.823936	84.772438	84.79409	84.768188	84.796471	84.785767	84.752182	84.743538	84.770699	84.763344	84.79557	84.818787	84.297173	84.746521	84.789391	84.7854	84.787437	84.815437	84.794151	84.743362	84.756302	84.795914	84.800888	84.743774	84.755806	84.771042	84.79744	84.726242	84.816536	84.721306	84.721863	84.763855	84.80896	84.780289	84.794113	84.769302	84.804474	84.80851	84.783127	84.822456	84.812714	84.822395	84.677124	84.845932	84.775894	84.831337	84.840652	84.836143	84.854195	84.800507	84.815613	84.815506	84.869835	84.81282	84.80072	84.865097	84.842972	84.814369	84.854729	84.869621	84.912491	84.922684	84.885368	84.872177	84.901505	84.912704	84.873444	84.822952	84.889427	84.935432	84.900391	84.911789	84.871529	84.852516	84.872818	84.870605	84.855972	84.882149	84.926849	84.893677	84.882584	84.913673	84.890884	84.977249	84.883781	84.936844	84.963478	84.831406	84.942192	84.897621	84.904747	84.932961	84.918655	84.854111	84.883568	84.904358	84.896912	84.919212	84.876465	84.922195	84.876083	84.921631	84.834129	84.901184	84.897598	84.850906	84.91288	84.915047	84.901253	84.854858	84.847672	84.861984	84.840439	84.902298	84.90741	84.877129	84.892128	84.861038	84.873528	84.868805	84.846443	84.92794	84.84198	84.897278	84.881508	84.917946	84.862259	84.842453	84.882858	84.861916	84.934616	84.927559	84.882797	84.842262	84.799515	84.82737	84.820076	84.860802	84.825119	84.880928	84.898651	84.939827	84.869904	84.902641	84.882454	84.884575	84.889961	84.838379	84.857071	84.843636	84.931847	84.869904	84.879402	84.875031	84.958992	84.844879	84.852409	84.838486	84.873894	84.938568	84.889381	84.875198	84.870995	84.848251	84.889534	84.925407	84.876678	84.918587	84.877861	84.907364	84.841621	84.863762	84.82679	84.862129	84.888954	84.82975	84.868462	84.868721	84.853722	84.768661	84.815804	84.883972	84.818634	84.871361	84.905609	84.812286	84.873909	84.813164	84.875626	84.868782	84.855202	84.862755	84.775337	84.80645	84.798683	84.911247	84.904854	84.861961	84.832283	84.938133	84.870544	84.822433	84.806686	84.867371	84.919228	84.900581	84.853508	84.8787	84.896141	84.850525	84.886398	84.9049	84.854942	84.85183	84.888313	84.814857	84.879059	84.903671	84.864235	84.900757	84.839561	84.898033	84.883759	84.893028	84.871895	84.812927	84.891701	84.88121	84.88752	84.864815	84.896355	84.905731	84.936394	84.959526	84.91024	84.839966	84.850632	84.959145	84.93541	84.898758	84.803986	84.918953	84.895309	84.969765	84.819885	84.902191	84.896698	84.905609	84.845886	84.896332	84.837563	84.903549	84.916977	84.926315	84.924484	84.922424	84.911896	84.918434	84.868011	84.940216	84.889275	84.914833	84.918503	84.881508	84.859406	84.906853	84.881912	84.819214	84.934059	84.896446	84.959167	84.954811	84.960838	84.876205	84.902817	84.866959	84.909508	84.932106	84.907089	84.908524	84.82209	84.883415	84.904488	84.906723	84.903244	84.869492	84.93457	84.868294	84.894836	84.88443	84.895111	84.930389	84.879684	84.889275	84.90065	84.900841	84.80928	84.920731	84.864838	84.83316	84.845718	84.879234	84.929077	84.866722	84.830009	84.815247	84.829369	84.838333	84.870415	84.78817	84.818764	84.842545	84.787437	84.864044	84.813057	84.806511	84.837669	84.809563	84.796555	84.857735	84.84153	84.826279	84.775703	84.834648	84.84198	84.881424	84.845955	84.757523	84.662148	84.847565	84.79287	84.806259	84.771965	84.806061	84.852455	84.70446	84.762222	84.836815	84.727081	84.71804	84.767395	84.79351	84.740105	84.776772	84.78598	84.722488	84.857948	84.757935	84.799026	84.79821	84.790359	84.767029	84.797455	84.758621	84.802155	84.829086	84.904037	84.865097	84.882454	84.851082	84.79525	84.824883	84.78553	84.793106	84.824196	84.856384	84.83535	84.860069	84.789261	84.841682	84.79068	84.800461	84.819687	84.818832	84.818962	84.85994	84.874237	84.791748	84.773834	84.814156	84.807159	84.78315	84.809517	84.836472	84.754997	84.749741	84.792267	84.792694	84.784775	84.757912	84.7827	84.80323	84.718842	84.719055	84.796234	84.762764	84.762161	84.752655	84.749031	84.744522	84.739052	84.760941	84.719292	84.805717	84.773964	84.692528	84.707336	84.673347	84.712532	84.697014	84.667427	84.68354	84.618698	84.731903	84.678558	84.655556	84.689056	84.682465	84.750854	84.740555	84.731369	84.722786	84.68869	84.699036	84.606209	84.633629	84.673195	84.674568	84.738556	84.628136	84.681633	84.651093	84.678345	84.693924	84.689163	84.665947	84.624702	84.639404	84.665298	84.639488	84.651199	84.661888	84.620583	84.681305	84.643028	84.665733	84.650604	84.554878	84.693863	84.667381	84.655777	84.649681	84.647446	84.6847	84.733833	84.679016	84.680428	84.659462	84.705299	84.5513	84.645538	84.706566	84.701263	84.649422	84.651115	84.612923	84.608269	84.668968	84.676155	84.627258	84.5858	84.67968	84.639877	84.594254	84.639465	84.661545	84.613312	84.615608	84.644485	84.692337	84.666656	84.687141	84.596786	84.658714	84.642166	84.642982	84.581078	84.644058	84.702873	84.691498	84.641335	84.627983	84.66468	84.653175	84.701111	84.654076	84.814514	84.697701	84.671288	84.669724	84.741028	84.711861	84.673523	84.73111	84.67189	84.780487	84.713814	84.676605	84.720085	84.791878
84.786774	84.810852	84.756371	84.790337	84.775833	84.726608	84.823959	84.820419	84.816467	84.834389	84.770897	84.762222	84.844261	84.832176	84.337044	84.795395	84.783554	84.795227	84.80162	84.801987	84.735619	84.81443	84.836189	84.777504	84.804001	84.798767	84.759865	84.770294	84.735916	84.752159	84.801964	84.768509	84.74276	84.782242	84.805077	84.77169	84.78688	84.779694	84.778297	84.781494	84.796539	84.764648	84.759888	84.842155	84.690559	84.809326	84.758087	84.878098	84.845161	84.807457	84.873909	84.757744	84.732803	84.856918	84.830589	84.796623	84.7686	84.850243	84.785637	84.842735	84.849556	84.904984	84.880997	84.866508	84.809364	84.853355	84.86853	84.819901	84.843895	84.837967	84.881981	84.813957	84.836235	84.906937	84.919914	84.878311	84.87973	84.845566	84.907814	84.852821	84.859985	84.845978	84.827133	84.898628	84.852173	84.89537	84.855652	84.884361	84.944229	84.891144	84.917023	84.843506	84.860741	84.884361	84.882988	84.8843	84.882729	84.926544	84.862968	84.923027	84.873802	84.902214	84.872299	84.923004	84.878181	84.888611	84.855675	84.881355	84.9244	84.904251	84.859085	84.81411	84.856529	84.852753	84.883636	84.862366	84.855804	84.866142	84.838676	84.883415	84.847885	84.861252	84.848808	84.880394	84.830803	84.873314	84.934425	84.861465	84.875504	84.891998	84.839005	84.891014	84.893372	84.909813	84.951698	84.827667	84.757614	84.819626	84.813828	84.851578	84.864876	84.853592	84.904343	84.890717	84.882324	84.89003	84.824905	84.864189	84.90683	84.863487	84.872902	84.852715	84.821342	84.90316	84.884857	84.869041	84.892151	84.879639	84.925156	84.868652	84.89402	84.829536	84.887108	84.902771	84.841919	84.841896	84.833572	84.909706	84.890717	84.916397	84.838875	84.864174	84.80761	84.896294	84.813126	84.896614	84.838875	84.844711	84.917686	84.904701	84.902191	84.767136	84.863335	84.824234	84.834084	84.840805	84.871338	84.849258	84.88372	84.791641	84.873245	84.827583	84.803146	84.869194	84.858719	84.839195	84.781471	84.860329	84.889084	84.811859	84.880135	84.910477	84.841492	84.854813	84.845055	84.877304	84.913628	84.859062	84.845161	84.892387	84.877708	84.826981	84.916122	84.935928	84.79866	84.862473	84.877922	84.845329	84.855309	84.950836	84.82975	84.9132	84.885971	84.893288	84.837517	84.883972	84.872368	84.865288	84.844498	84.861855	84.870049	84.877968	84.864189	84.890953	84.925171	84.943199	84.915154	84.835526	84.818207	84.917046	84.906509	84.906746	84.844963	84.923927	84.852409	84.956932	84.871658	84.852173	84.869041	84.854195	84.890373	84.874512	84.828209	84.853638	84.91951	84.893074	84.935585	84.950089	84.892494	84.898933	84.839966	84.882133	84.906227	84.918137	84.92408	84.872368	84.890755	84.913673	84.935516	84.9179	84.950516	84.95253	84.939163	84.933563	84.917496	84.908096	84.941292	84.862328	84.963348	84.915222	84.901718	84.8908	84.801086	84.908913	84.848267	84.900414	84.89563	84.893997	84.909897	84.936119	84.797676	84.877815	84.882347	84.865395	84.893822	84.928032	84.857666	84.913376	84.857544	84.876549	84.791084	84.846123	84.846916	84.9179	84.864815	84.842545	84.802612	84.845779	84.834839	84.823982	84.870201	84.802437	84.806686	84.841255	84.856529	84.851898	84.760658	84.746758	84.835655	84.797951	84.810699	84.8116	84.848015	84.786171	84.819626	84.82267	84.838486	84.849533	84.81675	84.778229	84.653198	84.849388	84.783058	84.759178	84.80336	84.789993	84.835693	84.724716	84.798187	84.848335	84.72287	84.738861	84.82531	84.756409	84.718903	84.784325	84.75798	84.758087	84.899704	84.836166	84.769974	84.816345	84.8255	84.739311	84.770699	84.745979	84.79583	84.794479	84.849945	84.83992	84.829842	84.802071	84.85228	84.802307	84.853935	84.831039	84.795959	84.834518	84.817604	84.850906	84.764885	84.836212	84.745811	84.749283	84.729866	84.771004	84.79557	84.81926	84.857841	84.816299	84.778831	84.814514	84.765465	84.771599	84.802612	84.794327	84.755981	84.807693	84.755875	84.763748	84.762352	84.695793	84.740768	84.768166	84.729736	84.692978	84.744972	84.738449	84.752487	84.775848	84.687706	84.741776	84.706329	84.633438	84.696182	84.767548	84.781044	84.695816	84.636528	84.680557	84.656784	84.653542	84.653542	84.67955	84.69957	84.694679	84.705063	84.681396	84.685196	84.677765	84.718819	84.667252	84.736328	84.664246	84.600624	84.67086	84.564194	84.616852	84.57505	84.641289	84.665924	84.610909	84.691139	84.621567	84.681244	84.617172	84.647446	84.573074	84.592606	84.570755	84.676224	84.571983	84.612709	84.668495	84.584259	84.646355	84.62648	84.603416	84.649658	84.62146	84.632515	84.646179	84.643089	84.640472	84.700813	84.663307	84.635902	84.662186	84.685303	84.66674	84.667191	84.609535	84.637817	84.625603	84.664955	84.643974	84.642235	84.616531	84.635323	84.640175	84.676865	84.61837	84.637405	84.678284	84.624405	84.666115	84.600266	84.667191	84.619812	84.629318	84.611443	84.67852	84.627922	84.661652	84.564598	84.641823	84.635155	84.633179	84.645325	84.627106	84.71843	84.661804	84.637596	84.660667	84.694351	84.691734	84.725082	84.696976	84.690453	84.74437	84.684288	84.698647	84.667984	84.683174	84.742378	84.757248	84.732529	84.775787	84.68219	84.732246	84.701393	84.730576
84.833786	84.835953	84.782654	84.815292	84.756172	84.758812	84.808556	84.799393	84.776405	84.841942	84.842392	84.761368	84.782051	84.853745	84.371613	84.811729	84.823273	84.761879	84.765831	84.835205	84.720085	84.851402	84.772697	84.738686	84.763512	84.781776	84.789734	84.777779	84.763794	84.740356	84.781326	84.83168	84.826424	84.767288	84.762115	84.779694	84.820007	84.815033	84.78038	84.778	84.783363	84.851234	84.794968	84.872299	84.692978	84.790764	84.830887	84.80098	84.806297	84.76506	84.832115	84.809364	84.71006	84.845779	84.81958	84.775421	84.77832	84.794907	84.750076	84.8237	84.837029	84.778702	84.865028	84.868401	84.804092	84.832138	84.846085	84.831429	84.839645	84.847519	84.839256	84.789711	84.819092	84.871056	84.879967	84.823273	84.83091	84.822479	84.90033	84.82975	84.902641	84.845909	84.803276	84.870354	84.862968	84.873398	84.90387	84.862686	84.887001	84.849663	84.924942	84.844025	84.921143	84.89904	84.882881	84.831535	84.850891	84.864281	84.882538	84.886017	84.878845	84.885262	84.871231	84.882774	84.838875	84.930885	84.849174	84.860222	84.93277	84.850822	84.853485	84.869942	84.90387	84.806084	84.852089	84.870132	84.868721	84.854919	84.925285	84.900177	84.867798	84.783615	84.860374	84.901421	84.788658	84.844299	84.901703	84.878464	84.872971	84.802353	84.813293	84.823914	84.81926	84.925262	84.89389	84.820053	84.799713	84.852882	84.821365	84.851662	84.862518	84.819557	84.872261	84.902023	84.838913	84.886162	84.801926	84.91153	84.882217	84.872711	84.863503	84.859451	84.843788	84.891205	84.845093	84.879662	84.883957	84.851295	84.884384	84.807091	84.893463	84.870026	84.820007	84.918266	84.868095	84.828423	84.788895	84.854019	84.825394	84.898674	84.842049	84.864388	84.897255	84.803619	84.870392	84.874451	84.924469	84.877777	84.8461	84.836319	84.78849	84.842201	84.866806	84.884171	84.835266	84.810417	84.874382	84.750641	84.890091	84.819427	84.889557	84.81636	84.7686	84.837776	84.888718	84.847565	84.838654	84.843849	84.871658	84.854797	84.83709	84.926247	84.855011	84.862968	84.787651	84.884125	84.920753	84.928673	84.850845	84.827736	84.873482	84.828827	84.918304	84.888763	84.856529	84.887367	84.84552	84.838356	84.892578	84.892151	84.805695	84.836815	84.877411	84.882492	84.867134	84.849068	84.811646	84.842865	84.8461	84.874878	84.858315	84.872452	84.907883	84.897728	84.884338	84.870865	84.936806	84.903656	84.825996	84.949188	84.841751	84.902153	84.868546	84.925346	84.863831	84.906654	84.814476	84.866791	84.855247	84.878761	84.786835	84.877022	84.888908	84.902367	84.923973	84.882217	84.924423	84.915581	84.90052	84.900414	84.810806	84.887238	84.901054	84.855698	84.866486	84.845398	84.91217	84.894745	84.92202	84.907066	84.924637	84.935928	84.877022	84.886681	84.930023	84.898956	84.931267	84.874641	84.932945	84.878716	84.906982	84.854111	84.833443	84.880951	84.838959	84.821106	84.889297	84.906982	84.875481	84.890648	84.89917	84.923027	84.855949	84.833702	84.890152	84.891747	84.807198	84.931824	84.864792	84.850716	84.855736	84.874359	84.850975	84.928955	84.867088	84.822861	84.81147	84.887085	84.843079	84.872284	84.798447	84.745918	84.798706	84.789001	84.818146	84.855934	84.805763	84.789566	84.79184	84.774155	84.873871	84.822525	84.822395	84.818741	84.834625	84.797226	84.850029	84.849213	84.90361	84.785591	84.69873	84.805611	84.78437	84.756027	84.743965	84.757462	84.802223	84.736778	84.770912	84.823013	84.773987	84.793297	84.788254	84.824883	84.771194	84.790359	84.784904	84.764244	84.840393	84.814285	84.859383	84.857773	84.833206	84.744629	84.779243	84.831169	84.774734	84.83316	84.799263	84.840248	84.843979	84.801926	84.764862	84.804497	84.761688	84.83548	84.803062	84.772629	84.83799	84.791855	84.789284	84.777397	84.780441	84.710983	84.744972	84.761368	84.797394	84.791626	84.759415	84.770744	84.737656	84.774094	84.725449	84.710144	84.840462	84.726067	84.748581	84.717484	84.749969	84.728882	84.760269	84.662231	84.667465	84.738968	84.750999	84.677185	84.717934	84.736626	84.71032	84.737503	84.67292	84.783234	84.643265	84.603027	84.678543	84.708084	84.674896	84.69519	84.636269	84.699722	84.695793	84.670387	84.622749	84.654419	84.610023	84.684181	84.689697	84.68721	84.688499	84.633911	84.686653	84.691734	84.722252	84.630859	84.58503	84.638756	84.587364	84.634018	84.587196	84.657257	84.627403	84.682724	84.66732	84.64537	84.702896	84.643669	84.598114	84.598549	84.588051	84.588028	84.645882	84.57312	84.604172	84.639038	84.626572	84.621742	84.632599	84.606483	84.658051	84.58857	84.603264	84.658646	84.534904	84.640129	84.673157	84.610672	84.626076	84.664528	84.619659	84.657532	84.605522	84.614357	84.655449	84.619102	84.643524	84.673477	84.607964	84.65966	84.695023	84.667381	84.668541	84.639748	84.624535	84.666351	84.564491	84.585777	84.556511	84.636078	84.606354	84.580139	84.614166	84.640518	84.682487	84.666397	84.664551	84.656006	84.618263	84.635155	84.674438	84.617088	84.708733	84.684052	84.681198	84.753944	84.6959	84.666656	84.769882	84.68663	84.709229	84.710144	84.664528	84.741714	84.70948	84.676735	84.711517	84.718964	84.73671	84.69017	84.731972	84.729073	84.702057	84.681847
84.839577	84.87104	84.755898	84.837326	84.747978	84.779648	84.850632	84.775253	84.850418	84.795395	84.836533	84.772354	84.816917	84.839989	84.351631	84.803062	84.765144	84.818962	84.737679	84.795441	84.789238	84.810783	84.817436	84.769348	84.817047	84.777481	84.769974	84.782913	84.762764	84.77124	84.827797	84.766624	84.733948	84.763405	84.7854	84.833076	84.863396	84.8255	84.739456	84.808426	84.81012	84.800781	84.784904	84.809151	84.661674	84.780975	84.801125	84.834518	84.840523	84.774796	84.744698	84.821686	84.726158	84.845116	84.750076	84.789497	84.756752	84.776497	84.769073	84.800781	84.792458	84.786346	84.833466	84.8517	84.783058	84.822395	84.831726	84.847885	84.814713	84.783707	84.805954	84.797157	84.82975	84.855438	84.863632	84.862907	84.84346	84.87928	84.862366	84.83342	84.873611	84.83503	84.789581	84.902794	84.847305	84.85788	84.917534	84.892326	84.915024	84.892258	84.854881	84.880417	84.876335	84.802094	84.839088	84.839172	84.793015	84.854904	84.802803	84.816086	84.813614	84.829773	84.896912	84.819756	84.827332	84.891487	84.804863	84.925667	84.91449	84.860435	84.882065	84.879837	84.917923	84.829727	84.810165	84.872536	84.848999	84.815742	84.882065	84.865288	84.820915	84.783386	84.829536	84.867264	84.785141	84.862152	84.904808	84.867477	84.864815	84.810959	84.850761	84.832436	84.768532	84.852005	84.868271	84.842995	84.854576	84.897751	84.818764	84.797691	84.84668	84.895416	84.856171	84.847282	84.933159	84.853401	84.81237	84.868721	84.865654	84.842026	84.847389	84.898849	84.814621	84.8302	84.81559	84.864662	84.874191	84.873787	84.888054	84.848465	84.89061	84.841637	84.834496	84.848763	84.850136	84.827782	84.840332	84.825073	84.918907	84.878372	84.867493	84.799515	84.867195	84.796387	84.859215	84.826553	84.822289	84.852585	84.823402	84.788231	84.788727	84.820244	84.813187	84.868401	84.790268	84.807991	84.866508	84.796539	84.891273	84.795998	84.846062	84.803101	84.831039	84.790077	84.864059	84.794174	84.768639	84.821793	84.834648	84.801239	84.804558	84.878098	84.863503	84.876656	84.796021	84.802284	84.919083	84.858421	84.883522	84.844406	84.882065	84.870308	84.944122	84.895561	84.81147	84.939484	84.872498	84.820999	84.882408	84.892578	84.845329	84.893761	84.832588	84.907883	84.863655	84.840912	84.82003	84.872986	84.848595	84.839005	84.891464	84.817139	84.930733	84.841835	84.839729	84.868759	84.955048	84.92054	84.827866	84.871422	84.889793	84.878479	84.844711	84.874382	84.886162	84.894554	84.811623	84.888115	84.865135	84.905945	84.80027	84.873314	84.892708	84.832825	84.928734	84.900864	84.824112	84.904465	84.905823	84.895584	84.8731	84.851318	84.850311	84.806496	84.874664	84.82383	84.913284	84.875481	84.926437	84.871742	84.923111	84.857903	84.859276	84.850311	84.87619	84.920174	84.948692	84.902863	84.928009	84.854965	84.883354	84.87458	84.856682	84.866531	84.821983	84.786217	84.901291	84.853073	84.901894	84.928932	84.902153	84.929596	84.850311	84.847839	84.85434	84.846642	84.867279	84.882797	84.827179	84.865654	84.894318	84.897751	84.840866	84.790718	84.890953	84.811729	84.875885	84.851425	84.845329	84.889534	84.791733	84.822289	84.78006	84.81765	84.841187	84.843056	84.764626	84.833076	84.78804	84.784821	84.868401	84.817673	84.790703	84.844963	84.767464	84.784538	84.867432	84.794708	84.861595	84.789581	84.73877	84.796234	84.730705	84.734955	84.704826	84.67498	84.796471	84.808678	84.754761	84.805809	84.787994	84.752441	84.836578	84.784668	84.753731	84.786469	84.784904	84.821686	84.78109	84.800591	84.845505	84.840736	84.845032	84.782974	84.823616	84.807289	84.780037	84.800781	84.785187	84.739761	84.861336	84.83091	84.726608	84.763985	84.772118	84.767929	84.744133	84.781128	84.797203	84.733131	84.722183	84.760208	84.750038	84.689827	84.754608	84.735985	84.756371	84.708839	84.752937	84.712227	84.746323	84.762589	84.724548	84.708923	84.77375	84.743515	84.767845	84.711693	84.701607	84.682449	84.721497	84.71122	84.672081	84.722229	84.714096	84.701134	84.681694	84.722382	84.708969	84.726906	84.750443	84.7286	84.647232	84.698196	84.690216	84.686241	84.647964	84.682854	84.635345	84.677383	84.684204	84.628479	84.618523	84.620476	84.651329	84.691711	84.630028	84.645599	84.639168	84.650536	84.615265	84.661354	84.686096	84.635948	84.588829	84.550804	84.631165	84.659958	84.636673	84.660149	84.655731	84.641975	84.618332	84.621033	84.695641	84.640732	84.613953	84.617493	84.587799	84.600754	84.613312	84.588226	84.600716	84.602989	84.621826	84.620239	84.584473	84.623413	84.618591	84.614769	84.612129	84.607857	84.569084	84.59951	84.593201	84.606766	84.601807	84.615196	84.593033	84.612175	84.618523	84.651421	84.618134	84.661781	84.67955	84.666183	84.666008	84.630928	84.629402	84.679077	84.599083	84.603394	84.564125	84.644722	84.617233	84.630966	84.619446	84.653412	84.639526	84.627342	84.652466	84.637016	84.646545	84.678474	84.654144	84.639725	84.593269	84.668457	84.705856	84.680771	84.693947	84.711647	84.702896	84.774841	84.69944	84.703171	84.712914	84.698494	84.693069	84.662361	84.676331	84.734543	84.685173	84.623863	84.669167	84.673241	84.723709	84.677338	84.711952	84.720535	84.764648	84.700188
84.835632	84.900673	84.831062	84.869041	84.770935	84.770767	84.80233	84.788895	84.82795	84.864685	84.802971	84.802032	84.818703	84.872192	84.357666	84.807716	84.813362	84.790359	84.732376	84.804558	84.770226	84.782547	84.809242	84.819199	84.797226	84.809364	84.806946	84.797974	84.802376	84.762207	84.776535	84.782806	84.764198	84.831963	84.825737	84.718948	84.822159	84.815636	84.795013	84.765312	84.792244	84.807526	84.747353	84.819344	84.666351	84.744736	84.774094	84.79866	84.809196	84.833939	84.774223	84.782585	84.754326	84.896317	84.756752	84.781792	84.770058	84.779137	84.769691	84.832138	84.833572	84.787781	84.849281	84.842072	84.805656	84.8237	84.788467	84.805183	84.792763	84.805481	84.790031	84.797607	84.797951	84.79744	84.801811	84.846916	84.855888	84.82209	84.855286	84.85022	84.854988	84.87619	84.789001	84.821342	84.877754	84.841766	84.848488	84.876831	84.858101	84.878593	84.814796	84.858894	84.882088	84.758492	84.840866	84.854538	84.759262	84.818489	84.79686	84.876335	84.829063	84.804047	84.834152	84.83857	84.830139	84.884789	84.829842	84.866577	84.813187	84.83651	84.853485	84.864578	84.952408	84.878761	84.804176	84.825485	84.777893	84.850502	84.866211	84.855843	84.865784	84.798531	84.796944	84.884941	84.81662	84.820763	84.845589	84.879791	84.816574	84.796577	84.90509	84.851013	84.809799	84.822823	84.794479	84.851639	84.830246	84.881805	84.832306	84.80806	84.842369	84.810738	84.854362	84.854195	84.821945	84.838318	84.808319	84.902283	84.854279	84.830376	84.842072	84.877541	84.822563	84.82505	84.803871	84.877838	84.883698	84.871895	84.89003	84.840782	84.823357	84.838852	84.80407	84.822845	84.821983	84.808533	84.814499	84.838058	84.863441	84.850563	84.825607	84.795418	84.866402	84.793251	84.846275	84.835785	84.835999	84.824669	84.873138	84.834816	84.807137	84.855591	84.812843	84.827393	84.821404	84.762657	84.876678	84.818573	84.795807	84.807739	84.896461	84.796066	84.795204	84.821426	84.876442	84.792999	84.79673	84.889511	84.831215	84.820396	84.805786	84.877281	84.880051	84.82795	84.850563	84.875374	84.914421	84.881355	84.902534	84.865891	84.816727	84.829842	84.888931	84.888908	84.875954	84.958221	84.853996	84.835739	84.893654	84.966225	84.899986	84.867775	84.864151	84.882599	84.860611	84.849045	84.822174	84.896683	84.873245	84.798401	84.864967	84.826874	84.889702	84.864365	84.820976	84.854515	84.956871	84.833054	84.876877	84.885132	84.856529	84.883652	84.829605	84.862114	84.840202	84.870094	84.799881	84.917259	84.858635	84.93985	84.869728	84.875801	84.938454	84.861511	84.952232	84.89209	84.880844	84.897537	84.91629	84.865761	84.908226	84.855247	84.896935	84.801361	84.869469	84.851898	84.837738	84.916954	84.894661	84.883011	84.869232	84.859238	84.93734	84.800079	84.882645	84.864792	84.930367	84.95047	84.859489	84.81411	84.868805	84.892151	84.853981	84.875824	84.87471	84.824753	84.873352	84.858009	84.893051	84.891724	84.858826	84.918198	84.866425	84.819626	84.887756	84.880348	84.848076	84.996933	84.793251	84.793915	84.889816	84.870628	84.833961	84.82692	84.892899	84.833038	84.835976	84.820465	84.816452	84.827713	84.791	84.781067	84.836578	84.82003	84.795631	84.806602	84.767868	84.816681	84.820183	84.808746	84.846939	84.902771	84.794968	84.769196	84.741928	84.773018	84.836746	84.781174	84.853912	84.807648	84.805443	84.797867	84.724396	84.691826	84.738495	84.741989	84.768234	84.814476	84.723389	84.843269	84.808533	84.759583	84.825378	84.7286	84.726028	84.759544	84.691605	84.799217	84.778534	84.768684	84.81218	84.835007	84.792221	84.791626	84.788788	84.779137	84.733711	84.731949	84.778015	84.775337	84.834259	84.84359	84.725212	84.716179	84.765015	84.738152	84.728539	84.749863	84.737846	84.633926	84.669548	84.719139	84.71701	84.67968	84.710236	84.674698	84.72448	84.735489	84.735641	84.729675	84.716072	84.744461	84.682487	84.673668	84.749847	84.73819	84.744934	84.732765	84.672127	84.660385	84.676521	84.700081	84.699913	84.709915	84.69783	84.641975	84.700279	84.68483	84.698006	84.655861	84.674934	84.72448	84.684975	84.649872	84.613113	84.615196	84.616531	84.730186	84.647491	84.698044	84.65966	84.651291	84.659912	84.634361	84.670624	84.683586	84.573097	84.642128	84.646568	84.667877	84.60936	84.609192	84.65097	84.618286	84.599792	84.602669	84.648346	84.646973	84.641701	84.645599	84.626228	84.650642	84.644592	84.624443	84.584724	84.640129	84.590111	84.635452	84.602089	84.649467	84.615494	84.630928	84.643883	84.601509	84.621117	84.616531	84.570587	84.663605	84.643288	84.592499	84.584297	84.622253	84.62236	84.600624	84.610947	84.582176	84.62925	84.604599	84.66011	84.623283	84.57312	84.666954	84.636696	84.673325	84.687424	84.612518	84.682098	84.630585	84.669853	84.647125	84.641937	84.552971	84.643692	84.638329	84.606163	84.588417	84.642273	84.654274	84.632385	84.660599	84.635155	84.654572	84.688263	84.646866	84.6185	84.62352	84.640686	84.617363	84.68399	84.628349	84.723213	84.697121	84.716263	84.712402	84.718002	84.714287	84.68309	84.690598	84.656654	84.676376	84.769524	84.781342	84.710251	84.575005	84.605453	84.683151	84.676285	84.692657	84.71759	84.712425	84.718491	84.698647
84.800011	84.916267	84.831917	84.871552	84.806259	84.841232	84.814323	84.795525	84.782333	84.853439	84.782997	84.749008	84.842758	84.851471	84.370644	84.756752	84.765358	84.835266	84.746109	84.789413	84.815826	84.8134	84.7742	84.779602	84.826385	84.852478	84.812347	84.784843	84.759354	84.787285	84.778793	84.802498	84.772163	84.833633	84.72879	84.790482	84.810463	84.849365	84.772308	84.757378	84.781731	84.802307	84.751945	84.803574	84.633736	84.740662	84.760017	84.790314	84.805786	84.844147	84.781433	84.769501	84.769737	84.763062	84.815056	84.813423	84.813271	84.786705	84.837631	84.856873	84.836143	84.805763	84.847496	84.794754	84.861404	84.803467	84.746025	84.760979	84.866211	84.798401	84.805336	84.762421	84.803467	84.776154	84.825035	84.828575	84.876961	84.822906	84.874214	84.836021	84.836235	84.808678	84.735703	84.80072	84.855286	84.857651	84.88121	84.880417	84.859642	84.892899	84.807114	84.844109	84.872131	84.832222	84.807503	84.825607	84.812996	84.835846	84.752441	84.876678	84.811684	84.781044	84.790253	84.804817	84.804901	84.822906	84.753731	84.826683	84.803299	84.888268	84.82692	84.845093	84.872864	84.854233	84.846596	84.849945	84.767525	84.773773	84.809021	84.755188	84.825569	84.772049	84.800507	84.850266	84.773895	84.785721	84.779266	84.846535	84.786751	84.81456	84.844582	84.816193	84.852432	84.828827	84.820549	84.789391	84.807419	84.874214	84.805206	84.8284	84.826553	84.803764	84.803986	84.808723	84.80954	84.871315	84.7677	84.834991	84.824585	84.863441	84.850098	84.869553	84.801643	84.810097	84.767593	84.838745	84.850761	84.814156	84.824623	84.825439	84.808876	84.825935	84.809326	84.747589	84.790588	84.840225	84.809021	84.864861	84.789261	84.843231	84.810722	84.782822	84.778061	84.811813	84.874489	84.846725	84.760788	84.827347	84.789413	84.823547	84.786171	84.882668	84.814171	84.838875	84.832245	84.753662	84.799538	84.806274	84.824127	84.830994	84.88475	84.817116	84.804436	84.840118	84.82563	84.827347	84.793831	84.800674	84.831322	84.818184	84.799324	84.935364	84.834282	84.876251	84.822411	84.83522	84.874168	84.833076	84.954292	84.848633	84.786705	84.857285	84.902641	84.886917	84.849495	84.93129	84.88887	84.857735	84.898033	84.971802	84.888763	84.90361	84.807976	84.885567	84.872711	84.87471	84.823639	84.854149	84.831253	84.83149	84.839088	84.858101	84.826317	84.872215	84.839668	84.847435	84.876442	84.848076	84.863846	84.868164	84.861771	84.938133	84.835571	84.884834	84.811989	84.874298	84.836853	84.859383	84.812546	84.933823	84.858505	84.910179	84.88913	84.836426	84.932274	84.876678	84.888115	84.887733	84.871635	84.885223	84.873161	84.868889	84.823936	84.8311	84.884102	84.796127	84.827736	84.885803	84.854111	84.88681	84.887756	84.856979	84.898628	84.837822	84.905373	84.896957	84.932838	84.923439	84.922859	84.823441	84.806511	84.872025	84.840309	84.864769	84.891853	84.858505	84.887085	84.869469	84.858849	84.877388	84.829514	84.866272	84.828613	84.833847	84.860519	84.865456	84.832947	84.929405	84.821617	84.843529	84.859772	84.846596	84.786346	84.855568	84.848869	84.837326	84.808037	84.881615	84.795357	84.763298	84.814392	84.775551	84.845612	84.803467	84.785378	84.785934	84.770805	84.789581	84.803551	84.886658	84.835693	84.813423	84.725555	84.798637	84.743622	84.782074	84.82795	84.778984	84.829346	84.82576	84.804863	84.771133	84.771729	84.772285	84.767548	84.752464	84.79808	84.840698	84.735275	84.82016	84.751236	84.77523	84.779388	84.752121	84.755661	84.711029	84.75592	84.73317	84.751045	84.770981	84.803513	84.754822	84.708069	84.770447	84.721992	84.719414	84.689697	84.685257	84.728302	84.756927	84.792633	84.774261	84.695473	84.681198	84.740234	84.749649	84.702637	84.690559	84.702232	84.684654	84.685623	84.698196	84.747314	84.696411	84.666908	84.662468	84.712463	84.671783	84.700684	84.696007	84.706047	84.679245	84.653648	84.685577	84.693024	84.712891	84.689201	84.675278	84.637924	84.66925	84.617882	84.676331	84.667854	84.714912	84.709312	84.625	84.680405	84.678925	84.713257	84.594597	84.643761	84.659012	84.721542	84.644661	84.590668	84.593674	84.587151	84.67646	84.620087	84.641998	84.629745	84.651093	84.69352	84.586334	84.626251	84.610092	84.595886	84.6035	84.693542	84.636162	84.605499	84.603714	84.624191	84.632515	84.582367	84.606354	84.656975	84.572197	84.672707	84.630219	84.637108	84.665085	84.614983	84.598053	84.562775	84.632599	84.591164	84.632599	84.664421	84.638672	84.627365	84.617409	84.639252	84.642021	84.598053	84.613762	84.653946	84.608521	84.621803	84.618973	84.585846	84.644638	84.67247	84.607605	84.637169	84.606873	84.666138	84.59417	84.622002	84.617516	84.585007	84.62442	84.623116	84.653435	84.696739	84.577965	84.684975	84.658798	84.664467	84.632431	84.661613	84.60955	84.68605	84.669167	84.613892	84.617172	84.590218	84.609085	84.644913	84.703049	84.662682	84.672127	84.67485	84.677361	84.61219	84.599251	84.697037	84.67485	84.689507	84.606033	84.686905	84.692039	84.741219	84.684357	84.73922	84.725555	84.705193	84.69371	84.689529	84.738968	84.745293	84.750763	84.750999	84.589279	84.548851	84.680153	84.633926	84.671715	84.65554	84.652878	84.69249	84.646416
[truncated: 2,192,721 more chars]
