# Supplementary material for: Long-distance electron transport in multicellular freshwater cable bacteria
Source: eLife. 2024 Aug 29;12:RP91097. doi: 10.7554/eLife.91097 (PMC11361709; doi:10.7554/eLife.91097)
Supplement: Figure 4—source data 9. [file elife-91097-fig4-data9.zip › Figure 4Cable6V50nmPhase.txt]

72.209358	71.821724	73.270737	74.590775	76.499008	75.805496	76.108604	76.016273	76.897514	78.249199	78.363136	76.702507	76.623543	77.421257	78.354446	77.586304	77.360275	77.916222	76.773193	78.200623	77.975098	76.666527	76.639168	76.668625	77.377563	77.588089	77.075554	79.264984	78.038788	77.869438	78.540184	78.902496	79.206558	79.451561	78.716164	81.891319	82.287277	82.135445	81.237846	81.63076	81.378647	76.760979	74.438835	75.44603	72.193069	74.546463	75.06012	76.606979	77.712585	74.521683	77.655487	75.096062	78.557243	79.876312	81.55484	79.85041	73.770164	71.108841	72.933685	74.462051	75.019859	76.782928	79.554146	79.444839	74.61644	73.182938	71.284126	71.245049	72.847061	73.210426	80.126915	73.491135	69.75544	68.908249	69.942337	72.938858	71.62075	66.442139	65.594727	63.457996	62.389511	63.150551	64.602295	66.964287	66.499214	68.206474	67.966835	66.054115	65.637321	64.484253	63.823055	64.750137	61.515133	61.203697	62.177834	62.053291	61.724045	61.172455	60.871769	60.027988	61.612209	61.814381	61.757389	63.615582	63.595284	62.316063	61.18301	59.980309	59.36866	62.078377	61.803417	63.124954	62.195255	62.567287	61.932098	60.405449	60.949402	62.464314	62.081615	61.075638	60.659443	59.687046	60.182335	60.377941	59.171783	60.121864	60.181347	60.654186	61.593605	61.912636	60.147442	58.614185	57.632755	57.757637	57.391697	56.825729	57.30883	57.408737	56.775562	57.379875	56.100655	57.05447	56.612869	55.430725	55.903439	55.542328	56.160564	55.892879	56.513458	56.988873	56.791805	56.789963	55.841919	55.214474	55.741905	56.263367	56.577381	56.766766	56.70853	56.445114	55.527969	55.353928	55.748707	55.488083	55.204174	55.151302	55.360451	55.733986	55.728859	55.884254	55.510891	56.792942	57.100132	56.714088	56.314804	56.15419	55.703667	55.908932	56.555321	57.083908	57.087944	56.685291	56.046623	56.245964	56.289524	55.902729	55.490055	56.153999	55.222198	55.34779	55.069229	55.082508	55.340153	56.238541	56.276394	55.464584	55.137012	54.489311	54.216049	54.660736	54.968056	54.975845	55.168362	55.327362	55.456711	55.617901	55.196602	54.827011	55.108536	55.129673	54.934345	55.227306	55.277153	55.863224	55.145164	55.363434	55.654465	56.636967	57.623486	57.354664	56.563175	56.09853	55.433495	55.254578	55.425144	55.41489	55.284126	54.768929	54.752686	55.0494	55.37043	55.587753	55.557583	55.455124	56.067844	56.2229	55.810848	55.898804	55.97427	55.579983	55.183491	55.240826	55.588501	55.059273	54.59407	54.451397	54.276989	54.630955	55.777008	55.945343	55.885883	55.586441	54.950718	54.606728	55.674786	56.019867	55.27932	54.939667	54.563641	54.256218	54.371166	54.82122	55.046825	55.361073	54.787937	55.021076	54.308231	54.976486	55.099182	56.052673	56.431297	55.992401	56.04467	56.221504	55.838699	56.021496	55.764477	55.477654	54.829182	54.807938	54.420368	54.436142	55.786556	57.833897	57.676678	56.613022	57.187786	56.794918	56.597294	56.236183	56.264206	55.271358	55.101608	54.416313	54.451183	54.590679	54.891323	55.986588	56.339306	57.02076	56.763351	56.361279	55.963753	55.977615	55.649227	55.82975	56.42902	56.038857	55.790699	56.088833	56.780499	58.219341	58.912273	58.850586	58.498829	58.153873	57.489372	58.149818	57.801067	57.658073	58.617638	58.184216	58.55228	58.318069	57.865055	55.183746	54.710499	54.199677	54.034496	53.640274	53.60146	53.60043	53.239574	53.793697	53.951561	54.446011	54.8162	55.2752	56.722561	57.747959	58.125702	57.428864	55.96603	55.850609	57.658695	56.513157	56.779896	56.25972	56.26442	56.130032	56.024479	56.138805	56.093018	55.821728	55.814518	55.517498	56.876072	56.14782	56.563538	55.816792	55.469841	55.310799	55.439758	55.56432	55.609619	56.012444	56.276543	55.627686	56.788715	55.796387	56.401428	55.664894	56.03418	56.053169	55.627296	55.329185	55.216877	55.449715	56.312527	57.593037	57.155987	54.879414	53.421513	53.879913	52.863335	53.089241	54.271751	54.588512	55.317085	55.234901	54.71891	54.692818	54.828514	55.591808	55.180401	54.866516	55.859276	57.21154	57.67202	57.178173	56.287464	55.479477	55.693237	55.319401	54.640675	54.767792	54.895054	55.011913	55.291615	54.784805	55.440422	55.180443	55.192307	54.83448	54.880764	55.048286	55.407143	55.354164	55.15197	55.143555	55.792458	57.144699	57.623592	58.8932	61.495136	63.181965	61.880966	60.735146	59.000252	57.467915	63.674763	57.33902	58.37682	58.886333	58.010452	57.521519	57.963654	58.270798	58.020107	58.964973	57.870762	58.087055	57.149765	56.112133	55.801319	56.668232	56.493694	56.323471	56.461746	56.740585	56.956387	56.895985	57.154442	56.902443	57.097084	57.293678	57.221344	57.406631	57.79126	59.649044	58.025345	57.953201	58.462006	57.859539	57.404617	93.889908	82.799751	57.220036	58.239578	81.629318	62.91943	95.358131	95.194366	95.319656	95.54277	95.596161	67.986084	62.272846	57.744289	58.106087	58.661415	95.0112	95.003799	66.182007	68.990303	69.177132	64.749001	62.194313	59.814182	59.12685	58.698383	57.653545	56.365742	56.280533	55.93586	56.2547	56.667931	57.14764	57.460148	57.836128	62.428028	59.369987	64.588989	62.579239	62.939495	81.142677	83.107666	63.968388	91.17775	72.378914	93.939224	93.267532
71.693085	71.772461	72.976212	74.693687	75.31559	74.747459	74.103447	74.855713	75.532333	76.143967	76.842949	76.046616	76.062553	77.14595	77.060699	75.618362	75.887505	76.305885	75.839912	77.139626	77.630127	76.344208	76.424721	75.391853	75.340057	75.679665	75.145195	77.300339	76.535072	76.1138	77.530815	77.975761	78.741478	79.075043	78.522423	80.660805	82.046432	81.526535	81.100945	81.848427	81.511391	79.163513	76.656631	77.346863	72.991402	74.325623	74.769539	76.704224	77.298149	74.826187	77.497581	75.562782	78.535187	78.834885	81.262115	80.264221	77.01062	76.058434	75.440071	75.129471	74.220932	74.749367	76.680878	76.546341	75.097672	75.554634	73.133133	72.054756	75.499229	76.927147	81.759781	80.624306	79.320175	78.329582	77.891159	77.355186	75.040741	70.634254	72.636948	68.39753	65.663544	69.21769	77.597702	72.800453	72.959068	71.437782	71.75589	71.772606	73.028999	70.438782	70.087044	72.098358	65.145302	63.575111	65.762054	64.816376	64.516396	61.431641	59.901237	59.609993	61.588863	60.043888	61.036049	63.947273	64.301025	64.013321	62.802315	62.320396	61.992908	64.248886	63.348755	62.835358	62.152512	60.120472	60.263763	58.990875	58.102654	58.43396	59.53223	59.281002	59.513798	59.567398	59.772083	59.605316	59.560791	61.146255	59.53474	59.280338	59.649197	59.296219	58.769386	58.902512	58.673752	59.41243	58.342766	57.635502	58.488892	58.064484	57.591576	58.324848	56.911842	57.924042	56.967758	56.293968	56.103165	56.002636	56.451164	56.323193	57.419014	57.502056	57.098351	56.380463	55.428322	54.659084	54.748199	55.196793	55.506535	55.444588	56.752495	56.879375	55.77293	55.911892	55.820847	55.529816	55.565586	55.528099	55.454414	55.276016	55.151066	55.24398	54.753693	55.940365	56.249462	56.433121	56.063084	56.054863	55.491707	55.649914	56.030231	56.605747	56.518307	56.251759	55.72686	56.173054	55.958584	54.866837	54.78912	55.454094	54.912243	55.084633	54.686401	54.946789	55.496964	55.984352	55.944035	55.836983	55.330666	54.578621	54.521862	54.88261	55.226425	55.382961	55.18821	55.726219	55.52121	56.000511	55.19574	55.042599	55.390362	55.342621	55.206665	55.33543	55.365902	56.053596	55.703987	55.201984	55.569469	56.978401	58.328926	57.309109	56.60405	56.19717	55.860542	55.739395	55.618713	55.519581	55.233143	55.330154	55.094677	55.012405	55.42712	54.950245	54.833836	54.79929	55.29097	55.763748	56.184254	56.389561	56.261158	55.749714	55.082466	55.466408	55.486492	55.627213	55.237625	54.945351	54.77985	55.321869	56.289333	56.521095	56.358318	55.906483	54.952862	54.863705	55.92453	56.344372	55.500378	55.186859	54.783348	54.466759	54.703934	54.6446	54.646423	54.969234	54.752361	54.600677	54.149422	54.937843	54.978439	55.841724	56.218136	56.073746	56.247856	56.209122	56.51189	56.314224	55.883846	55.758362	54.643913	54.57935	54.160988	54.34441	55.779476	58.251465	58.044525	57.081593	57.892433	56.709969	56.387245	55.892151	55.91629	55.235161	55.229858	54.356083	54.36153	54.870766	55.009338	56.270966	57.208473	57.493965	57.447769	57.083481	56.843605	56.614372	56.569569	56.230236	57.098652	56.307228	56.579395	56.755157	56.80719	58.028282	59.494873	58.898006	57.961185	57.471413	56.461723	56.642761	56.949734	57.443905	58.634869	58.598026	58.824299	58.559105	56.856865	54.84549	54.61911	54.048229	53.848415	53.587448	53.708984	53.623688	53.563198	54.11919	53.877445	54.31147	54.56731	55.018673	55.724396	56.081795	56.736916	57.064278	56.389194	56.005619	57.785683	57.126461	57.051487	56.876221	56.947247	56.85339	56.602119	56.569462	57.032799	56.364178	56.445972	55.59333	56.770649	56.418335	56.69072	56.027592	55.714222	55.733685	55.642426	55.438255	56.207127	56.220345	56.236526	55.496258	56.304504	55.229237	56.165264	55.539299	55.727268	55.877472	55.534882	55.677509	55.196644	55.149799	55.478252	56.773674	56.574612	55.499626	54.17086	54.277676	53.42971	54.116592	54.748047	55.524494	55.383904	55.553375	55.051975	55.008224	55.127033	55.571014	55.312408	54.957649	56.494102	57.163025	57.54821	57.372429	55.981113	55.426582	55.900627	55.827454	55.453899	55.303951	55.278717	55.458534	55.760616	54.993416	55.556229	55.343006	55.450661	55.046524	55.470871	55.866016	56.210133	56.68441	55.916332	56.588474	57.056316	59.124577	59.232338	61.376862	63.359787	64.39312	62.526413	60.694977	59.583126	57.684811	87.599831	58.231617	59.388054	59.397263	58.82151	58.583328	58.71349	59.324371	59.360977	60.233208	59.643787	57.746159	56.582378	56.244934	55.747997	61.405762	57.264259	55.881142	56.277874	56.710117	57.459206	57.533192	58.677895	58.521896	58.375877	59.413292	58.191574	58.493313	58.187477	65.438263	59.958488	59.519463	59.229462	59.029541	58.241982	95.072418	94.543793	56.994064	61.174858	93.820663	86.903572	95.224983	94.889885	94.833664	95.32103	95.042336	92.575371	84.914146	58.697762	58.276634	59.699986	94.53495	93.200157	67.443527	66.129303	68.777679	65.601898	68.990067	60.925285	59.827358	58.689629	57.196583	56.058533	55.786987	55.363327	56.050316	57.117039	58.535072	58.875946	59.955696	82.585281	61.846996	84.126823	73.076935	79.464905	92.984612	93.28096	89.381569	92.965088	90.882622	92.736198	92.466835
72.383316	73.059128	73.602028	73.44268	72.49588	71.410507	71.952789	73.114761	73.800056	74.151016	75.147362	74.071564	73.810806	74.135269	74.069481	73.394104	74.138382	74.609657	74.724564	75.144745	75.833069	75.831566	75.440758	75.075226	75.210747	75.155113	74.542816	76.36657	75.006516	74.426109	76.332664	77.037636	77.791016	78.252892	77.297768	78.802376	79.809258	78.813858	78.941597	80.102066	79.835136	79.085144	78.687622	78.902115	75.622375	74.866959	74.618301	75.222061	75.433563	74.31942	76.721565	75.770538	78.095818	77.159538	79.17598	78.39415	77.958214	78.391678	77.287231	75.91658	74.18145	73.989403	74.116753	73.272713	73.228554	76.011894	74.76413	73.542778	76.949188	77.342094	79.942657	78.904945	77.726059	76.962318	77.647484	78.388504	77.531204	75.454231	80.570236	78.473564	76.929596	78.34507	82.673195	74.311203	75.110138	71.591957	72.354843	76.305328	77.219017	74.999779	76.518486	78.536324	71.803078	71.214279	72.541756	68.670883	67.078186	63.970406	62.106892	61.34903	64.983231	62.56686	61.569527	64.138443	61.912121	63.743534	62.14777	64.084045	64.802124	65.987038	63.639549	60.246513	59.154404	58.159302	57.856709	56.895874	56.398399	57.591084	59.246349	59.610443	60.095428	60.647705	60.817009	60.828339	59.664688	62.013058	59.580147	58.663216	57.939598	56.879997	57.194286	58.440033	59.195774	60.393948	59.962952	58.990486	59.511417	59.025486	58.519665	59.581711	57.912582	58.668686	56.940914	56.947052	57.194221	57.259949	57.760643	57.426437	58.077423	58.410614	57.196346	56.337742	55.437096	54.593552	54.870251	55.06929	55.296978	55.162956	55.186108	56.143333	55.727547	55.843891	55.774261	55.843399	55.834259	55.22707	54.655781	54.864136	54.42627	54.51931	54.556087	55.104847	55.387615	55.861382	55.841209	56.12265	55.093323	55.105789	55.787285	56.18494	55.840523	55.902622	55.54533	55.912472	55.744522	55.119759	54.83828	55.75993	55.264404	55.726906	55.47538	55.272282	56.046303	56.393272	56.034523	55.718903	55.63028	55.089291	54.949493	55.44006	55.426971	55.644981	55.72229	56.170887	55.615517	56.328472	55.248676	55.589062	55.694527	55.740894	55.54314	55.304962	55.816555	56.569611	55.798229	55.896011	55.914379	57.112919	58.245415	57.725708	56.333599	55.933865	55.595024	55.574944	55.690834	55.498295	55.39386	55.678368	55.669743	55.372894	55.463104	54.911385	54.679901	54.387901	55.331505	55.482738	55.769199	56.529831	56.076836	55.721432	55.26445	55.478619	56.14814	55.928436	55.567883	55.113579	55.547821	56.104515	56.775627	56.183998	56.375141	55.925518	55.045773	55.352982	56.098228	56.355316	55.582794	55.32494	54.762642	54.986465	54.738651	54.372284	54.400604	54.411098	54.452084	54.969666	54.24564	54.914066	54.713737	55.581615	55.672295	55.914574	55.83812	56.208138	56.284718	55.976349	55.939831	55.91539	54.889584	54.73275	54.332027	55.330753	55.880157	57.791477	57.584175	57.64151	57.656273	56.786442	55.89893	55.632492	55.571102	55.465229	55.200314	54.587009	54.496887	54.679428	55.372639	56.396042	57.152336	57.943569	57.91428	57.196819	57.174332	56.733871	57.224628	57.238106	57.001793	56.480885	56.507771	56.844055	56.715054	57.783279	58.614956	58.232067	57.719894	57.212185	56.260365	56.24633	56.242725	57.390282	59.018513	58.760826	59.041706	58.292343	56.389519	54.703201	54.366898	53.906006	54.037113	53.88266	54.031578	53.817558	54.080608	54.414467	54.015335	54.267139	54.324409	54.772102	55.082443	55.369247	56.287163	57.342411	56.277958	56.607594	58.475246	57.565548	57.531883	57.674919	57.640671	57.510597	57.249542	57.35183	57.383717	56.864826	56.812878	56.41254	57.171112	56.346581	56.62244	56.014481	55.929165	55.802864	55.758621	55.585819	55.962723	55.725254	55.799755	55.067982	56.024696	55.210484	55.81501	55.514175	55.59552	55.444931	55.366566	55.260242	55.209129	55.466667	55.705212	56.598389	56.115612	55.876442	55.025196	55.652554	54.472233	55.058754	55.27739	55.60067	55.625603	55.977982	55.902794	55.377274	55.555973	55.253376	55.321312	55.375149	56.341045	56.969284	57.641937	57.192764	55.978561	55.860779	56.612762	56.769707	56.594288	56.459167	56.16404	56.021774	56.378853	55.655087	55.742569	55.811642	55.726582	55.802757	56.64246	57.332691	58.174709	58.333069	58.532646	59.053852	59.371063	61.195843	61.31781	62.655308	64.033447	65.611084	62.165066	60.866211	59.164124	57.653526	94.239304	58.600815	59.741741	60.990452	59.94381	59.338058	59.059303	59.224571	59.162235	60.04052	64.208221	58.65107	56.732735	56.59285	56.723507	85.129753	64.69722	56.640423	56.041798	57.354877	58.324333	58.704437	60.645348	62.294735	61.418961	61.843006	59.612202	60.192116	60.186882	89.871857	66.577751	65.005806	62.900463	62.470451	61.093124	95.209946	94.576576	59.413033	77.828712	93.769211	92.846382	94.708694	94.3517	94.054832	94.403885	94.421677	94.067581	93.894547	59.737793	59.603577	62.463539	93.240753	92.775551	80.250984	67.202385	72.678383	69.297768	87.654121	64.664543	61.446083	59.373184	58.389309	57.188816	56.864334	56.766487	57.852802	58.300583	61.886845	63.142162	65.359299	91.30645	62.879757	91.839996	90.493507	92.359703	92.996475	92.622772	92.767288	92.495743	92.06781	92.005302	91.624214
71.145508	71.134651	71.183617	69.68235	70.240639	69.146469	70.906876	73.255913	73.201347	74.10392	74.160507	72.470367	71.797325	70.959297	71.604362	71.199432	72.793304	73.500145	73.304749	72.482239	73.083672	73.639832	73.219948	74.166382	75.095543	74.517921	74.259811	76.142639	74.067848	73.560616	74.88131	76.217438	76.507736	76.838058	75.763481	77.064758	78.050591	77.049263	76.990234	77.782364	77.307228	76.872498	77.680809	78.673439	76.707787	75.766975	74.910683	73.948441	74.76503	73.842888	75.59446	74.827728	76.745209	75.628319	76.853485	76.413582	76.456413	76.852501	77.037079	76.240868	74.056908	73.31192	73.828529	72.328041	72.930016	75.82238	77.509148	76.487953	78.146118	78.180534	79.195801	76.773384	74.146599	72.077888	73.766029	77.418808	78.025757	77.367828	81.14431	80.671425	81.133179	80.516312	81.850014	74.779945	76.163086	71.168037	71.471214	74.20623	75.934006	74.581268	77.457214	78.284988	74.440636	75.025314	74.122116	71.620346	69.349197	67.101166	65.260078	63.871292	69.458954	65.398651	63.172783	72.888321	61.255817	64.863922	62.950027	65.226151	65.608398	67.539375	64.135956	60.553036	59.422043	58.727997	58.430443	57.784889	57.725666	58.349289	59.583321	60.307648	61.038517	63.033306	64.058746	66.69371	62.263214	64.754745	61.497066	59.785904	58.963215	58.709328	59.036022	59.459984	60.529667	61.96772	59.8839	59.402691	58.811424	58.995251	59.127087	60.218147	58.689823	59.173458	57.198578	56.990376	57.723606	57.90591	58.221832	58.274082	59.054325	58.923477	57.287823	56.550709	55.970127	55.386158	55.947941	55.83651	56.111748	55.206985	54.730152	55.032276	55.217735	55.255116	55.457546	55.624596	55.44418	54.537785	54.166203	54.643078	54.229008	54.861687	54.831261	55.256016	55.6194	55.97665	56.047054	56.096771	55.455723	55.188873	55.593483	55.798958	55.831898	55.753448	55.727676	55.66	55.559986	55.348755	54.94001	56.656452	56.342762	56.728786	56.41988	56.765007	56.820709	56.358276	56.221481	55.78381	55.645367	55.510162	55.486473	55.922985	56.140137	56.263412	56.241611	56.638428	56.129257	56.582745	56.023064	56.160007	56.24369	56.181721	55.595604	55.944401	55.961781	56.615253	56.056793	56.542789	56.299179	56.997307	57.372967	57.481735	56.091385	55.594189	55.365536	54.986572	55.101479	55.266251	55.413494	56.454277	56.405804	56.070786	55.75008	55.116241	55.060001	54.772961	55.459713	55.32468	55.84623	55.875027	56.143997	55.413239	55.386909	55.807972	56.401726	56.165371	55.874191	55.493187	55.49192	55.604767	56.396255	56.678295	56.476593	55.803894	55.599144	55.42152	56.50436	56.513802	55.922665	55.423409	55.116154	55.346611	54.816669	54.511242	54.168457	54.072777	54.36179	54.944195	54.117493	55.216747	54.92675	55.834774	55.556572	55.745167	55.828701	55.881207	56.241268	56.185307	56.075291	56.238949	55.197544	54.894539	54.413826	55.489281	56.155201	57.2407	56.855923	57.239414	57.359642	56.828735	56.062374	55.480572	55.372551	55.494648	55.360664	54.950203	54.682755	54.634666	54.977325	55.450874	56.850815	57.637432	57.661572	57.156113	57.038826	57.05022	57.118069	57.11438	56.82262	56.175304	55.825912	56.21983	55.609383	56.69664	57.696335	57.86261	57.783451	57.054554	55.90099	56.761467	56.742409	57.814285	58.725723	59.205582	59.078506	58.061157	55.974655	54.743584	54.502357	54.102066	54.331448	54.359322	54.234158	54.680435	54.328766	55.064827	54.301472	54.675652	54.325119	54.83345	55.212284	55.195999	56.028236	57.12854	57.24585	57.012413	58.524212	57.695454	58.702614	58.348881	58.414391	57.898121	57.478214	57.463966	57.384533	57.687965	57.091011	56.710201	57.035244	56.491848	56.596798	55.801941	56.162861	55.679741	56.002548	55.466389	55.888416	55.265545	55.377918	54.696056	55.722206	55.041718	55.832218	55.453728	55.687057	55.237862	55.675171	55.506279	55.526062	55.671715	56.013409	56.933598	56.959221	56.588818	55.6073	56.568176	55.433128	55.539558	55.672981	55.854984	56.737541	57.198452	56.316563	55.932793	55.993431	55.477566	55.374119	55.497288	56.136467	57.271515	57.502441	57.013378	56.026413	56.297852	56.924458	57.27512	57.169418	56.877399	56.776615	56.661171	57.052818	56.517986	56.849075	56.919674	57.290569	57.385818	57.726696	58.994328	59.808861	60.462784	60.371567	61.034912	60.940174	62.078053	62.416615	63.049484	64.013535	66.335258	63.992443	62.394234	60.423389	58.646133	94.242722	60.118797	60.453964	62.393547	61.816612	59.601345	59.365719	58.820972	58.904892	60.115772	88.467728	60.128132	58.42128	57.964405	59.754745	95.044395	93.277061	61.525818	56.970657	57.800404	59.095352	62.006149	65.000954	72.811203	67.764549	69.471359	62.670673	64.891495	63.970856	93.361664	89.722099	87.068771	79.411453	73.892967	68.816277	94.340866	93.604805	64.448524	92.512459	93.104156	92.787437	93.016953	92.51413	92.726646	93.403442	93.737114	93.010788	93.869934	64.094582	62.137985	67.503906	92.733818	92.072144	89.576385	74.896675	76.988022	74.447975	91.457321	68.356186	65.376335	61.702717	62.594238	60.179737	59.602589	58.911976	61.99984	63.190914	71.418427	80.072113	85.638039	91.575569	64.586266	92.208961	91.792038	92.155273	92.427505	92.227135	92.219559	91.698395	91.308578	91.173195	90.627808
68.847496	68.124443	69.079651	68.044853	69.765778	69.631371	71.121796	74.131279	73.230339	72.977524	72.541519	70.554626	69.647827	69.49614	70.400543	69.882256	71.077957	71.992805	70.815018	69.814163	70.720367	71.427185	71.678665	73.258636	74.317444	74.272667	73.687424	75.577034	72.896194	72.561501	72.993423	74.804832	74.667053	74.780632	73.724487	75.851715	77.157135	76.607193	76.163689	76.076393	75.012009	74.659485	75.081314	76.58902	75.184654	75.80854	74.642036	73.549644	74.460228	73.303848	74.80619	73.732727	75.136703	74.135269	76.051613	75.975029	75.788239	75.969986	76.624809	76.937553	75.530472	74.709778	75.451653	74.13913	73.864563	75.251823	78.390152	77.738464	78.157593	77.658386	78.786995	76.713364	74.606354	71.790588	73.34803	76.403305	76.741501	76.999458	78.168388	76.970734	78.224289	77.309761	79.50647	75.657845	77.021477	72.888023	71.759819	75.08374	76.06646	74.642189	76.691177	77.85144	76.462616	76.500954	75.637566	74.4189	71.500229	70.130646	71.255028	69.353813	78.418198	71.747375	68.255867	87.793976	66.731277	70.892998	68.227821	68.96833	67.261818	69.419495	68.340347	64.009071	62.387238	61.724346	61.480671	60.403305	60.22422	60.475746	59.676918	60.509048	61.84951	63.45435	65.03627	67.127541	64.518822	68.291405	65.703629	62.726955	62.183907	61.188034	61.402203	63.463554	64.82058	65.106354	62.951488	61.304482	60.354767	61.041241	60.467419	61.572617	60.296379	61.11937	59.49601	58.360191	59.323704	59.996059	59.377819	60.156712	59.937222	59.578941	57.982258	57.912563	57.984615	57.350029	56.860966	57.211712	56.582764	55.483017	54.663784	54.452042	54.937992	55.240566	55.679333	55.646847	54.925224	54.709381	54.422859	54.870102	54.848083	55.319809	55.256165	56.016582	55.941116	56.295963	56.295532	56.610703	55.331505	55.386822	55.354656	55.952168	55.616356	55.247368	55.620476	55.868225	55.966866	55.456154	55.482201	57.11985	57.107685	57.526733	57.598831	57.928356	57.364491	56.536289	56.166573	56.196033	56.559719	56.686943	56.384262	56.604309	56.905575	56.710419	56.463009	56.661644	56.316154	56.961643	56.595169	56.861031	57.036552	56.439835	56.068554	56.306908	56.058941	56.297958	55.484756	55.882751	56.2435	57.009945	57.428024	57.083244	56.473545	55.754478	55.383926	54.867397	54.960159	55.342834	56.221504	56.764126	57.495552	56.324436	56.231033	55.531189	55.39753	55.346546	55.333263	54.978096	55.772373	55.71122	55.780293	54.758865	54.936554	55.905411	56.541161	56.056194	56.077717	55.537239	55.653198	55.956673	56.493866	56.357311	56.169685	56.095871	55.636589	55.729931	56.562809	56.392094	55.963474	55.729607	55.463425	55.388344	55.059914	54.747147	54.224609	54.246067	54.376831	55.243011	54.755753	55.44096	55.327705	55.670986	55.552261	55.496147	55.285992	55.485313	56.425224	56.04924	56.019501	56.673382	55.480656	55.192371	55.095921	56.115955	56.708466	56.864613	57.220917	56.742561	56.577122	56.327656	55.964397	55.318951	55.306442	55.644119	55.785034	55.615154	55.324036	54.935738	55.076866	55.207394	55.554405	56.332699	56.802944	57.007542	56.823479	56.373917	56.288132	55.978733	55.888973	55.839966	55.368282	55.533657	54.988567	55.983322	57.271301	57.463581	57.929043	57.345585	56.723015	57.294109	57.288616	57.806004	59.100159	59.321045	58.945728	57.519566	55.920582	54.565742	54.940224	54.474678	54.600998	54.71949	54.758629	55.354057	54.826199	55.491215	55.005497	55.278076	55.010841	55.516083	55.950943	55.558075	56.275749	57.605587	57.248211	56.965378	57.655415	57.676163	59.030529	58.819149	58.504192	58.359997	56.873669	56.745373	56.636066	57.539436	57.528168	56.74168	57.396549	56.358875	56.431961	55.710255	55.976288	55.605755	55.707291	55.050301	55.684914	55.17347	55.28093	54.761417	55.902515	54.832314	55.707977	55.270092	55.740959	55.569084	55.988815	56.13636	56.213093	56.288754	56.272274	57.201218	56.889072	56.811356	56.065678	57.889	56.406296	56.357887	56.67971	56.717926	57.22834	57.80418	56.932762	56.074242	56.458698	55.465637	55.764305	55.667854	55.843742	57.40292	57.59177	56.984409	56.253777	56.189018	57.066742	57.42189	57.242031	57.166027	56.506527	57.157787	57.027241	57.282799	58.517948	57.570633	58.284809	58.618584	58.247688	60.538231	61.310493	62.286366	61.420784	61.797325	62.021793	62.703201	63.072273	63.488232	65.081917	65.766541	64.878578	65.181648	64.412155	63.378517	93.968338	63.352619	62.436634	63.262753	62.58733	61.274765	60.575031	59.573578	59.31641	62.124855	92.820183	63.640537	61.968407	61.00206	69.056198	94.762146	94.367729	81.516129	58.912853	59.210945	62.810471	74.180115	86.281944	91.333763	88.11544	90.132286	70.906944	86.411888	85.579224	93.063126	92.945816	92.167786	91.445305	91.29113	90.260628	92.839882	92.756195	79.095337	92.185425	92.483574	92.383087	92.509689	92.316978	92.119995	92.220909	92.753639	91.841133	92.337509	84.81591	70.009987	71.328156	92.557587	91.660049	91.395287	79.285538	74.736534	71.351097	91.65773	76.159332	69.746941	66.555069	68.06884	65.153923	66.305496	64.138893	79.170784	82.482307	89.006317	90.454025	90.880882	91.670349	73.681351	91.486885	91.070953	91.358528	91.549332	91.289734	90.877533	90.516205	90.233673	90.316246	90.307487
66.125275	66.196938	67.409813	67.763283	70.092834	71.174522	72.287918	73.923508	73.62883	71.525932	70.44339	68.577217	68.890976	69.619179	69.777664	69.264038	69.886154	70.300827	69.21711	67.79734	69.539337	69.273865	70.401894	71.499733	73.141373	73.021706	73.103157	75.218971	72.422005	72.5756	72.651451	73.802742	74.135681	73.708351	73.567604	75.460197	76.858315	76.108498	75.690697	74.321007	72.652779	72.694969	72.134018	74.819061	72.804573	74.778038	74.266609	73.329323	73.706398	72.929825	75.098503	73.730362	74.905128	74.922249	77.041885	76.370369	76.037857	76.075233	76.306656	76.545029	75.934799	75.839287	76.914894	76.247368	76.283012	75.645309	78.309196	77.046242	76.675858	75.795944	78.046021	78.240616	78.715775	75.968895	76.463898	77.449837	75.764961	75.993118	76.811447	75.892975	77.235901	76.565567	79.955086	77.912315	78.566833	76.086784	74.420059	77.608025	77.715912	75.145775	75.355034	76.621208	76.163795	75.575897	74.198723	73.95771	74.071495	73.55072	75.169983	73.771027	79.608604	80.234894	76.456215	89.656036	68.679123	70.821587	66.693512	69.158676	68.78669	70.95945	69.079994	68.157181	66.520309	66.329529	65.475426	64.981667	63.067276	63.034294	61.787819	62.583641	63.841061	64.217857	65.435387	67.598083	66.366371	74.059074	69.964691	67.70089	65.932945	64.803497	63.767418	63.843807	65.292969	66.931862	67.6437	65.270203	63.597473	62.759464	62.595699	62.518215	60.565525	61.313709	60.181667	59.569847	59.873322	60.478813	61.564594	62.16161	60.968521	59.614735	58.956692	59.565254	59.098122	58.520607	58.740913	58.747868	57.442402	55.739243	54.667946	54.632992	54.866325	55.429008	55.811642	55.427464	55.023846	54.973591	54.745411	54.926449	55.365387	55.987423	55.769218	56.455757	55.996006	56.117542	56.475071	56.681213	55.3647	55.268356	55.33144	55.83445	55.441368	54.971958	55.087101	55.674271	56.159191	56.048275	56.145908	57.847866	57.758259	57.972794	57.553638	57.616253	57.155643	56.124752	55.163189	56.318836	56.980999	57.608612	57.507786	57.050671	57.068417	56.983253	56.597527	56.740543	56.704494	57.28265	56.863903	57.068073	57.378696	56.88195	56.567787	56.769363	55.694202	55.702892	54.400047	54.65799	55.440018	56.51672	57.553276	57.238384	56.882595	56.287849	55.657917	55.315262	55.183746	55.676586	56.412563	57.240551	57.567394	56.509315	56.378597	56.203758	55.97266	55.500893	55.600582	55.263977	55.470184	55.280628	55.443275	54.639881	54.915546	55.931568	56.651688	56.429752	56.442131	55.6241	55.301441	55.355042	55.924103	56.076965	56.100975	55.802502	55.830376	55.773876	56.291264	55.976501	55.794044	56.152798	55.995491	55.625412	55.363625	55.233788	54.523258	54.607395	54.819782	55.630066	55.295757	56.288494	55.478359	55.725296	55.195763	55.51265	55.047405	55.500225	55.899918	56.481205	56.707436	56.97821	56.03978	56.024242	55.614296	55.913628	56.622204	56.883087	56.60004	56.225666	56.218498	56.05703	55.477783	55.090256	55.355366	56.05407	56.103722	55.725597	55.646523	55.043007	54.693741	54.80682	55.07412	55.699738	55.470337	55.799774	56.321175	56.045036	55.588333	55.999054	55.407551	55.449799	55.1436	55.535652	55.288589	55.838657	57.221001	57.599579	59.044624	58.362507	57.789375	58.448616	58.324379	58.667679	59.660717	59.677326	58.485504	57.098907	56.147068	55.248119	55.328243	55.039379	55.249279	55.211491	55.487244	55.93837	55.954079	56.234764	55.869663	55.87389	55.136562	55.838161	56.321606	55.969635	56.469513	57.519756	57.255421	56.499424	57.519394	56.999901	57.099873	56.996426	56.774982	56.965057	56.145203	56.388275	56.172474	56.976299	57.235077	56.641495	57.037045	56.289547	56.469254	55.636353	56.159557	55.676331	55.485271	55.242649	55.814945	55.451347	55.469841	54.870293	56.019566	55.236298	55.617214	55.226814	55.708729	55.854576	56.383682	56.502472	56.26545	56.233841	56.679432	57.31192	56.306412	56.412651	56.258434	58.127975	56.153461	55.525246	56.021305	56.482151	56.966774	57.568962	57.097923	56.321796	56.373253	55.703281	56.002659	56.004845	56.119431	57.021187	57.251602	57.081398	56.130547	55.893761	56.795261	56.636646	56.441917	56.549805	56.122284	57.200874	57.364017	57.720665	62.536304	58.466942	58.898197	59.753117	60.283871	62.659836	62.957645	64.02227	62.973892	63.623329	63.239902	65.402687	64.3442	63.856464	63.393303	63.166386	62.031662	64.357201	69.324333	77.36248	92.58876	65.978561	63.539471	63.955364	64.241135	63.685383	63.720081	62.656723	62.428371	68.119331	92.690323	80.384064	67.727837	67.178284	91.161972	94.122192	93.367393	92.553291	61.734344	62.234375	80.45327	91.571495	92.645065	92.926331	92.847801	92.569489	89.882988	92.606461	92.362343	92.282219	92.219048	91.770111	91.69104	92.159332	91.839096	92.266296	92.322662	84.108047	91.814865	91.770386	91.666298	92.176025	91.801949	91.558601	91.414726	91.712387	91.343895	91.501503	89.532677	81.261169	78.495316	91.98539	91.274567	90.903236	80.824226	71.426323	66.152672	91.762787	85.506699	77.722801	73.823662	77.23114	72.197212	72.996078	70.500237	86.99485	91.204567	91.316795	91.374214	91.309219	91.172272	76.072899	91.020294	90.876869	90.734344	90.967377	90.51696	90.526718	89.697342	89.782272	89.66983	89.554131
63.404888	63.938648	66.608475	68.085968	69.770134	71.242218	71.046204	71.703751	73.027237	71.049591	69.285065	68.296104	69.110741	70.878899	71.224815	70.785385	70.080437	70.323547	69.281456	68.125557	69.212708	68.487679	69.803955	70.085953	70.917839	71.679527	71.79055	74.405533	72.595299	73.036057	73.258507	73.375885	74.212112	73.470703	73.552887	74.951263	75.874718	74.406067	74.541527	73.626999	72.10984	71.166321	70.467834	72.840813	70.371231	72.007874	72.613495	73.141609	73.286644	72.308449	74.447777	73.656227	74.685532	75.749962	76.891357	76.277885	75.492638	75.482147	75.603493	75.100586	74.151794	74.795761	75.643356	76.378349	76.58992	75.802101	77.903473	76.660347	76.750336	75.246582	77.663124	78.640289	79.386177	78.765602	79.492264	79.493484	76.379807	76.370216	78.073029	77.191719	77.437454	78.819328	81.49585	79.826599	80.054459	78.863106	77.546829	78.667046	77.745758	74.816231	74.307556	75.901154	75.725716	73.491798	74.663986	74.56144	78.206474	78.594193	78.898338	74.674652	79.821983	83.340286	82.309853	90.188995	65.141716	67.324715	64.802017	67.991577	68.017044	70.598427	69.648987	69.413788	69.825302	71.413277	70.942558	70.758453	69.315193	67.731483	64.566818	66.005623	66.755119	70.159012	70.182854	73.431526	72.448868	78.385025	73.809288	70.820038	69.182449	66.398254	64.424904	64.391876	66.030426	69.072784	71.283134	68.527161	66.752846	65.32299	64.532036	64.430267	63.121712	63.627705	61.326973	60.444031	60.367386	60.351139	60.895973	61.721107	60.192245	61.350616	61.204063	62.656143	62.291943	60.934639	60.211861	60.074982	57.302219	56.152496	55.315281	55.221897	55.354401	55.137291	55.961437	55.797371	55.125103	55.051353	54.933121	55.313309	55.558506	56.195175	56.18095	56.541565	56.483696	56.651539	56.510517	56.550491	55.624851	55.472073	55.647747	55.566704	55.456173	54.919601	54.700199	55.36824	56.375893	56.015812	56.131126	56.957653	57.039104	57.51302	57.320652	57.33857	56.814186	56.085999	55.422764	56.281929	57.64151	58.238785	58.803013	58.094715	57.345779	56.816566	56.318043	56.240471	56.62804	57.576233	56.958511	57.116741	57.515701	57.428776	57.044857	56.301414	55.241703	54.923702	53.827148	53.889805	54.637413	55.683304	56.764576	57.182507	57.162636	57.025307	56.139816	55.958389	56.085098	56.452217	57.228729	57.795059	57.86879	57.051445	56.905769	57.026745	56.563625	55.830952	55.697723	55.370514	55.344315	55.369419	55.150723	54.668289	55.232155	56.403595	56.975506	57.023956	56.173782	55.067917	55.31361	55.32275	55.789047	56.007935	56.195198	55.636097	55.532864	55.348801	55.983967	55.698818	55.531361	56.190884	56.462067	56.037506	55.43639	55.59893	55.090557	54.828987	55.537155	56.313988	55.583889	56.43372	55.87743	55.463833	55.242477	55.378239	55.417164	55.554256	55.923435	56.359947	56.669991	57.172337	56.322506	56.285103	56.324802	56.486271	57.095409	56.696579	56.026756	55.748363	56.309311	56.182407	55.625668	55.061096	55.288738	55.744007	56.423206	55.442482	55.534195	55.08075	54.801716	54.884113	54.794205	55.314575	55.183918	55.357574	55.963348	55.914551	55.640644	55.759907	55.7342	56.325123	55.906418	56.084991	56.30328	56.522858	57.437038	57.959488	59.234055	58.75647	57.941078	58.700294	58.685295	58.781792	60.416157	59.127815	58.349052	57.231583	56.644993	56.03804	56.150436	55.825203	56.095013	55.793659	56.481358	56.760456	57.198536	57.176563	56.695717	56.588493	56.266029	56.417736	56.876049	56.412113	56.709515	57.043461	56.733784	56.477665	57.1609	56.272209	56.03437	55.833229	56.110783	56.225582	55.775677	55.828548	56.523285	56.818413	56.9622	56.872017	56.907463	56.281609	56.237682	55.533337	56.223351	56.318707	55.781559	55.528419	56.215065	55.512478	55.865822	55.370087	56.221203	55.666588	56.018879	55.578503	55.924488	56.014801	56.576286	56.738785	56.642353	56.127735	56.739838	56.700054	56.166016	56.364132	55.871681	57.323078	55.944164	55.863335	55.894253	56.136059	57.15414	57.560379	57.062515	57.048592	56.769447	56.544186	56.628899	56.339951	56.74387	57.327477	57.036316	56.991192	56.044266	56.058147	57.593658	56.53558	55.85709	55.918114	55.731026	56.940186	56.962738	57.72073	80.158249	58.15662	59.036366	60.082363	60.445683	59.459789	60.387512	62.362133	63.876465	65.599533	64.964798	61.073082	58.734024	58.696388	60.798145	61.938255	61.871029	63.25565	80.811012	88.170067	91.62793	67.16964	65.681313	64.880104	68.146301	68.863312	73.945801	71.762398	75.44352	86.666618	92.88443	91.796562	89.209244	90.474945	92.876205	93.094452	92.638931	92.335129	69.286461	68.901573	91.976295	92.225914	92.525314	92.553764	92.437309	92.165291	92.08461	92.118111	92.244492	91.580917	91.815018	91.420479	91.135368	91.784508	91.250099	92.100296	92.079697	87.167435	91.539566	90.998192	91.259712	91.593765	91.10363	90.955681	90.824944	90.923088	91.01104	90.855453	90.478355	87.879616	86.903122	91.172623	90.901955	91.021858	84.187263	78.801666	72.286217	90.665962	87.145447	83.043549	79.391624	81.956055	78.145218	78.700172	72.466827	87.7369	91.146912	90.815887	90.458679	90.788956	89.759911	76.219498	90.663597	90.340729	90.130829	90.101128	88.59639	89.866127	89.344444	89.245895	89.359337	89.052193
62.553234	62.966145	66.120163	67.088829	68.382233	68.017021	68.362724	69.108658	70.374405	70.234756	68.80201	68.801193	68.498489	70.669167	72.270813	71.018929	70.9646	71.883842	70.885551	69.272575	68.708344	68.710403	69.069611	69.101601	69.610619	70.962776	70.567162	73.140984	71.514984	71.974548	72.512016	72.441055	73.165726	72.718079	71.724091	73.483475	73.957642	73.281944	73.065346	73.490616	71.59726	70.039238	69.675293	70.718521	68.332474	69.472473	71.225159	71.958794	73.184418	72.188698	73.474823	73.076462	73.819366	74.252922	75.181892	74.501617	73.54055	73.36483	72.966988	71.74366	70.711784	71.681412	72.899971	74.889053	75.475304	75.401657	75.882072	76.411819	77.749725	76.674423	78.325844	79.524902	78.996117	78.33194	78.88327	79.595818	77.500023	77.816765	78.77993	77.172516	77.523972	79.326225	81.21283	79.471748	80.298363	79.516106	79.083839	78.642906	77.774147	75.605354	75.494591	77.304611	77.660828	74.360596	77.841957	77.045937	80.061363	80.48204	78.781288	75.38932	80.235237	84.070877	85.470734	88.846008	69.030365	72.236504	65.7957	70.48513	69.097267	71.655579	70.092087	69.128403	70.29808	71.698647	71.060555	70.257935	69.880493	75.041489	72.539978	74.570671	74.213936	80.199249	80.132965	81.030907	80.035919	80.415825	75.448288	70.856949	70.456886	69.056793	67.636665	66.452477	67.259735	70.994659	75.333771	75.050613	70.264244	70.03241	68.436066	72.259033	71.376518	69.905769	64.518799	63.605263	63.420723	63.022793	62.944191	64.16571	62.784935	64.111938	63.997162	64.038704	62.697235	61.342079	61.788223	60.347706	58.127266	56.707283	55.745037	55.574039	55.561146	55.170486	56.147903	56.131382	55.664097	55.569748	55.093067	55.333778	54.968979	55.460659	55.636654	56.314545	56.498245	56.506699	56.622139	56.759468	56.283367	55.786556	55.631226	55.751774	55.49707	55.229301	55.119308	55.487782	56.256351	56.023857	55.772587	57.014946	56.168633	56.374306	56.248005	55.804626	56.080872	56.357094	55.782696	56.374886	58.130337	57.807461	59.583149	59.436893	57.860977	56.738483	56.033321	55.733879	55.926311	56.842617	56.5606	56.830666	57.601448	57.680088	56.638298	56.022591	55.107079	55.092896	53.785137	54.216179	54.604538	55.242046	56.400505	56.961559	57.127296	56.947075	56.551994	56.51659	56.429985	57.098244	57.163174	57.896038	58.259747	56.951042	57.254929	56.949951	56.993637	56.69059	56.445587	55.670513	55.735981	55.571724	55.133301	54.985737	55.880798	57.265442	58.157093	57.114403	56.110847	55.385235	55.644615	55.714245	55.695019	56.438377	56.466915	56.14254	55.485397	54.858341	55.604145	55.306141	55.469929	56.441769	56.994194	56.222748	56.061409	56.010212	55.655815	55.19381	56.015018	56.495281	55.894341	56.67218	55.899124	55.621933	55.115234	55.415855	55.469112	55.511963	55.512543	56.762173	57.07893	57.132446	56.529938	56.883816	57.086914	57.007069	57.182205	56.093658	55.704075	55.4286	56.165157	55.993839	55.546146	55.204842	55.256725	56.028065	56.292614	55.801662	55.676094	55.559555	54.95919	55.187588	54.928528	55.315624	54.925869	55.321548	55.92421	55.687508	56.020576	56.419128	56.172386	56.848732	57.13163	57.199738	57.078354	57.667301	58.794922	58.763252	59.270531	59.100182	58.403706	59.221458	59.061275	59.163372	60.035412	59.54607	58.998447	57.645004	56.685806	56.524273	56.832684	56.651794	57.101761	56.745136	57.460514	57.951637	57.944233	58.453682	57.783688	58.014938	57.096462	57.121975	56.892487	56.45153	56.350014	56.06982	56.390656	56.133076	57.042816	56.349304	56.084713	56.293903	56.202705	56.069778	55.838676	56.166531	56.459511	56.690868	56.800732	56.534698	57.160172	56.345249	56.379089	55.973583	56.744236	56.558411	56.082222	55.949593	56.199123	56.098915	56.13694	56.04493	56.735565	55.833698	56.385056	56.139236	55.985836	56.20966	56.917763	57.042366	56.823971	55.768448	55.861851	55.717506	55.280285	55.837669	55.801769	56.867531	55.471924	56.05965	56.368252	56.373146	56.957287	57.517311	57.820187	57.739399	57.4091	56.767109	57.080971	57.261086	57.810917	58.410679	58.163036	57.351574	56.240128	56.482773	62.003704	57.160942	56.302849	57.16328	55.446239	56.473804	56.952332	59.327782	94.196136	57.527847	58.459454	58.359741	57.126888	58.084179	58.781921	60.668758	62.512444	62.195942	59.252316	58.560005	58.631523	59.50425	61.798054	64.395309	65.743065	68.90387	89.479263	91.293617	91.765198	70.220703	68.484245	66.754562	83.709557	86.077751	89.032257	89.391075	90.829834	91.334366	92.608284	92.246643	92.06987	92.18177	92.357208	92.767654	92.426369	92.084846	72.081062	75.482964	91.858253	92.041374	92.094078	92.058411	91.710968	91.538383	91.331573	91.541306	91.629517	90.993057	91.327286	91.132622	90.584892	90.911522	90.526573	90.817986	91.05014	89.548637	90.373039	90.139343	90.297768	90.586182	90.370789	90.229507	90.237	90.400078	90.216789	90.444199	90.204773	89.645752	89.258232	88.9972	90.286888	89.136757	85.883728	85.638474	83.622719	88.503632	86.398605	85.625252	83.914047	84.985321	82.555237	83.276665	75.715797	88.032135	90.417244	90.665749	90.434753	90.535156	88.108421	77.897079	90.43177	90.106796	88.370872	88.309196	85.714882	88.919991	88.480049	88.392822	88.562141	88.52356
62.586216	63.939465	66.241638	67.018082	67.042114	66.715462	67.493179	68.168747	69.401558	69.859032	68.448151	68.239128	67.162231	68.330177	71.386047	70.156799	70.314156	71.94133	70.839951	69.349266	68.794174	68.7183	68.851036	68.852051	68.934616	70.254089	69.49556	71.561897	69.038925	69.67495	70.493004	70.970413	71.299576	70.897758	68.841362	71.252563	71.756836	71.677101	70.65406	71.670059	70.322433	68.675903	68.286835	68.524452	65.798729	68.296806	69.531143	69.735435	71.763214	72.210625	71.392204	71.25943	72.019691	71.883934	73.230911	72.51268	71.93541	71.28846	70.512955	69.684433	68.761993	69.508804	71.293373	72.803589	73.230247	73.097252	72.573944	74.310471	76.706223	76.721672	78.186928	78.562843	78.194672	77.655205	77.897316	78.496307	76.916359	77.165588	77.775307	75.763649	77.098122	79.233231	80.35746	79.728493	80.409538	79.418983	79.092117	78.76667	78.4291	77.189423	77.567963	78.994339	80.227272	77.770416	79.52906	78.575462	78.722557	78.161674	76.332108	74.446533	77.531654	81.791969	83.331512	85.816933	80.322182	81.256409	69.135201	73.741562	73.737015	75.640121	74.444687	73.122894	73.849113	74.626266	71.637772	69.920471	71.833504	79.289597	77.137154	79.569725	79.572708	83.16153	84.577713	84.542824	83.062584	81.907433	77.778442	73.983627	72.470924	73.549881	72.207794	71.198273	70.423843	74.516251	78.510551	79.485443	75.42453	74.029015	73.729141	80.347527	81.207977	79.299034	73.053055	69.030273	69.064949	66.763184	66.648773	66.195801	65.448944	65.966354	64.180412	63.576229	62.682301	60.930046	62.242657	60.440254	59.358788	58.14407	56.789898	56.849743	56.531033	56.344414	57.126652	56.8447	55.963539	55.664612	55.188641	55.209087	54.721848	54.928699	54.665695	54.571472	54.814461	56.105782	56.723099	56.925682	56.448227	56.547832	55.896164	55.869812	55.876442	55.613564	55.237328	55.637856	56.093018	56.000061	55.624401	56.283688	55.37899	55.625153	55.294189	55.552067	55.969463	55.869514	55.927856	55.92794	56.991577	56.865192	58.553417	59.030163	58.774174	57.49538	56.58107	56.56768	56.08115	56.872379	56.03212	56.239529	56.78447	57.51096	56.182152	55.819603	55.109287	55.508121	54.151352	54.596172	54.745388	55.264362	55.829193	56.3442	56.563389	57.010502	56.941967	57.123028	56.945442	57.156265	57.371719	57.771866	57.194458	56.708744	57.057194	57.468002	57.080112	56.177624	56.75668	56.358749	56.517899	56.061924	56.032417	56.477539	57.153603	58.446663	58.967659	57.125301	55.987637	55.750187	56.059799	56.530968	56.254913	56.831009	56.431683	56.138657	55.22533	54.975201	55.352577	55.275734	55.619808	56.129257	57.446243	56.423527	56.327656	56.499744	56.294117	56.245945	56.481293	57.131866	55.951736	56.598152	56.08617	55.7342	55.399612	55.602772	55.849709	55.649315	55.950966	56.418034	56.89521	56.986149	56.970055	57.747768	57.41013	57.037197	56.802258	55.95414	55.791557	55.563076	56.190563	55.712765	55.730381	54.80682	55.041267	55.687767	56.234402	55.572666	55.275478	55.185421	55.163597	55.362511	54.939816	55.287086	54.640053	55.068478	55.946159	55.824516	56.237576	56.814423	57.164547	57.574753	57.863209	58.136623	58.058495	57.991096	58.528912	58.701065	59.004501	58.622875	58.35519	58.691734	58.714973	59.029884	59.850105	59.710114	59.385952	58.268822	57.83128	57.447426	58.023926	57.622498	57.672386	57.500488	58.227173	58.628197	58.745613	58.976177	58.785847	58.910042	57.853577	57.423756	56.840237	56.185047	55.540974	55.383411	55.941093	55.91745	57.789997	56.722282	56.688057	56.546093	56.646515	56.747559	56.356236	56.731598	57.068031	56.85648	57.008121	56.377865	56.585983	56.373146	56.680676	55.987144	57.133713	56.805347	56.627678	56.171551	56.577316	56.606754	56.827854	56.458591	57.192551	56.550365	56.8503	56.974281	56.19492	56.401554	55.967018	55.729565	56.504272	55.839989	55.442268	55.627621	54.493366	54.343529	55.174091	56.214378	54.790451	55.141132	55.6553	56.346882	57.197594	58.235519	58.96611	58.979458	59.241241	57.988071	58.478165	59.165947	58.993149	59.59375	59.766354	58.261208	57.737274	57.692726	81.385712	59.83403	56.937717	62.468925	56.618084	56.975357	57.511047	67.627739	94.536644	60.888397	59.17569	58.513142	57.5504	59.018253	59.431957	60.689121	61.676537	60.646099	59.220921	58.734776	60.338329	63.076996	65.280289	68.225739	75.240021	79.902275	91.471268	91.702385	91.587372	75.545425	80.969948	75.565552	90.120483	91.552719	91.58448	91.770798	92.252136	91.467644	91.796051	91.202255	91.335121	91.509697	91.570145	91.993828	91.981705	91.64267	78.05265	84.673859	91.61834	91.643059	91.211884	91.128159	90.876907	90.644371	90.778549	90.968018	90.895233	90.264961	90.168098	90.241463	90.089523	90.351646	89.871704	89.811363	89.955238	89.038071	88.98278	89.097511	89.175873	89.770081	89.133369	89.552094	89.618248	89.753601	89.854195	89.844322	89.609596	89.259407	88.692177	86.591896	89.224007	87.009338	85.243111	85.383492	84.322792	85.349564	84.535568	85.131233	84.343498	83.581734	82.286888	83.980652	79.648949	87.375061	89.885719	90.06356	90.180756	89.982018	87.214622	80.504082	89.953262	89.782722	86.163795	85.695396	83.59684	88.338402	88.231949	87.914078	88.073746	87.97731
60.623074	62.448154	64.338814	66.232048	66.596222	66.612213	66.988319	67.386856	68.837799	68.893593	67.437492	67.782982	68.17688	67.980972	70.355804	68.839363	67.675972	69.347183	69.102112	68.695023	69.590919	67.743591	68.468491	68.865288	68.690926	69.740547	68.736023	70.463303	68.194756	68.908249	68.733383	68.807541	69.564209	68.968628	68.037476	70.154549	70.665375	70.209183	68.809303	69.247429	69.525734	68.563354	67.996185	67.855743	65.175987	68.955238	69.516075	68.427162	69.064545	69.857254	68.686157	70.254906	70.838768	70.983307	72.182533	71.349808	70.502869	70.115479	69.876526	68.996414	68.480141	69.060791	70.792656	70.998611	70.37458	70.328163	70.630394	72.484856	74.605576	74.784729	76.728493	77.680786	77.58242	77.002876	77.173462	77.382439	75.962883	76.487312	77.898407	76.08416	77.890686	79.250282	79.630386	79.313522	79.449928	78.840553	78.999191	78.666168	78.378479	77.274529	78.041916	78.895935	78.966339	78.417496	78.529221	78.585938	77.750824	76.287949	74.677185	73.07756	75.350159	79.752586	80.377052	83.509804	81.413818	82.889336	76.522629	76.68972	77.026131	79.405121	79.845695	81.169548	81.057755	80.272591	76.065132	72.031151	73.18045	80.096901	79.165871	79.348495	80.04081	83.549782	86.340912	85.255043	83.2939	81.773254	79.819405	76.491646	75.024734	76.689896	76.342621	76.305153	76.069527	78.145233	80.939545	81.454994	77.446724	75.603104	76.917641	79.971138	79.558395	77.872147	74.746147	71.225182	70.336487	68.865158	68.454544	67.223839	65.413651	67.493988	65.259132	65.763519	64.042908	61.921326	61.546547	60.533981	60.014256	60.353996	58.789818	58.635406	58.064911	57.711761	58.249382	58.034119	56.543049	56.33242	55.577259	55.60717	55.114738	54.870552	54.418243	54.532658	54.954407	55.682552	56.408123	56.691086	56.690525	56.943577	56.535793	56.158825	56.25135	55.84565	55.658195	55.735165	56.253883	55.81424	55.551487	56.233414	55.38253	55.581444	55.498039	56.36248	56.816998	56.715416	56.52232	56.496292	57.923077	57.877628	58.03191	58.998257	59.461311	58.988171	57.938484	57.523514	56.796612	56.890533	56.311775	56.029629	55.745789	55.634274	55.625645	55.685535	55.484413	55.48632	54.64769	54.730476	55.085255	55.185226	55.701973	55.750015	55.537197	56.153828	56.082996	56.836246	57.060005	56.971771	57.659943	57.71558	57.072388	56.089928	56.045143	56.867874	56.400246	56.189983	57.081787	56.702991	57.336853	56.664368	57.629665	57.96125	59.026924	59.495388	58.241444	56.872166	56.061989	56.008324	56.509937	56.62965	56.825623	57.727253	56.393829	56.090096	55.185829	55.362274	55.566273	55.812286	55.668369	55.874233	57.144848	56.849892	56.880192	56.864975	57.144676	56.842445	57.481434	57.542847	55.704395	56.333641	55.597687	55.98502	55.908802	56.334114	56.757347	56.340786	56.365379	56.593407	56.570061	57.865978	58.225456	58.847839	58.464432	57.69981	56.635143	55.881828	56.067287	56.092609	56.547726	55.900131	55.611076	54.723759	55.190742	55.749542	56.173439	55.347126	55.66341	55.470787	55.298973	55.579857	55.079033	55.404076	54.953163	54.924904	55.919403	55.642235	55.963989	56.684025	57.412769	57.693157	58.72583	58.887665	58.406948	58.497498	57.824348	58.028198	57.724613	57.372215	56.510025	56.401833	56.82822	57.876747	59.468822	60.5481	59.589607	58.809021	58.412312	57.778152	58.058968	57.484673	57.68084	57.980839	57.668072	57.84203	57.484051	58.811703	58.367249	58.766129	57.526794	57.430172	56.790474	55.715103	55.459694	55.908459	55.903629	56.010361	57.814907	57.077065	56.51968	57.003853	56.896584	56.396107	56.52412	56.872337	57.176777	57.552094	56.638298	56.671127	56.630486	56.372803	56.913986	56.79998	57.324902	57.46899	57.028934	56.464554	56.62495	56.970718	57.025223	56.682652	57.663887	57.162125	57.764503	57.537804	56.699345	55.755722	55.361073	55.186535	55.912579	56.158527	55.90876	56.073681	54.52285	54.439529	54.276089	56.713249	55.115147	55.552841	55.860992	56.373638	57.796669	58.904377	59.644455	60.072598	59.884888	59.596218	59.241371	59.662285	59.555706	59.76569	60.102165	59.65836	58.767113	59.052372	93.956085	65.797913	59.530365	85.438766	58.808506	58.710896	59.042286	91.621727	94.362923	71.631157	61.680939	61.869122	60.096375	61.970615	61.207623	62.625889	62.529976	60.873207	61.648857	61.33551	62.899883	66.62571	70.179916	70.013184	84.945946	87.996132	91.145241	91.130821	91.290726	80.556908	87.863655	84.088821	91.343422	91.761543	91.253624	91.196304	91.668381	90.862083	91.067024	90.898216	91.208794	91.073914	91.159401	91.433846	91.285789	89.889427	85.57843	88.899887	90.666885	91.085182	90.297379	90.45417	90.368729	90.092331	90.299698	90.284912	90.071579	89.542305	89.308998	89.3246	89.423264	89.833061	89.246452	88.974861	88.868774	88.623146	88.085114	88.575615	88.408936	88.975266	88.503029	88.66658	89.077042	89.124741	89.134377	89.087616	88.500084	87.367249	86.739655	84.809944	88.099319	86.541946	84.676758	84.186966	82.116539	82.426018	82.652397	83.435196	82.353516	81.505829	81.0914	83.578598	81.811752	85.78936	88.780495	89.152702	89.423752	89.559341	87.499535	83.236839	89.232971	88.965202	84.814133	83.61731	82.606758	87.750183	87.900795	87.751534	87.644958	87.095039
59.208069	60.749611	63.105534	63.938908	65.01239	66.186684	66.399437	67.257248	67.795197	68.031357	67.417175	68.277451	67.454979	67.116661	68.57756	66.321671	64.436424	66.379265	67.054581	67.427086	68.290329	66.100143	67.355972	67.343765	68.102104	67.905853	67.516563	69.104324	68.501534	68.078712	67.471504	67.845169	68.188683	68.377579	68.098091	70.406181	70.004005	69.334007	68.176582	66.818504	66.546059	66.242775	67.244415	67.743912	66.295151	69.720078	69.437996	68.895096	69.37394	69.147499	68.132591	70.4888	72.722946	71.916138	71.831917	70.712837	69.480606	68.994911	69.427994	68.155853	67.995842	68.753685	69.597336	68.956032	68.181213	68.715256	70.167191	71.123215	72.919991	74.162117	76.060303	76.906166	76.793167	76.496536	75.974213	75.766693	73.875267	75.340805	77.046623	76.415558	78.24276	78.852142	78.553833	77.606567	77.673622	76.412361	76.604469	76.638588	75.68074	75.450729	76.403412	77.493805	77.966217	77.273193	77.840324	77.935791	77.858711	76.674637	75.901772	75.161461	76.092682	78.88269	78.853661	82.021072	79.852043	81.928185	78.825081	77.812103	78.50798	80.26178	81.024811	82.599892	81.980537	82.056046	79.718063	74.910561	75.519417	81.590202	81.385048	80.386337	81.651443	83.789459	86.431076	85.040123	83.07177	80.000214	78.712173	76.967255	77.219963	78.32119	77.889244	79.004913	78.857521	79.223267	81.761047	81.949341	78.436607	76.50956	77.361969	77.48938	77.611176	77.194832	73.096008	70.364044	69.645294	70.200447	70.591362	69.207985	68.57634	70.426674	69.503975	69.218246	65.542458	62.790558	61.78196	60.900909	59.217232	59.663551	59.612202	60.767204	59.982178	59.346535	59.786846	59.160561	57.810829	57.334236	56.290791	56.005962	55.473209	55.47879	54.896084	54.962734	54.996357	55.015991	55.987099	56.971321	56.345142	56.396126	56.263668	56.291134	56.523628	56.035637	56.110634	56.369862	56.794144	56.031303	55.940536	57.286297	56.648361	56.23481	56.519207	57.442467	58.772308	58.891632	57.970692	57.404831	57.783665	57.653652	57.019409	57.439354	58.559555	59.265427	58.804966	58.134197	57.552803	57.304882	56.389175	55.488209	54.748928	54.788132	55.119438	55.497673	55.275455	55.757652	54.967903	54.897587	54.912907	55.367897	55.126625	55.086243	55.246983	54.931599	55.568054	55.863075	56.403057	55.672958	56.644329	57.026596	56.585941	55.614059	54.915462	55.200333	55.259922	55.992508	57.21875	57.265205	58.198723	57.436523	58.524448	59.284309	59.395481	58.281269	55.760937	55.415359	55.728321	55.52533	56.114601	56.297787	57.562138	57.707104	56.885277	55.922577	55.355324	55.343586	55.719028	56.28326	56.067074	56.178761	57.114853	57.186562	56.976276	57.140022	57.086056	57.272007	57.247353	57.133972	55.562111	55.846596	55.829987	56.327999	56.337524	57.181736	57.784073	57.868896	57.695839	57.81596	57.540871	58.413685	58.31208	59.866112	59.213947	58.044827	57.626919	56.925701	57.546238	57.188366	57.255936	56.485153	55.874897	54.95488	55.48703	55.597752	55.995125	55.91011	55.788166	55.465656	55.531982	55.737614	55.788082	55.927986	55.407936	55.079784	56.044994	55.768124	56.000748	56.748913	58.029892	58.088535	58.980381	57.956657	57.314987	56.070034	56.597527	57.32518	57.349533	56.172493	56.124557	56.423313	56.863602	57.680218	60.255161	61.816463	60.145512	60.134956	59.914284	58.488743	58.599594	57.941593	57.889515	57.882713	57.192036	57.558273	57.116245	57.460213	57.337711	57.6623	56.824852	56.279762	56.329586	55.903137	55.767632	56.415783	56.200283	56.422562	57.720795	55.371929	55.158382	55.116219	54.991592	54.856026	55.497501	55.788532	56.773781	57.273724	56.898087	56.656002	56.91568	56.470543	57.464268	57.251278	57.156136	57.392105	56.763416	56.4823	57.060822	57.16991	57.378094	56.601864	58.129971	57.599323	57.902691	58.274147	57.612026	55.901356	55.475548	55.086479	55.829193	56.429581	56.224335	56.350101	55.11285	54.755539	54.849823	62.479591	55.374699	56.057419	56.46035	56.387886	56.91169	57.72839	58.266979	59.858559	59.736183	59.919197	59.669666	60.127338	59.041859	60.270912	60.567604	59.492104	59.382778	61.492279	94.580399	89.20137	65.158989	92.838531	63.474499	60.685257	61.166168	93.228951	93.092567	90.12162	65.6903	66.462265	64.978424	65.321144	64.967072	64.407539	66.030388	64.474579	64.790001	64.572853	65.776176	68.628113	69.020149	71.368454	89.067581	90.033646	90.319122	90.521637	90.548203	84.451988	90.053642	88.298325	91.205017	91.128525	91.047325	91.139618	91.280617	90.216873	90.606461	90.107307	90.576118	90.621803	90.501724	90.382034	90.30378	89.65284	89.059814	89.668221	89.894814	89.767746	89.38633	89.407364	89.64801	89.233231	89.141647	89.235504	87.689049	88.716721	88.919159	88.719215	88.712479	88.926903	88.564629	88.3013	88.191933	88.0401	87.627724	87.985832	88.260468	88.526009	88.382217	88.426147	88.547958	88.56414	88.590958	88.641258	85.476913	84.661934	84.133797	82.718681	87.268654	86.846321	84.449203	83.568359	80.585831	81.643951	82.42347	82.824211	81.680214	81.597473	81.288124	83.473175	81.846214	83.867569	86.893333	87.997009	87.988968	88.457603	87.358772	84.621933	88.986794	87.51606	84.458344	82.86393	81.744934	86.60675	87.746216	87.703087	87.539558	86.020439
60.571831	61.963837	63.826019	63.916805	65.291298	66.038475	67.104706	68.55323	68.237564	68.286446	67.123871	68.408623	66.523888	66.353798	67.644135	67.180771	64.262512	66.176598	65.939018	65.980064	65.712234	65.652046	66.115959	66.068451	67.507599	67.003273	67.856758	69.04081	68.244064	67.676788	67.323723	67.31617	66.863823	67.100311	66.017212	67.663422	68.437851	67.93499	66.225327	65.503212	64.594284	63.014915	63.335281	64.717628	62.908573	65.158798	65.473305	68.062881	69.181763	69.245026	68.839989	71.142227	77.090874	70.457405	70.979469	70.401077	68.884445	68.261383	68.988861	68.067596	67.875404	67.131226	68.668625	69.112137	69.870193	70.689857	71.671028	71.534386	72.692566	73.931061	75.665092	76.031441	75.399643	74.736618	74.313881	74.01088	72.337227	74.342232	76.158943	75.419296	77.359627	77.22451	76.694206	75.174721	75.319389	73.173691	72.556374	73.607216	72.480476	72.500305	73.965645	75.498413	77.254913	76.984695	78.000481	77.121941	77.818909	77.527489	77.088509	77.501808	77.713638	79.153511	78.67762	80.889069	78.829803	81.143585	78.865875	78.738068	79.230911	79.690208	80.105011	81.006851	81.889793	82.940536	82.144714	80.286774	79.570969	82.656372	83.182426	81.593895	82.590668	83.228821	84.928673	84.359703	83.61821	79.493744	75.995567	73.769501	75.619522	76.12075	76.441971	78.424934	79.623131	79.750679	81.724762	81.14624	79.31517	77.285858	76.164093	75.03952	75.776848	76.317665	73.63282	70.436615	71.221191	71.642059	72.499832	71.535027	71.936012	73.677277	74.170441	73.46257	67.925484	64.718079	62.764763	61.589592	60.376804	60.73135	60.631119	60.946163	60.957619	60.965237	61.574509	61.004719	59.091724	58.321438	57.099529	56.583923	56.133465	55.759605	55.323692	55.211857	55.066288	55.19733	55.824818	55.883846	55.269428	55.550438	55.942188	56.233284	56.220261	56.07716	56.17477	56.52644	57.091057	56.627678	56.813541	58.382507	57.219673	57.711224	58.446579	59.468437	61.106495	59.939541	58.586163	57.58971	57.935093	57.259197	57.420902	57.475018	57.80373	58.606953	58.476212	58.858459	58.61264	58.235134	56.805756	55.774113	55.044186	54.809845	55.229622	55.682121	55.544838	55.816341	55.210182	55.266724	55.136475	55.2826	55.361546	55.096287	54.758884	54.868256	54.814804	54.553448	54.633316	53.799877	55.682659	56.642761	56.407734	56.009224	55.288246	55.250179	55.185055	56.038342	56.940979	57.509266	58.590775	58.32103	58.890152	59.266499	57.273682	55.957661	55.042812	55.059208	55.108711	55.121605	55.77879	56.510067	56.677757	56.756786	56.07748	55.647598	55.383175	55.774799	56.389904	56.531097	56.242252	56.444534	56.717178	56.444687	56.910469	57.262695	57.287155	56.564224	57.613636	57.351681	56.077847	56.565235	56.203415	57.050545	57.063526	57.923721	58.697033	58.73291	58.068581	58.71508	58.586117	59.341793	59.065205	60.718044	59.578922	58.659332	58.761086	58.536789	59.100716	58.90543	58.372849	57.294022	56.415009	55.042255	56.055637	56.37883	56.26725	55.744545	55.520267	55.610691	55.753597	56.420418	56.151833	56.630894	56.140285	55.884018	56.082523	56.19389	56.643147	57.13485	57.502098	57.391525	57.097256	56.402908	55.889683	55.859619	56.546997	57.022026	57.419121	56.350357	56.404945	56.737862	57.261902	58.649483	60.71648	61.341003	59.38372	60.172676	60.227821	59.164467	59.61454	58.221745	58.694008	58.511703	57.573402	57.555248	57.400497	57.59267	57.279453	57.293423	56.791958	56.383812	56.434341	56.336884	56.113228	56.59491	56.780712	56.419216	57.549198	55.339874	54.727558	54.272869	54.492615	54.491028	54.908379	55.192482	56.39426	57.075069	56.784855	56.497257	57.462982	56.587402	57.266193	57.150944	57.016232	57.300095	57.107491	56.897827	57.531002	57.344254	57.362389	56.51054	58.398537	58.157478	58.93824	58.674072	57.934212	56.547619	55.889427	55.832947	56.489616	57.396893	57.31031	57.445515	55.710361	55.377766	55.427956	89.091675	57.081936	57.647003	57.285976	56.666534	56.608063	57.043678	58.51992	59.660976	60.845802	60.944252	60.318954	61.843994	60.869923	62.122452	61.748894	61.678768	61.849487	72.439941	93.937721	93.126297	89.392769	92.721436	85.877037	67.476028	71.165939	93.077629	92.328865	91.597305	70.131805	67.020767	64.974991	65.562866	68.307518	69.306969	74.109261	68.987747	71.305473	71.313332	71.071304	71.089828	69.500435	75.945053	90.184967	90.23101	90.056709	90.254791	90.262688	86.102623	89.654144	88.968338	90.605194	90.461365	90.47374	90.459518	90.460999	89.500572	90.059547	89.367966	89.706955	89.953697	90.074654	89.909042	89.477203	89.020241	88.905228	88.684837	88.667351	88.684044	88.605576	88.939453	88.7929	88.729362	88.821823	88.786011	85.471939	88.386703	88.399689	88.207664	88.199593	88.478416	88.094559	88.158867	87.649269	87.904205	87.656868	88.003403	88.074257	88.459274	88.173546	88.200363	87.998962	88.042435	87.932167	87.860992	84.309685	82.860237	82.392075	81.399033	86.569923	87.318153	84.914894	83.30838	80.521027	82.516594	82.999695	82.505951	81.76712	81.954407	81.189568	82.753441	81.755875	82.704994	85.481033	85.793694	86.203453	87.464241	86.355392	84.68277	88.27253	86.465149	84.367447	82.260735	80.842941	84.81572	87.916374	87.583351	87.480179	83.737389
64.05864	64.879097	64.800407	65.743217	65.908569	66.547882	67.30806	67.023529	67.63636	67.51313	66.578995	67.665352	67.785172	71.065559	71.274643	71.345924	66.52108	68.17997	66.952316	65.072472	64.13295	64.113937	63.690277	65.182167	67.004738	67.218628	67.775192	69.328087	68.303528	68.064659	67.942909	67.033272	66.621048	65.795319	63.968884	64.933815	66.54483	66.074783	64.83165	64.566757	64.437393	64.548088	63.590004	64.587273	62.015461	63.593372	64.791336	67.162598	69.317848	69.880104	70.926315	75.578018	85.005257	68.279175	70.220985	69.64019	69.149109	68.713112	69.178741	69.000023	69.066261	67.489532	69.560432	71.133446	71.479965	72.99778	72.893318	72.690071	72.785278	73.104294	73.966331	74.527473	74.224403	72.989815	72.862999	72.439919	71.556984	73.388153	75.122711	73.14521	74.75396	75.452896	75.1614	73.290634	73.470016	70.523598	69.80822	70.518578	69.368408	69.498245	71.681755	73.724701	76.451218	76.823189	77.836914	76.540245	77.407738	77.771828	77.610985	78.156891	79.092506	80.423615	79.256187	81.048203	77.973938	80.408485	78.666763	79.223335	79.315903	79.318802	80.029953	80.645309	82.174042	83.075012	81.56926	81.079895	80.857979	83.028191	83.893509	81.971786	82.560822	81.944405	83.117516	82.56118	82.52655	81.183365	75.884346	71.985214	72.335617	72.011391	73.270721	76.930542	79.534317	80.336411	81.520874	80.274933	79.08345	78.338829	75.856133	75.314735	74.044312	74.63369	73.671959	72.351624	74.294418	74.13604	75.444145	73.383652	73.027199	74.237991	76.007988	75.572144	71.672012	68.444092	66.260201	63.890263	61.953449	62.265335	61.669823	61.125248	60.611958	59.892139	60.883591	60.596939	58.605751	58.314121	57.361313	57.183067	56.581158	56.401642	55.843826	55.726669	55.455421	55.149693	55.296227	55.383904	55.433922	55.395061	55.592087	56.312744	56.598022	56.436211	56.345402	56.403465	57.053955	56.817513	57.486027	59.38649	58.379761	59.27948	60.008568	60.701439	59.576027	58.852665	57.697128	57.138714	57.408779	57.389683	57.875591	57.909042	57.626873	57.782509	58.326588	58.592468	58.87674	58.716236	57.706635	56.408958	55.662468	55.356117	55.523464	55.779434	56.112221	56.608257	55.550522	55.20647	55.547947	56.103081	55.849686	55.253593	55.31509	54.873169	54.912498	53.804489	53.815605	53.646305	55.290218	57.305267	56.782795	56.139	55.735638	55.337791	55.598072	55.997593	56.994064	57.209888	58.918755	58.671005	57.480877	55.99062	54.948891	55.186493	54.906963	54.824589	54.995007	55.179478	55.450809	55.282475	54.631363	54.763969	55.093067	55.594898	55.456711	55.967812	56.444	56.598213	56.356495	55.857323	55.955471	55.850456	55.490292	56.863045	57.00145	56.902462	57.046379	56.948082	56.175198	56.531975	56.340122	57.187355	57.300869	58.772606	59.49884	58.810608	58.831402	59.166142	58.690102	58.773399	58.912319	60.350605	59.696381	59.637825	59.505707	59.898041	59.520599	59.930569	59.319843	57.839756	57.201885	56.042076	56.895298	57.198452	57.311169	56.324802	55.856293	55.857754	56.167625	56.940399	56.745392	57.39996	56.465801	56.525753	56.490929	56.561245	57.017693	57.195469	58.117611	57.105625	56.995094	55.757137	55.645195	55.462933	56.353985	57.501862	58.162586	57.381763	57.243835	58.124779	58.727612	59.772469	60.527802	57.63945	56.749557	57.640564	58.057678	58.053154	58.717525	58.317383	58.3577	58.923798	58.17778	57.899536	57.77066	58.309399	57.501949	57.632004	57.119873	56.750198	56.982456	56.425308	56.97982	56.751446	57.178261	56.199402	57.06773	55.039509	54.674599	54.518494	54.425388	54.440666	54.801262	55.364357	56.652977	57.403458	57.797592	57.213341	57.477917	57.299923	57.75766	56.97057	57.294624	57.604214	57.318893	56.916561	56.912827	56.773567	56.932697	56.169621	58.438854	59.315144	61.057465	59.670246	58.625084	57.719078	57.77549	57.592285	57.274197	57.861515	57.929794	58.12302	56.966087	57.129913	56.93832	94.336723	62.209312	60.329681	58.613949	57.796604	57.480083	58.626114	60.218616	60.456047	62.271301	63.937447	63.307365	66.585793	63.755615	66.342445	65.577995	65.883118	66.632637	89.134056	92.801453	92.789391	92.13517	92.543678	88.985458	78.911942	84.73201	91.17511	91.324005	91.039818	74.517494	70.057304	67.69207	68.500595	78.239868	78.779243	84.248032	74.704712	77.589828	77.831505	74.639313	76.634361	75.105713	82.950058	89.591873	89.791237	89.437576	89.347816	89.773468	87.932533	89.512093	89.392342	90.246422	90.162346	90.174255	89.820724	89.766693	89.165558	89.668648	88.927826	89.095108	89.418861	89.280029	89.235596	88.605339	88.296715	88.536392	88.579483	88.461037	88.854156	88.425911	88.603447	88.480537	88.358315	88.532013	88.369194	84.338844	87.992439	87.841721	87.734093	87.848244	88.18998	88.116035	88.061729	87.042122	87.810608	87.85556	87.838417	88.015228	88.383873	88.048836	87.865349	87.771896	87.669571	86.386703	86.056206	84.318031	83.22802	83.077988	81.532455	85.23822	86.985947	85.442841	83.588982	81.546539	82.762047	82.805046	82.079285	81.363091	81.277023	80.064926	81.940323	81.285439	81.975906	83.608963	83.766205	84.575478	85.585838	85.125999	84.112076	87.908539	85.545776	84.058067	81.851898	80.336578	83.61293	88.058189	87.503059	87.869553	82.56337
65.689186	68.481537	65.879387	66.272232	66.248695	66.102486	66.106514	65.546837	66.438919	67.222832	67.663612	70.11657	71.397141	76.010841	76.403282	75.473694	72.142517	72.793091	71.554489	67.287872	65.065758	63.787437	62.100025	63.011292	64.740974	65.460342	65.262932	68.421608	67.656189	67.127991	68.247948	67.233986	67.605377	65.259865	63.606419	69.072029	66.683578	65.903122	65.726868	65.788773	66.75705	65.491905	66.196449	71.749176	64.622078	68.689789	69.378273	67.42408	70.189224	69.924866	79.085449	86.063507	90.616051	70.700348	71.558929	70.629623	70.926811	70.695435	71.520828	71.612022	71.294792	70.306877	71.096436	72.338531	71.631866	72.431595	72.663124	71.560432	71.834854	71.243187	72.113831	73.242416	73.335007	72.643875	72.964752	72.459641	71.882454	73.528404	74.608948	71.165871	72.552124	73.915588	74.72493	72.583878	73.713089	70.355911	69.300644	68.773666	68.892365	69.238525	72.368164	72.446442	75.530472	75.884972	77.292786	76.618118	76.527496	77.386986	76.941162	77.096169	79.144821	80.736725	79.751663	81.895416	77.764603	80.283752	77.716278	78.319862	78.856026	79.184219	80.392349	80.935654	82.333519	83.003487	80.431877	80.026688	79.759926	82.529037	83.503586	81.944572	81.558914	81.04818	81.191216	80.489296	80.349541	81.08876	77.662872	72.367004	71.587601	70.978142	71.881721	75.375435	78.627731	80.193268	81.182381	80.033424	78.816628	78.677383	77.555969	77.522171	75.496887	74.549873	74.270454	74.479515	76.265694	76.692078	76.982079	75.586151	73.780724	73.90876	74.215889	73.831039	73.462662	72.523903	71.706001	68.990662	66.469864	65.317604	63.284424	63.233788	62.388805	60.391762	60.59301	60.6632	59.552036	59.265274	58.181641	57.628571	57.538254	56.773094	56.413979	56.279675	55.88966	55.327557	55.180786	55.639572	55.565907	55.445038	55.674721	56.051796	55.767609	55.617428	55.761215	55.827412	56.777279	57.080627	57.787979	60.555374	59.263149	59.93087	61.546482	60.175724	60.080517	58.971497	57.342926	57.117168	57.428757	56.9622	57.52272	57.0508	57.168217	57.337219	57.606983	58.361069	59.600746	60.027195	58.536381	56.856716	56.863045	56.287636	56.420826	56.94553	56.937634	57.323654	56.308792	55.944057	56.143185	57.168709	56.787277	56.430309	55.840481	55.261425	55.000156	54.03767	54.02293	54.322308	55.575264	56.502834	56.478226	56.370358	56.388508	56.169296	56.058231	56.229229	56.723656	56.777107	57.127125	55.41375	54.852528	54.532272	54.438889	54.550766	54.975048	54.74955	55.591827	55.493961	55.725487	55.376072	54.07737	54.310055	54.736805	55.335648	55.580822	56.138271	56.553818	56.822857	56.36937	55.571678	54.994362	55.150036	55.365215	57.029171	57.691463	56.98793	56.644691	56.394905	55.645088	55.7854	56.171059	57.290527	58.166126	58.612469	59.165112	57.935005	57.938267	58.965191	57.209972	57.477379	56.601627	58.057938	58.094288	59.398697	60.879665	60.977703	60.923439	61.243523	60.737377	58.613026	58.240479	57.231365	58.088985	58.199772	57.441479	56.872143	56.166721	55.711521	55.94384	56.991234	57.017799	57.65863	57.190361	56.966042	56.895061	56.814274	57.904816	58.402954	58.82198	57.788559	56.597248	55.452354	55.54874	55.349506	56.592571	57.922585	58.845715	58.469173	58.610645	59.721378	58.728168	58.153553	57.050026	56.644844	55.895821	56.285984	56.087822	55.986607	57.361229	57.279411	57.318657	58.258137	58.380383	58.520523	58.238033	59.0681	58.108665	58.076756	57.705086	57.575977	57.25246	56.937824	56.815517	56.718376	56.815517	56.462494	56.902935	55.104996	55.108837	55.134007	55.209175	55.22913	55.376801	55.870865	56.82056	57.650391	58.61618	58.165676	58.389416	58.499023	58.380531	57.621426	58.446495	58.933777	58.508678	57.524006	57.865719	57.952602	57.072815	56.472733	59.152065	58.928089	60.265652	59.120823	59.160969	58.568375	59.706188	60.085453	57.283745	58.828999	58.802841	59.276455	58.700294	60.11002	60.121071	93.685394	82.902084	70.364769	63.039291	60.36161	60.110428	60.644188	61.83556	63.16317	64.910721	66.871033	67.504272	79.069267	67.862633	69.805092	71.906998	69.260582	79.914055	91.053658	91.434746	91.374557	91.300011	91.768845	90.524879	85.384583	88.247421	90.747368	90.615814	88.038788	79.04863	74.287041	74.793121	73.920006	85.158829	83.531967	85.653168	80.020294	76.531837	77.751122	76.18866	82.62159	80.129814	85.13018	89.496925	89.404976	88.853065	89.099762	89.481346	89.257652	89.42453	89.231041	89.26651	89.315842	89.672173	89.712936	89.424164	88.700226	89.207764	88.586349	88.747772	88.843498	88.926834	88.503136	88.262077	87.144501	88.333664	88.477875	88.326347	88.737755	88.478783	88.647591	88.39563	88.25354	88.170906	87.711601	83.912651	87.39418	86.67627	87.055038	87.688812	88.03199	88.195816	88.278473	86.175812	87.859192	87.663284	87.710556	87.386002	87.526016	87.165337	86.382942	86.176521	85.451767	84.371994	84.062408	83.352112	82.987244	83.025269	81.057426	84.236595	85.82251	85.109451	83.18084	82.009804	82.599121	82.588196	81.660133	81.070023	81.404381	80.513779	82.175568	80.756676	81.540466	82.527641	82.306931	83.295166	83.999573	83.812141	83.357948	87.835289	84.805054	84.016357	81.188576	79.980896	83.191246	87.518852	87.198654	87.500717	81.947922
69.040985	76.371269	67.264114	69.540085	66.210716	65.660904	65.337219	66.156342	67.468605	68.604256	69.589439	72.168671	71.387161	73.267845	74.935745	73.382683	74.258011	74.448273	74.147202	70.64711	67.806458	65.988525	64.336304	63.321503	64.2771	63.284897	63.480915	66.132935	66.232368	65.636551	69.164238	67.506546	78.224655	67.528305	66.389694	81.90889	71.87822	68.734032	69.305061	67.373489	66.662338	64.818779	68.504372	84.945282	67.679451	75.798538	73.315697	71.16555	71.213982	70.315163	88.365997	91.226715	91.213005	75.215195	74.748337	73.230354	72.883064	72.497429	75.432343	72.561691	71.532646	70.99144	72.028214	72.319778	71.030563	71.834946	71.450638	69.943108	70.87587	69.640663	71.264923	72.743202	73.438515	72.817963	73.819588	74.514664	73.44957	74.304634	74.214729	71.419029	71.930687	73.994247	76.119568	72.736229	74.573776	72.954735	71.783897	70.051941	71.618759	72.01886	74.220413	73.295479	75.110138	75.014091	76.435188	75.72644	75.592072	77.422325	75.875656	75.741638	77.704453	79.504196	79.764542	82.885406	78.349365	81.299881	77.48391	77.167305	77.664223	78.490837	80.049156	80.905212	82.188721	84.364571	80.724449	81.35601	79.562469	82.745506	82.439987	81.027946	79.664162	80.050591	79.774002	79.2929	79.101952	80.142021	78.738823	74.878136	74.365486	73.965286	73.983948	75.394363	76.661224	77.636284	80.406273	79.49321	78.227058	78.753563	79.219795	78.362366	77.958961	76.908119	76.02623	75.900658	77.058189	76.539284	76.314896	76.950493	74.66021	73.65509	72.179016	71.334526	70.739616	72.067245	74.069695	74.439476	70.851601	67.391792	64.000832	63.977188	63.317791	62.452042	61.954994	61.597359	60.746284	60.023525	58.798225	58.285412	58.572708	57.862137	57.128777	56.977673	56.584934	55.664055	55.5714	56.362396	56.140308	56.459255	56.325768	56.196442	55.292324	55.020561	55.441067	55.991199	57.358826	57.42749	57.753948	60.247372	59.79221	60.383049	60.158493	59.122452	59.962265	59.527187	57.555721	56.117737	56.092136	55.258335	55.144695	55.199024	55.514366	57.067535	57.367859	57.960476	60.285931	60.531448	58.685146	57.618977	57.100327	57.091656	56.784252	58.2043	58.15765	58.303928	57.34874	56.643856	56.934093	57.806561	57.342667	57.080177	56.359863	55.710426	55.385578	54.838322	55.049206	55.20042	55.722164	57.054813	56.545258	56.457432	56.426125	56.700848	56.176208	56.284119	56.578022	56.270901	55.82164	54.051277	54.022072	54.009453	54.475559	54.334282	54.991592	55.043179	56.02478	55.750549	55.856316	55.198959	54.128674	54.494396	54.795815	55.733494	55.688496	56.125889	56.545322	56.850193	56.149666	55.145916	55.110146	55.05275	55.853054	58.176662	57.714188	57.581577	56.208199	56.879246	55.753963	56.197899	56.248562	56.896713	56.416061	56.515816	57.92844	56.106384	55.778038	57.258984	55.661694	56.206375	55.530525	56.611198	57.029385	58.86953	60.549988	60.695602	60.300694	60.8596	60.567089	59.071041	58.659439	58.473679	59.133484	59.000401	58.82962	57.555851	56.53056	56.586651	56.269096	57.330395	57.293274	58.128704	57.484138	57.481735	57.051167	57.289902	58.001953	58.087807	57.33226	56.024696	55.540394	55.555759	55.63644	55.467888	56.573151	58.192455	59.767857	59.426571	59.871819	59.820705	57.759224	55.943863	55.793488	55.270134	55.3288	55.606335	54.714401	54.132515	54.81723	55.644142	56.27253	57.448967	58.200546	59.068058	58.620964	59.152901	58.244747	58.768036	57.870056	57.691185	57.83379	57.371208	57.215916	56.488869	56.324821	56.093208	57.329708	55.174198	55.974525	56.355206	56.437134	56.474148	56.16095	56.572594	57.483322	58.882942	60.096996	59.587376	59.827618	58.687035	58.205502	57.588207	58.957359	60.565483	60.584473	58.893608	57.871212	57.97477	57.656979	56.946945	58.817734	58.238182	60.136585	61.005772	60.031055	63.267944	66.260796	69.509834	58.796555	64.756851	60.339039	61.297958	61.975422	62.620331	64.080444	92.287086	92.240181	91.516716	83.636383	66.443748	64.516418	64.599953	64.782661	66.492111	71.83252	72.147842	72.385612	88.966362	66.016243	66.118988	74.545715	71.146988	88.615784	91.251587	90.828049	90.683792	91.09893	91.42041	91.4076	89.869987	90.211357	90.456772	88.972626	86.235764	81.436394	76.191406	80.41095	78.014343	86.776588	85.31105	85.768463	83.285851	76.181862	79.536423	79.07431	85.397949	82.127052	85.673187	89.088303	89.148796	88.675804	89.038506	89.073906	89.138428	88.900551	88.768822	88.688896	88.366814	89.062576	88.979149	88.812851	88.118332	88.400719	88.327698	88.320831	88.350487	88.440651	88.415176	88.481201	86.477959	88.011604	87.907021	87.963348	88.200729	88.047523	88.1838	88.159058	88.04538	87.836533	86.244629	83.040054	86.55735	85.470589	85.968552	87.228485	87.459259	87.80735	87.212479	85.156189	86.717407	87.087082	86.685326	86.020782	85.449623	85.456017	84.680923	84.736435	84.293098	83.040161	83.032928	82.029549	82.198997	82.534637	81.003204	83.545937	84.854729	84.737289	82.53492	82.065514	82.174858	81.516815	81.444824	81.43586	81.920113	81.676437	82.647446	81.166931	81.910347	82.144493	81.497978	81.990341	82.743813	82.74482	82.539551	86.628204	84.462845	84.508812	81.457146	80.400375	82.88929	85.624138	85.11898	86.045975	81.065475
77.150887	83.72715	74.08712	72.541458	69.513138	68.411568	68.304771	67.977325	69.076988	70.011917	69.437737	72.707687	69.897812	70.993591	72.397179	71.897964	72.460136	72.289673	72.27092	71.924271	70.136528	69.85479	68.679337	68.018845	66.773529	64.507538	62.916061	64.999405	64.629265	66.683426	73.909729	66.291222	88.951813	71.187912	71.833443	88.118202	81.629272	77.640701	75.601234	68.458946	66.180908	67.252144	78.319153	89.314407	71.264145	74.621887	73.371979	72.725029	70.951828	70.476929	91.055092	91.58596	91.072601	73.042816	73.949059	72.640961	72.377289	72.64772	78.524757	73.238319	71.521187	70.286171	72.415802	72.127518	69.891159	72.29332	70.889153	68.755936	70.179741	70.602585	71.5961	72.774704	73.347557	72.721512	74.173935	78.284561	74.686195	75.093636	74.463699	73.033592	74.071007	75.530426	76.932983	74.772095	76.004814	74.452652	74.662483	73.549881	74.22245	74.85466	75.308533	76.126968	74.988747	74.787346	74.96244	74.504753	74.801765	76.721046	75.539803	75.427727	76.467377	77.714348	78.976547	82.816124	79.884102	82.137543	77.8703	76.511253	76.011375	77.634651	80.02137	82.042145	82.94178	85.931686	81.813919	80.896667	79.70974	81.674812	80.325249	79.638176	78.121567	79.445763	79.467911	79.119461	78.717751	79.122246	79.385773	77.527382	77.211395	76.678795	75.565575	76.487762	76.250908	76.991905	79.988815	79.86084	78.617714	78.97168	79.098816	78.005203	78.07988	76.294106	75.521347	74.697762	74.762604	74.078835	73.884087	77.086258	75.246971	74.254639	73.228127	71.225655	70.167381	71.42688	74.051224	75.325226	74.234146	68.996201	63.781792	62.856476	62.769722	62.612049	62.876171	62.469784	61.645466	61.980423	60.224884	59.543301	59.437538	58.816704	58.311394	58.665554	58.410938	57.254326	56.223587	57.188171	56.733528	56.784512	56.509102	56.164791	55.392059	55.40974	56.000553	56.634823	57.854069	57.738564	58.727612	61.016823	60.319683	60.168621	59.433952	58.844555	58.807949	58.782928	56.644394	55.387466	55.17263	54.261326	54.521435	54.572609	55.453876	57.111546	57.542137	59.504185	60.060711	60.391953	57.990368	56.757881	56.602871	56.838154	56.620552	58.397011	58.934635	59.416336	58.292686	57.913742	57.243103	57.804714	57.977043	57.181156	56.63171	55.64835	55.709461	55.558033	55.457741	55.378689	56.073448	56.685913	55.834023	55.394867	55.715767	56.293518	55.838959	56.218307	56.567017	55.755058	54.720818	53.808205	54.003212	53.996235	54.541389	54.568707	55.313843	55.314102	55.718536	55.671566	55.97884	55.208981	54.482403	55.099098	55.350235	55.869534	55.904617	56.310188	56.686966	57.129078	55.882	55.320282	55.197845	55.847111	56.551353	57.952621	58.603329	57.916229	56.775455	57.053913	55.654484	56.055981	55.86301	55.880798	55.454372	56.115051	56.000706	55.678795	55.297859	56.130051	55.50898	55.639809	55.665943	56.666409	56.35836	57.380539	57.679447	57.058033	57.193771	57.855526	58.461708	58.627724	58.451878	58.737114	59.562935	58.272644	58.680038	57.545551	57.337261	56.981449	57.406353	57.924362	57.690239	58.061844	57.086292	57.598145	57.176048	57.398563	57.480961	57.278915	56.25135	55.15583	54.945759	54.970329	55.140316	55.409073	56.915619	58.006073	59.406681	59.752449	60.402016	58.9627	56.839787	55.569813	56.042976	55.298332	55.090405	55.027985	54.524998	53.776489	54.338078	54.194763	54.89407	55.919209	56.90345	58.978989	58.827217	59.65147	58.210114	58.661007	57.869968	57.73822	58.193336	57.251495	56.914543	56.385654	56.185497	56.035572	57.550827	55.672253	56.769062	57.392448	57.285568	57.425045	56.943192	58.222969	58.463722	59.315228	62.18515	60.741325	60.638393	60.278484	58.613842	58.89526	59.931557	62.157661	61.399178	59.989471	59.219635	58.403	58.191105	58.360382	60.975151	60.530956	63.326828	63.219902	64.357544	86.948845	90.293388	91.156677	63.888222	88.297142	64.246094	66.121384	70.743431	67.191055	80.766701	91.686508	91.909134	91.968742	90.87365	79.874725	81.27932	80.223175	74.361458	71.756798	78.433029	82.714088	85.002655	91.644882	69.703316	65.843941	82.381088	78.623657	90.61116	90.861115	90.466423	90.448425	90.826912	90.833885	90.504364	90.334114	89.742104	89.904793	86.842094	86.046875	86.111763	81.058762	85.319992	82.478081	86.690948	84.497826	85.349739	85.898857	80.768631	84.294769	83.510086	85.444	83.010292	86.159271	89.248871	89.410988	88.693161	88.766441	89.0028	88.520386	88.674667	88.586197	88.272011	88.214508	88.460457	88.672241	88.534721	87.605927	87.686325	87.920753	87.888351	87.902428	87.891335	87.93174	87.8293	84.977936	87.347702	87.649742	88.355507	87.568375	87.871658	87.850845	87.281097	87.303841	87.272812	85.387543	81.902687	85.820496	85.364159	85.479469	85.643753	86.306511	87.159866	85.213097	83.590012	84.992722	86.6464	85.724304	84.120987	83.754509	83.973099	83.672501	83.775131	83.671532	82.794106	82.771767	81.386223	81.712982	82.190865	81.342026	82.826591	83.633789	84.626572	82.282021	81.518211	81.458176	80.433716	80.425735	80.774292	81.336098	81.425339	81.8116	80.642029	81.346657	81.280418	80.725052	81.1362	81.836945	81.590263	81.616554	84.604576	83.173111	84.016144	81.725578	80.870659	80.869034	83.479378	82.942917	83.850555	79.503441
81.647324	84.899078	77.673531	74.729881	74.205498	75.467232	75.38945	74.449326	74.146172	73.01651	70.486778	74.180801	70.756523	71.85434	72.860191	72.816414	71.896912	70.932945	69.746315	69.664261	69.527023	71.773964	71.275261	72.805992	70.182335	66.984138	63.739456	65.704315	67.676208	74.362999	84.918396	67.181801	91.628426	74.209152	72.413055	89.795059	86.390907	85.120201	83.946815	74.090637	72.882118	77.035042	87.356369	90.060684	75.281563	73.316742	71.851318	70.667709	69.935486	71.968559	91.014885	90.97757	91.042328	71.935646	71.069016	68.29464	69.168266	69.678101	83.220726	75.481415	72.224678	71.763123	74.920532	75.474869	70.428482	76.082191	72.441895	69.855255	71.377571	73.769547	74.112785	74.853394	73.135963	72.088806	72.575401	82.022659	72.609612	73.85939	74.385185	72.756012	75.429085	75.37915	76.388885	76.621483	75.735756	72.975761	74.7472	72.177193	72.884438	72.751656	73.660561	75.372627	74.383148	73.831039	73.855034	73.870781	74.424774	76.390945	75.547295	75.283363	77.245369	77.88131	78.94445	82.466362	80.93969	81.961502	78.746483	76.887177	75.393272	77.647697	81.04541	82.434601	83.316452	86.743156	82.293175	80.629395	79.032448	79.608826	78.254303	78.016167	77.242363	78.931618	79.597816	78.626617	77.943726	77.9589	78.962433	78.12468	77.776573	77.318283	76.283676	78.707024	79.15744	78.898659	80.943665	79.873695	78.548294	78.471626	78.337372	77.792969	77.468269	74.958839	74.018585	73.734612	73.502998	73.705948	73.385193	77.2994	75.45668	76.40564	75.659325	72.816177	72.608925	73.902046	75.086487	75.327805	74.769989	72.437836	65.293144	63.480526	63.277966	62.8601	63.898674	64.590317	63.907555	63.035473	62.043507	61.561054	60.833786	62.223259	60.168537	60.478729	59.599995	58.43396	58.229214	57.765556	57.826218	58.070919	57.645973	57.065434	56.698101	56.31255	57.0075	57.632347	58.43763	58.869812	59.586796	61.21949	59.017223	58.325108	57.900547	57.099121	56.505539	56.899181	55.54314	54.999317	55.359634	54.301022	54.660694	55.178555	56.703724	57.300247	58.522217	60.282776	59.385803	59.142708	57.888336	57.906555	57.009109	56.929672	56.510517	57.038742	58.996197	59.684536	58.772736	58.182991	57.379982	57.993801	57.478214	57.173515	56.63332	56.302357	56.203609	55.979118	56.058083	55.939209	56.155006	55.910927	55.127186	54.821693	54.681702	55.267517	55.131069	56.004139	56.310017	55.524364	54.676403	54.121078	54.20562	54.372154	54.735561	54.962433	55.735275	55.359291	55.790634	56.007187	56.077545	55.667896	55.10075	55.436047	55.358475	55.742741	56.055981	56.720287	56.682373	57.076744	55.852798	55.783123	55.601612	55.847885	56.906219	58.163254	58.551636	57.470791	57.012199	57.106224	55.804733	55.385193	55.673389	56.196098	55.340218	55.426132	55.586422	55.262753	55.55286	56.310661	55.851894	56.327911	55.821899	56.692993	56.260235	56.885918	57.283573	56.513027	56.446037	56.65995	57.876858	57.746567	57.755772	57.529198	58.51516	57.715729	58.57082	58.238934	58.076218	57.648655	57.829369	58.191467	58.191833	58.410271	57.4188	57.871193	57.319729	57.158325	56.407047	56.483009	55.97266	55.364529	55.182201	54.929859	54.9375	55.191299	56.407177	57.516819	59.142387	59.544266	59.698742	57.811047	57.091526	55.651909	56.261868	55.770981	55.083797	54.875656	54.395798	54.005505	54.597588	54.145882	54.575531	54.896515	55.767654	58.03307	58.656651	58.668537	57.678909	58.337318	57.981293	58.685017	58.690552	57.860142	57.222206	56.901089	56.165756	56.395592	58.205589	56.664818	57.645802	58.251785	58.496124	58.703171	58.000774	59.297569	59.386532	60.373093	62.927692	61.739258	61.12896	60.916809	59.906689	59.354668	61.419132	64.46434	64.217491	62.337605	62.562138	60.939529	61.52404	63.615044	66.568115	63.632126	70.558899	66.404175	64.998032	91.80751	91.773651	91.52993	72.379303	90.963425	69.00219	72.780518	80.249077	75.997322	87.612854	91.165298	91.677689	92.14122	91.54113	90.256935	90.535088	90.357117	88.432236	72.610359	85.024826	89.912216	90.580322	91.026512	83.796265	73.165985	86.890205	85.730652	89.330025	90.119133	89.778687	89.7836	89.889748	90.035019	89.445747	89.214111	88.142494	89.248062	84.27874	85.084091	86.673157	85.596413	87.053497	84.745056	85.485497	82.56736	84.223274	85.551826	83.898041	84.743431	83.655998	84.114243	83.080887	86.287605	88.9198	89.022797	88.531052	88.721657	88.661125	87.063263	87.41993	88.240646	87.577797	87.623047	88.088699	88.17144	88.150475	87.257019	87.489433	87.811081	86.927902	86.995796	87.18029	87.64579	87.575066	84.143753	86.463028	86.860489	88.109711	86.662643	87.11422	86.820915	85.323212	86.232117	85.887848	85.039047	82.380722	85.176056	84.722549	84.388863	84.214882	84.614342	86.688866	84.611183	83.476868	83.811501	84.502113	83.735626	82.828972	82.21151	82.61747	82.698814	82.406731	82.658752	81.408157	82.115997	80.992088	81.616829	81.902542	81.171089	82.24498	82.155609	83.485733	81.612755	80.638748	80.908577	79.725296	79.563614	79.834686	80.190346	80.423889	80.774254	79.288696	80.064629	80.151726	80.243904	80.905785	81.644081	80.648941	80.748955	82.276825	81.088844	82.376434	80.591499	79.413147	78.821045	81.486687	80.669411	81.611595	77.839897
82.40274	84.850891	79.131134	76.283165	75.248367	77.856888	79.609016	80.13604	78.331406	75.645355	73.905952	76.935303	74.884163	75.351189	74.564316	73.111549	71.033974	70.611877	69.558777	69.035919	68.731606	70.567009	71.191383	74.614098	76.125595	72.836975	65.767487	74.128082	84.465981	88.166702	90.694092	70.859604	91.045242	76.849663	71.119415	90.807411	89.90136	89.676071	88.876671	80.8088	80.931282	82.989929	89.302628	89.952789	77.742928	74.307571	71.792755	71.276016	71.397163	75.421593	90.40448	90.558846	90.657936	77.655296	74.491447	67.569519	67.222916	67.989662	88.210449	80.744278	74.038429	73.454483	80.204315	77.77784	74.361671	83.677109	75.35688	73.928268	74.623306	74.645515	75.511459	74.350342	71.430656	71.771881	71.582474	88.224144	71.843117	72.145325	74.178703	71.729332	74.55397	74.4972	75.158653	76.406799	73.850807	70.856621	75.008514	69.412697	69.982826	69.907616	71.865028	73.817505	73.517822	72.819206	74.463699	75.03096	75.38726	76.992531	76.59803	76.532196	80.427643	79.316437	78.798645	81.026764	79.739113	80.544441	78.069725	76.868721	75.785492	77.233139	80.278992	80.429039	82.548759	87.245804	83.412262	82.419838	79.269165	79.467949	77.3321	77.187691	77.084625	78.234177	79.26638	77.723511	76.90303	78.01664	79.140167	78.692322	78.73938	77.772133	77.894608	80.528351	81.218468	80.827057	81.844948	79.441368	77.828522	78.143349	77.923988	78.172165	77.524208	75.618164	74.765373	74.878609	74.574211	74.524666	74.397888	77.255089	75.008728	77.024094	76.239388	73.748604	74.513504	74.902855	74.948021	75.172104	74.65229	74.73909	67.902504	66.114883	64.394623	63.837154	64.277336	64.416962	64.55938	63.73555	64.113037	64.514442	64.583389	65.429291	62.509525	63.631653	61.99971	60.661503	59.221436	59.509655	58.6842	58.72776	58.851379	58.717438	58.410507	58.46394	58.226486	59.465153	60.154266	59.852978	59.689129	60.613247	58.713898	57.163712	56.709988	55.809711	55.389847	55.183899	55.034615	54.160603	55.04985	54.711979	55.720425	56.295639	57.979576	58.390446	59.367371	58.643539	57.995838	58.547001	58.366112	58.478359	57.564667	57.852051	57.086121	57.122448	58.491703	60.023033	58.54245	58.301224	56.786186	56.661621	56.257748	55.994846	56.671299	56.060871	56.230709	56.295425	55.994545	55.82357	56.018772	55.741001	55.105469	55.087467	54.540833	54.279198	54.834053	55.72126	56.377266	55.650818	55.389763	54.663246	54.530426	54.626877	55.154285	55.749199	56.440567	55.962852	56.124622	56.289589	56.133507	55.772179	55.290218	55.730167	55.660408	55.793961	56.645508	56.313236	56.772301	56.822876	55.92942	56.05452	56.02317	56.522041	56.850342	58.154346	56.688122	56.650272	56.433506	56.67424	55.622665	55.826038	56.184341	56.714729	55.847649	55.526619	55.033821	55.399052	56.335873	56.95306	56.462967	57.273788	57.204803	58.262665	56.960808	57.031467	57.466133	56.39941	56.513821	56.554119	57.325546	58.043133	58.066437	57.496689	57.191711	57.547718	58.709351	58.778034	58.559917	58.488121	58.295601	58.466042	57.77124	58.583115	56.860687	57.220058	56.676491	56.378895	55.711327	56.140244	55.980042	55.774239	55.825287	55.638714	55.217178	55.375771	56.465866	57.59267	58.921867	58.995766	58.41671	57.736481	57.466476	56.214554	56.107071	55.692764	55.526703	55.055859	54.541584	54.197189	55.74231	54.02203	53.960209	54.368805	54.799889	56.237061	57.124466	57.795639	56.861694	56.974453	56.919609	57.917091	59.979195	58.824104	58.045837	57.281105	56.827534	56.926025	58.259598	56.802277	57.744076	59.018105	59.412926	59.840836	59.438587	60.305885	61.253456	62.948849	61.740784	61.250046	61.651905	61.956688	61.269657	61.685337	64.197212	68.744972	68.204887	67.350632	68.2687	66.035919	68.560867	68.977234	69.991684	69.535965	85.056435	77.748848	69.581306	91.397537	91.140755	90.812218	83.74955	91.251366	73.95932	77.581696	81.884796	79.035492	88.034584	90.495331	91.018723	91.404251	90.932983	90.797241	90.507301	91.214867	90.970314	71.924294	88.900398	90.593155	90.229362	90.215714	88.987946	85.270447	87.628624	86.197853	87.382339	89.940201	89.743004	89.6455	89.867584	89.844948	88.944542	88.232292	87.364204	88.988464	82.595558	84.183365	87.147285	86.718117	87.145248	83.894737	84.857712	81.507286	83.531563	84.425491	83.572289	83.563858	82.049866	82.545563	82.374695	85.549805	88.825706	89.027214	88.480949	88.298302	87.096008	84.771324	85.914436	87.886505	86.431786	87.747398	87.925583	87.74765	87.614311	87.327385	86.384186	87.701065	85.863007	85.86586	86.2789	86.34391	85.900642	84.486107	85.771034	85.615662	86.22551	84.787827	85.545433	85.15387	83.898422	84.37603	84.254791	84.104179	82.682632	83.917587	83.593681	83.393677	83.362755	83.735924	85.427261	83.636383	83.0616	82.31794	82.593498	82.241035	81.541107	81.339622	81.388802	81.105515	80.591301	81.232506	79.894508	81.171738	80.591347	80.955376	81.033157	80.33036	81.54126	81.088501	82.713257	80.148033	79.565453	80.121315	79.081932	78.593491	78.606659	78.754784	78.864624	79.319832	78.102539	78.780342	78.64904	79.789154	80.78949	82.243843	80.324844	79.975601	80.57296	79.497459	81.070602	79.427055	78.30999	77.681816	79.663177	78.32254	79.514107	77.127991
82.02652	84.340645	79.693497	75.811951	75.231178	79.248138	80.566475	80.805107	79.747803	77.611023	75.763008	76.866722	75.741226	75.137474	74.927017	73.299362	72.353958	72.305702	71.678024	71.224602	70.345978	71.988342	73.500725	76.383476	79.923431	80.270599	73.81263	86.386017	90.557236	90.45282	90.908516	79.771683	90.290604	79.417076	72.407005	90.571716	90.393791	90.332397	90.273331	83.845406	82.076027	81.259521	89.457466	89.402229	79.299316	79.071846	74.580475	76.423019	77.169083	80.192474	88.841949	89.806534	89.673309	83.086555	81.719223	72.187881	71.764694	70.675926	90.407372	85.220795	76.890434	72.436935	82.732391	74.864037	74.382614	86.88636	74.728706	74.450203	75.57431	74.111259	75.014732	74.252769	71.041695	75.011604	76.115875	90.628342	76.666588	73.573296	76.325432	72.407623	74.386047	74.542282	74.577682	77.267471	73.348206	72.269485	80.234612	70.323875	70.202248	70.048424	71.69603	75.204445	73.882202	73.185829	74.361626	75.748863	75.92939	76.167076	76.759758	76.294426	82.573029	79.656349	77.45282	79.316223	78.128288	80.05574	76.951035	76.319405	74.583954	75.490753	77.606155	77.730545	81.857498	86.835083	83.85862	83.016151	80.30761	80.830856	77.791573	77.404022	77.077248	77.194489	77.686043	76.240608	75.678207	77.255089	78.052521	78.561127	78.999748	78.370804	78.684601	80.176979	80.858536	80.872742	81.539818	79.519257	77.653297	77.727867	77.203461	78.476715	77.774063	76.906639	75.983337	76.278137	76.225014	75.699043	75.26918	77.033325	75.632332	77.608299	76.761322	74.096153	74.715614	75.408737	75.566391	75.631042	74.088554	74.087357	71.946953	68.916161	65.977646	64.298729	63.906654	63.073025	62.438866	62.511177	62.408394	63.898846	64.40078	67.279694	65.273376	67.60424	66.538589	64.468781	63.050621	62.267696	61.366688	61.911133	61.898838	61.696987	60.837971	59.884201	59.187042	60.245182	61.70306	60.56662	59.497082	61.011135	59.02158	57.325523	56.365528	55.909382	55.782761	55.351116	54.8489	55.131454	55.983044	55.757652	56.850578	57.666336	59.620358	59.924969	59.499828	59.144791	58.359505	58.398064	57.747746	57.657131	57.983479	57.870461	57.351036	57.053009	57.538277	58.69978	57.868229	56.98941	56.414818	56.003517	55.960407	55.454178	55.56535	55.424438	55.314144	55.428127	55.451023	55.164265	55.671051	56.086555	55.643005	55.256767	55.31144	54.420284	55.108665	55.745872	56.910748	56.208092	55.836189	55.446323	55.312065	55.346226	55.908051	56.286499	56.482815	56.071449	55.920967	56.112026	56.52412	56.493416	56.063103	56.203995	55.846489	55.862862	56.360077	56.271481	57.108715	57.076443	55.948135	55.867302	55.83046	55.562473	55.759327	56.635422	56.332676	56.591606	56.487881	57.484718	55.942169	56.930058	57.169868	57.374702	56.305126	55.766666	55.450123	55.757782	56.92244	57.697384	57.742104	57.947365	57.379124	58.262428	57.521088	57.405388	56.962631	56.707821	57.320072	56.94173	57.968159	58.148315	57.634384	57.516197	57.160641	57.273232	58.5187	58.521339	57.774803	58.847923	58.776985	58.240028	57.547375	57.442276	56.457581	57.02932	56.416832	56.158504	55.741409	56.088058	56.118336	56.378704	56.430653	55.849258	56.006283	55.878181	56.574635	57.693974	59.122002	58.787239	58.940643	58.539211	57.230766	56.522362	56.534077	56.126209	55.535995	55.24799	54.643551	54.347027	61.947742	53.921886	54.040676	54.16114	55.006615	55.801792	56.606777	58.014721	57.613205	56.941666	57.523018	58.707954	60.499821	59.579437	59.804398	58.970661	57.895569	58.040707	58.727909	56.759064	56.617035	57.830635	58.248955	58.765099	59.126038	60.48671	61.933708	62.254993	62.537354	61.431599	62.35902	65.066872	66.056046	65.364532	67.814888	73.405792	71.59893	69.669609	65.900887	63.81353	67.12149	68.43663	71.551445	73.526855	87.369072	85.508247	78.823471	90.600258	90.640663	90.530754	88.546928	90.660446	80.456055	78.732277	81.956848	77.328064	89.11084	90.378174	90.402634	90.408722	90.372635	90.390724	90.218613	90.811592	90.905731	71.815628	90.153618	90.400017	89.895927	89.512779	89.673218	89.019516	88.009201	86.817078	87.658989	89.849777	89.726845	89.473511	89.525009	89.537628	88.911385	88.741249	88.250259	88.628639	84.164825	84.936287	87.021721	86.08046	86.089035	82.898453	85.630791	82.781403	83.541008	83.800598	82.782433	82.482475	79.616608	81.642731	81.556038	84.664551	88.342628	88.295464	88.459877	88.629692	86.515701	83.896126	85.58667	87.117744	85.275253	87.720184	87.817451	87.094589	87.170418	87.058151	85.510002	87.122078	84.735146	84.508316	84.12352	84.509026	84.383774	83.646637	84.415428	84.2911	84.456879	83.487724	84.2714	83.665588	82.845474	83.082779	82.840607	82.763763	81.657661	82.605064	82.310425	82.294937	82.452522	82.746086	84.286057	82.693123	82.661629	81.421005	81.779587	81.283958	80.426018	80.448631	80.459724	80.28038	79.638908	80.467644	79.251808	80.145111	79.688751	79.619507	79.834618	79.597427	80.940445	80.823929	82.477028	79.481445	78.842979	78.801178	78.058487	77.369904	77.306374	77.362007	77.172432	78.086166	76.923805	77.387611	77.634735	78.774117	80.060204	81.155296	79.806061	79.338173	79.138832	78.611938	79.875755	79.01545	77.99649	77.602058	78.911301	76.403992	78.532654	76.512199
83.251602	85.120934	81.611855	77.254593	77.955742	79.939079	79.364548	79.341827	78.214394	77.519379	74.384544	75.026108	73.609749	73.77742	76.132828	74.55777	73.836945	75.11187	75.107407	74.110054	74.790413	76.053459	76.06086	77.313171	81.240356	80.77803	80.73127	88.909866	90.193718	90.079651	90.215111	84.848679	88.360458	82.477348	77.384865	90.355965	89.972725	90.143211	90.249916	84.434502	80.847984	79.060989	89.500183	89.216087	80.473244	83.30761	80.223305	82.030495	83.163971	82.991989	86.195816	89.043869	89.118843	83.627869	83.336342	78.44371	79.698425	78.577118	90.33744	85.959457	81.350609	75.797485	86.917732	73.291901	72.135376	88.480003	73.227158	72.704941	75.204033	73.446198	75.430542	76.68206	74.119217	79.149094	81.105728	90.371239	79.469452	76.666847	78.960136	73.331161	73.708069	75.314026	75.761093	79.893845	75.39299	80.233559	86.095901	71.766533	71.556961	72.025764	73.428627	78.434036	74.768059	72.976212	73.561104	74.896439	74.013199	74.195328	75.263298	75.278793	84.860176	80.687523	77.226616	78.616768	77.529099	80.89341	77.721489	77.083702	74.366753	74.183678	75.549141	77.092735	81.753883	85.866562	82.999931	82.659996	79.083649	80.172516	78.314217	77.276375	76.469353	76.384315	75.916771	75.341431	75.425323	75.93988	76.139221	77.153809	78.07061	77.468117	77.929848	79.544601	79.975342	79.372726	79.182457	79.573608	78.624298	77.602852	75.879074	76.810013	76.301636	75.97258	74.609161	75.047974	75.506607	75.865746	74.493828	76.122871	75.984428	78.66095	77.638107	74.708664	74.277039	74.908989	74.520996	75.417877	73.688217	72.417839	73.106674	71.724525	68.037239	65.537483	64.551651	64.099922	63.816811	63.05101	63.871979	65.490356	67.003578	69.414154	69.453079	69.573647	67.235962	65.027283	65.266983	65.655113	64.643616	63.465034	65.039917	67.558212	67.019218	62.444767	61.472649	62.594799	63.226791	60.965111	60.028267	61.719173	60.417809	58.842388	57.918827	57.101227	56.715931	56.567596	56.425911	56.52071	57.660435	57.039494	58.521038	59.327888	60.947556	61.124348	60.861317	59.866154	58.228268	57.655972	57.459805	57.28175	58.026375	57.651421	57.410709	56.776142	57.28368	59.010445	57.542397	56.571201	55.965622	55.892258	56.390976	55.938583	55.836555	54.941917	54.925117	54.906342	55.261295	55.280521	55.653004	56.407951	56.544228	56.072094	56.431725	55.632126	56.003773	56.348984	57.224842	56.461403	56.656559	56.513477	56.301865	56.156918	56.892334	56.62579	57.105881	56.129772	55.734413	55.646931	56.58461	57.340885	56.670998	56.333511	56.04126	56.015659	56.388508	56.783997	57.119678	56.853989	55.991608	56.006069	55.852924	55.545994	55.239235	55.777073	56.399582	56.473953	56.62315	57.209564	56.487236	57.466476	58.377033	58.659355	56.925552	56.13726	55.353306	56.191399	57.567158	58.555519	58.144028	58.266785	57.278809	57.447811	57.28046	57.522846	57.358738	57.326809	57.2519	56.655098	57.720623	57.441589	56.642269	56.038857	55.803658	55.624939	56.199661	55.709202	55.444695	56.630829	57.042755	57.129616	57.126461	57.364212	56.409088	57.017155	56.118549	56.137798	55.82003	56.161209	56.373425	56.345745	56.520603	56.328106	56.567207	56.657803	57.811111	58.044376	58.846699	57.812035	60.156219	57.952816	57.385605	56.486012	56.505669	55.729801	55.607727	55.50119	54.824654	54.615376	91.126656	54.446762	54.165344	54.490536	55.051418	56.018364	57.015545	58.558353	58.334118	58.168186	58.488335	59.365227	61.959351	61.324226	62.066788	61.383984	59.241413	58.380619	60.883957	58.242367	57.548103	57.796585	57.42865	58.987312	59.936859	61.665081	61.538242	61.82777	61.33918	62.950565	63.050301	63.068882	64.138138	62.30336	66.500267	74.058777	72.13089	70.498001	66.452332	65.021767	68.018501	71.477135	76.773468	77.191467	86.107941	84.834084	83.376877	90.006264	90.082504	90.066284	89.436028	90.010925	84.981026	79.221878	83.921341	79.032791	89.640587	89.897644	89.549561	89.785744	89.891983	90.207344	90.220367	90.603729	90.532448	76.827713	89.939316	89.788345	89.306511	88.857719	88.844398	88.784317	88.360054	88.791313	88.958099	89.382751	89.229393	89.198387	89.098373	88.698418	88.219719	87.96817	87.780655	87.023796	85.660767	85.24601	86.376999	84.939018	85.224487	82.967316	85.333366	83.294006	83.321983	83.187271	82.124969	81.489418	78.836838	81.627647	81.526276	83.853554	87.778015	87.529968	88.124832	88.354691	86.127037	84.757912	84.884895	85.825111	83.9151	87.05114	87.078041	85.445671	87.109848	87.008179	84.884254	85.838669	83.537163	83.887314	83.691704	83.779892	83.998077	83.28051	83.284416	82.51226	82.548157	82.01384	82.811462	82.033775	81.828255	82.076302	81.962471	81.595612	80.507599	81.353973	81.288483	81.023056	81.385689	81.660713	82.757309	81.689507	82.084564	81.140274	81.277588	80.642677	79.339165	79.728661	79.939034	80.336555	79.724716	80.050186	79.250931	79.202003	78.249588	77.855255	78.40876	78.306	79.361053	79.793999	81.064575	79.263931	78.930908	78.245399	77.660812	76.81488	76.677811	76.696564	76.209541	77.204681	76.091736	76.630264	76.391823	77.111725	78.246368	79.074654	78.426376	77.714882	78.056229	78.031143	78.903442	78.261818	77.577232	77.442673	78.681763	75.499939	78.296684	76.381844
84.045799	84.884514	82.909439	80.411469	80.368591	77.68853	76.761192	76.439674	75.941101	77.303642	74.342552	75.034729	73.827805	75.164291	78.600975	76.251816	75.049858	76.506668	78.777725	76.871445	77.142113	78.129768	78.037689	77.807602	81.315865	79.325729	81.030479	88.415848	89.731674	89.726799	89.069916	85.010941	85.403061	82.160271	79.345726	89.65052	89.285934	89.973846	90.028198	84.855026	80.118958	78.166565	89.387192	88.431786	80.868469	82.970894	82.110527	82.1493	83.387947	83.164398	84.122704	87.278801	87.643326	83.772789	83.592957	81.173492	82.103493	82.245476	89.244476	85.562981	84.629509	82.65892	89.036247	80.461334	78.502144	87.563972	76.085213	74.111877	77.034676	74.199471	77.475716	79.749603	78.749741	82.192993	82.353088	88.822037	81.278786	77.891457	82.330559	74.251442	74.272446	75.089882	76.629852	82.234596	78.059151	84.898033	86.901299	75.54068	73.744484	74.144501	75.799934	82.146255	77.811485	73.797119	74.208809	75.08181	73.304085	73.876343	74.813309	75.254417	87.153465	82.458977	78.336235	79.370255	78.421547	81.755638	79.711601	79.427399	75.693588	75.342178	75.999702	77.793289	80.259415	84.682571	82.769882	83.781929	77.233116	77.661003	77.376816	76.351868	76.200119	76.273956	75.442146	75.094582	75.012886	74.308388	74.120033	75.439102	76.45652	76.617668	78.336082	79.507004	79.173103	77.399666	76.223251	78.055954	78.891876	77.749062	75.25766	74.234879	74.279297	74.248199	73.398026	74.084953	75.008789	75.828842	73.93988	76.091545	75.94149	78.484718	77.509964	75.096313	75.062775	74.644051	74.255135	76.953712	75.197639	73.285095	73.916748	75.032288	72.039459	67.867805	67.828026	67.804398	66.460526	65.482315	67.47876	68.497528	70.314903	72.395523	70.432983	68.896553	67.319496	67.586235	67.301857	70.450218	65.934814	66.540024	67.648743	77.16951	76.843353	68.837135	65.97979	65.395584	65.552544	64.196953	61.844936	62.691357	59.468307	58.30352	59.003471	59.019135	58.857388	58.683407	58.200222	58.281914	59.696468	58.817108	60.000156	59.915165	61.200264	61.689049	61.080936	59.840168	59.054195	58.063171	57.86055	57.677773	57.894966	57.971336	57.834499	57.585052	57.65889	58.545326	57.47208	56.218822	55.724865	56.165459	56.563347	55.921227	56.046432	55.117764	55.010433	55.202309	55.54488	55.513893	55.850502	56.828564	57.106354	56.583282	56.924889	56.035187	56.804016	56.114429	57.01503	57.030781	57.49461	57.0075	56.980698	56.920231	57.9202	57.720066	57.423607	56.174664	55.980942	55.813831	57.275978	57.841579	57.746738	57.189976	56.896133	57.050735	57.230637	57.692707	58.227604	57.386848	56.380634	55.735165	56.209316	56.238777	55.985382	56.305553	56.618191	56.909203	56.965462	57.887566	57.027412	58.373535	59.397217	59.570789	57.738564	56.412693	55.633369	56.232468	57.441845	58.734432	58.395573	58.670319	57.383179	57.4921	56.722263	57.11412	57.018742	56.036991	57.207741	56.120609	57.088223	57.232162	56.427521	55.848656	55.141434	54.365715	55.071609	55.373154	55.030754	55.780678	56.006733	56.753826	56.790928	57.492935	56.837276	57.035007	55.782524	55.777611	55.81308	56.092953	56.394798	56.663963	56.889332	56.707565	56.81794	57.001534	58.584446	57.830788	57.892307	57.495811	67.892464	59.654861	59.399879	55.786858	55.94706	55.975727	55.366825	55.478897	55.090363	55.03056	96.207619	55.124073	54.556324	55.005154	55.40564	56.154579	57.23877	59.200817	59.449081	59.920422	60.510677	61.976494	65.929108	64.545883	64.053917	65.90696	60.08543	59.53281	64.010597	60.632599	59.401146	59.539417	59.358017	61.402695	62.537292	63.97665	62.894176	65.052879	65.282288	64.289268	62.901619	62.381443	70.791176	62.756973	70.603897	76.622604	75.830643	74.176468	69.798912	67.508194	70.816734	74.78743	81.487358	80.724083	84.041847	82.451965	83.810814	88.640381	89.480148	89.36393	88.972244	89.301208	86.924232	82.41304	86.134232	83.686554	89.493538	89.197334	89.097832	89.541962	90.048691	89.984848	89.689163	90.411194	90.306976	83.262138	89.034019	88.977005	88.890121	88.66806	88.95224	88.865318	88.301453	88.883987	88.699303	88.732002	88.554375	88.711273	88.557381	87.978088	87.552498	87.618584	87.485954	85.887657	84.982529	84.642189	85.580467	84.004875	84.688843	82.357719	84.763168	82.670509	82.808395	82.224213	81.279472	80.470924	79.001976	81.184029	81.314255	82.861031	85.904205	85.198586	87.62249	87.227692	84.76815	83.987755	83.672951	84.709526	83.071121	85.611153	85.480347	84.210526	85.43988	85.968941	84.816833	85.65963	83.161057	83.469017	83.357674	83.205109	83.424728	82.997139	82.151855	81.317993	81.621834	81.11953	81.34758	80.207794	80.551476	81.069962	81.156799	80.558235	79.359634	80.110931	79.725784	79.747696	80.185043	80.486008	80.97467	80.423851	81.457741	80.731033	80.684685	80.081535	78.459442	79.125916	79.600388	79.797348	79.257477	78.984146	78.505661	77.823029	76.823212	76.537025	77.148247	76.975555	77.956322	78.030548	78.811005	77.894119	78.298126	77.903839	77.707268	76.509109	76.347641	76.735786	76.480896	76.981499	76.48542	76.456367	75.342995	75.874496	76.740059	77.25618	77.296585	76.442482	76.959511	77.354996	77.871437	76.951012	76.12822	76.454971	77.960678	76.115044	77.846611	76.130363
83.703293	84.043182	81.315392	80.672798	79.603134	75.685333	76.612366	74.145294	74.02697	76.39386	75.370483	76.02784	74.370857	76.420601	79.850349	76.991074	76.847389	78.276535	80.513672	78.353546	77.809189	79.451706	79.220055	78.702751	81.062492	79.50415	81.337219	87.609573	89.176773	89.181351	87.431473	84.454781	82.914246	81.404701	78.227699	89.274193	87.771255	89.164589	89.310074	84.730019	81.653587	78.980667	88.92791	85.958664	80.589546	81.914619	81.706802	81.181755	82.858589	82.532753	82.03875	84.779953	84.666908	82.379929	82.40873	80.381386	81.139267	81.240334	87.496773	84.193962	83.528839	84.639168	86.882111	84.258553	83.560638	85.545494	80.35881	77.623962	80.102882	77.614288	81.301788	82.134109	82.21447	84.877884	83.408501	86.476608	82.325104	80.39164	83.898064	77.781036	78.125923	77.955505	78.774719	84.874725	81.395561	85.211418	85.455627	78.918678	77.2258	77.297379	78.999809	83.82933	80.094902	75.558685	76.187271	76.085922	74.489281	75.204636	76.554298	76.523422	89.102425	83.771141	78.820938	80.465904	78.438286	82.184212	80.113846	81.331528	78.29879	78.695221	78.357864	77.498398	78.305573	85.392204	83.153137	85.620979	77.340034	76.232307	75.714317	74.33461	75.310379	75.083763	75.361168	74.886505	74.437096	73.570183	72.612053	73.945587	74.850906	76.063995	78.316833	78.756119	78.348953	75.581284	74.682159	75.324799	77.452347	77.189255	75.140518	73.366806	72.823265	73.548019	73.469543	75.450729	76.483597	77.36808	76.06041	77.103256	76.798492	78.728477	77.502365	76.478622	77.843048	76.915047	76.777954	79.100319	77.743591	76.856064	75.861885	76.47596	75.84156	73.6632	74.202713	74.196274	73.156113	71.177483	75.569885	73.76622	74.612083	73.22525	71.649422	71.795227	71.338112	74.421448	71.61071	78.438309	69.820007	70.690628	71.224579	80.549141	77.822105	74.257599	72.842979	68.173363	65.59874	71.557922	64.003365	64.212364	59.642113	59.024799	59.41243	60.312088	60.832932	61.22438	60.653458	60.63657	61.594032	60.706951	61.488976	60.447315	61.744621	61.284164	60.682617	61.28487	59.927589	59.69046	58.742867	57.870033	57.923656	57.882393	57.692642	58.121025	58.461899	58.482971	57.761436	56.526611	55.839622	56.424644	56.846588	56.030167	56.138462	55.257389	55.687832	55.829388	55.879253	55.976845	56.156467	57.132534	57.917561	57.372108	57.880161	56.455048	56.829678	56.501076	57.161865	57.010998	57.88488	57.741158	57.515186	57.820274	58.220116	57.98056	57.233856	56.274979	56.044415	55.752609	56.616692	57.438477	58.07386	57.688137	57.823299	57.71101	58.014378	58.453812	58.67757	58.382507	57.152962	56.700481	57.355263	57.198109	56.61227	57.095131	56.316154	57.047966	56.910015	58.757458	57.299046	58.769238	59.164318	59.933296	58.288502	56.579803	55.271702	55.529793	56.826244	58.889442	58.734089	58.592918	57.576794	57.50478	57.211327	56.425072	56.262016	56.321281	56.737389	55.479176	56.003452	56.710331	56.970978	56.282639	55.557152	54.521221	54.519226	55.081909	55.403946	55.934078	56.497364	57.480942	57.077751	57.316875	56.505989	56.367073	55.356396	55.243572	55.471817	56.498306	57.458218	57.42099	57.524391	57.680218	57.205059	57.32016	58.550583	57.941959	57.953934	57.875656	93.621819	71.804947	70.690948	55.221275	55.564899	56.344585	55.377876	56.093746	55.406006	55.546597	96.306709	56.528713	55.728642	55.431477	56.219296	56.969753	58.219299	60.841747	60.707851	61.80389	63.033737	64.642998	64.823799	62.800793	69.048065	85.12606	62.588081	63.137226	70.542229	64.344307	61.959652	63.46188	63.527477	65.582718	66.141579	69.397118	69.209877	72.64978	74.424583	69.352806	67.255508	67.027374	88.086105	66.320862	79.334419	78.047966	78.890976	79.323067	73.291534	70.420883	73.767868	76.202202	82.773659	81.371506	82.730034	80.552147	82.907143	88.074005	89.013245	88.888039	88.549286	88.745796	87.738213	85.193222	87.468254	86.488235	89.12796	88.684326	88.797897	89.099594	89.461929	89.218124	89.183235	89.839516	89.58902	86.212204	87.902794	88.639114	88.438614	88.633316	88.664024	88.807343	88.0345	88.610291	88.007637	88.167473	88.199829	88.323494	88.110397	87.920708	87.65242	87.660301	87.582619	85.442924	84.859772	83.659752	84.821152	83.635292	84.46096	82.111191	83.495811	82.453827	83.03849	81.994034	80.677353	79.925194	78.793945	80.758011	80.88665	82.122505	84.282906	83.630226	85.982071	85.469063	83.71698	82.689972	82.28569	83.228302	82.749557	84.182457	83.618057	82.939545	83.681572	84.265266	84.005325	84.853012	82.553802	82.008629	82.064392	82.111259	82.214516	81.962471	81.502312	80.903709	80.50882	80.396339	79.598457	78.833252	79.498505	80.488716	80.726013	80.053879	78.21508	78.600845	78.053955	78.413391	78.493797	79.280304	79.515762	78.551239	79.473099	78.797462	79.455399	79.352142	77.929375	78.669899	79.116905	79.105492	78.336037	77.801483	77.146622	76.755875	76.165146	76.01432	76.029106	76.249878	76.763725	76.770638	77.64212	76.37957	77.073601	77.334778	77.010384	76.086548	76.466583	76.340431	76.486557	75.502274	75.594025	75.95327	74.844704	75.372581	75.708313	76.116196	76.150169	75.707413	76.840523	77.052872	76.845802	75.760689	74.54174	75.405884	76.332344	75.396362	77.478676	75.497467
83.540619	83.093033	80.164574	79.429283	79.130531	77.005516	79.130684	75.513321	75.063316	76.208771	74.676521	75.365395	73.978668	76.380127	79.899185	77.134796	78.480896	79.423317	80.961189	79.063667	78.11908	80.327568	79.942749	78.410172	81.001251	79.945282	81.045067	86.095497	87.72776	88.422539	85.559677	83.449982	81.791992	81.519867	79.340561	87.788483	86.330048	88.296623	88.880745	84.47892	83.115173	80.831413	87.776062	85.539658	80.406921	81.501106	81.198517	80.555275	81.96756	81.675194	80.365616	83.748032	83.530922	80.769615	80.619415	78.123734	78.857269	78.852356	86.176674	82.50518	81.919189	83.845428	85.028625	83.695908	83.544785	83.682945	81.650627	80.143288	82.162262	80.51384	83.462402	83.404144	84.646805	86.003296	83.683571	84.847519	80.928535	81.1409	83.27993	79.453362	81.617088	81.558723	81.703285	86.349449	83.117325	84.440552	84.767288	81.033226	80.295555	80.097244	80.009804	83.297096	79.567276	76.804306	77.025749	76.835869	76.462334	77.656197	80.05883	80.085373	89.776543	84.861748	78.485474	81.566666	79.682594	82.942467	80.27845	81.956825	79.40641	81.222351	79.766426	78.51255	79.271828	86.948738	82.390427	84.484604	79.114029	75.843132	73.614212	71.022682	72.241844	72.031303	73.410324	73.591385	74.461792	74.40789	73.917648	74.068604	74.441345	75.662949	77.020508	77.797707	77.903664	75.485062	74.083725	73.662125	74.152161	74.417999	74.659225	73.703842	72.628403	74.222237	74.146492	77.208611	77.280235	78.521347	77.712029	78.16423	77.012871	77.690765	77.017746	77.430458	78.874802	79.222946	78.690819	79.036247	77.845474	78.034088	77.790176	77.866653	77.411125	77.341797	77.417694	78.957451	78.178902	77.338104	79.36792	78.405518	79.288933	75.822701	74.391006	75.724014	75.405884	78.374512	75.894974	81.927773	73.787033	76.90078	75.686127	81.267456	74.54953	73.697685	73.100601	70.033676	67.25515	88.126312	78.771973	76.908546	60.661633	61.299484	61.409927	61.85054	62.678268	62.259758	60.434719	59.618961	61.915985	61.161083	62.437878	62.212765	61.860729	60.866768	60.130791	60.769844	60.004791	59.707432	58.971134	58.41497	57.920567	58.006824	57.32975	58.194988	58.419434	58.541874	57.779888	57.065178	56.126854	56.888088	56.884094	56.083038	56.383293	55.553658	55.933285	56.173866	56.178246	56.488396	56.380955	56.972824	57.624943	58.485954	58.799557	57.666615	57.329193	56.713699	57.211155	57.141243	57.748497	58.20089	57.564583	58.426128	58.74057	58.076649	56.715118	55.291637	55.172096	55.444695	56.459232	57.411377	58.138233	58.326973	58.255478	58.75042	59.217598	58.724522	59.197876	59.647308	58.54361	58.100124	58.444283	57.950863	56.456421	56.318256	55.508873	55.808617	56.039501	57.315479	56.421791	57.535271	58.431343	60.1586	59.058937	56.965912	55.425232	55.178276	56.117393	58.568974	58.121429	56.868282	56.409218	56.176292	55.812199	56.09634	56.639328	56.683746	56.354347	55.819195	56.318924	56.139042	58.031567	57.43367	56.126575	55.244194	54.784077	55.561981	56.036453	56.794083	57.06258	58.121174	57.336468	57.254757	56.130203	55.848633	55.460571	55.493576	56.185413	57.696632	58.950382	58.953903	58.6768	59.156872	58.958733	58.910473	58.364376	59.304928	59.559437	58.817711	95.18087	94.307907	94.261856	55.574726	55.796104	56.866886	55.689034	56.660656	56.321648	56.21571	95.846657	60.409782	57.016598	56.987072	57.327904	59.201931	60.195038	63.223293	65.282005	64.962563	65.215553	63.153042	63.775742	64.599777	88.544525	91.469742	64.354156	66.317726	71.05732	70.64782	67.691147	69.990524	69.020767	69.163551	71.705917	78.177834	77.281456	80.152023	82.271034	77.079521	77.570259	80.655144	89.07412	79.873093	82.593369	79.59977	81.510292	83.170944	76.151344	73.744888	75.029388	78.088654	84.292152	82.255798	82.736237	80.47361	83.410797	87.405037	87.559258	88.687073	88.605164	88.8862	88.663055	87.519539	88.187386	87.930023	89.15699	88.635551	88.754509	88.840683	88.740479	88.869499	88.588303	88.866394	88.713509	85.759361	87.445442	88.349045	88.39537	88.355141	88.726936	88.938637	88.189529	88.557655	87.17514	87.71727	87.682617	87.696777	87.764687	87.715576	87.02951	86.588684	86.414619	84.49192	84.226082	82.779579	83.763153	82.797798	83.21077	81.130882	82.573738	82.203186	83.248215	82.472008	80.653488	79.733597	79.096458	81.081314	81.079956	81.900375	82.488617	82.193359	84.269279	83.724533	82.23848	81.487572	81.42659	81.851601	82.030167	82.404587	81.690643	81.329147	81.994682	83.095436	82.832512	83.673615	81.896423	80.56543	80.933937	80.792877	81.352905	81.280418	81.402382	80.672905	79.750679	79.624527	78.691032	77.882187	78.526283	79.920601	80.314888	79.905777	77.589165	77.302979	76.782677	76.911766	76.780098	77.775154	78.150345	76.735062	77.147583	77.123314	77.879913	77.566032	76.766022	77.046951	77.882767	78.110435	77.188614	76.811104	75.977623	75.671272	75.390907	75.264458	75.210152	75.208778	75.372948	75.571365	76.893478	75.703522	76.034256	76.531921	75.496178	74.800354	75.630486	75.503433	75.393051	74.364822	73.961937	74.543694	74.100723	74.295197	75.096336	75.266586	75.60276	76.056763	77.050186	76.658089	76.036186	75.203308	73.654144	74.397522	74.683533	73.818016	75.854736	73.198318
83.202339	82.414261	80.481079	78.83062	78.87735	78.998329	80.385674	78.909515	77.225021	77.286995	74.19857	74.20784	72.361641	74.369934	79.227432	76.412827	78.286469	79.036201	79.088814	78.067307	77.759277	80.462067	80.928787	79.982506	83.593361	81.489182	82.012726	84.673027	85.403786	85.998619	83.730949	82.833649	81.282738	81.617729	80.72921	84.863159	84.595886	85.909439	86.845055	83.733841	83.357002	82.346046	86.027176	84.424782	80.092606	81.307236	80.479141	79.958946	80.919716	81.306747	80.353638	83.113335	83.670242	79.999992	79.494713	76.812569	77.770798	77.023582	86.478325	82.969604	82.518715	83.229958	83.319626	82.21241	82.28054	82.573303	81.261017	80.303833	81.944916	81.462082	82.748962	82.73381	84.593933	85.32888	84.016762	84.278015	81.123177	81.101097	83.114708	79.758789	82.203781	82.692978	83.281837	86.766029	84.452888	85.071968	84.961823	83.61042	83.289413	83.411469	80.660294	83.287674	77.371346	77.04287	77.953209	78.806671	78.619514	79.166	81.283554	81.831665	89.616226	85.566162	79.444519	81.803406	80.927071	83.056145	80.340103	81.667404	79.912659	83.292458	79.542969	78.938873	80.33345	85.946709	80.506653	81.360672	80.366554	77.299309	72.44709	68.444183	70.1968	70.147621	70.773155	71.273865	74.390594	75.857269	76.255417	76.144844	75.754448	75.787682	75.657646	76.677872	76.782593	75.621986	74.415207	72.810455	71.788849	71.406433	73.582497	73.689163	73.477119	75.544586	75.701935	77.742477	76.913246	77.468613	76.767738	77.102219	75.464745	76.761086	75.742645	77.216377	77.67926	78.651939	78.01046	77.564957	75.687134	75.566429	76.043541	76.362938	77.316154	78.150879	77.557426	78.20343	78.394188	78.009132	79.331612	78.85186	80.575554	77.931305	77.737366	78.273422	78.263771	80.115112	77.891884	82.953835	79.257645	81.562691	78.665176	82.167801	74.99675	73.59256	72.715782	73.428757	75.045631	91.612053	91.097	90.252533	64.515602	64.113251	63.686844	63.651394	62.87793	61.43969	61.245262	59.283836	61.017593	59.64748	60.39603	60.467762	61.478268	61.124432	61.136253	61.147671	59.349476	59.694641	58.988708	58.652637	57.98378	58.127846	58.411709	58.840157	58.530952	59.153416	58.464645	57.328247	57.134228	57.057644	57.086529	55.914597	56.674454	55.70813	56.23114	56.111618	56.23661	56.430222	56.528156	57.144077	57.301704	56.821011	57.896492	57.328934	56.448463	56.539505	56.837017	56.63834	57.251087	57.247139	57.628742	57.219971	57.413242	57.363354	56.613686	55.610538	55.377037	55.747334	56.436039	57.127918	58.115894	58.696838	58.483315	58.851765	59.45451	60.264988	60.699955	60.451519	59.332737	58.897877	59.661427	58.602726	56.838455	56.84425	55.843422	56.02066	55.630302	56.58783	55.796513	57.320053	58.387829	59.731358	58.578758	56.802986	55.108067	54.961018	55.456646	56.651066	55.457954	54.958336	54.577869	54.908638	55.425983	55.504967	56.501141	55.880371	56.300255	56.011883	56.864761	56.687351	58.349827	58.472435	56.718269	56.090225	55.77409	56.479534	56.323898	57.035801	57.947754	58.923649	57.87175	58.385876	56.278988	56.570599	56.451897	56.84412	58.4151	59.589584	60.83321	60.689186	60.367535	60.613892	60.420021	60.440338	60.129288	60.546341	61.664284	61.472561	94.519264	94.659897	94.994682	56.591648	56.580769	59.493347	56.678253	58.749111	58.095295	58.166855	95.201317	74.695442	58.835499	59.125755	59.363422	60.735878	63.042019	65.925888	69.235046	71.480164	64.790108	65.471626	69.229362	82.290237	91.383224	91.495148	67.730843	65.083908	69.397888	71.463791	70.76004	73.53006	68.103905	71.117439	75.172981	82.584251	80.988182	83.014755	84.514305	79.548378	79.41188	82.245323	88.429855	84.524689	85.221588	83.346321	84.993042	85.079651	79.818054	77.093811	78.990776	81.399467	84.106392	82.761467	83.897415	81.855141	83.968872	87.550262	86.815491	88.352654	88.609993	88.80706	88.740562	88.518242	88.408058	88.90757	88.86377	88.668121	88.889824	88.984604	88.826118	88.225319	88.552147	88.697861	88.677544	85.443787	87.047295	88.35952	88.260941	88.534058	88.864952	88.90519	88.011024	88.222832	86.388885	86.692215	87.63131	87.139839	86.522934	86.105026	85.189125	84.850098	84.779671	83.641983	83.198753	82.272194	82.746231	81.375214	82.231956	80.079971	82.028969	81.744057	82.458168	82.451515	80.827019	79.688362	79.953346	80.99836	80.420692	80.761551	80.29184	80.326324	82.857231	82.504921	80.971985	80.147491	80.39209	80.199913	80.444878	80.537529	80.013641	79.862213	80.431595	81.688629	81.262047	82.031693	81.017693	79.586311	79.821228	79.266418	80.019417	80.370201	80.370224	79.819557	79.265648	78.257957	77.788116	76.865906	77.325043	78.730385	79.010048	78.936661	77.384972	76.677986	76.463364	75.688873	76.116417	76.621658	77.088104	75.536797	75.347374	75.74015	76.592621	75.668701	75.135452	75.024544	75.987389	75.944771	75.477638	75.432968	75.20652	74.820717	74.373856	74.516098	74.540329	73.747955	73.657646	73.998306	76.045601	75.439278	75.281731	75.748222	74.089264	72.943298	73.690346	74.333496	74.513206	74.022873	72.724625	73.189438	72.664948	72.904137	73.938866	74.066368	74.68158	75.418953	74.854401	74.913864	74.481148	74.12394	72.929588	73.533531	73.413155	72.053429	72.796844	70.436203
81.452957	81.466217	80.651604	79.084915	78.663162	79.709137	79.460419	78.938309	77.578194	78.635567	74.892815	74.477371	71.000969	73.454651	79.439262	77.764641	79.230995	78.682838	77.99527	77.645897	78.163795	80.586586	80.920982	81.509796	83.630074	82.591309	82.1493	83.978485	83.811607	83.775192	82.373474	82.356544	80.869865	80.632011	79.644295	82.442116	82.62751	83.72509	84.523102	82.153961	82.575821	81.996613	84.337364	82.483788	79.105125	80.090805	78.927971	79.07193	79.799255	80.493736	79.850174	81.654663	83.138931	79.631996	79.484322	76.829773	78.18354	79.124588	86.705864	83.01825	82.353325	81.494736	80.868019	80.261093	81.327667	81.955688	81.698883	80.781998	81.379272	80.319008	81.300568	81.414658	83.505859	84.222885	84.032318	83.742081	81.52729	81.507805	82.608948	80.734535	82.389969	82.444435	83.659386	86.071274	85.263603	85.234978	84.434372	84.295563	84.313461	85.552765	82.868073	84.586334	76.568871	76.238831	77.674866	80.448524	79.16407	78.204224	79.680725	80.467987	89.687836	85.529442	80.370316	82.122009	81.250595	82.781342	80.402222	81.932045	80.689644	86.584328	78.136375	77.44606	79.668564	84.334747	78.478607	78.856598	79.467995	80.075912	74.606094	69.807648	70.616127	70.469078	70.288445	70.460686	73.316727	75.361	76.576019	76.617836	76.036613	75.559654	74.959267	75.40123	75.707756	76.061974	75.328423	72.537552	71.131989	70.415451	72.005615	73.565353	74.084457	75.517532	75.888535	75.637672	75.447945	75.702026	75.49485	76.000481	74.957016	76.626312	75.379662	76.819496	76.83786	77.676086	76.78669	76.107491	73.759933	73.359917	72.89167	73.612328	74.848587	76.759354	76.764351	77.316048	77.472321	78.005508	79.624268	79.298866	80.57579	78.625504	78.957901	79.455444	80.322205	81.33696	79.184601	83.00029	80.467857	82.227798	80.170197	82.546227	79.55378	77.48597	76.095795	77.99025	79.865479	91.345718	91.492767	91.434875	67.512421	66.669609	65.392235	65.848335	64.206421	63.255737	62.003231	60.802673	61.466274	60.503532	61.1805	62.210835	63.551037	63.024467	63.10828	62.41391	59.902119	59.410221	58.084457	57.94389	57.981525	58.636887	58.976562	59.103699	59.609543	58.727287	58.130272	57.705883	57.657772	57.393974	57.603893	56.654778	57.082493	56.514637	57.112	57.188278	57.473194	57.341122	57.174484	57.782913	57.841537	57.568424	57.89415	57.478432	57.354469	56.97617	57.282757	57.539734	56.546093	56.085182	55.975792	56.206032	56.165459	56.11235	55.978004	55.684162	55.346523	55.220032	56.201225	56.351883	56.326111	57.05666	56.869312	57.663696	58.226616	58.644333	59.443954	61.219448	59.86285	58.842453	59.963184	59.54195	58.607704	58.180763	56.937634	56.721317	56.171917	57.014042	56.407005	57.633633	58.554062	58.837708	57.257717	56.317657	55.514111	54.912716	55.638626	55.900906	55.526897	55.14109	54.948505	54.736076	54.810532	55.859169	56.687416	56.451382	56.437176	56.38044	57.274559	57.058266	58.526443	58.830715	57.541794	56.920208	55.806705	56.61446	56.63789	57.966507	58.798355	59.622826	57.936359	58.067184	57.627796	58.770611	58.971478	58.859982	60.139332	62.653011	64.10984	63.939163	63.582474	64.085701	64.476357	64.032829	62.963417	63.060085	64.790733	64.518288	94.030609	93.993011	93.932503	60.109612	58.973259	70.158951	58.780975	65.8937	62.823128	64.627823	93.152557	91.92643	63.367039	62.069237	61.027573	65.277031	71.467438	76.16433	80.165993	85.4785	64.67482	67.89946	81.970261	89.026054	91.095947	90.682823	84.201088	73.350388	72.419212	70.485619	71.50589	76.558678	70.226929	74.263519	78.262825	84.979095	83.391205	86.302971	87.229362	80.269524	79.350983	82.152672	87.132866	84.362144	85.578156	84.531769	85.482796	84.574211	82.032425	80.249077	81.450081	82.332916	83.912117	82.804428	84.643242	82.839233	84.451691	87.457397	86.004326	87.790291	88.577141	88.873367	88.907249	88.617073	88.561371	88.728958	88.757469	88.720352	88.840492	89.005692	88.94104	88.092216	88.379883	88.482468	88.548027	85.758293	86.668205	88.184807	88.147881	88.162941	88.215492	88.444618	87.845116	88.104256	85.869766	86.336899	87.423576	85.718292	85.76786	85.027657	83.745392	83.546669	83.817596	82.773422	82.507729	81.835075	82.238976	80.198456	81.750832	79.897881	81.557648	80.527702	80.834312	81.901642	80.485451	79.387398	79.551468	80.205063	79.268227	79.883652	79.023582	79.185051	81.614876	81.189201	79.771896	78.96756	78.785385	79.202797	79.172478	79.510139	79.163383	78.751823	79.102615	80.440804	79.833847	80.06115	79.690857	78.907158	78.683113	77.615814	78.492188	78.422638	78.577072	77.900215	77.442627	76.416519	76.35157	75.486076	75.802979	77.487213	76.750038	76.539047	76.796387	76.574471	76.242538	75.195366	75.633507	75.907074	76.056549	74.427246	74.193527	74.837578	75.414986	73.954834	73.309105	72.614136	73.184502	73.05481	73.267715	73.487846	73.760124	73.582115	72.889648	72.930206	72.89772	71.885796	72.29538	72.2742	74.820953	74.462845	74.632126	74.640038	73.599518	71.973648	71.834625	72.728416	73.120598	72.612373	71.369766	71.923996	71.119827	71.477737	72.704582	73.80291	73.404404	72.018364	70.004478	71.389565	72.381363	72.443527	72.455711	72.202042	72.029068	69.711853	69.468636	67.375694
79.759651	80.042313	79.709244	78.473495	78.047539	79.702675	78.529266	77.978683	77.424431	78.622131	76.427376	75.913834	73.004044	76.112572	81.166328	80.187729	80.080826	79.201469	79.059593	78.991249	79.205032	80.202148	79.941933	80.228561	81.76564	82.015083	81.410408	83.145241	82.755547	82.106537	80.83976	81.082405	80.387199	79.368561	77.935036	80.761246	80.402367	81.682404	82.058815	80.651901	80.878021	80.565468	82.278152	80.837555	78.230614	78.761673	77.670723	77.114044	77.902016	79.561554	79.080856	81.213707	82.536118	79.158447	79.615044	77.369759	79.539795	81.244926	85.690636	82.82312	81.063141	79.762863	79.441154	79.059914	81.471672	83.47464	82.130379	81.32872	81.572052	79.907707	80.506889	80.042671	81.190964	81.854645	83.119255	83.472855	81.180962	80.993401	81.69371	80.086128	80.867012	81.244537	82.750076	84.553932	84.328888	84.150208	83.332504	83.657974	83.606148	84.292862	83.314522	84.093178	77.172623	75.673203	77.10553	82.62796	79.649315	78.827591	80.505943	81.374893	89.449631	85.2108	79.700638	81.076591	80.629349	82.441986	81.140961	82.469925	82.389175	88.56279	78.335457	77.606003	79.528656	83.62059	77.92347	78.135643	77.945595	80.560852	76.66391	73.481026	73.178947	72.067589	71.168343	70.958076	71.48793	72.270767	74.858627	77.060959	75.619263	74.788696	73.351639	73.311127	74.708664	75.614929	75.395569	73.136414	71.658264	70.795273	71.850632	72.950615	72.337135	73.845764	73.807243	73.267136	74.173912	74.359871	74.582039	75.288681	74.617058	75.719856	75.651749	76.448471	76.514175	77.056305	75.738419	74.924309	72.799377	71.938866	71.971153	72.552361	74.261421	75.049797	75.094833	76.177269	76.991669	78.345139	79.843697	78.912865	80.162582	79.116409	79.357834	80.438438	80.220322	80.870964	79.742142	82.265755	80.681366	81.560997	81.257004	83.259117	83.116547	80.457626	78.100349	78.055954	79.732697	91.17453	91.357521	91.141075	67.306366	67.89772	68.142891	69.890839	67.715759	66.913521	65.456245	64.961861	63.779346	65.153412	64.284607	64.689064	65.853767	65.419891	64.642464	63.144241	60.762894	59.733589	59.316837	58.475677	57.966763	58.629032	58.005302	57.777229	57.874645	57.213127	56.526115	57.058762	56.734257	57.304729	57.23336	56.988167	57.559113	57.345993	58.75029	58.334572	57.875076	58.543137	58.191792	58.516853	58.587536	58.030602	58.564705	57.480942	58.040966	57.569561	57.701096	57.400623	56.613556	56.089989	55.598373	55.455788	55.469242	55.236984	57.565807	56.058147	56.404022	55.191151	56.424473	55.689957	55.786194	55.932404	55.295368	55.785206	55.954506	56.822964	58.327168	59.859718	59.757687	59.310509	60.604321	60.362213	59.349689	59.816803	58.415466	58.325001	57.109596	58.628025	57.791176	58.431923	58.76104	58.915131	58.06768	56.708141	55.90202	55.320946	55.807758	56.166595	55.672531	55.621849	55.546555	55.295563	55.342083	55.779198	56.015854	55.938541	56.495819	56.30843	57.305954	57.319279	59.136829	59.470173	58.567299	58.655792	57.509308	57.445255	57.511688	57.510124	57.824005	58.330772	58.181942	58.785202	58.515587	60.462334	61.102867	60.80632	62.040997	64.630569	64.481567	65.767204	65.911575	68.504349	68.690346	68.075562	67.142021	67.073074	71.39502	75.048401	92.948753	93.053123	93.528114	63.777073	65.423843	88.05014	64.112839	89.206558	83.920784	88.470734	91.992516	92.456322	79.485527	65.882156	67.781204	86.329041	88.875679	88.927307	90.400467	90.883499	75.467194	77.107948	88.696274	90.4664	90.049179	89.87915	89.950027	86.832787	79.797928	71.476128	74.714455	80.555817	75.943741	76.631035	80.813866	86.928467	86.885849	88.795433	89.002365	82.945404	80.931305	82.590797	86.542931	81.492699	83.60231	83.570702	84.005302	82.80722	81.514862	80.830147	81.490982	82.782562	83.643013	82.170547	84.593224	83.033356	83.956642	86.844734	85.138763	86.254181	88.528328	88.672668	88.654327	88.228432	88.378876	88.403252	88.494377	88.429855	88.960869	88.824745	88.875832	88.085182	88.153549	88.419365	88.423309	85.852448	86.398628	87.383514	87.753578	87.522369	87.718857	87.84861	87.603653	87.798912	86.178947	85.925423	85.991661	84.378113	84.950256	84.643478	83.449615	83.953743	83.833878	83.21373	82.846634	82.063622	81.729248	80.035919	81.398888	80.04068	81.257782	79.687569	79.906052	80.992882	80.062073	79.270882	79.070557	79.333519	78.886536	79.064034	79.035278	78.956123	80.354645	79.657295	78.790039	78.09668	77.662506	79.014618	78.764313	78.869522	78.22197	78.053101	78.049965	79.189735	78.247398	77.546974	77.455223	77.592125	77.189316	76.161606	76.935364	76.384079	76.406738	75.870293	74.765526	74.19799	74.921974	74.424454	74.601677	75.749077	73.822823	73.520935	73.666359	74.760269	74.588028	74.079697	74.501099	74.576225	75.516869	74.186188	74.005341	74.18763	74.411713	72.785454	71.249275	70.061272	70.623444	71.339508	71.589531	71.626801	71.751793	71.102119	70.814606	70.75959	70.862289	70.651764	71.41188	71.026398	73.569862	72.778076	72.800278	72.618103	71.553551	70.882072	70.680069	71.190804	71.467224	70.968399	69.790756	70.535378	70.252571	69.682739	71.262535	72.781357	71.021721	68.161087	66.180695	68.355347	69.401299	69.555321	70.817719	69.510025	69.562057	66.770248	66.40403	65.269432
78.529739	79.033051	78.399078	77.759323	77.367722	78.72831	78.0149	77.930229	77.140244	77.618645	76.622665	77.360382	76.118256	79.50312	81.744293	80.244507	79.722313	79.235588	79.114693	78.518539	78.614899	79.130722	78.769485	78.646294	79.984116	80.454193	79.791214	81.958504	81.860611	81.454056	79.743919	79.914955	80.060417	78.322456	76.950966	80.075226	79.062035	79.80394	80.194748	79.05378	79.025986	79.305237	80.204254	79.657188	78.158928	78.098328	76.943245	75.457298	77.156746	78.415627	79.301376	81.019104	81.481308	79.228546	79.244278	77.626389	79.570198	80.682884	83.868446	81.690384	80.018066	79.165825	80.132347	79.777908	82.525696	83.635719	82.656303	81.908119	81.830894	80.100914	80.028687	78.420044	79.78746	80.943428	82.157242	82.796082	81.385262	80.819206	81.072296	79.706497	80.141441	80.241287	81.652969	82.093124	81.907112	82.300194	81.663887	81.68483	81.438713	81.600456	81.16156	82.822495	77.68132	74.698662	77.543396	84.332214	80.936859	79.883354	81.232826	82.264465	88.740562	85.907745	79.190117	80.95089	80.811607	82.148399	81.598846	82.069672	82.339844	88.588173	80.054092	78.03125	79.563179	82.791336	79.072533	79.116501	77.540604	80.005615	74.322556	70.867867	70.929771	70.555099	68.686356	70.000702	70.277077	70.93306	73.572845	77.157112	75.511497	73.271858	71.68811	71.867561	74.0177	74.657547	74.066307	73.810272	72.331177	71.525269	71.021141	71.104973	71.459625	72.77494	73.187332	73.653847	74.21949	74.408707	75.180084	74.800606	73.957794	74.984093	74.688278	75.106529	75.568214	76.687469	75.601517	74.950317	72.713272	71.369377	72.035614	73.162483	74.543137	74.996368	74.500069	75.696205	76.685471	77.722969	79.671394	78.493027	79.581848	78.978973	78.954277	79.845947	79.183121	80.371986	79.821014	81.671677	80.424667	80.585938	81.531883	83.985153	84.666374	81.215981	79.058624	79.497887	83.120995	90.86998	90.729279	90.575989	72.547188	71.669014	69.619781	71.493126	70.878792	69.082031	66.542946	66.495201	66.193336	64.878151	65.237053	65.599884	67.852463	67.237595	65.719872	64.191185	62.600761	62.393784	60.234261	58.963818	57.826454	57.947838	56.856503	57.26263	58.110146	57.822956	56.832512	56.615059	56.56208	57.60574	57.927624	57.747894	58.337296	57.832546	59.022526	58.403965	58.026394	57.751629	57.280849	57.309708	57.223877	57.548363	58.047615	57.959854	57.776798	57.554283	57.355713	57.1824	56.888622	56.518456	55.706627	55.406071	54.833473	54.867203	64.689667	59.748631	58.829407	55.720982	56.337914	55.416283	55.279964	55.114182	55.116669	55.489819	56.281113	57.454803	58.055511	59.732731	59.541477	60.065216	61.519466	60.396225	59.865017	59.905849	58.254234	58.439629	57.818192	59.950611	58.173424	58.688881	59.032436	59.193649	58.519814	58.025967	57.4282	56.095848	56.212513	56.59993	56.478737	56.569397	56.431297	55.880905	55.491234	55.268139	55.602642	55.449501	55.847088	55.990276	57.041981	56.8918	58.876289	60.389702	60.145424	60.232822	58.949589	58.528419	58.395294	57.379467	56.396297	57.948311	58.930622	60.996929	61.22451	64.119453	63.498833	63.527885	64.553177	65.642685	64.858238	65.337044	65.155556	67.742447	68.963524	68.652512	71.287598	71.775398	76.220009	80.478004	91.857613	92.075447	92.107849	66.783783	68.58374	86.197205	76.741066	90.326454	90.661026	91.173866	91.169014	91.664513	89.384956	71.486687	80.441727	89.647232	90.703728	90.387077	90.603409	90.636688	85.988853	85.771767	90.079567	90.045959	89.54583	89.347298	89.575867	88.726936	83.558044	76.459503	81.519821	84.449455	81.738113	81.149185	85.398148	88.7929	89.15152	89.053162	88.68911	85.180542	83.252892	84.353073	88.330872	80.122902	83.096336	83.409058	83.153847	81.028809	80.460907	80.866219	81.957726	82.42469	83.140259	81.603592	84.585159	82.752197	83.838516	86.255119	84.55928	85.216614	87.909683	87.845566	88.46357	86.187874	88.420929	87.259659	88.4758	88.399147	88.648315	88.508308	88.376488	87.896416	88.461395	87.952469	87.240158	85.630508	85.266029	85.761703	87.382935	87.2314	87.359741	87.270027	87.042747	87.014748	85.172241	84.88269	84.853851	83.564888	84.03286	83.931084	83.055458	83.624283	83.136162	82.759727	82.225693	81.166496	80.999474	79.73658	80.241096	79.466042	80.883621	78.918228	79.585815	79.917274	78.827782	78.386467	77.721725	77.671669	77.648918	77.716988	78.380524	78.284477	79.263977	78.32209	77.869743	77.301392	76.809067	77.837021	77.462669	76.837715	76.378609	77.13913	76.483917	77.765953	76.364487	75.657242	75.583427	76.103645	75.664513	74.800415	75.598213	74.801811	74.411407	74.118599	73.24482	73.079765	74.033752	73.599602	72.242271	72.871841	71.141197	70.274712	70.28347	72.124275	71.103905	71.673645	72.287529	72.987862	74.670105	73.832306	73.347046	73.272865	73.059212	71.702507	70.395264	69.051476	69.985657	70.687813	70.675156	70.557892	70.363029	68.863892	69.262512	69.891754	69.126877	69.971321	70.291557	70.451523	71.888351	71.163643	70.490578	70.144875	69.153831	68.859276	69.001801	69.389114	69.690292	68.820526	68.51664	68.940414	69.930191	68.264069	69.606949	70.62323	68.883675	67.483543	65.972923	66.680229	67.027115	67.859505	67.68029	66.855026	66.401176	65.330757	65.926186	64.508308
77.651199	77.658234	77.075165	76.672958	76.184242	77.134621	77.187325	77.430206	76.830162	77.719261	76.532028	77.664391	77.226868	79.144928	80.067825	78.187317	78.117859	77.837898	77.621758	77.157303	77.67662	78.211952	78.143883	77.671043	78.861259	78.759224	78.327606	80.523544	80.832207	81.450386	79.165359	78.969681	79.192368	78.141182	77.049889	80.056023	78.902138	78.619003	79.055275	77.998421	77.887444	77.933022	78.893959	78.516518	78.045242	77.997757	76.978973	75.663445	77.459404	78.047928	78.788795	79.464607	80.227722	78.324234	79.04554	77.744904	79.102547	79.941589	82.507622	81.29705	79.396881	78.858231	80.438507	80.200363	81.449524	81.432205	81.099403	80.60746	80.895142	80.07196	79.862045	78.75663	80.558258	82.00766	82.343819	82.406837	80.49588	80.083076	80.364708	79.712631	80.2742	80.988548	81.359772	80.882874	80.879913	80.661858	80.31366	79.435356	79.185051	78.648659	78.460045	81.759377	79.351952	76.100639	80.464661	85.268623	81.054146	80.116531	81.478233	82.839767	86.833084	85.059692	81.785721	82.076775	82.020645	82.129929	82.776299	83.127861	83.139748	87.877411	82.658646	79.067574	79.833611	82.359413	80.188133	81.315544	81.072189	83.172188	72.239723	66.148399	66.568329	65.684593	67.926254	68.831001	71.393433	72.137367	73.732727	77.031883	75.931129	73.538658	72.834785	71.966545	73.499825	73.145988	72.608513	72.934029	71.769585	71.544662	70.82283	71.090279	71.540825	72.832878	74.239296	75.784958	76.308525	76.079056	77.236397	75.611687	75.382088	75.787018	74.619484	74.596504	75.316132	75.943977	75.493408	75.392944	73.799759	73.745384	73.931015	75.190796	74.724388	75.216782	74.387054	76.274406	77.410782	77.990356	78.803902	78.317368	79.360535	78.529991	78.771477	79.328323	78.569672	79.798378	80.413208	81.361679	80.575386	79.91378	81.774956	84.922623	85.801315	81.183319	80.180908	82.41774	86.002754	89.979446	90.150208	89.914124	78.060028	75.159874	72.788651	71.988281	69.342804	67.639793	64.079865	62.627262	63.182976	63.907898	64.956451	65.085091	66.651047	65.730667	65.377449	64.130524	62.698029	62.084686	59.300186	58.648731	57.412876	57.684662	57.095024	57.130493	58.061584	58.593842	57.656895	57.867458	58.19149	59.273903	60.076054	59.892418	60.003914	59.393723	59.275101	57.645458	58.867214	58.29715	57.035095	58.014572	57.464527	57.886299	58.269123	58.124542	57.880741	57.334835	57.63533	57.288788	58.30294	58.525845	57.821045	56.738678	56.002163	56.156574	93.74192	73.973351	69.923065	56.860512	57.541622	55.510933	55.261059	55.467697	55.671009	56.737797	57.464138	58.649097	59.007828	60.128433	59.911514	59.397263	60.450188	59.917587	59.803326	59.62849	58.24992	58.860905	57.955498	59.82058	59.137321	58.777756	58.945469	60.253078	59.051086	58.509708	58.653324	57.018936	56.363575	57.097557	57.06432	56.856285	57.253361	56.82468	55.512348	55.682358	55.404118	55.246983	55.534752	55.175377	55.997292	56.938965	59.081188	61.470482	61.660187	62.153908	60.962532	60.012516	59.905079	58.816467	58.396217	59.243515	60.503403	64.146828	65.764374	69.681519	67.455261	65.988052	67.427498	67.795471	65.809135	66.676712	65.395599	66.208359	68.024986	68.365005	70.511757	70.625008	74.047447	78.786156	90.681496	91.099792	91.480324	69.073746	72.308411	85.479187	80.165543	88.85817	90.010773	90.535774	90.24118	90.631432	90.76741	75.769638	83.377586	88.682716	90.308929	89.920067	90.001457	90.131966	87.567085	86.956764	89.35498	89.496819	89.310135	89.26181	89.671181	88.754082	84.44223	83.043442	85.4832	87.182739	86.340584	84.5746	87.141624	89.037796	89.207527	88.554779	88.602463	86.518471	85.163612	87.960831	89.11277	83.048897	84.135406	83.745239	82.586929	80.019135	79.996582	80.806908	81.456627	81.343719	82.950401	80.891258	84.439651	82.560905	83.744377	85.53054	83.8041	84.499924	86.156204	85.541504	88.223221	84.953949	88.320274	86.664444	88.124641	88.233284	88.602074	88.284119	88.366684	88.017441	88.333702	86.247398	85.4832	84.586014	84.601593	84.881119	86.084579	86.186325	86.207848	86.550873	86.897949	85.863174	84.174416	83.955177	83.7117	82.977722	83.037758	82.669975	82.104004	82.100998	81.771217	81.335846	80.975845	80.412323	80.315468	79.634827	79.374054	79.426476	80.139923	78.668266	79.343307	77.816139	77.124687	76.088753	75.202896	74.842003	75.207428	75.511093	76.723236	77.624138	78.22982	77.752365	77.564461	76.731499	75.770195	76.399719	76.098389	74.837067	74.400444	75.597908	75.349541	76.946999	74.927765	74.190971	74.576828	74.347855	74.548416	74.333366	74.668259	74.106453	73.799606	73.723221	73.149033	72.602997	73.231964	72.97377	70.892883	71.031181	69.124947	68.51252	68.514473	70.008057	68.974892	69.565002	69.921501	71.212799	72.9907	72.819595	72.187897	71.945534	71.7845	70.899284	70.141006	69.226181	69.542938	69.468163	69.762367	69.88723	69.357399	67.583984	68.204048	68.744202	68.306786	67.426743	68.225952	68.909729	70.317307	70.181267	69.397736	68.525055	68.747353	67.995544	67.482445	67.91124	67.939087	66.911201	67.508087	67.989838	69.035896	67.426933	68.098351	68.33226	68.000992	67.412796	66.763184	66.125526	65.613632	66.367096	65.623314	64.796722	65.29718	64.377563	64.097198	61.641411
76.784927	76.658646	76.676781	75.791374	74.906799	75.703461	75.455994	76.12178	76.145187	77.091042	75.855209	76.020607	75.325676	76.852348	77.89991	76.493385	76.962494	77.045616	76.133858	76.243507	77.082909	77.739624	77.37027	77.311905	78.244736	77.915276	77.476357	79.365639	80.099625	80.666061	78.7341	78.131073	77.986984	77.735115	76.921486	79.427055	78.6166	77.780052	78.57325	77.149597	76.664398	76.288612	77.424622	76.947922	76.675774	77.071648	76.804306	76.659912	77.962265	77.576973	77.581627	77.574417	78.270874	76.494888	78.087257	77.423592	78.427017	79.30957	80.63353	80.4599	79.48542	79.080902	79.616608	79.101028	79.488747	79.083946	79.093582	78.444336	79.349655	79.702957	80.220406	80.784576	81.630951	81.718948	81.522461	81.820312	80.247276	79.307877	79.937744	79.745529	79.989761	81.352646	81.445686	81.720451	81.762718	80.599396	80.825172	79.157349	78.865036	77.984451	78.071465	82.267365	81.712685	80.269485	83.737946	85.991966	84.349998	83.365158	83.698502	84.088455	85.17099	83.619972	82.980141	82.251099	81.729507	82.009659	83.37999	83.9655	84.78688	86.938309	85.143417	81.640671	80.965401	83.31411	81.457962	83.205238	84.518532	85.905426	78.724617	68.139435	69.176056	66.714996	69.565041	69.734558	73.513084	73.615311	72.583344	74.636932	74.424927	74.153427	74.292686	73.390884	73.197289	71.452438	70.572655	69.435074	69.868073	71.126801	72.576668	72.304626	72.870232	74.719048	76.843765	77.800797	77.752708	77.938858	79.757675	77.564186	77.284958	76.797676	75.731636	74.780418	74.819771	74.539276	74.529938	75.391449	75.964989	76.50473	76.355965	77.1381	75.847397	76.076996	74.952187	76.967873	77.456642	77.905258	77.669502	77.151573	78.706741	78.050095	77.86142	78.749466	78.045029	79.136497	80.585083	81.343651	80.70108	79.870949	82.308861	85.823883	86.942177	79.127823	79.563828	82.136772	84.993324	86.877419	88.275703	89.282715	78.848213	73.963203	71.95768	70.617134	67.265877	65.981956	63.81089	62.013058	63.309319	67.656792	70.887756	69.075378	68.922409	66.482689	66.106926	64.972992	62.264393	60.917046	58.037853	58.211617	58.483036	60.04747	60.556274	58.76572	59.498283	60.550289	59.746204	59.999493	59.639324	60.276211	61.577126	61.105228	60.889557	60.516106	61.401192	59.989044	65.247139	63.233849	59.833668	60.455727	58.335258	60.467678	60.670837	59.434963	59.214272	58.302578	59.537743	59.279758	59.953163	60.399548	59.702862	58.359612	58.30648	61.756832	94.55368	94.08316	93.738335	63.029465	61.585022	56.511826	56.239849	56.440544	56.553581	57.960861	58.705593	58.875023	59.601776	61.27618	60.078007	58.348755	58.804344	58.238098	58.889122	58.712181	59.965588	61.296181	59.103569	59.59285	59.442299	60.091396	60.218166	60.678028	60.017151	59.563602	58.902832	57.427402	56.989624	58.122677	57.993027	57.871708	57.207787	56.721424	56.056282	56.15052	55.760487	55.447247	55.906162	55.54842	56.130802	56.675293	58.40049	62.54171	63.656052	66.035446	65.021294	63.072124	61.330727	60.710171	61.286266	61.836697	62.929428	65.91333	65.813728	67.613937	66.55719	66.92865	69.20713	69.972694	68.621742	69.642525	66.680038	66.130997	67.43026	68.508835	70.469719	69.76973	71.443321	76.841644	88.135414	89.984444	90.057312	77.828735	79.452972	85.759705	82.582939	88.301796	89.496986	90.32	89.715988	89.863205	89.303825	82.086021	84.912834	87.421349	89.756714	89.430237	89.633759	89.611595	87.713943	87.000946	89.116692	89.285309	89.038528	89.217743	89.326744	88.559204	84.775528	86.015182	86.795769	88.157707	87.48304	85.643173	87.727249	89.243706	88.913063	88.362068	88.888512	88.454361	87.089249	88.069542	88.763245	85.338043	85.262535	83.315506	82.388084	79.849365	79.665192	80.286758	80.685677	81.118179	82.393059	80.610466	83.933121	82.095787	83.445816	84.846382	82.997757	84.096306	84.217758	83.578064	86.876404	84.680153	87.179947	85.442436	86.819695	87.689308	87.824364	87.557518	87.708878	87.809769	88.053658	85.511055	84.204414	84.115044	84.466988	84.036911	84.646545	84.676178	84.613609	84.89563	86.755539	84.664101	83.588509	83.323296	82.68409	81.888634	82.102264	81.723923	81.275032	81.183044	80.754059	80.224037	79.284943	79.3638	79.267448	79.03054	78.646187	78.778152	78.996185	77.898926	78.087837	75.448051	75.158073	73.991142	72.752365	72.432236	72.869438	72.893196	74.593971	76.288849	76.910995	76.413643	76.5867	75.763626	74.891479	75.256691	74.971687	73.851921	73.688347	73.697319	74.382637	75.799591	73.671051	74.008179	74.076538	73.260612	73.318504	73.882668	73.897346	73.872841	73.554237	73.949898	73.376717	71.651245	70.880852	71.122658	69.475929	70.691788	68.354553	68.902153	68.086563	68.866188	67.773735	68.227631	68.33065	68.986328	70.947021	70.823921	70.721207	70.445625	70.931381	70.18425	69.691109	67.164467	67.511993	67.621086	67.906448	68.600006	68.316338	67.325012	67.649796	68.096565	66.801315	65.708542	65.978821	66.313026	67.564804	67.887245	68.086288	67.671318	67.935143	67.145393	66.206856	66.685875	66.663109	65.827721	66.624977	67.665009	67.96846	66.089439	66.727913	66.960167	67.201935	66.745567	65.431053	65.289642	63.987251	64.674904	64.136314	63.760334	64.34201	61.747047	61.306606	59.275509
76.245071	75.936577	76.002815	75.283211	74.07386	74.467888	73.937088	74.811249	75.046173	75.623169	74.116219	74.28994	72.534981	75.013901	76.703735	75.439339	75.701035	76.280762	75.350334	75.94619	76.300095	76.516624	76.413132	76.97084	77.381905	77.517838	77.347954	78.775124	78.377258	78.848579	77.634995	76.56604	76.828209	76.662315	75.840019	77.977135	77.884163	77.451035	77.530022	76.538635	76.093735	74.835991	75.619324	75.856262	74.805908	75.789421	75.624153	75.663399	76.716759	76.545822	76.36541	76.012001	76.3452	75.066467	76.420296	75.665649	76.328331	77.327118	78.908699	78.879753	78.033424	78.073204	77.820564	77.578064	77.752693	77.48114	77.572235	76.973816	77.893471	78.638741	79.264618	80.271416	79.994827	79.582947	80.034348	80.345787	79.887321	79.1595	80.432114	79.628281	79.379822	80.788887	80.981598	81.183662	81.389442	80.57058	80.665459	79.753059	79.875648	79.067276	79.552086	81.353821	81.21682	81.420212	83.113029	84.464325	84.883934	84.888611	83.916641	84.25235	83.687584	82.666107	83.357735	82.32328	82.195503	82.888023	83.85199	83.976555	84.449547	85.808884	85.744751	83.525452	82.537384	83.970284	82.033821	81.741692	83.122238	84.355255	82.165092	74.82634	76.968285	73.261879	75.809631	74.92453	76.459648	74.495285	71.606529	72.628792	72.333466	71.873459	72.715698	73.062172	73.043808	70.189072	69.596497	68.053459	69.045425	70.470024	75.233643	74.097893	74.464348	76.736389	77.431831	77.731316	77.071579	77.903839	80.15509	78.96524	77.901695	77.417458	76.487221	74.201721	73.424873	73.165939	72.483223	74.638969	75.167664	75.831604	76.140686	76.598335	76.055542	77.056602	77.743637	78.767487	77.113205	77.182602	77.493591	76.053093	77.772736	76.356781	76.170425	77.732841	77.971664	79.094742	80.278473	80.168846	79.442696	78.844604	82.739433	86.663437	87.674164	80.295486	80.854568	82.033585	83.416786	84.228554	84.561081	86.227463	80.795151	75.228859	72.897079	69.87133	67.543755	68.147675	65.4347	64.550194	66.698814	71.701263	74.050407	73.19989	73.895912	70.195663	68.131546	66.924545	64.449448	61.764664	60.138432	59.495945	59.431808	61.650726	63.25563	63.08577	62.317585	63.013287	62.640781	62.480579	62.371983	62.424294	64.333473	64.686363	63.692165	61.996513	62.969749	61.540218	89.91507	88.790001	69.140442	73.325478	57.943741	69.164986	65.230637	60.755981	61.494492	59.395138	63.347382	61.380444	63.100555	63.934593	64.194984	63.235847	62.715755	75.963333	93.850662	93.855301	93.75222	90.109627	80.671768	60.409271	61.596523	58.45557	57.971291	59.468479	60.60799	59.580315	59.818176	60.137077	57.409359	56.591263	57.636959	60.952232	60.989506	63.870907	71.162048	74.766983	63.891186	63.233658	62.73951	62.167168	61.777645	62.595894	62.430004	60.773941	60.091309	59.078506	57.847954	59.559891	57.739937	57.941338	56.246994	56.041798	55.565048	55.58683	56.104347	55.874126	55.982853	56.140373	55.813595	56.511139	58.233139	63.978111	67.691727	82.526955	77.971535	70.634834	63.141109	62.904926	63.237045	65.102638	65.060539	64.094879	65.49791	66.96405	66.064056	66.560715	69.265625	71.028091	71.205742	70.584648	67.52549	68.543015	69.256332	69.65023	71.464691	70.610786	70.07962	76.057877	86.604279	88.167686	87.425507	81.349014	82.384285	84.628929	83.816132	86.806801	88.650742	89.935799	89.249283	89.201454	86.812996	84.044556	84.872879	87.061073	89.193253	88.952713	89.098991	89.005478	87.575584	87.573547	88.725067	88.711449	88.676338	88.900528	89.052132	88.577248	85.805687	87.707008	87.546295	87.810158	88.349091	87.382805	88.187195	88.903023	88.785965	88.631088	88.673828	88.959541	87.476639	87.493637	88.315079	85.836868	85.668617	83.917267	82.196106	79.906227	79.968132	80.551392	81.03299	81.288376	82.283157	80.740906	84.030365	81.304642	82.716042	83.892242	82.583481	83.707321	83.699341	83.084106	85.396339	84.010521	84.749504	83.897263	85.35025	87.587532	87.328545	86.845161	86.759567	87.173164	87.162376	85.199852	83.573792	83.546455	83.740326	82.944138	83.083847	83.20369	83.206779	83.244736	85.450996	83.41597	82.686798	82.453316	81.725082	80.842552	81.414574	80.679756	80.466743	80.466934	80.358253	79.867218	78.539604	78.316383	77.676064	77.32663	77.211205	77.438637	77.425781	76.637383	76.597946	74.665298	74.013519	73.549263	71.217049	71.294319	71.276634	71.309555	73.05732	74.917038	75.064003	74.250931	73.732681	73.560806	73.12738	73.910286	73.534111	72.579033	72.216736	71.517563	72.336235	73.223167	72.309822	73.065735	73.112122	72.202148	71.429779	72.021194	72.640251	72.640915	72.524483	73.475937	72.323601	68.836082	67.626511	67.933807	67.575661	69.514038	68.619705	69.842751	69.542107	69.52301	67.688934	68.336205	68.204758	67.656921	69.255348	68.781342	69.280319	68.178383	68.520203	67.833862	67.365654	65.053932	65.575035	67.097733	66.967506	67.613129	67.141975	66.522049	66.801788	66.258095	64.657845	63.631504	64.957848	64.462669	64.743011	65.697189	66.508354	67.045181	66.537491	66.00489	65.524544	66.817642	66.361153	65.129547	65.208534	65.978561	66.293457	65.142059	65.671936	65.963715	65.677147	64.690094	62.394447	63.772118	62.644859	62.205235	62.051533	60.448494	62.219673	59.604736	59.769722	59.023918
75.345375	74.968063	75.26062	74.860817	73.402618	73.511688	72.954689	74.181427	73.956528	74.14415	73.492462	73.76976	72.559441	75.296883	76.735275	75.139679	74.647316	74.9618	74.245323	74.672722	74.838135	74.681908	75.081337	75.06456	75.026299	75.651108	75.741249	77.063751	76.482201	76.787781	75.859116	74.685959	74.664742	74.65847	74.106964	75.791138	75.859543	76.593803	76.239067	75.345589	74.71154	73.514137	74.345253	74.392632	73.228981	74.316971	74.102974	73.825333	75.410049	75.102623	74.704346	74.7967	75.318512	73.788109	74.910278	73.56398	74.599335	75.30677	77.335854	76.942749	76.159973	76.187035	76.357147	76.311806	76.078972	76.012772	76.028458	75.208023	76.398239	77.655296	77.812325	78.284584	78.310547	78.380241	78.927902	79.459991	78.974014	78.73642	80.152473	79.48922	79.722977	80.582016	80.283043	80.0849	80.790604	79.571075	79.366287	79.066696	80.034241	79.836334	79.415016	79.993919	79.265091	79.439911	80.631706	82.191574	83.459808	84.378006	83.611427	83.499123	82.756943	82.33287	83.375305	82.239616	82.710251	83.105652	83.445518	83.663353	83.347282	84.899681	85.264786	83.894905	83.181763	83.844139	81.450081	80.032806	80.518562	81.276512	80.158524	78.282761	79.794838	77.943619	80.503822	80.39711	78.675949	77.145027	73.638802	72.857872	71.909576	71.086975	71.309677	72.058662	71.805374	69.706406	68.739204	67.927353	69.0327	69.838264	79.114136	74.666473	75.212059	77.228439	75.72644	75.500984	75.370934	75.665634	77.901993	77.462387	76.667061	76.701691	76.274986	73.828873	72.671944	72.424492	71.453537	74.459198	74.130356	74.597595	75.099152	75.496269	75.177101	77.063789	81.260094	80.443672	76.634102	76.514	77.010597	75.004112	76.742958	74.675575	74.565392	76.719612	78.163025	79.033157	79.743103	79.041847	78.047501	77.457542	84.317726	88.320229	88.49472	81.642303	82.161064	81.958397	82.126022	82.309204	81.431412	83.437302	81.526711	78.606644	77.905037	76.707336	74.481316	74.895454	69.630791	69.652206	73.605629	72.569221	72.322845	69.926521	71.198334	69.157967	67.406555	68.481583	68.215675	66.138901	63.646912	62.368397	61.970745	65.722214	66.275024	63.57655	63.178295	65.167015	66.375725	67.606026	65.714485	65.227631	67.647758	70.227638	77.252449	65.446159	65.857803	62.948547	93.098206	93.328941	92.010948	92.619553	59.453438	90.638664	86.96788	61.581181	69.64579	62.102364	79.238609	65.014282	66.993622	70.414894	81.760788	82.441452	77.069199	90.745934	92.613655	92.74675	92.427246	92.849747	92.452614	74.464005	82.208397	62.805363	61.643063	62.083633	61.959587	61.10688	59.821438	60.231899	61.166512	59.535492	59.166378	83.348145	86.803963	90.359032	92.420616	92.084572	84.683884	75.234268	74.189217	66.949501	65.305199	66.403946	69.010986	62.286022	62.429317	59.879242	59.74464	60.528725	58.629013	56.423462	55.629036	55.707657	55.534367	56.267639	56.684906	56.648533	57.137791	56.69162	56.843819	58.808933	60.592648	73.617668	83.587524	92.400963	91.43586	88.426186	75.011497	72.365936	64.396881	66.060425	63.837734	65.355217	75.634987	73.527092	67.421616	67.655052	70.049904	71.078217	70.753197	68.274643	66.971733	68.38575	70.967644	71.296959	76.325325	72.141769	72.289116	79.174927	86.320999	84.460251	84.499817	80.816757	83.274887	83.431381	82.768036	85.629845	88.235947	89.264069	88.854614	88.041496	85.499298	83.271431	83.93029	86.684921	88.396164	88.515877	88.51841	88.572617	87.832733	87.80471	88.48661	88.508606	88.36248	88.131874	88.201378	88.351151	86.60437	88.038834	87.298264	88.001259	88.225105	87.73156	86.713478	88.27047	88.335358	88.227638	88.517769	88.673035	87.321114	86.4618	87.962463	85.709732	86.055008	84.203468	82.321648	79.971542	80.367332	81.529411	81.57357	81.611465	83.585678	81.497246	84.116524	81.212631	81.860161	83.360374	82.313454	83.577072	83.632523	83.694405	84.545052	83.85463	83.908401	84.069527	84.463295	85.994843	85.68795	85.555283	84.877563	86.958328	85.730957	84.501472	82.970833	82.84095	82.500053	81.777267	81.655067	81.794884	81.82634	81.749481	84.183258	82.425247	81.771606	81.53907	80.934692	80.314285	80.674644	79.218185	78.911728	79.354355	79.407486	78.676788	78.009155	77.199532	75.984962	75.207962	75.581985	75.418335	74.824532	75.139641	75.098976	74.202194	73.281532	73.195061	71.100487	70.875786	71.403084	72.102394	72.754189	73.365135	73.317177	72.241203	70.837975	70.694641	70.092796	71.831917	71.03614	71.178253	70.451309	68.724007	69.697952	70.171585	70.254051	70.580269	71.202522	69.55558	68.186493	69.301414	70.703072	69.951385	70.284607	71.857109	70.000229	65.409447	64.77256	65.35614	65.391479	66.808052	67.315338	68.727638	69.822067	69.843201	67.920074	68.028198	67.891884	66.99527	67.573814	67.054771	67.665375	66.181808	66.232559	66.193398	65.917046	64.78788	65.775429	67.69709	66.397614	66.409241	65.093155	64.393806	64.359863	64.325485	63.685299	61.76548	63.957832	63.188423	63.868675	65.063675	65.315651	66.114456	64.6866	64.958145	64.399925	65.242676	64.506676	63.912922	63.416241	63.050171	62.921104	62.594456	64.063469	63.841251	63.000969	62.215961	61.024933	61.725868	61.073643	59.069023	59.672134	57.739677	58.778721	58.306309	60.525463	59.488197
74.246208	74.479988	75.045013	75.765625	73.258812	73.653587	72.310486	73.816513	74.042999	73.5457	72.941772	74.081711	73.566643	76.087082	76.449585	74.552277	74.186211	74.32103	73.006531	73.015419	73.598488	73.583229	73.571342	73.683929	73.838875	74.201721	73.915695	75.629517	74.674309	74.585815	73.640648	72.727692	72.361664	72.12117	71.360725	73.542526	74.003586	75.087646	74.755226	74.187973	73.287369	72.036713	73.181305	72.687439	71.28112	71.84713	71.453728	70.764572	72.763992	72.590424	72.551544	73.743561	75.019608	72.971985	73.257027	72.06501	72.653641	74.206787	76.048584	75.278038	74.512756	74.841896	75.238045	75.383224	75.121056	75.590248	75.29158	74.510117	75.921234	76.983887	76.910156	77.093407	77.792496	77.907295	78.413712	78.659645	78.501518	77.972351	79.271461	79.076782	79.301056	79.975494	79.640747	79.158386	79.897148	78.507271	78.671227	79.090622	79.777931	79.953217	78.893913	80.309776	79.424026	78.070328	79.331612	81.314903	81.860008	82.899162	82.831055	82.420784	81.788277	81.325951	81.419441	81.250229	81.573936	81.622948	82.102936	82.898926	82.102158	84.067467	84.525543	83.398354	82.615341	82.890923	80.687111	78.873123	78.341423	78.691078	77.140419	76.608932	77.617722	77.213226	79.92588	79.460846	78.159058	77.392715	75.784142	73.788773	72.589027	73.729248	74.335854	73.446457	71.796318	69.347244	68.220207	68.538162	68.517929	69.237839	84.556465	75.407646	75.801804	78.254112	75.289696	74.791405	74.34375	74.122093	76.840225	75.368164	74.839294	74.505394	76.13916	74.041458	72.142906	72.827965	74.078537	76.596146	74.596779	73.678047	74.508202	74.887276	74.736984	77.025406	84.217461	82.218567	76.377899	75.752731	75.786049	75.476974	77.094048	74.765953	73.711288	75.678955	77.504814	78.615631	79.180916	78.227676	77.768356	78.644707	86.776627	88.728889	88.616089	82.800911	82.52211	81.27681	81.153214	80.430244	79.582687	81.493896	80.303192	79.810394	80.152046	80.711594	80.51165	79.716537	74.413788	73.325371	75.012718	71.394119	72.300598	66.957489	67.30851	66.144821	64.489227	64.827423	65.863724	69.588821	68.533234	66.006866	67.254951	68.658669	67.457298	65.013336	65.204071	69.750824	77.580963	74.611542	70.567116	69.245049	68.320244	77.878456	87.106453	72.363571	77.075142	66.733078	92.532776	93.064606	92.667679	92.89138	62.392879	92.923927	92.711609	78.514183	90.11525	78.119659	90.611092	74.40313	70.280975	80.341965	89.553101	90.409393	89.813599	91.914368	91.741829	91.57785	91.770515	92.195419	91.995796	91.186287	91.786758	79.786339	65.261322	63.530117	69.37999	67.149513	62.903358	62.6231	63.648754	62.585014	65.807373	93.165733	93.132431	92.471405	92.915627	92.81282	92.212418	90.967354	91.402603	88.519875	87.865517	87.52359	90.907318	80.708267	77.527061	64.475349	63.086372	63.709351	60.054443	57.143154	56.260193	55.942017	56.064926	57.844112	58.296032	58.801018	59.590187	59.16423	60.569771	65.084747	76.889725	91.600052	92.839363	92.64856	92.494476	91.707474	90.348083	88.712349	73.268272	72.60746	71.003654	79.725639	89.192398	86.454102	74.688728	73.55838	74.627251	75.974472	72.533005	67.194763	65.634621	67.468117	73.10614	75.003235	82.65023	75.764381	78.102943	83.92231	86.269844	82.996063	83.849182	81.974098	84.311119	84.480446	83.545471	85.81337	87.790977	88.438698	88.147598	87.497498	85.932938	82.895065	83.318466	86.705452	87.649269	88.011948	88.281967	88.211349	88.12323	87.909485	88.03804	88.059113	87.779839	87.538139	87.490074	87.642143	86.230293	87.786339	87.824554	88.190971	87.96154	87.747757	85.253052	88.437004	88.095825	88.018982	88.332718	88.309975	86.432816	85.095917	88.124901	85.614227	86.272545	84.411865	82.087288	79.724991	80.240967	81.926079	81.456947	83.018936	83.91819	81.290718	83.249222	80.942993	81.1129	83.020638	81.970451	82.927162	82.623306	83.08033	83.159187	83.221626	83.360435	83.436569	83.669472	84.537994	83.980309	83.75528	83.034386	85.035149	84.27565	83.948784	82.526596	81.580116	81.266747	80.473846	80.491974	80.582489	80.646217	80.735931	82.852837	81.467636	80.68576	80.151161	79.85215	79.582924	79.642769	78.222336	77.656128	78.159744	77.866997	77.059288	76.393219	75.531052	74.278519	73.531578	73.776199	73.249947	72.7099	73.634148	73.748734	73.274475	72.929092	72.27562	71.647041	71.093002	71.70697	71.594528	71.553825	70.768326	71.721092	70.796822	68.593506	68.597473	67.756462	69.227127	69.142754	69.384415	69.122734	66.30983	65.672943	66.562599	65.171181	65.787056	67.068573	65.555573	65.21817	65.889389	67.914757	67.500259	69.310814	69.933769	67.616493	63.605263	64.659065	64.661217	64.406105	65.27179	65.395752	66.537155	66.988945	67.756638	66.377205	66.575218	65.52285	65.497162	65.570717	65.489029	66.683426	65.383698	65.468155	65.489288	66.593239	65.411354	66.322571	66.425377	63.387852	63.012001	61.104412	61.073425	61.465481	61.459579	62.105305	59.278301	62.591751	61.320107	63.145573	64.174744	64.206032	63.978218	63.250931	62.359428	61.164085	60.217781	60.594666	60.702358	60.535782	60.001896	58.207775	60.221344	61.514145	61.396366	61.260368	61.329437	60.925156	61.174622	60.46431	58.972614	59.389214	59.00568	58.494774	58.029377	61.064716	61.067848
73.075821	73.211021	74.651154	75.274498	72.99836	73.24366	71.319466	72.432152	72.366684	71.409264	71.126564	73.592453	73.109161	75.040482	74.367203	73.0075	73.270546	73.243469	72.081345	72.097694	72.808952	72.854614	72.827057	73.478279	73.612473	73.950752	73.430664	75.088379	74.467155	73.539047	71.762352	70.575745	69.860497	69.508011	69.137413	71.550285	72.420097	73.148926	72.922653	72.89476	71.723984	70.465988	70.95179	69.890617	68.01207	68.534668	67.867592	68.033844	69.4216	69.242966	69.242966	71.700554	73.75367	72.325851	72.575165	71.617386	72.118698	74.134583	75.594307	74.806725	74.255646	73.529305	74.01152	73.782784	73.816216	74.271675	74.516098	74.771317	76.454247	76.223999	75.971512	76.130707	76.976608	77.031693	77.611992	77.236183	77.094109	76.762054	78.035484	77.706902	78.249153	78.758522	79.031845	79.292191	79.167183	78.557137	79.075859	80.259483	80.401642	80.518066	79.904961	80.338707	79.816513	78.247185	79.111565	80.665375	80.679535	81.427185	81.479416	81.139481	80.892288	80.831161	80.127022	80.407433	80.814461	80.829872	80.919304	82.139687	81.461067	83.320656	84.177673	83.198456	82.549255	82.101257	79.765442	78.326981	77.152649	77.339333	76.005997	74.501488	74.66349	75.982559	78.984299	78.347565	76.839775	75.279991	76.109222	75.664558	74.124626	78.604492	77.504959	78.044235	72.982346	70.540787	69.797386	70.331146	70.829117	71.910385	88.504204	77.683235	76.430901	79.566917	76.205589	76.395515	75.083313	75.801483	79.374908	76.513939	75.218262	73.143112	76.340561	75.851608	74.11467	76.904106	79.62886	80.327118	76.746178	74.247406	74.677292	75.345695	74.566612	76.791557	87.591415	84.003311	76.231087	75.720673	74.416412	74.204575	77.535301	76.421478	74.11235	75.642525	77.828224	78.291382	79.666733	78.756241	78.243988	79.968643	88.465927	88.818687	88.870445	83.242508	82.452438	80.438248	80.108292	78.752487	78.294235	80.452408	79.62365	78.769997	79.009529	79.849297	81.817528	80.815002	77.171959	77.46582	75.967369	71.60878	76.540672	67.85096	66.501572	65.264648	63.281292	63.049999	64.535469	68.352859	70.475769	71.892532	73.787895	74.156174	72.591499	69.349693	69.878967	79.983475	85.774338	76.425659	70.493088	69.82515	67.753433	86.027802	90.51194	82.079483	86.507095	72.712753	91.382027	91.782234	91.793648	91.889992	69.381752	91.996101	91.762383	90.339073	91.093269	89.668137	91.483902	84.546257	70.940971	87.235931	90.540756	90.95916	91.05658	91.450562	91.166672	91.311989	91.327225	91.671577	91.615807	91.553795	91.569778	88.599586	73.6576	71.962769	88.005814	88.05883	79.691887	70.227142	70.083565	67.471977	84.066399	92.049553	92.513962	92.045174	92.036781	92.015305	91.930611	92.009872	92.3423	92.526466	92.697311	92.713219	93.299759	92.598221	92.185226	87.306122	79.532776	82.104561	68.151047	62.118244	61.294163	60.316978	60.469093	63.205116	62.672344	62.995907	67.148956	66.761253	80.007591	91.26255	92.291122	92.293785	92.318268	92.064377	92.231575	91.551071	91.081207	91.130432	88.366066	87.295219	88.217018	89.651352	90.605301	89.715302	82.853241	81.737747	81.989296	85.062866	78.31926	68.885155	65.97657	71.848076	80.283775	81.980621	85.870918	79.767136	81.515854	86.6661	87.919167	85.384155	85.815842	84.835396	85.191528	86.180595	85.438461	85.326691	87.180588	88.139748	87.955559	87.801315	87.091949	84.293762	83.996078	86.305031	86.501305	88.048019	87.908585	87.901802	87.756065	86.688156	87.009422	87.027794	87.278801	87.44632	87.418961	87.501381	85.783394	87.152031	87.674225	87.866188	88.035637	87.590347	84.80471	88.298042	88.175003	88.123566	88.159554	87.273933	85.923645	84.880821	87.841957	85.488007	86.35775	84.550308	81.942986	79.536148	80.039581	81.654724	81.3797	82.790627	82.685982	80.466293	82.078987	80.518585	80.326408	81.991264	81.542671	82.090187	81.510658	82.192001	81.819565	82.057678	82.538544	82.498741	82.656479	83.229935	82.452675	82.202515	81.622902	83.182251	82.679649	82.740974	81.841408	80.866631	80.283813	79.340683	79.556168	79.699287	79.394051	79.670982	81.821213	80.375999	79.30275	78.687454	78.308167	78.615479	78.218109	77.439346	76.391327	76.274879	75.734444	75.098999	74.656372	73.791794	73.365623	72.021729	71.841507	70.74659	70.888062	71.865952	72.049217	72.418999	72.54689	71.681564	71.376717	70.957451	70.121376	69.827789	69.520432	68.939079	69.931862	69.038857	67.782448	67.590553	67.085243	67.302139	68.61702	68.686157	67.121574	63.64043	62.682796	63.936245	61.317059	62.306641	64.675545	63.938885	63.938797	64.498268	64.860725	66.820175	68.615799	67.977623	65.750191	64.751785	65.431374	64.719795	63.793404	64.394302	63.489155	63.951332	64.508476	65.532784	63.887108	64.890274	63.493961	62.890205	64.603645	64.728592	66.196915	65.013702	64.312141	65.62001	66.30423	63.976929	63.324959	62.627048	61.592422	60.038288	59.222229	59.078659	59.906429	60.247608	61.571095	59.185196	61.889656	61.165653	62.981506	64.179169	63.103409	61.003925	60.474995	59.321365	58.671177	58.441689	58.580776	58.750397	57.936893	60.995491	58.236057	59.779808	60.348953	61.37553	61.629181	61.874615	62.589413	62.86364	62.004173	60.268764	60.5634	60.074875	60.251427	59.772942	62.914452	63.479305
72.087952	72.521095	72.816566	72.838112	71.247665	71.107033	70.451225	69.966454	69.996964	69.570129	69.419434	72.358406	72.36068	73.558983	73.140213	71.490845	71.424202	71.529877	71.534302	71.483871	71.717636	72.458481	71.81089	72.401039	73.136116	73.223297	73.339493	74.786423	75.186676	74.144432	71.005409	69.262985	68.568741	68.425079	67.436096	70.796265	71.713196	70.019798	69.361557	69.088448	68.319832	67.930847	67.768089	66.536469	65.586426	65.61499	65.014511	65.890114	67.300468	66.892792	66.594376	68.518379	71.645409	70.658592	70.806839	70.144333	70.363739	72.323105	74.565475	74.336243	73.269028	71.803978	72.313087	72.124557	71.946976	73.054642	72.793716	73.278549	74.928345	74.715332	74.525757	74.892982	75.552422	75.584885	75.566414	75.161957	75.191956	75.526093	76.783508	75.751312	76.709373	77.13269	78.397217	79.055946	78.890099	78.807442	78.967819	79.112206	79.554466	79.32296	79.160095	78.556602	77.9851	76.649269	78.185684	80.141937	80.677673	81.139099	80.665009	80.199356	80.67173	80.741638	79.463593	80.028618	80.129578	80.377029	79.672531	80.836266	80.395416	81.782059	82.349548	82.077271	82.065727	82.11763	79.312042	78.242699	77.122818	77.380806	77.197495	74.105423	74.180138	76.568359	79.719948	79.153427	76.924232	74.121925	75.374405	76.810059	74.95285	79.797241	78.237595	80.779083	75.953506	73.825615	72.467148	73.826256	75.701553	77.714195	88.334648	81.013161	77.540283	80.902481	76.552437	77.682312	75.694145	78.806152	83.492615	81.161003	80.808434	76.211876	78.602951	78.732941	77.783142	82.120766	83.864433	83.741272	78.168434	75.227661	75.392326	76.058517	74.78022	78.482811	89.140274	84.873848	77.125694	76.669571	74.886909	74.457481	77.123466	76.767609	75.327522	77.139	79.744415	78.451973	81.460167	81.184113	79.583115	81.939835	89.079338	88.717239	88.993462	85.317207	84.125916	81.107101	80.845558	79.52224	78.434769	81.044746	80.57695	79.575516	78.187469	77.80571	80.819847	78.349625	77.615425	82.341156	78.571068	74.521233	81.044556	73.777847	72.106445	69.899994	66.20488	65.061958	66.384758	70.741714	71.894791	74.561485	74.914803	75.391449	79.3265	73.905716	75.415047	86.704079	88.986855	78.422516	74.116562	77.580902	73.459419	90.352638	90.83213	86.686333	89.271835	77.830284	91.062027	91.070351	90.98954	90.428062	74.146172	91.492767	91.411354	90.858757	90.982613	90.876503	91.121849	89.323441	74.399353	89.652725	90.132866	90.491661	90.477623	90.702332	90.370232	90.798615	91.020378	91.365692	90.972549	91.261734	90.917274	90.451813	85.726341	87.256508	90.528114	90.395187	89.633804	87.250137	86.403954	85.703163	89.864861	91.421295	91.403206	91.33046	91.488045	91.740089	89.979462	91.516457	92.039078	92.018585	92.069229	92.154778	92.336418	92.465401	92.149864	91.462494	91.349541	91.512527	91.163948	89.55098	88.15876	81.148216	83.444962	90.334053	88.330765	88.505386	91.339149	91.413757	92.359657	92.486732	92.349998	91.747597	91.521889	91.481285	91.620636	91.075714	90.767838	90.87854	90.582535	90.363342	90.202538	90.106262	90.442284	90.252983	87.281487	86.903442	88.286736	89.546555	87.283607	76.68148	72.205025	81.375755	86.961441	86.777122	87.379524	83.052498	84.156647	88.768677	88.698441	87.31736	87.15892	86.106224	84.855026	86.418327	85.854012	85.376129	87.231979	88.145477	87.875885	88.023148	87.798355	85.218864	84.288696	85.428978	85.895149	87.772133	87.708855	87.748383	87.672249	85.395073	86.9105	87.095619	87.587601	87.2202	86.855011	86.487511	85.996918	85.815605	87.782219	87.957573	88.118935	87.04644	84.582649	87.278267	86.997147	87.865692	86.905052	85.378189	85.342613	84.231339	86.075264	84.620392	85.956261	84.698601	81.556366	79.738853	79.741219	80.102112	80.569977	81.648308	81.758347	80.139641	80.764511	80.093811	80.150589	81.314323	81.144485	81.349037	80.598213	81.425575	80.8162	81.149765	81.281685	80.969604	81.318161	81.785423	80.806549	80.633553	80.581779	81.735939	81.084595	81.511795	80.651962	79.562668	78.985306	78.006126	78.256538	78.620247	78.139511	78.900673	80.584885	79.216858	77.885666	77.849831	76.904877	77.026543	76.646439	75.901817	74.290154	74.035622	73.344986	72.157066	71.877495	72.121529	72.278793	70.071335	70.237442	69.315575	69.616646	69.732475	70.347458	71.854408	72.160347	70.898506	70.24585	69.119049	67.7267	67.472939	67.291237	68.014793	68.459717	68.255737	67.417084	66.608604	66.600174	66.679222	67.956985	67.273254	64.561562	63.549469	62.050716	64.536995	61.379414	62.538963	64.976425	65.211754	64.586517	64.906601	64.548714	66.783531	66.846397	64.978508	63.424202	63.865047	64.13797	63.374763	62.562119	62.161953	61.362957	62.722321	62.268684	62.700775	60.670582	61.920319	61.560516	60.840504	63.683926	63.385448	65.417877	64.722969	64.5644	64.933945	64.597183	61.708897	61.316177	61.678596	60.766731	59.409084	59.05336	59.013103	60.314468	58.763145	66.114265	58.736427	61.673943	61.99057	63.6441	66.553566	62.762188	59.281067	58.389416	57.547031	57.704765	57.504158	57.243382	60.205616	58.321781	66.933884	61.556076	60.007881	60.375793	60.387341	62.626019	62.696487	62.277782	61.8759	60.516945	60.680645	61.758076	62.750793	63.648327	63.730488	66.247429	68.019707
71.973969	72.15934	69.529701	70.011124	68.05674	68.631981	69.21138	68.318802	68.835312	69.086365	68.911789	70.803513	70.358505	71.787567	72.11454	71.255783	70.195129	70.785622	70.815361	70.536606	71.418877	72.507965	70.883621	70.806091	71.872948	72.051712	71.919167	74.073364	73.85495	73.864174	71.136772	69.496269	68.663048	68.703583	67.48642	71.287773	72.49279	68.400452	66.657097	66.348045	65.52549	64.701469	64.199875	64.59285	63.907127	63.884769	63.195614	65.34893	65.657646	65.092773	64.084778	64.598175	68.871292	67.749489	67.903961	67.407112	68.522629	70.781631	72.702324	72.085136	71.401001	69.635857	70.130325	70.495811	70.598015	71.816788	71.970558	72.318344	73.881187	73.428329	73.150795	74.238739	74.609077	74.222664	74.081779	73.920609	73.712166	73.810722	75.52459	73.764503	74.879295	75.121552	76.829346	77.00386	77.152496	77.093445	77.12439	77.108963	77.439041	77.842255	78.070068	77.355339	77.117676	75.957245	78.012779	79.917686	80.275017	80.464958	80.109001	79.669182	79.709457	80.072716	78.938911	79.417938	79.351028	79.603867	78.707581	79.527992	79.397957	80.56691	80.507385	80.413803	80.639992	81.001251	79.167419	78.522095	78.880997	79.309746	79.531403	76.722618	78.042305	79.069122	80.482796	79.106842	78.403076	75.710052	75.495964	78.607628	76.479652	81.818832	80.551804	82.202713	78.020264	76.303436	74.919571	76.128471	78.708481	80.640396	86.418694	81.539581	79.527	81.074898	76.685837	77.749947	76.085945	79.473854	83.451508	82.508652	83.598923	81.369469	82.612938	81.284622	79.620087	84.4245	85.896973	85.13887	78.864174	75.74408	75.081276	75.741913	74.252968	81.633804	89.573532	85.813332	78.007477	78.111679	76.717033	76.390495	77.514961	77.019699	76.073051	78.967514	82.723404	81.792267	85.284271	84.478149	82.330322	85.031837	89.106117	88.669327	88.871925	87.345901	86.714317	83.329926	83.340164	82.020325	80.075783	82.810265	81.950111	81.704933	79.227478	78.150391	82.214516	77.526695	76.453453	85.457413	80.762367	79.183083	81.726776	79.467072	78.678246	78.225082	78.012459	70.477211	74.459839	80.188072	75.759315	77.201508	76.904274	76.1698	83.821411	77.751678	78.159058	89.492119	90.300018	79.439476	80.148781	87.296936	84.111198	90.317833	90.601479	89.774223	90.453896	80.135368	90.397095	90.34034	90.485329	88.779572	78.066399	91.167252	90.967567	90.582405	90.456383	90.676048	90.53299	89.972015	80.580727	89.590355	90.117287	90.124023	90.461166	90.474876	90.259125	90.550049	90.30809	90.506981	90.040833	90.148849	90.254402	90.403107	89.32061	89.704529	90.072311	89.939056	89.708435	88.764557	89.167595	89.798065	90.262581	90.403534	90.212837	90.522385	90.789299	90.914482	88.535835	90.742737	91.351105	91.214935	91.433777	91.408783	91.253235	91.508171	91.322197	91.138412	91.463867	91.131248	91.984451	92.201233	92.352165	92.150467	92.470596	92.49044	92.445984	92.192993	91.520836	91.258278	91.577118	91.9617	91.373138	90.815048	90.561996	90.434326	90.272255	90.149216	90.009079	90.264252	90.031326	90.12188	90.02813	89.959381	90.052231	89.887177	89.600395	89.716995	89.771515	90.01796	89.799217	84.009659	81.292305	85.785973	89.000992	89.214455	88.598854	86.786499	87.071304	88.896606	88.463631	88.36409	88.011948	86.743645	84.797997	86.98745	86.744209	85.886627	86.836517	87.747177	88.034691	88.133827	87.96315	85.581841	83.796219	84.854362	85.423187	87.566399	87.490204	87.584229	87.75647	85.2173	86.476051	86.128883	86.690025	85.741211	85.168549	84.65979	85.792686	85.722176	87.917702	87.86277	87.257195	86.377495	83.96196	86.09462	85.526398	86.338547	85.309135	83.805939	84.049553	82.932205	84.461151	83.392624	85.468246	85.048813	81.540955	79.962013	78.867249	78.553169	79.712868	80.841331	80.869911	80.095612	79.651398	79.263611	79.280113	80.29744	80.148994	80.343918	79.783722	80.136185	79.767654	79.688751	79.461815	79.203743	79.823914	80.545517	79.733322	80.073166	79.847778	80.251862	79.315193	80.192619	79.590843	77.927551	77.690895	76.625816	76.509666	76.93457	76.77272	77.710655	78.809998	77.647697	76.800766	76.987465	75.925186	75.802101	75.274826	74.500778	72.438637	72.261353	71.045494	69.360062	69.348839	69.817345	71.004959	68.983368	69.932869	68.888351	68.540672	68.473511	69.035172	70.186996	69.916885	68.463364	68.104744	66.674118	64.975609	65.478561	64.790627	66.088341	67.669304	67.366364	66.666801	66.272881	66.400513	65.880356	66.976242	66.078812	63.81411	64.089989	62.623852	66.230759	62.494846	64.477409	65.886856	67.20813	66.156532	66.054611	64.797684	66.144928	63.479862	61.458809	60.368542	60.361225	61.006672	61.087376	61.611843	61.116493	60.220291	61.28899	59.134918	59.627396	59.176205	60.118626	59.554031	59.335655	61.488461	61.453377	63.343113	62.078442	63.696564	63.300518	63.653091	61.634888	61.229038	61.500736	60.908825	59.504593	59.96426	59.421249	67.541992	59.378334	87.696327	58.383408	61.576073	62.16824	64.237686	81.653351	68.954338	57.957947	58.271442	57.584518	57.507675	58.495697	58.013863	70.000443	58.513741	90.399971	77.416473	60.615734	60.629082	60.594666	61.373749	63.131283	62.836475	62.099106	60.488255	60.580437	63.74744	66.59391	68.816109	66.986908	68.803879	70.727791
73.220291	72.669708	69.223007	68.074806	66.294533	68.270866	68.285927	68.929192	69.03759	68.602585	67.738869	68.725746	68.288551	70.439896	71.428986	72.699471	70.269432	70.880913	71.797157	70.431572	71.040512	71.135254	70.67569	71.091309	71.234688	70.751053	70.616661	72.454773	71.755531	72.274994	71.497246	70.096832	70.120972	70.65638	68.612411	73.68045	73.76416	70.65033	67.137558	65.987473	64.499191	63.228893	62.317307	63.340561	62.667667	61.92963	61.999367	63.966351	64.876244	64.307869	62.715668	62.979919	66.447327	65.613831	66.339828	67.601471	68.900436	70.827698	70.52523	70.073265	68.754112	67.606003	68.114464	68.724998	69.285301	70.542336	70.391548	70.202446	71.262794	70.736008	70.014214	72.077202	72.019417	71.976028	72.678078	73.226776	73.497719	73.409294	75.261902	73.472572	73.945282	73.983116	75.378334	75.163391	75.359642	75.327888	75.13372	75.363441	75.164383	75.534203	75.969383	76.096779	77.170135	76.826447	78.441612	79.170723	78.659279	78.433647	78.533211	78.406631	78.001152	78.389748	77.812988	78.509033	78.658974	78.655647	77.871864	78.423759	78.637474	79.869171	79.570694	79.178383	79.168335	79.287598	77.894958	77.610962	78.537781	79.555351	79.833824	79.438683	79.680084	79.375191	79.27121	77.597763	78.698334	78.107819	76.434158	79.577431	79.143318	82.762802	81.372643	82.137886	78.68998	77.738617	77.201317	78.287285	79.5355	79.915642	85.77359	81.106308	79.42836	79.83947	76.373154	77.282616	76.756134	79.490807	82.730202	81.479286	82.069527	81.868355	83.442131	82.752716	80.783134	86.753174	87.675987	86.184914	79.783272	77.284653	75.339989	76.996391	75.909737	86.67131	89.180016	85.831421	79.708664	78.887695	77.041176	76.746109	78.020828	76.995811	77.198952	81.360924	85.120293	85.011909	86.865074	86.464783	85.585945	87.454239	88.710953	88.660164	88.531029	88.308601	88.299393	85.025063	85.024246	84.418282	81.795464	84.36232	81.010155	81.211792	79.864616	79.332298	86.291901	80.07048	77.025986	87.987869	81.344429	80.029953	80.626198	79.715271	79.271935	79.505249	81.636703	79.544899	83.374428	86.176048	83.622437	83.565018	81.166969	79.553612	88.072182	83.422646	83.360672	89.976974	90.558006	79.184021	79.94635	89.053352	87.455574	89.903633	89.951355	90.120483	90.091278	83.29821	89.986526	90.067352	90.22213	87.365837	81.475319	91.013512	91.102234	90.062294	90.037186	90.331711	90.254448	89.940796	83.650185	89.591446	89.79763	89.616013	90.173485	90.354073	89.968307	90.100655	89.811707	89.727318	89.459763	89.655884	89.752274	90.126175	90.159218	89.984657	89.932945	89.532738	89.966118	89.826088	89.448021	89.829285	89.728714	90.132355	89.931854	89.943611	90.148232	90.524834	89.215034	90.4077	90.838371	90.839638	90.805954	91.121483	90.63607	90.644333	90.482346	90.805092	91.077667	90.741791	91.408096	91.542374	91.531647	91.055656	91.585167	91.461288	91.378571	91.40303	90.884293	90.502151	90.582336	90.625534	90.086563	89.932838	89.917603	89.441048	89.651016	89.11039	89.27063	89.584389	89.328697	89.589149	89.467186	89.56842	89.631981	89.492958	89.423714	89.537308	89.267952	89.321426	89.809517	87.0989	85.485023	86.659279	89.351288	89.618439	89.23156	88.727325	88.328621	88.625252	88.364929	88.590683	88.659515	87.11409	85.293991	87.699501	87.063263	86.679855	87.378731	87.694397	88.156593	87.899979	87.544128	85.201378	83.703117	84.246941	84.370987	87.377487	87.495781	87.465698	87.695534	84.367363	84.765488	84.392616	85.086517	84.274124	83.63649	83.198837	85.424133	85.816788	87.780121	87.382614	86.373291	86.015335	84.026077	85.053596	84.054314	84.195526	83.517677	82.986923	83.562912	82.486488	83.41938	82.882401	84.396713	84.06794	81.958054	79.758682	78.236069	78.020378	79.053413	79.558571	79.504433	78.754616	78.918144	78.360138	78.644104	79.618927	79.10334	79.496513	79.067337	78.426758	78.605438	77.954521	77.965721	78.071915	78.208862	79.191086	78.740837	79.229218	78.707451	79.447395	78.481926	78.923805	78.193367	76.710426	76.507248	75.444298	74.747566	75.332825	75.741997	76.714615	77.545578	76.177803	75.016556	75.562012	74.853607	74.51915	72.943085	72.703613	71.161514	71.163063	70.231628	69.680954	68.029533	68.747078	69.932892	68.764374	69.293282	68.437767	67.773582	67.92321	66.590218	66.344826	66.207413	65.886917	65.682747	64.674324	64.027527	63.62616	63.441818	64.570724	67.01963	65.272392	65.864906	65.189392	65.410835	64.980743	65.40509	64.816956	63.142139	63.278675	61.705139	72.254486	63.719223	63.732677	64.229568	65.3461	62.881687	63.508553	62.200405	62.359406	60.104786	59.145798	58.544147	58.7089	59.635185	60.177677	61.728424	59.55431	59.048981	59.690243	58.772907	60.297348	59.026173	58.853008	60.4259	59.765518	59.169422	58.240692	59.291691	59.325806	61.064243	64.242638	65.017883	62.97625	61.696514	59.890701	58.592812	58.312725	57.823643	57.762444	89.851639	59.628983	94.165817	60.250053	62.750946	62.595913	75.345779	93.35849	91.313873	58.598244	58.701241	58.769753	59.697948	61.079456	60.482613	91.624756	60.757313	94.049469	93.069283	62.223602	61.332787	61.336433	63.560005	66.334335	65.879517	67.549179	63.641525	62.991657	68.640366	71.589615	72.600792	67.447754	67.904991	75.010506
74.333778	72.507965	71.470718	68.900414	67.768738	70.759895	70.140068	71.793312	71.179733	70.417839	69.813866	69.629333	69.672073	70.159462	71.206512	72.56897	70.951019	71.700058	71.517799	70.623955	69.87532	68.042839	68.469391	69.834442	69.84996	68.296249	67.235275	70.779266	70.202423	70.680695	71.205589	70.902611	71.378365	72.331322	69.807945	75.849976	73.586922	71.51915	69.694649	67.546883	65.603699	64.071045	63.094631	64.530472	63.450893	63.826382	64.172173	65.025696	65.035675	63.741409	63.539345	63.770164	66.30616	65.632584	66.159515	67.72245	68.577515	70.094208	67.929176	67.928146	66.080681	65.963028	66.395294	67.4991	67.999725	68.647751	68.46328	68.947945	69.746445	70.029884	69.665512	70.675331	70.069427	70.812592	71.729523	72.039864	73.280052	73.378799	75.100998	73.383568	73.478149	72.927032	73.975327	74.152931	73.843445	73.831558	73.824753	74.499451	73.664536	74.155266	74.25013	75.430458	77.104645	77.291862	77.989326	77.890923	76.418175	76.691826	77.143143	77.449448	77.501335	77.705635	76.491089	77.498291	77.573479	77.525345	76.815956	77.327118	77.804787	79.146774	78.881126	78.388031	78.236221	78.104836	77.173378	76.948631	77.294121	77.743958	78.185104	79.078217	78.922737	78.348419	78.583984	77.896263	78.680519	78.6614	77.282234	78.07267	78.814934	81.464439	80.575424	81.734657	78.52935	78.310677	78.95462	79.701691	79.254448	79.386971	85.002403	83.161201	81.80703	81.818451	76.582542	77.360397	77.269936	79.273888	80.747711	80.032394	80.363853	80.08297	81.074875	81.249199	81.420532	88.769249	89.085472	87.757439	81.213531	79.585884	78.406784	81.536644	81.597	87.345345	87.446884	84.523849	79.325325	78.467445	77.66008	76.954018	78.41301	77.051392	78.11187	83.026596	86.413368	87.096024	88.496353	88.075829	87.876053	88.478027	88.670761	88.871002	88.81987	88.400848	88.552254	84.96019	84.629532	84.949226	82.511467	85.909973	78.788345	79.747887	79.573914	80.27652	88.39357	83.901192	80.887695	88.609589	81.892258	79.561188	80.018875	79.39328	78.928444	79.09156	80.578239	81.74942	86.387085	88.078896	87.122505	86.948181	82.715851	80.71022	89.225784	87.946884	87.5746	89.470963	90.03109	79.938904	80.835556	89.843529	89.382683	89.552223	89.282516	89.564926	89.417099	84.216087	89.719826	89.839264	90.030151	86.260918	83.707733	90.369179	90.518585	89.914146	90.125015	89.846771	89.676308	89.881271	83.937973	89.64949	89.522285	89.598549	89.834541	89.939102	89.506752	89.39547	89.256424	89.185104	89.152657	89.341225	89.512009	89.495575	89.576897	89.522461	89.4562	89.273979	89.908508	89.545357	89.096458	89.248642	89.099525	89.417084	89.317558	89.240807	89.280693	89.510162	89.653824	89.607643	89.893417	89.873489	89.747185	89.911484	89.589256	89.634148	89.776901	89.663673	90.256653	90.034462	90.153595	90.404091	90.497002	90.001564	90.157646	90.283028	90.253845	90.026222	89.81958	89.654335	89.477013	89.21096	89.271942	89.291748	89.190765	89.004517	88.786331	88.760628	88.836159	88.727562	88.379837	88.701401	88.835106	88.954239	88.558838	89.043549	89.059036	88.711166	88.716812	88.975525	89.409058	87.976822	87.177887	86.258705	88.88755	89.32254	89.086311	88.674965	88.368683	88.786697	88.653572	89.002518	88.719574	87.164047	85.624908	87.546745	86.751884	87.527519	87.422272	87.609055	87.819771	87.375191	85.897957	83.132645	81.732849	82.322784	82.9468	87.408516	87.338066	87.324333	87.558418	83.37001	83.507034	83.938187	84.666115	84.009277	83.007805	83.498367	84.512497	85.449471	85.994965	86.101379	84.339813	84.193146	83.573517	83.751785	82.869919	83.050568	82.321869	81.952217	82.621414	81.921852	82.009697	81.808212	82.612442	83.048637	81.546425	79.467651	78.182335	78.261711	78.507011	78.23317	78.330505	77.338303	78.264435	77.541824	78.045158	78.230659	78.105301	78.3255	77.82251	76.539734	76.521667	76.194496	76.788315	77.15522	77.355019	77.702393	77.382484	77.410522	77.46505	79.33532	78.041039	78.079361	77.587143	76.095688	75.512573	74.525543	73.550224	73.932663	73.906616	75.072411	76.370216	75.078445	73.727921	74.269165	73.120857	71.933647	69.798653	70.033958	69.568344	69.950806	69.825989	70.004135	68.232437	68.670647	69.516937	67.764297	67.720154	67.353683	67.541779	66.082207	64.099968	63.753662	63.553932	64.901649	64.538002	63.796986	63.918522	63.518078	65.439636	67.356941	69.765221	64.043983	65.247459	63.88522	63.363819	63.689331	63.030968	63.286572	62.16	62.955696	61.317036	86.96814	66.243011	63.771965	63.731518	64.422752	62.088783	62.72863	57.934341	58.422333	58.022167	58.190781	58.272022	60.678692	62.775452	64.544739	73.00576	58.621868	58.27552	59.359604	59.279694	60.32655	59.338039	59.691383	67.732323	62.468563	59.862762	58.265606	59.324669	60.016552	62.611404	76.894165	82.367699	80.558601	70.821365	60.946075	59.545361	58.989178	58.460739	58.381241	94.199913	61.732456	94.251663	59.394409	62.922028	63.683559	91.461548	93.544594	94.371613	61.114002	62.187962	61.366261	63.393024	65.803452	62.620094	92.858719	63.692852	93.696236	93.826202	66.763832	64.000015	63.163212	63.221939	66.314445	65.476135	75.690025	72.461594	71.246941	76.462524	74.20295	76.153473	72.132347	72.819611	83.27343
74.27507	72.297356	72.709129	70.506157	71.243591	73.130684	70.352432	72.636047	74.243011	73.500168	71.667702	72.705177	71.79911	73.250702	72.502617	73.291107	71.212631	70.813492	70.599091	68.871574	67.272423	65.698883	66.749687	69.804916	69.409668	67.968918	66.467567	70.645569	70.907288	71.030304	70.714745	71.092918	71.125832	72.196289	70.094208	73.659019	70.485039	67.778694	68.566879	68.306252	66.735077	64.773972	65.383522	67.730522	66.034721	67.893814	68.201019	67.977623	68.279625	65.754181	65.112686	65.102211	68.359764	65.994812	64.537857	64.666985	64.665894	66.186295	65.558083	66.31665	63.47216	63.597664	64.675354	64.883751	64.248215	65.32621	65.188622	66.712891	69.235474	69.52597	70.677406	71.342918	71.657806	73.033676	73.532135	72.233002	73.333954	73.010956	73.903206	72.017097	72.467384	72.220856	73.144852	74.180244	73.130043	72.824936	73.003487	73.773537	73.46489	73.21508	72.942871	74.539619	74.814468	75.352669	75.133804	75.654816	74.800972	75.75425	76.553978	76.797844	77.482971	77.235237	76.435471	77.137199	76.849991	76.540268	76.605927	77.10025	77.642014	78.599945	77.88929	77.406471	77.155243	77.518158	76.972145	77.118294	77.403206	77.253281	77.564552	77.148933	77.588432	77.438377	77.76001	78.001038	78.951721	78.978226	76.66539	76.911697	78.333313	80.98394	80.18734	81.758278	78.966957	78.621101	79.198082	80.036407	79.254852	79.427567	83.150772	83.432259	82.613625	82.986496	79.466019	78.557762	77.75383	78.314217	78.508278	78.183922	78.329132	78.739998	78.738029	78.102257	79.844231	88.558128	88.281776	86.85656	82.345276	81.231369	81.068199	83.37207	83.506371	85.526505	85.862572	84.066742	78.590698	77.592506	77.273773	77.055939	79.097443	77.19548	78.970779	84.096909	86.796631	87.762436	88.854202	88.670372	88.780884	88.717628	88.851906	88.875572	88.671021	86.950417	88.34787	83.82058	82.79097	82.792946	82.293839	87.480225	78.254303	79.918114	80.318359	80.50972	88.88105	85.880966	82.627571	88.351105	82.305733	80.745995	79.792564	79.394714	78.784164	79.317451	80.410309	83.106827	88.007355	88.815987	89.02076	88.634415	82.99263	81.405968	89.779716	89.096802	89.365303	89.435898	89.824158	81.480789	83.331429	89.187248	89.478813	89.201134	89.02964	89.250954	89.275887	84.056763	89.48954	89.667641	89.685684	86.704269	86.059364	89.823875	89.53244	89.123604	88.933487	89.404526	89.596703	89.765381	85.225624	89.67453	89.448067	89.648521	89.735321	89.527092	89.011765	88.945763	88.651535	87.953064	88.654991	89.11734	89.311981	89.405083	89.442444	89.334343	89.369942	89.449333	89.628914	89.304001	88.297958	89.13369	89.285439	89.404076	89.272583	88.974922	88.840645	88.709343	88.860619	88.458504	88.883987	88.612053	88.69355	88.633102	88.267296	88.998314	89.277969	89.208984	89.460815	89.032043	89.216255	89.140366	89.13652	89.002563	89.162743	88.880638	88.836327	89.107643	88.941772	89.095261	89.043739	88.978935	88.844849	88.891388	89.004967	88.649757	88.285103	88.240067	88.403252	88.443825	88.120842	88.306236	88.351814	88.441231	87.805565	88.748268	88.683655	88.656708	88.658295	88.645935	88.406059	87.445808	87.346268	86.004066	88.8144	89.075172	88.66201	88.543221	88.268921	88.691193	88.624588	88.42421	88.194962	86.444702	85.234184	86.813751	86.155556	87.585045	87.287231	87.356583	87.642769	86.812721	84.392464	81.38826	80.208839	81.279236	82.646545	86.241776	86.059212	86.048096	86.206024	83.377068	82.931564	83.334969	83.861778	84.190742	83.034775	84.262367	83.151031	84.631462	84.663002	84.830307	83.08651	82.884918	82.480698	83.054321	82.107414	82.584808	81.335007	81.057152	81.767204	81.275719	81.430191	80.754189	81.562309	81.827759	80.726059	78.756546	77.807518	77.81189	77.992569	77.436684	77.242981	76.463875	77.433762	76.78051	76.960648	76.495956	76.782265	77.153053	76.441307	75.775085	75.543129	75.461823	76.246445	76.316246	76.257324	76.022148	75.562187	75.235664	76.11116	77.998596	77.157822	76.919464	76.226791	75.041664	74.321907	73.448624	71.801384	72.335594	72.233284	72.418739	73.679916	72.436127	72.05426	72.051491	70.649963	68.937988	67.36203	67.942436	68.103928	68.593636	68.964531	67.965286	67.483154	67.790215	66.898605	66.82196	64.983505	64.901817	64.232018	64.173828	63.400425	63.0653	63.535309	64.826157	63.719845	62.884754	62.767403	63.149563	74.084885	79.724976	82.697479	64.740242	66.173698	61.876846	61.469257	61.975445	62.497917	63.071308	62.701721	64.589203	64.155304	91.820038	82.53466	69.328926	73.330711	73.596771	71.70356	72.514977	60.011528	59.027973	57.577908	59.128353	61.113552	75.129814	86.090408	88.537613	92.507393	60.382362	58.445122	59.419964	59.557423	62.239243	60.294769	62.272266	90.475113	85.232903	66.193657	62.892395	62.073677	66.716133	79.618347	92.371956	92.321251	92.591316	90.984909	65.63752	64.411621	61.623989	61.942249	61.622829	93.403938	68.954552	92.404266	61.359287	63.839859	64.12941	93.012764	92.507462	93.405609	63.575092	64.782089	65.185898	66.806206	69.556053	67.203178	90.945297	68.55632	92.620735	92.973412	74.385963	64.887527	63.671223	63.450336	66.360062	65.044342	82.551186	78.011002	76.686203	77.966133	76.076653	77.12883	77.063408	77.752045	83.52581
71.918411	70.776672	73.581383	73.663673	73.662254	74.481316	69.665787	69.545776	72.282402	72.130112	72.592484	73.165535	72.968529	74.586548	74.046478	74.422821	70.056252	70.405006	69.583023	68.302971	66.762047	65.643501	67.893555	70.881989	71.588783	71.657104	70.050781	74.510048	74.959999	74.473656	72.041878	71.538185	71.41626	70.517746	68.146843	72.981194	67.870399	66.067444	67.514313	67.335037	66.587387	65.138885	66.375748	68.530441	66.851227	67.310486	67.590187	68.888184	68.887604	67.700371	66.517906	68.260674	70.610825	67.356102	64.82605	63.168961	63.116261	64.79541	64.287079	66.923515	64.762711	63.872753	64.45591	63.235458	62.573296	64.800346	65.897026	68.65271	72.049713	70.83242	72.055374	70.792831	72.670036	73.524971	74.131577	73.490982	73.55574	72.153656	72.471741	70.842247	71.556076	72.66317	73.706436	74.358604	72.355675	72.363724	72.487152	72.727005	73.023422	72.859398	72.306305	72.717285	71.291893	71.123428	71.447632	73.284775	73.74369	75.098335	75.85186	75.959923	76.426735	76.358711	75.694817	76.292862	75.315788	75.01207	75.792641	77.005531	76.861725	77.320297	76.915329	76.819672	76.640778	77.541763	76.776665	76.625069	77.029434	76.738983	76.498085	75.447578	76.167122	75.934128	76.840416	78.022797	79.197266	79.492714	76.4524	77.25605	78.127045	80.60173	79.476021	80.512215	79.065338	78.429764	78.502594	80.219551	79.212242	79.492348	81.977043	82.478485	81.88707	81.640411	79.817841	78.549393	76.475082	76.619019	76.873161	76.721306	76.858658	78.016747	78.01902	76.391205	79.213676	87.101456	86.780899	85.503693	82.537369	82.037827	80.957069	83.400024	82.728104	83.769615	84.965019	84.058289	79.963005	79.019913	79.977982	79.353477	81.155106	78.084808	80.290405	84.644722	84.915108	86.446869	86.932884	88.24736	88.680893	88.70359	88.664879	88.546997	88.251503	85.008133	87.722115	82.215843	80.788261	80.580658	80.736633	88.145477	80.121635	81.443794	82.007965	81.510483	88.455307	86.929985	84.58773	88.275665	83.29068	82.567513	80.359604	80.310509	80.104729	81.144287	83.537659	86.21463	88.556503	88.486008	88.996681	89.552223	84.388283	82.600624	89.311142	88.88311	88.981079	89.605545	89.34333	81.493729	83.607651	89.346123	89.242737	88.764015	88.773331	89.195747	89.136696	84.544197	89.330544	89.256149	89.36805	87.972054	87.673302	89.01432	88.974899	88.804596	88.913895	89.362106	89.393715	89.343674	87.704758	89.495079	89.047668	89.207932	89.238083	89.266403	88.903793	88.80732	87.392891	87.101089	88.548477	88.864479	89.118927	89.026917	89.09803	88.843262	89.046402	89.265846	89.385902	89.188232	88.188522	89.105774	89.074921	89.433517	89.362	88.712151	88.342072	88.379799	88.439682	88.201973	88.442108	88.139709	88.408615	88.333664	88.202446	88.226891	88.5877	88.619926	88.814659	88.577744	88.562981	88.847206	88.705544	88.627243	88.534332	88.613579	88.580078	88.650681	88.544785	88.62529	88.740051	88.680077	88.196373	88.307396	88.312057	88.131447	87.963753	87.932487	88.049049	88.305061	88.221886	88.305206	88.187408	88.071922	87.136559	88.345894	88.287338	88.452538	88.361618	88.15786	88.270836	88.098465	88.201912	87.389824	88.592674	87.985382	88.15715	88.307823	88.227829	88.093208	88.525085	87.909554	86.696762	85.183372	84.850548	85.990097	85.862572	87.611351	87.474838	86.997467	87.349831	85.9095	83.754509	81.46637	80.457405	81.637947	82.863304	84.660065	84.198769	84.603951	84.13755	82.891785	82.633713	82.416878	83.111099	83.543663	82.749992	83.659622	81.88372	83.20826	83.427643	83.496948	82.069954	81.848549	81.972595	82.485695	81.824112	82.27758	80.652328	80.701637	81.047707	80.687759	80.754745	79.853653	80.753227	80.573517	79.250847	77.548996	76.529518	76.642624	77.497002	77.476143	76.767593	76.479652	76.478294	76.154953	75.419601	74.866547	75.238541	75.603127	74.865456	74.673622	74.519981	74.665489	75.485817	74.877426	74.168098	74.358902	73.60582	72.999664	74.120209	75.306343	75.518066	74.920044	74.259491	73.776924	73.600677	72.379066	70.730774	70.155411	69.522598	69.219147	70.943848	69.90152	70.256691	69.984711	68.966156	67.610916	65.901207	67.414192	66.654572	66.477196	67.266861	66.370811	65.53244	64.305489	63.160164	63.813614	62.236027	62.101677	61.926777	62.809761	64.125633	64.887482	69.675163	65.439674	63.030991	61.845924	61.570709	72.407928	91.09816	92.795593	92.995598	74.513374	79.982338	63.140209	61.515114	61.525864	62.398373	64.280365	63.392788	66.197197	73.604324	92.233788	92.207397	85.763588	89.411224	89.181908	89.410988	91.023338	71.430229	63.60685	59.297161	61.075188	73.009834	92.55883	93.886353	93.614136	93.719215	65.486153	60.832932	61.355469	60.063931	65.656639	63.07103	75.431976	93.246056	92.944397	91.480469	88.029091	82.72892	90.699524	92.966888	92.984077	92.531105	92.942299	92.559517	78.596725	73.191925	70.080841	69.271759	73.295975	92.424286	78.009712	89.352646	69.307419	66.554321	66.075943	92.085968	92.042252	92.240372	72.71582	67.574585	67.448586	68.605202	72.452324	74.508293	85.566521	75.537704	91.788132	91.700371	87.442505	68.92807	68.996933	65.408882	70.755325	67.690804	84.542603	77.559464	73.695045	76.422081	76.878052	77.157967	77.296562	78.462379	81.422058
70.788712	70.267586	73.636703	74.575005	74.683533	74.769348	70.503624	69.498329	71.287643	70.856728	72.3769	72.81646	72.59137	74.156509	74.447266	74.664009	71.490463	71.751991	71.161255	71.962807	69.288795	69.105293	71.451645	71.228355	72.965828	73.770874	73.305649	76.539642	76.334381	76.872734	74.514618	72.45784	70.510445	70.616531	65.784607	77.44651	69.526482	67.466164	68.670944	66.447456	66.28653	64.215111	65.248573	67.292244	65.552826	67.113075	67.672371	68.893547	69.319077	67.219246	67.262955	67.992172	71.711731	67.794312	66.791298	65.512871	65.699982	67.649559	68.997337	69.559441	67.711853	65.791542	66.30365	64.974113	65.251816	67.796654	71.489754	74.136429	77.862015	74.028069	73.599342	70.693092	71.51561	72.006714	73.289192	73.13459	73.684273	71.942429	72.275681	70.541412	70.706467	71.877884	72.876625	72.777367	71.097595	71.205956	71.30545	71.325302	71.875046	72.061363	72.371361	71.255348	69.115395	68.116653	70.168007	71.952744	73.485878	74.799835	75.002243	74.479561	74.914032	74.96785	74.152176	74.977913	74.26992	74.472931	75.486908	76.243874	75.326668	75.348419	74.753227	75.27356	75.693222	76.191391	74.940788	75.133781	75.066444	74.98143	74.659935	73.09893	73.38839	75.340096	76.376312	77.417435	78.525917	78.693954	77.425201	77.717117	77.654648	79.310753	79.028374	79.259644	78.2995	78.133911	78.097664	80.3386	80.202835	79.871613	81.27269	81.382317	80.948555	80.431549	78.096634	77.214851	74.772652	75.608315	76.837349	77.564682	76.256401	78.056465	77.583176	76.616638	79.337921	84.658241	83.86557	83.347755	81.901276	82.390358	81.331314	82.856995	82.045364	82.344505	83.804207	82.491211	80.750824	81.181816	82.416046	81.427574	82.957596	79.563393	79.817413	84.315109	82.696556	83.96743	84.87619	87.431152	88.156891	88.259293	88.307526	88.071945	86.931938	84.691628	87.10289	82.414993	81.040176	81.568184	81.878937	88.263306	81.739716	82.975296	83.103096	82.057289	87.711731	85.922806	85.524811	88.048187	84.895775	84.033417	81.727699	82.095505	82.082481	83.991463	87.278526	88.518028	88.3395	88.212921	88.639587	88.852486	84.871788	82.988106	88.712006	88.500282	88.318428	88.708267	88.870125	82.873909	85.45192	89.097855	88.848557	88.614754	88.424728	88.614288	88.825066	86.192505	88.910957	89.229004	88.986855	88.331299	88.339371	88.829315	88.594627	88.585831	88.729919	89.00383	88.861626	88.783134	87.896614	88.988762	88.830429	89.193024	88.842979	88.972176	88.517212	88.396622	87.160851	87.451454	88.877853	88.961212	89.103989	88.95443	88.686363	88.618172	88.198845	88.964966	88.838905	88.73127	88.664581	88.588753	88.557961	88.595169	88.136848	88.367325	88.061386	87.928108	88.094795	87.865326	88.082031	87.441559	88.24485	88.406013	87.95092	88.003944	88.24131	88.195816	88.254997	87.920105	88.165756	88.376381	88.099197	88.192688	88.032654	87.997375	87.755272	87.875114	87.934181	88.053574	87.879379	87.786232	87.771683	87.844406	87.788765	87.897446	87.87011	88.093315	88.15387	88.254547	88.304611	88.276993	88.290298	87.751755	86.593468	87.095703	87.797325	87.786728	87.964806	87.877388	88.114578	87.511894	87.889984	86.926727	88.2742	87.103836	87.710083	87.642357	86.743538	86.455017	88.013298	86.306015	85.68795	84.349701	83.922287	85.321587	85.669159	87.579147	87.111	85.919785	86.079514	85.139793	83.628616	82.894936	82.337166	82.473396	81.905052	82.97068	82.354225	82.793701	82.272491	82.120872	82.595085	82.493271	82.783592	82.547729	81.918999	82.538269	80.166466	81.731819	81.921425	81.966591	81.008118	80.734383	80.779404	81.205833	80.698463	81.158195	80.279099	80.375244	80.114281	79.243401	79.227623	78.681595	79.665001	79.372658	78.520058	77.118469	75.949883	75.440948	75.760132	76.594536	76.128777	75.532784	75.235168	74.480141	73.848557	72.976021	73.407745	73.297455	72.445389	72.134987	72.60437	72.984192	73.984619	73.291039	72.389839	72.890984	72.511909	72.163742	72.775414	73.413818	73.530464	72.923836	72.481827	72.632095	72.008171	70.972664	69.223183	67.476334	66.743614	67.014046	68.739677	68.815697	68.48452	68.054573	67.46833	66.515198	65.737099	66.874855	65.56263	66.17971	66.454987	67.021065	64.792816	62.54332	60.976009	68.659912	62.600399	61.606438	60.438644	61.466251	63.837475	64.539848	82.759453	64.691147	63.816833	63.205334	65.981911	91.360291	93.544655	93.571884	93.866158	90.901115	91.715347	81.090454	63.159542	62.640224	62.190536	65.391502	65.441223	74.988235	85.749146	92.373047	92.916656	91.251602	92.780441	92.559601	92.403816	92.990257	91.212509	85.359116	62.57555	63.812393	91.308319	92.922173	93.415779	92.935692	92.631485	88.662712	67.206863	67.290726	61.332573	83.677925	73.67247	91.112068	92.2481	91.859863	92.343132	92.625626	91.951965	92.904251	93.252083	92.561165	92.039207	92.309128	91.63308	79.902344	73.980644	72.797234	73.299194	81.684464	91.778152	76.809669	83.982086	72.385094	71.618889	74.351006	91.16301	91.210388	91.283813	84.798683	71.482605	70.005508	72.029282	74.164604	78.382492	81.589577	77.096085	91.31076	90.859489	88.544846	80.173157	81.699165	75.114189	81.009064	77.0354	84.610603	78.450172	74.097717	76.191856	77.298798	77.032013	77.914398	77.763527	80.719452
72.614418	73.031143	74.937141	74.889961	74.170654	74.620903	72.477684	73.199738	74.300453	73.378952	72.81015	73.037857	72.806099	74.198914	74.585472	74.848328	73.165016	73.809799	74.073257	76.204437	75.627502	75.207764	75.274673	72.088982	73.56739	73.505981	73.083611	75.11805	74.421173	76.346481	75.338875	73.331635	71.174156	73.386673	68.32106	81.640411	76.606827	73.258209	72.914734	69.691147	68.500381	64.861069	67.11245	69.042549	66.640381	69.092758	69.018112	69.566505	71.933502	68.660515	68.941551	70.677879	75.528259	71.00425	72.220604	69.780869	69.979179	71.934875	72.855789	72.333511	69.748718	68.998215	70.364281	69.664803	70.823601	73.047256	73.955627	75.436699	78.130005	75.465881	76.897621	74.120056	73.264839	72.403549	73.201988	73.478233	73.982513	72.626068	73.116653	70.5569	70.459122	70.334389	71.575394	70.975456	69.272232	70.069168	70.150108	69.116882	70.360909	71.04657	72.368233	71.821617	69.489685	69.327377	72.131142	73.066826	73.484055	74.310318	73.083649	72.282677	73.915543	73.537285	73.774223	74.168182	73.304901	74.371216	74.422371	73.810829	73.614899	73.405777	72.785927	72.913643	74.19619	74.590904	73.025032	73.920525	73.929558	74.134323	73.859024	72.324455	72.733421	75.499916	75.997238	76.728043	77.543411	76.515938	76.099251	76.418411	76.167953	77.485733	77.851738	78.223404	78.115837	77.998016	78.411079	79.360596	80.11544	79.804131	80.386276	80.128334	79.676544	79.601959	78.194099	78.165817	76.17997	77.166298	79.392914	78.818405	75.820557	77.53318	76.720016	76.645279	79.611458	82.915939	82.732117	81.515762	80.290298	81.56842	80.718765	81.504417	81.231964	81.354042	82.322037	80.235237	79.852325	80.671516	82.074203	81.121803	82.841187	80.343315	79.399544	84.617943	81.635994	81.884384	82.88665	85.115143	87.697723	88.098808	88.252655	87.239639	85.935722	84.30719	86.10157	83.211349	82.645943	83.838753	83.735092	87.836426	83.19249	83.533798	83.129143	82.175392	86.348251	84.458038	84.440231	87.785164	84.310219	83.678268	82.793373	84.006424	84.103195	86.281769	88.792038	88.57122	88.579628	88.384346	88.366989	88.027954	84.422981	82.693344	88.51989	88.338959	88.017975	87.98967	87.95401	85.658493	86.406311	88.47406	88.608215	88.522079	88.137108	88.302269	88.498154	87.087357	88.339798	88.282074	88.48732	88.173004	88.233215	88.356041	88.295273	87.974609	88.213287	88.696167	88.731247	88.708717	87.6194	88.607887	88.471504	88.510986	87.710014	88.450691	88.234184	88.30645	87.430977	88.0121	88.503799	88.471161	88.549164	88.179123	87.581291	88.036537	86.886002	87.93412	87.997932	88.021149	87.733276	87.990532	88.135841	87.9076	88.130371	87.788742	87.794197	88.028557	88.095802	87.93959	87.923927	86.794395	87.670425	87.886223	87.649246	87.940384	87.885735	87.913025	87.663391	87.322319	87.368492	87.120125	86.639038	87.335793	87.568184	86.823257	86.813042	87.409691	87.833008	87.872276	87.753357	87.860931	87.779366	87.715813	87.806938	87.164711	87.575821	87.824471	87.91642	88.033043	88.188095	88.171745	88.08535	87.075966	85.25264	85.339973	86.324493	86.380882	87.710442	87.81739	87.471146	86.184998	87.255157	86.052841	87.914124	86.26265	86.536644	85.980118	85.290344	84.741089	86.115479	84.40036	84.462463	84.046616	83.532227	84.746414	85.038277	86.758583	86.947258	84.752609	85.258629	84.244408	83.208946	83.130478	82.678619	81.76152	80.503632	81.135277	80.759575	81.306641	81.097488	81.160149	81.981331	81.972771	81.906792	81.050926	80.566582	80.656624	78.446182	79.862686	80.069237	80.549866	79.69268	79.643646	79.362251	79.630173	79.059845	79.586487	79.21904	78.879066	78.359924	77.288177	77.300255	77.25901	78.510895	78.137665	77.208565	76.639038	75.42099	74.54554	73.724762	74.546165	74.484322	73.809303	73.729225	72.738029	72.537811	70.900009	71.43866	70.790344	70.196991	70.377365	70.223343	70.728203	71.351913	71.163063	70.890205	71.724007	71.917213	72.0849	71.969246	72.071129	72.203133	71.031975	70.728546	70.689339	69.020294	67.315529	66.288094	64.476891	64.648491	65.764053	68.713432	68.388969	66.948669	65.637215	65.499588	65.798859	65.2174	65.905479	65.228058	65.548447	65.962753	65.713753	62.244843	62.773647	60.530571	88.58313	78.385155	65.235809	59.920422	60.330284	62.623936	61.749882	92.087059	62.365952	73.155319	79.133469	83.791199	93.088013	93.461937	93.221313	93.075058	92.020859	92.176666	91.289803	72.061989	65.937881	65.416481	73.757317	70.37413	87.568848	91.131508	92.0877	92.553528	92.332535	92.721695	92.125214	92.185097	92.127785	92.215973	91.589264	67.610786	68.353523	92.449631	91.70578	92.082016	92.092316	91.951706	91.802788	88.347137	88.269974	66.434967	91.597542	90.27906	91.880699	91.579971	91.707153	91.723351	91.617477	91.4729	91.81543	92.034828	91.49305	91.062737	91.158524	90.422371	79.390472	72.957268	73.148773	74.822517	82.382462	91.451736	75.253578	83.111656	72.345894	78.218941	82.133469	88.633621	87.031311	87.621803	86.004799	78.50708	74.987373	74.693237	76.012405	77.283882	80.835533	77.948387	88.819595	87.258972	87.077766	84.580307	84.879425	82.109695	82.547386	80.255493	83.338615	79.799644	76.151001	77.390999	77.997307	77.791145	79.124138	79.071289	81.233986
75.779076	75.915764	75.812271	74.74379	73.291191	74.210136	73.283333	74.721733	75.125862	74.356888	73.170601	72.46981	72.489105	74.333153	74.740288	74.008194	72.530212	73.579559	74.174988	76.994095	76.598526	76.643562	75.444191	74.139236	73.815361	73.168991	71.560692	73.453903	72.172539	74.845566	73.864967	73.192421	73.691696	74.901031	72.743652	80.853065	79.287346	76.924377	76.551231	75.70668	75.261002	70.347115	71.572472	75.059753	72.000145	72.467003	71.609276	71.398689	74.368431	70.514374	71.356567	73.579063	78.824677	75.850616	76.857391	74.753937	73.986115	74.617744	74.629997	72.758118	70.235405	69.977333	71.451111	74.486809	74.98735	75.80957	73.809418	74.152969	77.168098	76.427444	77.36731	75.182381	73.951294	72.837852	72.735046	74.062675	74.400421	73.74427	74.225883	70.964554	70.456116	69.603691	71.056564	70.888443	69.898582	70.155838	70.648956	69.359329	70.125969	71.070274	72.925575	72.784897	72.327568	71.829323	74.185867	75.07621	74.045166	72.791977	70.689659	69.948814	71.289078	71.768639	72.275879	72.616928	71.505074	72.294006	72.202644	71.305473	71.533546	71.671326	71.219063	71.718346	72.56311	73.377167	72.445992	73.783173	74.169495	74.627785	74.250671	73.300262	74.082123	75.688011	75.672134	76.187157	76.002777	74.575432	74.541054	75.111938	75.671402	76.461243	76.530548	77.111107	76.988945	76.885132	76.884468	78.203537	79.09613	79.08107	79.781342	78.912437	78.487442	78.688591	77.665207	78.480553	77.666214	78.927544	80.076515	79.744392	77.85524	78.655907	78.176842	78.389107	79.778015	81.081589	81.640587	80.70327	80.175995	80.814423	79.470291	81.066078	81.295563	81.890762	81.726952	79.264702	78.353333	78.365799	79.560631	79.115555	80.861374	80.141205	80.432175	84.995789	82.111473	81.535957	81.154076	83.932091	87.088364	87.926849	87.915558	85.957375	85.323662	84.220825	85.049454	83.230621	82.978706	83.825706	83.118118	87.156281	83.113823	82.979675	82.934677	81.700539	85.107094	83.808563	83.671959	87.704048	83.409172	83.063675	82.832047	84.445808	84.665749	85.869873	88.316559	88.463501	88.358185	88.258835	88.398506	86.964149	84.708519	84.037918	88.520882	88.336838	87.993813	87.866074	86.484718	85.73381	85.973938	88.357178	88.386322	88.035316	87.865776	87.731667	87.867706	87.061798	87.983192	88.05368	88.453972	88.219505	88.139252	88.550858	88.529892	88.123611	88.189659	88.639259	88.620232	88.814568	88.434616	88.604416	88.504166	88.111488	86.719635	87.492905	88.162216	88.300812	87.863953	88.239395	88.186783	87.814903	88.034691	86.776718	85.606239	86.53849	85.462692	86.791885	86.811646	87.11351	86.650948	87.418617	87.944397	87.374786	87.843506	87.826271	87.908264	88.069626	88.239761	88.147858	87.992828	86.886749	87.459023	87.52076	87.509018	87.738724	87.696693	87.71566	87.839493	87.062401	87.199234	86.296104	85.411896	86.839668	86.172211	85.787796	85.742393	85.775909	87.030174	87.542885	87.349182	87.912643	87.597343	87.017021	86.37056	86.292519	86.891273	87.46405	87.91597	87.975937	87.987999	88.008102	88.210625	86.09938	84.563591	84.23761	85.126488	85.634178	87.473427	87.864235	86.832352	84.849236	86.318848	85.475159	87.907021	85.751404	85.604095	84.678001	84.221619	83.358612	84.6735	82.900642	83.459167	83.227661	82.928192	83.515152	83.83223	86.062836	86.416634	84.214027	84.484947	83.084511	82.112503	82.053711	81.679184	80.416039	79.216148	79.912621	79.84243	80.703033	80.237534	80.208626	80.525665	80.868408	80.771591	79.96553	79.370644	79.117294	77.60302	78.161095	78.921814	79.740059	78.922882	78.800514	78.315758	78.023209	77.441147	77.564697	77.107094	76.973068	76.474174	75.942909	76.2304	76.169632	77.37072	76.843185	75.39016	75.511009	74.556824	73.529671	71.601997	72.48024	72.475044	71.50029	72.394836	70.647476	69.948387	68.344528	69.250557	68.8405	68.849411	68.346786	68.785164	68.45459	68.290993	68.402145	68.688431	69.937637	70.575081	69.947632	69.501656	70.39872	70.250061	69.466721	69.194214	68.114288	66.0756	64.616112	63.720467	62.114853	63.152718	65.67337	74.271225	71.513489	66.568588	65.777039	66.536766	66.951454	65.552139	65.729164	64.954948	65.427299	66.273842	64.853882	62.250916	63.857647	63.474113	93.44986	92.224213	85.542854	61.158291	62.366554	77.546181	63.431324	93.054283	64.806679	90.233566	91.308662	91.636574	92.441711	93.208633	92.814667	91.564369	91.052673	91.448074	91.492554	88.268066	81.276573	77.48011	87.805672	79.004875	91.258255	91.651428	91.440643	91.697105	91.85508	91.873146	91.385674	91.609558	91.409729	91.29995	91.004044	71.534515	72.283691	91.454636	88.379234	91.155106	91.187057	91.502357	91.129616	90.927124	91.161331	72.582703	91.263535	90.97139	91.1791	91.086899	91.410179	91.164101	90.719086	90.327827	90.447052	90.178787	87.501404	88.329796	88.567139	87.787201	82.028946	76.349831	74.560837	77.280235	82.656906	90.54361	76.794266	84.929596	73.11792	80.081619	84.655991	84.907707	81.481499	83.501373	83.468048	79.930321	78.755234	76.449265	75.796631	76.219582	81.507401	79.83548	87.660019	86.372108	85.580254	83.849075	83.056252	81.423798	79.940323	78.096313	80.806587	79.003372	77.127136	77.924545	78.679321	79.177498	80.316177	79.509773	80.4384
75.862251	75.483887	74.762711	74.005432	73.02784	73.324623	73.028954	73.780121	73.387016	72.644157	72.549202	72.793434	71.879791	73.696869	73.865372	73.382042	72.352242	73.602409	73.383865	75.714081	74.297623	74.795265	74.553612	74.905449	74.563118	73.742424	71.789215	73.400818	71.580887	73.605286	72.841286	72.979713	74.688171	75.358032	74.739456	79.274788	77.604996	76.583954	76.745102	77.204681	77.562744	76.197052	76.826729	78.349899	77.012527	76.652924	74.5252	73.126953	75.866409	72.12252	72.726555	74.308304	79.081841	75.229309	74.882187	73.47242	72.731361	73.390434	74.355278	73.46051	72.726768	71.998451	74.13707	76.089333	76.01844	76.304359	74.352486	73.829094	77.530624	76.509476	77.258369	74.580986	72.409431	72.274117	73.35717	74.776703	75.355331	75.068039	76.125381	72.134918	71.773186	71.322403	72.873238	73.585007	71.600021	71.069977	70.618164	71.225525	70.797806	71.159264	72.506439	72.681259	71.629807	70.958717	71.618004	72.966904	73.409569	72.841049	70.111679	68.945389	70.148239	69.344139	70.131508	70.418587	70.033318	71.203896	71.019699	71.09729	70.55497	71.303825	70.546089	70.856064	71.393021	72.634521	72.315231	72.940079	74.078751	73.722099	73.393738	73.564926	73.238686	73.673653	73.653221	74.799255	74.414154	73.476456	73.365456	74.260651	75.621277	76.023071	75.800812	76.291313	76.598351	76.120918	76.354141	77.459534	77.824852	77.872513	78.321365	78.059967	77.866653	77.849419	76.846962	77.945702	76.769882	77.680161	79.101845	79.685898	79.145317	80.11898	80.397949	79.940727	79.627251	80.223602	81.125877	80.568985	81.201454	81.331978	79.905708	81.68618	81.43206	81.891167	81.722015	79.83709	78.723564	77.522232	77.526291	77.506851	79.466667	79.948174	81.674446	83.920273	82.203888	82.115379	81.702103	84.466949	86.205574	86.443497	86.022202	84.482353	84.802971	83.75528	83.954132	83.2845	83.348785	83.563728	82.680313	85.626068	82.733421	82.564896	82.99984	81.601234	84.772781	83.375694	83.498947	87.149567	83.515709	82.761833	83.039024	84.50724	84.616295	84.731689	87.673622	88.216331	88.183586	88.039627	88.158333	85.980827	84.518852	84.357773	88.079239	87.905518	87.903694	87.764603	85.943619	85.512817	85.274422	87.904961	87.736023	87.668152	87.763657	87.471237	87.663582	86.326874	87.740784	88.009132	87.924675	88.130219	86.780037	88.468826	88.521225	88.205154	88.482834	88.520538	88.332481	88.183907	88.217384	88.147964	88.312973	88.10881	86.171822	86.427902	88.077782	88.119835	87.894615	87.581978	87.581184	87.336418	87.724777	86.000504	84.515396	85.030083	84.154198	85.570389	85.403099	86.64344	85.938812	86.806023	87.494987	86.677902	87.940041	87.771553	87.920731	88.110352	88.116722	87.832214	87.700554	87.252731	86.946381	87.628693	87.562798	87.578865	87.483253	87.177177	87.350319	87.363708	87.150742	85.175003	84.142059	85.600342	85.192085	84.581573	84.321632	84.208405	86.056313	87.479492	86.7285	87.548592	86.93325	85.921005	85.310852	85.471077	85.245193	86.653267	87.452263	87.747414	87.783447	87.339828	87.493164	84.421822	83.72406	82.951263	83.612434	84.433662	85.864166	87.551529	85.417824	83.596214	84.939362	84.934959	87.533829	84.708084	84.785316	83.639557	83.419403	82.54863	83.577721	82.107269	82.332382	81.535378	81.349358	81.575699	81.969528	85.165268	85.37941	83.458412	83.760986	82.104691	81.172783	81.122894	80.90519	79.321098	78.612221	79.40274	79.613716	80.13089	79.451065	79.280373	78.900246	78.926407	79.20771	78.552483	77.762199	77.866631	77.188095	77.353989	78.346039	79.256699	78.942131	77.857491	77.409561	76.912926	75.938553	75.635506	75.01619	74.377228	74.70845	74.718552	75.018471	74.599998	75.812637	75.310959	74.00901	74.060684	73.494354	72.164253	70.457787	70.712318	70.553772	69.429878	69.735291	67.970978	67.009476	65.938271	66.459778	66.974266	68.105301	67.153526	67.114151	66.936371	66.725014	67.201843	67.378204	68.2761	67.563408	66.334206	66.343239	67.871109	67.5159	67.402969	67.175346	65.52858	64.696365	64.516571	63.523014	61.882469	63.312344	67.320099	86.207954	82.371758	72.771378	65.474632	66.481339	66.756622	66.793739	66.700485	64.769958	65.626984	75.546883	76.103088	66.141106	79.47718	75.717133	92.944183	92.393257	92.26181	68.608887	70.890717	91.312714	67.380653	92.658501	73.417961	92.028183	91.566086	91.366875	91.69606	92.24424	91.690475	90.727158	90.658661	91.160835	91.29879	91.046837	90.262039	88.880165	90.978065	84.430771	91.102219	91.256844	90.61869	90.476013	90.34343	89.899582	89.944901	90.593285	89.289001	89.262245	90.101021	76.963051	76.242668	89.103111	86.132172	90.018478	87.949272	90.844147	90.89785	90.927681	90.834061	75.920891	90.715057	90.519745	90.600105	90.177284	90.750931	90.010536	86.565552	87.62487	89.645134	88.275192	84.128067	84.7798	85.425613	85.144257	82.98838	81.317238	77.604568	79.676842	82.632874	89.638847	81.221863	85.835472	75.986404	82.003609	84.838959	83.223755	78.667107	81.69043	82.167244	79.384544	79.962639	77.846634	75.984985	77.023041	82.722717	82.51947	88.567612	88.262871	85.77919	83.297264	80.89006	79.899162	79.362404	77.120743	79.889595	78.449982	77.36834	78.344879	78.980026	79.786942	80.216675	79.280411	80.096512
74.647057	73.558334	73.11232	72.677307	72.504875	72.565788	71.143509	72.19957	71.108841	71.742287	71.433853	72.640465	70.932709	72.325981	72.502106	72.133652	71.740784	72.854164	72.724236	74.458275	72.736191	72.753914	73.044662	73.755188	73.786537	73.555374	71.750832	73.071075	71.647018	72.600807	71.751793	73.27739	75.439766	76.224258	75.331711	78.319756	76.151649	75.605354	74.976196	75.881454	76.0308	75.845551	76.81945	77.402458	76.878937	77.278778	76.12191	75.262505	76.722038	74.693382	75.29982	76.619339	79.881721	74.805031	73.816582	71.872261	71.881699	72.822357	75.464554	76.676247	77.285881	77.166443	78.207718	77.227386	76.565437	77.273582	76.362816	75.782722	78.518341	75.557831	77.55526	75.649605	73.850227	73.3302	74.705917	76.757271	75.841736	75.38752	75.895081	71.588051	72.714539	72.349693	75.028465	75.688873	73.080109	72.427734	71.19619	72.154663	72.191742	72.019394	72.147263	72.451187	69.333534	68.348221	67.984535	69.4245	69.861504	72.389023	70.768906	69.536377	70.104362	67.986664	68.667404	70.101997	69.576134	70.084145	70.617264	71.732567	72.109734	72.481117	71.143341	70.317589	70.21212	71.144585	70.877182	72.035248	73.062752	72.831459	71.748253	71.481705	71.132416	70.038933	71.05249	72.784874	72.868561	73.386375	73.458992	74.899208	75.654068	75.651833	75.39164	75.340851	75.551796	75.264221	76.075943	76.787415	76.675255	76.774521	76.466927	77.064415	77.2258	77.082222	76.554214	77.632805	77.078171	77.307076	78.998329	79.423126	79.457886	80.197685	80.655396	80.387497	79.913948	80.778824	81.199997	80.630806	80.876801	80.762619	79.403282	80.766701	80.951599	81.28447	81.12648	80.554932	80.089516	78.531494	78.281151	78.108589	80.276947	80.655678	81.945564	82.997673	81.589836	82.388962	82.585342	84.161987	84.766106	84.524048	84.213531	83.373314	83.939621	82.544167	82.400635	82.395317	82.329422	82.496078	81.931961	83.524437	82.461212	81.952492	82.691475	81.901443	83.965523	83.246109	83.300117	86.347816	83.588211	82.455719	82.555199	83.69445	84.392464	83.927353	86.783859	87.703835	87.681046	87.681496	87.764435	85.612183	84.469048	84.164032	87.454651	87.361588	87.507111	87.357445	85.552383	85.518845	85.443939	87.429092	86.873444	87.530884	87.451904	85.998383	87.123596	85.510582	87.94577	88.113869	88.142258	88.16906	85.501633	88.230453	88.283577	88.114281	88.354858	88.25843	87.870239	87.990532	88.059196	87.513977	88.280487	88.270149	85.740265	85.519012	88.045547	87.857536	87.402527	86.348846	87.046677	86.422623	87.497131	84.975983	83.73629	83.81826	83.626427	85.482323	85.175026	86.087662	85.631325	85.669456	86.976166	85.51088	87.385231	86.759979	87.439331	86.730774	87.485741	87.346054	86.55954	86.722702	86.387451	87.223595	87.211769	87.220718	85.700439	85.80056	86.900352	87.482025	86.385605	84.510269	83.516907	84.674141	84.784904	83.884262	82.930084	83.376251	84.670944	87.238335	85.76368	87.459518	85.496033	85.216354	84.588524	84.681801	84.330086	85.636284	86.995926	87.526382	87.502563	86.374832	86.974297	83.04216	82.529877	81.789864	82.198441	83.596878	84.795525	86.695259	84.467247	82.33049	83.777916	84.302277	86.546967	83.460365	84.133987	82.424477	82.412048	81.777702	82.567085	81.16568	81.072426	80.281158	80.535408	80.581757	80.676208	83.663933	84.360298	83.185684	83.47818	82.162155	81.590698	80.941856	80.436745	78.503838	77.948898	78.840485	79.049896	78.947777	78.854309	78.330933	77.520538	76.849533	77.587936	76.722832	76.37719	76.863441	76.538719	76.908951	77.912338	78.9664	78.461266	77.244507	76.656975	75.879974	74.601501	73.856682	73.059578	72.919029	73.63578	73.862068	73.741669	72.715073	74.387871	74.41761	73.003571	72.706551	72.124641	70.406097	69.644394	69.667976	68.887321	68.500595	67.077309	66.567192	64.936562	64.058876	64.902702	65.031464	66.003113	65.439224	65.362083	65.245209	65.582436	65.79641	65.7892	66.012192	64.356277	63.119804	64.113464	64.780495	65.307175	64.409561	63.994698	61.390057	63.44894	71.648926	68.254387	63.91172	64.989456	77.953491	92.294167	90.920212	86.74118	64.541054	65.343697	66.24054	67.652138	75.590187	66.951973	74.502625	88.782043	89.509583	82.67083	90.214447	89.944298	91.934433	92.036377	92.147568	72.88002	71.863869	91.498093	73.254837	91.534592	83.474548	91.337822	91.063591	90.868546	90.698639	91.128113	91.123306	90.532021	90.181595	90.382332	90.894035	91.016685	90.826805	90.069633	90.731064	87.454475	90.803421	90.360703	89.866257	86.437386	87.058365	86.119614	86.581192	89.825096	86.032219	86.720062	87.989113	81.283485	80.262764	88.032806	85.442108	86.136459	83.734383	89.767487	90.371239	90.326454	89.690964	80.668167	90.235092	90.022942	89.502289	87.697784	89.155342	87.75898	83.430946	86.071548	89.544777	87.220268	83.442383	82.861679	83.238388	83.876366	83.102692	83.532356	81.31971	81.855568	83.472404	87.236298	83.117172	85.518242	80.512016	83.488564	84.411201	83.433929	79.091949	83.132668	83.431252	80.534485	82.535759	80.553261	79.055687	79.705788	83.676041	84.284836	87.314377	87.041054	85.264938	83.27948	80.634415	80.567528	81.021271	77.980423	81.123154	79.60807	78.429443	79.104073	79.455589	79.908287	80.007164	79.075081	80.160027
73.437813	72.401146	72.17054	71.732719	71.555801	71.448364	69.857338	70.748177	69.808502	71.060921	71.579597	72.626411	69.946129	70.702217	70.209976	69.580299	70.237442	71.578827	72.148033	73.978653	71.621719	71.441177	71.597321	71.773895	72.372887	72.510391	71.145187	72.987244	71.521744	73.275398	71.922493	73.508965	74.992523	76.142593	74.729668	77.393166	75.744164	74.934807	73.774544	74.366989	74.501297	74.023453	74.950233	75.660721	75.208626	75.686981	75.44146	76.396652	77.372932	77.076065	77.015167	78.364876	79.608368	76.464561	75.257805	73.207184	74.183853	75.82901	77.65686	78.581001	79.004211	78.39743	79.568375	77.655701	78.123352	78.302567	78.373329	78.061722	79.522667	76.187866	77.877335	76.078072	74.155891	74.655746	75.175346	76.386139	75.280251	75.327866	77.161896	72.253044	73.215294	72.807793	76.133621	75.866966	74.932274	73.86068	73.37352	74.41716	75.072906	74.165932	73.524155	73.619553	69.929909	68.172852	67.783417	67.272461	66.315491	68.220078	69.429306	69.57431	71.147438	69.612312	70.340225	72.115288	68.349724	70.744423	71.364418	71.474693	72.472496	73.445557	73.167763	70.758537	71.055367	71.659782	70.515228	72.14254	72.485901	73.915695	71.900688	70.235359	70.138969	68.474136	70.440536	72.400246	73.194435	73.993736	73.747833	74.035965	75.132019	75.795364	75.118118	74.847153	74.724327	75.134705	75.73996	75.883064	75.407387	75.625229	74.838608	75.469612	75.700264	75.714622	75.42923	76.616096	76.309258	76.472397	78.183754	78.163025	78.191048	78.950264	79.368515	78.931679	79.559273	80.091064	79.626587	79.984566	79.409927	79.641609	78.743736	79.614532	80.032631	80.636688	80.590057	80.102196	80.33815	79.38369	79.553352	79.298096	80.674728	81.341423	82.086754	82.618713	81.537651	82.384949	82.141556	83.221588	83.652199	83.130478	82.988495	82.274101	83.200668	81.4571	81.270912	81.532928	81.367897	81.614967	81.343117	82.530861	82.068985	80.815796	81.772659	81.372169	83.18573	82.928497	82.954033	85.416809	83.431572	81.80838	82.139023	82.708618	84.511002	84.416801	86.284668	87.404076	87.311935	87.257881	86.683441	85.291992	84.445442	84.591614	86.355522	87.00676	87.159431	86.30143	84.695038	84.430489	84.517181	85.89296	85.419235	87.108902	87.579277	84.34462	85.7705	84.425835	87.791595	87.828529	88.446442	88.209465	85.708015	88.272827	88.264893	87.714561	88.01049	88.126099	87.871658	88.207001	88.306686	86.747856	87.667061	87.236641	85.358597	85.292358	87.732292	87.670044	87.198204	84.763596	86.771347	86.030136	87.422737	84.384766	83.022591	82.989067	83.352066	85.172775	84.953392	85.353279	84.762207	84.337601	85.217796	84.533829	87.418427	85.733208	86.22789	85.452087	85.659134	85.570618	84.547951	85.257492	85.650421	86.506844	86.781883	87.102959	84.366203	84.027855	85.81324	87.314957	85.040489	83.769211	82.929207	83.650635	84.35305	82.798248	82.180908	83.395546	83.993721	86.615463	84.874725	87.21228	84.440857	84.477501	84.082466	83.968376	83.832397	84.986115	86.13414	87.555992	87.523438	84.329254	85.182045	82.496101	81.805252	81.716415	81.738045	83.229332	84.201836	86.235619	84.159584	82.076302	83.078331	83.290382	85.617058	82.421753	84.122574	81.737961	81.726479	81.194885	81.938843	80.680099	80.203369	79.624725	79.931763	79.988815	79.788147	82.471039	83.250725	82.34568	82.373749	81.88205	81.719078	80.438011	79.71373	77.794815	77.629333	78.193924	78.199333	77.97718	78.566536	78.015739	77.043282	75.341087	76.286362	75.19706	75.049515	75.693909	75.364433	76.662621	77.44355	78.014816	77.511871	76.899254	76.137161	74.850479	74.081947	73.200249	73.084465	72.965179	73.683289	73.013596	70.821007	69.825455	71.90741	72.607552	71.885902	71.437225	70.715538	69.078682	68.913971	68.804153	67.128525	66.343925	65.207161	64.05439	62.858192	62.500107	63.999653	63.080898	63.65955	64.760582	63.931568	62.701614	64.021172	64.607269	63.40667	64.26918	62.487961	63.004509	63.04335	63.684719	65.174179	63.452717	62.830551	61.297211	63.585133	86.027779	82.896332	65.490189	67.131981	90.214149	92.677078	92.180252	91.667068	72.436127	70.568535	68.590027	75.285767	87.251747	74.145378	85.765114	90.081001	90.11628	87.177094	91.154831	91.451248	91.622482	91.740562	91.623619	76.260056	71.606766	90.879677	80.165497	90.707481	86.123886	90.479988	90.308411	90.347679	90.231445	90.339844	90.479065	89.910522	89.630135	89.973244	90.434814	90.643921	90.939392	89.921425	90.565842	88.282677	90.430786	88.073616	89.22628	83.048355	84.35228	83.497894	83.615402	88.436401	84.64045	85.582466	86.634018	84.174263	83.415047	87.430511	85.717285	84.565781	81.857803	86.930054	89.253532	88.698784	88.501678	84.947578	88.477768	88.055481	87.140205	85.511719	86.204613	85.684044	82.010986	85.507576	89.010414	85.242661	83.301727	82.190781	82.415207	83.247978	83.483414	83.871559	82.376457	82.202133	83.07653	85.181572	83.344238	84.609894	81.990173	82.571098	83.083267	83.405327	80.721916	84.18351	83.82888	82.056602	82.999603	81.715599	80.748138	80.65937	82.576973	82.632957	84.833847	84.512718	84.161324	83.208435	80.566887	81.12706	81.296532	79.725296	81.609146	80.653679	79.704437	79.870842	79.725677	79.193573	79.507904	79.322021	79.485786
71.087334	71.093452	71.292625	70.799225	70.750496	70.639473	69.663788	70.142662	69.206718	69.598946	70.091423	70.432343	67.946213	68.470749	68.100365	68.071228	69.465805	70.709442	71.365875	73.327797	70.994728	69.76548	70.074554	69.984711	71.492287	71.882858	71.391052	73.135513	72.378983	73.939919	72.029968	72.726013	73.11747	73.975235	72.704086	75.682945	74.993553	74.054077	72.971535	72.926926	73.183861	71.953842	73.381828	73.666245	72.709129	73.962151	74.07032	75.051147	76.39978	77.161728	76.959381	76.993797	77.37014	76.214516	75.736809	75.885033	76.745209	78.46946	78.73629	78.444572	77.59594	76.748901	78.434769	78.146095	78.647926	78.187851	78.583725	78.813324	79.918007	77.333984	78.540634	76.05481	74.179626	74.726921	74.381752	75.299561	75.609688	75.159508	78.588379	74.355408	74.162025	74.122887	76.614166	75.05896	74.310341	73.818253	73.824348	73.301941	75.240387	75.036469	74.590775	74.165527	72.504295	71.057808	71.124634	69.608131	66.663475	66.99205	69.021652	69.746338	73.667664	74.815689	74.398788	74.889595	69.167778	71.496231	71.114906	69.065163	69.261436	69.409622	71.197456	70.804184	71.033607	72.461403	71.224449	72.921219	73.116356	75.68396	73.818985	71.297943	70.432259	70.22287	71.291977	73.181709	73.757851	74.038284	73.396568	72.58596	72.390892	73.686226	73.43148	74.032898	73.931999	74.691132	74.929695	74.424667	74.275108	74.273048	73.422424	73.86602	74.258522	74.314423	74.051155	75.433289	75.971336	75.304176	76.500832	76.206108	75.974388	76.868187	76.988838	77.392052	78.044579	79.115791	78.409981	78.874496	78.268166	79.46669	79.018158	79.209534	79.210587	79.732056	79.665237	78.972343	79.445053	79.048523	79.656052	79.070663	79.752892	80.49575	80.617569	81.102898	81.253464	81.812653	81.683693	82.061394	82.31176	82.324631	82.30687	81.735703	82.703941	80.640892	80.183868	80.364044	80.483612	80.675072	80.758911	81.796127	82.228973	80.409645	80.852852	80.992538	82.489639	82.434196	82.566246	84.016312	83.438583	81.734718	81.896446	82.073883	84.493256	84.222221	85.017593	86.306061	86.612587	86.467743	84.981697	84.325882	83.489655	83.555618	84.489349	86.292969	86.766457	84.935219	83.902069	83.229462	82.805931	84.071007	84.070068	85.973106	86.734703	83.830917	84.935516	83.686356	87.757263	87.887321	88.201416	88.00843	86.137917	88.154465	88.104301	87.882042	87.926392	88.105934	87.967361	87.880821	88.059822	86.317604	86.311401	85.57206	84.335007	84.521812	88.154686	88.172752	86.460258	83.316147	85.649933	85.534058	86.687645	84.035904	83.501244	83.483688	83.929131	84.942574	84.520164	84.434135	83.917542	82.963089	84.773834	84.381439	86.538963	85.350296	85.198288	84.910217	84.114372	84.358177	83.256325	84.177055	84.627151	85.014587	85.171486	85.984711	83.836563	83.287483	85.277512	87.447998	83.949921	82.788399	81.908737	82.789619	84.322235	81.901299	82.080551	83.523499	83.255058	85.654694	84.349205	86.057304	83.210403	83.353081	83.398399	83.246994	83.085953	84.611488	85.852081	87.913673	87.308136	83.776482	83.788994	81.992081	81.166588	81.52478	81.48645	82.534576	83.725906	85.675484	83.393547	81.789543	82.283524	82.427505	84.835457	81.703522	84.390839	81.48922	80.994408	80.998703	81.654533	80.440331	79.29393	78.874649	79.073837	79.074097	78.869476	80.948792	81.756866	81.232071	81.387924	81.213341	81.611725	79.537521	78.697945	77.243286	77.57946	78.065285	77.413147	77.232704	78.131393	77.236313	76.306702	75.055183	75.784187	74.562538	73.911636	74.485542	75.042435	76.616165	76.37088	76.12693	75.837593	75.646988	74.843826	73.869263	73.814735	73.804199	74.338837	73.02269	73.152786	71.913567	68.898827	68.539238	70.378784	71.888885	71.549576	71.0532	70.526215	69.096512	68.330582	66.745461	65.197487	64.798584	64.185326	64.063171	61.757969	61.487152	63.845867	62.212013	62.710583	70.434082	63.758617	61.894485	61.45121	61.800694	60.217587	66.723595	63.878372	68.850372	64.039459	65.921555	66.529793	64.184616	64.032417	63.289253	76.663757	92.457031	92.145271	78.25235	76.461044	92.175056	92.09948	91.745407	91.583061	86.033188	81.867264	78.710709	83.941231	89.306747	79.351006	86.640907	89.869019	89.923973	85.495888	90.064522	90.257622	90.914055	90.96405	90.98233	78.913017	74.730461	90.321457	84.415192	90.085938	86.250832	90.02285	90.220131	90.164925	89.844452	89.947105	89.90696	89.478989	89.192635	89.630135	90.060364	90.060318	90.157089	89.751389	90.095596	88.276131	90.050491	87.135788	89.062469	83.034821	83.775726	82.72789	83.364517	86.105003	83.526909	83.944771	84.40242	84.743774	84.367767	86.285637	86.22789	85.246353	81.979485	85.417007	87.048454	87.206429	87.094887	84.388885	85.771683	85.473312	84.349205	84.287132	85.278625	84.694077	82.000107	84.916893	88.307182	83.2118	82.636696	81.311272	81.405884	82.782265	83.079041	82.81282	81.533257	81.443947	81.566772	83.960785	82.819084	83.968895	81.757423	81.507591	81.840614	82.562279	81.203644	83.731422	83.002396	81.045975	81.779076	80.488159	79.905754	79.776131	81.37545	80.807816	82.283417	82.190674	83.210793	82.554184	80.216545	79.927429	80.244873	79.846619	81.046379	80.577766	80.082542	79.286896	79.103622	77.685295	78.030479	78.075027	77.67617
68.524841	69.203506	69.992332	70.344063	69.979454	69.760284	69.849075	70.626595	69.352287	68.820251	69.467903	68.59668	67.38681	68.136497	68.510849	68.97863	70.11142	70.137016	70.361786	71.442612	69.823608	68.312492	69.178802	69.559402	70.312309	70.938591	70.646729	71.754517	70.784142	72.395653	71.490829	70.85675	71.790504	72.05497	70.813988	73.583313	73.562759	72.770065	72.10984	72.023148	71.474365	70.602287	72.189125	72.119064	71.071304	72.502686	72.190994	72.880493	73.674164	75.071747	74.664482	74.804237	75.511734	74.839058	74.249809	75.528992	76.131073	77.820343	77.515709	77.058685	76.516449	75.768951	77.478958	77.492859	77.808311	77.33313	77.567535	78.050026	78.790535	77.522903	78.449532	76.603973	75.054024	75.287437	75.231476	76.311661	76.938026	75.654343	77.89547	75.303299	74.773422	74.475975	75.10524	73.446869	72.950165	72.638916	73.652084	71.913437	74.292	74.935577	74.491638	74.702095	74.597191	75.898491	77.63549	76.222176	71.672188	69.913002	71.172478	71.146515	74.995163	76.430489	77.651001	77.23378	72.357521	73.035973	71.684586	68.061653	66.991325	66.398575	67.771629	68.488472	69.848671	73.120346	72.536247	73.940521	74.77784	75.992561	75.552422	72.995865	71.802711	71.571594	71.976501	73.310265	73.706696	73.152962	71.237175	69.762794	68.930885	69.835945	71.083626	72.641388	73.009361	73.902969	74.319313	72.647591	72.843452	72.935165	73.163368	72.902336	72.785797	73.206192	73.253448	74.126648	74.690834	74.157928	75.274696	74.584961	74.384949	75.338554	75.826691	77.064438	77.010338	78.317604	78.236603	78.291641	77.790413	79.022339	78.477852	78.51152	78.474762	78.67009	79.232666	78.068184	78.12262	77.9524	78.462296	78.117706	78.357521	78.75618	78.981934	80.015984	80.287849	81.060966	80.833687	81.054855	80.766655	80.977242	81.035347	81.408928	82.671837	80.168007	79.348816	79.360062	79.508553	79.716476	79.752182	81.482956	82.371002	80.60437	80.204079	80.659859	81.695282	81.644836	81.594238	82.35508	82.51413	81.901123	82.274292	82.569511	83.96003	83.161568	83.571068	84.529045	85.662178	85.650337	83.909821	83.696335	82.63633	82.193504	82.430206	84.02166	85.38205	84.454697	83.715843	83.310867	82.361412	83.17305	83.447105	84.357384	85.432907	83.169098	84.434868	82.819725	87.780334	87.349808	87.31781	86.756241	85.865364	87.680855	87.625389	87.547859	87.261703	87.79969	87.521599	87.691902	87.951157	85.396881	85.091919	84.195053	82.914719	83.357178	88.310448	88.423653	85.576073	82.476471	85.069542	85.14537	86.11515	84.008522	83.820129	83.672821	83.84832	84.141197	83.588295	83.404037	83.340805	82.588669	84.326851	84.293182	85.474274	84.923416	84.494072	84.689117	83.81517	84.168106	82.860474	83.47052	83.922905	83.796928	83.870575	84.973328	83.818321	83.006218	85.036606	87.707809	83.366272	82.167091	81.6073	82.398705	84.375061	81.99884	82.381409	82.825775	82.414459	84.328781	83.537315	84.914276	82.462242	82.693146	83.148415	82.814941	83.076057	84.777634	85.725136	87.579056	86.992195	83.787575	83.024666	81.516579	80.341667	81.144051	81.093689	82.088638	82.995506	85.719475	83.48172	81.226021	81.815125	81.984146	84.607513	80.896301	85.048515	81.190468	80.38868	80.875214	81.203575	80.1343	79.120056	78.390839	78.478493	78.552116	78.373802	79.76207	81.078201	80.71003	81.387573	80.999748	82.212921	79.044418	77.86528	76.731155	77.237686	77.118683	76.110794	75.886169	76.644508	75.539291	76.179604	75.977516	76.242821	74.229294	73.436867	73.770149	74.40332	75.669449	74.588409	73.814781	73.869926	73.183884	72.724152	72.695526	72.368233	73.195915	73.42968	72.190025	72.558365	71.600388	70.43219	70.126869	72.504463	73.277374	71.49411	70.86898	71.166946	67.362732	68.205185	66.172928	64.311623	66.487068	68.782867	69.913063	66.30751	65.014297	72.648468	66.740379	73.135361	88.542252	78.286041	73.293747	60.687168	60.85162	61.44445	80.941727	77.258003	85.645081	67.552055	69.895065	67.457687	64.891174	66.889725	67.889069	90.039246	92.048653	91.776352	89.734566	87.296913	92.032967	91.599907	91.578278	89.813965	88.816437	85.487068	84.050583	86.306923	89.994873	79.704391	85.78125	89.445663	89.766327	83.577286	89.668694	87.753593	89.556793	90.049568	89.772591	85.33403	81.875458	89.011292	86.667305	89.235268	87.662422	89.733795	89.918419	90.186874	89.360344	89.309814	89.149719	88.963638	88.876259	89.019989	89.717148	89.625626	89.411995	89.222672	89.134293	87.936798	89.346939	87.49411	88.37426	84.47049	84.692894	82.535797	83.077774	84.971611	82.656845	83.480469	83.686722	83.746765	84.016052	85.525414	86.090157	85.123528	82.685684	84.167694	85.418938	86.319107	86.196434	82.843613	83.798088	83.508644	82.822945	83.849091	84.818039	84.223038	82.484024	84.695259	87.587044	82.646881	82.708359	81.345863	81.14431	82.782883	82.709412	82.465805	81.301727	81.356895	80.917114	83.103203	82.383446	83.179207	81.282692	80.898346	81.464394	82.075768	81.114807	82.807068	81.670433	80.087975	80.742599	79.728767	79.169456	79.043198	80.695183	79.985062	80.588493	80.222382	81.678757	81.5495	79.36026	77.722885	78.14032	78.017326	78.834435	78.895592	78.65876	77.55854	77.839104	76.135086	76.058647	76.295586	76.060349
68.323227	68.554428	68.878525	69.421173	69.257042	68.58149	68.939957	70.666656	70.642754	69.967247	70.621017	70.318848	69.285576	70.896233	70.610054	71.444862	70.909348	70.400497	69.295341	69.707932	68.403564	67.213326	68.77227	69.15419	69.711555	69.926308	68.705986	69.89991	69.595535	70.929131	71.039375	70.602242	71.886528	71.433449	69.977524	72.219421	72.539032	72.056427	71.249237	71.683304	70.752533	70.867607	71.235649	70.909279	70.08567	71.334442	70.773453	71.309639	71.350426	72.729324	72.336235	72.965935	73.998222	73.293961	72.998528	74.214539	75.235703	76.431778	76.176796	75.728844	75.675865	75.304008	76.806984	77.246567	76.985817	76.648521	76.224541	76.484711	76.27829	75.994835	76.734138	75.652908	75.403137	75.711807	76.18705	76.273872	76.770569	75.758583	76.894875	74.741234	73.601959	73.620178	73.96743	73.047752	72.905296	72.790199	74.266678	73.074661	74.795715	75.168198	75.300056	75.827187	76.89653	77.775307	78.292137	78.206345	77.005516	72.337135	72.960976	71.624336	75.189117	76.235291	77.795517	78.2192	75.651192	74.727028	72.948212	67.943123	67.003838	65.551537	66.940536	68.4021	70.54789	73.74279	73.135513	73.853531	73.399704	74.078667	73.652664	73.196602	72.722389	72.26165	72.056862	73.274284	74.620728	74.122055	70.397362	68.968262	66.859016	66.879723	69.098061	70.846474	72.632439	73.897346	73.914474	72.184639	72.220749	72.410759	72.92289	72.602013	72.690651	72.696106	72.739685	72.394089	72.680161	73.355476	74.537598	73.741844	73.149551	74.453102	75.200104	76.143234	76.295135	77.674881	77.648407	77.344887	77.548027	77.824036	77.583107	77.780457	77.875191	77.900169	78.742165	77.7938	77.741318	77.682762	78.231026	77.553696	77.560753	77.727974	77.693855	78.765343	79.197845	79.811295	79.96225	80.534615	79.890709	80.560577	80.187943	81.301704	83.182579	80.515862	78.858017	78.358742	78.457207	78.714104	79.19883	81.498878	82.645172	80.02401	79.420425	79.854767	80.654045	80.128761	80.187943	80.553925	81.053589	80.770844	81.184113	81.976357	83.24781	82.637726	82.883453	83.050743	83.931923	83.601448	83.148804	83.47805	82.540733	82.110077	81.477852	82.747757	83.847252	83.914001	83.795624	84.005417	82.955124	82.84745	83.266411	83.535767	84.945236	84.231644	85.381042	82.373169	87.595901	86.597069	86.347626	85.071106	84.694954	86.355759	87.075638	86.859688	86.629944	87.590797	86.024063	86.657837	87.476059	85.101753	85.136322	84.074593	82.066132	82.543823	88.507919	88.596046	83.928055	81.79319	84.501129	84.99028	85.128983	83.447624	83.409706	82.760803	82.912575	83.30291	82.911156	82.441925	82.261314	82.104095	83.20182	83.196243	84.163193	84.213593	83.686127	83.847137	83.466179	83.550636	82.415833	82.681496	83.631767	83.122856	83.134857	84.357407	83.81131	82.56575	84.92189	87.752029	83.064713	81.367043	81.230614	82.034721	84.381226	81.823059	82.12973	82.232513	81.819908	83.250595	82.632507	83.462044	81.805527	82.328133	83.501823	83.191391	83.847359	85.241974	85.594162	87.234024	86.541412	83.846603	82.35405	81.390045	80.071854	80.396622	80.34581	81.281532	82.590172	86.56855	84.488487	81.099998	81.445511	81.587502	84.831123	80.114792	86.303421	81.420578	79.900192	80.222557	80.472237	79.09227	78.542679	76.934662	77.302467	77.675209	77.645485	79.232109	81.400475	80.542702	82.122589	81.694893	84.802841	79.84166	77.528503	75.994835	76.265221	75.042633	74.462585	74.537239	74.886993	73.725517	77.430222	78.839218	78.776306	75.336685	73.547134	73.648483	73.999077	74.599701	73.586037	73.971207	72.422516	71.046867	71.771469	73.352882	71.280884	69.818481	70.876923	74.00708	73.228447	71.768211	73.819481	73.88327	75.869911	72.697586	70.637581	69.208206	77.089088	69.653275	81.549454	79.091759	67.203415	76.582687	83.485855	86.366829	84.916656	83.352646	88.927177	81.922241	90.18602	92.780167	92.447548	91.372841	65.292435	63.850845	64.129021	91.142082	90.364632	91.895546	67.430008	82.577644	72.920143	68.861572	78.926964	82.384583	91.138908	90.848457	91.061424	90.959824	90.470589	91.294434	90.360252	90.484985	86.035591	87.982468	84.971848	84.675941	87.887024	90.205696	80.030228	85.332527	87.797432	89.837547	83.241737	89.508858	86.649689	89.025948	89.338028	87.968323	86.505852	85.520729	87.094437	85.851372	86.700279	86.495468	87.064613	88.737709	89.207848	88.825043	88.913811	88.812981	88.462814	88.277725	88.581413	89.009537	88.69915	88.478996	87.435875	88.083511	87.106606	88.589928	87.594742	87.398277	84.014015	85.287125	82.332657	82.313286	84.852562	82.275795	83.682152	84.087296	83.341385	83.773392	86.00428	86.089554	84.454224	82.003281	83.310463	84.442955	86.151031	86.423286	82.689674	83.762878	83.385117	82.896118	83.749275	83.827164	83.193733	83.024536	84.325882	87.022751	82.684265	83.300446	82.331223	81.67717	82.432159	82.150269	81.923782	81.498535	81.581596	81.317047	81.803795	81.533554	82.254448	81.01799	80.758934	81.158859	81.825012	81.780228	82.067245	81.104874	79.659782	80.535881	79.626587	79.224709	79.601051	80.927162	79.847343	80.128548	79.672981	80.332657	80.22998	78.17247	75.82206	76.313568	76.066994	76.996223	77.386383	77.15239	76.058586	76.749397	75.154427	74.888908	75.413223	74.911354
68.957558	68.492867	67.936859	67.94175	68.324188	68.493423	67.654305	69.042336	68.76165	68.648132	68.977188	70.95797	69.021133	71.422592	71.322403	69.364525	69.783569	70.770386	69.737587	70.547394	69.441704	68.731926	69.153633	69.48893	69.480759	68.951096	68.022751	68.831749	69.275833	70.34565	70.508087	70.587997	71.116348	70.564667	68.219086	70.564392	71.35144	70.59671	70.203796	71.546318	71.192307	70.929344	71.33326	70.952133	70.102364	70.608398	70.101311	70.451607	70.190598	70.758842	71.363945	72.006302	73.28688	72.946022	73.145149	73.46244	73.824326	74.513206	74.425117	74.61689	74.643112	73.9049	74.884529	75.612267	75.295464	75.52845	74.716492	74.771317	74.27198	74.270844	75.2183	74.250694	74.645599	75.110825	75.523621	75.609627	75.85701	75.422043	76.102814	73.750748	73.457169	73.397278	74.073067	73.745125	74.202065	74.111839	74.955811	74.464325	75.920036	76.234863	76.358818	76.192741	76.596207	76.454391	76.365173	76.574554	76.282494	73.358246	73.635155	72.104172	76.18132	75.863579	76.316872	76.329041	75.337326	73.856621	72.858841	68.766754	68.268784	67.014885	68.59977	71.10025	72.294785	73.900093	72.350571	72.03817	70.12236	71.052078	70.446136	71.506836	71.650085	70.974022	71.566208	73.344833	75.012436	75.318939	72.813133	71.370277	68.422897	67.331581	67.78685	67.738762	72.078896	73.010071	73.825272	74.308304	73.682983	72.520836	72.961983	72.425674	72.205818	72.002228	71.799217	70.894943	72.810234	73.996994	75.494011	74.028091	73.448044	74.668663	74.564552	74.976601	75.700996	77.431213	77.562981	76.463364	76.392014	76.838402	77.10746	77.424988	77.137924	77.652634	77.886246	76.821709	77.085464	76.872498	78.41713	77.648941	77.086212	77.408684	77.000145	77.315102	77.482513	78.028076	78.242546	79.897881	79.38961	81.366463	79.921761	81.402878	84.022194	81.64949	78.526558	77.987053	77.745117	78.10788	78.845726	82.239487	84.023392	79.766403	78.021469	78.666016	79.543808	79.034164	79.016098	78.942261	79.638519	79.381561	79.976196	81.078934	82.309868	81.935738	81.797569	81.75695	82.333107	82.123444	81.874023	81.709465	81.277992	81.59977	81.228745	81.9561	83.011665	83.253517	83.482361	83.510513	82.432266	82.072739	82.546997	82.334549	83.74176	84.777779	86.138245	83.233276	87.680809	85.69239	85.645233	84.319939	84.380775	85.095352	85.369583	85.513588	85.438721	87.100296	85.339951	86.282478	87.280434	85.351006	85.607872	84.074654	82.375145	82.851166	88.291389	88.437172	83.212791	81.173904	83.602974	84.165916	84.156799	82.62635	82.413811	81.496582	81.987343	82.614761	82.046005	81.755081	81.241684	81.264992	82.558029	82.264656	83.325096	83.476349	82.925232	82.838074	83.013123	83.328659	81.957512	82.601868	83.685158	82.502518	82.802773	83.688072	83.977989	82.816765	84.701096	87.204727	83.223839	81.515381	82.145332	82.710678	84.50943	81.930588	81.7015	81.669983	81.12191	82.594765	81.448601	81.837372	81.55471	82.586716	84.094635	84.241814	84.135895	84.878311	85.017357	87.51033	86.912285	84.295479	82.544876	81.171539	79.770721	79.677574	79.794449	81.389618	83.058334	87.561806	85.731316	81.303467	81.257202	80.871902	85.271439	79.808403	87.645538	83.281776	80.192596	80.493134	80.820343	79.053413	78.760536	75.650482	75.460434	76.416031	76.688927	79.355042	82.152779	79.895157	83.140282	83.628273	87.885689	82.115273	78.277588	74.957787	74.251183	73.812935	73.8601	74.743828	74.330986	74.924507	81.891899	84.295883	83.40239	79.527649	73.323036	72.320312	73.305115	74.388512	75.416443	78.64518	74.886635	72.638428	75.537849	80.142433	75.813622	71.120705	71.41684	80.328316	77.862488	72.731529	74.661156	74.153381	75.340286	71.276146	71.806923	68.843597	87.275414	82.514359	90.682266	89.809776	75.734467	89.017494	91.170326	91.810043	91.321083	91.525703	91.803688	89.442612	92.481834	91.917351	92.235329	92.489838	65.019897	61.541977	62.2495	91.396187	91.920288	91.763199	74.50029	89.624107	83.91748	83.969711	89.142784	90.117569	90.622421	90.4599	90.531868	90.30674	90.335037	90.368858	88.018341	90.167137	83.439339	88.47876	85.423744	87.457932	88.74054	89.314751	82.981842	85.45945	87.103622	89.648048	85.00322	89.238808	87.081367	89.096741	88.973297	86.382088	84.746216	84.186043	85.335274	83.593987	84.185852	84.104828	84.536301	87.658325	88.313919	86.98526	88.380608	88.408829	88.477066	88.326218	88.729729	88.983719	88.259224	87.645149	85.270325	86.383842	86.475731	88.519852	87.507195	86.614471	83.538986	85.761398	83.617477	82.991005	85.499298	81.611595	83.003708	83.525665	83.4832	84.244408	86.725731	86.229691	84.09594	81.164673	82.42173	83.4897	86.101654	86.754761	83.44706	83.732857	83.368805	82.955017	83.0802	82.997566	82.160164	82.641136	84.175316	87.529152	82.274399	83.507317	81.571167	80.831612	81.299171	81.368782	80.738808	80.706337	80.975937	80.496994	80.313339	80.430458	81.620476	81.760422	81.127594	80.939392	81.403587	82.00013	82.765114	81.256966	79.957443	80.638596	80.020638	79.811874	80.217514	81.331741	80.483627	81.492058	80.115654	80.191269	79.595757	77.567856	75.403008	75.515274	75.420479	75.96106	75.517403	76.217758	74.995659	75.935913	74.763077	74.767822	74.957848	74.111816
69.252602	68.693672	68.815781	69.211937	67.877823	68.62101	67.60714	67.626945	66.661865	66.780891	66.512947	68.849319	66.187073	68.551231	67.888451	66.682251	66.873779	69.080872	69.916283	71.152588	71.227669	70.833946	70.612198	69.625191	69.205154	67.966278	66.948456	67.857719	68.377556	69.227989	69.535324	70.295143	70.137489	70.212227	67.941193	69.948235	70.272438	68.809647	68.581207	69.523888	69.558006	69.081085	70.52729	70.465538	69.574875	70.272049	69.340851	70.054985	70.440323	70.028442	70.802208	71.499451	72.519547	72.522789	71.85833	71.373497	71.529388	72.211632	72.583473	73.176132	73.176498	72.234291	72.43634	72.637398	72.642715	73.587303	72.656471	72.752281	72.070679	72.904991	73.911896	72.725113	73.18869	73.844864	73.608078	73.689468	73.977425	74.579918	75.329048	73.481308	73.886322	74.234451	74.461685	74.444794	75.035995	74.733383	74.81649	75.298515	76.474754	76.689697	77.009933	75.409424	74.9907	74.859444	75.230278	75.751289	75.571579	74.878563	75.391014	74.302986	76.295219	74.786491	75.008209	75.242096	73.857994	74.297424	73.789307	71.088348	70.711143	70.376724	73.646568	73.849991	73.901939	74.760757	72.838989	71.950279	70.056831	72.396553	70.791695	70.686356	71.233932	69.504707	70.303726	72.876305	75.540878	74.370598	74.892059	73.63179	71.980812	70.303833	68.000885	67.459549	70.50798	72.444878	73.275314	75.604088	74.591248	72.783798	72.288857	71.134392	70.413803	70.62896	70.910072	70.65818	74.324287	74.489731	76.481323	75.686615	74.309311	74.570816	73.484955	74.267708	74.779579	77.817665	78.053207	75.912735	76.696869	78.106483	77.19297	77.599716	76.667984	77.643341	77.652718	76.060577	76.857262	75.62574	78.857117	77.169296	76.713882	77.599075	77.442238	76.670067	76.566727	76.680748	77.080933	79.733574	79.911697	83.927864	81.040154	82.50827	85.888992	83.515793	77.272598	76.660988	76.563225	77.04673	77.683792	83.058487	85.746399	79.422119	77.213028	77.642975	78.85463	77.975594	77.890472	77.769363	78.910393	78.553787	79.634079	80.427994	81.125854	80.99218	80.600037	80.373383	80.811546	80.731789	80.789742	80.625183	80.150475	80.473007	80.162109	80.920723	82.114044	82.308907	82.989502	82.958557	81.563705	81.373718	81.957924	81.532181	82.920555	83.814117	85.479965	82.781342	87.161217	84.924187	85.081261	83.544456	83.931297	84.162483	83.503777	83.768906	84.356522	85.834358	84.840012	85.917572	86.254326	85.556114	85.834419	84.125359	82.8685	82.830673	87.904549	88.023209	83.407562	80.933662	82.251915	82.719368	82.89534	81.913895	81.380516	80.217232	80.927071	81.438538	80.400223	80.36235	80.392136	80.443031	81.375198	81.398346	82.564468	82.442719	82.332573	81.906487	82.641991	83.340378	81.977531	82.840752	84.359207	81.878784	82.145058	83.016281	83.831947	82.365234	83.515366	85.716019	83.147537	81.904343	83.797363	83.705368	84.488579	81.63797	81.383606	81.058693	80.40361	81.995712	80.586006	81.341957	82.115593	82.847427	84.816513	85.338173	84.397575	85.294739	85.299393	88.477516	88.351128	85.788887	83.63282	82.022209	80.612099	80.936775	80.485092	82.532539	83.677521	88.671837	87.369568	81.968628	81.149979	79.799965	86.37262	80.175735	88.6866	85.905853	81.614983	82.110786	83.203583	81.128479	81.845917	75.979019	74.557083	76.012627	75.653488	79.52578	83.264824	80.057159	84.779564	86.7948	89.712593	85.651817	80.532104	74.458939	75.733162	77.531654	78.09848	78.747192	77.528351	80.448807	88.627823	89.735237	88.221909	85.134323	72.546844	70.123268	71.520073	75.417664	81.932602	86.735901	83.305252	80.04332	85.099258	89.145576	86.421371	80.419426	78.737877	87.103256	83.641319	75.270683	74.980682	73.458755	76.896828	73.85289	78.266518	73.54911	90.259529	87.93914	90.808632	90.778954	87.626396	91.492935	91.210602	91.430626	91.513069	91.658783	91.349663	88.436638	91.422089	90.895859	91.194229	91.619667	65.468605	62.624474	67.965973	90.931969	90.825241	90.547043	85.275169	89.94101	85.183784	88.046043	90.153358	90.439735	90.154213	90.33004	90.211189	89.982407	89.804306	89.255394	87.623001	90.084412	86.016747	89.286728	87.195694	88.293022	86.703545	87.349464	84.174759	85.054779	86.240807	89.2192	86.585785	88.702797	87.372375	88.550705	88.372932	85.336929	83.308212	83.018852	84.790871	82.459625	82.926758	83.241631	84.077766	86.432472	87.183701	85.500389	87.248825	87.807648	88.093292	88.057503	88.394043	89.021683	87.653709	86.109985	84.934319	85.431107	86.484612	88.367241	87.909271	86.544518	83.478287	85.59053	84.595352	83.595398	85.713402	81.6446	82.992287	83.840622	84.204605	84.549927	87.337357	86.803925	83.962433	80.679321	82.043793	82.977829	86.457428	87.288139	83.922523	83.645523	83.051941	82.609291	82.531548	83.189827	81.725365	83.41217	85.279358	88.756485	83.416786	84.715492	81.917686	80.78994	81.191109	81.188683	80.654152	80.429619	80.710159	79.636223	79.593758	79.591164	81.303825	82.66954	82.068275	81.143837	81.24939	81.688309	82.870392	81.194695	79.996521	80.357567	79.870003	79.792953	79.900047	80.797173	81.334511	81.931313	80.487022	80.38784	79.525612	78.464874	77.203629	75.844566	75.921173	75.738892	74.518158	74.906609	74.183891	74.345383	73.538147	73.549561	74.520325	74.269249
68.486816	68.79287	73.929749	69.308365	67.975952	67.987862	67.113503	66.361046	66.963707	66.465096	66.514084	68.081825	65.594345	67.094452	66.080872	66.810005	66.18351	67.216476	66.682121	67.533386	68.434998	66.668282	67.644455	66.10611	66.497002	65.733025	65.305779	66.169281	66.423943	68.231194	68.453812	68.101738	68.914406	69.219337	67.154572	69.827469	69.329353	67.6875	67.652115	67.781395	68.154762	67.552246	68.46315	67.745026	66.567924	67.380692	66.916008	67.70224	69.14357	67.876907	68.414223	69.76046	70.677902	70.490387	69.390938	70.000267	70.231071	71.120598	71.471603	71.996498	71.41832	69.397758	69.046951	68.842026	69.060791	70.505188	69.917122	70.566727	70.558746	71.245865	72.301521	71.423256	71.624939	71.754501	71.703125	71.0485	71.734779	72.597824	72.938705	71.906593	72.920097	73.610245	72.632545	73.275871	73.997299	73.945602	73.942581	74.887642	75.789574	76.026466	76.34713	74.86734	73.808273	73.016792	74.027702	74.761467	75.220123	75.638359	75.349731	74.538483	75.621124	74.710335	74.828827	76.159454	74.909782	76.461647	76.534241	75.893745	74.938454	75.421272	77.416817	76.199883	75.512077	76.344872	75.397842	74.249573	74.358582	75.836906	74.684113	72.496376	71.70504	69.240585	70.403656	71.731026	73.441544	71.897682	73.829651	74.709114	73.88121	74.004936	69.7799	69.043816	70.593636	72.781158	73.325928	75.973183	74.229767	71.190742	69.547424	68.484367	68.28344	68.844002	70.228447	71.613159	75.425758	74.587578	77.105957	77.248604	75.035034	74.52932	73.465019	73.466545	73.750252	76.718063	76.375839	76.808769	77.672951	78.405777	77.182175	76.905266	75.464722	77.133484	76.767097	75.346321	77.592613	74.510864	81.714874	77.561607	76.729095	78.558769	78.299171	77.170799	76.619316	76.471497	77.034737	81.670822	82.031479	87.386024	83.996597	85.668579	88.762535	87.289963	77.109238	75.313446	75.824593	76.921524	77.044243	85.912682	88.728592	80.892418	77.579849	77.016411	78.298828	77.007507	76.843185	77.024673	78.63044	78.182442	79.606697	79.505699	79.512238	79.568375	79.119934	79.225311	79.53157	79.545006	79.835976	79.92775	79.9291	80.448952	80.269806	80.781097	81.88932	82.286827	82.753937	82.19632	81.141197	81.255974	81.960518	81.516647	82.63549	82.54985	84.240417	82.222343	86.123199	83.94754	84.17057	83.220085	83.81163	84.369675	83.338898	82.870964	83.685524	85.1493	83.957047	85.561356	85.196037	85.020943	86.262741	84.711586	82.810196	82.04287	87.920753	88.385414	84.256447	80.647202	81.784096	81.690193	81.835938	81.146889	81.155602	79.924034	80.398613	81.096008	78.980309	79.15538	79.069824	79.369568	80.46711	80.602119	81.509048	81.497482	81.456284	81.305527	82.210114	83.072952	82.312103	82.946991	85.030487	80.760666	81.803215	82.763939	83.444206	82.115982	82.810844	85.44677	82.568352	81.477654	84.481903	83.421059	84.118408	81.804176	81.433327	81.109146	80.619003	81.958542	80.397865	82.368538	82.959885	83.604713	86.670067	87.374825	86.032196	86.701057	86.448242	89.196671	89.444481	87.976303	84.986908	83.716721	82.639587	82.536896	82.544487	84.543396	85.728592	89.734741	89.005608	83.788948	82.045944	80.243858	88.058357	82.353539	89.2201	87.744629	83.236931	83.657372	85.900085	84.520737	85.057632	77.480995	73.208275	75.194145	75.832962	80.100136	84.290802	81.14682	86.650627	89.272263	90.087463	88.635315	84.401306	77.253479	82.778183	85.173737	85.576607	85.734962	84.540955	87.685165	90.54747	90.669502	90.554382	89.715256	73.551361	68.708046	74.05648	81.333656	88.514656	90.105896	89.224861	87.902512	90.132477	90.635147	89.872002	87.767006	85.888046	89.793472	87.228333	79.002731	77.163589	75.528557	80.941277	78.974426	85.200974	81.601105	89.89711	88.026878	90.322876	90.571953	90.312256	90.857384	90.354996	90.145226	91.095284	91.192894	90.588287	86.728798	90.135612	90.319008	90.360916	90.756706	76.498253	71.206108	85.329071	89.746071	89.931915	89.82795	85.845131	89.928116	84.187973	86.696739	89.517288	89.737747	89.26825	89.836517	89.915306	88.09314	88.138565	87.12394	87.273048	89.402664	87.343948	87.753273	86.695152	86.593552	84.982208	86.222504	83.715797	84.635048	85.841507	88.510452	86.366463	87.06929	86.555916	88.218651	88.307808	84.879471	83.037735	83.336639	85.270622	82.810608	82.653519	83.066643	84.511406	86.135025	86.113136	85.230797	86.038376	87.26696	88.002289	87.805634	88.116898	88.628426	87.232498	84.959869	84.169456	84.35112	85.900963	88.297119	88.570213	86.826515	84.556534	85.757278	84.871574	83.960098	86.402023	81.630089	83.286148	84.830414	85.082329	85.44677	88.559288	88.095093	85.288132	80.512665	82.185844	82.871307	87.335152	88.422562	85.37896	84.329124	83.787125	82.617447	82.522301	84.212906	82.287254	84.964745	86.261452	89.126396	85.022568	86.174828	82.764664	81.50946	81.314728	80.935509	80.316925	80.252357	80.683937	79.629189	79.655579	79.22213	81.798836	84.73053	83.209244	81.729309	80.677177	80.791893	82.527298	80.681747	79.92878	79.669121	78.655327	78.194695	78.285202	79.177673	79.710831	79.8022	79.761108	80.074326	79.774757	80.278625	81.309044	77.158569	76.468338	75.838455	74.245438	73.486282	73.202721	74.285751	72.195114	71.781425	73.983223	73.384232
67.583344	68.91037	83.938789	68.195511	64.602097	64.779701	66.208977	65.459229	66.234726	67.161438	67.323471	69.066429	68.089828	69.877808	68.311226	71.152908	68.567284	66.439049	64.806076	65.751007	65.163712	63.295521	64.288689	63.312859	64.242508	63.987038	64.083466	64.365227	64.104454	65.768562	65.516579	65.342323	66.785591	67.189423	65.379723	67.279564	66.293175	63.650814	64.592659	65.241989	66.05513	66.308731	65.938248	64.88575	63.70079	63.994869	63.62867	64.6595	65.47403	64.085953	64.254097	64.615509	67.27092	67.042671	66.782738	68.034317	68.252174	69.523247	69.405594	69.405487	68.044937	66.094933	66.590218	66.598564	66.564728	67.798393	67.414856	68.376007	68.308609	68.737679	69.3153	68.65464	68.615173	69.23661	68.87323	68.824455	69.565598	70.938934	70.949341	69.80127	70.525406	71.149117	69.927315	70.1679	70.920586	71.224625	72.125633	73.016678	73.719933	73.727249	74.059334	73.286682	72.66066	71.385208	73.107101	73.721397	73.380623	73.965691	74.453316	73.693649	75.072716	76.070496	75.869118	76.900345	76.086891	76.935028	77.033363	76.67485	77.092522	77.235863	77.638489	76.926636	76.468666	76.202049	76.484779	74.970444	75.100632	75.955292	75.651062	74.371544	73.118668	71.70594	71.710938	71.511986	72.069046	70.895851	71.995338	73.893379	73.343994	75.089661	72.071388	71.822968	72.147026	72.814468	73.796089	77.41568	74.419563	71.709587	69.519722	68.605522	67.798347	69.043259	70.937691	73.017029	74.267365	73.402252	76.393242	76.996262	75.139786	75.077667	74.847511	73.523514	72.844635	74.202347	72.189873	74.52301	74.494987	74.971092	75.023659	74.993965	73.444008	77.086449	76.169418	75.896751	79.477478	74.01313	86.01664	78.396034	78.185257	79.060989	79.785912	78.468323	78.707039	79.432678	78.756569	86.707062	86.221794	89.686653	88.134727	89.162422	90.245193	90.383644	78.736656	75.833046	76.102341	77.42643	77.740585	89.596535	90.370422	85.776527	79.397293	76.871765	79.228638	76.61998	76.783684	77.282806	78.64415	77.912376	79.022255	78.055161	77.738052	77.867271	77.314697	78.49176	78.892883	79.311523	79.580261	80.062805	79.832581	80.389191	80.762817	80.922714	81.958244	82.568954	82.620987	81.526535	80.891731	81.022499	82.193336	82.53801	82.897766	81.301857	82.860321	81.15802	84.558289	83.575508	84.143448	84.074532	84.665665	85.195862	84.054123	83.153801	83.399338	85.057549	83.599693	85.575882	84.634399	84.426262	86.635605	85.804146	83.711891	83.001686	88.288345	88.651726	85.520348	80.609306	81.981758	81.288811	81.844604	80.503136	80.424301	79.978516	80.790237	83.077988	78.958549	79.430038	79.166496	79.826057	80.184341	80.177299	80.668617	80.540665	79.988815	80.576927	81.151154	82.568825	81.754074	82.87365	86.387619	80.620506	81.766327	82.506317	83.348892	83.074211	84.612152	86.325394	83.145859	82.30378	86.3573	83.423607	84.598007	82.704689	82.519318	82.629524	81.990433	82.881912	81.080902	83.324455	83.622734	83.687172	88.193932	88.81955	87.507416	87.951073	88.008301	89.521111	89.640625	89.022278	85.470947	84.62822	84.34198	84.590393	85.477859	87.853027	88.404945	89.958755	89.138344	86.918076	84.300652	82.299316	89.166565	85.492302	89.500832	89.286636	84.309616	85.733398	87.468941	87.130463	87.154243	79.898262	74.014053	76.440277	78.468948	82.266594	86.562592	83.984467	87.989998	89.795273	90.364777	89.539474	86.943657	82.811119	88.000702	88.400375	88.827728	89.198059	88.586823	89.74221	90.250259	90.704262	90.605881	90.844292	82.076881	71.461449	82.270432	88.65126	89.875481	90.283669	90.43441	90.133682	90.595215	90.343025	90.637466	89.863808	89.26696	89.979721	88.684494	83.919197	80.646233	77.888321	84.481262	83.302849	88.081856	84.795746	89.239731	88.241524	89.728371	89.990646	90.036911	90.384476	89.974892	88.830688	90.232773	90.19516	89.882645	84.729263	87.339439	89.542397	89.919106	90.028862	85.491356	84.211731	86.860703	89.203857	89.543533	89.464264	88.704857	89.610306	84.61747	84.514671	89.394508	89.358376	89.484138	89.653694	89.532608	85.66671	85.768417	85.261887	86.513962	88.009567	85.895531	85.239655	85.027763	85.244484	84.208336	84.762672	82.834229	83.252312	84.727058	87.061394	85.176941	85.941391	85.892189	87.793617	88.015511	85.177689	83.619392	84.237541	85.062096	83.699982	83.111916	83.453392	85.78672	85.707756	85.162178	84.453682	85.168098	86.266556	88.173523	87.815262	88.269012	88.677437	87.787628	85.221031	83.112068	83.666595	85.340508	88.434532	88.41404	87.270287	86.166931	87.114868	86.247398	85.131294	87.94075	82.256203	84.853996	87.253204	87.297318	87.6306	89.427872	89.224754	87.359589	80.353683	82.482887	83.358124	88.356194	89.251877	87.142075	84.745186	84.497055	82.661926	82.222427	85.363792	82.223892	86.605461	87.129395	89.423882	85.980568	87.358215	83.782898	82.493271	81.542633	80.111084	79.643326	79.629356	79.667656	78.767807	80.01474	79.73304	82.752907	88.703766	86.124573	83.707687	80.150818	79.841599	81.500252	79.971024	79.740784	79.187675	77.975677	76.487289	76.401993	76.4683	76.782677	77.423103	77.687973	78.769745	79.001938	81.769333	85.833115	77.500603	76.841812	76.212952	73.393196	72.545067	72.647263	77.387009	73.383675	71.515694	73.01754	72.440994
67.860703	76.120102	91.17382	71.922745	64.309929	65.739525	67.39389	68.441109	69.465759	69.651779	69.224335	70.685005	70.564796	72.680183	72.446571	76.975105	76.722656	66.51136	66.944221	65.985413	65.406372	63.474262	63.835007	62.75264	64.177216	64.793289	62.947155	62.828064	61.388596	63.214237	62.938828	62.135689	63.410233	63.617043	62.859329	67.288857	65.358246	60.192398	62.035545	63.187458	64.28418	64.87899	62.990242	63.147655	61.985851	62.045567	61.885365	62.455021	62.926964	62.177811	60.695408	60.563099	63.660255	64.014587	64.068192	64.887466	65.555977	66.856766	66.265022	65.753235	65.029083	64.003433	63.76263	65.555313	65.726654	66.218742	65.562546	65.550613	65.424225	65.149696	65.084808	64.226357	64.354088	66.143143	66.575562	66.743187	66.840431	69.154472	68.321724	66.456192	66.827644	67.552612	65.917969	66.297081	66.466385	66.874619	68.963631	70.500923	71.809128	71.70652	72.185349	71.60672	71.691711	70.924149	72.453293	72.751183	72.04557	72.3507	73.423409	73.664764	74.797729	76.084702	76.001656	75.537079	74.510841	74.71656	74.978775	73.484482	74.669907	75.30014	75.665871	75.358208	75.091423	75.037178	75.653572	74.165222	73.278183	74.083664	73.729637	74.247063	73.677124	74.076691	73.215012	73.152122	73.718605	73.000076	73.661186	73.747124	72.232101	74.112801	71.957916	75.020721	74.358498	74.729973	75.752167	78.370224	75.642303	74.822067	72.847122	72.737732	69.473572	71.777824	71.042107	69.976494	69.185265	70.194267	74.378792	75.461136	73.884171	75.788628	75.827896	74.100914	73.537376	72.439018	71.242691	71.911224	72.352654	72.564865	73.075905	75.821175	73.280418	80.225319	78.771416	78.809715	81.901703	75.227982	88.038681	79.568184	80.269608	79.034035	80.426254	79.019829	80.128723	81.80233	79.422958	90.026802	89.673927	90.368492	90.164513	90.169884	90.127373	90.642464	83.404663	79.2164	78.66198	78.67421	79.079071	90.400833	90.379715	89.489609	83.287697	77.132179	81.886467	77.145828	77.651558	78.307503	79.181793	77.468422	78.350266	78.163002	78.074471	77.909462	76.279083	77.949203	79.460724	80.632866	80.655762	80.990913	80.415306	80.758522	80.399155	81.026062	81.689743	82.793953	82.610855	81.482292	80.541824	80.639862	82.942505	83.782532	83.68956	80.950378	81.749054	79.40493	83.441551	82.090401	83.414444	84.788704	85.281395	85.004158	84.059807	83.145218	83.172729	85.112801	83.291428	85.533218	84.12989	83.565742	86.834732	87.069099	85.591972	85.133934	88.639732	88.587807	86.735085	80.737778	82.458099	81.845802	83.41642	80.71312	80.399384	80.594803	80.789467	85.234619	79.519753	79.860329	79.509148	79.729973	79.504234	79.763206	80.341621	80.405548	79.332253	80.4814	80.44136	82.591049	80.993912	83.334969	87.723709	80.831505	81.444183	82.139343	84.017471	85.010551	86.602158	87.318733	84.876999	84.224472	88.546524	84.010735	85.181419	84.211517	84.72023	85.098877	84.139481	83.433998	81.340584	83.245529	83.299973	82.82003	89.333824	89.641594	89.078239	89.242073	89.415146	89.553726	89.297798	89.410645	86.068977	85.677887	86.932541	87.546188	88.36544	89.615562	89.593056	90.050079	89.414314	88.656281	86.272141	84.37957	89.576553	87.923988	89.460876	89.337341	86.417366	87.94339	88.512383	88.873947	88.641411	84.263741	79.39006	80.426788	84.155678	86.785255	88.429108	86.9552	88.284119	89.418129	90.085831	89.556961	87.509064	84.901268	89.27211	89.306488	89.489952	89.628441	89.846001	90.124199	89.882881	89.964012	90.147758	90.36821	87.725334	79.151901	85.797775	89.646271	89.508102	89.66983	90.002213	90.087227	89.996269	90.015297	90.485092	90.187286	89.730667	89.139099	88.840942	87.054611	84.898415	80.597122	86.808151	85.416145	87.408318	84.444031	88.006905	87.015213	89.160255	89.555801	89.781387	89.95565	89.571724	87.783035	89.703072	89.310692	88.931496	83.933891	85.376389	89.052345	88.961555	89.409424	86.990044	86.12352	87.466324	88.901344	89.030067	88.655029	87.779221	88.365227	85.051109	85.026733	89.309639	89.747894	89.174095	89.519218	88.322548	84.680946	83.822678	84.301445	85.451401	86.972641	84.725723	83.907738	84.379272	84.776711	83.679405	84.431091	82.276955	83.215492	84.687057	85.861847	84.391823	84.960152	84.966827	86.057564	86.942665	84.847931	83.645844	83.829399	84.104912	84.14019	83.325356	83.919945	86.447426	84.912537	84.470291	83.269974	84.767052	85.945229	88.287956	88.089218	88.373787	88.599586	88.516716	87.048157	83.653488	83.737709	85.038643	88.802193	88.429924	88.009758	88.30748	88.525002	88.326538	86.90844	88.981964	83.502357	86.751884	89.12307	89.297394	89.093002	89.453217	89.628075	89.546341	80.853172	83.543816	84.511513	89.229454	89.967407	89.203445	86.507744	85.953987	83.648399	82.720268	87.04908	83.461029	88.362869	88.008171	88.854225	86.389061	88.412689	85.462563	83.952217	82.267235	79.181686	78.662239	78.161263	77.875214	77.173615	80.824654	81.153214	83.776649	90.113747	88.808517	86.57531	80.234161	78.501907	79.867905	78.88533	80.096382	79.355408	78.40477	75.699211	74.445572	73.066917	73.472679	75.64357	76.274704	78.492119	78.849991	83.495239	89.972382	77.349396	75.884048	76.774521	72.265427	70.398521	72.839912	83.53598	79.60125	71.530716	73.460274	74.935982
71.275734	87.438766	91.473137	80.649178	71.040062	71.364937	70.172813	73.36541	76.078217	73.298203	71.983841	72.177216	71.079567	72.217018	73.048843	81.419724	86.378952	68.791687	78.08831	69.496338	67.72007	65.477531	66.111259	64.513092	65.66951	64.904091	62.324089	63.223186	61.957481	63.21175	62.141483	60.947514	61.283112	61.287724	61.273285	78.935005	75.519867	60.737293	61.196274	62.303101	62.953999	63.52327	62.040932	61.508934	61.370316	61.449989	61.468849	62.114101	62.514996	61.336586	59.324928	59.2798	62.124168	61.581802	61.994282	62.695862	63.684998	64.460609	63.393902	62.86879	61.906822	61.424946	61.723103	64.483803	64.251671	63.653133	62.943504	62.579521	62.546841	61.942207	61.979992	61.87841	61.784447	63.265541	63.100105	64.152992	64.296631	66.475075	64.911179	62.714554	62.315567	64.329201	62.177444	62.786781	62.909088	62.872032	65.481285	67.615402	69.572166	69.749535	70.562889	70.093399	71.023415	70.693825	71.637962	72.755951	71.502777	71.852348	72.090202	72.179337	73.238663	73.970901	73.936554	72.721573	72.119667	72.1063	72.689262	71.213463	71.785484	72.749123	72.098206	72.742599	73.077919	73.631531	73.996483	73.486435	72.734451	73.802185	72.667755	73.861641	73.517548	73.990799	74.090363	74.963364	76.315842	76.241577	75.834763	74.913757	73.014107	74.54464	72.946625	76.556061	76.667877	77.708443	77.655167	78.399643	76.058327	74.899635	75.830536	77.018646	74.583839	74.358986	71.229492	68.106201	67.92952	70.508728	75.957199	75.459854	73.806755	75.467964	75.754593	75.604607	75.623894	74.519897	75.727493	73.08226	74.690529	73.959465	73.471802	78.77684	76.484177	82.784088	83.076271	81.405472	81.569519	78.712814	87.332489	81.048141	82.527153	77.511978	79.108597	74.938965	75.273727	78.065048	78.462639	90.092293	90.383987	90.094841	90.136726	89.879517	90.265106	90.303841	85.38443	80.160759	81.11084	78.566582	79.323517	90.217583	90.378044	90.289291	88.312462	78.923935	86.255829	79.030647	78.247353	79.559212	79.41568	76.170013	78.409035	79.301315	80.299568	81.274277	78.447021	78.311684	81.407234	83.529335	82.617271	82.360229	81.480705	80.492104	79.388062	80.046883	80.15728	81.797676	81.938675	81.583229	80.50708	81.174332	84.699333	85.361626	85.828476	81.403603	81.577888	78.553917	83.74601	81.304276	83.073227	86.106567	86.78553	85.445114	84.625671	83.624214	83.892075	85.591972	83.309006	84.590561	83.728439	82.587616	87.319656	88.138908	86.944237	86.132019	88.93911	89.084076	88.299263	80.636902	83.327522	83.156075	85.669624	81.515678	80.739105	81.628868	80.565407	87.229218	79.610886	80.297333	80.429985	79.247261	78.888062	79.189499	80.122543	80.762062	79.545929	80.987175	80.161034	83.203667	80.304779	83.472939	89.170166	80.92598	81.232056	83.390182	85.530563	87.161491	88.721336	88.198074	87.076309	85.990997	89.260567	83.914131	84.789215	85.378235	86.861023	87.026611	85.770905	83.888191	80.49614	82.152649	82.559914	82.325233	89.940887	89.784332	89.42646	89.384361	89.600243	89.396591	89.562584	89.739418	87.027122	87.521812	88.996017	89.213058	89.571251	89.869598	89.923119	90.071945	89.651245	89.562607	88.533859	86.654816	89.708008	89.317024	89.240807	88.819206	88.250298	89.036789	88.947586	89.356827	89.196541	87.81469	85.52655	84.869324	88.392174	88.227577	88.296303	88.641106	88.634735	89.090729	89.639961	89.806816	88.68158	86.992752	89.308289	89.050522	88.992752	89.0205	89.527756	89.613441	89.527847	89.686417	89.559776	89.148499	88.473755	81.972816	86.529907	89.359512	89.098824	89.013718	89.200104	89.547028	89.873421	89.542458	89.535995	89.056831	88.945335	88.584435	88.554207	88.425331	87.761749	84.79557	86.620613	85.131531	86.351295	83.814636	86.482361	85.921669	89.027863	89.45504	89.042297	88.81897	88.625763	86.13253	87.189964	86.503281	86.795685	83.615913	83.831734	88.827873	88.725052	88.953766	87.976112	86.542442	86.978844	88.301071	88.640678	88.207703	85.523369	86.293549	85.062851	85.632721	88.67849	89.375435	88.749168	88.900337	87.51593	84.90213	82.873116	83.962669	85.735977	86.23317	84.68631	84.056587	84.828918	84.587128	84.223984	84.616547	82.676071	83.495941	84.178322	84.426331	83.364494	83.229568	83.136459	84.040901	85.221588	83.769058	83.050201	82.675316	82.933601	84.608177	83.103119	84.905991	87.695229	84.777031	84.757744	82.672592	85.264145	86.003769	88.17923	88.096703	88.4897	88.47477	88.562164	88.454277	84.91552	84.329147	84.992851	88.974541	88.626923	88.416191	89.33503	89.289948	89.563293	88.727623	89.624924	85.270515	88.422279	89.855934	89.785362	90.048584	89.663025	89.777184	90.166901	81.582993	85.330185	86.384407	89.78186	90.026649	89.781563	88.402733	87.694527	85.739174	84.032883	88.993271	85.886757	89.562996	89.10041	89.09964	88.208694	89.623161	87.911972	86.366318	83.810043	79.312042	77.279228	76.326675	76.188316	76.510612	83.31456	83.198929	84.06781	90.341003	90.028778	88.766891	80.91581	77.048752	78.142944	77.958832	81.296638	80.397758	79.63884	75.838882	73.504669	72.51268	71.054245	74.287323	75.165497	77.373985	78.372688	86.368652	91.173286	76.07399	74.74353	78.465065	70.689079	69.904137	75.969383	88.848709	88.445351	72.244057	76.33007	82.625618
77.450523	90.264229	90.594826	83.063354	79.316139	74.801361	74.135933	79.749474	82.259506	77.187454	72.209938	73.733238	72.652328	71.236679	75.292679	87.132866	90.191727	70.771477	87.316757	75.0867	71.394806	70.224007	69.314461	67.432579	68.109184	65.841301	63.800117	71.020691	73.220146	78.132278	69.480865	61.636047	61.301971	60.912174	61.473656	90.975273	89.740341	62.319881	62.413525	61.767433	63.732441	64.350014	62.139702	60.746368	60.469479	61.185886	60.504883	60.454159	60.540138	60.615757	59.570641	58.917831	62.174141	60.496002	61.063835	61.892876	61.954952	62.754333	61.641262	60.331722	60.015587	60.023762	60.565331	63.094032	62.076572	60.745083	60.212826	59.21764	58.727394	58.064568	57.833321	59.044369	58.154198	59.883705	59.173931	60.01844	61.12986	63.364677	62.54583	59.943874	60.514347	61.058578	60.276062	59.650932	60.390324	60.002216	62.669922	63.764843	65.842415	66.937248	68.605782	67.639473	69.912827	70.37413	71.326698	71.971115	71.106689	71.084572	70.606903	70.441269	71.373947	71.311249	71.712654	71.05661	70.761505	70.393951	70.77034	69.112564	69.046562	69.024826	68.519043	69.188866	70.097664	71.387939	71.469025	72.071793	71.700577	72.974991	72.06089	72.48217	72.129082	71.884727	72.868599	74.431389	77.145889	76.7901	76.574043	75.636879	74.441643	75.554291	74.054031	76.827454	77.543587	78.119446	77.535606	78.208771	76.669655	74.568802	75.431526	75.843025	76.430321	76.306633	72.902161	72.392715	72.404343	73.98642	78.778793	77.107178	76.274643	77.019463	76.091866	77.855453	80.664665	80.959946	82.269745	79.522346	80.382439	78.730026	75.759506	80.255424	78.144096	83.311707	83.681427	82.316376	81.893227	81.655907	85.976303	82.957054	83.814568	80.65937	81.618889	73.542374	70.254349	74.736343	77.565689	90.077461	90.175499	89.91951	89.852501	88.833862	89.887451	90.046478	86.174591	80.404755	81.674103	78.351791	80.436119	90.12574	90.08062	89.988197	90.107567	82.097313	89.689232	80.331001	77.576973	79.06414	79.708839	74.878349	80.401016	82.618324	83.429016	85.366219	82.322426	81.401543	84.225464	85.983894	83.619667	82.661629	82.360085	80.438179	79.089142	78.703011	78.603699	80.861542	81.432274	81.998154	80.631668	81.950218	86.548813	86.124893	88.047737	83.673698	82.638557	79.220413	84.366844	81.599663	83.039925	88.002182	87.858307	85.098404	84.934616	84.462265	84.604172	85.776123	83.758224	83.565277	82.969437	81.982491	88.486481	89.10936	88.493332	86.902931	89.511345	89.481865	89.338264	80.531265	85.095528	84.820099	87.662033	81.048996	80.922417	82.906548	81.091721	89.272949	79.917831	81.359749	82.673103	79.453979	79.42804	79.231445	81.028122	82.406731	81.127701	82.653923	80.549057	84.964401	80.642113	84.513298	90.231483	82.531853	82.546036	84.741264	86.290955	88.809982	89.492271	88.79586	88.695976	87.732269	89.616898	83.460022	83.454269	85.718895	88.803261	88.788628	87.626801	84.807869	79.672226	80.922546	82.442436	83.560471	90.195992	89.848618	89.244194	89.402596	89.35273	89.608246	89.549667	89.878632	88.699257	89.057663	89.716911	89.698006	89.380798	89.561172	89.668182	89.591812	89.399574	89.58342	89.525101	88.618835	89.126991	89.110771	88.824097	89.04509	89.227806	88.966148	88.755219	88.892761	88.905594	88.661148	88.005508	87.390381	88.919281	87.840179	87.996498	89.059425	88.805626	88.639305	89.25338	89.636139	89.260201	88.896065	88.863342	88.829567	88.746315	88.72123	88.759964	88.926239	88.821655	88.896538	88.704857	88.351814	88.850746	83.944023	87.056053	88.522057	88.554375	88.37645	88.521629	89.279877	89.631058	89.029236	88.981873	88.565254	88.532593	87.529663	88.583771	87.937035	87.217583	85.882828	85.107605	83.728607	85.815926	83.284737	85.21196	85.489876	88.773651	88.964493	88.961731	88.205261	88.552742	84.136177	84.717117	84.221344	84.576897	83.524307	83.572227	88.853645	88.593086	88.731636	88.345932	86.039986	85.705246	88.302399	88.778587	87.355446	84.328224	85.094284	84.343437	84.772179	87.458961	88.571198	88.245468	88.729256	86.935501	85.499168	83.380074	84.211365	84.956543	84.947876	83.763412	83.774742	85.111107	84.72789	84.853806	84.304039	82.545197	82.570839	82.67244	82.744843	81.789803	81.654556	81.792694	82.228439	83.63166	82.59848	82.53112	82.207993	82.965599	86.367599	83.990776	86.922157	88.637177	85.018173	85.675117	82.749924	86.532761	86.53669	88.362289	88.562935	88.901413	89.212952	88.896454	88.807236	85.111023	84.697319	84.548203	89.436134	89.232567	88.652374	89.200035	89.327194	89.783752	89.622406	89.936485	88.334839	89.669662	89.913315	90.158035	90.020645	90.059372	90.040276	90.241508	82.974327	87.367531	88.627182	90.288689	89.956444	89.697815	89.531448	89.375175	88.688187	86.219566	90.362526	88.80159	90.3283	90.022491	89.800575	89.802437	89.902046	89.546661	88.985847	86.289627	81.89994	77.321007	75.757233	77.029716	78.131958	87.066818	83.70108	83.912155	90.530281	90.225624	89.991478	83.271347	77.527962	78.443924	79.263741	83.833519	82.340424	80.516907	76.73156	74.972054	74.388687	71.295967	73.936874	74.004272	75.749336	79.577927	90.105225	91.490044	73.720818	72.785606	82.649673	72.217857	72.920593	82.848564	90.037979	90.779045	74.022041	79.31691	85.883728
79.781731	90.335724	89.117577	81.919388	79.914185	76.582367	75.930931	83.590897	85.413704	81.056572	74.94294	77.488289	77.171341	73.211754	81.734222	89.689507	90.719971	74.164391	88.868004	78.086746	74.250908	73.508514	73.453476	72.368958	74.834984	71.787262	68.045044	85.632187	89.286491	90.307144	88.55191	66.407204	64.775887	65.35479	65.048309	92.311096	92.542458	61.44323	63.574146	63.230633	70.178322	76.690834	68.981949	61.684883	60.334061	59.843689	59.452492	59.973549	60.985771	60.583336	60.240997	60.29385	66.239296	60.623074	59.681511	59.698055	59.510086	59.914326	59.16436	59.483715	59.304283	60.202698	59.700115	61.122974	60.758514	59.192619	57.781368	57.573467	58.050491	56.957115	56.332203	56.405033	55.173748	56.093765	56.056431	56.002251	57.31147	59.662285	59.766335	58.996883	58.539471	59.26609	58.500782	58.780224	58.628475	58.830799	60.494499	60.998539	62.331318	63.395298	63.472782	61.896523	64.944435	66.29895	66.802734	67.703766	67.480713	68.66674	67.344818	66.996346	68.124893	68.023613	68.918457	69.93605	69.651024	69.580818	68.797653	66.608345	65.924194	66.732544	67.012222	66.929352	67.863426	69.193314	68.958138	69.707413	69.021561	70.557915	69.25116	70.576042	70.30278	71.422958	72.193222	73.776131	75.781677	75.982735	76.17527	75.629929	74.416321	74.94783	73.34082	75.156181	75.553452	75.89064	76.107269	77.270706	76.935493	75.188606	76.024788	75.098824	76.303314	77.043816	74.893776	78.142082	77.599182	77.449814	79.51059	78.257614	76.77787	77.364243	75.160408	80.343513	82.805244	83.627197	83.947411	82.82106	82.021606	81.973824	77.450073	81.595459	80.27047	82.5205	82.059288	82.061989	81.342514	82.196106	84.427422	82.379799	83.774292	82.715164	83.807961	78.56514	72.449211	75.157661	79.066841	89.69635	90.01268	89.528984	89.336296	86.573555	89.509499	89.429161	85.403427	81.63327	83.687477	79.755508	83.000038	89.740387	89.787766	89.684853	89.539413	83.112625	89.713539	80.497063	76.256081	77.505989	80.783325	76.626099	87.186386	87.669334	86.99176	88.128632	86.471779	85.193352	87.009186	88.533905	83.227509	80.480988	82.270752	80.145241	79.551743	78.64621	78.790382	81.387016	81.588654	82.303543	80.211784	81.494865	86.825211	86.411423	88.564415	85.834938	84.102188	79.970001	83.535622	81.046783	82.761833	88.902908	88.03521	84.052902	84.57943	84.934097	84.717697	85.770027	84.740143	83.262573	83.184296	82.346733	89.05616	89.483597	89.167038	86.830185	89.480728	89.483833	89.557846	81.425041	87.807648	87.156883	89.241516	81.331207	82.978149	85.700722	83.311447	89.834221	82.153641	83.792038	86.250015	81.678841	80.485237	80.218544	82.888023	85.285965	84.283783	86.262421	83.546608	87.281784	82.739578	86.399101	89.858269	84.472115	83.244179	84.005241	85.755547	89.126373	89.449051	88.961601	89.209518	88.906151	89.545143	83.853882	83.671402	86.412537	89.67144	89.537888	88.976318	86.129486	80.68602	81.782631	84.923996	85.588821	89.959381	89.539627	89.285606	89.394806	89.421265	89.53231	89.56469	89.717506	89.746971	89.423515	89.618248	88.968018	89.200378	89.291771	89.536469	89.369316	89.527542	89.563896	89.260872	88.840195	88.574997	89.068802	88.987778	88.912849	89.12661	88.949219	88.383682	88.63765	88.273514	88.519531	88.444641	88.110199	88.392952	87.838524	88.068726	89.115257	88.790924	88.562897	88.609009	89.04734	88.750969	88.568001	88.439896	88.364799	88.561371	88.472664	88.316025	88.375137	88.098701	88.241112	88.290833	88.170479	88.610123	85.753143	86.248665	87.669098	87.754623	87.804688	88.28688	88.532661	88.902763	88.552574	88.652092	88.487816	87.48381	85.755524	88.373489	86.483841	85.950531	85.455757	83.767616	82.053154	86.051682	83.1894	85.25296	85.727455	88.599632	88.758606	88.814316	87.397659	88.524956	84.286682	84.307709	83.955612	83.247635	83.555916	83.571259	88.597137	87.899506	87.913116	87.788635	84.829453	85.290642	88.427734	88.815514	86.696098	84.095345	84.498207	84.275093	84.369743	85.510475	87.751984	87.893433	87.644012	86.113327	84.897942	83.679535	83.569481	83.781677	84.368736	83.237038	83.924667	85.360939	84.854149	85.274826	84.068733	81.949898	81.420105	81.57164	81.602905	80.963226	80.852875	80.652542	81.740494	83.106827	82.232239	82.221741	82.341949	83.555191	87.704155	84.771133	87.714783	88.782661	85.88382	86.83744	83.751312	87.932877	87.061501	88.042801	89.076721	89.361481	89.46463	88.983719	88.830429	84.955818	84.148491	83.849434	89.255287	89.349358	88.719193	88.591156	89.293098	89.533127	90.035751	89.777031	89.95565	90.078232	90.026413	90.233955	90.204834	90.116577	89.995216	89.887108	83.875595	88.59079	89.953568	90.218307	89.403587	88.26004	89.820953	89.599236	89.917213	87.525269	90.07373	89.751091	90.008987	89.733841	89.673691	89.748817	89.694702	89.887817	89.978844	88.963699	86.006554	80.360504	77.681084	79.390511	80.81955	89.797096	83.102348	84.690147	90.275131	90.277748	90.247475	86.374832	80.826477	81.285568	82.837646	85.744278	83.683594	81.082817	77.804207	76.795677	77.116684	73.540657	76.25383	74.704346	77.223007	84.196083	90.726189	91.126869	75.218819	73.635567	86.112343	75.704468	79.261421	86.401955	89.863998	90.598946	72.585594	80.945488	84.873932
82.376495	88.699554	87.793549	82.973877	79.772652	77.490631	76.955734	86.309753	87.168594	84.256531	78.257393	80.411102	80.937073	78.339172	86.973656	88.807129	90.10836	81.381416	87.707718	80.909973	75.30278	73.401352	73.661209	73.647598	76.506447	75.052582	74.516014	88.657394	91.589111	91.62529	91.708656	70.367821	69.052765	67.059471	65.619858	91.931686	92.219452	62.058956	68.112831	63.313072	85.813522	90.89373	86.296577	60.836212	60.400879	59.874374	59.972263	60.568249	62.194332	60.23394	60.294945	59.509033	84.162292	60.549603	59.183029	57.931015	58.170677	58.388042	58.351158	59.080719	60.035282	59.413891	58.143726	58.715443	57.933506	58.374222	56.995224	57.294044	57.210468	56.544701	56.278755	55.629402	54.538387	54.853729	55.542839	55.65987	55.563141	56.398315	56.972843	56.31654	56.917828	58.125832	57.457039	58.264191	57.846943	59.385181	59.825363	60.300179	61.053364	60.89608	59.782341	58.93264	60.338116	61.127716	60.515377	62.427578	62.503944	63.21941	62.461052	61.790348	64.946945	66.058968	67.031044	68.526382	67.702454	68.016983	67.097969	64.394455	64.289932	65.027863	66.890198	67.852676	67.78878	68.983261	68.080086	68.040909	67.937691	68.610138	67.850296	69.687996	69.289421	71.124268	70.59922	72.151894	73.890221	73.684013	74.364288	74.22348	73.371353	73.436569	71.429031	73.299515	73.095474	74.042099	74.534233	75.648872	76.584602	75.560104	75.920761	75.804764	76.57003	77.414711	76.327469	78.474785	78.964081	78.275955	80.109062	79.780846	77.973274	78.920395	76.798233	81.165298	82.95266	82.424088	82.34465	81.866684	81.002991	82.489899	80.197708	82.992203	81.362793	82.633514	81.067924	81.382042	80.765945	81.89505	83.959663	82.205719	83.942696	81.994789	82.927338	82.610474	77.533974	79.546959	83.331451	89.162933	89.027519	88.3778	87.627701	85.388062	87.666542	86.893898	84.668991	81.493774	84.228767	80.874077	83.948143	89.253082	89.590477	89.40451	87.518143	81.927643	89.715645	80.333771	74.786278	77.461357	82.176514	80.927994	88.422882	89.253143	89.404869	89.826813	89.528511	88.715973	89.588722	89.855637	83.661293	78.961487	82.649117	80.297592	80.901474	81.945778	81.547348	83.107498	82.169128	82.100807	80.228798	81.674126	87.596802	87.540329	88.68042	85.76342	85.01886	80.264717	83.55452	80.892723	84.226624	89.182526	87.050812	83.470772	85.081963	84.762222	83.569008	84.973816	84.927322	83.168175	83.429962	83.636902	88.682564	89.327751	89.216255	86.226349	89.525787	89.688606	89.65052	82.559341	89.311592	89.105171	89.775574	81.747101	85.910126	88.151268	85.823631	90.404152	85.421875	86.209656	89.542885	84.689011	80.768028	80.722626	83.149574	86.957085	87.917358	89.11702	87.033195	88.87487	84.810677	87.239296	90.145889	83.896515	81.928566	83.078781	84.574532	89.508385	89.700623	89.094704	89.605392	89.529282	89.433922	84.831917	84.051437	85.855148	89.485985	89.372276	89.481239	88.569672	83.983116	85.205864	88.047348	87.719673	89.706673	89.623398	89.159203	89.209991	89.250397	89.689034	89.303909	89.383522	89.451431	88.979904	88.654343	88.517128	88.941902	89.091331	89.501862	89.346939	89.081032	88.997925	89.015541	88.737946	88.382713	88.676704	88.48455	88.533623	88.459595	88.597717	88.17485	88.310165	88.247528	88.409325	88.312248	88.17453	88.480324	87.739044	88.008194	89.043846	88.552528	88.130844	88.17453	88.203651	88.274437	88.193497	88.036667	88.084389	88.203865	88.106529	88.050209	87.890411	87.659851	87.662743	87.496773	87.441643	88.13443	85.555176	85.944267	87.271698	87.635818	87.73111	87.865479	88.242249	88.463097	88.315163	88.246971	88.158913	86.100388	84.556534	87.725121	85.750648	85.743439	85.356857	83.310379	81.631592	86.030029	84.15313	85.155113	85.388809	87.258438	87.28054	87.576637	85.461105	87.696754	84.173279	84.304382	83.381615	82.532326	83.158585	82.909866	87.765976	86.015373	86.543274	87.300026	85.188736	86.311058	88.214317	88.507751	86.828964	83.377602	83.610374	83.506844	83.026085	83.812119	86.387062	87.73349	87.444046	85.986534	84.359184	82.811356	82.901482	83.55246	84.473381	83.261925	83.508774	84.782547	84.058975	84.318756	83.812317	81.720383	80.736099	81.160553	80.932053	80.467087	80.342865	80.602074	82.215004	82.793358	82.205139	82.322639	82.879807	84.492119	88.959862	85.73645	87.948929	89.106651	86.931358	88.190132	85.093872	89.070114	88.305656	88.233925	89.365219	89.589706	89.334724	89.067688	88.93795	84.499435	84.064468	83.745003	88.999214	89.251511	88.586136	87.123085	89.546341	89.60421	89.888268	89.883743	89.953308	90.150955	90.134216	90.128235	89.811623	89.874603	89.914703	89.648483	84.187523	88.927849	90.096191	90.179344	87.464478	86.087921	89.841789	89.772247	89.859108	87.16819	89.904602	89.745644	89.616806	89.753235	89.687042	89.824051	89.591255	89.429245	89.384468	89.055222	88.185822	84.17527	81.035561	81.055473	82.286522	89.457657	82.917831	85.524254	89.933693	89.795403	89.699486	86.259521	83.682388	83.311775	83.521561	84.487053	83.53611	81.409035	79.17128	79.196129	80.253586	78.724464	81.123093	79.591118	81.517586	85.902573	90.394417	90.823349	79.955513	79.163788	88.635162	80.426704	84.892708	87.480438	90.147888	90.703789	74.696968	82.319374	83.271881
82.705338	85.915337	86.77961	84.170059	80.503159	78.289902	79.460548	86.240677	86.740555	84.779861	81.234673	81.417679	81.681351	81.134438	86.351379	86.326683	87.609978	82.856934	86.016083	80.65834	74.757439	73.354767	72.639458	72.337975	72.845215	73.173111	72.454514	87.644783	91.248604	91.633125	91.689468	72.14904	74.220177	73.595184	66.53196	91.449852	91.59935	68.897346	87.277496	80.250061	91.915932	92.554298	92.2911	61.688297	58.82872	60.589127	60.927193	62.349277	70.260208	62.304432	62.019516	61.524101	92.385063	60.544903	60.107059	59.223946	59.603619	59.539867	59.339046	60.076416	59.13818	58.270496	56.835922	56.410011	55.80162	57.21019	57.138134	57.044128	57.755791	57.416031	56.570557	55.762398	55.233292	55.662552	56.65731	57.105022	56.072418	56.064499	56.88665	56.274033	57.024796	56.852295	57.621658	57.685432	57.084274	58.567406	59.581303	58.945061	59.332394	59.010315	57.996098	57.956936	58.353561	58.116753	59.283257	59.833366	59.636257	59.893555	58.760204	58.717655	61.420246	63.341461	65.033913	66.361946	66.12278	66.465034	65.918892	64.260811	64.882744	64.986923	67.163177	68.441093	68.488297	69.983147	69.427025	69.027039	68.459671	67.853233	67.917076	69.580147	68.549667	70.18502	69.768097	71.044937	71.586632	71.766945	72.71138	72.411385	71.427444	72.172646	70.968269	72.290321	72.491226	73.980431	73.853165	74.267982	75.086212	74.772095	75.649734	76.083092	76.546814	77.33828	76.788277	77.008987	78.367065	78.197166	79.455482	79.161133	79.150681	79.357849	78.381744	80.685936	81.458984	80.57309	80.751762	81.348587	80.829979	82.50827	81.732254	83.340569	82.385384	83.018768	81.836472	81.34803	81.010956	82.623474	84.080406	82.681885	83.27549	81.212784	82.135719	82.451729	78.547226	81.77697	84.04335	88.100479	88.050186	86.088264	84.795937	84.462357	86.078911	85.033043	83.96241	81.804932	84.080902	81.763367	84.267006	88.722153	89.335518	89.209717	85.640938	80.912292	89.413132	81.461281	75.274033	81.056099	83.995804	82.351692	85.592705	88.175194	89.598076	89.796562	89.956161	89.332108	89.67189	89.523705	85.121254	79.51104	84.651932	81.118073	82.115547	84.361763	83.990242	84.381157	82.823975	82.322571	80.944069	84.044701	88.973526	88.803696	88.794891	84.506645	85.122948	80.997108	84.528702	82.236252	86.793495	89.134659	85.78093	82.759041	85.761551	85.263626	83.379448	85.087654	84.955048	82.951286	84.473923	85.682137	88.522385	88.375443	88.925377	85.483871	89.569901	89.737076	89.824005	83.743629	89.841835	89.923737	89.910675	82.0839	88.938278	89.861359	89.23304	90.480629	89.283096	88.823967	90.29071	86.55304	80.141891	79.964828	81.684509	87.515434	89.624107	89.820526	89.100777	89.691635	86.763779	88.946899	90.443634	85.474106	81.849411	83.404427	83.730537	89.904343	90.041367	89.232544	89.236946	89.454567	89.535187	85.010338	83.405411	85.016029	89.600113	89.306274	89.249969	89.415062	88.183136	88.334862	88.914757	88.431183	89.274498	89.30574	89.05024	89.193451	89.17392	89.447891	89.096848	89.01535	89.072235	88.29879	88.18277	88.626648	88.612717	88.701447	88.990242	88.69986	88.214981	88.422516	88.831497	88.576927	88.068748	88.152756	87.871826	87.884613	88.487579	88.211441	88.211975	88.074242	88.185112	88.313194	88.043106	88.117538	88.249931	87.64547	87.394951	88.369797	87.918282	87.419991	87.691238	87.713387	87.700294	87.604012	87.273628	87.749329	87.916245	88.005875	87.734177	87.666496	87.517517	87.396408	87.162285	87.175659	87.283607	85.175224	85.432671	87.282127	87.359138	87.523659	87.63298	87.505333	88.069519	88.05851	87.358322	87.768936	84.772827	83.696144	86.276001	84.660751	84.847672	84.275009	83.324043	82.223351	85.672203	84.236275	84.07354	83.731033	85.140503	85.555771	85.713058	84.038048	87.587532	83.531631	84.496941	82.564232	82.030022	83.024651	82.384392	85.95993	84.131523	84.307518	85.744125	84.714783	85.726746	87.97847	88.426834	87.521187	82.913239	82.788246	82.538116	82.19767	82.632462	84.68013	87.9636	88.010017	86.504997	84.518059	81.910225	81.933525	83.471657	84.813019	83.523987	82.979027	83.805367	82.399498	82.86792	83.53167	81.703133	80.812492	81.011185	80.804787	80.315147	79.99884	80.622826	82.362038	82.692421	82.088318	82.676689	84.069099	85.634369	89.527328	86.351402	88.497704	89.572281	88.538391	89.468193	86.816307	89.32473	89.339706	88.404259	89.191177	89.204285	89.468727	89.07045	88.990158	84.468964	84.36058	82.963921	87.266228	89.204544	87.939911	85.011261	89.428284	89.293396	89.706139	89.571144	89.153282	89.906639	89.893829	89.752167	89.357132	89.421951	89.51963	89.419159	85.709885	89.512886	89.960091	89.847282	86.489502	86.45034	89.837051	89.541878	89.438622	85.821465	89.569862	89.430794	88.992348	89.489655	89.537827	89.884064	89.683113	89.660454	89.703026	89.405838	88.00592	84.596764	82.684799	82.391708	83.259758	88.552551	83.201523	84.997658	89.299065	89.606102	89.457397	85.278107	82.792603	82.512627	81.846062	83.338936	81.817825	80.864265	79.651199	80.382202	81.52066	81.63237	81.897713	81.465874	81.575462	84.676498	90.074608	90.55835	82.666862	81.352623	89.299644	82.375534	88.071686	87.315277	89.962021	90.396835	79.809517	82.738892	82.254532
80.975632	83.102432	85.110115	84.320221	81.27359	79.788704	81.036507	84.063477	84.308846	83.237335	80.908791	80.777214	80.497833	81.657684	84.04007	83.638466	84.57415	82.264961	86.384171	82.286743	73.687233	71.965752	70.940414	70.707001	71.180679	73.158348	73.944748	86.43232	90.587105	90.758293	90.797668	79.581123	83.865463	85.231743	67.837082	91.068481	91.43251	76.27771	88.261177	88.185539	92.177589	91.671211	91.53862	80.150673	61.186874	64.056236	64.210709	67.282867	89.000183	67.43013	67.213432	66.505241	92.223877	62.695843	61.290043	61.90517	62.260509	61.780113	62.087025	62.815853	60.598721	58.607769	57.377857	56.873367	56.541008	57.587799	57.016876	57.860699	60.6903	60.838657	57.433819	56.37587	56.407822	57.450729	58.07605	58.19117	57.191864	57.107063	58.054871	57.8713	57.458904	57.304901	57.318699	58.511551	57.253616	56.889805	57.17918	58.013241	57.317047	57.688457	57.784008	58.031651	58.971153	58.682205	59.504486	59.964966	60.109356	60.469994	59.14185	58.798271	61.085487	61.443935	63.005219	63.375748	63.424629	63.836231	65.212311	64.706207	65.45369	66.182587	67.024239	67.798004	67.844292	68.858208	68.99942	69.004501	68.720169	68.721603	67.556541	70.630249	68.11161	68.880562	70.510963	71.074783	70.61866	70.352386	71.168556	71.094246	70.305183	71.576637	70.885849	72.319115	72.890251	74.259727	73.584816	73.916573	74.097481	74.371582	75.240189	75.796478	75.767105	75.572739	75.54081	75.9254	77.479362	77.52919	77.956734	77.561394	77.75119	78.210701	78.718864	80.320877	80.687309	79.258888	81.045906	82.078255	81.165535	82.438255	81.513489	82.896782	81.568764	82.191635	82.190048	81.645264	80.901131	82.284828	83.428955	82.533333	83.684105	82.378189	84.182587	83.884201	80.627998	82.647423	84.879105	86.727043	86.534866	85.34034	84.764328	84.098709	85.376534	84.809669	83.740799	82.094864	84.197823	83.066193	84.750298	87.952507	87.957443	88.335098	85.508591	83.630844	89.33934	83.659882	78.849518	83.237808	83.121826	81.549065	82.963623	86.335136	89.292023	89.188126	89.570526	88.830597	88.975891	89.103477	86.697945	82.575386	87.557281	83.57431	83.325546	84.681671	84.66391	84.159782	83.971512	83.570808	82.760887	86.97438	89.259819	89.272003	88.887573	84.233315	84.380363	80.940613	84.291573	83.926064	88.541931	89.180229	84.44622	82.663254	86.734978	87.085793	84.901138	87.210869	86.951378	84.209564	85.016861	86.133286	88.184593	88.34478	88.834549	86.906746	89.773193	89.739952	89.410339	84.50975	89.780106	89.88166	90.258698	83.0457	89.813515	89.983025	89.95977	89.874023	90.134987	89.925819	90.496101	86.771759	79.292793	77.666046	79.387894	86.64711	89.914146	89.719849	89.99852	89.689186	88.481079	89.769844	90.123573	87.733429	82.968452	84.386826	83.158417	89.837097	89.877647	88.987625	89.419159	89.420235	89.077194	85.26545	83.333145	84.640839	89.503983	89.238617	89.171516	89.120644	88.920532	88.522636	88.664665	88.332695	89.047813	88.770515	88.928726	88.893387	88.709641	88.825493	88.549164	88.627716	88.568085	87.628822	87.17971	88.083572	88.228065	88.353424	88.527962	88.220497	88.022118	88.191696	88.499184	87.965637	87.457588	87.513268	87.730011	87.711044	88.15992	87.980316	87.986969	87.689285	87.813782	88.229958	87.940514	87.675079	87.812607	87.398941	87.045494	88.005081	87.574852	87.602791	87.60054	87.812157	87.129181	86.036621	85.879379	86.770943	87.333473	86.973076	87.363968	87.438576	87.309273	87.023155	86.961548	86.580246	86.409935	84.773102	84.55574	85.758698	87.084846	87.268265	87.747139	87.321976	87.292686	87.516106	86.21019	86.384789	84.313156	83.862267	85.323174	83.2733	83.327972	83.06366	83.09153	82.509941	85.305923	84.185768	83.84993	83.117813	84.510399	85.310081	84.735985	83.311066	87.538185	83.435242	84.92318	82.458359	82.129326	82.169968	81.350929	83.467941	82.71759	82.971001	84.311783	83.988586	84.526276	88.06295	87.571999	87.449265	83.196457	83.038551	81.510338	81.636124	81.64621	83.120392	88.01004	88.376724	87.908669	85.883026	81.16787	81.325287	82.859634	84.455276	83.895935	82.41909	82.996925	80.795113	81.885391	83.150558	82.028885	81.439651	81.701523	81.138542	80.284737	80.196999	80.804916	83.229225	83.000183	82.641052	83.435501	84.620949	85.675896	89.476151	87.596954	89.044342	89.978973	89.396828	89.490829	87.626007	89.469307	89.438797	88.647652	89.271278	89.198685	89.317627	89.046379	89.066269	84.503143	84.536942	82.30024	85.874207	89.043549	87.003761	84.34095	89.321548	89.25679	89.44751	89.19725	87.862579	89.586594	89.369507	89.421501	88.792595	89.007881	89.173576	89.035286	86.751289	89.318954	88.70945	89.425835	86.066978	86.219437	89.584709	89.157532	89.292778	84.384033	89.569046	89.453133	87.508553	89.228447	89.518616	89.665306	89.794632	89.533058	89.857094	88.967392	87.906265	84.660812	81.969055	82.42495	82.371735	87.634117	82.883049	84.246811	88.847855	89.297623	89.342194	85.57476	82.409241	81.379982	80.604713	81.870888	79.749413	80.627098	79.058495	79.406494	82.045959	82.336136	80.931427	82.505417	81.458084	85.055573	89.651352	89.582626	84.738876	81.308334	89.468689	83.411873	88.374687	86.541771	89.475357	89.574646	82.374718	83.131058	83.027054
79.220291	81.012688	83.246475	82.958282	81.658134	80.326836	79.660942	81.634254	81.776215	81.257347	79.472008	80.105484	79.655342	81.121437	82.216766	82.309311	83.999924	82.66407	85.76992	85.039223	78.913528	74.001328	73.403175	71.636398	71.71843	74.627213	75.708267	86.431076	90.219643	90.119217	90.007446	85.864677	87.485008	88.61055	73.684662	90.358109	90.355598	80.222084	86.126335	85.258286	90.825989	90.207993	90.273239	87.992546	72.742004	72.690117	71.252434	73.991631	91.362259	77.579056	71.926437	76.695129	91.641922	67.819893	64.694534	64.986794	64.217514	65.460236	64.753632	65.721909	63.834686	61.682289	60.326206	59.148117	58.703236	58.887943	58.304123	61.273521	72.154724	77.570923	58.284145	59.274525	59.336922	59.038467	59.62278	59.372005	58.294937	58.001373	59.216137	58.631222	58.605751	58.641029	58.954094	59.698185	58.667271	57.609642	57.662281	57.994724	57.816368	58.459583	59.333061	59.654583	60.773834	60.489391	62.141678	62.08683	62.284904	62.471844	60.916313	59.989685	61.544186	60.808037	60.825268	61.016972	60.791302	60.447807	62.28746	63.638046	64.861824	66.348412	66.138321	65.97599	64.682373	66.079033	65.488045	66.908005	66.865112	67.704041	66.862984	68.934898	66.588524	67.640053	69.666428	70.399681	71.199196	70.347992	70.811195	70.872459	71.031136	71.402374	71.316269	71.63311	72.230835	73.091759	73.411354	74.259148	74.205864	74.562431	75.28257	75.192574	75.012955	74.002701	74.607727	74.95047	76.413902	76.942558	77.317253	77.355362	77.348747	78.381805	80.113396	81.406525	81.624466	79.671242	82.932831	83.363998	81.449203	81.767853	80.741486	82.707268	81.432892	81.478493	81.078888	81.739395	80.887123	81.704918	82.931885	82.372871	83.505234	83.543068	84.687424	83.979515	82.629288	83.167297	84.779457	84.780701	84.81044	85.031303	84.516983	83.703056	84.416649	84.658195	83.80455	82.31382	84.125122	82.695633	83.293167	86.808319	84.577194	85.625099	84.360626	84.793533	87.31356	84.812332	81.176628	82.680298	81.518639	79.310257	80.506203	84.294662	88.796806	88.342957	88.928101	88.573471	88.735649	88.583534	86.558083	84.287025	88.341751	85.064629	83.503326	83.822464	83.389618	82.998642	83.834526	83.482124	83.673141	88.094795	88.789963	88.783028	88.752899	84.978645	84.857948	79.48201	84.213982	84.926781	89.173988	88.982651	84.386543	82.538612	87.953819	88.207016	87.230331	88.755737	88.107689	85.187431	83.942284	85.985352	88.504143	88.716339	89.170128	87.960236	89.583847	89.480019	89.318802	84.125252	89.585159	89.753067	90.10083	84.392319	89.51265	89.762398	89.792053	89.709122	89.838448	89.872627	90.576462	88.600555	80.197151	75.637825	77.47438	85.432861	89.833549	89.710495	89.879494	89.731133	89.090729	89.608459	89.851875	88.811264	83.229973	84.097786	82.467201	89.667946	89.664398	88.763435	89.37101	89.471947	89.111267	85.672134	83.445473	85.1269	89.35762	89.274277	89.147919	89.055969	88.917458	88.649628	88.579567	87.703598	88.572311	87.728294	88.549889	88.68441	88.364647	88.497101	88.075462	88.286903	88.158737	86.61441	85.35173	87.209152	88.169235	88.422325	88.453072	87.821442	87.677483	87.340088	87.52829	87.442635	87.218208	87.3591	87.483124	87.573334	87.976624	86.863251	87.658585	86.595245	87.255844	87.16967	87.18763	87.385536	87.502243	87.161942	86.812309	87.692078	87.281654	87.617317	87.008652	87.460335	87.145012	84.913094	85.335854	86.39505	87.049248	86.768585	86.605743	86.459656	86.528511	85.485046	85.565559	85.79554	84.944183	83.397774	83.481697	83.850014	85.560646	86.828964	87.185524	86.41938	85.84584	87.019379	84.88636	84.961479	83.662758	83.859116	84.910797	83.329926	83.246902	82.74971	83.060844	82.579208	83.896927	83.466522	83.39016	83.264351	84.016312	84.710213	83.501694	82.295967	87.39978	83.515152	84.521385	82.667717	82.19162	81.463837	80.426468	82.005791	81.346252	82.025452	83.730072	83.695755	83.778839	87.623024	86.472572	87.867943	83.635612	83.393951	81.725838	81.291252	81.224243	81.980217	87.126129	88.412842	88.822639	87.311913	81.090347	80.664322	81.989334	84.409782	84.406609	82.660919	83.641579	80.776787	81.487976	82.879593	82.053772	81.077065	81.844711	80.821114	79.585693	80.384926	81.15126	84.627296	84.118584	83.848534	83.711998	84.299423	85.501183	89.789368	88.902802	89.793747	90.001266	90.106689	88.689987	88.759552	89.686523	89.462891	89.101952	89.438904	89.050903	89.372513	89.039513	88.753311	85.152946	85.554504	82.52874	85.369583	88.683594	86.910866	84.200012	89.160835	88.62162	89.180832	89.127983	86.804268	89.33773	89.336983	89.201347	87.063736	88.757217	88.977669	88.960205	85.759514	88.625893	87.369804	88.585297	86.513321	86.334793	89.454178	89.281235	89.32016	85.025536	89.372108	89.410233	87.522972	89.317993	89.346703	89.457703	89.455383	89.171822	89.533936	88.28508	87.432953	85.098228	81.060844	81.626961	79.980896	87.502907	83.461571	85.106384	88.283669	89.219154	88.244034	84.574127	81.334213	79.487137	78.794243	81.132919	79.34996	81.46888	79.786598	80.094559	83.103912	82.826569	80.843369	82.043793	82.411194	85.892082	89.265999	88.905785	85.082954	81.613998	88.952568	85.336258	87.76606	86.227013	88.66922	88.685417	84.028481	84.523766	84.996933
79.790871	80.720955	82.311028	82.288582	81.731934	80.501312	79.029526	81.234886	81.634148	81.066872	78.203949	79.055618	79.354805	80.894112	81.672424	81.981224	83.977859	83.329239	83.388245	84.104118	82.801445	79.160187	79.605392	78.54808	78.207832	79.557625	80.516632	86.756134	88.847359	88.40374	88.764809	85.984413	86.687279	87.586159	80.178329	89.397514	89.5616	80.07827	84.589127	82.829468	90.095016	86.199585	87.846466	86.331467	76.088066	73.731178	72.008919	78.09481	91.094963	83.427795	72.755524	74.50679	90.915703	73.58754	69.223778	68.421478	68.71122	69.923492	69.352287	73.768837	66.011269	64.413231	64.196762	62.469872	61.122715	61.325447	62.295765	81.415581	92.050842	93.064003	63.814537	62.495579	61.354824	62.815662	62.372066	62.726677	60.913719	60.323139	61.568283	60.655624	62.492851	62.797466	63.272022	62.013229	61.080551	59.446636	59.451698	59.944046	60.78463	60.602795	61.633041	60.913631	60.745983	61.898968	62.842785	63.707314	62.803688	63.596912	61.589207	60.662277	62.524715	61.82159	60.687706	61.226269	60.34919	60.105236	60.25087	61.560944	63.398174	64.211632	63.816639	63.162674	62.380112	64.201889	63.594769	65.013138	65.050926	64.520432	64.344864	66.412674	65.716949	68.307755	70.61557	70.868446	72.92128	71.486794	71.72879	72.367844	70.542572	69.866928	68.680214	69.372398	69.795822	70.916664	73.109505	74.880455	74.982979	74.674438	75.315895	75.27182	74.818054	73.52285	74.179283	73.56855	74.712807	75.374969	77.029564	78.009239	78.355049	79.545288	83.223175	83.200706	81.887779	79.721664	83.466827	84.053459	81.051445	81.114998	80.212387	81.697983	81.411049	81.062683	80.19249	80.985092	80.57843	81.10067	82.483871	82.190887	82.904938	82.593452	83.438286	82.361176	81.627991	81.841125	83.836433	83.529762	83.339371	84.116714	83.233665	83.11998	83.429253	84.305023	84.195831	82.902428	84.258224	82.471535	82.307487	85.183952	83.220749	84.25415	82.835693	83.078094	85.060272	84.168167	82.674416	84.006744	83.234505	79.163788	79.248207	82.478912	88.68325	86.320717	88.47451	87.839554	87.984291	87.330841	86.326424	85.277512	88.176483	85.422264	83.00647	82.688278	81.75457	82.146751	83.743286	83.814827	83.560699	88.056366	87.63002	87.943153	88.424339	84.82325	84.953545	80.316368	84.750916	85.370316	88.92495	88.488716	85.108185	84.003265	88.567741	88.326241	88.244354	88.816673	88.14563	84.744202	82.401863	85.445114	87.928497	88.06385	89.058456	88.005486	89.16671	89.336723	89.264084	83.923424	89.421974	89.574127	89.966652	84.615692	89.652023	89.870544	89.840141	89.664124	89.852539	89.487289	90.115913	90.078705	84.237068	76.581635	78.720734	86.018997	89.790169	89.490105	89.636375	89.512978	89.496582	89.392212	89.56572	88.714554	83.804375	83.556046	81.60936	89.433838	89.264755	88.592224	89.169312	89.320053	88.297676	85.607361	83.821846	85.696732	88.917313	89.071121	88.853455	88.784592	88.601753	88.38488	88.323448	87.145378	88.227722	85.14447	88.271759	88.314995	88.01918	87.987549	87.946716	88.014137	88.185539	86.588272	84.686348	86.754074	87.724007	87.668129	87.497627	87.448257	86.980003	86.111633	87.135918	87.075768	87.233528	87.294662	87.510956	87.588112	87.596138	85.831161	87.125099	84.831985	85.053276	85.328018	86.744293	87.215607	87.198296	87.149689	87.109825	87.126816	86.946098	86.753822	85.969177	86.64801	86.338959	85.217728	85.014099	85.239082	86.251755	85.516953	85.638428	86.296516	86.376205	84.195808	84.321808	84.836212	84.318291	82.926094	82.593819	82.99971	84.241554	85.575493	86.028076	84.243568	84.436668	85.884651	84.267929	84.50441	83.150757	83.3937	84.074677	83.260078	83.427475	82.98246	82.79007	82.020775	82.299271	82.016159	81.875908	82.067482	82.287987	83.2453	82.364738	82.025299	87.325775	83.275513	83.788628	82.274719	81.793129	80.879074	80.266281	81.811066	81.041634	81.792503	83.589325	83.578789	82.92543	87.289169	85.889763	87.91951	84.698494	83.746529	82.460915	81.167015	80.742882	80.715286	86.988632	88.552055	89.031273	88.511543	80.980759	79.8246	81.960541	85.223221	84.758514	83.867851	84.471321	82.333862	82.346779	83.788002	82.80687	82.149261	82.409416	81.590652	79.493248	80.88858	81.821899	84.931526	84.558167	83.153542	82.396561	83.235916	85.289268	89.408562	89.354744	89.774246	90.080811	90.02401	87.917252	89.661911	89.541946	89.818893	89.079895	89.367622	89.018845	89.235786	89.034683	88.90345	85.056602	86.137703	82.822731	84.920731	88.515068	87.015923	84.773659	89.057281	87.806686	88.881409	88.988632	86.457207	89.379829	89.229431	89.172699	86.110901	88.399902	88.936684	88.985329	84.876167	87.912209	86.054062	87.919853	87.166664	86.428047	88.757278	88.958206	88.541306	86.140709	88.322311	88.630569	87.344337	88.793777	88.900681	89.0811	88.751961	88.212555	89.136223	87.265518	86.714272	85.600815	81.220123	82.03051	81.131027	86.89119	85.068275	85.718018	86.723885	87.298714	86.134354	83.042053	79.347359	78.410156	77.302811	82.230026	81.645195	82.954033	81.651848	81.451286	82.402672	81.242676	79.248955	78.926987	81.464569	84.876938	88.585167	87.131172	85.26461	82.779404	86.24424	84.780701	85.334183	84.048325	87.890518	87.664436	84.208382	84.551041	83.548904
81.154526	81.640839	82.619247	82.967957	82.279442	80.846779	80.18367	81.962151	82.762474	82.680809	79.395836	79.180122	79.3312	81.240959	81.665794	80.968361	82.508163	82.815926	80.989731	81.712593	81.500298	80.79554	81.092064	81.555656	81.992554	82.55069	83.173607	85.363747	86.578255	86.532959	86.445816	84.415344	84.724205	85.951584	82.712158	88.251648	88.638252	81.031677	84.558075	82.554276	89.269348	82.877556	84.67627	85.170906	73.487122	72.544037	70.415733	83.140816	90.50666	86.418739	77.805199	76.644356	90.645683	76.24379	72.387436	71.859276	73.442856	74.790199	76.979935	85.069885	66.750572	64.259056	66.235756	65.405518	62.690735	64.071922	82.63736	91.561134	92.159607	91.954491	70.132835	64.144173	62.872868	67.828003	67.120392	76.340027	68.803787	66.447845	66.228462	62.887589	71.896072	73.144394	77.714302	63.28801	61.946991	62.535854	62.64679	61.67289	61.649864	63.336182	62.841087	61.15752	60.755447	61.372417	61.895084	63.579319	64.730568	63.768211	64.479019	64.397095	67.001434	63.582237	62.520145	62.560917	61.504555	61.032059	60.172504	61.304977	61.164707	62.104488	62.486885	62.634323	63.253613	64.044395	63.994396	64.958122	65.509132	66.83741	63.740101	66.291718	65.977921	70.288658	71.51593	71.779564	73.751648	72.168587	72.056923	72.324905	68.679359	68.396477	67.303383	67.866432	68.472229	69.227409	71.673561	72.592911	72.493202	72.527489	73.75779	74.764305	74.045578	73.937691	74.786018	72.836609	73.996544	74.00412	76.731628	78.327286	79.404694	80.487236	86.030334	84.615822	81.818962	80.337502	83.663933	84.974228	79.831184	80.301498	79.081841	80.141617	80.365334	80.665932	80.102455	81.021721	80.301712	79.873909	81.203384	81.141739	82.271034	81.815376	83.609604	81.139122	80.339195	80.283195	82.641411	82.133957	82.321243	83.439507	82.578926	82.824638	83.359535	84.412231	84.200958	83.220451	83.90126	82.310684	81.909706	84.46862	82.931221	83.596733	82.277817	82.018562	84.06292	83.753418	83.400284	85.108017	85.044907	81.774307	81.741051	82.901802	88.308319	85.961342	87.225845	86.919838	86.685951	86.29628	85.473183	85.113678	86.790703	84.935196	82.227814	81.4412	79.897621	81.226883	83.672089	83.769981	83.255508	87.994949	85.973015	86.420197	87.991844	84.652534	84.631248	81.666206	84.817841	85.506569	88.440331	86.73867	84.957703	84.389763	88.298431	87.888542	88.056984	88.480667	87.388046	84.636078	82.482689	85.093277	86.140259	86.225212	88.576027	87.726257	88.173134	89.075386	88.905891	83.748734	88.997154	89.510918	89.733795	84.933907	89.422035	89.669533	89.494049	89.567696	89.676033	89.244499	89.476837	89.87883	88.153564	80.509636	82.620232	85.969368	88.48539	87.676689	89.253593	89.129379	89.148819	89.039192	89.11554	88.700348	85.173416	84.824989	82.084885	89.027733	89.007858	88.349327	88.7817	88.999062	88.05838	85.656433	84.362854	85.525734	88.181099	88.723137	88.669304	88.682625	88.27504	88.319389	88.175415	86.963417	88.421791	83.820213	88.238541	87.949547	87.898262	87.850517	87.338348	87.451019	87.932037	86.393631	84.66539	86.274689	86.814461	86.874237	86.097404	87.100685	86.371613	85.514679	86.030098	86.444633	87.295647	87.321419	87.024483	86.810684	86.545082	85.169022	86.567825	83.929085	83.96402	84.518661	85.971024	86.857437	86.828041	86.769287	86.906166	86.381721	85.633278	85.58506	84.371269	85.05703	84.783615	83.789444	83.666618	84.066589	84.821449	84.231148	84.637405	85.136147	84.869019	83.575249	84.096069	84.286034	84.206085	83.110352	82.020729	82.698296	83.674942	84.757072	83.874908	82.451813	82.501205	83.802467	83.208496	83.283188	82.791061	82.615082	82.808243	82.043411	82.569275	82.469582	82.105682	81.643227	82.1036	81.811111	81.240463	81.308846	80.919281	82.169624	81.635841	82.355446	87.968384	84.28054	83.759598	81.855652	81.506584	80.516693	81.011765	81.763321	81.000587	81.467293	83.203773	83.053162	82.378494	87.700592	85.983788	88.676125	84.979271	83.869629	82.549767	80.919136	80.93428	80.407089	87.849167	88.926025	89.360649	89.191628	81.472504	80.195885	83.410652	86.810898	85.15155	84.439026	84.202118	83.891388	83.807228	86.186584	84.520287	83.560211	83.123482	82.774925	80.48558	81.603722	82.14164	83.776909	83.041	80.934883	80.229332	81.762291	84.751045	89.199654	89.143944	89.351997	89.374893	89.398109	86.275917	89.488876	89.542137	89.7686	89.244499	88.924774	89.095474	89.24585	89.259155	89.427742	84.8955	86.567886	82.817711	84.14032	88.427498	87.143875	84.886894	89.259392	87.161598	89.142532	88.595551	85.617958	88.806328	88.372971	88.77095	85.671043	86.867119	88.616325	88.891045	84.149139	86.881577	85.606308	87.20443	87.121109	86.06591	87.197433	87.991539	86.933594	85.282272	86.480858	87.336006	85.737602	88.248154	88.400055	88.279869	87.434883	86.962219	88.412025	86.461182	85.903412	85.532898	82.042099	83.237633	83.423714	85.704132	84.082878	84.319939	84.443237	85.116211	85.251114	84.044983	79.664848	79.178596	78.612328	83.31147	82.275536	82.566139	82.272942	81.168732	80.64566	79.889229	78.291534	78.730667	81.524948	84.829086	86.748947	84.886528	83.63559	80.873856	83.950676	82.108253	82.668152	81.76474	86.720581	85.842064	84.670197	84.000565	82.533783
81.410492	81.587112	82.011543	82.11422	81.738884	80.668831	80.202858	81.128304	81.611488	81.979271	80.636192	80.042931	79.674934	81.12648	81.245743	80.924652	81.274277	81.327644	79.607101	80.116508	79.680984	79.429482	78.97805	80.429405	81.092575	81.153625	81.701782	82.390656	83.836281	83.504097	83.877136	82.659073	82.847	83.675095	83.222145	85.459167	86.293854	82.993515	85.060295	82.748505	86.325867	82.369202	83.100006	83.354881	72.815384	74.33165	73.194695	85.165649	89.460686	85.785431	82.074333	82.208717	89.809906	79.874725	75.542183	76.200142	76.703278	77.825348	82.026199	88.635574	74.772865	68.761971	69.148636	68.578201	67.473564	69.382698	90.703812	91.406487	91.05851	91.060158	86.513535	75.533066	67.53096	82.754684	68.220657	84.767311	63.470078	62.551884	70.184677	66.698082	89.207848	89.215317	90.396858	62.446609	60.231087	61.124111	61.242943	60.641312	61.861137	62.333851	62.21991	64.022888	62.189976	63.376587	64.633659	64.879677	65.650909	65.848701	67.023598	65.848557	68.341118	65.895416	64.815002	63.907085	62.096573	61.639351	61.462154	61.848221	61.881973	63.370384	63.503853	63.852539	65.903526	68.520187	67.845772	69.25238	68.116776	79.173981	71.434219	68.962166	68.795959	71.786644	70.929733	70.691719	73.191544	71.574471	71.14122	70.88533	67.699577	69.042465	67.151077	68.198662	68.798508	68.494392	69.914055	69.00946	69.302444	69.170113	71.063606	72.45623	72.821075	73.757446	74.357231	72.737968	73.638374	73.26342	76.400726	77.926628	78.707451	80.160202	87.895859	85.658188	80.989197	81.072151	82.941521	85.860405	79.145935	79.678627	78.064941	78.526688	78.810791	79.787331	80.67662	81.809502	80.361855	78.772598	80.412155	80.060913	81.378159	80.571609	84.592216	80.072075	78.803238	78.746803	82.492111	81.439308	81.643585	83.053612	81.562286	82.224854	82.688705	83.731422	83.374191	82.729454	82.986732	82.018776	82.031799	83.954323	82.744881	82.505798	81.378349	81.204697	83.035507	83.515259	82.465591	84.152847	84.351608	83.145607	82.773209	84.037041	86.691612	84.716217	85.544876	85.861885	85.396942	84.917557	83.949539	83.664001	85.158653	84.611656	81.679443	80.098511	78.732918	81.405754	83.977623	83.780792	83.298965	88.133095	84.454712	84.289772	86.864456	84.205399	83.348061	80.960289	83.573082	84.343933	87.827049	84.877129	83.301941	83.164291	88.147583	87.802025	87.69635	88.40419	86.649063	83.682945	81.686378	83.221481	84.003609	84.773254	87.559143	87.052399	88.413956	89.142509	88.929352	83.852722	88.971901	89.080002	89.412231	85.875275	89.249664	89.403305	89.186325	89.272583	89.441498	89.020325	89.298416	89.231705	89.148727	83.214699	84.027771	85.039116	87.424286	86.022133	89.316422	88.872612	89.004684	88.906067	88.987694	88.467644	86.925865	86.193069	83.858406	88.715782	88.42569	87.929573	88.251114	88.404861	87.883476	86.295609	84.96489	85.349266	86.358849	87.055962	88.115715	88.366623	88.292465	88.235153	88.311623	87.00515	88.66188	83.916191	88.098572	87.925598	87.877083	87.48439	87.378944	87.473442	87.709755	86.172379	84.460274	84.860458	84.571747	85.145477	84.973007	86.592567	85.919525	84.724564	84.402168	84.99028	86.817291	87.191147	86.944	86.531563	86.829201	84.460251	86.105476	83.063034	83.664261	83.636253	84.230118	85.229874	85.518654	86.505875	85.581436	85.210945	84.780853	84.769241	83.405479	83.790146	83.505043	82.39946	82.653023	83.189377	83.218842	82.787239	83.130157	83.428329	83.253647	82.94249	83.430176	83.081421	82.746254	82.384308	81.291679	82.575706	82.851852	84.103027	82.463638	81.042862	81.1147	82.700935	82.420593	82.103813	81.693413	81.209587	81.409096	81.106544	81.863121	82.007599	81.362984	81.863892	82.047768	81.807571	81.460083	81.286316	80.339691	81.651657	81.305992	82.82814	88.642204	86.648651	85.11364	82.41581	81.571747	80.917458	81.794006	82.650314	80.778069	81.214523	84.110016	83.564117	82.595451	88.089813	86.727814	89.325844	85.445435	84.131798	82.964653	81.621597	82.382309	81.332863	88.592529	89.23027	89.239777	89.535637	82.724457	81.775192	85.958015	88.856453	86.823105	84.658928	83.43573	83.986206	83.946663	85.703163	83.227982	82.885902	82.520134	82.287079	80.297592	80.689041	81.700859	82.827942	82.152733	80.782555	79.668152	80.70237	83.849091	88.337914	89.097984	88.271584	89.082985	89.363846	85.831696	89.45105	89.278549	89.217377	88.805405	88.767624	88.620956	88.790924	89.200188	89.218727	85.537918	87.284271	82.629181	84.044876	87.531807	87.047577	85.480927	89.095985	87.042984	88.52459	87.786018	85.340576	87.281036	87.459259	87.314529	84.620262	85.192688	87.869362	87.845474	83.414215	85.46331	85.067093	85.817581	86.192657	85.00444	85.605598	86.789482	85.763115	84.133926	85.55674	86.202637	84.705383	86.794182	87.427078	86.164612	85.857727	85.531548	86.442123	84.831665	84.523529	84.195953	82.3433	83.547142	83.613144	84.39592	82.582169	83.189445	82.981857	84.056458	84.440765	84.280266	82.576416	82.006699	81.389961	83.775948	81.885803	80.876434	80.942436	80.005127	78.995499	79.587212	80.22818	80.966339	83.055931	84.523079	84.650665	83.376488	82.299103	79.38588	83.607071	80.897888	82.076431	81.781113	84.431175	83.393333	83.000938	82.559677	81.638222
80.338493	79.990829	79.53936	79.786575	79.575478	79.303802	79.244987	79.893349	80.769058	80.792618	79.763748	79.927101	80.087067	81.295868	81.618332	80.685158	80.709236	80.433029	79.280067	79.994995	79.007233	78.944534	78.855743	80.44548	81.132164	81.426331	81.293655	81.440231	82.780075	81.602623	81.627281	80.851181	81.123413	81.488426	81.016876	82.8629	83.465088	83.001793	84.602921	82.926674	84.370689	83.158157	83.567291	83.979919	76.162697	78.396721	76.833275	84.41021	87.357727	83.957222	82.743271	83.553169	88.572441	81.637604	77.795349	75.512489	74.568542	77.79142	81.289154	87.547302	81.172295	76.50087	73.700729	74.306999	71.301826	71.177826	90.919159	90.553047	90.501892	89.748062	88.880363	85.766769	78.836349	87.226273	80.3116	89.020027	64.301155	62.040588	82.232475	65.993156	91.783279	91.858345	92.02906	64.194427	62.483109	62.61795	63.439949	63.742031	65.837654	63.686607	65.080307	76.534561	64.117455	65.732552	67.37883	66.977486	66.720573	67.065033	64.642349	62.806713	66.986412	67.481628	70.421333	69.158188	64.167282	64.933189	63.326675	64.635941	65.061096	66.899315	67.035782	68.465828	72.023918	76.069786	74.714798	76.168854	73.625046	89.302498	86.195961	74.560608	72.412308	72.157433	70.927025	70.061577	73.388329	73.366203	71.557602	70.723885	68.849213	70.655136	69.409645	69.468056	69.640251	69.237495	71.193748	68.309425	67.911583	67.524353	68.848656	70.740646	72.143616	74.792694	73.91127	73.24572	73.491837	72.069458	76.162827	76.345261	76.352837	78.928398	89.284668	87.722229	80.958038	81.241516	83.351273	86.539246	78.701767	79.144562	77.103127	76.960045	77.781548	79.589684	82.224579	83.316406	81.542114	79.203789	81.605675	80.111702	81.494804	79.831833	86.639725	80.39325	78.817825	79.153641	84.379333	83.014908	82.878517	84.613564	80.947502	81.832481	81.826088	83.077301	82.591782	81.711311	82.071907	81.531128	81.521965	82.564743	81.616875	81.577888	81.054642	81.064919	82.77211	83.535637	81.9935	83.307526	84.043304	83.037048	82.803352	83.586884	85.176018	83.42318	84.081505	84.46154	84.179588	84.026848	82.891693	83.188004	84.366241	83.885895	82.338623	80.786636	80.203499	82.930687	84.273636	83.494873	82.865707	88.057953	83.712669	83.281708	85.906433	84.47332	83.539436	79.665016	82.900169	84.199348	88.014542	84.268654	82.649506	82.708809	87.894356	86.992447	87.930153	87.992439	85.757561	82.959244	80.958443	81.780937	81.984528	82.974823	85.631157	85.299698	88.349777	88.625961	88.629349	85.101967	88.495392	88.672997	88.836456	85.983124	88.716873	88.872246	88.139816	89.184097	89.24894	88.819611	89.161667	88.799057	88.845108	85.126488	84.99543	84.240334	87.131752	85.618706	88.901321	88.756874	88.964371	88.631859	88.586304	88.275772	87.852112	87.074371	83.911644	87.98761	87.863693	87.671051	87.676544	87.890221	87.402443	86.551025	85.248329	85.435974	84.608955	85.895103	86.847954	88.140587	88.080765	88.267357	88.221184	86.870674	88.517128	84.048759	87.91655	87.806213	87.994606	87.812843	87.664848	87.823463	87.716621	85.810883	83.554329	84.096542	83.532913	84.542519	84.442398	85.851952	85.500389	84.28125	83.364426	84.143211	86.954361	87.017685	87.40184	86.271149	87.267776	85.049927	85.635254	82.624741	83.213242	82.477539	83.275078	84.299042	84.588379	87.257195	84.338715	84.235527	83.983955	83.67067	82.499687	82.481728	82.167458	81.543144	81.725983	82.082764	81.920074	81.32177	81.43824	81.97966	82.095596	81.713135	82.302788	82.123192	81.193474	81.133499	80.879097	82.265343	82.564232	84.304298	82.397591	80.470238	80.630333	81.45665	81.429268	81.34462	80.903603	80.338577	80.382973	80.385529	81.414894	81.122681	80.891327	81.921013	82.002747	81.888527	81.747269	81.121803	80.051666	81.187981	81.079872	82.76149	89.059769	89.106377	88.190735	84.281662	82.72924	82.685982	84.387405	84.465508	82.024094	82.562172	85.79837	84.722656	82.716537	88.912872	88.433479	89.694572	87.066353	84.966782	81.959099	81.890549	82.778976	81.205963	89.22641	89.5625	89.628159	89.480057	83.284325	83.113976	88.337822	89.53347	88.123657	85.629333	83.01355	83.931816	83.414597	85.084007	82.552795	84.440681	83.032181	81.621101	79.294594	80.136276	80.899437	81.78257	81.865356	81.49334	80.271523	80.694794	83.410179	86.066635	86.717728	85.554718	88.140068	88.616364	86.190445	88.917587	88.971466	88.505814	88.588776	87.901222	88.03476	87.652573	88.514313	88.946167	85.684731	87.114418	83.034729	84.490982	86.766304	86.830505	86.364922	88.002808	86.354233	86.656914	85.557487	84.501625	85.422287	86.080307	85.467842	83.580917	84.117012	87.029854	86.696312	82.686584	83.734962	84.176819	85.017273	85.33416	83.750946	84.019318	85.155846	84.589706	83.792664	84.302261	84.473167	83.276367	85.081642	85.119064	84.440315	84.533676	84.311806	84.391884	83.995262	83.243149	82.386627	80.915016	81.764351	81.920799	82.503548	81.613464	82.260414	82.141319	83.014671	82.705505	81.885521	81.369164	81.86145	81.62709	81.563271	80.783676	80.516396	79.878716	78.755363	78.656013	79.729584	81.418587	81.646439	82.634888	83.063187	82.518158	81.598763	81.950241	79.600624	83.355072	81.691071	82.135078	81.620522	82.610367	81.280846	80.652824	80.176765	79.641869
78.782806	78.694427	78.262848	78.242676	77.905296	78.483154	78.154846	79.134392	79.974007	80.184212	79.297577	80.107628	79.988068	81.016808	80.807961	79.574234	79.583527	79.315239	78.916878	80.005638	79.414223	79.499924	79.506706	79.961952	80.129753	81.235207	81.085068	81.611618	82.513313	81.967087	80.417114	79.59848	80.262894	80.128868	78.860161	81.294304	81.691246	82.117699	83.956146	83.383636	83.835358	83.09404	84.1828	84.06176	78.925262	80.539589	78.6446	83.673058	85.142715	82.644913	82.65847	82.403275	86.000916	82.054848	79.147545	74.513268	74.697121	78.627174	81.749313	86.62323	83.527657	79.423317	74.155396	78.516754	72.740952	75.101166	90.477776	89.677513	89.739372	86.509544	87.406731	85.465134	82.612404	86.258942	84.716972	87.898026	71.928627	66.23436	89.340714	67.819977	91.290291	91.624969	91.770599	66.057037	67.868835	65.966484	67.729874	71.323975	73.960495	70.200104	74.376114	88.724731	66.629097	67.373123	69.261635	69.823547	68.194153	66.381325	64.161247	62.237183	74.259895	71.781235	76.758041	76.893356	74.338364	73.655777	71.004578	70.569931	70.057602	71.359573	71.97905	73.31147	75.457108	78.399788	76.56797	78.734421	77.814209	90.776039	90.258263	76.249794	73.353027	71.95974	72.011627	71.172997	74.215004	74.579765	74.7967	72.551804	70.64608	72.285149	72.291992	71.502754	71.537453	72.019547	77.212364	72.028831	73.06601	70.944923	71.00779	71.739479	74.661087	79.386238	74.250992	74.362015	75.216461	71.755463	79.113625	76.5084	76.258141	79.586288	89.915024	89.684891	84.804199	84.344978	86.377319	87.91391	79.829666	80.197281	77.082092	77.459557	78.62542	80.624542	84.572495	84.321274	82.44767	80.586884	84.011032	81.873833	83.691292	81.263786	88.715179	81.751495	80.965652	81.452354	86.213089	85.525047	84.844986	86.104057	80.841713	81.625885	81.14817	81.842331	81.56945	80.860191	81.331894	80.801651	80.988525	82.079651	80.105934	80.326172	80.710999	81.767334	82.627357	82.97802	81.703094	82.726555	84.047577	82.228951	82.328819	83.421677	84.472183	82.605537	83.115219	83.445	82.852943	82.668495	81.461906	82.494087	82.714928	82.627121	82.030769	81.488602	81.556618	82.739044	82.746468	82.168999	81.830231	88.184143	83.905525	83.542549	85.236694	84.278313	84.055023	80.585464	84.089508	85.209015	86.85952	84.228081	82.624184	81.839386	88.147583	87.258484	87.891029	88.214851	85.726189	82.224106	81.627213	82.533821	81.67395	81.91494	84.422722	83.828926	88.266479	88.24485	88.175751	85.813202	87.945923	87.920212	87.714027	85.741982	87.53923	87.33075	86.817612	88.898087	88.815346	88.36216	88.358658	86.914429	87.695465	85.081619	84.874275	84.317383	87.118645	86.106461	88.468887	88.234718	88.44812	88.525818	88.67952	88.285728	88.180733	87.82074	84.914017	86.882111	86.207375	87.765053	86.571083	87.049545	86.58606	86.130539	85.00528	85.513718	83.983589	85.621307	85.548759	87.971222	87.84977	87.772438	88.012825	87.165482	88.356918	84.664185	87.51947	87.523079	87.756195	87.737656	87.878586	87.876869	87.574188	85.267273	83.343056	83.936188	83.280769	83.936661	83.780838	85.59626	85.432907	84.550201	83.456055	83.740021	86.18515	86.275696	87.521507	85.984604	86.816002	85.45166	84.962921	82.366882	82.605278	81.667191	83.115173	83.995674	84.273613	86.952133	83.421097	83.311279	83.065331	82.588608	81.46373	81.237885	80.732368	80.719063	81.013397	81.074356	80.681213	79.658905	79.791359	80.378983	80.829681	80.312202	80.841179	81.103584	79.707825	80.396553	80.690376	82.433487	83.349281	85.490669	83.174576	79.720016	79.637085	80.349007	80.061256	80.327614	80.238045	79.783981	79.624268	79.128082	80.428802	79.569878	79.976067	81.582367	82.427589	82.505028	82.693192	80.945572	80.16243	80.232834	80.125183	82.216339	89.542542	89.702789	89.795784	86.714058	83.867416	85.907852	87.76606	86.627495	84.663048	84.845634	88.235794	86.471069	83.041214	89.130554	88.856651	89.849541	88.777855	86.572029	79.764389	80.652634	82.267967	80.810387	89.586426	89.501198	89.932861	89.576508	83.170967	83.783157	88.855492	89.429161	87.711197	86.133133	81.51358	82.656799	81.522461	84.281082	83.036324	86.43837	84.810699	81.87561	78.749893	79.348778	79.287003	81.039169	81.534195	82.356949	81.589088	81.489761	83.855316	83.853729	84.702187	83.306686	86.339409	87.789024	84.15519	88.190796	88.913254	86.583809	88.049454	86.150429	85.611221	85.206482	87.810394	88.78479	84.945412	86.543488	83.460197	84.948349	86.176781	85.861565	85.415138	86.425713	84.846207	84.676865	83.736481	83.085564	84.314186	84.923462	84.377831	83.547935	84.382767	86.871643	86.068222	81.91378	83.026146	83.803345	84.618591	84.367943	82.554077	82.260284	83.580269	83.018021	83.019173	82.835152	82.451042	82.090919	83.647476	83.207016	83.667992	83.426445	83.056	82.337402	82.623863	81.903572	81.34893	79.770164	80.319611	80.408829	80.840553	79.826706	80.620483	80.766785	81.453796	80.887337	79.582344	78.772209	79.435852	79.030197	79.461258	79.557968	80.461868	79.729973	78.395088	79.722267	80.57251	81.182808	81.039406	81.437683	82.17926	81.936165	80.45533	80.944305	79.916527	82.460289	81.650604	81.598701	81.045822	81.324577	80.366966	79.321548	78.918442	78.027733
77.563477	77.704536	77.498505	77.326866	76.927406	77.567642	77.170349	78.407578	79.034958	78.609344	78.676399	79.295151	78.723518	79.338737	79.341438	78.757553	78.690559	78.494308	77.776505	78.939964	78.589157	78.394531	78.156906	76.948975	76.718842	78.013062	78.490685	79.151169	80.135307	81.03582	80.421722	79.581078	79.523567	79.685104	77.722626	80.953896	81.457359	81.394615	82.836075	82.880432	83.428719	82.440033	83.74453	83.4217	80.327782	80.92392	80.113274	82.508827	83.745949	82.190628	82.640533	81.104851	83.916603	81.813683	80.915939	77.630508	78.207573	80.907501	82.683365	84.605713	83.875893	82.541267	81.073242	85.424492	79.040131	82.252296	89.140167	85.63916	89.363396	83.153801	85.683594	84.332146	82.614784	84.386177	83.837746	86.129982	80.254395	79.857727	89.32415	75.270485	90.53653	91.220276	91.235794	76.669724	82.972443	74.478226	75.564285	77.447006	75.80732	73.567604	79.592857	90.679611	73.076721	72.019524	71.135422	70.876282	68.128922	69.067444	65.938934	65.776367	84.822411	79.419159	77.878456	77.532623	76.828209	76.370453	76.812584	73.417572	71.737206	72.734772	72.736809	73.183815	76.993797	80.285599	77.996002	80.749146	78.688354	91.090797	91.033234	73.705925	71.18042	71.455849	72.851501	72.551094	77.501656	76.958374	78.14502	74.429199	72.286499	74.494064	73.590439	72.376366	72.987778	74.620796	82.576523	78.334923	82.783783	77.581757	76.127167	74.878265	79.956154	84.678795	74.914352	75.80899	77.448334	74.236679	82.958084	80.143654	79.459137	82.562088	89.588615	89.833298	88.920296	88.70726	89.367989	89.307457	82.736107	82.20565	77.799255	79.551186	80.997093	81.086464	86.293167	86.106377	83.692688	82.069527	86.499008	84.622086	86.310371	83.058167	90.085037	83.984856	83.852142	84.14225	87.916458	88.125267	87.4925	88.343811	80.799232	81.88076	80.147774	80.382217	80.473869	79.767929	81.006187	80.251755	80.988914	82.815674	79.616074	79.372337	79.60331	81.034554	81.5186	81.292221	81.12178	81.668953	84.583138	81.519455	82.195717	83.525085	83.834137	82.486725	83.030289	83.253838	82.529594	82.042961	79.443878	80.822937	80.461807	80.794464	80.547119	80.584564	81.044815	81.882927	81.891235	81.441353	81.765488	88.479424	84.297005	83.433525	84.321274	83.17466	82.819252	81.659187	83.30394	84.424286	85.468613	83.798668	83.391014	82.278801	88.662155	87.985359	87.680855	87.890686	86.46946	82.954071	82.66227	83.452065	82.533951	82.339264	84.831787	83.868088	88.243065	87.939781	88.157043	85.785133	87.827393	87.93869	87.002045	83.887764	85.585472	85.743332	85.922699	88.311562	88.04248	88.173691	87.580177	84.66571	86.738091	83.698486	83.95546	83.573425	86.018745	85.372719	87.742783	88.081642	88.39769	88.542679	88.661491	88.285423	87.427849	87.140724	85.514877	86.210808	85.237404	88.199677	85.639114	86.552719	86.039642	85.330406	84.992012	85.841522	83.987175	85.691299	85.030228	87.91275	87.983109	87.018799	87.253677	87.348541	87.61657	85.483459	87.289787	87.366669	87.477737	87.774689	87.976822	88.183182	87.372551	84.897728	82.882637	83.271515	82.46962	82.900688	83.167854	84.077515	83.744492	83.308189	82.574532	82.218506	84.848488	84.637489	87.625343	86.025955	86.547119	85.772514	84.391502	82.368561	82.313774	81.269516	82.368217	82.725418	83.575249	86.862549	82.774406	82.221527	82.217857	81.383453	80.315125	79.865585	79.57859	79.978752	80.005127	79.68251	79.398346	78.117256	79.20385	79.609207	80.355118	79.748428	80.994171	81.169006	78.805321	79.508011	80.472389	82.493332	84.724075	87.023819	84.65715	79.379372	78.731674	79.629639	79.051521	79.407639	79.691238	79.644119	79.40686	77.693253	79.139244	78.089836	79.29277	81.267052	83.915009	84.372169	84.667274	81.672882	80.882462	78.816582	78.815514	82.101173	89.734268	89.78772	89.912735	87.16272	83.758972	88.289032	89.407104	87.522301	86.900589	86.848663	89.22332	87.219002	83.325745	89.427315	89.256386	90.05957	90.01062	89.043221	79.352402	80.096298	82.152672	81.391609	89.551941	89.482979	89.821625	89.861252	83.364471	84.102592	89.379532	89.505768	87.185974	85.957008	80.015205	80.401016	78.073608	82.745697	82.52372	86.742836	86.024345	83.137108	79.001999	79.244469	78.674385	81.695992	82.586571	83.708458	84.245377	82.985916	84.039276	82.566376	83.54229	83.337502	85.496552	86.53817	82.334869	86.594498	88.620811	84.718193	87.789108	84.281334	82.566139	82.578262	85.380096	88.374046	84.734177	86.407623	84.29245	84.93084	84.821381	84.310196	83.50856	84.650665	83.389961	82.537964	82.293823	81.9561	83.265442	83.648056	83.484718	83.312119	84.381889	85.896523	85.284058	82.586288	83.234848	83.401505	84.449997	84.144867	81.930115	81.733391	82.462242	81.337128	81.852325	81.575974	81.014923	81.474693	82.491508	82.572495	83.601624	82.663597	81.99543	80.57811	80.946213	80.696358	80.274567	79.906288	80.097389	80.288963	80.549072	79.420059	80.003754	80.057373	80.202515	79.542793	78.708969	78.126633	78.143524	77.768204	78.52729	79.532822	80.467133	79.648926	78.817528	80.319992	80.374474	80.933105	80.428459	80.984512	82.104309	83.030548	81.797935	80.923576	79.842453	81.686462	81.211922	81.386009	80.816376	80.4011	80.274849	79.26046	79.069267	77.453781
75.710281	76.195145	75.898788	75.447067	75.173607	74.8367	75.49852	76.519386	76.797928	76.515465	77.087608	77.360657	76.674332	77.464622	77.753784	76.935905	77.280388	77.337959	76.36541	76.800568	76.580696	76.164139	75.50013	73.943909	74.256851	75.041168	75.430733	76.648651	77.46981	79.045624	79.113899	78.967087	79.214882	79.840225	78.644302	80.704254	80.845726	80.903259	81.318443	81.708603	82.461876	81.80909	83.173561	82.981346	80.742256	80.022141	79.48381	80.779785	82.203377	81.591919	82.435333	81.077576	82.927208	80.916473	80.920959	79.576981	78.933182	80.150711	80.904396	82.283669	82.251076	82.589767	84.379913	86.301559	83.536476	82.309074	87.166618	82.092354	89.154053	81.265976	84.197113	82.548004	81.771156	82.507324	82.779343	85.489616	80.565445	83.294823	87.36869	81.543938	88.379601	89.770164	90.011284	86.113777	86.322136	81.573227	81.195488	81.152489	78.82856	75.731743	82.123146	90.122139	81.356056	81.205467	76.334427	74.378876	69.915939	75.122086	72.624908	74.747246	85.793869	79.96978	78.016365	76.790482	74.982246	72.923294	74.567688	75.118996	72.699776	72.964134	72.50515	74.274849	79.100105	82.150078	79.479088	81.721115	79.700981	90.956154	91.11129	74.280624	72.538177	73.877174	75.655998	76.829857	82.415939	80.640724	81.130234	75.911705	74.232643	76.722359	74.647934	73.261002	73.902222	75.121231	84.16864	79.290863	87.598396	82.254829	81.010353	78.702538	83.652199	86.156204	76.335007	76.143105	77.840149	76.202866	82.873825	81.391479	81.503983	84.149155	88.420822	89.533829	89.430084	89.288918	89.34359	89.374207	86.615204	85.60096	79.763962	82.040833	83.614479	81.401825	88.171852	88.576752	86.554153	85.236656	88.920654	87.524239	88.67643	85.459	90.698792	87.024399	87.107117	86.698006	89.107681	89.825638	89.645775	89.419594	82.201874	83.999573	80.730392	80.104919	80.795815	79.342575	81.361252	80.199059	81.512589	84.414589	80.528366	79.434052	78.973351	80.508095	80.775131	80.062157	79.693619	80.080185	85.700333	80.653214	81.974083	83.570419	84.219284	82.216232	82.870277	82.862297	82.134865	81.795792	79.577255	80.191612	79.987503	79.818634	79.863571	80.028381	81.290459	82.181854	82.074394	81.185791	82.767174	88.532532	84.630821	83.364944	83.367134	82.45842	82.203163	80.736122	82.71244	83.675568	84.183876	83.595421	83.969749	82.923492	88.360397	87.84243	86.909111	86.61042	85.934479	83.4161	82.577881	83.128075	83.362694	82.857796	85.079025	84.131477	87.325348	87.555435	88.033684	85.067978	87.683258	88.254395	87.217667	83.090652	83.828194	84.354103	84.721092	87.757027	86.545403	87.711861	86.807144	83.820816	86.323868	82.911011	83.591942	83.013428	84.69313	84.557365	86.472015	88.058334	88.69825	88.652802	88.640312	87.855453	85.412865	85.283775	84.56662	85.147156	84.922493	88.135887	85.400978	85.664925	85.296432	84.48793	84.725166	85.848732	83.826904	85.161293	84.92485	87.407143	87.59037	86.657944	86.688568	87.110359	87.595177	86.006729	87.472267	87.633415	87.925087	87.655876	87.835861	88.198433	85.950684	84.258316	82.569061	82.555992	81.795959	82.122543	82.024506	82.42392	82.294144	81.79126	81.43187	81.049187	84.444351	83.622177	87.997337	86.697685	87.390831	86.444527	84.125832	82.359055	82.188957	80.411057	81.293312	82.159065	83.842506	86.364532	82.190826	81.689163	81.954727	80.910767	79.914658	79.101135	79.281998	79.947594	79.42997	79.723038	79.233505	77.270988	79.930733	80.248901	80.848518	78.909691	81.647194	81.34185	78.636749	78.551964	80.575043	83.000763	86.486267	88.844978	87.221771	79.448837	78.383072	79.329468	78.881989	79.427979	80.651711	80.7117	80.210068	76.639359	78.379745	77.208374	78.910271	82.831703	86.525963	87.103043	87.097015	84.37352	83.329712	78.092796	78.51371	82.929375	89.91713	90.085144	90.124687	86.55632	84.137978	89.926811	90.097458	88.946106	89.064468	88.599113	89.813751	87.979652	83.006859	89.9002	89.67382	89.98468	89.869171	89.736481	81.312927	80.825409	82.034439	81.447334	89.58271	89.265007	89.845161	89.624512	83.86319	84.84623	89.448471	89.312729	85.837982	85.921219	80.611542	81.25074	77.42057	82.905792	82.486488	85.383339	85.832275	83.601234	79.938667	79.915474	79.755165	82.54805	83.519035	84.617325	85.050575	83.54184	84.043869	82.627487	83.066536	83.196312	84.652489	85.083618	81.704826	85.504959	86.751007	83.868362	86.019455	83.600784	81.280502	81.715904	83.439957	86.149055	83.72406	85.13784	83.884949	84.286255	84.1866	83.573128	81.616226	83.6381	82.622726	81.317795	81.47049	80.902893	82.265457	82.448463	82.42804	82.437675	83.229736	84.384331	84.200165	82.293648	83.010399	82.965958	84.02063	83.90448	82.363045	81.966118	81.775314	80.093788	81.11232	80.406898	80.077499	81.005051	81.68129	82.444519	83.349411	82.060745	81.047127	78.968376	79.75898	79.63633	78.931725	79.195679	79.361115	79.51445	79.658348	79.0373	79.140961	79.509453	79.778358	79.170334	78.699875	78.703011	77.961731	77.337524	78.533813	79.178299	80.419022	79.885216	79.705788	80.520256	79.918114	80.45739	79.89595	80.500648	80.897591	82.266266	82.473465	80.980225	79.875816	80.88723	80.61924	80.510193	80.302139	80.070847	80.322937	79.761406	80.14994	78.065697
73.558357	74.50222	74.497086	74.169884	73.417793	73.032623	73.534523	74.025215	73.8731	73.789391	74.511398	74.545242	74.535393	74.769455	75.224915	74.639503	75.081772	75.434769	74.868629	75.155022	75.551392	75.438995	74.860001	73.552414	73.503174	74.016136	74.35817	76.140984	76.573273	77.832344	77.564445	77.807022	78.327881	78.84626	78.568985	79.469582	79.670166	79.983261	80.151962	80.401642	80.769188	80.845795	82.001007	82.131088	80.88092	79.872086	79.301292	79.891266	80.692223	80.500496	81.446716	81.122726	81.872696	80.189102	79.269661	78.150902	77.584335	79.51722	80.967308	81.559776	81.893982	81.510834	82.979973	84.224152	83.697235	82.670227	86.282867	83.39756	88.571091	80.953873	83.458282	81.166779	80.749573	81.978691	82.762756	85.011116	81.02018	82.106041	84.641121	81.919212	84.576447	87.787437	88.794418	85.58313	84.199066	81.190765	81.748863	80.749962	79.540047	78.431892	82.361923	89.971397	80.213562	83.614861	80.492836	81.945366	79.029167	81.604088	78.879715	78.015892	84.7239	79.427956	78.279945	75.805557	72.48037	68.87516	71.342468	79.449928	72.48745	72.795151	72.613083	76.778015	82.470673	83.874008	83.223213	85.747818	83.605141	90.650513	90.50782	79.057426	78.829155	78.873383	79.59095	79.658966	84.358673	83.063164	83.242142	78.000076	77.39325	80.032463	77.928299	76.865349	76.213402	77.602211	87.559875	82.374969	89.755234	86.172806	84.61528	82.640961	84.80246	86.317497	79.181511	77.379005	78.274475	77.077415	81.385666	80.150238	82.591614	84.719757	86.182999	89.023529	88.973206	88.944176	89.03389	88.689301	88.569435	88.314415	82.841873	85.267014	87.053841	83.348679	89.315285	90.069519	89.829239	89.193581	89.933182	88.800301	89.436844	88.338875	90.880043	89.47184	89.535461	89.082512	89.512032	90.203506	90.065292	89.799667	83.096466	86.360947	83.454376	82.937912	83.735756	80.89399	81.726479	79.707077	81.393562	85.731186	80.838196	80.933899	79.180077	80.772667	81.355194	79.821335	79.222565	79.655281	87.751968	80.610893	82.35849	84.565178	85.466789	82.890472	83.062454	82.190933	80.976685	80.839035	79.813057	79.860497	80.615273	79.95208	80.352608	80.338425	81.148048	81.690498	81.521324	80.774063	83.340309	88.162041	85.221375	83.653488	83.167023	81.619621	81.446541	80.02356	82.011459	82.838783	83.352051	84.231644	84.191879	83.147446	88.375893	87.22979	85.425804	85.118317	85.069824	82.717865	81.240036	81.612473	82.792625	82.041458	85.006561	83.188538	87.599098	86.638397	88.202644	84.35923	87.071266	88.531761	87.766792	83.437752	83.172943	83.17543	83.476738	88.044006	85.60347	87.442116	86.014259	84.037918	86.390755	83.032349	84.106972	83.357841	83.960716	84.498512	85.508308	87.94062	88.635574	88.496269	88.598366	86.957794	83.449982	83.713844	82.899506	84.261337	84.188965	88.028015	84.780167	84.803467	84.929276	83.916687	84.469673	85.589355	83.904434	84.529213	84.878593	86.468948	86.792618	86.571709	86.516861	87.362465	87.833229	86.656082	87.266891	87.647209	87.771446	87.791229	88.204208	88.019028	85.844398	83.563988	82.071198	82.331932	81.251579	81.63578	81.183319	81.327324	81.831474	81.348564	81.593895	81.142189	85.163895	84.072357	87.893845	87.283112	88.225601	86.894646	83.80423	81.992172	81.736717	79.397461	81.257652	82.975594	85.166443	86.423157	81.630821	81.348717	81.728149	80.748993	80.485886	80.065033	80.44239	81.768089	81.226089	82.015167	81.009811	77.916092	83.318489	82.663925	81.593269	77.757263	82.123466	81.179199	78.47963	78.343803	82.377548	84.353287	88.048813	89.821213	89.446198	80.398766	78.987686	80.220795	80.145157	81.046913	83.455536	84.513062	83.408569	76.302689	78.434357	77.151466	79.729218	85.084839	89.309898	89.541534	89.432381	87.720856	87.128616	78.926765	78.996933	83.031601	89.543465	90.052185	90.202728	84.838829	84.83535	89.736008	90.056564	89.67672	89.814499	89.765793	89.966759	88.658722	83.472038	89.836624	89.382103	89.7024	89.57962	89.600525	82.307358	80.469421	80.929245	80.47805	89.399467	88.88047	89.407707	88.978104	83.852829	86.326401	89.466927	89.017838	84.262283	85.622185	82.317291	82.943024	79.906418	83.484184	83.151932	84.661545	85.092331	83.443176	80.315018	80.999046	80.815948	82.520798	83.055977	83.61853	84.733147	83.302483	84.105469	82.885063	82.221016	81.66745	82.773956	83.554588	81.747292	84.054291	84.791191	82.795288	84.02417	83.239502	81.130836	82.302643	82.316544	84.457481	81.890549	83.689919	83.075027	83.576111	83.608681	83.058487	80.72245	82.88298	82.780525	81.556023	81.462509	80.696793	81.532608	82.12072	81.922432	81.762718	82.342422	82.914909	83.310013	81.324448	81.949875	82.174065	82.52861	82.633728	81.876358	81.768173	81.268463	79.655281	80.437904	79.578827	79.364525	80.577957	81.263596	82.033386	82.569855	81.466156	80.34317	78.485939	79.232994	79.057358	78.365089	78.35994	78.808647	78.989639	79.04966	78.826691	78.655823	78.926529	78.701439	78.575676	78.306664	78.819633	78.454353	77.795219	78.321831	78.032173	79.068901	78.691589	79.676842	80.174339	79.723557	80.012825	78.998672	79.136299	79.216705	80.447151	80.931068	80.266754	79.124008	80.006134	79.706543	79.324379	79.528336	79.519943	79.74205	79.568871	80.631706	78.981445
72.174683	72.007637	73.274582	72.531586	72.056877	71.540825	71.281464	71.205482	71.196854	71.296295	72.178864	72.546394	73.017136	73.322922	73.096718	71.608887	71.877991	72.318108	71.427956	73.047859	73.297089	73.14946	73.539993	73.149139	73.171005	73.911491	74.380081	76.025604	76.129868	77.255409	76.776772	76.724335	77.089752	77.588966	77.409584	78.447937	78.993996	78.929749	78.768494	78.775467	79.555717	79.837967	81.063698	81.180061	80.249504	79.91938	79.511894	79.743622	80.304008	80.042694	80.197983	79.898476	80.413765	79.178703	78.003662	77.380508	78.133179	80.729233	81.756004	80.51442	80.897781	80.830322	81.891449	81.999939	82.654007	82.98941	85.134216	83.745178	86.031357	80.876709	82.813164	80.418266	80.68988	83.170837	83.752274	84.398949	81.154976	80.881371	82.769539	80.744102	81.458687	84.93676	88.46685	84.270866	83.354813	80.733009	79.935493	79.21228	79.523079	78.787811	82.180092	89.601685	79.892555	85.273155	82.749901	84.175552	82.928215	83.023148	80.421036	79.162613	83.222275	79.546982	79.97403	77.941025	73.697708	72.287315	78.160538	87.484985	76.398972	75.710777	76.532242	81.554886	84.917557	84.298141	85.891953	87.569145	86.006874	90.154991	89.950279	82.095528	81.248764	81.33857	80.639153	80.215172	84.694077	84.119049	84.633804	80.981407	80.808174	82.467285	81.156174	80.056129	80.164383	83.09964	89.259796	84.804863	89.557411	85.612381	83.872612	83.162277	85.233521	86.303268	81.26947	78.303963	79.739456	76.729721	82.403618	80.39093	84.117661	84.001297	83.74968	89.426628	89.553276	89.177612	88.989388	88.644279	89.147293	89.436371	85.518715	87.822258	89.136909	84.979012	89.590546	89.781281	90.134689	90.12915	89.91584	89.617668	90.012512	89.86853	90.422203	90.156166	89.897987	89.88063	89.265846	89.860527	90.261353	89.983627	84.557693	88.834824	86.758133	86.78508	86.207054	82.052681	82.864166	79.664223	80.388939	86.249603	80.108124	82.542603	79.76825	81.545357	83.168373	80.725266	79.743965	80.524483	89.274712	82.033562	83.718826	86.229416	87.412827	84.639809	84.527756	82.461662	79.550262	79.501511	79.360535	79.60556	81.163818	79.948219	80.136574	79.58683	79.897774	80.527016	80.178673	80.93486	84.27681	88.77243	85.816101	83.438545	83.155968	81.524307	81.576965	79.706779	82.246353	82.71096	83.047691	84.81282	84.098579	83.83139	88.08857	86.430046	84.124092	83.355011	83.961449	82.364655	80.702583	81.057083	83.794014	82.506035	85.713425	82.820305	87.910774	86.116997	88.438118	83.879372	86.477592	88.215042	88.338768	84.322792	83.312134	83.115288	83.30632	88.204338	85.439491	87.781746	85.488396	83.819244	86.194328	84.017044	85.218483	84.18074	83.29287	84.295975	84.794373	88.129517	88.526031	88.529373	88.572227	86.727615	82.942848	83.401726	82.408875	84.620842	85.224533	87.810005	84.309639	84.443085	84.767464	83.342606	84.181412	84.839813	83.975586	84.190765	84.976654	85.850044	86.137192	86.711227	86.189888	87.769775	87.800201	87.437996	87.657356	87.82988	87.957726	88.054199	88.404816	88.504593	87.083282	83.888145	82.222069	82.552925	80.663361	81.129272	80.571198	81.182266	82.060707	81.963219	82.375015	82.197777	85.614006	84.155441	88.144852	87.489708	88.251694	87.294876	83.713524	81.249794	81.753342	79.242729	82.510239	85.329994	87.690964	87.080772	81.312325	81.680885	82.058624	80.729988	80.538651	81.548401	81.502632	85.056305	83.897354	84.919014	84.036697	81.336098	86.75618	84.998367	83.229866	76.380554	83.271843	81.312988	79.520309	80.50399	85.688446	87.512627	89.352814	89.900093	89.937469	81.785187	81.602539	82.719666	83.328766	84.413536	87.692848	89.009689	87.519775	77.657608	79.928909	77.824081	80.990288	85.965828	90.173141	89.868912	89.796005	89.98262	89.924385	79.804558	79.349609	82.547104	89.612175	89.81424	90.298882	84.279472	85.448677	88.878555	90.047699	89.586037	89.578163	89.899361	89.911079	87.517006	83.575531	89.450661	88.912415	89.544044	89.216476	89.556473	82.02298	80.008682	81.187271	81.713882	88.718674	87.745872	89.142166	88.93158	83.20137	86.886963	88.719704	88.057289	83.956429	85.535858	83.082413	82.843224	82.264122	82.834724	82.865517	84.22364	84.215652	83.677155	81.511086	81.873291	81.069748	81.811089	81.687706	81.923416	82.996986	82.446495	83.266563	82.133232	81.718758	80.808029	81.749374	82.603737	81.649231	82.795181	83.744576	82.436882	83.321899	83.11026	81.153343	82.198975	81.385628	82.694153	80.439552	82.298004	81.819931	82.213654	82.446732	82.002556	80.281433	81.818451	82.233376	81.133453	81.222778	80.732285	81.280502	81.137466	81.212524	80.940269	81.498108	82.103531	82.480499	80.343407	81.22261	81.261017	81.03067	81.548553	80.798477	80.993271	80.715523	79.365601	79.819771	78.99485	79.065514	80.041748	80.26519	80.871239	81.187378	80.089172	79.486145	78.295547	78.569969	78.360756	77.921608	77.890816	77.971344	78.342346	78.44268	78.215492	77.959091	78.012695	77.55571	77.492516	77.437927	77.743912	77.642914	77.107094	77.37291	77.716728	78.220337	77.98658	78.870552	79.497971	78.824974	79.403366	78.474503	78.418884	78.44429	79.015305	79.299377	78.975456	78.118584	78.973656	78.74498	78.392471	79.277046	78.998672	78.984833	78.525299	79.689804	78.31559
69.470177	67.512939	69.039589	68.384895	68.640991	68.583611	67.436424	68.081696	69.01004	69.927505	70.081161	71.044853	71.211235	71.798615	71.310196	69.58062	68.738495	68.929657	67.768501	69.031715	69.903305	69.388855	69.985397	71.289703	72.00766	73.130859	73.535698	74.509407	74.905281	76.114098	76.012047	75.273987	75.067238	76.370926	76.107101	77.3265	78.013252	77.553116	77.290192	77.518784	78.472893	78.459076	79.566956	79.708984	78.787659	79.122871	79.00206	79.489578	79.972443	79.449051	79.28157	78.771606	79.828186	78.062775	78.056404	77.489021	78.960175	80.83152	80.706596	79.424156	79.310989	79.602791	80.535774	80.150627	81.144394	81.550247	83.405373	82.469109	84.026077	80.613686	82.173012	80.387932	81.633888	83.784378	83.448631	83.388054	81.010887	80.216522	81.739738	80.399841	80.475388	83.241989	86.166954	83.652946	83.522919	82.803268	80.859207	80.576775	81.891037	81.043419	82.900688	88.106255	81.340546	86.012993	83.942284	84.248787	82.276375	81.887436	79.645302	79.20192	81.247849	80.05722	81.698135	81.518684	79.824989	80.598709	83.6054	87.097595	84.048843	81.868805	81.846039	83.515167	84.07444	83.287224	85.254784	86.92572	85.450455	89.302475	89.696289	82.402115	80.986557	81.489075	80.654968	80.419838	84.767822	84.606743	85.586502	82.780113	83.408676	84.649765	83.54937	81.584579	82.580902	85.252487	89.565269	85.065933	89.1633	84.525459	82.85434	82.791252	85.431915	86.254433	83.075523	80.864136	83.16114	78.004044	84.134995	82.006714	86.264885	84.711174	84.582664	89.562286	89.643097	89.083755	88.912224	88.552147	88.9422	89.233963	87.842239	89.333565	89.704376	85.161682	89.36264	89.678284	89.687576	89.837784	89.903633	89.570328	89.88488	89.996971	90.038795	90.182838	89.902153	89.942024	89.222801	89.893181	90.196533	89.86866	87.611008	89.558784	89.095451	89.070068	86.859802	82.381149	84.192757	80.039223	80.102066	87.099716	79.806061	85.389732	82.271461	84.081696	86.031616	82.782951	80.642441	82.544014	89.792374	84.895561	86.539139	88.358894	89.123901	87.702225	87.315346	85.227837	79.41143	78.917198	78.921722	79.735336	82.921906	81.60318	81.066376	79.918243	79.077789	79.590286	79.569427	81.499588	85.322975	88.482681	86.514503	82.964226	82.483917	80.969757	81.729202	80.202385	82.823608	83.016624	82.306076	85.20417	83.095222	83.725822	87.639122	86.334129	83.503197	82.736145	83.019608	82.190094	80.583473	81.363205	85.170609	83.479553	86.933357	82.896027	88.653961	86.816795	88.500534	82.936455	85.534081	88.298836	88.34008	84.533958	83.468796	83.558235	83.962624	87.817497	84.99144	86.941742	84.93116	83.530342	86.023483	84.399117	85.69426	84.40802	82.70787	83.813583	84.058586	88.247017	88.422585	88.276649	88.508133	87.05616	83.022285	83.509224	82.712372	84.359955	85.249161	87.528229	84.106819	84.384674	84.277733	82.409714	83.455902	84.166473	83.970955	83.937241	85.02639	84.788101	85.49234	86.7733	86.065071	87.795441	88.241501	88.103226	88.141273	88.309219	88.559204	88.538521	88.61261	88.642052	87.95742	85.009331	83.61628	83.915421	80.57373	81.360794	80.758995	81.576859	83.370972	83.213646	83.760239	83.387238	86.795036	84.716263	88.615097	87.320793	87.910278	87.274406	83.805984	81.615562	83.191628	80.18187	84.200615	87.197632	89.178085	87.999672	81.155212	82.919418	83.512512	81.331551	80.142128	82.477882	82.399994	87.497498	86.056145	86.960052	86.187485	85.172859	88.359367	86.841026	86.489182	75.225578	85.117393	81.839409	82.613777	84.581291	88.125847	89.743752	89.688782	89.958824	90.285347	80.987175	84.133904	87.140549	87.85614	88.788994	89.832069	90.12117	89.350861	79.119759	81.132294	78.765961	81.532135	85.69503	89.933418	89.824951	89.895607	90.25721	90.186897	81.115044	79.978386	81.981247	89.301895	88.038704	89.980904	85.267792	86.169395	88.07814	89.409462	88.998978	88.767258	88.938255	89.22422	86.362968	83.68544	88.770607	85.941261	88.147263	87.256248	89.140793	83.088699	81.459892	83.362732	83.301369	86.30574	85.854958	88.734451	87.912102	83.306	86.308891	86.660477	86.217697	83.732407	84.434181	82.624527	81.417084	81.366142	81.354744	81.36129	82.543549	82.664719	82.815544	81.88353	81.84935	80.734962	80.715225	80.696922	80.675224	81.438583	81.387108	82.209534	81.568703	82.731621	81.452446	81.392273	81.348633	80.343277	81.863831	83.073418	82.295197	82.620964	82.448227	80.490646	80.795731	80.320572	80.962799	78.813385	80.863968	80.384003	80.82959	80.826462	80.391617	79.401604	79.826721	80.588814	79.786575	80.059731	80.089256	80.475304	79.809898	80.161186	79.82061	80.877312	81.138321	80.857056	79.336998	80.591003	80.086403	79.546875	80.218781	79.876617	80.331238	80.382927	79.383514	79.480423	78.746651	78.644791	79.237579	79.382233	79.48793	79.470352	78.864502	78.077988	77.269547	77.616669	77.229767	77.165649	76.964806	77.050056	77.254593	77.667633	77.613922	77.042122	77.153229	76.940796	76.908371	76.664978	76.652451	76.364639	75.973358	76.520569	76.970558	77.721252	77.66864	77.752258	77.782921	77.076218	77.910942	77.405396	77.516396	77.282684	77.65641	77.866692	77.393318	76.896896	77.731079	77.873672	77.755569	78.475342	78.210533	77.984177	77.677887	78.996552	77.295532
65.786987	64.207748	64.500023	63.15023	64.591156	64.843689	63.847603	64.365829	66.278992	68.290909	66.892059	68.282433	68.214905	69.279396	69.375099	67.979446	67.065331	66.422012	66.237923	65.367088	65.84832	65.689484	66.487282	68.689896	69.844398	71.580154	72.008217	72.374863	72.740112	74.070122	73.897522	73.283722	72.797066	74.401237	73.979164	75.888641	76.419914	75.734917	75.289474	75.994019	76.570267	76.062965	77.298798	77.569359	76.647728	77.036819	77.229507	78.259369	79.17617	78.687469	78.679749	78.603722	79.95253	78.487785	78.760361	78.274498	78.84272	80.124428	80.453758	79.412506	79.390617	79.612747	79.673729	78.859924	80.108505	79.951973	81.33387	81.140343	82.012123	80.691406	81.731201	80.689041	81.846558	82.971069	82.653343	82.732841	80.189896	79.976822	81.967705	81.326447	81.295029	81.516197	84.322021	82.09903	81.917046	82.277405	81.528297	81.093307	82.880966	83.359856	84.405167	86.465836	81.452507	84.558784	82.640236	82.53685	80.34124	80.271324	78.013527	77.922249	79.410873	79.772842	81.995003	82.543564	82.775612	82.293243	82.364784	85.621178	84.612984	83.528175	82.352806	81.527435	81.468666	81.095322	84.391182	85.878197	84.720917	87.921028	88.754852	82.871849	81.413818	81.398224	80.458542	80.008667	82.704781	83.252701	84.481949	83.186264	84.067337	85.051773	84.517799	82.171852	82.109627	85.345398	89.214241	85.297104	88.712021	84.562607	83.149963	83.042412	86.376595	85.674774	83.895782	83.047997	84.926033	80.550217	85.017532	84.190933	86.624817	86.23954	86.010399	88.968338	89.404488	88.984154	88.751572	88.686729	88.656403	89.015518	88.733009	89.178452	89.363266	85.375679	89.172226	89.388908	89.022476	89.484138	89.571426	88.661232	89.47094	89.309875	89.834671	89.866257	89.550781	89.896019	88.749321	89.601852	89.485405	89.584152	88.6866	89.278831	89.464699	89.337837	87.805458	83.245789	85.621758	80.893967	80.681984	88.461357	81.826218	88.578514	86.463989	86.865097	88.649498	85.689369	81.33419	85.096298	89.790489	87.800095	88.437088	89.293549	89.64769	89.539474	89.360413	88.087288	81.901405	79.40847	78.829224	79.51638	84.363029	84.625755	83.687775	81.491371	78.985474	79.491623	80.419365	82.376991	86.495598	88.983269	87.45295	82.351158	81.957153	80.341042	81.809395	80.456268	83.450966	83.75425	82.129539	86.044258	82.051651	83.553322	87.446045	86.673698	83.584373	82.429436	82.462173	82.379074	80.38089	81.922256	86.341789	84.338867	87.757973	83.761589	88.902695	87.374268	88.606216	82.583946	86.038338	88.599541	88.696663	84.107979	83.699059	84.344017	84.527138	87.444969	84.210701	86.700821	84.973129	83.656403	86.492249	85.455353	86.627693	84.836472	82.654419	84.080322	83.60894	88.536224	88.694496	88.276306	88.373833	87.628113	83.145432	83.997536	83.202164	83.738091	84.368736	87.451599	84.262238	85.086128	84.451714	82.018753	83.056961	84.219757	84.269646	83.619667	85.013641	83.770645	85.087158	86.309776	86.12957	87.739845	88.052437	88.567894	88.51429	88.519829	88.92701	88.739166	88.810173	88.875725	88.546204	86.169548	85.762192	86.367622	82.606049	82.990936	81.515594	82.705788	85.344734	84.603416	85.385185	84.973045	88.542572	86.530807	89.11264	87.669441	87.975296	87.564384	84.68071	83.030334	85.23275	81.539047	85.066216	88.007614	89.750381	88.599434	82.486191	84.662834	84.566963	82.185867	79.665321	84.006081	84.049767	89.32402	87.992165	88.919907	88.231308	87.62751	89.068542	88.069	88.977028	75.752983	87.477112	84.879234	86.542786	88.233498	88.296028	89.729851	89.692963	89.717361	90.295425	81.409721	85.804146	89.801964	90.004677	90.001244	89.780357	90.210846	89.879211	79.32444	80.550682	78.972878	80.804611	83.486801	89.664421	89.601852	89.674316	89.867691	89.643051	82.738663	80.964432	82.130676	88.968491	86.622581	89.533897	85.061409	85.749191	86.559517	87.557388	87.346588	86.131203	86.870872	88.746956	85.723938	84.171562	86.504097	82.595451	86.015457	84.711929	88.729492	83.649605	82.912231	84.048157	83.035484	84.860291	84.77729	86.935822	86.059708	83.045593	83.834564	83.990799	84.493423	82.404564	82.770996	80.961151	79.666542	80.028191	79.465805	79.048607	80.458542	80.748886	81.43779	81.051933	81.126694	80.352226	80.07402	80.486656	80.161079	80.004005	80.200493	81.078629	81.217484	82.2258	80.843987	80.465393	80.224548	79.121346	80.625809	81.889297	81.618416	82.144966	81.617989	79.631569	79.951286	79.734154	80.490585	78.261772	79.799965	78.801926	79.150871	78.863342	78.845253	78.0625	78.160431	79.161621	78.713089	78.790642	79.308868	79.630882	78.933655	79.412247	78.968803	79.361481	79.252388	78.972153	77.765823	78.787209	78.718132	78.284714	78.443565	78.331573	78.995026	79.409653	79.135147	78.590698	78.100006	77.67939	78.198021	78.198044	77.985703	77.538239	77.043259	76.308716	75.81002	76.247307	75.953423	76.070473	75.843193	75.933853	76.144913	76.502823	76.650986	75.908211	75.602135	76.048264	76.14933	75.701378	75.404831	74.849686	74.822556	75.26828	75.464958	76.294106	76.437271	75.972198	75.468132	75.021622	75.390457	75.268257	76.312515	76.165749	76.225014	76.410858	76.012627	75.663269	76.639313	76.50074	76.48658	77.237946	77.207214	77.382309	77.304375	78.22345	76.386116
64.315292	62.657047	61.579765	60.761177	61.19857	62.046318	62.411999	62.014668	63.945644	66.251656	64.16423	65.849258	65.106415	66.450806	66.743469	64.97274	65.456673	64.581566	65.525398	63.743492	62.666573	64.056343	63.941608	66.359612	67.038406	69.140785	69.48642	70.463669	70.445969	72.117584	71.893394	71.644188	71.536743	71.550819	71.550415	74.232155	74.409996	73.99646	73.609688	73.893013	74.018005	73.543556	74.598007	74.714882	74.481941	74.678238	75.130737	76.236725	77.048363	76.859238	77.246742	77.400848	78.45285	78.189308	78.389595	77.622787	77.477257	79.014206	79.91275	79.1157	79.07206	79.282555	78.753624	77.911308	79.180122	78.391037	79.774559	80.174103	81.055756	79.916267	80.347267	79.976051	80.327721	81.725754	82.313171	82.086838	79.955856	79.920776	81.723671	81.280632	80.511269	80.002121	83.137001	80.910126	81.271492	81.255592	81.176559	80.462364	82.557793	83.475555	84.168152	85.098877	81.434914	83.966423	82.231056	82.174561	79.267212	79.297813	76.833977	76.498596	78.762856	79.100578	82.27803	82.307167	82.260071	81.625137	82.326416	84.537971	83.625397	83.113914	82.25116	79.686455	81.065453	81.35099	84.319191	84.550804	83.627762	86.063698	87.199921	83.09539	81.598122	80.651367	78.818924	78.263939	80.673271	81.079079	81.937943	81.647812	82.496147	83.660912	83.266968	82.577896	82.523544	85.220261	87.532562	84.954956	87.282173	84.647125	84.089012	83.361794	86.265633	84.62925	83.543388	83.17234	84.389503	82.015625	83.53199	83.336472	84.621803	85.260147	85.342354	87.896973	88.46756	88.525475	88.463913	88.367157	88.066429	88.727814	88.290985	88.559181	88.83551	85.442818	88.550621	89.265694	89.331955	89.32048	89.417252	86.917625	89.065758	88.47065	88.719017	88.582977	88.818604	89.23851	88.536263	88.880508	89.050652	89.391075	89.213982	89.014259	89.002007	89.144333	89.004341	84.709267	87.789604	82.901306	83.078354	89.289711	85.590469	89.800705	88.942566	88.215622	89.53907	88.456703	82.483551	87.961136	89.78231	89.485764	89.734161	90.046844	90.172882	90.097763	90.052467	89.56572	84.85434	80.07518	78.559113	79.865112	86.015915	86.848701	86.241364	83.050484	80.825516	80.611305	80.957672	83.785881	87.681969	89.212868	87.823784	82.00547	82.549637	80.094391	82.310043	80.731209	84.606461	84.702789	82.418343	86.853294	82.283539	84.040604	87.572815	87.517731	84.237137	81.914001	82.297234	81.613678	80.34111	82.811531	87.971947	84.653412	88.110374	83.569221	88.436104	87.164261	88.738136	83.372475	87.274315	88.794746	88.770645	83.199982	84.26535	85.298775	85.244827	87.644615	84.316505	87.530136	86.434464	85.077888	87.631012	86.539024	87.243851	85.349052	83.633896	85.418419	84.141541	88.64267	88.570984	88.277359	88.350182	88.050781	83.542381	84.887367	83.92836	83.883942	83.794312	87.336395	84.597305	85.885666	85.024994	82.411537	83.669319	85.23011	85.469879	83.573555	85.795753	83.701424	85.177689	86.262672	86.584778	88.306885	88.320938	88.883278	88.780472	88.68853	89.011017	88.749855	88.738976	88.731445	88.726486	86.782188	87.685661	88.063034	85.357094	85.588989	83.265877	84.23336	87.175674	85.63446	87.391754	86.866814	88.8424	87.905045	88.948425	88.555534	88.710953	88.824509	86.652557	85.363144	87.046715	83.003555	86.32872	88.931534	89.78064	88.82457	85.188629	86.204628	85.234123	81.992554	80.091255	84.853745	85.475174	90.041412	89.435318	89.858337	89.810745	89.777031	89.873917	89.025864	89.527977	78.450577	89.070496	87.951714	89.02887	89.207764	88.034691	89.387917	89.292671	89.45575	90.052704	83.332176	85.902313	89.709572	89.813187	90.012856	90.015129	90.181793	89.866295	78.690155	80.226807	77.99102	79.059441	81.815529	89.495956	89.313141	89.567604	89.261017	88.863968	83.284889	81.933395	82.421944	88.661148	86.441284	89.03492	85.05658	84.625305	84.959038	85.783371	85.307747	83.886475	84.843529	86.864822	84.365707	83.450195	85.772842	81.851173	85.90905	84.433769	87.457672	83.384193	83.120735	82.921394	82.001114	84.054337	83.693161	85.832085	84.617989	81.330177	81.523254	82.584656	83.797508	81.629318	82.478035	80.877998	79.711349	79.785995	78.579323	77.995911	79.309273	79.766685	80.612549	80.257957	80.647118	80.197212	79.380058	79.188187	78.790878	78.861191	78.867699	79.73851	80.134468	80.739342	79.810463	79.531059	79.324806	78.506073	79.641457	80.406342	80.364693	81.37384	80.828865	79.718727	79.764435	79.700233	80.296455	78.337776	78.8722	76.947769	77.028366	77.02433	77.830368	77.512924	77.873543	78.16732	78.438782	78.370842	78.614258	78.721458	78.01799	77.890404	77.33268	76.930649	77.011024	76.767502	76.0355	76.774048	77.097717	76.528702	76.753838	76.642281	77.930984	78.31636	78.514999	77.744019	77.02137	76.686928	76.352081	76.649658	76.262329	76.027321	75.478157	75.013557	74.590324	75.20871	74.802048	74.763786	74.42675	74.637527	74.646027	74.898994	74.511276	73.760597	72.543671	73.238937	73.5327	73.687042	73.477295	73.096954	73.119011	73.514801	73.395088	74.186447	73.856171	73.989983	73.089249	72.444	72.825836	72.922379	74.642891	74.695747	74.94783	75.141914	74.972809	74.682892	75.549934	75.442558	75.411079	75.875702	75.95359	76.650192	75.868774	76.66951	74.14119
62.544308	61.383339	60.735962	60.941654	60.0429	60.309769	61.778206	62.056511	63.663048	64.186142	62.406914	63.993473	62.178627	62.733521	63.177139	61.850925	62.136032	61.774128	64.185394	63.045364	62.460732	62.596535	63.202824	64.054565	63.783768	65.876236	67.296066	68.053696	68.410835	69.960594	69.167046	69.083084	69.472473	68.66275	68.870972	72.178246	72.457344	71.670021	72.008301	72.355484	72.184341	71.713364	72.581154	72.124687	72.14344	72.430328	72.87397	73.208984	73.74234	74.318909	74.96244	74.841873	76.158066	76.080605	76.212395	75.828156	75.942261	77.434341	78.362091	78.549713	79.098175	79.326248	78.780769	78.038162	78.930397	77.625038	79.247734	79.674309	80.293449	79.300858	79.007172	78.901749	79.185959	80.520752	81.188232	81.125771	79.51046	79.392853	80.429298	80.029991	80.288857	80.333939	83.215988	80.222214	81.120003	81.271515	81.34108	80.504723	81.433258	81.88018	82.856308	83.040718	81.627754	84.03537	82.709244	82.71727	80.241524	80.106789	77.495262	76.986931	79.63073	79.41993	81.296272	81.397537	81.165192	80.948723	81.536835	82.688194	81.497185	81.90818	81.526085	80.383659	82.071472	82.890533	84.018715	83.058678	82.930511	84.331657	85.102524	82.506683	81.572632	80.450523	78.030029	78.490105	80.78318	79.834366	80.603683	79.736343	80.341774	82.574593	81.433601	82.124435	81.974655	83.91214	84.866898	83.47805	85.523048	84.288544	84.336029	83.803413	86.168518	84.072746	83.130173	82.422348	82.962677	81.436844	81.824394	81.825783	83.251411	84.262451	84.660812	86.821327	87.147957	87.786446	87.925751	87.943329	86.504005	88.639839	87.682938	88.453438	88.644562	84.014771	87.543442	88.892937	88.988617	88.957153	88.92868	84.841316	88.568237	86.462593	88.527916	88.483307	88.39917	88.746101	87.782219	88.283325	88.2565	88.648079	88.639008	88.288452	88.404839	88.492599	88.489403	84.465294	88.61731	84.559151	85.188843	89.289192	87.42939	89.56012	89.608826	89.509605	89.670349	89.652534	83.524567	89.387749	89.465706	89.517395	89.924423	89.809906	89.860611	90.11647	89.821259	89.681656	86.943848	81.19371	78.575462	79.830048	88.215126	89.231728	88.476379	83.997536	81.272179	81.137299	81.784203	85.554207	89.035561	89.339554	88.108917	81.45961	83.025139	80.487427	83.746765	81.743149	86.046593	85.706512	82.443359	87.165123	83.156654	85.084023	86.957069	87.622986	85.365784	82.196938	82.518806	81.051338	81.041679	84.974892	88.713058	84.683929	87.668129	82.64946	88.662117	85.822044	88.618362	84.814514	88.096596	88.795197	88.886665	82.929504	84.908974	86.280182	86.339989	88.227875	84.827843	88.234161	88.119194	87.310753	88.475815	87.019272	87.824646	85.829613	85.214897	86.604408	84.794861	88.453568	88.649582	88.390137	88.677521	88.35276	84.151779	85.363617	84.884598	84.534348	83.879349	87.801834	85.721916	87.437378	86.350311	83.224892	85.107887	87.000626	87.438278	85.062935	87.048904	84.348091	85.4207	86.552826	86.983589	88.633125	88.583427	89.02243	88.718201	88.239418	88.651321	88.7267	88.611687	88.603149	88.656517	87.452202	88.744835	88.721405	87.97023	87.897324	84.465103	86.175125	88.419342	86.562309	88.462082	88.082718	88.822853	88.35965	89.074982	89.186691	89.115623	89.411461	88.537079	87.833694	88.368034	84.067383	87.708084	89.185471	89.385048	88.296219	87.405334	87.719887	86.389832	81.142441	80.442604	85.431122	87.130699	89.832802	89.381416	89.386543	89.402939	89.783943	89.674767	89.743538	89.434937	80.924026	89.043976	88.807144	88.753677	88.38501	87.810524	89.276466	89.156754	89.120705	89.503403	85.927658	84.987083	89.46843	89.520676	89.878166	89.883675	89.932732	89.326591	78.624107	81.061745	77.352959	78.928078	81.446007	88.400414	88.611305	89.073563	89.005905	87.872002	83.813324	82.170334	82.657036	87.682999	85.424644	88.107475	84.476669	83.821884	83.689018	84.894188	83.579117	82.255882	82.798615	84.417549	82.988533	82.60878	85.412132	83.333229	85.083298	84.36908	86.299858	82.801636	82.254616	81.846794	81.257866	83.06572	82.980232	84.865479	83.815193	80.703339	80.740501	81.685364	83.467491	81.438087	82.437477	81.049896	80.640289	80.127884	78.790016	78.195618	79.188293	79.458321	79.843483	79.666153	79.785271	79.645729	78.681252	78.274521	77.612144	77.891327	78.222359	78.635674	78.658936	79.240654	78.137062	77.837555	78.223473	77.490929	78.449203	78.806648	78.335976	79.783058	79.273758	78.703827	78.443008	78.510193	78.983627	77.672485	77.920166	75.862938	75.922974	76.041229	77.26693	77.080124	77.250084	76.730492	76.878098	76.92601	77.129364	76.767265	76.355003	76.25705	75.544113	75.511154	75.322327	74.930511	74.519409	75.229401	75.989365	75.430756	75.94162	75.509056	76.581512	76.455467	77.061798	76.363281	75.339409	75.109322	74.072594	74.406563	73.898567	74.471855	74.172371	74.304893	73.796883	73.927284	73.007416	72.570854	72.193283	72.600105	72.239761	73.339149	72.342613	71.49353	70.508514	70.811455	70.889671	71.33223	71.403969	71.59919	71.720787	72.101616	71.623459	72.586006	72.017632	72.367523	71.05442	70.394188	70.83371	70.540123	72.046173	72.781181	73.004814	72.758827	73.682037	73.401459	73.80793	73.675087	74.215286	73.947685	74.013863	75.18013	74.277145	75.221695	71.910751
61.000427	59.737946	59.746334	60.316742	60.629875	60.422829	61.856739	62.18161	62.90321	62.262333	60.615757	62.079964	60.730446	61.606071	60.908417	60.85915	60.870674	60.579601	62.897049	63.652531	62.583061	63.087143	63.178833	62.266151	61.274014	62.404617	63.959396	64.910294	65.68425	67.434425	65.7948	65.744331	66.452675	66.649437	66.707672	70.755104	70.758606	69.88073	71.307709	71.994179	71.9683	70.827484	71.557129	70.813919	69.826889	69.768509	70.306343	69.424751	70.50708	71.336975	72.487152	72.675804	73.83905	73.858101	74.074203	73.641357	74.012619	75.634216	76.604065	77.261505	77.760284	77.98748	78.357605	78.074387	78.801285	78.491539	79.259987	78.759117	79.324249	78.023872	77.626991	77.582657	78.099358	79.256897	79.854019	80.099236	79.05867	78.579216	79.572411	79.350449	80.372757	81.183731	82.494255	80.175949	81.112228	80.823044	80.660545	79.733902	79.723022	80.079643	80.722603	80.934906	80.102539	82.262405	81.76622	82.399368	81.142143	80.423981	78.606659	78.884262	79.912338	79.197067	79.746155	79.951843	79.944931	80.144043	80.927353	81.066681	79.499756	80.053299	79.86657	81.035904	82.124435	83.588257	83.20742	81.218987	81.073547	82.080208	82.749413	81.205963	80.78183	80.528862	78.695198	79.965408	81.438156	79.387268	79.866058	78.40786	78.988312	82.529297	80.768524	81.461006	81.022499	82.179405	82.494232	81.936935	84.032898	84.1828	84.184799	84.048584	84.886055	82.610817	81.808769	80.323921	81.277481	79.752655	80.280449	80.244034	82.187241	83.002266	83.665306	85.052979	85.545685	85.950211	86.176498	86.494736	85.297356	88.254463	87.426476	88.225792	88.129517	83.493088	84.997398	88.27195	88.513283	88.767021	88.7043	83.981186	87.965858	85.619202	88.29583	88.299332	87.389114	88.129471	87.672211	88.252274	88.166786	88.372734	88.303299	88.197685	88.503754	88.607719	88.800774	83.618706	88.717796	84.645561	84.978371	88.640785	85.832703	89.153069	89.020477	89.216621	89.348289	89.229088	83.900162	89.135727	89.422424	89.506943	89.795166	89.451218	89.463326	89.734421	89.758667	89.605995	88.097069	83.41597	79.147911	80.857704	89.523788	89.855415	89.721222	85.936798	82.372551	80.953255	83.801201	88.206078	89.413948	89.406738	88.787964	81.261856	84.623222	80.717537	86.212631	83.000099	87.887253	86.831261	84.089828	88.076065	84.820442	85.607895	86.188797	86.449097	84.712784	83.047073	83.274757	81.933502	81.485619	87.121864	88.537766	84.998474	87.09227	82.046288	88.620697	84.96843	88.658958	86.052628	88.581024	88.788712	88.90184	82.792603	85.46756	87.381393	87.970428	88.939178	85.939522	88.646042	89.054489	88.585724	88.826157	87.941673	88.641624	87.329292	87.17392	88.102539	86.162941	88.315292	88.738159	88.541954	88.789162	88.6063	85.404472	85.503159	85.141815	84.073479	83.567528	88.104149	86.762527	88.107178	87.415359	84.333565	86.777489	88.674835	88.437347	87.042961	87.921265	85.012253	85.161469	86.579155	86.683655	87.885132	88.175415	88.800026	88.407326	88.471954	88.611771	88.791824	88.635208	88.49485	88.679924	88.3507	89.048592	88.662605	88.451675	88.637352	85.014656	88.038361	89.383072	87.306374	89.214088	88.974731	88.772964	89.202309	89.186348	89.275909	89.075714	88.997993	88.661987	88.537552	88.720139	85.232323	88.513008	89.431908	89.159698	87.931885	88.156097	88.451485	86.896339	81.044853	82.264771	85.923088	87.889145	89.136696	89.188339	88.948959	88.784164	89.209503	88.816612	89.556725	88.949348	82.946777	88.316002	88.145264	87.220757	87.054314	87.917938	89.203598	89.023506	88.922714	88.974579	86.740837	85.279976	88.45578	88.725632	89.607971	89.375992	89.44268	88.851326	81.195488	82.619438	78.389427	79.972916	82.174561	86.912819	86.617928	88.605827	88.346985	86.987236	84.525032	82.394821	82.165115	85.842941	84.046631	86.840683	83.737732	83.898445	83.198799	84.162674	82.855774	81.347816	81.799675	82.856995	82.531784	82.212456	84.383583	82.237839	83.95507	83.908577	85.766548	81.671463	80.925529	80.791931	80.277847	82.428513	82.91124	83.832077	83.194122	81.121994	80.686447	81.112556	82.734947	80.994904	81.787933	80.423378	79.563393	79.099373	78.718803	77.883476	78.32666	79.242241	79.055214	78.493279	78.538452	78.227806	77.697693	77.649994	77.025772	77.188484	77.43782	77.565384	77.020256	77.160072	76.533936	76.512054	77.7425	77.163292	77.652679	77.2117	76.680473	78.116203	77.871826	77.491783	77.0047	76.914597	77.024673	76.338905	76.757957	75.612007	75.568642	75.640266	76.602707	75.555038	75.397194	74.604118	74.533997	74.07341	74.582939	74.007019	74.373344	74.490799	74.195763	74.547562	74.222969	74.085167	73.770447	74.712547	75.272873	74.983383	75.391747	74.32547	74.66098	74.119133	73.760986	74.114067	73.67717	73.443413	72.182983	71.871704	71.997032	72.842232	73.089462	72.860748	71.046913	71.222282	70.242889	70.103676	69.509361	69.88987	69.397736	70.490791	69.628662	68.92923	68.499008	68.440277	68.707832	68.36161	68.564064	69.095482	69.178955	69.715439	69.447754	70.408478	70.26506	70.580696	69.332443	68.706909	69.396919	68.320518	69.11776	70.123413	69.88781	69.863586	71.515694	71.528503	71.478233	71.31073	71.994652	72.252083	72.663811	74.540237	73.732704	74.299698	70.459702
58.842602	60.627281	60.280586	63.008286	61.518353	61.445953	61.794189	61.445587	62.271389	61.360466	60.364185	60.762421	60.469158	61.848759	61.813759	62.170921	61.912315	61.538803	62.188774	62.023575	61.585987	62.344406	61.835217	61.089626	60.835117	60.602882	62.141182	62.699921	63.460892	64.806122	63.169155	63.111584	64.528389	64.398468	64.880363	69.438934	68.522568	67.375328	69.097992	69.845001	70.44442	69.698959	70.881088	69.641365	69.081879	68.40358	68.889252	67.949112	69.145248	69.465736	70.419807	70.706551	71.527344	72.046646	71.776642	71.64753	72.380524	73.665413	74.253952	75.625313	75.972908	75.778908	76.17347	76.552673	76.79113	77.340599	77.400116	77.063538	77.778915	77.416084	77.766891	77.153206	77.068489	77.379753	77.735115	78.219353	78.410301	78.470016	78.855766	79.018951	78.972992	79.914917	80.174492	79.648476	80.333427	79.873116	79.755653	78.955994	78.442169	79.184708	79.445038	79.957939	78.813622	80.50631	80.598213	81.539993	80.437714	79.706367	78.453522	78.667046	78.628616	78.546066	79.60466	79.42289	80.199677	80.697197	81.0158	80.544701	78.12178	78.9534	78.952087	81.014343	81.565483	83.012009	81.953911	80.367584	79.997742	80.736748	81.543556	79.604553	79.736816	79.615601	78.804825	80.113098	81.034302	79.035645	79.229729	78.178581	78.511925	82.155357	80.436295	81.285889	80.656754	81.439423	81.196175	81.635025	83.847786	83.883301	83.635117	83.474892	84.081177	81.332497	80.731163	79.61187	80.572723	78.915138	79.964996	79.493767	81.516541	81.964577	82.13308	83.478928	83.64576	83.864456	83.666748	84.789261	83.875275	86.929642	86.177727	87.399544	85.578735	84.149933	84.278915	87.421043	87.323929	87.626785	87.863007	84.661438	86.574966	85.518738	87.32959	87.485184	86.061874	87.388748	87.4272	87.705421	87.820847	87.873505	88.092545	88.082047	88.011818	88.109024	88.475281	84.438171	88.347527	85.217514	84.534515	88.385269	84.435143	88.760544	88.586113	88.865944	88.698227	88.001022	84.252754	88.775368	89.00061	89.014923	89.519371	89.4188	89.283188	89.565163	89.66346	89.239601	88.634689	85.618706	80.306862	82.547127	89.527649	89.681633	89.885674	87.362877	83.951385	82.044586	86.89724	88.568428	89.13871	89.22525	89.096138	82.60556	86.445259	82.586266	88.196312	84.464844	88.943596	88.283302	86.598526	88.903023	86.265999	85.990829	85.519508	85.420952	83.7715	83.099533	84.026314	82.930344	81.462013	88.321022	89.027412	85.32856	87.447113	81.909897	88.690887	84.250076	88.226692	87.123062	88.407516	89.020203	89.127853	82.393875	86.723717	87.825394	88.557098	88.677475	85.570709	88.587616	88.555923	88.952606	88.853798	88.795563	88.810127	88.484978	88.694603	88.658875	88.094299	88.475754	88.606499	88.710114	88.687241	88.697266	86.142921	84.989418	84.814407	84.074677	84.662621	88.314949	87.017273	87.656113	87.265564	85.651756	87.8396	88.882721	88.511307	87.376137	88.009735	85.738976	85.083725	86.246239	86.057777	86.500702	88.036621	88.630997	88.505836	88.669365	88.856888	88.770645	88.718781	87.979095	88.600533	88.642784	88.972046	88.299477	88.647972	89.070068	85.451744	89.147812	89.098991	87.107765	89.145752	88.740585	88.638336	89.415001	89.340775	89.236603	89.033157	88.805283	88.375397	88.215019	88.705177	86.845634	88.894218	89.468925	89.144073	87.860756	88.896156	88.93808	87.33004	82.536552	83.220581	85.921822	87.996582	88.709747	88.454422	88.328751	88.313362	88.514763	88.03083	88.7332	87.676781	82.891762	86.32119	87.487396	85.199875	85.737755	87.276291	89.096565	88.913643	88.616043	88.080055	86.283379	85.223396	86.516907	87.265648	88.473053	88.372993	87.588715	86.533859	83.293938	82.840714	79.763916	80.845795	81.779221	85.22316	85.081406	86.271751	86.795662	85.348984	84.815872	82.681778	81.600418	84.830078	83.419662	85.565689	82.868561	83.1082	82.454391	82.605278	82.328323	81.227158	81.521584	82.540756	82.518143	82.489754	84.589661	82.49707	83.783066	83.744637	84.820335	81.566536	80.322632	80.519829	79.940987	81.761925	82.273308	82.161423	82.352638	80.856201	80.591537	80.67186	82.097801	80.534851	81.234177	79.956604	78.538277	77.4664	77.317444	76.376892	77.092804	78.262978	77.715912	77.1996	77.87532	77.577187	77.318626	77.172371	76.389442	76.665558	76.636673	76.639809	75.911514	75.596321	75.065224	75.16758	76.419182	75.842354	75.823563	75.293961	74.999779	76.222588	76.015411	76.183083	75.143631	74.87101	74.869164	74.730568	75.203476	75.038315	75.002739	74.912834	75.509163	74.234787	74.038406	73.830338	73.060478	71.965492	72.353081	71.810287	72.327202	72.574829	72.918213	73.421867	73.369148	74.059547	73.532349	74.134285	74.084846	73.921013	74.295578	73.542648	73.124359	72.28566	70.052345	71.403023	71.792587	71.473335	70.947968	70.564003	71.08609	71.517395	72.197838	70.588959	66.799492	67.36338	67.935867	67.849075	65.973068	66.794106	67.0289	67.685028	66.470566	65.578682	64.949646	66.153549	65.945045	65.371918	65.22242	66.577728	65.822006	66.818741	66.867233	67.895164	67.893898	68.13607	67.445801	66.845459	67.492317	66.809235	66.85672	67.899178	67.906776	67.990868	69.497772	69.810158	71.059914	68.768982	68.999588	70.074532	71.376053	73.96859	71.843636	73.096504	69.816956
59.829849	60.583893	62.076725	64.724258	63.897301	63.051994	61.946434	60.658264	61.783031	60.969315	59.011322	60.079227	60.186089	61.990593	63.112637	62.564777	62.383461	61.322464	61.398361	60.812157	60.738087	61.55571	61.747025	61.516312	61.443851	60.11665	60.681396	61.575665	61.345619	62.732922	61.678192	62.208817	63.941139	63.606785	64.480263	68.730186	67.057564	64.965485	66.31575	66.953773	67.260422	66.882988	68.069977	67.73275	67.402687	67.467682	67.468201	66.944008	67.785172	68.507416	68.957901	68.819603	69.774879	69.830643	69.047142	68.973198	69.703362	70.834053	71.450104	73.147316	73.86898	73.902802	74.040276	74.861786	74.793953	75.257805	75.10743	75.088722	75.709724	75.825577	77.277206	76.61599	76.162804	76.06839	76.656181	77.011971	77.079994	77.178894	76.769157	76.984009	76.261879	77.403191	77.887741	77.631371	78.863594	78.834175	78.460732	78.134506	77.847939	78.553452	78.873749	79.240952	78.169037	79.661346	80.211739	81.178879	80.042206	79.589508	78.276382	78.516258	78.495232	78.717598	79.464844	79.613136	80.654045	81.11734	80.790085	80.847679	78.350761	78.462532	79.137505	80.919434	81.223381	81.573982	80.605614	80.454491	79.777954	80.861069	81.050369	79.009613	79.537178	79.326523	78.654617	79.038757	80.165909	79.000626	78.908272	78.419769	78.361938	81.485725	79.749474	80.549095	80.540382	81.387794	80.640831	81.571167	82.759537	82.589142	82.526398	82.885323	83.18206	80.90049	80.18515	80.239571	80.640762	79.190849	80.461548	79.611206	80.874886	81.010757	80.857834	82.440979	82.293282	82.469276	82.059349	83.868446	83.115089	85.59832	84.847862	86.595825	83.791092	83.719017	83.075974	85.662804	84.913612	85.043793	86.041702	84.885284	85.308556	85.232941	85.710373	85.460716	84.713234	85.646835	87.255394	87.268677	87.400528	87.549881	87.883675	87.359116	86.64222	86.607307	86.366898	83.61248	85.76947	83.991272	83.119019	88.0065	83.847466	88.310379	88.256134	88.660439	88.379646	86.853958	82.419754	87.685791	88.625893	87.657425	88.253067	88.685242	88.661209	89.200684	89.180229	88.803131	88.753288	85.588493	80.553345	83.313744	89.204628	89.450851	89.577179	88.265427	85.449554	82.982933	88.03405	86.907501	88.414322	88.923401	88.952156	83.678482	88.141335	84.60305	88.78009	84.182396	89.028076	89.008591	88.502594	88.934967	87.407745	85.946732	84.224495	84.489388	83.112045	83.183754	84.752701	84.681435	82.273651	88.681961	89.184586	87.147911	88.865746	82.840111	88.566475	84.35775	88.369217	87.87925	88.445045	88.978012	89.112663	83.035675	87.569382	87.242859	87.779861	89.055023	84.208832	88.671127	87.647743	88.868965	88.1847	88.799591	88.759621	88.838432	88.696793	88.570877	88.783073	88.416466	88.458374	88.842682	88.766739	88.715652	86.205879	84.425385	84.766792	84.707054	85.810669	88.034416	86.109512	86.016708	85.766144	85.559296	87.463249	88.509613	88.374901	87.505936	88.424599	87.449776	85.953766	86.022545	85.743332	85.556633	88.263947	88.661705	88.691086	88.498604	88.781677	88.888191	88.626945	87.621758	88.535515	88.329094	88.478584	87.058929	88.976128	89.180191	84.527267	88.687737	88.431335	86.426117	88.849312	88.600876	88.55764	89.038269	88.730392	88.839417	88.518089	88.518929	88.089561	88.248558	88.420242	87.415039	88.666168	89.11058	88.801521	87.496727	88.644882	88.55294	86.230705	83.400864	82.723534	85.198784	88.467194	88.322372	88.168503	88.151596	88.203926	88.438675	86.863876	88.3731	86.544327	81.57312	83.86879	85.139877	83.16861	83.014519	85.936028	88.490814	88.180389	88.176315	85.989044	84.993729	84.114182	84.621803	85.616394	86.847313	85.489365	84.371567	83.657692	82.18782	81.599556	79.945389	80.868904	80.905533	83.785301	83.583	84.411652	84.566467	83.384384	83.321838	82.3871	81.229218	83.518303	82.477646	83.988419	81.57254	81.847504	80.92617	81.166542	81.608444	81.031746	81.211777	81.760231	82.737396	83.280144	83.863686	82.928429	82.938774	82.676971	83.311707	81.783081	80.669884	80.274567	80.085052	80.799232	81.065887	80.862961	81.478386	80.330765	80.23526	80.549011	81.216347	79.85743	80.251457	79.465767	78.253601	76.680367	76.843079	75.8424	76.106331	76.551765	76.146774	75.48082	76.271469	75.90023	76.321915	76.290565	75.563644	75.877914	75.483459	75.382881	75.074196	74.383362	74.11602	74.111542	74.593094	74.053947	73.808151	74.079674	73.510597	74.24646	73.839951	74.233055	73.317024	73.091377	73.44191	73.265976	73.406715	73.24263	73.113007	73.694679	73.563705	73.31192	72.966125	72.483589	72.223518	70.557549	70.85302	70.029449	70.598427	71.012665	71.297966	72.22612	72.324951	73.220291	72.217896	72.334778	72.393852	72.0401	72.159683	71.413025	70.42202	69.507324	68.234924	69.163528	69.284592	68.874428	69.935104	70.240852	70.375031	70.631531	70.368202	67.616104	64.074753	64.320427	65.033035	65.284256	62.596149	63.802048	63.778297	64.185844	62.732277	61.94553	60.638695	63.594017	62.54789	61.575302	62.298683	63.186043	63.535568	63.843956	65.223061	66.001717	66.186317	66.292061	65.766541	64.79496	66.187088	65.85392	66.193054	67.26384	67.255531	67.622482	69.785561	69.128593	75.70031	69.706856	67.651581	69.826637	70.133453	73.118217	70.985245	72.523994	72.13752
62.193432	61.548565	62.280807	63.309597	63.153149	62.546604	62.573898	61.411087	62.499954	62.55452	60.502544	61.031521	60.777077	63.564148	64.468307	62.738392	62.830875	62.364838	62.021404	62.246281	61.834293	62.707344	62.339451	62.768089	61.993126	61.156898	60.603653	60.916359	61.137264	62.005806	61.988598	62.628551	63.562302	63.948391	64.079521	67.834419	65.946526	63.826576	64.752579	65.12011	65.33503	64.473503	65.298401	65.393311	63.692291	64.558945	65.245399	65.445274	65.869736	66.727135	66.24659	66.096603	68.154396	68.150146	67.296127	66.546547	66.615082	67.40329	68.072578	69.880302	71.148407	71.029404	70.616982	71.740768	71.718452	72.294289	72.062477	72.70932	73.244736	72.549202	74.732864	74.609161	74.880989	75.002785	75.888344	76.018356	75.79702	75.705933	74.6371	74.491554	74.078041	75.111961	76.689293	76.710854	78.186218	77.990334	77.331581	77.106987	77.426575	77.943428	78.719894	78.749657	78.339966	79.371994	79.601997	80.608192	80.075012	80.01506	78.74369	78.603104	78.389793	78.741699	78.897392	78.904839	79.798035	79.899147	80.205688	81.072426	79.995789	79.852409	80.458847	80.90686	80.708656	79.965942	79.2687	79.983925	79.226662	80.280937	80.612869	79.064461	79.222115	79.227608	78.42318	78.281342	79.370728	78.931084	78.62188	79.039917	78.625824	81.015648	79.492264	80.403915	80.357201	81.498383	80.370422	80.630615	81.130943	80.876244	81.039383	81.686203	82.223976	80.219467	79.821228	80.061989	80.024971	79.480118	80.222145	79.697998	79.906143	80.110527	79.96553	81.795013	81.270142	81.763107	81.595222	83.229248	82.921524	84.816277	84.366074	85.468033	83.29422	83.908508	82.67083	84.859749	84.106476	83.870682	84.796432	83.188416	84.021637	84.064423	84.215508	84.221321	83.383423	84.426109	86.922737	86.004562	86.200623	85.348061	86.108116	85.630615	85.200478	84.917152	84.912621	81.370239	84.324272	82.558884	80.736275	87.433945	82.649673	86.439102	86.518021	88.04557	88.400742	86.475533	81.286186	86.429146	88.561668	86.763107	87.154884	88.275551	88.105591	88.385956	88.594604	88.34362	88.428162	85.109688	80.354324	82.731964	89.12867	89.5784	89.539711	88.629173	85.858025	83.09584	87.838356	84.869705	87.122528	88.948555	88.301392	84.414093	88.454277	85.271118	87.767288	83.454636	88.234848	88.214981	88.743996	88.461311	87.234474	85.721642	83.486351	84.032364	82.587578	83.347031	85.548843	86.277779	82.717957	89.029854	89.217674	87.897774	89.031891	84.634506	88.749084	85.896111	88.715202	88.551697	88.414169	88.651367	88.750046	83.631195	88.271652	86.65625	87.017853	89.098907	83.967537	88.648872	87.70536	88.970245	88.921043	89.07457	89.060005	89.002647	88.576088	88.708359	88.826462	88.521523	88.710312	88.78466	89.091179	89.152847	87.063194	83.880661	84.334984	83.719704	84.964355	88.411148	84.592216	84.487564	83.951622	84.1689	86.366531	88.742088	88.670158	88.142044	88.918747	88.439407	85.649971	86.179504	85.583649	85.346924	88.059174	88.15239	88.224487	88.344025	88.098869	88.036774	88.021622	86.783752	88.37323	87.532585	87.612595	86.788818	88.809853	89.059105	84.221062	88.474037	86.783691	85.681107	88.916817	88.605553	88.35553	88.565193	88.520363	88.605942	88.387131	88.515709	88.228607	88.591026	88.714729	87.962677	87.853844	88.954391	88.545944	87.360489	88.3554	88.440544	85.520195	82.313499	81.908737	84.452072	87.855415	87.922188	87.907639	88.001862	88.290298	88.17923	86.329216	87.426216	85.81221	79.949509	82.824104	83.765198	81.96434	81.287071	84.599747	87.160248	86.274284	87.167526	84.359978	83.367737	82.481659	83.392258	83.897758	84.654182	83.463539	82.859726	82.31543	80.608917	80.462212	78.949341	79.917595	80.358231	83.465775	83.098694	83.223732	82.944847	81.940544	82.408318	81.058563	79.991409	81.855957	81.272453	82.976349	81.22126	81.901787	80.200905	80.607315	80.60495	80.181572	80.480263	80.302589	81.832329	81.840096	81.817848	81.332558	81.191216	81.051163	81.30162	81.126266	80.190559	79.277283	79.476898	79.532928	79.672554	79.411842	80.07402	79.510826	80.193245	80.446358	79.835777	78.048309	77.789444	77.58989	77.244507	76.592499	76.476219	75.07119	74.625984	73.758492	74.311584	73.483795	73.908272	73.703415	73.863785	74.087891	74.089905	73.580307	74.000519	74.067444	74.285713	73.856339	73.652	73.362495	72.700157	71.618179	71.51252	72.020317	71.414864	72.329369	71.693428	72.109665	71.457245	71.17868	71.314316	70.39975	70.623703	69.999329	69.483223	70.634323	70.172447	70.446373	69.929588	69.70089	70.725433	69.779709	69.829659	68.820763	69.583885	69.268692	69.097885	70.258514	69.834442	70.414658	69.230194	69.255646	68.970001	69.412048	69.356216	69.14151	68.779114	67.8088	67.983719	68.18821	67.421875	66.72493	68.24379	68.492676	67.464722	67.856865	66.906418	65.138924	63.046589	63.453232	61.973274	62.561562	61.492001	61.956753	61.022358	62.028423	60.75169	60.397362	60.066181	61.557941	60.978756	60.617794	61.235756	61.185459	61.478634	62.335117	64.60154	65.544495	65.161263	64.756378	64.91317	63.475998	65.203835	65.587692	65.785149	67.131332	67.845749	68.566254	70.612778	69.183182	86.150749	78.888489	69.300255	71.756836	71.517303	74.113235	73.052559	72.991043	77.100525
66.653755	64.00753	64.098572	63.856873	62.704876	63.459778	63.609638	64.373276	65.158966	66.068497	63.310047	64.473419	63.252754	65.182076	65.555138	64.392868	63.601784	64.077698	64.460304	65.551559	63.949463	63.534256	63.964249	62.067432	60.897366	60.8372	60.906403	62.398483	61.932571	63.08313	62.767212	63.40004	63.417011	63.127785	62.964855	66.603714	66.17868	64.124001	64.860489	64.006088	64.196938	62.589539	62.783817	63.737846	59.841286	61.713768	61.931519	64.083298	63.942146	64.651962	64.224312	64.381233	65.849838	66.494431	64.949844	63.677551	63.395943	64.109627	64.871971	67.126251	68.289619	68.642448	68.281921	68.837135	68.40004	69.338646	68.944313	69.85067	70.504784	69.440697	71.232887	71.924225	72.718613	73.647041	74.998001	74.999481	74.294037	74.403641	73.426224	73.258339	73.4394	74.097031	76.353691	75.803177	77.156128	77.34259	76.662254	77.150993	77.468506	76.939896	77.866585	78.330399	77.860001	78.631958	78.659363	79.311844	79.106819	79.53891	78.609734	78.470665	78.703606	78.305763	78.263275	78.389214	79.291374	78.884903	79.212456	80.042183	80.214935	80.805534	80.99411	79.949165	79.401794	78.725258	78.804268	79.979523	79.556763	80.759941	80.304115	78.808212	79.001831	78.98951	78.22963	77.766983	78.977303	78.708824	78.656296	79.239189	78.87426	79.863266	79.09491	79.095879	79.049271	80.132797	80.17588	80.624908	80.912636	80.450905	80.228882	80.920784	81.37455	79.462868	79.16375	80.092522	79.436363	78.778671	80.243324	79.832176	79.70137	79.827431	79.987274	81.137764	80.51886	81.021614	81.276299	82.682716	82.871994	83.549286	83.254204	84.187843	82.369156	82.982353	81.833832	83.748825	83.588295	83.462402	84.234734	82.727783	84.025948	83.958893	83.910912	84.07592	82.430267	83.218346	85.688148	84.745399	84.08532	82.584549	82.819641	83.235939	83.912354	83.96183	84.802971	80.918404	85.324608	84.933739	81.581963	87.715897	83.15522	85.105911	84.464996	86.627304	87.955643	86.036705	81.339317	85.852554	87.882339	86.637665	86.34063	87.769112	87.711967	87.575928	87.050774	87.888779	87.646523	84.958023	80.572617	83.20813	88.697174	89.348114	89.48439	88.949303	86.606384	83.177895	87.151405	83.33754	84.732765	88.686554	86.824135	83.671707	88.081192	84.416046	86.515038	81.719505	86.692276	86.149574	88.124023	87.806335	86.671295	85.750481	84.498726	84.89241	83.241348	84.181305	86.147812	87.743423	83.757751	88.828003	89.185616	87.385788	88.792854	85.890106	88.508003	87.004555	88.691574	88.474167	88.365974	88.326752	87.80439	83.814507	88.562851	86.125282	86.022133	88.859032	83.456207	88.894974	88.399216	89.260483	89.278809	88.946259	88.649239	88.856285	89.01432	89.101845	89.017883	89.072533	89.087471	88.693916	88.984711	89.102577	87.394333	83.752747	83.851028	83.223579	84.639572	88.396622	83.793411	84.067787	83.411804	83.710777	86.032585	88.750626	88.752472	88.780563	89.002541	88.48822	85.207619	86.177979	85.648621	84.900177	88.003105	87.09137	88.000534	87.949829	87.792671	87.840416	87.657684	85.36068	87.847069	86.398247	86.014496	85.940208	88.385033	88.487579	84.768707	87.28241	85.420158	85.150955	88.637802	88.457962	88.503754	88.724342	88.543129	88.56176	88.120049	88.500305	88.259071	88.410843	88.283302	87.109955	86.696159	88.483543	88.357246	87.619247	88.227638	88.429169	85.401535	82.125763	82.341049	84.19252	86.525078	86.205833	86.994659	87.417786	87.808098	86.984421	85.41806	86.624641	85.121834	79.348587	82.473381	83.50013	81.976486	81.027176	83.356705	85.094238	84.438217	85.423508	82.711945	81.896294	81.149956	82.270493	82.327339	83.776505	83.009666	83.080696	82.673492	80.559311	81.180359	79.113983	80.292465	80.832336	82.611633	82.350189	82.528442	82.320984	81.432961	81.67363	80.435799	79.231339	80.889587	80.141937	82.224297	81.126976	81.692902	80.141083	80.366318	79.901161	79.360191	79.514793	79.382317	80.433182	80.372993	79.833694	79.477455	79.288826	79.374763	79.842926	79.837006	79.147957	77.881821	78.004692	77.987267	78.115929	78.117661	78.946617	78.376785	79.351204	79.535522	78.242096	76.190018	74.931221	74.929565	74.693817	74.510223	74.484795	73.353333	72.064842	71.407639	72.989365	72.154579	72.858521	72.537552	72.418594	72.679214	72.495476	71.670815	72.505043	73.147575	73.307457	72.467964	72.158913	71.58741	70.098351	68.951675	69.267082	70.272156	69.645767	70.748199	69.651176	69.671364	68.531342	68.906769	68.726631	68.040886	68.101524	67.393936	66.807541	67.640915	67.720886	67.949883	68.031403	68.566147	68.99897	68.466476	68.225868	68.103065	66.438362	65.400322	65.359856	66.71991	66.336929	66.235931	65.760338	65.917366	66.076416	66.650101	67.468178	68.086334	68.384743	68.203423	68.361481	68.25737	66.827431	66.361069	66.239082	65.879517	65.30162	64.619995	64.169212	64.105247	62.194763	62.358292	61.239983	60.965816	60.066696	61.352871	60.615952	61.910191	61.377655	61.609009	60.628288	61.918217	62.424446	61.606178	61.02343	61.120033	60.070709	60.957428	69.335663	64.383766	63.765377	63.809925	66.090744	63.976158	65.217484	66.494217	66.842941	68.38195	69.641838	69.674667	70.520103	70.924774	91.597885	89.76313	73.678497	78.282333	75.525215	75.173714	75.346382	74.104309	83.270103
[truncated: 2,197,503 more chars]
