# Supplementary material for: Long-distance electron transport in multicellular freshwater cable bacteria
Source: eLife. 2024 Aug 29;12:RP91097. doi: 10.7554/eLife.91097 (PMC11361709; doi:10.7554/eLife.91097)
Supplement: Figure 7—source data 1. [file elife-91097-fig7-data1.zip]

Archive with 1 entries (1 files):
- Figure 7CableAuIDA70000AmplitudeRetrace.txt
