# Supplementary material for: Long-distance electron transport in multicellular freshwater cable bacteria
Source: eLife. 2024 Aug 29;12:RP91097. doi: 10.7554/eLife.91097 (PMC11361709; doi:10.7554/eLife.91097)
Supplement: Figure 7—source data 1. [file elife-91097-fig7-data1.zip › Figure 7CableAuIDA70000AmplitudeRetrace.txt]

9.2425807e-08	9.2388255e-08	9.2668238e-08	9.2651668e-08	9.261219e-08	9.2648357e-08	9.2674036e-08	9.2675691e-08	9.2833353e-08	9.2981907e-08	9.2753005e-08	9.2738922e-08	9.279939e-08	9.2869527e-08	9.2558345e-08	9.2534044e-08	9.26768e-08	9.2755492e-08	9.2656641e-08	9.2602249e-08	9.2650289e-08	9.2638139e-08	9.242774e-08	9.2520793e-08	9.249014e-08	9.2541775e-08	9.265554e-08	9.2407859e-08	9.252328e-08	9.261025e-08	9.2932481e-08	9.2926406e-08	9.2682043e-08	9.2648634e-08	9.263124e-08	9.2437126e-08	9.2442654e-08	9.2733956e-08	9.2601141e-08	9.2774265e-08	9.2923919e-08	9.2913432e-08	9.2805195e-08	9.2432984e-08	9.2512508e-08	9.2509474e-08	9.2494012e-08	9.2461704e-08	9.2301278e-08	9.2472746e-08	9.26224e-08	9.2465569e-08	9.2468056e-08	9.2325024e-08	9.2585402e-08	9.252328e-08	9.2599485e-08	9.2573529e-08	9.2685909e-08	9.255227e-08	9.2640903e-08	9.2605006e-08	9.280685e-08	9.2838604e-08	9.2740031e-08	9.2687841e-08	9.2447344e-08	9.2654155e-08	9.2745829e-08	9.2742511e-08	9.2787516e-08	9.2677347e-08	9.2544262e-08	9.239433e-08	9.2703857e-08	9.2599763e-08	9.2712419e-08	9.2814027e-08	9.2753559e-08	9.2778407e-08	9.2607493e-08	9.2525212e-08	9.2465015e-08	9.2501189e-08	9.2493181e-08	9.2557514e-08	9.2527692e-08	9.2701647e-08	9.2696951e-08	9.265333e-08	9.2481862e-08	9.2473854e-08	9.2586234e-08	9.264118e-08	9.2421388e-08	9.2409515e-08	9.2563589e-08	9.2506433e-08	9.233635e-08	9.2604452e-08	9.2676522e-08	9.2662162e-08	9.2856823e-08	9.2929717e-08	9.2826731e-08	9.2695295e-08	9.2867595e-08	9.259783e-08	9.2570495e-08	9.2577672e-08	9.2574084e-08	9.2589545e-08	9.2459217e-08	9.2588714e-08	9.2615778e-08	9.2547026e-08	9.2406481e-08	9.2574908e-08	9.260777e-08	9.2715176e-08	9.2844402e-08	9.2894098e-08	9.2640349e-08	9.2527422e-08	9.2526037e-08	9.2418908e-08	9.253322e-08	9.2500912e-08	9.2492904e-08	9.2505054e-08	9.2685084e-08	9.2603905e-08	9.2605006e-08	9.2602519e-08	9.258126e-08	9.2922541e-08	9.2967824e-08	9.28814e-08	9.2689497e-08	9.281927e-08	9.2595343e-08	9.2621853e-08	9.2608595e-08	9.2318949e-08	9.2401507e-08	9.2718494e-08	9.2905424e-08	9.2630408e-08	9.2567731e-08	9.2711034e-08	9.2694748e-08	9.2500635e-08	9.2123464e-08	9.1610993e-08	9.0785406e-08	9.0816052e-08	9.1647159e-08	9.2075418e-08	9.2918953e-08	9.2720697e-08	9.3061423e-08	9.3486648e-08	9.326741e-08	9.2628198e-08	9.2349879e-08	9.2733679e-08	9.251665e-08	9.2683422e-08	9.2859587e-08	9.2878089e-08	9.2631794e-08	9.2667136e-08	9.2598107e-08	9.26768e-08	9.2596451e-08	9.2069897e-08	9.2159084e-08	9.2334965e-08	9.252107e-08	9.2566076e-08	9.2549229e-08	9.2632064e-08	9.2650012e-08	9.2563589e-08	9.277813e-08	9.2700269e-08	9.2559446e-08	9.2582368e-08	9.2420841e-08	9.2560278e-08	9.2494837e-08	9.241338e-08	9.2585402e-08	9.2591755e-08	9.2758526e-08	9.2812925e-08	9.2744443e-08	9.2705235e-08	9.2663818e-08	9.274472e-08	9.2719873e-08	9.2567731e-08	9.2478544e-08	9.2474956e-08	9.2574084e-08	9.2573529e-08	9.2561933e-08	9.2636483e-08	9.2705235e-08	9.2669616e-08	9.26768e-08	9.2503399e-08	9.2561933e-08	9.2667136e-08	9.2613014e-08	9.2574084e-08	9.2697505e-08	9.2784759e-08	9.2664926e-08	9.2467225e-08	9.267017e-08	9.27947e-08	9.256911e-08	9.2638416e-08	9.2432437e-08	9.2595897e-08	9.2459494e-08	9.263676e-08	9.2733679e-08	9.246336e-08	9.2727049e-08	9.2555858e-08	9.2625996e-08	9.2436302e-08	9.2431051e-08	9.2474956e-08	9.2672934e-08	9.2508088e-08	9.2712142e-08	9.2681489e-08	9.2767365e-08	9.2712689e-08	9.247772e-08	9.2664095e-08	9.265554e-08	9.2640349e-08	9.2673211e-08	9.2461427e-08	9.3814393e-08	9.2792213e-08	9.2564967e-08	9.2638693e-08	9.2587335e-08	9.2555581e-08	9.2736435e-08	9.2614393e-08	9.2873115e-08	9.2701924e-08	9.2728982e-08	9.2466401e-08	9.2355954e-08	9.2696403e-08	9.265554e-08	9.2727603e-08	9.2673211e-08	9.2474131e-08	9.2538464e-08	9.2524104e-08	9.2588166e-08	9.2598107e-08	9.2613845e-08	9.2639524e-08	9.2641457e-08	9.2555034e-08	9.2561933e-08	9.2730637e-08	9.258126e-08	9.2603351e-08	9.2403994e-08	9.241311e-08	9.2569664e-08	9.253322e-08	9.2534322e-08	9.2471367e-08	9.2132574e-08	9.2257658e-08	9.186143e-08	9.1794334e-08	9.3220471e-08	9.4397549e-08	9.4526499e-08	9.3381999e-08	9.349106e-08	9.351232e-08	9.3498514e-08	9.323179e-08	9.3143711e-08	9.2464738e-08	9.2296865e-08	9.2241919e-08	9.2486275e-08	9.2132574e-08	9.1891522e-08	9.1889042e-08	9.2253515e-08	9.2395986e-08	9.2473854e-08	9.2497324e-08	9.2572151e-08	9.2627374e-08	9.2622955e-08	9.2689774e-08	9.2520793e-08	9.2534876e-08	9.2542884e-08	9.2612737e-08	9.2457839e-08	9.2543431e-08	9.2508643e-08	9.2475233e-08	9.2394608e-08	9.2407312e-08	9.2566076e-08	9.2677901e-08	9.2716284e-08	9.2815405e-08	9.2716562e-08	9.2826177e-08	9.2586511e-08	9.2599763e-08	9.2692261e-08	9.2590646e-08	9.2587335e-08	9.2724839e-08	9.2769845e-08	9.2655263e-08	9.2704688e-08	9.2682875e-08	9.2662439e-08	9.2622123e-08	9.2452041e-08	9.2482686e-08	9.2822312e-08	9.2510021e-08	9.2503399e-08	9.2276153e-08	9.2403717e-08	9.2415867e-08	9.2645045e-08	9.2699437e-08	9.2668792e-08	9.2613845e-08	9.2569941e-08	9.2424152e-08	9.2558068e-08	9.2811817e-08	9.271573e-08	9.258347e-08	9.2612737e-08	9.2495391e-08	9.2483241e-08	9.2411447e-08	9.2564967e-08	9.2681766e-08	9.2595897e-08	9.2568008e-08	9.2704688e-08	9.2635382e-08	9.2844125e-08	9.2761013e-08	9.2666305e-08	9.2753837e-08	9.2817061e-08	9.2704958e-08	9.2735611e-08	9.2798288e-08	9.2654986e-08	9.2607216e-08	9.261467e-08	9.2654432e-08	9.2234735e-08	9.2642004e-08	9.2677077e-08	9.273699e-08	9.2620745e-08	9.2621853e-08	9.2459771e-08	9.2515819e-08	9.2597553e-08	9.2549783e-08	9.2630408e-08	9.2490694e-08	9.2528246e-08	9.2878359e-08	9.2777853e-08	9.2742788e-08	9.2644768e-08	9.2632341e-08	9.2677077e-08	9.2685084e-08	9.2622678e-08	9.2387978e-08	9.254012e-08	9.2594789e-08	9.2714899e-08	9.2609149e-08	9.2596721e-08	9.252328e-08	9.2533767e-08	9.2596999e-08	9.249981e-08	9.255006e-08	9.2747207e-08	9.2573806e-08	9.2500912e-08	9.250892e-08	9.2633996e-08	9.2781995e-08	9.2712142e-08	9.2623786e-08	9.2754661e-08	9.2440168e-08	9.245894e-08	9.2534322e-08	9.2720427e-08	9.26536e-08	9.2691707e-08	9.2693085e-08	9.2743065e-08	9.2870081e-08	9.2753837e-08	9.2779239e-08	9.2676522e-08	9.2463083e-08	9.2553925e-08	9.268674e-08	9.270358e-08	9.2572975e-08	9.248766e-08	9.2439613e-08	9.2476334e-08	9.2483241e-08	9.2529902e-08	9.253349e-08	9.2463083e-08	9.2646978e-08	9.2506987e-08	9.2615224e-08	9.2578226e-08	9.2597553e-08	9.2689497e-08	9.2664926e-08	9.2510298e-08	9.2770676e-08	9.285931e-08	9.2881677e-08	9.2863175e-08	9.2848815e-08	9.2812371e-08	9.2596451e-08	9.2549783e-08	9.2578503e-08	9.2574638e-08	9.2654986e-08	9.2796355e-08	9.2407312e-08	9.2514163e-08	9.2466671e-08	9.2565799e-08	9.2556689e-08	9.252328e-08	9.2615778e-08	9.2566076e-08	9.2614947e-08	9.2691153e-08	9.2646701e-08	9.291481e-08	9.2814581e-08	9.2997922e-08	9.2900727e-08	9.2763777e-08	9.2703026e-08	9.2647802e-08	9.2705513e-08	9.2527969e-08	9.2466401e-08	9.2703026e-08	9.2640626e-08	9.2675691e-08	9.2527692e-08	9.2712689e-08	9.2702756e-08	9.2677901e-08	9.2806019e-08	9.278034e-08	9.2690605e-08	9.2541775e-08	9.2731469e-08	9.2739754e-08	9.2582646e-08	9.2659128e-08	9.2603074e-08	9.2554203e-08	9.2528246e-08	9.242774e-08	9.268922e-08	9.2560832e-08	9.2527422e-08	9.2651668e-08	9.2680111e-08	9.2695018e-08	9.2716007e-08
9.2706067e-08	9.2664372e-08	9.2855167e-08	9.2469712e-08	9.2596174e-08	9.2865662e-08	9.2846605e-08	9.2850478e-08	9.2877535e-08	9.2779239e-08	9.2488484e-08	9.2654709e-08	9.2649735e-08	9.2548682e-08	9.2704958e-08	9.2548404e-08	9.2630408e-08	9.2614393e-08	9.2608872e-08	9.2603351e-08	9.2506156e-08	9.2408413e-08	9.2504777e-08	9.248766e-08	9.2495114e-08	9.2625719e-08	9.2639795e-08	9.28259e-08	9.2761567e-08	9.2718764e-08	9.2686186e-08	9.2615778e-08	9.2339384e-08	9.2506987e-08	9.2551161e-08	9.2549229e-08	9.2589545e-08	9.2344351e-08	9.2529355e-08	9.2622678e-08	9.263897e-08	9.2558622e-08	9.2815405e-08	9.2538187e-08	9.2468056e-08	9.244873e-08	9.2481031e-08	9.2444587e-08	9.2465569e-08	9.2548682e-08	9.2546749e-08	9.2415867e-08	9.2506433e-08	9.2464468e-08	9.2524935e-08	9.263676e-08	9.2654709e-08	9.2614123e-08	9.2695849e-08	9.2587058e-08	9.2748863e-08	9.2781171e-08	9.2916743e-08	9.2790557e-08	9.270579e-08	9.2641734e-08	9.2687564e-08	9.2761567e-08	9.2662994e-08	9.2622678e-08	9.2547026e-08	9.2534044e-08	9.2519961e-08	9.2621299e-08	9.2674867e-08	9.2640903e-08	9.2637315e-08	9.2740031e-08	9.2649465e-08	9.2535977e-08	9.2530179e-08	9.2511407e-08	9.2701647e-08	9.2598107e-08	9.2580706e-08	9.2496769e-08	9.2743342e-08	9.2648911e-08	9.2724839e-08	9.2659953e-08	9.2489593e-08	9.2470813e-08	9.2477165e-08	9.2496215e-08	9.2555581e-08	9.2700546e-08	9.2580983e-08	9.2477165e-08	9.2412556e-08	9.2500635e-08	9.2804363e-08	9.3022216e-08	9.2904038e-08	9.2710486e-08	9.2697228e-08	9.2754384e-08	9.2748863e-08	9.2483518e-08	9.2541228e-08	9.2668515e-08	9.2649735e-08	9.2699437e-08	9.268895e-08	9.2537086e-08	9.2447898e-08	9.2478544e-08	9.2582916e-08	9.2612737e-08	9.2577395e-08	9.2819548e-08	9.2769845e-08	9.279691e-08	9.2747761e-08	9.2642836e-08	9.2447621e-08	9.2553648e-08	9.2552547e-08	9.2635382e-08	9.2650012e-08	9.2714629e-08	9.2630962e-08	9.2568008e-08	9.2654709e-08	9.2879745e-08	9.2987428e-08	9.2987705e-08	9.2812925e-08	9.2671002e-08	9.26224e-08	9.2707722e-08	9.2745829e-08	9.2567731e-08	9.2405379e-08	9.2459771e-08	9.2457007e-08	9.2782273e-08	9.2694748e-08	9.2595343e-08	9.2611359e-08	9.2506156e-08	9.2627928e-08	9.2567731e-08	9.2599485e-08	9.2397372e-08	9.2172058e-08	9.1474867e-08	9.151573e-08	9.2006943e-08	9.2458393e-08	9.2344351e-08	9.2976109e-08	9.3790092e-08	9.3699526e-08	9.2911769e-08	9.268922e-08	9.2819548e-08	9.2996267e-08	9.2711865e-08	9.306612e-08	9.3044861e-08	9.3060876e-08	9.2714629e-08	9.2649465e-08	9.2868696e-08	9.2682598e-08	9.2596451e-08	9.2368929e-08	9.2616325e-08	9.2690328e-08	9.2646701e-08	9.2638139e-08	9.2695849e-08	9.2822589e-08	9.2737544e-08	9.2774265e-08	9.2500358e-08	9.2551161e-08	9.2572975e-08	9.2661608e-08	9.2491526e-08	9.235761e-08	9.2371693e-08	9.2478821e-08	9.2647532e-08	9.2696403e-08	9.2581537e-08	9.2671279e-08	9.2526314e-08	9.2615224e-08	9.2434647e-08	9.2580706e-08	9.2638139e-08	9.259341e-08	9.2492627e-08	9.2558068e-08	9.2582646e-08	9.2721251e-08	9.2774265e-08	9.2863452e-08	9.2830867e-08	9.2733401e-08	9.2729536e-08	9.2710209e-08	9.2507541e-08	9.2610804e-08	9.260998e-08	9.2538741e-08	9.2542884e-08	9.2567454e-08	9.2710486e-08	9.268453e-08	9.2385221e-08	9.2493181e-08	9.2518306e-08	9.261219e-08	9.2672934e-08	9.2593133e-08	9.2437958e-08	9.2394885e-08	9.2707999e-08	9.2572151e-08	9.1890975e-08	9.2723461e-08	9.2557514e-08	9.2691153e-08	9.2687017e-08	9.2260969e-08	9.2900173e-08	9.2639247e-08	9.3005653e-08	9.2451764e-08	9.2518029e-08	9.2557514e-08	9.2486005e-08	9.231205e-08	9.2449554e-08	9.2532943e-08	9.2530456e-08	9.3095387e-08	9.2381903e-08	9.2572151e-08	9.2485173e-08	9.2547026e-08	9.2648079e-08	9.2640072e-08	9.2590099e-08	9.2281397e-08	9.2209611e-08	9.2372517e-08	9.2635382e-08	9.2587058e-08	9.2547026e-08	9.2556135e-08	9.2779516e-08	9.2658297e-08	9.2548127e-08	9.2515272e-08	9.2558068e-08	9.266023e-08	9.2756039e-08	9.2733956e-08	9.2662717e-08	9.2654709e-08	9.2694471e-08	9.2590646e-08	9.2375004e-08	9.2571874e-08	9.2478274e-08	9.2484072e-08	9.2609149e-08	9.2681212e-08	9.2443756e-08	9.2659675e-08	9.2666582e-08	9.2722082e-08	9.2320882e-08	9.1864742e-08	9.1233538e-08	9.1156778e-08	9.1593321e-08	9.1333497e-08	9.1505513e-08	9.131665e-08	9.1800409e-08	9.2571042e-08	9.2666859e-08	9.2584848e-08	9.2822312e-08	9.1492261e-08	9.1738833e-08	9.1753741e-08	9.2004178e-08	9.1709012e-08	9.1513797e-08	9.2315915e-08	9.2446243e-08	9.2437126e-08	9.2541228e-08	9.2606115e-08	9.253101e-08	9.255448e-08	9.2596451e-08	9.2621576e-08	9.2566907e-08	9.2520239e-08	9.2442654e-08	9.2708824e-08	9.2696681e-08	9.2715453e-08	9.2662994e-08	9.2700269e-08	9.2733956e-08	9.2586234e-08	9.2511684e-08	9.2621576e-08	9.2647255e-08	9.2510852e-08	9.2430504e-08	9.2527969e-08	9.2469712e-08	9.2589822e-08	9.27323e-08	9.2643937e-08	9.2751904e-08	9.2800221e-08	9.2699715e-08	9.2699992e-08	9.2735334e-08	9.2556412e-08	9.2586234e-08	9.2604729e-08	9.2748863e-08	9.2559723e-08	9.2524381e-08	9.2424152e-08	9.2416421e-08	9.2521894e-08	9.2723184e-08	9.2756594e-08	9.268674e-08	9.269143e-08	9.2667136e-08	9.2561379e-08	9.2327234e-08	9.2430504e-08	9.2503946e-08	9.2483795e-08	9.2516096e-08	9.2563035e-08	9.2513339e-08	9.2529902e-08	9.2671549e-08	9.2587612e-08	9.2477997e-08	9.2538464e-08	9.2680942e-08	9.270579e-08	9.2775373e-08	9.2901004e-08	9.2738098e-08	9.2706621e-08	9.2716007e-08	9.2560832e-08	9.2662162e-08	9.2706067e-08	9.2702201e-08	9.2584848e-08	9.2608047e-08	9.2410623e-08	9.2368097e-08	9.2585957e-08	9.2627928e-08	9.2603905e-08	9.2516373e-08	9.2502844e-08	9.2539018e-08	9.2654155e-08	9.2539018e-08	9.2566353e-08	9.2582091e-08	9.2815128e-08	9.2731469e-08	9.2657196e-08	9.2640626e-08	9.2667136e-08	9.2744166e-08	9.2643113e-08	9.2745829e-08	9.2686186e-08	9.2606662e-08	9.2541498e-08	9.252107e-08	9.2613845e-08	9.2766811e-08	9.2826454e-08	9.2405379e-08	9.2534876e-08	9.2466948e-08	9.2493735e-08	9.2462258e-08	9.2627651e-08	9.2691984e-08	9.2633726e-08	9.2416975e-08	9.2486005e-08	9.2512785e-08	9.249981e-08	9.2674036e-08	9.2745275e-08	9.2767912e-08	9.254012e-08	9.2701093e-08	9.2770399e-08	9.2774819e-08	9.2615224e-08	9.2744443e-08	9.2778684e-08	9.2803532e-08	9.2735334e-08	9.2690328e-08	9.2539295e-08	9.272263e-08	9.2666305e-08	9.2408136e-08	9.250008e-08	9.2603628e-08	9.255448e-08	9.264118e-08	9.265554e-08	9.2495668e-08	9.2658851e-08	9.2517482e-08	9.2565799e-08	9.2574361e-08	9.2512785e-08	9.2541775e-08	9.2712966e-08	9.254564e-08	9.2571042e-08	9.2721528e-08	9.2685084e-08	9.2725394e-08	9.274693e-08	9.2592309e-08	9.2646147e-08	9.2553371e-08	9.2529078e-08	9.2603905e-08	9.2620468e-08	9.2642559e-08	9.2560832e-08	9.2408136e-08	9.2534599e-08	9.2498148e-08	9.2482409e-08	9.2659675e-08	9.2554203e-08	9.2747484e-08	9.2682875e-08	9.2717663e-08	9.2675968e-08	9.2629861e-08	9.2580706e-08	9.2602519e-08	9.2812648e-08	9.3007863e-08	9.280906e-08	9.2907079e-08	9.2677077e-08	9.265333e-08	9.2621853e-08	9.2646147e-08	9.2673481e-08	9.260998e-08	9.2481031e-08	9.2574908e-08	9.2495945e-08	9.2523003e-08	9.2409245e-08	9.2528801e-08	9.2563589e-08	9.2632341e-08	9.2711311e-08	9.2614393e-08	9.2727049e-08	9.2646978e-08	9.2572705e-08	9.2475233e-08	9.2750241e-08	9.2725948e-08	9.2647255e-08	9.2574361e-08	9.2650289e-08	9.2706067e-08	9.2693085e-08	9.2506156e-08	9.253349e-08	9.2571874e-08	9.2734503e-08	9.2762392e-08	9.2850478e-08	9.2332755e-08
9.2748863e-08	9.2975277e-08	9.2824521e-08	9.2796633e-08	9.2628198e-08	9.2680665e-08	9.2694748e-08	9.2579882e-08	9.2647802e-08	9.2531288e-08	9.247772e-08	9.2450385e-08	9.248545e-08	9.251665e-08	9.2605006e-08	9.2589268e-08	9.2368651e-08	9.2273666e-08	9.2483518e-08	9.2474401e-08	9.2363962e-08	9.2417523e-08	9.2714629e-08	9.2719873e-08	9.2658851e-08	9.2472199e-08	9.2396817e-08	9.2482139e-08	9.256663e-08	9.2711034e-08	9.2538741e-08	9.2575185e-08	9.2675691e-08	9.2582091e-08	9.265581e-08	9.2620468e-08	9.2704688e-08	9.2803532e-08	9.2672657e-08	9.2676245e-08	9.2647532e-08	9.222866e-08	9.1981818e-08	9.2246331e-08	9.24421e-08	9.2537633e-08	9.2519961e-08	9.2662994e-08	9.2696403e-08	9.2783381e-08	9.2706344e-08	9.2784482e-08	9.277344e-08	9.2717386e-08	9.2630962e-08	9.2558899e-08	9.2469158e-08	9.2494282e-08	9.2452318e-08	9.2709101e-08	9.2662439e-08	9.2827278e-08	9.2818446e-08	9.2559169e-08	9.2628753e-08	9.2589822e-08	9.256221e-08	9.2665751e-08	9.2656087e-08	9.2605561e-08	9.2635929e-08	9.2608317e-08	9.2723184e-08	9.2635105e-08	9.2569664e-08	9.2577949e-08	9.2622678e-08	9.2467779e-08	9.2551161e-08	9.256884e-08	9.270579e-08	9.2749417e-08	9.2579604e-08	9.2666028e-08	9.2712142e-08	9.2738922e-08	9.2627928e-08	9.2553371e-08	9.2377768e-08	9.2420287e-08	9.2442924e-08	9.2671549e-08	9.2650012e-08	9.26456e-08	9.2706621e-08	9.2774819e-08	9.2743342e-08	9.2692815e-08	9.2809607e-08	9.286925e-08	9.2860141e-08	9.2822589e-08	9.2596721e-08	9.2591755e-08	9.2571874e-08	9.255448e-08	9.2560001e-08	9.2576016e-08	9.2632618e-08	9.272788e-08	9.261025e-08	9.2678178e-08	9.25912e-08	9.2477997e-08	9.2421118e-08	9.2598107e-08	9.2648634e-08	9.2584301e-08	9.2647532e-08	9.285489e-08	9.2785584e-08	9.265802e-08	9.2623232e-08	9.2615501e-08	9.279028e-08	9.2830867e-08	9.2813195e-08	9.2747484e-08	9.2548127e-08	9.2563589e-08	9.2518583e-08	9.2610804e-08	9.2621853e-08	9.247109e-08	9.2622123e-08	9.2287749e-08	9.2331376e-08	9.2411724e-08	9.2572975e-08	9.2489316e-08	9.2520516e-08	9.2465569e-08	9.2469158e-08	9.2547026e-08	9.2602249e-08	9.2439059e-08	9.2326957e-08	9.2502844e-08	9.262461e-08	9.249456e-08	9.2555034e-08	9.2571042e-08	9.2656919e-08	9.2639795e-08	9.2594789e-08	9.2438235e-08	9.2136716e-08	9.2283607e-08	9.1926594e-08	9.1564054e-08	9.2103861e-08	9.1704869e-08	9.2059402e-08	9.2370584e-08	9.264118e-08	9.2830867e-08	9.2913979e-08	9.2838327e-08	9.3899438e-08	9.380804e-08	9.3003166e-08	9.28259e-08	9.2800498e-08	9.2608317e-08	9.2706891e-08	9.2416975e-08	9.2523827e-08	9.2548404e-08	9.2735888e-08	9.274693e-08	9.2589822e-08	9.2688119e-08	9.2721805e-08	9.2698613e-08	9.2648911e-08	9.2550614e-08	9.2647255e-08	9.26224e-08	9.2467502e-08	9.260777e-08	9.2659405e-08	9.2596721e-08	9.2477165e-08	9.2621299e-08	9.2651398e-08	9.2693362e-08	9.2579882e-08	9.2429119e-08	9.2460049e-08	9.2422496e-08	9.241311e-08	9.2596451e-08	9.2731192e-08	9.2806296e-08	9.2631517e-08	9.2713243e-08	9.2723738e-08	9.2956228e-08	9.2829211e-08	9.2902383e-08	9.2799119e-08	9.2753837e-08	9.2595897e-08	9.2673211e-08	9.2668238e-08	9.2768467e-08	9.2581814e-08	9.2671002e-08	9.2569387e-08	9.2498425e-08	9.253349e-08	9.2622955e-08	9.2571874e-08	9.2639524e-08	9.2599485e-08	9.2571597e-08	9.2562487e-08	9.2804086e-08	9.2761567e-08	9.2271733e-08	9.2513339e-08	9.2592309e-08	9.2255725e-08	9.2696126e-08	9.2724562e-08	9.2851579e-08	9.3195617e-08	9.3465104e-08	9.2685909e-08	9.2332755e-08	9.2547296e-08	9.2846058e-08	9.2941043e-08	9.2647255e-08	9.2663818e-08	9.2454798e-08	9.2431051e-08	9.2093089e-08	9.1668149e-08	9.2122079e-08	9.2539565e-08	9.268453e-08	9.2553648e-08	9.2807674e-08	9.2808783e-08	9.2674036e-08	9.2509474e-08	9.2536531e-08	9.2731192e-08	9.2904315e-08	9.3042374e-08	9.2664372e-08	9.2716007e-08	9.2659128e-08	9.268232e-08	9.2563866e-08	9.2474679e-08	9.2638139e-08	9.2758526e-08	9.2564143e-08	9.2440722e-08	9.2740031e-08	9.2741963e-08	9.2695572e-08	9.2549229e-08	9.2429119e-08	9.262461e-08	9.2731469e-08	9.2624333e-08	9.2555858e-08	9.2485728e-08	9.2590099e-08	9.2642281e-08	9.2779239e-08	9.2518306e-08	9.2175092e-08	9.2582091e-08	9.2423321e-08	9.1847348e-08	8.8559638e-08	9.0673581e-08	9.0067509e-08	9.0278185e-08	9.0757517e-08	9.1388166e-08	9.1922452e-08	9.1709289e-08	9.1398661e-08	9.1702937e-08	9.1771412e-08	9.1515453e-08	9.073819e-08	9.0340585e-08	9.1355311e-08	9.2222308e-08	9.246336e-08	9.2487937e-08	9.2582368e-08	9.2487383e-08	9.2560278e-08	9.2550614e-08	9.2598107e-08	9.2588991e-08	9.2589268e-08	9.2553371e-08	9.2555304e-08	9.2574361e-08	9.2602797e-08	9.2627928e-08	9.2589268e-08	9.2493181e-08	9.2613014e-08	9.2651945e-08	9.256221e-08	9.2473577e-08	9.2396263e-08	9.2624887e-08	9.2698059e-08	9.2711311e-08	9.2619921e-08	9.2696403e-08	9.2577395e-08	9.2797187e-08	9.2665204e-08	9.2575462e-08	9.2592032e-08	9.2598654e-08	9.2701647e-08	9.275908e-08	9.263897e-08	9.2659953e-08	9.2578773e-08	9.256663e-08	9.2350156e-08	9.249981e-08	9.2494012e-08	9.2698059e-08	9.2789726e-08	9.256221e-08	9.2747484e-08	9.2627097e-08	9.2594512e-08	9.2625719e-08	9.2661608e-08	9.2686186e-08	9.2649735e-08	9.2506433e-08	9.2438789e-08	9.2463914e-08	9.2594512e-08	9.2638693e-08	9.2482964e-08	9.2640072e-08	9.2680388e-08	9.272015e-08	9.2663818e-08	9.2806296e-08	9.2727603e-08	9.2582091e-08	9.2605561e-08	9.2629307e-08	9.2597553e-08	9.2642836e-08	9.2551993e-08	9.2542052e-08	9.256442e-08	9.2577949e-08	9.2404271e-08	9.2428017e-08	9.2634274e-08	9.2688119e-08	9.2695849e-08	9.2659405e-08	9.2621022e-08	9.2526591e-08	9.2621853e-08	9.2508088e-08	9.2608047e-08	9.2574638e-08	9.2545363e-08	9.2568008e-08	9.2771231e-08	9.2872014e-08	9.265581e-08	9.269916e-08	9.2714352e-08	9.2607216e-08	9.2421118e-08	9.2661608e-08	9.2554757e-08	9.2453419e-08	9.2760182e-08	9.2620468e-08	9.2415043e-08	9.2579604e-08	9.2431883e-08	9.2408136e-08	9.2457284e-08	9.262682e-08	9.2653877e-08	9.2524935e-08	9.2640349e-08	9.2443202e-08	9.2635929e-08	9.26456e-08	9.2676245e-08	9.2634274e-08	9.2794977e-08	9.2625442e-08	9.2794423e-08	9.2912877e-08	9.268922e-08	9.2727326e-08	9.2727603e-08	9.2635382e-08	9.2718494e-08	9.2875602e-08	9.2742511e-08	9.2560001e-08	9.2566353e-08	9.2592032e-08	9.2477443e-08	9.2497324e-08	9.2587058e-08	9.2496492e-08	9.245673e-08	9.2646978e-08	9.2586511e-08	9.2559446e-08	9.2622955e-08	9.2509474e-08	9.259562e-08	9.2565521e-08	9.2629861e-08	9.2651668e-08	9.2568008e-08	9.2609703e-08	9.2710756e-08	9.2606115e-08	9.25912e-08	9.2652776e-08	9.2528524e-08	9.2468333e-08	9.2464468e-08	9.2487106e-08	9.2513616e-08	9.2489593e-08	9.2482686e-08	9.254012e-08	9.249456e-08	9.2681489e-08	9.2587058e-08	9.2477165e-08	9.2629861e-08	9.2775096e-08	9.2741409e-08	9.2777853e-08	9.265333e-08	9.2607216e-08	9.2593964e-08	9.2579882e-08	9.2490694e-08	9.2883056e-08	9.2978588e-08	9.2849092e-08	9.2739754e-08	9.2741132e-08	9.2590646e-08	9.2786138e-08	9.2590099e-08	9.259562e-08	9.2574361e-08	9.2475787e-08	9.245673e-08	9.2580983e-08	9.2628198e-08	9.244652e-08	9.2484619e-08	9.2596451e-08	9.2695849e-08	9.2450108e-08	9.2707722e-08	9.2679279e-08	9.2780617e-08	9.2692538e-08	9.2717386e-08	9.2665474e-08	9.2530179e-08	9.2527145e-08	9.2603074e-08	9.2564967e-08	9.2647802e-08	9.2570495e-08	9.271573e-08	9.2594789e-08	9.2539842e-08	9.2632618e-08	9.2737544e-08	9.2594242e-08	9.2690051e-08	9.2665204e-08	9.2640349e-08
9.2627928e-08	9.2599485e-08	9.2467225e-08	9.2570772e-08	9.2682598e-08	9.2651398e-08	9.2648079e-08	9.251665e-08	9.2322267e-08	9.2407035e-08	9.2607493e-08	9.2466948e-08	9.2538741e-08	9.2515272e-08	9.2662717e-08	9.2640349e-08	9.2650843e-08	9.2558622e-08	9.2573529e-08	9.2529902e-08	9.2564697e-08	9.2501189e-08	9.2726225e-08	9.2615778e-08	9.2514441e-08	9.268453e-08	9.2489593e-08	9.2440722e-08	9.2603074e-08	9.2681766e-08	9.2590376e-08	9.2537363e-08	9.2476064e-08	9.254012e-08	9.2505609e-08	9.2619921e-08	9.2802154e-08	9.2817615e-08	9.2621022e-08	9.2519961e-08	9.2294101e-08	9.2524935e-08	9.259783e-08	9.2579882e-08	9.2823136e-08	9.2725671e-08	9.2728158e-08	9.2791112e-08	9.2754384e-08	9.2595897e-08	9.2516096e-08	9.2481031e-08	9.271352e-08	9.2800775e-08	9.2627097e-08	9.2502567e-08	9.2557237e-08	9.2535423e-08	9.2769298e-08	9.2727326e-08	9.2763223e-08	9.2633996e-08	9.2640349e-08	9.2616879e-08	9.2689774e-08	9.2727603e-08	9.2764601e-08	9.2640349e-08	9.259783e-08	9.2633996e-08	9.2646147e-08	9.2558068e-08	9.2563035e-08	9.2664649e-08	9.2632895e-08	9.2605283e-08	9.27323e-08	9.2482409e-08	9.2488762e-08	9.2514718e-08	9.2578503e-08	9.2621299e-08	9.254012e-08	9.271794e-08	9.2740578e-08	9.2671002e-08	9.280685e-08	9.2492627e-08	9.2367273e-08	9.252328e-08	9.2544816e-08	9.2664095e-08	9.2770122e-08	9.2743065e-08	9.2697505e-08	9.2626543e-08	9.281375e-08	9.2731192e-08	9.2858208e-08	9.2866486e-08	9.2674313e-08	9.2494837e-08	9.2461704e-08	9.2526037e-08	9.2391574e-08	9.2616055e-08	9.2482139e-08	9.2549229e-08	9.2771231e-08	9.2762114e-08	9.2653053e-08	9.2479098e-08	9.2344905e-08	9.2507264e-08	9.2601695e-08	9.2611359e-08	9.2988806e-08	9.2818723e-08	9.2805465e-08	9.2627374e-08	9.2677901e-08	9.2568563e-08	9.2576016e-08	9.266796e-08	9.2720427e-08	9.3083237e-08	9.3149787e-08	9.2779239e-08	9.2847436e-08	9.2579327e-08	9.2386323e-08	9.2540674e-08	9.2565521e-08	9.2467779e-08	9.2255725e-08	9.2359819e-08	9.2445134e-08	9.2543431e-08	9.2586781e-08	9.2411447e-08	9.242995e-08	9.2555034e-08	9.2509197e-08	9.2643937e-08	9.2659675e-08	9.2598384e-08	9.2397094e-08	9.2536808e-08	9.2578226e-08	9.2667406e-08	9.2687287e-08	9.2714352e-08	9.2574638e-08	9.2617157e-08	9.2462805e-08	9.242995e-08	9.222618e-08	9.2018261e-08	9.1634462e-08	8.9259039e-08	8.8824436e-08	9.0000135e-08	9.0840352e-08	9.1564878e-08	9.2356224e-08	9.267017e-08	9.2466948e-08	9.2682598e-08	9.2992671e-08	9.3230959e-08	9.242553e-08	9.28259e-08	9.2689774e-08	9.2604729e-08	9.2477165e-08	9.2624887e-08	9.2576016e-08	9.2877535e-08	9.271352e-08	9.2530179e-08	9.2385768e-08	9.2511684e-08	9.2603905e-08	9.2764878e-08	9.279028e-08	9.2730367e-08	9.2635929e-08	9.2537086e-08	9.2520239e-08	9.2670724e-08	9.2720427e-08	9.2788348e-08	9.2858208e-08	9.2674867e-08	9.2561379e-08	9.2481585e-08	9.2479652e-08	9.2727603e-08	9.2562487e-08	9.2771778e-08	9.2664649e-08	9.2577949e-08	9.2669616e-08	9.2750795e-08	9.2785861e-08	9.2738645e-08	9.2681212e-08	9.2587889e-08	9.2716284e-08	9.2406481e-08	9.2659405e-08	9.2609426e-08	9.2668238e-08	9.256663e-08	9.2606939e-08	9.2563035e-08	9.2549229e-08	9.2682043e-08	9.273699e-08	9.2575462e-08	9.2577118e-08	9.2469989e-08	9.2605006e-08	9.2740578e-08	9.2638693e-08	9.259783e-08	9.2693362e-08	9.2664649e-08	9.2499256e-08	9.245425e-08	9.2647255e-08	9.2791659e-08	9.2791659e-08	9.2739477e-08	9.2927237e-08	9.2766534e-08	9.2577672e-08	9.3198381e-08	9.2854066e-08	9.2699437e-08	9.2809884e-08	9.2741686e-08	9.2762392e-08	9.2676245e-08	9.2605838e-08	9.2761013e-08	9.2769845e-08	9.2492073e-08	9.2400128e-08	9.2449277e-08	9.2603351e-08	9.2531288e-08	9.2611636e-08	9.2681766e-08	9.2618258e-08	9.2537086e-08	9.2566353e-08	9.2613291e-08	9.2622123e-08	9.2619644e-08	9.2594242e-08	9.2802708e-08	9.2604182e-08	9.2457839e-08	9.2571319e-08	9.2753559e-08	9.2693917e-08	9.2739199e-08	9.2414211e-08	9.2696681e-08	9.2607493e-08	9.2555858e-08	9.2613291e-08	9.2587335e-08	9.2518583e-08	9.2534876e-08	9.2565244e-08	9.2580436e-08	9.2753837e-08	9.2556967e-08	9.2609703e-08	9.2659405e-08	9.2707168e-08	9.2711588e-08	9.2667406e-08	9.2331931e-08	9.2319503e-08	9.2767642e-08	9.1772797e-08	9.1027282e-08	9.0280665e-08	9.0558714e-08	9.0439983e-08	9.0737359e-08	9.1456641e-08	9.120869e-08	9.0990284e-08	9.1169206e-08	8.9474135e-08	9.1527603e-08	9.136663e-08	9.0750895e-08	9.0889777e-08	9.1874959e-08	9.250892e-08	9.2609426e-08	9.248987e-08	9.2449554e-08	9.2693362e-08	9.2822035e-08	9.2804363e-08	9.2631794e-08	9.2562487e-08	9.2596721e-08	9.261246e-08	9.256442e-08	9.2436025e-08	9.2582091e-08	9.2639524e-08	9.2512785e-08	9.2680111e-08	9.2529355e-08	9.2539295e-08	9.2680388e-08	9.2696126e-08	9.2699715e-08	9.2650566e-08	9.27323e-08	9.2642281e-08	9.2683145e-08	9.2671279e-08	9.2701647e-08	9.253791e-08	9.2609426e-08	9.2586511e-08	9.2643113e-08	9.2708824e-08	9.2757972e-08	9.2623232e-08	9.2555034e-08	9.2552547e-08	9.2490417e-08	9.236755e-08	9.2598931e-08	9.2711311e-08	9.2787516e-08	9.2784759e-08	9.2742233e-08	9.2748863e-08	9.264118e-08	9.2585957e-08	9.252328e-08	9.2660784e-08	9.2762946e-08	9.2728705e-08	9.2470536e-08	9.2477997e-08	9.2668515e-08	9.2750795e-08	9.284495e-08	9.264118e-08	9.2662994e-08	9.2614947e-08	9.2636206e-08	9.2701647e-08	9.2754661e-08	9.2646424e-08	9.2538741e-08	9.249981e-08	9.2550891e-08	9.268232e-08	9.25045e-08	9.2627374e-08	9.2588991e-08	9.256221e-08	9.2572975e-08	9.2522448e-08	9.2532112e-08	9.2740301e-08	9.2634551e-08	9.2672103e-08	9.2630962e-08	9.2541228e-08	9.2594512e-08	9.269916e-08	9.2509474e-08	9.2590923e-08	9.2681212e-08	9.2697782e-08	9.2877258e-08	9.280464e-08	9.2720697e-08	9.2744166e-08	9.2672657e-08	9.2505609e-08	9.2371963e-08	9.2697228e-08	9.2563035e-08	9.2491248e-08	9.2590376e-08	9.2640349e-08	9.2585957e-08	9.2529078e-08	9.2508643e-08	9.2392675e-08	9.272788e-08	9.2632064e-08	9.2644768e-08	9.2491803e-08	9.2709378e-08	9.2692815e-08	9.2581537e-08	9.2576016e-08	9.2581537e-08	9.281375e-08	9.2845504e-08	9.2834185e-08	9.2755215e-08	9.2836395e-08	9.2619089e-08	9.2700269e-08	9.2781995e-08	9.2526868e-08	9.2566907e-08	9.2674313e-08	9.2741409e-08	9.2613568e-08	9.2609426e-08	9.2617434e-08	9.2618812e-08	9.2395986e-08	9.2553101e-08	9.2519137e-08	9.280933e-08	9.2843294e-08	9.2666859e-08	9.2665204e-08	9.2607493e-08	9.2517482e-08	9.247109e-08	9.2653877e-08	9.262461e-08	9.2714352e-08	9.2666028e-08	9.2596451e-08	9.2527145e-08	9.2503399e-08	9.2531288e-08	9.2601972e-08	9.2620191e-08	9.2635382e-08	9.2483241e-08	9.2523827e-08	9.2628198e-08	9.2638693e-08	9.2687564e-08	9.26456e-08	9.2890232e-08	9.2858478e-08	9.2615778e-08	9.2496492e-08	9.2757702e-08	9.2782273e-08	9.277371e-08	9.2787516e-08	9.2821203e-08	9.2633996e-08	9.2558622e-08	9.2546195e-08	9.2536531e-08	9.2559446e-08	9.2699437e-08	9.2491526e-08	9.2649735e-08	9.2656364e-08	9.2656364e-08	9.2574638e-08	9.2634551e-08	9.2330275e-08	9.2492904e-08	9.2577118e-08	9.2637315e-08	9.2593687e-08	9.2573529e-08	9.2625996e-08	9.2649465e-08	9.2594512e-08	9.2685355e-08	9.2872561e-08	9.2721251e-08	9.2812094e-08	9.2736713e-08	9.2580983e-08	9.2575185e-08	9.2532943e-08	9.2426362e-08	9.2584301e-08	9.2625442e-08	9.2444587e-08	9.2580159e-08	9.2677347e-08	9.2581814e-08	9.2567454e-08	9.238218e-08	9.2560832e-08	9.2656641e-08	9.2766257e-08	9.2656087e-08	9.2539565e-08	9.2527969e-08	9.2652776e-08	9.2699437e-08
9.2609149e-08	9.2675414e-08	9.2447067e-08	9.2524104e-08	9.2611359e-08	9.2501743e-08	9.2425807e-08	9.2528524e-08	9.2359819e-08	9.2360366e-08	9.2506156e-08	9.2595066e-08	9.2524935e-08	9.2518583e-08	9.2483518e-08	9.2704134e-08	9.2753282e-08	9.2728705e-08	9.2717386e-08	9.2699992e-08	9.2677347e-08	9.2726225e-08	9.2596999e-08	9.2672103e-08	9.2530179e-08	9.2510298e-08	9.257657e-08	9.2590646e-08	9.255448e-08	9.2449554e-08	9.2496492e-08	9.2693085e-08	9.2590376e-08	9.261467e-08	9.2650289e-08	9.2600864e-08	9.2641457e-08	9.2730637e-08	9.2661608e-08	9.2770122e-08	9.2720974e-08	9.2744443e-08	9.2846605e-08	9.282369e-08	9.2825346e-08	9.2836672e-08	9.2833353e-08	9.2754384e-08	9.2685909e-08	9.2553648e-08	9.2480207e-08	9.25045e-08	9.2632341e-08	9.2567177e-08	9.2765156e-08	9.2587612e-08	9.2864006e-08	9.2774542e-08	9.2737544e-08	9.2771508e-08	9.2652222e-08	9.2671826e-08	9.2819825e-08	9.2819548e-08	9.2671549e-08	9.2661608e-08	9.2676245e-08	9.2567454e-08	9.2587612e-08	9.2477997e-08	9.2831421e-08	9.2837219e-08	9.2723738e-08	9.2523003e-08	9.2505609e-08	9.2630962e-08	9.2551716e-08	9.2661338e-08	9.2575185e-08	9.2651398e-08	9.2595343e-08	9.2510021e-08	9.2751073e-08	9.274693e-08	9.2534876e-08	9.2570772e-08	9.2444857e-08	9.2467225e-08	9.2729536e-08	9.2731746e-08	9.272015e-08	9.2585125e-08	9.2635659e-08	9.2665474e-08	9.2706067e-08	9.2819825e-08	9.2698336e-08	9.2791659e-08	9.2706621e-08	9.2752174e-08	9.2682598e-08	9.2474131e-08	9.2576293e-08	9.2468056e-08	9.248545e-08	9.2400683e-08	9.2414211e-08	9.2552824e-08	9.239875e-08	9.2531288e-08	9.2585957e-08	9.2569387e-08	9.2432437e-08	9.2769845e-08	9.2889408e-08	9.2975554e-08	9.2964513e-08	9.2862344e-08	9.2903761e-08	9.2725116e-08	9.2585957e-08	9.2587889e-08	9.263897e-08	9.2539295e-08	9.2444857e-08	9.2596999e-08	9.2638416e-08	9.2665751e-08	9.2659953e-08	9.2526591e-08	9.2502013e-08	9.2667136e-08	9.2800498e-08	9.2511407e-08	9.2553371e-08	9.2540397e-08	9.2442654e-08	9.2400128e-08	9.2409515e-08	9.2396817e-08	9.2638416e-08	9.2601972e-08	9.276129e-08	9.2630962e-08	9.2561379e-08	9.240344e-08	9.2693085e-08	9.2634551e-08	9.2496769e-08	9.2588166e-08	9.2351534e-08	9.2656641e-08	9.2575185e-08	9.263124e-08	9.2733124e-08	9.2642836e-08	9.2602249e-08	9.2068241e-08	9.2079283e-08	9.2304042e-08	9.1556593e-08	9.1520427e-08	9.1309197e-08	9.2046427e-08	9.2618812e-08	9.2668515e-08	9.2754384e-08	9.2819e-08	9.2666028e-08	9.2275599e-08	9.2185864e-08	9.2421388e-08	9.255448e-08	9.2667683e-08	9.2613291e-08	9.2585402e-08	9.267459e-08	9.272015e-08	9.2545093e-08	9.2585402e-08	9.2649735e-08	9.2489593e-08	9.2474401e-08	9.2435194e-08	9.2479098e-08	9.2438789e-08	9.2514441e-08	9.2505879e-08	9.2485173e-08	9.2594512e-08	9.2640626e-08	9.2665751e-08	9.2728158e-08	9.2575739e-08	9.2499256e-08	9.2562765e-08	9.2673758e-08	9.2682875e-08	9.2696126e-08	9.2722082e-08	9.2746653e-08	9.2584578e-08	9.2626543e-08	9.2682875e-08	9.2912877e-08	9.2952362e-08	9.2823413e-08	9.2669616e-08	9.2561656e-08	9.2514441e-08	9.2453696e-08	9.2552547e-08	9.2605561e-08	9.2622955e-08	9.2596451e-08	9.2426362e-08	9.259341e-08	9.2650289e-08	9.2648911e-08	9.274914e-08	9.2702201e-08	9.2588444e-08	9.2760459e-08	9.258347e-08	9.2755492e-08	9.2695018e-08	9.257684e-08	9.2570772e-08	9.245894e-08	9.2570495e-08	9.2809607e-08	9.2885266e-08	9.2978318e-08	9.2860688e-08	9.2740031e-08	9.2808506e-08	9.2465015e-08	9.1251763e-08	9.2524104e-08	9.2724839e-08	9.268895e-08	9.2253785e-08	9.2074316e-08	9.2582368e-08	9.2601141e-08	9.2553101e-08	9.2554757e-08	9.2546195e-08	9.2523827e-08	9.2733679e-08	9.2835009e-08	9.2828664e-08	9.2786415e-08	9.2585402e-08	9.2685084e-08	9.2627097e-08	9.2621576e-08	9.2588714e-08	9.2533767e-08	9.2639524e-08	9.2801599e-08	9.2905694e-08	9.2648911e-08	9.2475787e-08	9.2490694e-08	9.2500635e-08	9.2704688e-08	9.2686463e-08	9.284495e-08	9.2616879e-08	9.2669069e-08	9.2626543e-08	9.2647532e-08	9.2524381e-08	9.2526037e-08	9.2519137e-08	9.2540397e-08	9.2494282e-08	9.2532666e-08	9.2668238e-08	9.2768744e-08	9.2814304e-08	9.2927237e-08	9.2713243e-08	9.2775373e-08	9.2136993e-08	9.2038142e-08	9.1437037e-08	9.0822127e-08	9.0919599e-08	9.054574e-08	9.0555403e-08	9.0745367e-08	9.0657565e-08	8.8999215e-08	9.0710579e-08	9.0843116e-08	9.1009611e-08	9.0433907e-08	9.036129e-08	9.0353012e-08	9.0749509e-08	9.1334044e-08	9.2348223e-08	9.2716562e-08	9.2797187e-08	9.2862621e-08	9.2878359e-08	9.2806573e-08	9.2771231e-08	9.2751073e-08	9.2466401e-08	9.2495114e-08	9.2497601e-08	9.2610804e-08	9.2662439e-08	9.2678178e-08	9.2746106e-08	9.2574361e-08	9.2708824e-08	9.2580436e-08	9.2785314e-08	9.2599763e-08	9.2659128e-08	9.2574908e-08	9.2526314e-08	9.255448e-08	9.2576293e-08	9.2639795e-08	9.2737267e-08	9.2608872e-08	9.2492627e-08	9.2389641e-08	9.2553101e-08	9.2690051e-08	9.2716284e-08	9.2662439e-08	9.2563312e-08	9.2764047e-08	9.2599208e-08	9.2435194e-08	9.2482139e-08	9.2553371e-08	9.2698059e-08	9.2757148e-08	9.2909289e-08	9.2767365e-08	9.2769845e-08	9.2727326e-08	9.2661338e-08	9.2665751e-08	9.2621853e-08	9.2676522e-08	9.2494012e-08	9.2500358e-08	9.242774e-08	9.2654432e-08	9.2756594e-08	9.2542884e-08	9.2625996e-08	9.2484342e-08	9.2613014e-08	9.2674867e-08	9.2713243e-08	9.2744997e-08	9.2687017e-08	9.2523827e-08	9.2587335e-08	9.2593964e-08	9.2589268e-08	9.2524381e-08	9.2608595e-08	9.2618535e-08	9.259341e-08	9.2432437e-08	9.2521347e-08	9.2680388e-08	9.239875e-08	9.2514441e-08	9.2704134e-08	9.266023e-08	9.2472746e-08	9.2588166e-08	9.2560278e-08	9.2342695e-08	9.2573806e-08	9.2774265e-08	9.2861519e-08	9.277371e-08	9.2743065e-08	9.2504777e-08	9.2770122e-08	9.25045e-08	9.2672934e-08	9.263124e-08	9.2639524e-08	9.254012e-08	9.2550337e-08	9.2596999e-08	9.2742511e-08	9.2568008e-08	9.2621853e-08	9.2542606e-08	9.2420287e-08	9.2617434e-08	9.2916466e-08	9.2745275e-08	9.2791659e-08	9.2659405e-08	9.2765156e-08	9.2659675e-08	9.2534322e-08	9.2729536e-08	9.2689497e-08	9.2627097e-08	9.2679009e-08	9.259341e-08	9.2786415e-08	9.2630408e-08	9.2535977e-08	9.2612737e-08	9.2514441e-08	9.2540397e-08	9.2580436e-08	9.2663818e-08	9.2603628e-08	9.2552547e-08	9.2537086e-08	9.2571042e-08	9.2402338e-08	9.2649465e-08	9.2671279e-08	9.2781718e-08	9.2684807e-08	9.2771778e-08	9.2659675e-08	9.278034e-08	9.2656087e-08	9.2596174e-08	9.2614393e-08	9.2480477e-08	9.2502844e-08	9.260777e-08	9.2458393e-08	9.2476888e-08	9.250892e-08	9.2441546e-08	9.2492073e-08	9.2653053e-08	9.2596174e-08	9.2669339e-08	9.2598931e-08	9.2502844e-08	9.2438789e-08	9.2560555e-08	9.260998e-08	9.2639795e-08	9.2539295e-08	9.2668515e-08	9.2862621e-08	9.2809607e-08	9.262903e-08	9.2654432e-08	9.2664649e-08	9.2735888e-08	9.2670724e-08	9.2741409e-08	9.2535977e-08	9.259562e-08	9.2647802e-08	9.2666859e-08	9.2714075e-08	9.2609703e-08	9.2532112e-08	9.2551439e-08	9.2752728e-08	9.2588714e-08	9.2493458e-08	9.2721805e-08	9.2622678e-08	9.2507264e-08	9.2674867e-08	9.2541498e-08	9.2629861e-08	9.2788071e-08	9.2684253e-08	9.2626266e-08	9.2781995e-08	9.2760182e-08	9.2706067e-08	9.2620745e-08	9.2536531e-08	9.2637592e-08	9.2606939e-08	9.2673211e-08	9.2679279e-08	9.2704134e-08	9.2783104e-08	9.2525759e-08	9.2566907e-08	9.2584848e-08	9.2583747e-08	9.2627374e-08	9.2500635e-08	9.2584848e-08	9.2781448e-08	9.2696403e-08	9.2434369e-08	9.2507264e-08	9.2512785e-08	9.2616055e-08	9.2582916e-08
9.2560832e-08	9.2510575e-08	9.265581e-08	9.2667406e-08	9.2418354e-08	9.2369206e-08	9.2514995e-08	9.2472746e-08	9.2409245e-08	9.243989e-08	9.2760182e-08	9.2779786e-08	9.2830042e-08	9.2654986e-08	9.2645045e-08	9.2607493e-08	9.2629584e-08	9.2626543e-08	9.2550337e-08	9.2653877e-08	9.277344e-08	9.2808783e-08	9.2510298e-08	9.2264003e-08	9.2564143e-08	9.2617434e-08	9.2652499e-08	9.2397642e-08	9.2508365e-08	9.2464738e-08	9.2442654e-08	9.2502844e-08	9.2589545e-08	9.2713798e-08	9.2788902e-08	9.2942422e-08	9.2503399e-08	9.2548959e-08	9.2802431e-08	9.2743342e-08	9.2667136e-08	9.2764047e-08	9.2625719e-08	9.2707722e-08	9.2690605e-08	9.2664926e-08	9.2603905e-08	9.2682875e-08	9.2539842e-08	9.2642559e-08	9.2829488e-08	9.2810438e-08	9.2547296e-08	9.2450108e-08	9.2446243e-08	9.2685632e-08	9.2779786e-08	9.2913979e-08	9.2760459e-08	9.2679279e-08	9.2669616e-08	9.278255e-08	9.2606939e-08	9.2602249e-08	9.2544262e-08	9.2548127e-08	9.2483241e-08	9.2623786e-08	9.2594242e-08	9.2615778e-08	9.2614947e-08	9.2579327e-08	9.2536254e-08	9.256221e-08	9.2583193e-08	9.2661885e-08	9.2604452e-08	9.2703026e-08	9.2730915e-08	9.2819825e-08	9.2733679e-08	9.2626543e-08	9.255448e-08	9.2560555e-08	9.2452041e-08	9.244652e-08	9.2423051e-08	9.2476334e-08	9.2497324e-08	9.2643667e-08	9.269916e-08	9.2651945e-08	9.2523003e-08	9.2629861e-08	9.2662162e-08	9.2631517e-08	9.260998e-08	9.2732847e-08	9.2696681e-08	9.2452595e-08	9.2416975e-08	9.2473577e-08	9.2382457e-08	9.2537363e-08	9.258347e-08	9.2437958e-08	9.2498979e-08	9.2598107e-08	9.2417523e-08	9.2249095e-08	9.2542606e-08	9.2659953e-08	9.2817338e-08	9.2835009e-08	9.2956505e-08	9.2754107e-08	9.2604452e-08	9.2500912e-08	9.2392675e-08	9.2436579e-08	9.2337451e-08	9.2546749e-08	9.2538741e-08	9.245425e-08	9.259783e-08	9.2434647e-08	9.245646e-08	9.2397642e-08	9.230542e-08	9.2727326e-08	9.2752728e-08	9.2577672e-08	9.2632618e-08	9.2644491e-08	9.2680942e-08	9.2611081e-08	9.2626543e-08	9.2742788e-08	9.2584578e-08	9.2641457e-08	9.2679834e-08	9.2784482e-08	9.2589545e-08	9.2635929e-08	9.2491526e-08	9.2537363e-08	9.250229e-08	9.2547573e-08	9.2724015e-08	9.2594512e-08	9.2614393e-08	9.2686463e-08	9.26224e-08	9.2697782e-08	9.2747207e-08	9.279939e-08	9.2715453e-08	9.2575185e-08	9.2327788e-08	9.2709378e-08	9.2562487e-08	9.2579882e-08	9.2344351e-08	9.2567731e-08	9.2807127e-08	9.2907904e-08	9.2901828e-08	9.2824244e-08	9.2647802e-08	9.2554757e-08	9.2491248e-08	9.2436302e-08	9.2503399e-08	9.2639247e-08	9.2649465e-08	9.279691e-08	9.2772609e-08	9.258126e-08	9.2598654e-08	9.2598654e-08	9.2452865e-08	9.2606115e-08	9.2506987e-08	9.2391844e-08	9.2283607e-08	9.2383289e-08	9.2405649e-08	9.2600587e-08	9.2696951e-08	9.270358e-08	9.2567454e-08	9.2755492e-08	9.2632341e-08	9.267459e-08	9.2787793e-08	9.2625996e-08	9.2469158e-08	9.2600864e-08	9.2638139e-08	9.2481308e-08	9.2680665e-08	9.2532112e-08	9.2585125e-08	9.2549506e-08	9.2546195e-08	9.2705235e-08	9.2788071e-08	9.2633726e-08	9.2495945e-08	9.2623786e-08	9.2555858e-08	9.2365063e-08	9.2510852e-08	9.2549506e-08	9.2518029e-08	9.2571597e-08	9.2713243e-08	9.2656919e-08	9.2701093e-08	9.2688396e-08	9.2575462e-08	9.2699715e-08	9.2658851e-08	9.249014e-08	9.2675144e-08	9.2599208e-08	9.253349e-08	9.2575739e-08	9.2676245e-08	9.2870081e-08	9.3083237e-08	9.2937448e-08	9.2781448e-08	9.2580436e-08	9.2828664e-08	9.2579882e-08	9.2430504e-08	9.268674e-08	9.2687017e-08	9.2675968e-08	9.2577949e-08	9.2285269e-08	9.2257928e-08	9.2435194e-08	9.2453973e-08	9.2654155e-08	9.2546195e-08	9.2683145e-08	9.2778961e-08	9.2616602e-08	9.2716832e-08	9.2822312e-08	9.273009e-08	9.2527422e-08	9.250008e-08	9.2577949e-08	9.2583193e-08	9.266023e-08	9.2567177e-08	9.2649465e-08	9.2695849e-08	9.2483518e-08	9.2756316e-08	9.2599763e-08	9.2532389e-08	9.2457562e-08	9.2629307e-08	9.2450662e-08	9.2452041e-08	9.2470536e-08	9.2728982e-08	9.2541498e-08	9.2552824e-08	9.2600587e-08	9.2653053e-08	9.2619089e-08	9.2501466e-08	9.2471922e-08	9.2594512e-08	9.2798565e-08	9.271573e-08	9.2593687e-08	9.2450662e-08	9.2612737e-08	9.2592032e-08	9.2267591e-08	9.1164786e-08	8.9727884e-08	8.960253e-08	9.0786507e-08	8.972733e-08	8.9626823e-08	8.9796913e-08	9.0269069e-08	8.8115918e-08	8.9779242e-08	8.9845507e-08	8.9915922e-08	9.0762768e-08	8.9417803e-08	8.904864e-08	9.0186234e-08	9.1760093e-08	9.256663e-08	9.2756871e-08	9.2991293e-08	9.3073574e-08	9.2790835e-08	9.2533767e-08	9.2456183e-08	9.2417245e-08	9.2584024e-08	9.26536e-08	9.2650843e-08	9.2540397e-08	9.2487106e-08	9.263124e-08	9.2517205e-08	9.2546195e-08	9.2619089e-08	9.2662994e-08	9.2746653e-08	9.2707999e-08	9.2638416e-08	9.2558899e-08	9.2633172e-08	9.2626266e-08	9.2633449e-08	9.2735057e-08	9.2778684e-08	9.2632618e-08	9.2574638e-08	9.2623232e-08	9.2664649e-08	9.2630408e-08	9.2514995e-08	9.2524658e-08	9.2518306e-08	9.2511407e-08	9.264118e-08	9.272263e-08	9.2679009e-08	9.2654986e-08	9.2706621e-08	9.2793591e-08	9.2709101e-08	9.2511954e-08	9.2470813e-08	9.2659128e-08	9.2644768e-08	9.260777e-08	9.2664649e-08	9.256221e-08	9.264118e-08	9.2682598e-08	9.2800498e-08	9.2665474e-08	9.2614123e-08	9.2469989e-08	9.247772e-08	9.2578503e-08	9.2559446e-08	9.2709655e-08	9.2708554e-08	9.2571874e-08	9.2582091e-08	9.2595897e-08	9.2659128e-08	9.2711588e-08	9.2528246e-08	9.2635929e-08	9.2695018e-08	9.2659675e-08	9.2592309e-08	9.2574361e-08	9.2717663e-08	9.2433815e-08	9.2429119e-08	9.2730915e-08	9.2572975e-08	9.2507818e-08	9.2534322e-08	9.2360644e-08	9.2542606e-08	9.270137e-08	9.2800498e-08	9.2739477e-08	9.2749417e-08	9.2839151e-08	9.2590923e-08	9.2662162e-08	9.2616602e-08	9.2630685e-08	9.2406758e-08	9.262903e-08	9.2704411e-08	9.257905e-08	9.2619921e-08	9.2582646e-08	9.2409515e-08	9.2523557e-08	9.2586781e-08	9.2565799e-08	9.2627374e-08	9.2621853e-08	9.2476334e-08	9.2765156e-08	9.2606115e-08	9.2545918e-08	9.2428849e-08	9.2548127e-08	9.2596174e-08	9.2643667e-08	9.2645045e-08	9.2609426e-08	9.2583193e-08	9.2665751e-08	9.2513616e-08	9.2574908e-08	9.2610527e-08	9.2440445e-08	9.2563866e-08	9.2798011e-08	9.2822589e-08	9.2715176e-08	9.2556412e-08	9.2488762e-08	9.2531558e-08	9.2561656e-08	9.2604729e-08	9.2706067e-08	9.2629307e-08	9.2605838e-08	9.262682e-08	9.2386045e-08	9.2577395e-08	9.2541498e-08	9.2560555e-08	9.264339e-08	9.2511954e-08	9.2715176e-08	9.2642836e-08	9.2631794e-08	9.2634274e-08	9.273478e-08	9.2770399e-08	9.2841084e-08	9.2841638e-08	9.2797734e-08	9.2697782e-08	9.2399027e-08	9.2539018e-08	9.2594242e-08	9.2640626e-08	9.2588714e-08	9.2690328e-08	9.2614947e-08	9.261219e-08	9.2539295e-08	9.255006e-08	9.2657743e-08	9.2638416e-08	9.2500358e-08	9.2631517e-08	9.2644214e-08	9.2744443e-08	9.2702201e-08	9.2588991e-08	9.2675414e-08	9.2603074e-08	9.2828387e-08	9.2831144e-08	9.2650843e-08	9.261025e-08	9.2476064e-08	9.2486005e-08	9.2689774e-08	9.2809607e-08	9.2619089e-08	9.2504223e-08	9.2570772e-08	9.2383836e-08	9.2561933e-08	9.2635105e-08	9.2464738e-08	9.2536254e-08	9.2696681e-08	9.2752728e-08	9.2816514e-08	9.2719596e-08	9.2541228e-08	9.2772609e-08	9.2686463e-08	9.2622123e-08	9.267459e-08	9.2848268e-08	9.2648911e-08	9.2580159e-08	9.2491248e-08	9.2486552e-08	9.2539565e-08	9.2650289e-08	9.2659675e-08	9.2565521e-08	9.2503122e-08	9.2721805e-08	9.2884157e-08	9.2696126e-08	9.2634828e-08	9.2640626e-08	9.2337729e-08	9.2759635e-08
9.2564143e-08	9.2585125e-08	9.2620191e-08	9.2434092e-08	9.2362576e-08	9.2517205e-08	9.2509197e-08	9.2612737e-08	9.2565521e-08	9.2733401e-08	9.2936624e-08	9.2900173e-08	9.2644768e-08	9.2876427e-08	9.2691984e-08	9.2203258e-08	9.2346838e-08	9.2501466e-08	9.2588991e-08	9.2644768e-08	9.2587335e-08	9.2596999e-08	9.2418908e-08	9.2557237e-08	9.2596451e-08	9.2561379e-08	9.2680665e-08	9.2616055e-08	9.2589545e-08	9.2590099e-08	9.2707999e-08	9.2721251e-08	9.2820933e-08	9.284495e-08	9.2758803e-08	9.2814304e-08	9.2818446e-08	9.2810161e-08	9.272015e-08	9.2671002e-08	9.2579604e-08	9.2614947e-08	9.2605283e-08	9.268922e-08	9.2568008e-08	9.253322e-08	9.2659675e-08	9.2588714e-08	9.2620191e-08	9.2690883e-08	9.2693917e-08	9.2721528e-08	9.2549229e-08	9.2377491e-08	9.2509751e-08	9.2888854e-08	9.2798288e-08	9.2793591e-08	9.2657196e-08	9.2753282e-08	9.2701924e-08	9.2770954e-08	9.2574361e-08	9.2571597e-08	9.2587612e-08	9.2569941e-08	9.2400406e-08	9.2460049e-08	9.2596721e-08	9.26456e-08	9.2532389e-08	9.2325578e-08	9.264118e-08	9.2690883e-08	9.2598107e-08	9.2674036e-08	9.2654432e-08	9.2828387e-08	9.2699715e-08	9.2532112e-08	9.274472e-08	9.2602519e-08	9.2596174e-08	9.2528801e-08	9.2555304e-08	9.2487937e-08	9.2686463e-08	9.2626266e-08	9.2639795e-08	9.2610527e-08	9.2457562e-08	9.2625164e-08	9.2505054e-08	9.2511684e-08	9.244873e-08	9.2565521e-08	9.2512508e-08	9.2624887e-08	9.2637592e-08	9.268232e-08	9.2443202e-08	9.2392952e-08	9.2647255e-08	9.2790835e-08	9.2764601e-08	9.2662162e-08	9.2547296e-08	9.263897e-08	9.2594512e-08	9.2447898e-08	9.2487383e-08	9.2582646e-08	9.271794e-08	9.2699992e-08	9.2560555e-08	9.2510852e-08	9.2565521e-08	9.2497878e-08	9.2512785e-08	9.2428571e-08	9.2654155e-08	9.2551439e-08	9.2632064e-08	9.2701924e-08	9.2700269e-08	9.2406758e-08	9.2243852e-08	9.2362853e-08	9.2386877e-08	9.2601972e-08	9.276571e-08	9.2539565e-08	9.2584848e-08	9.2610527e-08	9.2534044e-08	9.2489039e-08	9.2675414e-08	9.2627928e-08	9.264118e-08	9.2637862e-08	9.2563589e-08	9.2436302e-08	9.2651668e-08	9.248987e-08	9.2481585e-08	9.2508365e-08	9.2550337e-08	9.2584301e-08	9.2726772e-08	9.2892996e-08	9.2828387e-08	9.2769021e-08	9.286483e-08	9.2865385e-08	9.2874494e-08	9.2566907e-08	9.255006e-08	9.2650289e-08	9.2637038e-08	9.2678455e-08	9.2763223e-08	9.2776197e-08	9.257657e-08	9.2693639e-08	9.2757702e-08	9.2928062e-08	9.3014762e-08	9.2670724e-08	9.2577949e-08	9.2570495e-08	9.247772e-08	9.2571874e-08	9.237003e-08	9.2373895e-08	9.2548404e-08	9.253101e-08	9.2528524e-08	9.2549229e-08	9.26456e-08	9.2750795e-08	9.2587889e-08	9.2435748e-08	9.2515272e-08	9.2550614e-08	9.2544262e-08	9.2609426e-08	9.290266e-08	9.2768467e-08	9.2707445e-08	9.2607493e-08	9.2743619e-08	9.2550614e-08	9.2598107e-08	9.2475787e-08	9.2630962e-08	9.2586781e-08	9.2543161e-08	9.2519684e-08	9.2384667e-08	9.2469158e-08	9.2441269e-08	9.2735611e-08	9.2661885e-08	9.2639795e-08	9.2393506e-08	9.2314814e-08	9.2368929e-08	9.2391296e-08	9.2502844e-08	9.2726225e-08	9.2792767e-08	9.2749971e-08	9.2680942e-08	9.2656919e-08	9.274914e-08	9.2753559e-08	9.2629861e-08	9.2695572e-08	9.2719873e-08	9.2400128e-08	9.2698883e-08	9.263676e-08	9.2588444e-08	9.2686463e-08	9.2601418e-08	9.2441269e-08	9.2623509e-08	9.2616602e-08	9.2938279e-08	9.2825346e-08	9.3263822e-08	9.2940766e-08	9.2716562e-08	9.2568285e-08	9.3215498e-08	9.2625996e-08	9.2721251e-08	9.2682875e-08	9.2705235e-08	9.2665474e-08	9.2509474e-08	9.2596999e-08	9.2852133e-08	9.254564e-08	9.2572428e-08	9.2531835e-08	9.2746653e-08	9.2697228e-08	9.273699e-08	9.2730367e-08	9.256442e-08	9.2585125e-08	9.2523557e-08	9.2500635e-08	9.2629584e-08	9.2538187e-08	9.2638693e-08	9.2568563e-08	9.2577949e-08	9.2387978e-08	9.2288026e-08	9.2625164e-08	9.2639795e-08	9.2573252e-08	9.2574084e-08	9.2657473e-08	9.265554e-08	9.2637592e-08	9.2627374e-08	9.2628476e-08	9.2644768e-08	9.2652222e-08	9.2594512e-08	9.256911e-08	9.2561102e-08	9.2607216e-08	9.257684e-08	9.2688119e-08	9.2541775e-08	9.2564967e-08	9.260004e-08	9.2513062e-08	9.2419185e-08	9.2482964e-08	9.2600587e-08	9.2568285e-08	9.139562e-08	8.9257661e-08	8.8146571e-08	8.8289319e-08	8.7868244e-08	8.7774922e-08	8.8516565e-08	8.8773902e-08	9.0917389e-08	8.8611827e-08	8.8310856e-08	8.797759e-08	8.8978503e-08	8.7346663e-08	8.8166729e-08	9.0235936e-08	9.1963038e-08	9.2637862e-08	9.2741409e-08	9.2814304e-08	9.2737267e-08	9.2748039e-08	9.2558622e-08	9.2511684e-08	9.2474679e-08	9.2546472e-08	9.2592032e-08	9.2551439e-08	9.265554e-08	9.2623786e-08	9.259562e-08	9.2580706e-08	9.263124e-08	9.2692261e-08	9.2604182e-08	9.2574908e-08	9.2469435e-08	9.2602249e-08	9.2659405e-08	9.2685355e-08	9.2526314e-08	9.2606115e-08	9.256663e-08	9.2508088e-08	9.2550337e-08	9.2812925e-08	9.2724839e-08	9.2692815e-08	9.2670447e-08	9.2557791e-08	9.2594242e-08	9.2472746e-08	9.2543431e-08	9.2657196e-08	9.2618812e-08	9.2760182e-08	9.2742788e-08	9.2611913e-08	9.2620745e-08	9.2524658e-08	9.2520239e-08	9.2481308e-08	9.257684e-08	9.2681212e-08	9.2553371e-08	9.2615224e-08	9.2431883e-08	9.2417245e-08	9.2601141e-08	9.2737267e-08	9.2525489e-08	9.2616602e-08	9.2619921e-08	9.2650012e-08	9.2650843e-08	9.2746653e-08	9.2652776e-08	9.2523003e-08	9.2598654e-08	9.2535153e-08	9.2620468e-08	9.2610527e-08	9.2578503e-08	9.254785e-08	9.2646701e-08	9.2634551e-08	9.2532943e-08	9.2605561e-08	9.2572428e-08	9.2456183e-08	9.2257103e-08	9.2977487e-08	9.2774265e-08	9.2656641e-08	9.2526868e-08	9.2512231e-08	9.2571319e-08	9.2618812e-08	9.2930549e-08	9.2827555e-08	9.2783651e-08	9.2541775e-08	9.2485173e-08	9.2628753e-08	9.2605561e-08	9.2606939e-08	9.2531288e-08	9.2638693e-08	9.2728428e-08	9.2552824e-08	9.2577118e-08	9.2534044e-08	9.2663818e-08	9.2553925e-08	9.2710756e-08	9.2510298e-08	9.276129e-08	9.2741963e-08	9.2647255e-08	9.2490694e-08	9.2402338e-08	9.2424152e-08	9.2616879e-08	9.2397372e-08	9.2399851e-08	9.2594512e-08	9.2627651e-08	9.2623232e-08	9.2683145e-08	9.2540397e-08	9.2602797e-08	9.2580436e-08	9.2693639e-08	9.2823413e-08	9.2833353e-08	9.271352e-08	9.2654986e-08	9.2687287e-08	9.274914e-08	9.2702479e-08	9.2627374e-08	9.2700823e-08	9.2577949e-08	9.2660507e-08	9.2706621e-08	9.2552547e-08	9.2604729e-08	9.2577949e-08	9.2352636e-08	9.2486829e-08	9.2320882e-08	9.2592856e-08	9.2556412e-08	9.2595897e-08	9.2665474e-08	9.2618812e-08	9.2774542e-08	9.2966168e-08	9.2741409e-08	9.2805195e-08	9.2915634e-08	9.2670447e-08	9.262903e-08	9.2529355e-08	9.2534599e-08	9.26456e-08	9.2695295e-08	9.2737267e-08	9.272788e-08	9.2550337e-08	9.2532389e-08	9.2515272e-08	9.2481031e-08	9.2574361e-08	9.2460873e-08	9.2523827e-08	9.26768e-08	9.256884e-08	9.2447898e-08	9.244431e-08	9.2548682e-08	9.2769575e-08	9.2761013e-08	9.265554e-08	9.2471645e-08	9.2594242e-08	9.2678732e-08	9.2664095e-08	9.2652222e-08	9.2560001e-08	9.2668238e-08	9.2682598e-08	9.2687287e-08	9.2459494e-08	9.2670447e-08	9.2828934e-08	9.2659405e-08	9.2700546e-08	9.2590099e-08	9.2559169e-08	9.2718764e-08	9.2524381e-08	9.2424983e-08	9.2621853e-08	9.258126e-08	9.2651668e-08	9.2616602e-08	9.2602797e-08	9.2594242e-08	9.2539295e-08	9.2570495e-08	9.2497046e-08	9.2551161e-08	9.2625442e-08	9.2547573e-08	9.2639795e-08	9.2627928e-08	9.2663541e-08	9.2866216e-08	9.2633996e-08	9.259783e-08	9.2695295e-08	9.2794423e-08	9.2714899e-08	9.265333e-08	9.2619089e-08
9.2497046e-08	9.2592856e-08	9.2656919e-08	9.2710486e-08	9.2728982e-08	9.2711588e-08	9.2666859e-08	9.2810438e-08	9.2830319e-08	9.2716832e-08	9.2407035e-08	9.250892e-08	9.2645045e-08	9.2564697e-08	9.2412002e-08	9.227864e-08	9.2709101e-08	9.2696951e-08	9.2458663e-08	9.2596451e-08	9.2481862e-08	9.2224518e-08	9.2416698e-08	9.2553648e-08	9.2685909e-08	9.2626543e-08	9.2666305e-08	9.285241e-08	9.2801052e-08	9.2689497e-08	9.2788625e-08	9.2587889e-08	9.2893551e-08	9.2780894e-08	9.2738368e-08	9.2733956e-08	9.2643113e-08	9.2723461e-08	9.2603628e-08	9.2605838e-08	9.2680388e-08	9.2527145e-08	9.252107e-08	9.2666028e-08	9.2475787e-08	9.2529625e-08	9.24421e-08	9.264587e-08	9.2668238e-08	9.2715176e-08	9.2602519e-08	9.2687017e-08	9.2605838e-08	9.2680388e-08	9.2817615e-08	9.2779786e-08	9.2497324e-08	9.2495945e-08	9.2695018e-08	9.2644491e-08	9.2648079e-08	9.2452595e-08	9.2551993e-08	9.2498148e-08	9.2642004e-08	9.2524104e-08	9.2604452e-08	9.262461e-08	9.2744997e-08	9.2614947e-08	9.2432984e-08	9.2762669e-08	9.2767642e-08	9.2602797e-08	9.2744997e-08	9.268232e-08	9.2671549e-08	9.2803532e-08	9.2726772e-08	9.253322e-08	9.2503676e-08	9.2551161e-08	9.2611081e-08	9.2578226e-08	9.256221e-08	9.2651121e-08	9.2618812e-08	9.2565521e-08	9.2525489e-08	9.2567454e-08	9.2770122e-08	9.2758803e-08	9.2928339e-08	9.2705513e-08	9.2715453e-08	9.2817892e-08	9.2635382e-08	9.2426362e-08	9.249456e-08	9.2685632e-08	9.2771508e-08	9.2714899e-08	9.2650012e-08	9.2710209e-08	9.2573529e-08	9.2593687e-08	9.2575185e-08	9.2555304e-08	9.2601141e-08	9.2709378e-08	9.2680665e-08	9.2657473e-08	9.2677077e-08	9.2598931e-08	9.2567177e-08	9.2495391e-08	9.2601695e-08	9.2628476e-08	9.2696681e-08	9.2620468e-08	9.2510021e-08	9.266023e-08	9.2710209e-08	9.274472e-08	9.2508365e-08	9.2463083e-08	9.2311772e-08	9.261219e-08	9.2644491e-08	9.2513062e-08	9.2559169e-08	9.2660507e-08	9.2477165e-08	9.2665474e-08	9.268453e-08	9.2657473e-08	9.2453973e-08	9.24178e-08	9.2659675e-08	9.2609426e-08	9.2543161e-08	9.2633172e-08	9.2540397e-08	9.2717109e-08	9.2649188e-08	9.2709932e-08	9.2768467e-08	9.2775096e-08	9.2652776e-08	9.2654432e-08	9.26536e-08	9.2711311e-08	9.267459e-08	9.2618812e-08	9.2514718e-08	9.250671e-08	9.2551161e-08	9.256663e-08	9.2678732e-08	9.2622678e-08	9.253322e-08	9.2605838e-08	9.2628198e-08	9.2565521e-08	9.2481308e-08	9.2447344e-08	9.2619921e-08	9.2583193e-08	9.2364232e-08	9.2547026e-08	9.2510852e-08	9.2658574e-08	9.2628198e-08	9.2627374e-08	9.2601141e-08	9.2645045e-08	9.2602519e-08	9.2484072e-08	9.247772e-08	9.2423598e-08	9.2647255e-08	9.2605283e-08	9.2611359e-08	9.2484896e-08	9.2617157e-08	9.298163e-08	9.2747484e-08	9.268674e-08	9.2634828e-08	9.264339e-08	9.2735611e-08	9.2610804e-08	9.2507541e-08	9.2653053e-08	9.2415867e-08	9.2598384e-08	9.2543708e-08	9.2661608e-08	9.2618812e-08	9.2737544e-08	9.2542052e-08	9.2681766e-08	9.2910113e-08	9.2822035e-08	9.2679834e-08	9.2506433e-08	9.2510298e-08	9.259341e-08	9.2674036e-08	9.284026e-08	9.2767088e-08	9.2803809e-08	9.2550614e-08	9.2513616e-08	9.2718217e-08	9.2691153e-08	9.2691984e-08	9.2407582e-08	9.2338006e-08	9.2665474e-08	9.2651121e-08	9.2592579e-08	9.2523003e-08	9.2480207e-08	9.2606939e-08	9.2634828e-08	9.267017e-08	9.249456e-08	9.3065566e-08	9.2887753e-08	9.3156132e-08	9.2105239e-08	9.2268699e-08	9.2749971e-08	9.1888765e-08	9.1927696e-08	9.2592856e-08	9.2538187e-08	9.2122356e-08	9.2349602e-08	9.2553101e-08	9.2680111e-08	9.2687017e-08	9.2587889e-08	9.2661061e-08	9.256884e-08	9.2438512e-08	9.2449554e-08	9.2522171e-08	9.2660784e-08	9.255006e-08	9.245894e-08	9.2496215e-08	9.2452318e-08	9.237997e-08	9.2522171e-08	9.2522725e-08	9.256442e-08	9.2624056e-08	9.266796e-08	9.2769021e-08	9.2651121e-08	9.2577672e-08	9.2642836e-08	9.2761844e-08	9.2766257e-08	9.278255e-08	9.2693362e-08	9.2754938e-08	9.2681489e-08	9.2436856e-08	9.2436856e-08	9.2434092e-08	9.2467502e-08	9.250671e-08	9.2596999e-08	9.265333e-08	9.2682598e-08	9.2664649e-08	9.2424152e-08	9.2564143e-08	9.2554757e-08	9.2623232e-08	9.2595066e-08	9.2650289e-08	9.2612737e-08	9.1548038e-08	9.0240903e-08	8.7952458e-08	8.6735618e-08	8.658845e-08	8.6871189e-08	8.7008971e-08	8.7217991e-08	8.8548596e-08	8.7575565e-08	8.7283432e-08	8.6799957e-08	8.7232905e-08	8.842683e-08	9.0602342e-08	9.1419921e-08	9.2617434e-08	9.2842193e-08	9.2690051e-08	9.247772e-08	9.2300176e-08	9.2285816e-08	9.2494282e-08	9.2557237e-08	9.2617434e-08	9.2530179e-08	9.2561656e-08	9.2729259e-08	9.2609149e-08	9.2702756e-08	9.2587889e-08	9.2540674e-08	9.2638693e-08	9.2718764e-08	9.250892e-08	9.2569387e-08	9.2589268e-08	9.2517752e-08	9.2602519e-08	9.283805e-08	9.2791936e-08	9.2523557e-08	9.2612737e-08	9.2327234e-08	9.2616879e-08	9.2726772e-08	9.2739477e-08	9.2789726e-08	9.2618812e-08	9.2709101e-08	9.2656641e-08	9.2735334e-08	9.2600864e-08	9.2664372e-08	9.2630962e-08	9.2605006e-08	9.2702479e-08	9.2719873e-08	9.2543431e-08	9.2666582e-08	9.2521617e-08	9.2824244e-08	9.2637592e-08	9.2348493e-08	9.2502844e-08	9.2760736e-08	9.2568285e-08	9.2542884e-08	9.2495114e-08	9.2495114e-08	9.2552547e-08	9.2469158e-08	9.2646701e-08	9.2706621e-08	9.26536e-08	9.2614947e-08	9.2548682e-08	9.2529078e-08	9.2671826e-08	9.265581e-08	9.2737544e-08	9.2548959e-08	9.2567177e-08	9.2590099e-08	9.2491526e-08	9.2566353e-08	9.2505054e-08	9.2743342e-08	9.2652499e-08	9.2290513e-08	9.3082136e-08	9.2767088e-08	9.2594789e-08	9.2483795e-08	9.2609426e-08	9.2579604e-08	9.2769298e-08	9.2768744e-08	9.2956782e-08	9.2736435e-08	9.2689774e-08	9.2653877e-08	9.2626266e-08	9.2606662e-08	9.2677077e-08	9.2573806e-08	9.2674036e-08	9.2776475e-08	9.2551993e-08	9.2685084e-08	9.2658297e-08	9.2617988e-08	9.2575462e-08	9.2775096e-08	9.2524104e-08	9.2489593e-08	9.2470813e-08	9.2472746e-08	9.2602797e-08	9.2416975e-08	9.2423321e-08	9.2550614e-08	9.2598384e-08	9.2655263e-08	9.2724562e-08	9.2719596e-08	9.2647255e-08	9.2672934e-08	9.262903e-08	9.2723184e-08	9.2625996e-08	9.2769298e-08	9.2643937e-08	9.272788e-08	9.260998e-08	9.2831421e-08	9.293165e-08	9.2605283e-08	9.2568563e-08	9.2600864e-08	9.265581e-08	9.2712689e-08	9.2722907e-08	9.2619366e-08	9.261467e-08	9.2559169e-08	9.2544816e-08	9.2509751e-08	9.2892442e-08	9.2998746e-08	9.2851302e-08	9.2638416e-08	9.2736713e-08	9.2625164e-08	9.2650289e-08	9.2676522e-08	9.2687287e-08	9.2663818e-08	9.2723184e-08	9.266796e-08	9.2671549e-08	9.2672657e-08	9.2656087e-08	9.2619921e-08	9.2599208e-08	9.2723184e-08	9.2708554e-08	9.2726225e-08	9.2669069e-08	9.2565799e-08	9.2370861e-08	9.2629861e-08	9.2669339e-08	9.2598931e-08	9.2580983e-08	9.2609149e-08	9.2628198e-08	9.2593687e-08	9.2530733e-08	9.2375281e-08	9.2566353e-08	9.2563312e-08	9.25912e-08	9.2762669e-08	9.2659953e-08	9.2462258e-08	9.2618812e-08	9.264339e-08	9.2790557e-08	9.2716007e-08	9.2604452e-08	9.2568008e-08	9.2548959e-08	9.2681489e-08	9.2734233e-08	9.2712966e-08	9.2915634e-08	9.2704688e-08	9.2802985e-08	9.261025e-08	9.2559723e-08	9.2507264e-08	9.2570495e-08	9.2519137e-08	9.2823413e-08	9.2620191e-08	9.2555034e-08	9.2490417e-08	9.2621853e-08	9.2599485e-08	9.24109e-08	9.2502567e-08	9.2712689e-08	9.2595343e-08	9.2700269e-08	9.2617157e-08	9.258126e-08	9.2744443e-08	9.2674867e-08	9.2473577e-08	9.2344628e-08	9.2662717e-08	9.2778407e-08	9.2605561e-08	9.2628198e-08	9.2517205e-08
9.2812925e-08	9.2536531e-08	9.2510298e-08	9.2616055e-08	9.2826454e-08	9.2739477e-08	9.2781448e-08	9.2741686e-08	9.276598e-08	9.2659675e-08	9.2562765e-08	9.2577949e-08	9.2357332e-08	9.2502844e-08	9.255006e-08	9.3173526e-08	9.2575185e-08	9.2463914e-08	9.2516927e-08	9.2494012e-08	9.2437126e-08	9.2638139e-08	9.2780617e-08	9.2854066e-08	9.2759635e-08	9.2699437e-08	9.2675691e-08	9.2688119e-08	9.2654432e-08	9.250671e-08	9.2723184e-08	9.2794977e-08	9.268232e-08	9.270579e-08	9.2704134e-08	9.261467e-08	9.2551161e-08	9.2561656e-08	9.256442e-08	9.2630685e-08	9.2795254e-08	9.2610527e-08	9.2510575e-08	9.2617711e-08	9.2540674e-08	9.2585402e-08	9.2665204e-08	9.271352e-08	9.2682875e-08	9.2702756e-08	9.2516927e-08	9.2678178e-08	9.2786138e-08	9.2832252e-08	9.2739754e-08	9.2521347e-08	9.2566076e-08	9.2602249e-08	9.261025e-08	9.2577118e-08	9.2488207e-08	9.2486275e-08	9.2523003e-08	9.2628753e-08	9.2663818e-08	9.2720427e-08	9.2933583e-08	9.2841638e-08	9.2585125e-08	9.2659675e-08	9.2684253e-08	9.2557514e-08	9.2558899e-08	9.256221e-08	9.2536254e-08	9.2572151e-08	9.2476064e-08	9.245425e-08	9.2453696e-08	9.2453696e-08	9.2529355e-08	9.2592032e-08	9.2606939e-08	9.2438235e-08	9.2571042e-08	9.2583747e-08	9.2617988e-08	9.2793869e-08	9.2858478e-08	9.2825623e-08	9.2812925e-08	9.2678178e-08	9.2644214e-08	9.2866763e-08	9.2693362e-08	9.2583193e-08	9.2540951e-08	9.260998e-08	9.2639795e-08	9.2786415e-08	9.2712689e-08	9.2677347e-08	9.2630685e-08	9.2666859e-08	9.2471645e-08	9.2491803e-08	9.2583747e-08	9.2677347e-08	9.2826177e-08	9.2809607e-08	9.273009e-08	9.2614947e-08	9.2579327e-08	9.2738098e-08	9.2757972e-08	9.2905424e-08	9.2690605e-08	9.2631517e-08	9.2507264e-08	9.2600317e-08	9.2633726e-08	9.2596174e-08	9.259341e-08	9.2637592e-08	9.2567454e-08	9.2432984e-08	9.2698613e-08	9.2667406e-08	9.2602519e-08	9.2615501e-08	9.2649465e-08	9.2662439e-08	9.2526314e-08	9.2560278e-08	9.257684e-08	9.264118e-08	9.2661885e-08	9.2733679e-08	9.2687287e-08	9.2678732e-08	9.2566353e-08	9.251886e-08	9.2694471e-08	9.2704134e-08	9.2789179e-08	9.2750241e-08	9.2734233e-08	9.2884711e-08	9.2767365e-08	9.2662162e-08	9.2769845e-08	9.2496215e-08	9.2707722e-08	9.2514441e-08	9.2589822e-08	9.2622678e-08	9.2580706e-08	9.2483241e-08	9.2583747e-08	9.2663271e-08	9.2713243e-08	9.266796e-08	9.260004e-08	9.2627374e-08	9.24109e-08	9.2132851e-08	9.1845969e-08	9.2220375e-08	9.2411724e-08	9.263676e-08	9.2710209e-08	9.2601141e-08	9.2565244e-08	9.2634828e-08	9.2703857e-08	9.2677901e-08	9.2585402e-08	9.2518306e-08	9.239433e-08	9.263124e-08	9.2575739e-08	9.2666305e-08	9.2536531e-08	9.2612737e-08	9.2629307e-08	9.2629307e-08	9.2724015e-08	9.2699437e-08	9.2589545e-08	9.2557237e-08	9.244431e-08	9.2559446e-08	9.2552547e-08	9.2526591e-08	9.2694194e-08	9.2592856e-08	9.2642281e-08	9.2560001e-08	9.2806296e-08	9.2671826e-08	9.2755215e-08	9.2920054e-08	9.2601418e-08	9.2715176e-08	9.2725948e-08	9.2751073e-08	9.2830867e-08	9.275135e-08	9.2626543e-08	9.2658297e-08	9.2627651e-08	9.2675691e-08	9.2575185e-08	9.2584578e-08	9.2651121e-08	9.2745275e-08	9.2544816e-08	9.272015e-08	9.2673481e-08	9.2667136e-08	9.2622678e-08	9.2520516e-08	9.2661608e-08	9.2618812e-08	9.2492904e-08	9.2706891e-08	9.2873393e-08	9.2055537e-08	9.2026823e-08	9.2353467e-08	9.1266955e-08	9.2377213e-08	9.2598931e-08	9.2625442e-08	9.2537086e-08	9.2297967e-08	9.2625164e-08	9.2481585e-08	9.2414766e-08	9.2478821e-08	9.2501189e-08	9.2383289e-08	9.2423598e-08	9.2668515e-08	9.2632618e-08	9.2659405e-08	9.2647532e-08	9.2648357e-08	9.2593964e-08	9.2666028e-08	9.2554757e-08	9.2407859e-08	9.2616602e-08	9.2518029e-08	9.2624887e-08	9.2619089e-08	9.2712689e-08	9.2752174e-08	9.2618812e-08	9.2699992e-08	9.2505879e-08	9.2471367e-08	9.2654709e-08	9.2788071e-08	9.2605561e-08	9.2743342e-08	9.2640903e-08	9.2799119e-08	9.2699715e-08	9.2525759e-08	9.2593687e-08	9.2420564e-08	9.2518583e-08	9.2598931e-08	9.2609703e-08	9.2639795e-08	9.267459e-08	9.2640903e-08	9.2654709e-08	9.2767912e-08	9.2735334e-08	9.2633449e-08	9.2564697e-08	9.2674036e-08	9.2673758e-08	9.2562487e-08	9.2457284e-08	9.0967646e-08	8.7681592e-08	8.7530559e-08	8.6825636e-08	8.6543167e-08	8.630488e-08	8.6349608e-08	8.6494296e-08	8.6332214e-08	8.6755222e-08	8.8205937e-08	8.9606395e-08	9.126088e-08	9.2244122e-08	9.2736165e-08	9.28883e-08	9.2760182e-08	9.2620468e-08	9.2423875e-08	9.2423321e-08	9.249235e-08	9.2533767e-08	9.2592032e-08	9.244431e-08	9.2561102e-08	9.2584301e-08	9.2498148e-08	9.2399027e-08	9.2363962e-08	9.2617711e-08	9.2669616e-08	9.2611636e-08	9.2491526e-08	9.2465569e-08	9.2399304e-08	9.2495391e-08	9.270137e-08	9.273478e-08	9.2604182e-08	9.2932481e-08	9.2964235e-08	9.2654709e-08	9.2757148e-08	9.2648911e-08	9.2639524e-08	9.2690883e-08	9.2576293e-08	9.2566353e-08	9.2525212e-08	9.2691984e-08	9.2727049e-08	9.2693917e-08	9.2628476e-08	9.2672657e-08	9.2809607e-08	9.2699992e-08	9.2519414e-08	9.255227e-08	9.2591478e-08	9.2675968e-08	9.2651945e-08	9.248545e-08	9.2587058e-08	9.2489039e-08	9.2485728e-08	9.2564697e-08	9.2663541e-08	9.2562487e-08	9.239875e-08	9.2583193e-08	9.2704134e-08	9.2776752e-08	9.2656919e-08	9.2501743e-08	9.2471645e-08	9.2564143e-08	9.2563312e-08	9.2826177e-08	9.2617988e-08	9.2545363e-08	9.2453142e-08	9.2570495e-08	9.2668238e-08	9.2691153e-08	9.2680111e-08	9.2716284e-08	9.2720974e-08	9.2423321e-08	9.299599e-08	9.2843017e-08	9.2450662e-08	9.2360921e-08	9.253322e-08	9.2753559e-08	9.2744443e-08	9.2787246e-08	9.2637315e-08	9.2268145e-08	9.2498979e-08	9.2587058e-08	9.2608317e-08	9.2693085e-08	9.2620191e-08	9.2615778e-08	9.2462258e-08	9.2728982e-08	9.281375e-08	9.2701647e-08	9.2608595e-08	9.2541498e-08	9.2572705e-08	9.2678732e-08	9.2481308e-08	9.2468603e-08	9.2532112e-08	9.248545e-08	9.2604452e-08	9.2461704e-08	9.2555581e-08	9.2555304e-08	9.2637038e-08	9.2563035e-08	9.2808229e-08	9.2801322e-08	9.2545363e-08	9.2680388e-08	9.2766811e-08	9.2952085e-08	9.2846882e-08	9.2793321e-08	9.2605283e-08	9.2497324e-08	9.2439336e-08	9.2477443e-08	9.2498979e-08	9.2541775e-08	9.2592309e-08	9.2648357e-08	9.2841915e-08	9.2725671e-08	9.2757148e-08	9.2520516e-08	9.2478544e-08	9.2718494e-08	9.2738645e-08	9.2954295e-08	9.3055903e-08	9.3484715e-08	9.3948309e-08	9.4058755e-08	9.3199759e-08	9.2756316e-08	9.2951808e-08	9.2758526e-08	9.2771778e-08	9.2725116e-08	9.2648079e-08	9.2742233e-08	9.2680388e-08	9.2305697e-08	9.2477165e-08	9.2527969e-08	9.2499256e-08	9.2733956e-08	9.2822866e-08	9.2634828e-08	9.2581537e-08	9.2392675e-08	9.2549783e-08	9.2627928e-08	9.2485728e-08	9.2626266e-08	9.2744443e-08	9.2758249e-08	9.2521347e-08	9.2483518e-08	9.2594512e-08	9.2552547e-08	9.2574084e-08	9.2493458e-08	9.262682e-08	9.2539842e-08	9.2793869e-08	9.2777853e-08	9.261025e-08	9.2538187e-08	9.2565244e-08	9.2543985e-08	9.2549229e-08	9.2553101e-08	9.2477997e-08	9.2676245e-08	9.2689497e-08	9.2556967e-08	9.2562487e-08	9.253322e-08	9.2687287e-08	9.2576293e-08	9.266023e-08	9.2487106e-08	9.2635382e-08	9.2587335e-08	9.2558345e-08	9.2640072e-08	9.2693085e-08	9.2578773e-08	9.267017e-08	9.2517752e-08	9.2637592e-08	9.2631794e-08	9.2746376e-08	9.2629584e-08	9.2589545e-08	9.258126e-08	9.267459e-08	9.2762114e-08	9.2724562e-08	9.2663541e-08	9.2780894e-08	9.279691e-08	9.2761844e-08	9.2469712e-08	9.2650843e-08	9.2589545e-08	9.2544539e-08
9.2563866e-08	9.2711588e-08	9.2639795e-08	9.263897e-08	9.2699715e-08	9.2695018e-08	9.2682598e-08	9.2738645e-08	9.2691153e-08	9.2651398e-08	9.2465569e-08	9.2386877e-08	9.2546472e-08	9.2454528e-08	9.2494837e-08	9.265554e-08	9.2639247e-08	9.2462805e-08	9.2684253e-08	9.2728982e-08	9.2841638e-08	9.2691153e-08	9.2838874e-08	9.2752728e-08	9.2695849e-08	9.2691707e-08	9.2719041e-08	9.2516927e-08	9.2695295e-08	9.2811263e-08	9.2741409e-08	9.2611359e-08	9.2653877e-08	9.2486275e-08	9.2535423e-08	9.2537086e-08	9.2513616e-08	9.2683976e-08	9.2663541e-08	9.2593964e-08	9.2352089e-08	9.274472e-08	9.2555581e-08	9.2449e-08	9.2673481e-08	9.2645323e-08	9.2588714e-08	9.2449277e-08	9.2387978e-08	9.2553648e-08	9.2584301e-08	9.2553101e-08	9.2680388e-08	9.2652776e-08	9.2568563e-08	9.2579327e-08	9.2651398e-08	9.2781995e-08	9.2699437e-08	9.2752174e-08	9.2677901e-08	9.2564967e-08	9.2509751e-08	9.2605283e-08	9.2556967e-08	9.268674e-08	9.2636206e-08	9.2641457e-08	9.2541498e-08	9.2587612e-08	9.2590923e-08	9.2672657e-08	9.2620745e-08	9.2521894e-08	9.2542052e-08	9.2660507e-08	9.2427463e-08	9.2412002e-08	9.2612737e-08	9.2689497e-08	9.2751627e-08	9.2616879e-08	9.2631517e-08	9.272236e-08	9.2768744e-08	9.272263e-08	9.277344e-08	9.2744997e-08	9.264339e-08	9.2672103e-08	9.2605283e-08	9.2513339e-08	9.2689497e-08	9.2664649e-08	9.2553371e-08	9.256442e-08	9.258126e-08	9.2511954e-08	9.2461427e-08	9.245673e-08	9.2544816e-08	9.2604452e-08	9.2646701e-08	9.2356224e-08	9.2470266e-08	9.2598654e-08	9.2723184e-08	9.2838874e-08	9.2825623e-08	9.2804363e-08	9.2697228e-08	9.2643667e-08	9.2748039e-08	9.2834185e-08	9.2566353e-08	9.2671826e-08	9.2802708e-08	9.2598931e-08	9.2662717e-08	9.2785861e-08	9.2828387e-08	9.2602519e-08	9.2591755e-08	9.256884e-08	9.258568e-08	9.2884434e-08	9.2829488e-08	9.2689497e-08	9.2807674e-08	9.2679279e-08	9.2621853e-08	9.2565521e-08	9.2712419e-08	9.2692815e-08	9.2807127e-08	9.2603074e-08	9.2606115e-08	9.2808783e-08	9.2677901e-08	9.2670447e-08	9.2587612e-08	9.2594512e-08	9.2623509e-08	9.2555034e-08	9.2628753e-08	9.2612737e-08	9.2648079e-08	9.2493181e-08	9.2706891e-08	9.2710486e-08	9.250229e-08	9.2614947e-08	9.2411724e-08	9.2847714e-08	9.2822866e-08	9.262903e-08	9.2470266e-08	9.2571319e-08	9.2497601e-08	9.2674867e-08	9.2672934e-08	9.2651945e-08	9.2585402e-08	9.2609703e-08	9.2428294e-08	9.2412002e-08	9.2295757e-08	9.2366442e-08	9.2536808e-08	9.2577672e-08	9.2687564e-08	9.2625719e-08	9.2642004e-08	9.2618535e-08	9.2522171e-08	9.2537633e-08	9.258568e-08	9.257684e-08	9.2519961e-08	9.2428294e-08	9.2643113e-08	9.2636483e-08	9.2664649e-08	9.2822866e-08	9.2666028e-08	9.2451486e-08	9.2448175e-08	9.2541775e-08	9.2664372e-08	9.2531558e-08	9.2470813e-08	9.2632064e-08	9.2649735e-08	9.2664095e-08	9.2525759e-08	9.2575462e-08	9.2603905e-08	9.2596721e-08	9.268674e-08	9.2703026e-08	9.289603e-08	9.2737544e-08	9.2795524e-08	9.2767642e-08	9.2747484e-08	9.2663818e-08	9.2691153e-08	9.2701924e-08	9.2698336e-08	9.2646147e-08	9.2662162e-08	9.2551716e-08	9.2648634e-08	9.2833631e-08	9.2513339e-08	9.2417245e-08	9.2672103e-08	9.264587e-08	9.2648357e-08	9.257905e-08	9.2504223e-08	9.2559446e-08	9.2677347e-08	9.2651945e-08	9.268895e-08	9.2768467e-08	9.2695018e-08	9.2442377e-08	9.2735888e-08	9.2778407e-08	9.2645323e-08	9.2452041e-08	9.2718494e-08	9.2361752e-08	9.2376382e-08	9.2481862e-08	9.2513886e-08	9.2474401e-08	9.2447067e-08	9.2532943e-08	9.2459771e-08	9.2499533e-08	9.249456e-08	9.2490417e-08	9.2577118e-08	9.2742788e-08	9.261025e-08	9.2681489e-08	9.2832799e-08	9.262903e-08	9.2548127e-08	9.2648357e-08	9.2532112e-08	9.265554e-08	9.2796355e-08	9.2635105e-08	9.2581814e-08	9.2594789e-08	9.2594789e-08	9.2748309e-08	9.2730915e-08	9.2547573e-08	9.2687564e-08	9.2556967e-08	9.2582916e-08	9.2443756e-08	9.2490694e-08	9.267017e-08	9.2690328e-08	9.2492073e-08	9.2519961e-08	9.2637315e-08	9.2673758e-08	9.2630131e-08	9.2726772e-08	9.2690605e-08	9.2634551e-08	9.2685909e-08	9.2765156e-08	9.2867595e-08	9.2514163e-08	9.2610804e-08	9.2766811e-08	9.2687564e-08	9.2467779e-08	9.2646978e-08	9.244431e-08	9.222618e-08	9.0865207e-08	8.9806576e-08	8.6019654e-08	8.7148962e-08	8.6660791e-08	8.6817074e-08	8.7323748e-08	8.8576755e-08	8.7768292e-08	9.0660052e-08	9.1977398e-08	9.2779786e-08	9.2746106e-08	9.2666582e-08	9.2760182e-08	9.2540674e-08	9.2434092e-08	9.2586781e-08	9.2479929e-08	9.2501189e-08	9.2622955e-08	9.2467502e-08	9.2522725e-08	9.2549229e-08	9.245673e-08	9.2452318e-08	9.2558622e-08	9.2639524e-08	9.268453e-08	9.2690883e-08	9.2596174e-08	9.2480754e-08	9.2786415e-08	9.2754107e-08	9.2815128e-08	9.2753837e-08	9.2762946e-08	9.2626543e-08	9.2625164e-08	9.2698336e-08	9.2738922e-08	9.2775373e-08	9.2600864e-08	9.2325578e-08	9.2444857e-08	9.2574638e-08	9.2529355e-08	9.2598384e-08	9.2713798e-08	9.2695018e-08	9.2745552e-08	9.2602249e-08	9.2713243e-08	9.2639247e-08	9.258126e-08	9.2569941e-08	9.2621576e-08	9.2591755e-08	9.2698336e-08	9.2498425e-08	9.2525212e-08	9.2516927e-08	9.2504223e-08	9.2558622e-08	9.2659128e-08	9.2537363e-08	9.247772e-08	9.2568285e-08	9.273009e-08	9.2736435e-08	9.2582916e-08	9.2592579e-08	9.2614947e-08	9.2678455e-08	9.2545093e-08	9.2637862e-08	9.2362853e-08	9.2633449e-08	9.2496492e-08	9.2635659e-08	9.2716007e-08	9.2691984e-08	9.2651668e-08	9.2703857e-08	9.2636483e-08	9.2456183e-08	9.2785314e-08	9.2729536e-08	9.2545093e-08	9.2488484e-08	9.2657473e-08	9.2734503e-08	9.2620191e-08	9.271573e-08	9.2785861e-08	9.2668792e-08	9.2613845e-08	9.26224e-08	9.2726225e-08	9.2833076e-08	9.2519137e-08	9.2572705e-08	9.2532943e-08	9.260004e-08	9.2488762e-08	9.2188628e-08	9.2407582e-08	9.2290513e-08	9.2533767e-08	9.255227e-08	9.2498979e-08	9.2494282e-08	9.2491526e-08	9.2560555e-08	9.2587058e-08	9.2514995e-08	9.2684253e-08	9.2651398e-08	9.2673758e-08	9.2709932e-08	9.276129e-08	9.2660784e-08	9.2664926e-08	9.2572705e-08	9.2515819e-08	9.2610804e-08	9.2679556e-08	9.2667683e-08	9.2533767e-08	9.2524658e-08	9.253791e-08	9.2492627e-08	9.2621022e-08	9.2606115e-08	9.2500635e-08	9.2725394e-08	9.277371e-08	9.2706344e-08	9.2574084e-08	9.268674e-08	9.2724562e-08	9.2682043e-08	9.2515819e-08	9.274914e-08	9.2704134e-08	9.2517205e-08	9.3231513e-08	9.3928705e-08	9.4111215e-08	9.3622766e-08	9.2770399e-08	9.2620745e-08	9.2812925e-08	9.2791389e-08	9.2589268e-08	9.2764047e-08	9.2507541e-08	9.2615501e-08	9.2633449e-08	9.2446243e-08	9.271794e-08	9.2798288e-08	9.2764601e-08	9.2687841e-08	9.2661608e-08	9.261219e-08	9.2716007e-08	9.2642281e-08	9.2734503e-08	9.2650843e-08	9.2508088e-08	9.2498702e-08	9.2659128e-08	9.2737544e-08	9.2654709e-08	9.2586511e-08	9.2473854e-08	9.2526591e-08	9.2511684e-08	9.2650566e-08	9.2800221e-08	9.2731192e-08	9.2868149e-08	9.2606939e-08	9.2606385e-08	9.2509751e-08	9.2431328e-08	9.2542606e-08	9.259562e-08	9.2738368e-08	9.2490971e-08	9.2603905e-08	9.2766257e-08	9.256663e-08	9.2591478e-08	9.2573529e-08	9.2680388e-08	9.2771778e-08	9.266023e-08	9.2571319e-08	9.2806573e-08	9.2629584e-08	9.2686186e-08	9.2630131e-08	9.2812371e-08	9.2493181e-08	9.2546472e-08	9.259341e-08	9.2694471e-08	9.2582368e-08	9.255006e-08	9.2577118e-08	9.2593687e-08	9.2617157e-08	9.2696403e-08	9.2529625e-08	9.2675691e-08	9.2619921e-08	9.26456e-08	9.2557237e-08	9.2630962e-08	9.2455352e-08	9.2538464e-08	9.25357e-08
9.25357e-08	9.2378038e-08	9.2619089e-08	9.2739477e-08	9.2621576e-08	9.2564697e-08	9.2661338e-08	9.2399304e-08	9.2420841e-08	9.247551e-08	9.2484072e-08	9.255448e-08	9.2474131e-08	9.261467e-08	9.2589822e-08	9.261467e-08	9.2720427e-08	9.2664372e-08	9.2654709e-08	9.2740301e-08	9.2837496e-08	9.2942145e-08	9.2728428e-08	9.2851579e-08	9.2666582e-08	9.2677901e-08	9.2640072e-08	9.2587889e-08	9.2584848e-08	9.2673211e-08	9.2634274e-08	9.2652222e-08	9.2608595e-08	9.2643937e-08	9.2577118e-08	9.2541775e-08	9.2687564e-08	9.2427186e-08	9.2525212e-08	9.2433815e-08	9.2560001e-08	9.2519961e-08	9.2627097e-08	9.2555858e-08	9.2625719e-08	9.2620745e-08	9.2455075e-08	9.2464738e-08	9.2521894e-08	9.247551e-08	9.2890787e-08	9.2690051e-08	9.2646147e-08	9.2665204e-08	9.2675968e-08	9.281375e-08	9.2720697e-08	9.259562e-08	9.2503946e-08	9.2500635e-08	9.2488762e-08	9.2566353e-08	9.2599208e-08	9.2604452e-08	9.2490417e-08	9.2517482e-08	9.239875e-08	9.2467225e-08	9.2561102e-08	9.2559446e-08	9.2385768e-08	9.2457284e-08	9.245673e-08	9.2542606e-08	9.2547296e-08	9.243989e-08	9.2802708e-08	9.2739477e-08	9.273699e-08	9.2595343e-08	9.2654709e-08	9.2550337e-08	9.2592309e-08	9.2594512e-08	9.2543985e-08	9.2730915e-08	9.2725671e-08	9.2702201e-08	9.26224e-08	9.2611359e-08	9.2617988e-08	9.265333e-08	9.2589822e-08	9.2470813e-08	9.2428849e-08	9.2514718e-08	9.2600864e-08	9.2633172e-08	9.2576016e-08	9.2293547e-08	9.2371138e-08	9.2579604e-08	9.243216e-08	9.2458116e-08	9.2594242e-08	9.2781171e-08	9.2806019e-08	9.2707999e-08	9.2595343e-08	9.2577395e-08	9.2641734e-08	9.2807952e-08	9.268453e-08	9.2425807e-08	9.2515819e-08	9.2671549e-08	9.2586511e-08	9.2643667e-08	9.268895e-08	9.2793321e-08	9.2735334e-08	9.2714629e-08	9.2561102e-08	9.2482409e-08	9.2719318e-08	9.264339e-08	9.2640626e-08	9.2753837e-08	9.2832252e-08	9.2806019e-08	9.2765433e-08	9.2593133e-08	9.2807127e-08	9.2663541e-08	9.2598931e-08	9.2515272e-08	9.2605561e-08	9.2511407e-08	9.2567731e-08	9.2545093e-08	9.2486005e-08	9.2652222e-08	9.274693e-08	9.2699437e-08	9.2754938e-08	9.2684253e-08	9.2694748e-08	9.2673211e-08	9.2616602e-08	9.2477997e-08	9.2477997e-08	9.2597276e-08	9.2633726e-08	9.2545363e-08	9.246336e-08	9.2635659e-08	9.2662439e-08	9.2532112e-08	9.2670724e-08	9.2633172e-08	9.2665474e-08	9.2592309e-08	9.2640072e-08	9.2590646e-08	9.2694748e-08	9.2605561e-08	9.2637038e-08	9.2514441e-08	9.2537086e-08	9.2551161e-08	9.2673758e-08	9.261246e-08	9.2732847e-08	9.2555034e-08	9.2410346e-08	9.2484896e-08	9.2543431e-08	9.2681212e-08	9.2550891e-08	9.2659405e-08	9.2498425e-08	9.2662994e-08	9.2853234e-08	9.2538741e-08	9.2695295e-08	9.2519414e-08	9.252328e-08	9.2477997e-08	9.2486275e-08	9.2590923e-08	9.2600587e-08	9.2499256e-08	9.2537363e-08	9.2653053e-08	9.2704688e-08	9.2733124e-08	9.2820933e-08	9.2868149e-08	9.2883333e-08	9.2932481e-08	9.2867317e-08	9.2726772e-08	9.2574084e-08	9.2465015e-08	9.2451764e-08	9.260004e-08	9.2546472e-08	9.2586234e-08	9.2560001e-08	9.2542052e-08	9.2560001e-08	9.2708824e-08	9.2709378e-08	9.2596999e-08	9.2646147e-08	9.2659405e-08	9.2844402e-08	9.2976933e-08	9.2876427e-08	9.2753559e-08	9.2622955e-08	9.2640072e-08	9.2520239e-08	9.2896308e-08	9.2781171e-08	9.2905424e-08	9.2642559e-08	9.2712966e-08	9.2451209e-08	9.2543708e-08	9.2695849e-08	9.2719318e-08	9.2711311e-08	9.2544539e-08	9.2538741e-08	9.2386323e-08	9.2424429e-08	9.2602797e-08	9.2570495e-08	9.267459e-08	9.268453e-08	9.2607216e-08	9.270137e-08	9.2732023e-08	9.2621576e-08	9.2547026e-08	9.2550891e-08	9.2611359e-08	9.2626543e-08	9.2621299e-08	9.2761013e-08	9.2600864e-08	9.2662439e-08	9.271573e-08	9.260777e-08	9.2747207e-08	9.2688396e-08	9.2516096e-08	9.2551439e-08	9.2455352e-08	9.2604729e-08	9.2677347e-08	9.2648357e-08	9.2584578e-08	9.2566907e-08	9.2536254e-08	9.2594242e-08	9.2534044e-08	9.2458663e-08	9.2548127e-08	9.2411177e-08	9.2712966e-08	9.2633726e-08	9.2683699e-08	9.2601418e-08	9.2675144e-08	9.2539018e-08	9.2696403e-08	9.2824521e-08	9.2680665e-08	9.2584301e-08	9.2642836e-08	9.2517205e-08	9.2528246e-08	9.2479652e-08	9.2527969e-08	9.2563312e-08	9.2606115e-08	9.2676245e-08	9.2117936e-08	9.1575096e-08	8.9985775e-08	8.9631243e-08	8.9659686e-08	9.0057291e-08	9.0754483e-08	9.2462258e-08	9.2642281e-08	9.2716562e-08	9.2763223e-08	9.2632618e-08	9.2677901e-08	9.2545093e-08	9.2474679e-08	9.2510298e-08	9.2590646e-08	9.2650566e-08	9.249235e-08	9.2457562e-08	9.2598931e-08	9.2679279e-08	9.2667683e-08	9.2542329e-08	9.2582368e-08	9.2672657e-08	9.2617988e-08	9.2585957e-08	9.2628476e-08	9.2695572e-08	9.2725671e-08	9.2747761e-08	9.2810993e-08	9.276598e-08	9.2690605e-08	9.268453e-08	9.2527422e-08	9.2472746e-08	9.2465015e-08	9.2623786e-08	9.2598384e-08	9.2539842e-08	9.2621576e-08	9.2633449e-08	9.2552824e-08	9.268922e-08	9.2708554e-08	9.2613568e-08	9.2613568e-08	9.2483518e-08	9.2603351e-08	9.2500635e-08	9.2373071e-08	9.2453142e-08	9.2541775e-08	9.2512231e-08	9.2613845e-08	9.2616055e-08	9.2703857e-08	9.2535423e-08	9.2605561e-08	9.253322e-08	9.2651398e-08	9.2561933e-08	9.2624887e-08	9.2778961e-08	9.2761567e-08	9.27947e-08	9.2619366e-08	9.2662439e-08	9.2654986e-08	9.2650012e-08	9.2755492e-08	9.2625442e-08	9.2539018e-08	9.2491248e-08	9.2493458e-08	9.2715453e-08	9.2728982e-08	9.2625719e-08	9.2716562e-08	9.2651945e-08	9.2625996e-08	9.2246331e-08	9.2602519e-08	9.2681766e-08	9.2451764e-08	9.2602519e-08	9.277371e-08	9.2741963e-08	9.2727603e-08	9.2850478e-08	9.2717109e-08	9.2737267e-08	9.2532666e-08	9.2505609e-08	9.258126e-08	9.2618258e-08	9.258347e-08	9.2480207e-08	9.2459217e-08	9.2488484e-08	9.2460326e-08	9.2434647e-08	9.2368374e-08	9.2532112e-08	9.2470266e-08	9.2644491e-08	9.2578773e-08	9.2473854e-08	9.2484072e-08	9.2550614e-08	9.2499533e-08	9.271794e-08	9.2687564e-08	9.2637315e-08	9.2683145e-08	9.2573252e-08	9.2662994e-08	9.2637862e-08	9.275908e-08	9.257657e-08	9.2636483e-08	9.2718217e-08	9.2703303e-08	9.2571597e-08	9.2635382e-08	9.2646978e-08	9.2679556e-08	9.2878913e-08	9.2954295e-08	9.2825069e-08	9.2824521e-08	9.2672657e-08	9.2884989e-08	9.2676245e-08	9.2530179e-08	9.2501189e-08	9.2359819e-08	9.2479098e-08	9.2584024e-08	9.2449277e-08	9.2222585e-08	9.2018539e-08	9.2232803e-08	9.1863363e-08	9.1915823e-08	9.2046427e-08	9.2615224e-08	9.2555034e-08	9.2677624e-08	9.2720427e-08	9.2647255e-08	9.2521347e-08	9.2449277e-08	9.2479098e-08	9.2484072e-08	9.2629861e-08	9.2585957e-08	9.2455629e-08	9.2588714e-08	9.2471367e-08	9.2511129e-08	9.2589545e-08	9.2434647e-08	9.254564e-08	9.2685909e-08	9.2724015e-08	9.2753837e-08	9.2442654e-08	9.2563312e-08	9.2508365e-08	9.2547026e-08	9.2685632e-08	9.2698883e-08	9.2731746e-08	9.2546195e-08	9.2646147e-08	9.2709378e-08	9.2793044e-08	9.2492073e-08	9.243216e-08	9.2604452e-08	9.2469158e-08	9.2451764e-08	9.2753559e-08	9.2608872e-08	9.2764601e-08	9.2658851e-08	9.2713798e-08	9.2675968e-08	9.2478821e-08	9.2635929e-08	9.2682043e-08	9.2731192e-08	9.2654709e-08	9.2765156e-08	9.2757972e-08	9.2885543e-08	9.2665204e-08	9.269916e-08	9.2587889e-08	9.2474401e-08	9.2463914e-08	9.2598654e-08	9.2505331e-08	9.254564e-08	9.2699437e-08	9.265333e-08	9.2490971e-08	9.2492627e-08	9.2464738e-08	9.2563312e-08	9.2569387e-08	9.2690328e-08	9.2724839e-08	9.2671549e-08	9.2527422e-08	9.2519137e-08	9.2515272e-08	9.2566353e-08	9.252107e-08	9.2518306e-08
9.2447898e-08	9.2806019e-08	9.2459217e-08	9.2429673e-08	9.2526868e-08	9.2616602e-08	9.2736165e-08	9.2587058e-08	9.267459e-08	9.2648357e-08	9.2757972e-08	9.274472e-08	9.2740578e-08	9.2658851e-08	9.2685632e-08	9.2569664e-08	9.2511954e-08	9.2590646e-08	9.2708824e-08	9.2605283e-08	9.2564967e-08	9.2561656e-08	9.2668515e-08	9.2647255e-08	9.2516927e-08	9.2581814e-08	9.2504223e-08	9.2756871e-08	9.2646978e-08	9.2581814e-08	9.2671826e-08	9.2596451e-08	9.2728428e-08	9.2760182e-08	9.2750795e-08	9.2691984e-08	9.2728158e-08	9.2637315e-08	9.2531288e-08	9.2462805e-08	9.2517482e-08	9.2693639e-08	9.2733956e-08	9.2688673e-08	9.245894e-08	9.2559446e-08	9.2489316e-08	9.2543161e-08	9.2817338e-08	9.2719041e-08	9.2650289e-08	9.2466124e-08	9.2643113e-08	9.2712689e-08	9.2700269e-08	9.2591478e-08	9.2647802e-08	9.2460873e-08	9.2532112e-08	9.2547026e-08	9.2518306e-08	9.2548127e-08	9.2558068e-08	9.2624887e-08	9.262461e-08	9.2518306e-08	9.245425e-08	9.2442654e-08	9.2573252e-08	9.2530179e-08	9.2520516e-08	9.256884e-08	9.2570772e-08	9.2554203e-08	9.2699992e-08	9.2669339e-08	9.26224e-08	9.2621022e-08	9.2418631e-08	9.2597276e-08	9.248987e-08	9.2413657e-08	9.2672103e-08	9.270137e-08	9.2696403e-08	9.2696126e-08	9.2563312e-08	9.2672103e-08	9.268232e-08	9.2672657e-08	9.2642004e-08	9.2743896e-08	9.248987e-08	9.2609149e-08	9.2606662e-08	9.2534044e-08	9.2611636e-08	9.2617157e-08	9.2548127e-08	9.2558899e-08	9.2503399e-08	9.2472199e-08	9.2592579e-08	9.2627374e-08	9.2934691e-08	9.2815682e-08	9.2643937e-08	9.2568563e-08	9.2572151e-08	9.2646978e-08	9.2783104e-08	9.2830042e-08	9.2847991e-08	9.2585402e-08	9.2665474e-08	9.2438789e-08	9.252107e-08	9.273009e-08	9.2593133e-08	9.2448175e-08	9.2832252e-08	9.2671549e-08	9.2717109e-08	9.2640349e-08	9.2656919e-08	9.264339e-08	9.2619644e-08	9.2717663e-08	9.2512508e-08	9.2609703e-08	9.2507541e-08	9.262682e-08	9.2617434e-08	9.2619089e-08	9.2702479e-08	9.2567454e-08	9.2714629e-08	9.2508365e-08	9.2544816e-08	9.2706891e-08	9.2772332e-08	9.2627374e-08	9.2654986e-08	9.2633172e-08	9.2582368e-08	9.2667406e-08	9.2789726e-08	9.2693362e-08	9.272015e-08	9.279691e-08	9.2757425e-08	9.2621853e-08	9.2711311e-08	9.2486552e-08	9.2483241e-08	9.2532666e-08	9.2536254e-08	9.2803532e-08	9.2621576e-08	9.2493735e-08	9.2545093e-08	9.2641734e-08	9.2551993e-08	9.2478821e-08	9.2650566e-08	9.2704134e-08	9.2846058e-08	9.2759912e-08	9.2670447e-08	9.2653877e-08	9.2711311e-08	9.2630962e-08	9.2474131e-08	9.2479375e-08	9.244431e-08	9.2420841e-08	9.2335242e-08	9.2437681e-08	9.2690051e-08	9.2565521e-08	9.2500912e-08	9.25045e-08	9.2598384e-08	9.266023e-08	9.2580706e-08	9.2637592e-08	9.228858e-08	9.2457839e-08	9.2543431e-08	9.2651398e-08	9.2764878e-08	9.2714075e-08	9.2836942e-08	9.2788625e-08	9.2864006e-08	9.2830867e-08	9.295043e-08	9.2819548e-08	9.2674036e-08	9.2706067e-08	9.2486005e-08	9.2511684e-08	9.2384113e-08	9.2424152e-08	9.2472746e-08	9.2647255e-08	9.2643113e-08	9.2664926e-08	9.2519137e-08	9.2589822e-08	9.2491526e-08	9.2642836e-08	9.2518306e-08	9.2562765e-08	9.2523557e-08	9.2683422e-08	9.332291e-08	9.2888023e-08	9.2682598e-08	9.2480477e-08	9.270137e-08	9.2786692e-08	9.2700823e-08	9.2941868e-08	9.2659128e-08	9.3140116e-08	9.2656087e-08	9.2657743e-08	9.2521894e-08	9.2428849e-08	9.2725671e-08	9.2611081e-08	9.2469989e-08	9.2523827e-08	9.240344e-08	9.2546749e-08	9.2576016e-08	9.2922541e-08	9.2701924e-08	9.2658297e-08	9.274693e-08	9.2831421e-08	9.2812094e-08	9.276819e-08	9.2636206e-08	9.2602249e-08	9.2457562e-08	9.251665e-08	9.2014119e-08	9.2571597e-08	9.2566076e-08	9.2659405e-08	9.2706891e-08	9.2698613e-08	9.2687017e-08	9.2545093e-08	9.2481031e-08	9.25357e-08	9.2482964e-08	9.250008e-08	9.2651398e-08	9.2676245e-08	9.256663e-08	9.2697505e-08	9.26768e-08	9.2593964e-08	9.2496769e-08	9.2333309e-08	9.2383011e-08	9.2460326e-08	9.2537363e-08	9.2651668e-08	9.2586511e-08	9.2552824e-08	9.2587889e-08	9.2666028e-08	9.2747761e-08	9.2563589e-08	9.2548404e-08	9.240344e-08	9.2687841e-08	9.2672103e-08	9.2556412e-08	9.2593687e-08	9.2583193e-08	9.2510575e-08	9.2478544e-08	9.2518029e-08	9.2604452e-08	9.252107e-08	9.2442654e-08	9.2361752e-08	9.2224241e-08	9.2116004e-08	9.238218e-08	9.2680942e-08	9.2358434e-08	9.2524104e-08	9.2681766e-08	9.2477443e-08	9.2527422e-08	9.2544262e-08	9.2416975e-08	9.2484619e-08	9.2549783e-08	9.2711311e-08	9.2789456e-08	9.2633172e-08	9.2605561e-08	9.2624056e-08	9.2625996e-08	9.2591755e-08	9.2614393e-08	9.2613568e-08	9.2757148e-08	9.2770954e-08	9.262682e-08	9.2656641e-08	9.271794e-08	9.2646701e-08	9.2687841e-08	9.264587e-08	9.2565244e-08	9.2560832e-08	9.2467502e-08	9.261246e-08	9.2542052e-08	9.2489316e-08	9.2445688e-08	9.2569664e-08	9.2798842e-08	9.2776752e-08	9.2739477e-08	9.270579e-08	9.2863175e-08	9.2641457e-08	9.2604182e-08	9.2418908e-08	9.256911e-08	9.2538464e-08	9.2549783e-08	9.2426362e-08	9.257905e-08	9.2529355e-08	9.2652222e-08	9.2507264e-08	9.2494012e-08	9.235761e-08	9.2551993e-08	9.2572151e-08	9.2476334e-08	9.2433538e-08	9.2678455e-08	9.2683699e-08	9.2505054e-08	9.2695295e-08	9.256442e-08	9.2626543e-08	9.2565521e-08	9.2616325e-08	9.2698336e-08	9.2803809e-08	9.2614393e-08	9.2507541e-08	9.2577949e-08	9.2530733e-08	9.2644491e-08	9.2673758e-08	9.2749694e-08	9.2657743e-08	9.2617434e-08	9.2349048e-08	9.2503399e-08	9.2505054e-08	9.2601141e-08	9.276571e-08	9.2707445e-08	9.2830597e-08	9.2738645e-08	9.2719873e-08	9.2691153e-08	9.2661061e-08	9.2577118e-08	9.2649188e-08	9.2818723e-08	9.2510575e-08	9.2381356e-08	9.2253785e-08	9.2381079e-08	9.2392398e-08	9.2384667e-08	9.2570218e-08	9.2526591e-08	9.2599208e-08	9.2585957e-08	9.2711588e-08	9.2656641e-08	9.2395162e-08	9.239433e-08	9.2580706e-08	9.2582368e-08	9.2787516e-08	9.2659128e-08	9.2572428e-08	9.2628753e-08	9.2812094e-08	9.2851856e-08	9.2891341e-08	9.272263e-08	9.2799667e-08	9.2762392e-08	9.2865662e-08	9.2816514e-08	9.2779239e-08	9.2743619e-08	9.2849923e-08	9.2842193e-08	9.2790835e-08	9.2749971e-08	9.2698883e-08	9.2733679e-08	9.2635105e-08	9.2790003e-08	9.2748863e-08	9.2713243e-08	9.256221e-08	9.2640626e-08	9.2647532e-08	9.2617988e-08	9.2530733e-08	9.2440168e-08	9.2497878e-08	9.2494012e-08	9.2360644e-08	9.1670081e-08	9.0832621e-08	9.085278e-08	9.1432348e-08	9.2473854e-08	9.2468881e-08	9.2385498e-08	9.2453142e-08	9.257684e-08	9.2511129e-08	9.2563312e-08	9.2518583e-08	9.261025e-08	9.2513339e-08	9.2409245e-08	9.2616055e-08	9.2668792e-08	9.2453973e-08	9.2628476e-08	9.26456e-08	9.2587889e-08	9.2730915e-08	9.2619366e-08	9.2450385e-08	9.2704411e-08	9.2630962e-08	9.2651668e-08	9.2589822e-08	9.2527692e-08	9.2627651e-08	9.2597276e-08	9.2568008e-08	9.2711588e-08	9.2702479e-08	9.2658574e-08	9.2498702e-08	9.2570218e-08	9.2555858e-08	9.2558622e-08	9.2633996e-08	9.2554757e-08	9.2585957e-08	9.2576016e-08	9.2694471e-08	9.2695572e-08	9.2673481e-08	9.2650566e-08	9.253322e-08	9.2696403e-08	9.2583747e-08	9.2753282e-08	9.256221e-08	9.2681212e-08	9.2631794e-08	9.2679556e-08	9.2694194e-08	9.2483795e-08	9.2498979e-08	9.245894e-08	9.2647802e-08	9.2572975e-08	9.2545918e-08	9.2573806e-08	9.2347669e-08	9.2587889e-08	9.2539018e-08	9.2490971e-08	9.2750518e-08	9.2711865e-08	9.2662994e-08	9.2544262e-08	9.2660784e-08	9.2610527e-08	9.2585402e-08	9.2521347e-08	9.2569387e-08	9.2438235e-08	9.2540951e-08
9.2598931e-08	9.2627651e-08	9.2648634e-08	9.2768467e-08	9.2714899e-08	9.2645323e-08	9.2675968e-08	9.2820933e-08	9.2788071e-08	9.277592e-08	9.2701093e-08	9.2726772e-08	9.267017e-08	9.256663e-08	9.2600317e-08	9.2665751e-08	9.2496215e-08	9.260998e-08	9.2698613e-08	9.2646978e-08	9.2703303e-08	9.2622955e-08	9.2565799e-08	9.2430227e-08	9.2587058e-08	9.265802e-08	9.2812925e-08	9.2761013e-08	9.2917567e-08	9.3036853e-08	9.2659128e-08	9.2665204e-08	9.2639524e-08	9.2649188e-08	9.2671279e-08	9.2532112e-08	9.2495114e-08	9.2444857e-08	9.2541498e-08	9.2642559e-08	9.2725116e-08	9.2766257e-08	9.2781448e-08	9.2753837e-08	9.2592579e-08	9.2760182e-08	9.2872284e-08	9.2846605e-08	9.2774542e-08	9.267238e-08	9.2598931e-08	9.2674036e-08	9.2675144e-08	9.2546472e-08	9.264587e-08	9.2596174e-08	9.2572428e-08	9.2515272e-08	9.2511407e-08	9.2598931e-08	9.2480477e-08	9.2463637e-08	9.2611359e-08	9.2745275e-08	9.2605283e-08	9.2413934e-08	9.2498979e-08	9.2631517e-08	9.2502013e-08	9.2656641e-08	9.2706621e-08	9.2674036e-08	9.2751073e-08	9.2693362e-08	9.2770122e-08	9.2716562e-08	9.2550337e-08	9.2541228e-08	9.2542052e-08	9.2414211e-08	9.2524381e-08	9.2707722e-08	9.2745829e-08	9.2743342e-08	9.266796e-08	9.2808783e-08	9.2693639e-08	9.2638693e-08	9.2812648e-08	9.2618812e-08	9.2458116e-08	9.2470266e-08	9.2560278e-08	9.2510852e-08	9.2537633e-08	9.2506987e-08	9.2529902e-08	9.250671e-08	9.2638139e-08	9.2614393e-08	9.25912e-08	9.282369e-08	9.2730367e-08	9.2809884e-08	9.2789726e-08	9.2701924e-08	9.2648911e-08	9.2693362e-08	9.2756594e-08	9.2736165e-08	9.262461e-08	9.2447898e-08	9.2698336e-08	9.2827278e-08	9.2725116e-08	9.2530733e-08	9.2435471e-08	9.2690883e-08	9.2596721e-08	9.2505879e-08	9.231757e-08	9.2658851e-08	9.2678455e-08	9.2636483e-08	9.2651121e-08	9.2743896e-08	9.2687287e-08	9.2488207e-08	9.2658851e-08	9.2544262e-08	9.278255e-08	9.2725671e-08	9.2474956e-08	9.2558068e-08	9.248766e-08	9.2491248e-08	9.2564143e-08	9.2534322e-08	9.2624056e-08	9.2760459e-08	9.290045e-08	9.2706891e-08	9.2680665e-08	9.2652776e-08	9.2708824e-08	9.2538741e-08	9.2687564e-08	9.2680665e-08	9.2709378e-08	9.2420564e-08	9.2694471e-08	9.2707999e-08	9.265802e-08	9.2502013e-08	9.2539018e-08	9.2814027e-08	9.300841e-08	9.2834739e-08	9.2588991e-08	9.2674036e-08	9.2510298e-08	9.2581537e-08	9.2735888e-08	9.2622123e-08	9.2461981e-08	9.2501743e-08	9.2343527e-08	9.2719873e-08	9.269143e-08	9.2658574e-08	9.2590376e-08	9.2572151e-08	9.2515549e-08	9.2431883e-08	9.2265935e-08	9.2400683e-08	9.2432714e-08	9.2679556e-08	9.2717663e-08	9.2711311e-08	9.2729259e-08	9.2621576e-08	9.2532389e-08	9.2702756e-08	9.2672103e-08	9.2777583e-08	9.2666859e-08	9.2661885e-08	9.2658851e-08	9.280933e-08	9.2740578e-08	9.2774819e-08	9.2717663e-08	9.2668238e-08	9.259783e-08	9.2743619e-08	9.2931103e-08	9.2897416e-08	9.2706067e-08	9.2587889e-08	9.2434647e-08	9.2443202e-08	9.2670447e-08	9.2584578e-08	9.2670724e-08	9.2585125e-08	9.2730367e-08	9.2665474e-08	9.279028e-08	9.264118e-08	9.25045e-08	9.2272288e-08	9.2664095e-08	9.2528246e-08	9.2667683e-08	9.2630685e-08	9.3610623e-08	9.2775096e-08	9.2364232e-08	9.2518306e-08	9.2696951e-08	9.2711588e-08	9.2724015e-08	9.2029303e-08	9.2827278e-08	9.3441912e-08	9.2716562e-08	9.2778961e-08	9.2749694e-08	9.277813e-08	9.2530179e-08	9.2386877e-08	9.2457562e-08	9.2301832e-08	9.2515549e-08	9.261025e-08	9.280685e-08	9.2659953e-08	9.2559446e-08	9.2632064e-08	9.2633172e-08	9.2386323e-08	9.2541228e-08	9.2587889e-08	9.2720974e-08	9.2555304e-08	9.2673758e-08	9.253791e-08	9.2814581e-08	9.2639247e-08	9.2658574e-08	9.2534599e-08	9.2655263e-08	9.261025e-08	9.261219e-08	9.2774265e-08	9.2604452e-08	9.266796e-08	9.2663271e-08	9.2563312e-08	9.2437681e-08	9.2755215e-08	9.2682598e-08	9.2662717e-08	9.2564143e-08	9.2539842e-08	9.2501189e-08	9.2417245e-08	9.2376936e-08	9.2567177e-08	9.2708554e-08	9.2560832e-08	9.2603905e-08	9.2698613e-08	9.2773988e-08	9.2705513e-08	9.2841915e-08	9.2836395e-08	9.2686186e-08	9.2743065e-08	9.2682875e-08	9.2751627e-08	9.2600587e-08	9.2593687e-08	9.2644491e-08	9.2582091e-08	9.2647255e-08	9.2589268e-08	9.2466948e-08	9.2473854e-08	9.2650843e-08	9.2702756e-08	9.264118e-08	9.2609426e-08	9.2701093e-08	9.2625164e-08	9.2560278e-08	9.2625996e-08	9.2483241e-08	9.2540397e-08	9.2575185e-08	9.2638416e-08	9.2556412e-08	9.2616879e-08	9.2567177e-08	9.2386323e-08	9.2357887e-08	9.2628198e-08	9.2682043e-08	9.2744166e-08	9.2697782e-08	9.2591478e-08	9.2766534e-08	9.2577672e-08	9.2594789e-08	9.2694748e-08	9.2733124e-08	9.2563312e-08	9.2640903e-08	9.2691984e-08	9.2493181e-08	9.2519961e-08	9.2538464e-08	9.2586781e-08	9.2568563e-08	9.2503399e-08	9.2582916e-08	9.2642004e-08	9.2712142e-08	9.2682598e-08	9.281154e-08	9.2882225e-08	9.273478e-08	9.2733956e-08	9.2492073e-08	9.2508643e-08	9.2648911e-08	9.278034e-08	9.2683976e-08	9.2654986e-08	9.2580706e-08	9.2540674e-08	9.2401784e-08	9.2526037e-08	9.2543708e-08	9.2576016e-08	9.2526591e-08	9.2642281e-08	9.2528801e-08	9.2651121e-08	9.2755769e-08	9.2604452e-08	9.2572975e-08	9.2708277e-08	9.2707999e-08	9.2559723e-08	9.2685909e-08	9.269916e-08	9.2722907e-08	9.258568e-08	9.2539842e-08	9.2310117e-08	9.2528524e-08	9.2710486e-08	9.2746376e-08	9.2618258e-08	9.2664926e-08	9.2777583e-08	9.2732023e-08	9.2597276e-08	9.2672103e-08	9.2504223e-08	9.2845227e-08	9.2560832e-08	9.2445134e-08	9.2583747e-08	9.2687841e-08	9.2699715e-08	9.2584848e-08	9.260777e-08	9.2548404e-08	9.2492627e-08	9.2470536e-08	9.2600864e-08	9.2405926e-08	9.2487106e-08	9.240317e-08	9.2484072e-08	9.2529078e-08	9.2693085e-08	9.2730637e-08	9.2613014e-08	9.2575739e-08	9.2590646e-08	9.2671002e-08	9.2519961e-08	9.2570218e-08	9.251665e-08	9.25912e-08	9.279249e-08	9.2848815e-08	9.279939e-08	9.2802431e-08	9.2695295e-08	9.2786692e-08	9.2661338e-08	9.2732023e-08	9.2739199e-08	9.2798011e-08	9.2809884e-08	9.2939935e-08	9.284026e-08	9.277813e-08	9.2680665e-08	9.2661608e-08	9.2501189e-08	9.2708277e-08	9.2709101e-08	9.260998e-08	9.2651668e-08	9.2596451e-08	9.2639795e-08	9.2704958e-08	9.2418354e-08	9.2604182e-08	9.2682875e-08	9.2710486e-08	9.2410623e-08	9.2381356e-08	9.2468056e-08	9.2618535e-08	9.25912e-08	9.2711034e-08	9.2826177e-08	9.2490971e-08	9.1937913e-08	9.1782461e-08	9.2143345e-08	9.2492073e-08	9.2572428e-08	9.2565521e-08	9.277565e-08	9.2695018e-08	9.2561933e-08	9.2540397e-08	9.2612737e-08	9.2465292e-08	9.2649735e-08	9.268922e-08	9.2578773e-08	9.245673e-08	9.2513886e-08	9.2507264e-08	9.2701647e-08	9.2592032e-08	9.2359265e-08	9.2607216e-08	9.263897e-08	9.2590646e-08	9.2793869e-08	9.2679009e-08	9.2846058e-08	9.2681766e-08	9.2540951e-08	9.2599763e-08	9.265333e-08	9.2645045e-08	9.2572705e-08	9.2412556e-08	9.2475787e-08	9.2453142e-08	9.2629307e-08	9.2634551e-08	9.2777306e-08	9.2793044e-08	9.2850478e-08	9.2685084e-08	9.2527969e-08	9.2646424e-08	9.2725671e-08	9.2709932e-08	9.2790835e-08	9.2695849e-08	9.2732847e-08	9.2539295e-08	9.2643113e-08	9.2654155e-08	9.2596721e-08	9.2492627e-08	9.2573806e-08	9.2681212e-08	9.2526037e-08	9.2522448e-08	9.26456e-08	9.2630408e-08	9.2464738e-08	9.2613291e-08	9.2603351e-08	9.2679279e-08	9.2727049e-08	9.2695018e-08	9.2542329e-08	9.2563312e-08	9.2496215e-08	9.2451209e-08	9.2634551e-08	9.2486005e-08	9.2590646e-08	9.2530733e-08	9.2540397e-08	9.2771778e-08	9.2764324e-08
9.2648357e-08	9.2721805e-08	9.2743896e-08	9.2589822e-08	9.2678455e-08	9.2711311e-08	9.2630131e-08	9.2757972e-08	9.2832252e-08	9.268232e-08	9.2633996e-08	9.2587335e-08	9.2596721e-08	9.2619644e-08	9.2758526e-08	9.2627374e-08	9.2665474e-08	9.2669616e-08	9.2772886e-08	9.2648911e-08	9.2587335e-08	9.2534876e-08	9.260004e-08	9.2751073e-08	9.2640349e-08	9.2733956e-08	9.2797734e-08	9.2752728e-08	9.2780894e-08	9.2764601e-08	9.2644768e-08	9.2711311e-08	9.2616055e-08	9.2533767e-08	9.2563035e-08	9.2554203e-08	9.256663e-08	9.2606662e-08	9.2759635e-08	9.2775096e-08	9.2743065e-08	9.2654709e-08	9.2461981e-08	9.2431883e-08	9.265581e-08	9.2691153e-08	9.2892719e-08	9.283584e-08	9.2708554e-08	9.258347e-08	9.2661885e-08	9.2419455e-08	9.2631517e-08	9.2625719e-08	9.2543431e-08	9.2546195e-08	9.2571319e-08	9.2574361e-08	9.2444587e-08	9.2479929e-08	9.2539295e-08	9.2559446e-08	9.2620191e-08	9.252328e-08	9.2515549e-08	9.2667136e-08	9.2785861e-08	9.259562e-08	9.2652222e-08	9.2632064e-08	9.268232e-08	9.2602519e-08	9.2628198e-08	9.2570495e-08	9.2496769e-08	9.2579604e-08	9.2638139e-08	9.2597553e-08	9.2704411e-08	9.2630685e-08	9.2722082e-08	9.2822866e-08	9.2776197e-08	9.2683699e-08	9.2648079e-08	9.2623509e-08	9.2605006e-08	9.2499256e-08	9.2345736e-08	9.239433e-08	9.2641457e-08	9.2506433e-08	9.2613568e-08	9.2630131e-08	9.2534044e-08	9.2571319e-08	9.2758526e-08	9.2486275e-08	9.2581814e-08	9.279249e-08	9.2745552e-08	9.2735334e-08	9.2860688e-08	9.2701924e-08	9.2796633e-08	9.2698336e-08	9.2735334e-08	9.2779516e-08	9.2686463e-08	9.2697782e-08	9.2733956e-08	9.2649735e-08	9.2828934e-08	9.2798011e-08	9.2588444e-08	9.256911e-08	9.2540397e-08	9.2574361e-08	9.2683422e-08	9.2608872e-08	9.2397372e-08	9.264587e-08	9.2681489e-08	9.2696951e-08	9.2561102e-08	9.2520239e-08	9.2659953e-08	9.2564967e-08	9.2539565e-08	9.2572428e-08	9.2552547e-08	9.2590376e-08	9.2609149e-08	9.2532943e-08	9.2495114e-08	9.2574084e-08	9.2502013e-08	9.2560555e-08	9.2661338e-08	9.2719318e-08	9.2564967e-08	9.2543161e-08	9.258126e-08	9.2613014e-08	9.260004e-08	9.2683422e-08	9.27323e-08	9.2757702e-08	9.2509751e-08	9.2598931e-08	9.2440722e-08	9.2624887e-08	9.2608872e-08	9.2572151e-08	9.2756871e-08	9.2522448e-08	9.27323e-08	9.2669893e-08	9.2525489e-08	9.2566353e-08	9.2617988e-08	9.2636206e-08	9.2679009e-08	9.2543985e-08	9.2669069e-08	9.2454528e-08	9.2508643e-08	9.2473854e-08	9.2471645e-08	9.2545363e-08	9.245425e-08	9.244679e-08	9.2486005e-08	9.2510021e-08	9.279691e-08	9.262461e-08	9.2829211e-08	9.2687017e-08	9.2878359e-08	9.2837219e-08	9.2657473e-08	9.2616055e-08	9.2505054e-08	9.2608047e-08	9.2667683e-08	9.2651945e-08	9.2638693e-08	9.2664095e-08	9.2707999e-08	9.2748309e-08	9.2839706e-08	9.2688119e-08	9.2735888e-08	9.2693085e-08	9.2729813e-08	9.2674036e-08	9.2501743e-08	9.2500912e-08	9.2694194e-08	9.2598654e-08	9.2639247e-08	9.2706891e-08	9.2738098e-08	9.2807127e-08	9.2665204e-08	9.2633172e-08	9.2587889e-08	9.2501466e-08	9.2645045e-08	9.2560555e-08	9.2403994e-08	9.247551e-08	9.2441823e-08	9.2634274e-08	9.2618535e-08	9.2561656e-08	9.2353467e-08	9.2097785e-08	9.2027648e-08	9.2960647e-08	9.2999024e-08	9.2920885e-08	9.2733401e-08	9.2525212e-08	9.2868973e-08	9.2888854e-08	9.286483e-08	9.3016972e-08	9.2831421e-08	9.1784393e-08	9.2656919e-08	9.2578773e-08	9.2640626e-08	9.2546472e-08	9.2670447e-08	9.2625164e-08	9.2513616e-08	9.221403e-08	9.2663818e-08	9.2568563e-08	9.2435748e-08	9.2739754e-08	9.2573529e-08	9.2524381e-08	9.2458393e-08	9.2616602e-08	9.2524935e-08	9.2625442e-08	9.2521347e-08	9.241559e-08	9.2728428e-08	9.2674867e-08	9.2663541e-08	9.2687564e-08	9.2727049e-08	9.2666028e-08	9.2752451e-08	9.2669339e-08	9.2696681e-08	9.2710209e-08	9.2869527e-08	9.2645323e-08	9.257905e-08	9.2590923e-08	9.2481031e-08	9.2574084e-08	9.2555858e-08	9.2616325e-08	9.2779516e-08	9.27635e-08	9.267238e-08	9.2719318e-08	9.277565e-08	9.2806296e-08	9.2878359e-08	9.2897139e-08	9.2567454e-08	9.2643113e-08	9.2669893e-08	9.2669069e-08	9.2569941e-08	9.2498702e-08	9.2566907e-08	9.2595343e-08	9.2541775e-08	9.2590646e-08	9.2650566e-08	9.2733401e-08	9.2521617e-08	9.256911e-08	9.2645045e-08	9.2498979e-08	9.2493458e-08	9.2462805e-08	9.2756594e-08	9.280685e-08	9.2604729e-08	9.2465015e-08	9.2621853e-08	9.2596999e-08	9.264587e-08	9.2589822e-08	9.2667683e-08	9.2601972e-08	9.2604452e-08	9.2550891e-08	9.2519961e-08	9.2507818e-08	9.2664095e-08	9.2591755e-08	9.2520516e-08	9.2686186e-08	9.2621576e-08	9.2607216e-08	9.2695572e-08	9.2832799e-08	9.2616879e-08	9.2545363e-08	9.2549783e-08	9.249235e-08	9.2505879e-08	9.2524658e-08	9.2644768e-08	9.2633449e-08	9.2724015e-08	9.2634551e-08	9.2762669e-08	9.2750518e-08	9.2740301e-08	9.2601418e-08	9.268895e-08	9.2593964e-08	9.2673211e-08	9.2461704e-08	9.2436856e-08	9.2441823e-08	9.2559723e-08	9.259341e-08	9.2676522e-08	9.2416975e-08	9.2585957e-08	9.250671e-08	9.2666028e-08	9.2575739e-08	9.2580436e-08	9.2519684e-08	9.2572428e-08	9.2664095e-08	9.2822035e-08	9.2786969e-08	9.2788348e-08	9.279939e-08	9.2733679e-08	9.2711588e-08	9.2785037e-08	9.2635382e-08	9.2466948e-08	9.2436025e-08	9.2347392e-08	9.2456183e-08	9.2581537e-08	9.2540951e-08	9.2647255e-08	9.2782273e-08	9.2587058e-08	9.2760736e-08	9.2903214e-08	9.2708554e-08	9.2677347e-08	9.267238e-08	9.2416144e-08	9.2635382e-08	9.2720697e-08	9.263676e-08	9.2744997e-08	9.275135e-08	9.272236e-08	9.2561379e-08	9.2529625e-08	9.2425253e-08	9.2472469e-08	9.2479929e-08	9.2591478e-08	9.2468603e-08	9.2221761e-08	9.2443479e-08	9.2550891e-08	9.2618812e-08	9.2748586e-08	9.2603628e-08	9.2647255e-08	9.2663818e-08	9.2677347e-08	9.2733401e-08	9.2587058e-08	9.2695295e-08	9.2569941e-08	9.2837219e-08	9.2785314e-08	9.2937448e-08	9.2751073e-08	9.2684807e-08	9.2700269e-08	9.2639795e-08	9.2614123e-08	9.2696951e-08	9.2789456e-08	9.2793044e-08	9.2777583e-08	9.2743619e-08	9.26536e-08	9.2737267e-08	9.2569664e-08	9.2702756e-08	9.2661061e-08	9.2651668e-08	9.2577949e-08	9.2502844e-08	9.2561379e-08	9.2503399e-08	9.2561933e-08	9.2590646e-08	9.2661608e-08	9.2690883e-08	9.2382457e-08	9.2489316e-08	9.2509751e-08	9.2630408e-08	9.2530179e-08	9.2613014e-08	9.2632895e-08	9.2786692e-08	9.2851579e-08	9.2747761e-08	9.2767365e-08	9.2888854e-08	9.2772055e-08	9.280685e-08	9.2666582e-08	9.2642004e-08	9.2759358e-08	9.259341e-08	9.2700546e-08	9.2556135e-08	9.257905e-08	9.2714899e-08	9.2699992e-08	9.2611913e-08	9.2716284e-08	9.2473577e-08	9.2544539e-08	9.2714352e-08	9.2762114e-08	9.2627374e-08	9.256221e-08	9.2614393e-08	9.2453419e-08	9.2675414e-08	9.2721251e-08	9.2687287e-08	9.2764601e-08	9.2630685e-08	9.2777853e-08	9.270579e-08	9.2622123e-08	9.2635382e-08	9.2431605e-08	9.2564697e-08	9.2656087e-08	9.2558622e-08	9.2543985e-08	9.2642559e-08	9.274693e-08	9.2711034e-08	9.2803532e-08	9.2719596e-08	9.2731192e-08	9.2579604e-08	9.2546472e-08	9.2611359e-08	9.2710756e-08	9.2828664e-08	9.2720974e-08	9.2803255e-08	9.2918398e-08	9.2650012e-08	9.2495945e-08	9.2519961e-08	9.2498979e-08	9.2496769e-08	9.2515819e-08	9.250892e-08	9.253322e-08	9.2560555e-08	9.2591478e-08	9.2672103e-08	9.2609149e-08	9.2642281e-08	9.2771231e-08	9.2730367e-08	9.2862621e-08	9.2608317e-08	9.2505609e-08	9.2476334e-08	9.2589268e-08	9.2408413e-08	9.2599208e-08	9.2523003e-08	9.2759358e-08	9.2789456e-08	9.2832252e-08	9.2693362e-08
9.2831144e-08	9.2575462e-08	9.2489593e-08	9.2605838e-08	9.2543985e-08	9.2635105e-08	9.2579327e-08	9.2586511e-08	9.2435748e-08	9.2726772e-08	9.2605838e-08	9.2574084e-08	9.2471367e-08	9.2614123e-08	9.2572975e-08	9.2543431e-08	9.2662717e-08	9.2853234e-08	9.2822312e-08	9.2662994e-08	9.2629861e-08	9.252107e-08	9.260998e-08	9.2560832e-08	9.2644214e-08	9.2625719e-08	9.2580983e-08	9.2606115e-08	9.2490417e-08	9.2588444e-08	9.2836395e-08	9.267017e-08	9.2622955e-08	9.2637315e-08	9.2648911e-08	9.2678455e-08	9.2779516e-08	9.2576016e-08	9.2677077e-08	9.2621299e-08	9.2443202e-08	9.2153833e-08	9.2518583e-08	9.2725116e-08	9.2775096e-08	9.2577118e-08	9.2401784e-08	9.245894e-08	9.2659953e-08	9.250008e-08	9.2622123e-08	9.2744443e-08	9.2523557e-08	9.2687017e-08	9.2529625e-08	9.2584578e-08	9.2695849e-08	9.2738922e-08	9.2578773e-08	9.2802985e-08	9.277371e-08	9.2707722e-08	9.2647802e-08	9.2347392e-08	9.2580159e-08	9.2617434e-08	9.2642559e-08	9.2555034e-08	9.2626266e-08	9.2625442e-08	9.2514718e-08	9.2630685e-08	9.2757425e-08	9.2606115e-08	9.248987e-08	9.2527145e-08	9.2575462e-08	9.2616055e-08	9.2719041e-08	9.2695295e-08	9.2785584e-08	9.2608872e-08	9.2570495e-08	9.269916e-08	9.2793321e-08	9.276571e-08	9.2511954e-08	9.2585957e-08	9.2559169e-08	9.2632895e-08	9.271352e-08	9.2820379e-08	9.2619366e-08	9.2714075e-08	9.2630962e-08	9.2682875e-08	9.2612737e-08	9.2696681e-08	9.2975831e-08	9.297252e-08	9.2812925e-08	9.2799119e-08	9.2769575e-08	9.2864553e-08	9.2813472e-08	9.2806019e-08	9.2860688e-08	9.2711588e-08	9.2664926e-08	9.2630685e-08	9.2628476e-08	9.2711034e-08	9.276819e-08	9.247551e-08	9.2624887e-08	9.2621022e-08	9.2572428e-08	9.2520239e-08	9.2611359e-08	9.2548404e-08	9.2570772e-08	9.253101e-08	9.2407035e-08	9.2420564e-08	9.2499533e-08	9.2597276e-08	9.2423875e-08	9.2664372e-08	9.2623509e-08	9.2604729e-08	9.2502567e-08	9.2453419e-08	9.239433e-08	9.2579604e-08	9.2584848e-08	9.2601695e-08	9.2420841e-08	9.262461e-08	9.2690605e-08	9.2577949e-08	9.2646424e-08	9.2693085e-08	9.2495945e-08	9.2671826e-08	9.2560832e-08	9.2598654e-08	9.2692815e-08	9.267238e-08	9.2856276e-08	9.287367e-08	9.2723184e-08	9.2617434e-08	9.2650289e-08	9.2563312e-08	9.2671549e-08	9.2557237e-08	9.2513339e-08	9.2466401e-08	9.2651668e-08	9.243216e-08	9.2498979e-08	9.2475787e-08	9.2641457e-08	9.25357e-08	9.2344628e-08	9.2575462e-08	9.2595066e-08	9.2669893e-08	9.2682598e-08	9.2702479e-08	9.2704411e-08	9.2682875e-08	9.2677077e-08	9.2884157e-08	9.2846335e-08	9.2822866e-08	9.269143e-08	9.2613014e-08	9.2563035e-08	9.2764601e-08	9.263897e-08	9.2571874e-08	9.2450662e-08	9.2575739e-08	9.2474401e-08	9.2506433e-08	9.2658297e-08	9.2681489e-08	9.268674e-08	9.2695849e-08	9.2528801e-08	9.2872014e-08	9.2516927e-08	9.2657196e-08	9.2713798e-08	9.2791659e-08	9.2564697e-08	9.2509474e-08	9.2489593e-08	9.2643113e-08	9.2654986e-08	9.274472e-08	9.2729536e-08	9.2594242e-08	9.2631794e-08	9.2772886e-08	9.2627374e-08	9.2481308e-08	9.2418354e-08	9.2400683e-08	9.2616602e-08	9.2600864e-08	9.2563866e-08	9.26224e-08	9.2524381e-08	9.2801599e-08	9.2900727e-08	9.3213565e-08	9.3776563e-08	9.3700358e-08	9.3935611e-08	9.4059857e-08	9.278255e-08	9.2565521e-08	9.423961e-08	9.369235e-08	9.3679098e-08	9.3482775e-08	9.2640072e-08	9.2283884e-08	9.262903e-08	9.2521347e-08	9.263124e-08	9.2656364e-08	9.2615501e-08	9.263676e-08	9.2448452e-08	9.254564e-08	9.2646978e-08	9.269916e-08	9.2523827e-08	9.24421e-08	9.2505054e-08	9.2561933e-08	9.2653877e-08	9.2546749e-08	9.2601141e-08	9.2558345e-08	9.2679009e-08	9.2587612e-08	9.2710209e-08	9.2592856e-08	9.2624056e-08	9.255006e-08	9.2677901e-08	9.2700269e-08	9.2662439e-08	9.2541498e-08	9.2613014e-08	9.2772055e-08	9.2497324e-08	9.2495114e-08	9.253791e-08	9.2503399e-08	9.2605838e-08	9.2637315e-08	9.2833076e-08	9.2740578e-08	9.2835009e-08	9.2665204e-08	9.2688673e-08	9.2650289e-08	9.2668792e-08	9.2728158e-08	9.2548127e-08	9.2484619e-08	9.2518583e-08	9.2529355e-08	9.2431605e-08	9.2507541e-08	9.2526314e-08	9.2548959e-08	9.2511954e-08	9.2547296e-08	9.250008e-08	9.2590923e-08	9.2584848e-08	9.2502013e-08	9.2576293e-08	9.2527692e-08	9.2520516e-08	9.2502567e-08	9.2577395e-08	9.2720974e-08	9.2672657e-08	9.2548682e-08	9.2600587e-08	9.2579327e-08	9.264118e-08	9.2678178e-08	9.2588166e-08	9.2715453e-08	9.2653877e-08	9.2530733e-08	9.2545093e-08	9.2515549e-08	9.2625164e-08	9.2785037e-08	9.2711865e-08	9.2794423e-08	9.2797457e-08	9.2745552e-08	9.2628753e-08	9.2693639e-08	9.2621022e-08	9.2639524e-08	9.2495668e-08	9.2589545e-08	9.268453e-08	9.2818169e-08	9.276819e-08	9.26456e-08	9.2679279e-08	9.262682e-08	9.2601972e-08	9.281375e-08	9.2780617e-08	9.2801052e-08	9.2742511e-08	9.26536e-08	9.265802e-08	9.2656919e-08	9.248545e-08	9.2407035e-08	9.2490417e-08	9.2577118e-08	9.2579882e-08	9.255448e-08	9.2401784e-08	9.2581537e-08	9.2580706e-08	9.2624333e-08	9.2603628e-08	9.257657e-08	9.2505054e-08	9.245646e-08	9.2590646e-08	9.2555304e-08	9.2616879e-08	9.2689497e-08	9.269916e-08	9.2656087e-08	9.2743619e-08	9.2669616e-08	9.2625719e-08	9.2586234e-08	9.2447344e-08	9.2476064e-08	9.256663e-08	9.2609426e-08	9.2576293e-08	9.2697782e-08	9.2897139e-08	9.2563312e-08	9.2731192e-08	9.2712142e-08	9.2599485e-08	9.2471922e-08	9.2361752e-08	9.2449e-08	9.2597276e-08	9.2601695e-08	9.2596721e-08	9.2673758e-08	9.2722082e-08	9.2563312e-08	9.2553101e-08	9.2537086e-08	9.2503946e-08	9.2502567e-08	9.2649465e-08	9.2498425e-08	9.2539018e-08	9.2489316e-08	9.2561656e-08	9.2593964e-08	9.2809884e-08	9.2807674e-08	9.2783651e-08	9.2764878e-08	9.2690605e-08	9.2849369e-08	9.2635382e-08	9.2722082e-08	9.277592e-08	9.2616055e-08	9.2657196e-08	9.2838327e-08	9.27635e-08	9.2632618e-08	9.2590099e-08	9.2595897e-08	9.2540397e-08	9.2666028e-08	9.2619089e-08	9.2793591e-08	9.2699437e-08	9.2587058e-08	9.2711034e-08	9.2379146e-08	9.2659675e-08	9.2561656e-08	9.2535977e-08	9.2706067e-08	9.2691984e-08	9.2646701e-08	9.2572428e-08	9.2696951e-08	9.2574361e-08	9.2576016e-08	9.2657743e-08	9.2553648e-08	9.2463637e-08	9.2384944e-08	9.250892e-08	9.2373625e-08	9.2463914e-08	9.2589268e-08	9.2777029e-08	9.2673211e-08	9.263124e-08	9.2635382e-08	9.2804363e-08	9.2662439e-08	9.2658297e-08	9.2677624e-08	9.268453e-08	9.2640903e-08	9.2732847e-08	9.2474131e-08	9.2416421e-08	9.2498425e-08	9.2568563e-08	9.250892e-08	9.2666305e-08	9.2545093e-08	9.2598931e-08	9.2515272e-08	9.2536254e-08	9.2682043e-08	9.2777583e-08	9.2704688e-08	9.2603628e-08	9.2630408e-08	9.2558622e-08	9.2454528e-08	9.249235e-08	9.2547026e-08	9.2593687e-08	9.2633726e-08	9.2507541e-08	9.2548959e-08	9.257905e-08	9.2709101e-08	9.2662717e-08	9.2699992e-08	9.2777583e-08	9.2846058e-08	9.2604182e-08	9.2779239e-08	9.2755769e-08	9.2752174e-08	9.2617157e-08	9.2604452e-08	9.25045e-08	9.2640903e-08	9.2617988e-08	9.2650843e-08	9.251665e-08	9.2598384e-08	9.2511684e-08	9.24733e-08	9.2625442e-08	9.2435748e-08	9.2506156e-08	9.2807127e-08	9.2641734e-08	9.2688396e-08	9.2564697e-08	9.2342972e-08	9.2356224e-08	9.2614947e-08	9.2762392e-08	9.2632064e-08	9.2553648e-08	9.2412833e-08	9.2658574e-08	9.2687564e-08	9.2602249e-08	9.2685084e-08	9.2553371e-08	9.2459217e-08	9.2586234e-08	9.2624056e-08	9.2542884e-08	9.2610804e-08	9.2660784e-08	9.2766257e-08	9.2775096e-08	9.281154e-08	9.2554757e-08	9.256884e-08
9.265554e-08	9.26536e-08	9.2629307e-08	9.2583193e-08	9.2642004e-08	9.2537086e-08	9.2567454e-08	9.244652e-08	9.2444033e-08	9.2399304e-08	9.2557514e-08	9.2542329e-08	9.265333e-08	9.2827278e-08	9.2788348e-08	9.2866216e-08	9.2769298e-08	9.2714629e-08	9.2613845e-08	9.2501189e-08	9.249981e-08	9.2593964e-08	9.2690328e-08	9.2693917e-08	9.2745275e-08	9.2815128e-08	9.2607216e-08	9.2642281e-08	9.2786692e-08	9.2557791e-08	9.2799944e-08	9.2762392e-08	9.2646147e-08	9.2566076e-08	9.2488762e-08	9.2469435e-08	9.2496492e-08	9.2533767e-08	9.2466948e-08	9.2463083e-08	9.2515819e-08	9.2595897e-08	9.2744166e-08	9.2717386e-08	9.2721528e-08	9.2493458e-08	9.2443479e-08	9.2495668e-08	9.2525212e-08	9.273009e-08	9.2565244e-08	9.2545918e-08	9.2461981e-08	9.2537633e-08	9.2758803e-08	9.2804086e-08	9.274693e-08	9.2684807e-08	9.2971135e-08	9.2907079e-08	9.274914e-08	9.2573529e-08	9.2675691e-08	9.2574084e-08	9.2603905e-08	9.2591755e-08	9.2529902e-08	9.2608872e-08	9.2684807e-08	9.2632064e-08	9.2618535e-08	9.2603905e-08	9.2443756e-08	9.270137e-08	9.2599485e-08	9.2615778e-08	9.2602797e-08	9.2657743e-08	9.2703303e-08	9.2783651e-08	9.2676522e-08	9.2668238e-08	9.273009e-08	9.2726225e-08	9.2512508e-08	9.25357e-08	9.2527969e-08	9.2755215e-08	9.2828387e-08	9.2766534e-08	9.2668515e-08	9.2826454e-08	9.2704688e-08	9.2590099e-08	9.28571e-08	9.2875325e-08	9.2865662e-08	9.2873947e-08	9.2774542e-08	9.2840807e-08	9.2839706e-08	9.2788348e-08	9.280906e-08	9.2594242e-08	9.2618258e-08	9.2734233e-08	9.2644768e-08	9.2622123e-08	9.2696403e-08	9.2624056e-08	9.2577672e-08	9.2659405e-08	9.2462528e-08	9.2450662e-08	9.2748863e-08	9.2754384e-08	9.2715176e-08	9.247109e-08	9.2617157e-08	9.2473854e-08	9.2534322e-08	9.2472746e-08	9.2427186e-08	9.2450932e-08	9.2535977e-08	9.2435194e-08	9.2781448e-08	9.2856546e-08	9.2724015e-08	9.2668238e-08	9.2322544e-08	9.2499256e-08	9.2611636e-08	9.2540674e-08	9.2657743e-08	9.2699715e-08	9.2691707e-08	9.268895e-08	9.2706344e-08	9.2537633e-08	9.2448452e-08	9.2596174e-08	9.2810993e-08	9.2753282e-08	9.2864553e-08	9.2833353e-08	9.2733401e-08	9.2618535e-08	9.2675144e-08	9.2753005e-08	9.2639524e-08	9.2723738e-08	9.2701924e-08	9.273699e-08	9.255448e-08	9.2556689e-08	9.2442924e-08	9.2590099e-08	9.262461e-08	9.2580159e-08	9.2528246e-08	9.2524658e-08	9.2572705e-08	9.2661885e-08	9.2553371e-08	9.2656919e-08	9.2460049e-08	9.259341e-08	9.2636483e-08	9.2505879e-08	9.2500635e-08	9.2725948e-08	9.2810716e-08	9.2731469e-08	9.274693e-08	9.2762669e-08	9.2654986e-08	9.2508643e-08	9.2536531e-08	9.2474679e-08	9.2537633e-08	9.2507818e-08	9.2652222e-08	9.2640072e-08	9.2628198e-08	9.2546195e-08	9.2608317e-08	9.2654986e-08	9.2603628e-08	9.2600864e-08	9.2680111e-08	9.2654986e-08	9.276129e-08	9.2797457e-08	9.2871737e-08	9.2551439e-08	9.2647532e-08	9.2645045e-08	9.2635659e-08	9.2489039e-08	9.2651121e-08	9.2650566e-08	9.2478274e-08	9.2575185e-08	9.2804918e-08	9.2762669e-08	9.278034e-08	9.2582368e-08	9.2535977e-08	9.2605561e-08	9.2619089e-08	9.2748586e-08	9.2729813e-08	9.2736713e-08	9.2768467e-08	9.3152543e-08	9.3177668e-08	9.3200036e-08	9.4527323e-08	9.5270906e-08	9.4057377e-08	9.3901647e-08	9.2820933e-08	9.2836672e-08	9.5565795e-08	9.5910941e-08	9.4787701e-08	9.3009518e-08	9.2600587e-08	9.256442e-08	9.2612737e-08	9.2468056e-08	9.2512785e-08	9.2640349e-08	9.2658574e-08	9.2662994e-08	9.2604452e-08	9.2528524e-08	9.2685355e-08	9.2644491e-08	9.2654432e-08	9.2545093e-08	9.2546749e-08	9.2534044e-08	9.2676522e-08	9.2656087e-08	9.2608317e-08	9.244679e-08	9.2532112e-08	9.2559446e-08	9.2413934e-08	9.2600587e-08	9.2600587e-08	9.268232e-08	9.2565799e-08	9.2512785e-08	9.252328e-08	9.2730367e-08	9.2731192e-08	9.2432437e-08	9.2688673e-08	9.2577395e-08	9.2411724e-08	9.2484619e-08	9.2687564e-08	9.283805e-08	9.2756871e-08	9.2744443e-08	9.26224e-08	9.2730637e-08	9.2801599e-08	9.2831698e-08	9.2737544e-08	9.2704958e-08	9.2580436e-08	9.2524935e-08	9.2570495e-08	9.260004e-08	9.2587058e-08	9.2513062e-08	9.2471367e-08	9.240317e-08	9.240869e-08	9.2502844e-08	9.2484072e-08	9.2556135e-08	9.2542329e-08	9.2715176e-08	9.2558345e-08	9.2748863e-08	9.2704688e-08	9.274914e-08	9.270358e-08	9.2678455e-08	9.2558622e-08	9.2640072e-08	9.263897e-08	9.265802e-08	9.257657e-08	9.2532666e-08	9.2587612e-08	9.2664095e-08	9.2745275e-08	9.2698059e-08	9.2498702e-08	9.2571319e-08	9.2559446e-08	9.2572151e-08	9.2532666e-08	9.2476611e-08	9.2561102e-08	9.2665751e-08	9.261025e-08	9.2605006e-08	9.2596721e-08	9.2689497e-08	9.2601695e-08	9.2690883e-08	9.2655263e-08	9.2651121e-08	9.2719318e-08	9.2721805e-08	9.2693917e-08	9.2678732e-08	9.2683422e-08	9.2765433e-08	9.2637592e-08	9.2754384e-08	9.2595897e-08	9.249235e-08	9.2597276e-08	9.2566907e-08	9.2433815e-08	9.2655263e-08	9.2609703e-08	9.2595897e-08	9.249014e-08	9.2464191e-08	9.2483795e-08	9.2570495e-08	9.2677901e-08	9.2770399e-08	9.258568e-08	9.2681489e-08	9.2662439e-08	9.2756594e-08	9.2623232e-08	9.2627374e-08	9.2702756e-08	9.2675414e-08	9.2600317e-08	9.2660784e-08	9.2638416e-08	9.2628753e-08	9.2621853e-08	9.2522448e-08	9.2619921e-08	9.269916e-08	9.2588714e-08	9.2506156e-08	9.2557514e-08	9.2560555e-08	9.2402892e-08	9.2605561e-08	9.2515819e-08	9.2393506e-08	9.2458116e-08	9.2368651e-08	9.2497601e-08	9.249235e-08	9.2679009e-08	9.2706621e-08	9.2596721e-08	9.2512231e-08	9.2564697e-08	9.2513062e-08	9.2532666e-08	9.2633449e-08	9.2672657e-08	9.2655263e-08	9.2627651e-08	9.2731192e-08	9.2634551e-08	9.2728982e-08	9.2708824e-08	9.2823136e-08	9.2739477e-08	9.2840807e-08	9.2574361e-08	9.2714629e-08	9.2685909e-08	9.2665474e-08	9.2653877e-08	9.2758803e-08	9.2782827e-08	9.2600587e-08	9.2691984e-08	9.2649188e-08	9.265581e-08	9.2452041e-08	9.2640626e-08	9.2574908e-08	9.2638416e-08	9.2628198e-08	9.2915911e-08	9.2739477e-08	9.2832529e-08	9.2752174e-08	9.2733401e-08	9.2664372e-08	9.2608047e-08	9.2652776e-08	9.2746653e-08	9.2732023e-08	9.2873393e-08	9.2689497e-08	9.2696951e-08	9.2601418e-08	9.2511129e-08	9.2457284e-08	9.2592309e-08	9.267017e-08	9.2498425e-08	9.244652e-08	9.2497324e-08	9.2562765e-08	9.2583747e-08	9.2610527e-08	9.2549506e-08	9.2729813e-08	9.2785584e-08	9.2766257e-08	9.2399574e-08	9.2394608e-08	9.2569664e-08	9.264587e-08	9.2583747e-08	9.2510298e-08	9.2584848e-08	9.2672934e-08	9.256442e-08	9.2417245e-08	9.2467502e-08	9.2673211e-08	9.259341e-08	9.2532389e-08	9.2653877e-08	9.2698613e-08	9.2645323e-08	9.2518306e-08	9.251886e-08	9.2564697e-08	9.2450385e-08	9.2364509e-08	9.2674867e-08	9.2830319e-08	9.28883e-08	9.2711311e-08	9.2558068e-08	9.2776475e-08	9.2531558e-08	9.2436579e-08	9.2598654e-08	9.264339e-08	9.26456e-08	9.2625719e-08	9.2620468e-08	9.2539018e-08	9.2513062e-08	9.2688396e-08	9.268232e-08	9.2718764e-08	9.2679556e-08	9.2486552e-08	9.2464191e-08	9.2374172e-08	9.2604182e-08	9.2738098e-08	9.2665204e-08	9.2610804e-08	9.2661061e-08	9.2571319e-08	9.2329998e-08	9.2470266e-08	9.2634274e-08	9.261467e-08	9.2567177e-08	9.256221e-08	9.2426639e-08	9.2560555e-08	9.2623232e-08	9.2736435e-08	9.2731746e-08	9.263124e-08	9.2576016e-08	9.2699437e-08	9.2679279e-08	9.2648911e-08	9.2721251e-08	9.248987e-08	9.2482409e-08	9.2548682e-08	9.2604182e-08	9.2818446e-08	9.2660507e-08	9.2422219e-08	9.2411724e-08	9.2503122e-08	9.2636483e-08	9.2557514e-08	9.2422496e-08	9.2584848e-08
9.2526037e-08	9.2740031e-08	9.26768e-08	9.268895e-08	9.2642004e-08	9.2501743e-08	9.2451209e-08	9.2543708e-08	9.2540397e-08	9.2559169e-08	9.2750795e-08	9.2670724e-08	9.2686186e-08	9.2665204e-08	9.2857931e-08	9.2843017e-08	9.2714629e-08	9.2517205e-08	9.2521347e-08	9.2518029e-08	9.2439336e-08	9.2769575e-08	9.2707722e-08	9.2697505e-08	9.2817061e-08	9.2629861e-08	9.2675691e-08	9.2788071e-08	9.2652499e-08	9.268453e-08	9.2457839e-08	9.2594789e-08	9.2549506e-08	9.2352359e-08	9.2492904e-08	9.2562487e-08	9.2466671e-08	9.2444587e-08	9.2344905e-08	9.2477443e-08	9.259783e-08	9.2750518e-08	9.2650566e-08	9.2535977e-08	9.2665474e-08	9.2628476e-08	9.2619089e-08	9.2581814e-08	9.2579604e-08	9.254564e-08	9.2677347e-08	9.2651398e-08	9.2662994e-08	9.2669339e-08	9.2595897e-08	9.229327e-08	9.2515549e-08	9.2762946e-08	9.2897416e-08	9.2561933e-08	9.2422496e-08	9.250892e-08	9.2559723e-08	9.2663271e-08	9.260004e-08	9.2597553e-08	9.2699992e-08	9.276129e-08	9.2752451e-08	9.268453e-08	9.255448e-08	9.2585125e-08	9.2484896e-08	9.2529902e-08	9.2618535e-08	9.2540397e-08	9.2651945e-08	9.2671002e-08	9.2820379e-08	9.2696681e-08	9.2693085e-08	9.2642836e-08	9.2600317e-08	9.2429396e-08	9.2336073e-08	9.2443479e-08	9.265554e-08	9.2626266e-08	9.2784759e-08	9.2474401e-08	9.2634551e-08	9.2367273e-08	9.2529902e-08	9.2713243e-08	9.2939111e-08	9.2668238e-08	9.2593133e-08	9.2705235e-08	9.2673758e-08	9.2605283e-08	9.2673481e-08	9.2745829e-08	9.2540674e-08	9.2577949e-08	9.2582091e-08	9.268922e-08	9.2674036e-08	9.2521347e-08	9.2582091e-08	9.2661061e-08	9.2665204e-08	9.2557237e-08	9.2654155e-08	9.2693362e-08	9.2673481e-08	9.2656364e-08	9.2542606e-08	9.2817615e-08	9.2695849e-08	9.2671549e-08	9.2644214e-08	9.2649735e-08	9.2754107e-08	9.2717109e-08	9.2678455e-08	9.2692538e-08	9.26536e-08	9.2656919e-08	9.2677901e-08	9.2640072e-08	9.2605283e-08	9.2568563e-08	9.2626266e-08	9.2706344e-08	9.265554e-08	9.2741963e-08	9.2743065e-08	9.2623786e-08	9.2597276e-08	9.2574084e-08	9.2617711e-08	9.2741132e-08	9.2691707e-08	9.2936347e-08	9.2754938e-08	9.2680942e-08	9.2532389e-08	9.2450385e-08	9.2269801e-08	9.2294101e-08	9.2441269e-08	9.2547026e-08	9.2656641e-08	9.2608317e-08	9.254564e-08	9.2703303e-08	9.256663e-08	9.2492904e-08	9.2608047e-08	9.2594512e-08	9.2584301e-08	9.2653877e-08	9.2753282e-08	9.2797457e-08	9.2810716e-08	9.263124e-08	9.2717386e-08	9.2561102e-08	9.2589822e-08	9.252328e-08	9.2497878e-08	9.2764878e-08	9.2716832e-08	9.2690328e-08	9.2450108e-08	9.2579327e-08	9.2609703e-08	9.2772886e-08	9.2665751e-08	9.2537086e-08	9.2561933e-08	9.2620745e-08	9.2663541e-08	9.2549506e-08	9.2571319e-08	9.2618258e-08	9.2603351e-08	9.2662162e-08	9.2620745e-08	9.2779239e-08	9.2711034e-08	9.2664926e-08	9.2625719e-08	9.2639795e-08	9.2443756e-08	9.2469158e-08	9.2547026e-08	9.267238e-08	9.2655263e-08	9.2616879e-08	9.2580706e-08	9.2584301e-08	9.273699e-08	9.273257e-08	9.2602249e-08	9.2476611e-08	9.2447898e-08	9.2535423e-08	9.2569941e-08	9.2611081e-08	9.2706891e-08	9.2830319e-08	9.2803532e-08	9.280685e-08	9.3097597e-08	9.2577395e-08	9.3000402e-08	9.3608691e-08	9.388701e-08	9.3701736e-08	9.1670358e-08	9.2055814e-08	9.3967635e-08	9.3045138e-08	9.6592942e-08	9.707891e-08	9.4055444e-08	9.1557702e-08	9.2582091e-08	9.2365063e-08	9.2317016e-08	9.2510021e-08	9.2519137e-08	9.2522448e-08	9.2652776e-08	9.2554757e-08	9.2624056e-08	9.2733679e-08	9.257657e-08	9.247772e-08	9.254785e-08	9.2673481e-08	9.2569664e-08	9.271352e-08	9.2704134e-08	9.2880022e-08	9.26536e-08	9.2781448e-08	9.2772055e-08	9.2511407e-08	9.2459771e-08	9.2622123e-08	9.2683976e-08	9.2741132e-08	9.2748039e-08	9.2793591e-08	9.2693085e-08	9.2714075e-08	9.2621022e-08	9.2688119e-08	9.2417523e-08	9.2546195e-08	9.2681212e-08	9.2671002e-08	9.2661608e-08	9.2608317e-08	9.2676522e-08	9.2617157e-08	9.2782273e-08	9.2788625e-08	9.28502e-08	9.2701093e-08	9.2633449e-08	9.2520793e-08	9.2633996e-08	9.267238e-08	9.2684253e-08	9.2609703e-08	9.2592579e-08	9.244652e-08	9.2445688e-08	9.2510298e-08	9.2574638e-08	9.2588991e-08	9.2566353e-08	9.2714629e-08	9.2725671e-08	9.2707999e-08	9.2721805e-08	9.2845781e-08	9.2868696e-08	9.2785314e-08	9.2779786e-08	9.2689774e-08	9.2671549e-08	9.2635929e-08	9.2702201e-08	9.2680111e-08	9.2599208e-08	9.2585125e-08	9.253791e-08	9.2570772e-08	9.26536e-08	9.2666582e-08	9.2691153e-08	9.2573529e-08	9.2709932e-08	9.2588166e-08	9.2594789e-08	9.265554e-08	9.254012e-08	9.2498148e-08	9.2526037e-08	9.2586781e-08	9.2656919e-08	9.2555858e-08	9.2585402e-08	9.2605561e-08	9.2689774e-08	9.2613014e-08	9.2706891e-08	9.2625442e-08	9.2613291e-08	9.2669616e-08	9.271573e-08	9.261025e-08	9.2511129e-08	9.2460873e-08	9.2466401e-08	9.2457839e-08	9.2472469e-08	9.2599485e-08	9.2598654e-08	9.273009e-08	9.2674313e-08	9.2651668e-08	9.263124e-08	9.2555304e-08	9.2688396e-08	9.2742233e-08	9.26768e-08	9.2466671e-08	9.2572151e-08	9.2563312e-08	9.2561102e-08	9.262682e-08	9.2722907e-08	9.2735888e-08	9.2670447e-08	9.2523003e-08	9.2558899e-08	9.2660507e-08	9.2742511e-08	9.2576016e-08	9.2462258e-08	9.2440445e-08	9.2605838e-08	9.2531288e-08	9.24733e-08	9.2610527e-08	9.2670724e-08	9.2699437e-08	9.2616325e-08	9.255448e-08	9.24733e-08	9.2455906e-08	9.236755e-08	9.2579604e-08	9.2535423e-08	9.2595343e-08	9.2485728e-08	9.2681489e-08	9.2580983e-08	9.2778407e-08	9.2594789e-08	9.275135e-08	9.2714899e-08	9.2898517e-08	9.2785861e-08	9.2810993e-08	9.2530179e-08	9.2511684e-08	9.2461427e-08	9.2669893e-08	9.2741409e-08	9.2716832e-08	9.2652776e-08	9.2564697e-08	9.2679279e-08	9.2576293e-08	9.2513062e-08	9.2409515e-08	9.2776197e-08	9.2838874e-08	9.2565799e-08	9.2670447e-08	9.2696126e-08	9.2743896e-08	9.2473577e-08	9.255227e-08	9.2542052e-08	9.2736713e-08	9.2827555e-08	9.2675691e-08	9.2458393e-08	9.2648634e-08	9.2814304e-08	9.2662162e-08	9.2349602e-08	9.263676e-08	9.2602797e-08	9.2555858e-08	9.2726225e-08	9.2558068e-08	9.2632341e-08	9.2725671e-08	9.2695849e-08	9.2694748e-08	9.2707999e-08	9.2640903e-08	9.2548404e-08	9.2592309e-08	9.2545093e-08	9.2579882e-08	9.2548127e-08	9.2589545e-08	9.257657e-08	9.2697228e-08	9.2627928e-08	9.2807674e-08	9.2882502e-08	9.262903e-08	9.2525759e-08	9.2701093e-08	9.2516373e-08	9.2463637e-08	9.2505879e-08	9.2514718e-08	9.2613568e-08	9.2755492e-08	9.2589822e-08	9.2434647e-08	9.2501743e-08	9.2493735e-08	9.2521347e-08	9.2568563e-08	9.2469712e-08	9.2675414e-08	9.2599208e-08	9.2680388e-08	9.267459e-08	9.2499256e-08	9.2627928e-08	9.2825623e-08	9.2871183e-08	9.2714629e-08	9.2699715e-08	9.2460596e-08	9.2452041e-08	9.2420287e-08	9.2337729e-08	9.2391574e-08	9.2449554e-08	9.2397094e-08	9.2576016e-08	9.2476611e-08	9.2442654e-08	9.2542329e-08	9.2682598e-08	9.2574638e-08	9.2635105e-08	9.2591755e-08	9.2658297e-08	9.2701924e-08	9.2661338e-08	9.2611636e-08	9.2668515e-08	9.262682e-08	9.2822312e-08	9.2594789e-08	9.2687564e-08	9.2590923e-08	9.2693639e-08	9.2664649e-08	9.2401784e-08	9.2478274e-08	9.2468056e-08	9.2411177e-08	9.2611359e-08	9.2710209e-08	9.2550337e-08	9.2589545e-08	9.2650566e-08	9.2810161e-08	9.2853789e-08	9.2662439e-08	9.2649188e-08	9.2635929e-08	9.2600317e-08	9.2735057e-08	9.2716284e-08	9.2603074e-08	9.258126e-08	9.2474131e-08	9.271794e-08	9.2725948e-08	9.2624056e-08	9.2598107e-08	9.255448e-08	9.2675968e-08	9.2637038e-08	9.2467502e-08
9.2630408e-08	9.2576293e-08	9.2572428e-08	9.2647532e-08	9.2617434e-08	9.2538741e-08	9.2690605e-08	9.2773163e-08	9.2664926e-08	9.2638139e-08	9.2580159e-08	9.2575462e-08	9.2578226e-08	9.2525489e-08	9.2762669e-08	9.2780894e-08	9.2669069e-08	9.2530733e-08	9.2424429e-08	9.2599485e-08	9.2666859e-08	9.2707168e-08	9.2730367e-08	9.2798842e-08	9.2718764e-08	9.2654986e-08	9.2605006e-08	9.2622123e-08	9.2368097e-08	9.240317e-08	9.233883e-08	9.2332755e-08	9.246115e-08	9.2565521e-08	9.255006e-08	9.2573806e-08	9.2403717e-08	9.2544539e-08	9.2656087e-08	9.2788348e-08	9.2753837e-08	9.2439613e-08	9.2294933e-08	9.2207124e-08	9.2444587e-08	9.2634828e-08	9.2677347e-08	9.2673481e-08	9.2552824e-08	9.2771778e-08	9.2741686e-08	9.2580983e-08	9.2594242e-08	9.2393776e-08	9.2504223e-08	9.2473023e-08	9.2640072e-08	9.2414766e-08	9.2307353e-08	9.2303488e-08	9.2510298e-08	9.2659405e-08	9.2494012e-08	9.2608872e-08	9.2587889e-08	9.2654432e-08	9.2635929e-08	9.2752451e-08	9.2647802e-08	9.262461e-08	9.2770954e-08	9.2729813e-08	9.259341e-08	9.2632895e-08	9.2691707e-08	9.2630408e-08	9.2870906e-08	9.2732847e-08	9.2465292e-08	9.2615224e-08	9.2777853e-08	9.265581e-08	9.2562487e-08	9.2508643e-08	9.2798011e-08	9.2832252e-08	9.2785314e-08	9.2698883e-08	9.2558068e-08	9.2557237e-08	9.2617434e-08	9.2548682e-08	9.2686463e-08	9.2743896e-08	9.2419732e-08	9.2587612e-08	9.2607493e-08	9.2627374e-08	9.2555858e-08	9.2598931e-08	9.2749694e-08	9.2892719e-08	9.2718217e-08	9.2706621e-08	9.266796e-08	9.2497601e-08	9.2713798e-08	9.2595343e-08	9.2606662e-08	9.2596174e-08	9.2588444e-08	9.2548682e-08	9.2654432e-08	9.2591478e-08	9.2393229e-08	9.2583747e-08	9.2488207e-08	9.2600317e-08	9.2495668e-08	9.267017e-08	9.2784205e-08	9.2770954e-08	9.2752174e-08	9.2879191e-08	9.2695295e-08	9.2565521e-08	9.2491526e-08	9.2439059e-08	9.2378592e-08	9.244652e-08	9.2623509e-08	9.2694471e-08	9.2731746e-08	9.2630131e-08	9.2540674e-08	9.2659405e-08	9.2766257e-08	9.2760182e-08	9.2746376e-08	9.2710486e-08	9.2790003e-08	9.2662439e-08	9.2775096e-08	9.2498979e-08	9.2638416e-08	9.2554203e-08	9.241338e-08	9.236976e-08	9.2498702e-08	9.2538741e-08	9.245673e-08	9.2580436e-08	9.2553648e-08	9.2567731e-08	9.2531835e-08	9.2489316e-08	9.2687017e-08	9.2589545e-08	9.2667136e-08	9.2584301e-08	9.2650566e-08	9.2494282e-08	9.2490417e-08	9.2470536e-08	9.2833908e-08	9.2559446e-08	9.2502567e-08	9.250229e-08	9.2389364e-08	9.2642559e-08	9.2817615e-08	9.2766534e-08	9.2639795e-08	9.2594242e-08	9.2559723e-08	9.2347946e-08	9.2574361e-08	9.2728982e-08	9.2611636e-08	9.2455906e-08	9.2680111e-08	9.2735888e-08	9.2750518e-08	9.2557514e-08	9.2692538e-08	9.2848545e-08	9.2908458e-08	9.2753559e-08	9.2802708e-08	9.2711311e-08	9.2668238e-08	9.2445411e-08	9.2469712e-08	9.236313e-08	9.2398473e-08	9.2519684e-08	9.2540397e-08	9.2661885e-08	9.2604729e-08	9.2582368e-08	9.271794e-08	9.2664926e-08	9.2399027e-08	9.233414e-08	9.2299622e-08	9.2172336e-08	9.2413934e-08	9.2542606e-08	9.267459e-08	9.2804086e-08	9.2746106e-08	9.280685e-08	9.2483795e-08	9.2511407e-08	9.2790003e-08	9.3094009e-08	9.2903491e-08	9.350984e-08	9.3834828e-08	9.1994792e-08	9.3156963e-08	9.379341e-08	9.4546927e-08	9.2329444e-08	9.0568655e-08	9.040243e-08	9.3193137e-08	9.1372705e-08	9.204615e-08	9.2361752e-08	9.2646424e-08	9.2612737e-08	9.2693917e-08	9.2578773e-08	9.2561933e-08	9.2661338e-08	9.2666305e-08	9.2675414e-08	9.2693917e-08	9.2642004e-08	9.2680942e-08	9.2657743e-08	9.2745275e-08	9.2814304e-08	9.2750518e-08	9.2575185e-08	9.2649735e-08	9.265802e-08	9.279249e-08	9.2863729e-08	9.2711588e-08	9.2580706e-08	9.2579327e-08	9.262903e-08	9.2652499e-08	9.2470266e-08	9.2650843e-08	9.2583193e-08	9.2697228e-08	9.2650843e-08	9.2666305e-08	9.2727049e-08	9.2728158e-08	9.2669616e-08	9.2637592e-08	9.2577672e-08	9.2539295e-08	9.2716284e-08	9.2644214e-08	9.2733401e-08	9.2766534e-08	9.2530179e-08	9.2482964e-08	9.2383289e-08	9.2536254e-08	9.2480207e-08	9.2509474e-08	9.2345459e-08	9.2389911e-08	9.2599763e-08	9.2684253e-08	9.2750795e-08	9.2712142e-08	9.2812925e-08	9.2849092e-08	9.2779786e-08	9.2738645e-08	9.2684807e-08	9.2729259e-08	9.2508643e-08	9.2580983e-08	9.2589545e-08	9.2551439e-08	9.272263e-08	9.2650012e-08	9.2688396e-08	9.2672934e-08	9.2802985e-08	9.2685632e-08	9.2548404e-08	9.2512785e-08	9.2370307e-08	9.2484619e-08	9.2375004e-08	9.2458393e-08	9.2642836e-08	9.2589822e-08	9.2699437e-08	9.2666859e-08	9.2597553e-08	9.2542329e-08	9.2493181e-08	9.2593964e-08	9.2561656e-08	9.262461e-08	9.2546195e-08	9.2654709e-08	9.2665751e-08	9.2553648e-08	9.2491803e-08	9.2582091e-08	9.2674313e-08	9.2625442e-08	9.2643113e-08	9.247551e-08	9.2597553e-08	9.2673758e-08	9.2449277e-08	9.2473854e-08	9.2512231e-08	9.2423051e-08	9.2567454e-08	9.2693917e-08	9.2395986e-08	9.2593687e-08	9.2596999e-08	9.2659675e-08	9.2755769e-08	9.2597553e-08	9.2643937e-08	9.2613291e-08	9.2586781e-08	9.2489593e-08	9.2593133e-08	9.2690883e-08	9.2632618e-08	9.27323e-08	9.2739477e-08	9.2469712e-08	9.2619644e-08	9.2749694e-08	9.265802e-08	9.242995e-08	9.2392121e-08	9.252328e-08	9.2537363e-08	9.2385768e-08	9.2500635e-08	9.2532112e-08	9.272788e-08	9.2673481e-08	9.2645323e-08	9.2447344e-08	9.2512508e-08	9.2434924e-08	9.2540674e-08	9.2733124e-08	9.2555581e-08	9.270579e-08	9.275908e-08	9.2786969e-08	9.2854613e-08	9.2908181e-08	9.2822312e-08	9.2814304e-08	9.273009e-08	9.2719041e-08	9.2788071e-08	9.2598107e-08	9.2491526e-08	9.2440992e-08	9.2704958e-08	9.2732847e-08	9.2609426e-08	9.2777306e-08	9.2660507e-08	9.2613291e-08	9.259562e-08	9.2432437e-08	9.2409515e-08	9.2409515e-08	9.2822866e-08	9.2807952e-08	9.2624056e-08	9.2551161e-08	9.2637315e-08	9.2645045e-08	9.2370861e-08	9.2610804e-08	9.2791389e-08	9.2777583e-08	9.2764601e-08	9.2759358e-08	9.2718764e-08	9.2770954e-08	9.2463914e-08	9.2486005e-08	9.2564967e-08	9.2583747e-08	9.2516096e-08	9.2592309e-08	9.2726772e-08	9.2808229e-08	9.2648911e-08	9.2577118e-08	9.2530733e-08	9.2563312e-08	9.2680388e-08	9.2882225e-08	9.2520793e-08	9.2359542e-08	9.2380247e-08	9.2527969e-08	9.2509197e-08	9.2633172e-08	9.265581e-08	9.2741409e-08	9.2650012e-08	9.2694748e-08	9.2680388e-08	9.2769845e-08	9.2779516e-08	9.2710486e-08	9.2553648e-08	9.2609149e-08	9.2503122e-08	9.2604182e-08	9.2592856e-08	9.2519961e-08	9.2675691e-08	9.2748309e-08	9.2744443e-08	9.252107e-08	9.252328e-08	9.2631794e-08	9.2591478e-08	9.272015e-08	9.2697782e-08	9.2617434e-08	9.2556135e-08	9.2622123e-08	9.270579e-08	9.2735334e-08	9.2812094e-08	9.2897416e-08	9.271352e-08	9.2558068e-08	9.2621853e-08	9.2677077e-08	9.2510575e-08	9.2627097e-08	9.259783e-08	9.2698883e-08	9.2667136e-08	9.2784482e-08	9.2810161e-08	9.2769298e-08	9.2649188e-08	9.2662717e-08	9.2659675e-08	9.2623509e-08	9.2590376e-08	9.2602519e-08	9.2794146e-08	9.2654709e-08	9.2627374e-08	9.2552547e-08	9.243989e-08	9.2537086e-08	9.2474956e-08	9.2551716e-08	9.2637315e-08	9.260998e-08	9.2505609e-08	9.2462258e-08	9.24421e-08	9.2590376e-08	9.2506433e-08	9.2736713e-08	9.2563312e-08	9.266023e-08	9.2590923e-08	9.2360921e-08	9.2465292e-08	9.2588714e-08	9.2606939e-08	9.2662439e-08	9.2645045e-08	9.2523557e-08	9.2605006e-08	9.2734503e-08	9.2629307e-08	9.2627651e-08	9.26536e-08	9.265554e-08	9.2725116e-08	9.2650843e-08	9.2447067e-08	9.2502844e-08	9.2342695e-08	9.2581814e-08	9.2672934e-08
9.2769021e-08	9.2626266e-08	9.2601972e-08	9.2551439e-08	9.260777e-08	9.2668792e-08	9.264118e-08	9.2993226e-08	9.2682598e-08	9.2675144e-08	9.261219e-08	9.2682875e-08	9.2677077e-08	9.2664095e-08	9.2563866e-08	9.2490971e-08	9.2658297e-08	9.2799119e-08	9.2574638e-08	9.2592579e-08	9.2727049e-08	9.2685355e-08	9.2605838e-08	9.2571874e-08	9.2605561e-08	9.273257e-08	9.2611913e-08	9.2437681e-08	9.2541498e-08	9.2375558e-08	9.2386323e-08	9.2416144e-08	9.2534599e-08	9.2577672e-08	9.2477165e-08	9.2410623e-08	9.2668238e-08	9.2779786e-08	9.2861242e-08	9.295595e-08	9.2841084e-08	9.248545e-08	9.2576016e-08	9.2725116e-08	9.2578503e-08	9.2652776e-08	9.2604452e-08	9.2644214e-08	9.2613845e-08	9.2410346e-08	9.233662e-08	9.2472746e-08	9.239654e-08	9.249235e-08	9.2252407e-08	9.2567454e-08	9.2629584e-08	9.2497601e-08	9.2304596e-08	9.2401237e-08	9.2617711e-08	9.2884157e-08	9.26456e-08	9.2677347e-08	9.2673758e-08	9.2797187e-08	9.2653877e-08	9.2662994e-08	9.2536808e-08	9.2695018e-08	9.2609149e-08	9.2539018e-08	9.2513616e-08	9.2631794e-08	9.2513339e-08	9.2675968e-08	9.2828387e-08	9.2739199e-08	9.2708824e-08	9.2692538e-08	9.235761e-08	9.2540674e-08	9.2521347e-08	9.2650012e-08	9.2811263e-08	9.2623509e-08	9.2386045e-08	9.2447067e-08	9.2363962e-08	9.2491803e-08	9.2619089e-08	9.2825346e-08	9.2886367e-08	9.2706344e-08	9.2596174e-08	9.2716562e-08	9.2695295e-08	9.2601418e-08	9.2619921e-08	9.2782827e-08	9.2769021e-08	9.254564e-08	9.2484342e-08	9.2585125e-08	9.2532389e-08	9.24733e-08	9.2333863e-08	9.2555858e-08	9.2654709e-08	9.2543431e-08	9.2582646e-08	9.2640349e-08	9.2535153e-08	9.2555034e-08	9.253791e-08	9.2497601e-08	9.2536254e-08	9.2509751e-08	9.2739477e-08	9.2667406e-08	9.266796e-08	9.2634551e-08	9.2548127e-08	9.2495668e-08	9.2693639e-08	9.2654432e-08	9.2502844e-08	9.2430781e-08	9.2728705e-08	9.2506433e-08	9.2742511e-08	9.2741409e-08	9.2701647e-08	9.2675414e-08	9.2754661e-08	9.2563589e-08	9.2770676e-08	9.2684807e-08	9.2656919e-08	9.2821757e-08	9.2867317e-08	9.2770122e-08	9.2623509e-08	9.2460873e-08	9.2550337e-08	9.2669069e-08	9.2605838e-08	9.2750795e-08	9.260998e-08	9.2479375e-08	9.2561379e-08	9.2662994e-08	9.2656364e-08	9.2750518e-08	9.2734503e-08	9.2695018e-08	9.2609703e-08	9.2628753e-08	9.2672934e-08	9.2651945e-08	9.2548959e-08	9.2642281e-08	9.2488484e-08	9.2703026e-08	9.2542884e-08	9.266023e-08	9.2590376e-08	9.2529625e-08	9.258126e-08	9.2552824e-08	9.2650566e-08	9.2496769e-08	9.241338e-08	9.2608317e-08	9.266796e-08	9.2778407e-08	9.2711311e-08	9.2740855e-08	9.2720427e-08	9.2709932e-08	9.2703857e-08	9.2629584e-08	9.2597276e-08	9.2781448e-08	9.2691984e-08	9.2940489e-08	9.2883887e-08	9.2738922e-08	9.2564697e-08	9.2551161e-08	9.2644491e-08	9.2619089e-08	9.2602797e-08	9.2676245e-08	9.2589268e-08	9.2606939e-08	9.2505331e-08	9.2543708e-08	9.2548682e-08	9.2529902e-08	9.2534599e-08	9.2564697e-08	9.2635659e-08	9.2480754e-08	9.2521617e-08	9.2517752e-08	9.2457007e-08	9.2851579e-08	9.2531558e-08	9.260004e-08	9.2613014e-08	9.2706621e-08	9.3191751e-08	9.3311584e-08	9.3485262e-08	9.1215867e-08	9.2971689e-08	9.2045873e-08	9.197629e-08	9.042121e-08	9.2214577e-08	9.2243297e-08	9.237003e-08	9.0879283e-08	8.6641187e-08	8.6446526e-08	8.928555e-08	9.2175924e-08	9.2472746e-08	9.264339e-08	9.268674e-08	9.2705513e-08	9.2809884e-08	9.2734503e-08	9.2856276e-08	9.2742233e-08	9.2758249e-08	9.2413934e-08	9.2627097e-08	9.2714629e-08	9.2679834e-08	9.2939381e-08	9.2874217e-08	9.2694194e-08	9.2611636e-08	9.2624056e-08	9.2679556e-08	9.2839151e-08	9.2706344e-08	9.28502e-08	9.2681766e-08	9.2666582e-08	9.2651121e-08	9.2480207e-08	9.2535977e-08	9.2494012e-08	9.2547026e-08	9.2530456e-08	9.2599208e-08	9.2534599e-08	9.2678455e-08	9.2601695e-08	9.2590099e-08	9.2651945e-08	9.2569387e-08	9.2608872e-08	9.2640626e-08	9.2596174e-08	9.2665204e-08	9.268232e-08	9.2236391e-08	9.2423051e-08	9.2501189e-08	9.2537633e-08	9.2437126e-08	9.2446243e-08	9.2361475e-08	9.2340215e-08	9.2365617e-08	9.2397642e-08	9.2735057e-08	9.270137e-08	9.2719596e-08	9.2667136e-08	9.2630131e-08	9.2543985e-08	9.2728982e-08	9.2481308e-08	9.260998e-08	9.2616055e-08	9.2525489e-08	9.2542052e-08	9.2719318e-08	9.2524104e-08	9.2561102e-08	9.2604182e-08	9.2553648e-08	9.2769298e-08	9.2656919e-08	9.2481585e-08	9.263897e-08	9.2655263e-08	9.2820933e-08	9.2695572e-08	9.2914256e-08	9.2578773e-08	9.2636206e-08	9.2648911e-08	9.2634828e-08	9.2551161e-08	9.2517205e-08	9.2556689e-08	9.2573252e-08	9.2581537e-08	9.259783e-08	9.2496769e-08	9.2614947e-08	9.2634551e-08	9.2585125e-08	9.2525759e-08	9.2553101e-08	9.2556135e-08	9.2735334e-08	9.274472e-08	9.2679556e-08	9.2625996e-08	9.2648357e-08	9.2702756e-08	9.2537086e-08	9.2511954e-08	9.262682e-08	9.2575185e-08	9.2590376e-08	9.2665474e-08	9.264118e-08	9.2615224e-08	9.2583193e-08	9.2573806e-08	9.2700546e-08	9.2568285e-08	9.2584301e-08	9.2662162e-08	9.2802708e-08	9.273699e-08	9.2786969e-08	9.2719596e-08	9.2525212e-08	9.2397919e-08	9.2472746e-08	9.2447344e-08	9.2449277e-08	9.24178e-08	9.2426085e-08	9.2508643e-08	9.253101e-08	9.2495945e-08	9.2505609e-08	9.2621299e-08	9.2670724e-08	9.2633726e-08	9.2601972e-08	9.2619644e-08	9.2576293e-08	9.2624887e-08	9.2786415e-08	9.2872561e-08	9.2668515e-08	9.2786415e-08	9.2885543e-08	9.2966722e-08	9.2789179e-08	9.2654432e-08	9.264339e-08	9.271794e-08	9.2635659e-08	9.2661608e-08	9.2523003e-08	9.2315638e-08	9.2556135e-08	9.2561933e-08	9.2651945e-08	9.2769845e-08	9.2836672e-08	9.2664095e-08	9.2704958e-08	9.2528801e-08	9.2594789e-08	9.2529625e-08	9.2510021e-08	9.2519684e-08	9.2772332e-08	9.2819e-08	9.249235e-08	9.2489039e-08	9.2580983e-08	9.262682e-08	9.2726772e-08	9.2557514e-08	9.2724839e-08	9.2946287e-08	9.2720427e-08	9.2870629e-08	9.284026e-08	9.2696951e-08	9.2653053e-08	9.2701093e-08	9.2525759e-08	9.259562e-08	9.2698883e-08	9.2702479e-08	9.2680111e-08	9.2684253e-08	9.2536254e-08	9.2521347e-08	9.2508088e-08	9.2530179e-08	9.266023e-08	9.2514163e-08	9.2514995e-08	9.2707999e-08	9.2532943e-08	9.2536531e-08	9.2565799e-08	9.2687841e-08	9.2665204e-08	9.2570218e-08	9.2562487e-08	9.254012e-08	9.2543431e-08	9.2554757e-08	9.2534322e-08	9.2761013e-08	9.288582e-08	9.2718494e-08	9.2708824e-08	9.2555858e-08	9.2478544e-08	9.2572151e-08	9.2588166e-08	9.2443756e-08	9.24421e-08	9.2531558e-08	9.2403994e-08	9.2490971e-08	9.2609703e-08	9.2507818e-08	9.2673211e-08	9.2707445e-08	9.2677077e-08	9.2601141e-08	9.2743342e-08	9.2760459e-08	9.2770954e-08	9.2713243e-08	9.2579327e-08	9.2649735e-08	9.2667406e-08	9.2791389e-08	9.2883887e-08	9.2680665e-08	9.2789456e-08	9.2799944e-08	9.2754384e-08	9.2735888e-08	9.2677347e-08	9.2618258e-08	9.2593687e-08	9.2668238e-08	9.2795254e-08	9.2658851e-08	9.2601695e-08	9.2551161e-08	9.2638139e-08	9.2615778e-08	9.2520239e-08	9.2635929e-08	9.2647532e-08	9.2542606e-08	9.232668e-08	9.2574638e-08	9.2491526e-08	9.2489316e-08	9.2624887e-08	9.265581e-08	9.2544262e-08	9.2493181e-08	9.2651945e-08	9.2596999e-08	9.2476334e-08	9.2601141e-08	9.2582091e-08	9.2590923e-08	9.277344e-08	9.2774819e-08	9.2461981e-08	9.2475233e-08	9.2598384e-08	9.2553648e-08	9.2606939e-08	9.2759358e-08	9.2737267e-08	9.2775096e-08	9.2670724e-08	9.2536254e-08	9.2579882e-08	9.2486552e-08	9.2487383e-08	9.2552547e-08	9.2540951e-08	9.2556412e-08	9.2553101e-08	9.2596174e-08
9.2738368e-08	9.2714629e-08	9.2512231e-08	9.2663271e-08	9.2660784e-08	9.2693085e-08	9.2606662e-08	9.2540397e-08	9.2777583e-08	9.2706891e-08	9.2688119e-08	9.2664372e-08	9.2738368e-08	9.2713243e-08	9.2415043e-08	9.2377491e-08	9.255006e-08	9.2693917e-08	9.2631794e-08	9.2635929e-08	9.2802708e-08	9.2698336e-08	9.262903e-08	9.2567731e-08	9.2421118e-08	9.2444587e-08	9.2600864e-08	9.2736165e-08	9.2521894e-08	9.2622123e-08	9.2688119e-08	9.2669339e-08	9.2572151e-08	9.2483795e-08	9.2659953e-08	9.2690051e-08	9.3081582e-08	9.2888577e-08	9.2921987e-08	9.2647255e-08	9.2587335e-08	9.2793869e-08	9.2922818e-08	9.2837773e-08	9.2511954e-08	9.2550337e-08	9.2603351e-08	9.2589268e-08	9.240344e-08	9.2431328e-08	9.2399304e-08	9.2437958e-08	9.2549229e-08	9.2476334e-08	9.2536254e-08	9.2575462e-08	9.2357055e-08	9.2352089e-08	9.2568285e-08	9.2601141e-08	9.2661608e-08	9.2921987e-08	9.2819825e-08	9.2696951e-08	9.2651668e-08	9.2713798e-08	9.2595343e-08	9.2774819e-08	9.2754661e-08	9.2699992e-08	9.2520516e-08	9.2518306e-08	9.2601418e-08	9.2678732e-08	9.2733124e-08	9.2827555e-08	9.2669069e-08	9.2605006e-08	9.2527422e-08	9.2643113e-08	9.2590646e-08	9.2615224e-08	9.26536e-08	9.2746376e-08	9.2488762e-08	9.2457284e-08	9.2518029e-08	9.2650843e-08	9.2653877e-08	9.2696403e-08	9.2846058e-08	9.2762669e-08	9.2498148e-08	9.2546749e-08	9.2616325e-08	9.2824799e-08	9.2691153e-08	9.2731746e-08	9.2756871e-08	9.2569387e-08	9.2606662e-08	9.2713243e-08	9.2397094e-08	9.2498148e-08	9.244431e-08	9.2442377e-08	9.2588714e-08	9.262903e-08	9.2517205e-08	9.2613845e-08	9.25357e-08	9.2526037e-08	9.2661885e-08	9.2586781e-08	9.2640072e-08	9.2550891e-08	9.2714075e-08	9.2519684e-08	9.2663271e-08	9.2874494e-08	9.2771778e-08	9.254785e-08	9.261246e-08	9.2505054e-08	9.2555034e-08	9.2538464e-08	9.2506156e-08	9.2466401e-08	9.2529355e-08	9.2866486e-08	9.262461e-08	9.2615224e-08	9.2609149e-08	9.2754661e-08	9.2652776e-08	9.2697782e-08	9.2614947e-08	9.2711588e-08	9.2572705e-08	9.2579882e-08	9.2579882e-08	9.2718494e-08	9.2591478e-08	9.2536254e-08	9.2463914e-08	9.2572151e-08	9.245673e-08	9.2605838e-08	9.2488207e-08	9.272015e-08	9.276129e-08	9.2671549e-08	9.2654709e-08	9.2574084e-08	9.2634551e-08	9.2606385e-08	9.2764324e-08	9.2644214e-08	9.2513339e-08	9.2574638e-08	9.2580436e-08	9.2496215e-08	9.2551993e-08	9.2495114e-08	9.2563589e-08	9.2519414e-08	9.2630685e-08	9.268453e-08	9.27947e-08	9.2632064e-08	9.2593133e-08	9.2395709e-08	9.2495114e-08	9.2516373e-08	9.2638693e-08	9.265581e-08	9.2480207e-08	9.250892e-08	9.2498148e-08	9.2564697e-08	9.2576016e-08	9.2568285e-08	9.267017e-08	9.2666305e-08	9.2782273e-08	9.2653053e-08	9.2601141e-08	9.2638416e-08	9.2548959e-08	9.2582091e-08	9.259341e-08	9.2704134e-08	9.2859587e-08	9.2587335e-08	9.2709932e-08	9.2594242e-08	9.2643937e-08	9.2468333e-08	9.2744443e-08	9.2782827e-08	9.269143e-08	9.2557514e-08	9.2807127e-08	9.289824e-08	9.2781448e-08	9.2657743e-08	9.2648079e-08	9.2693639e-08	9.2654986e-08	9.2525489e-08	9.2560001e-08	9.2568008e-08	9.2868419e-08	9.3816048e-08	9.3659494e-08	9.2654432e-08	9.2628753e-08	9.185397e-08	9.1318306e-08	9.0815504e-08	9.0944447e-08	9.0306621e-08	9.0069989e-08	9.1086925e-08	9.1319691e-08	9.0276799e-08	9.0184855e-08	9.2577395e-08	9.2689497e-08	9.291923e-08	9.2772055e-08	9.2672934e-08	9.2604452e-08	9.2608595e-08	9.2558345e-08	9.2653053e-08	9.2630962e-08	9.2659675e-08	9.2513339e-08	9.2575462e-08	9.2633449e-08	9.2577118e-08	9.2624333e-08	9.2675144e-08	9.2820933e-08	9.2781995e-08	9.2691707e-08	9.2659128e-08	9.2640349e-08	9.2640072e-08	9.265581e-08	9.2701093e-08	9.2627651e-08	9.2556967e-08	9.253791e-08	9.2725671e-08	9.2592856e-08	9.2568285e-08	9.2373895e-08	9.2472746e-08	9.2524658e-08	9.2565244e-08	9.2526591e-08	9.2677624e-08	9.2656087e-08	9.2742511e-08	9.2669339e-08	9.2604182e-08	9.2521617e-08	9.2489039e-08	9.2564697e-08	9.2648357e-08	9.2685632e-08	9.2696951e-08	9.2532943e-08	9.2554757e-08	9.2528801e-08	9.2508643e-08	9.2574361e-08	9.2677077e-08	9.2615778e-08	9.2475787e-08	9.2638139e-08	9.2575739e-08	9.2786692e-08	9.3084068e-08	9.2838327e-08	9.2635659e-08	9.2551716e-08	9.2647255e-08	9.2627651e-08	9.2668792e-08	9.2632064e-08	9.2500912e-08	9.2513339e-08	9.2445688e-08	9.2543161e-08	9.2400406e-08	9.2424152e-08	9.2571874e-08	9.2694748e-08	9.2688119e-08	9.2662439e-08	9.2694471e-08	9.2520516e-08	9.2683976e-08	9.261246e-08	9.2630408e-08	9.2510298e-08	9.2515272e-08	9.2602249e-08	9.2640349e-08	9.2639247e-08	9.2733679e-08	9.2735334e-08	9.2753282e-08	9.2585402e-08	9.2509197e-08	9.2617157e-08	9.2625719e-08	9.2542052e-08	9.2669893e-08	9.2663541e-08	9.25357e-08	9.2595343e-08	9.272788e-08	9.2680111e-08	9.2584301e-08	9.2509474e-08	9.2611359e-08	9.2518583e-08	9.2530733e-08	9.2541228e-08	9.264587e-08	9.2597553e-08	9.2630408e-08	9.2722907e-08	9.2624887e-08	9.248545e-08	9.2618812e-08	9.2550614e-08	9.2711311e-08	9.2758526e-08	9.2781171e-08	9.2520516e-08	9.2608595e-08	9.2447344e-08	9.2588444e-08	9.2678178e-08	9.270358e-08	9.2618812e-08	9.2424706e-08	9.2551161e-08	9.2396263e-08	9.2479098e-08	9.253101e-08	9.2763777e-08	9.2911769e-08	9.2892719e-08	9.2741132e-08	9.2597276e-08	9.2651945e-08	9.2665751e-08	9.2810438e-08	9.2797187e-08	9.2729813e-08	9.2751904e-08	9.28571e-08	9.2804918e-08	9.2783928e-08	9.2580159e-08	9.2552547e-08	9.2569387e-08	9.2622955e-08	9.2605561e-08	9.2671826e-08	9.2502013e-08	9.2611913e-08	9.2588166e-08	9.26536e-08	9.2740855e-08	9.2549506e-08	9.2764601e-08	9.2589545e-08	9.2692261e-08	9.2686186e-08	9.2605838e-08	9.2556412e-08	9.264587e-08	9.2692261e-08	9.2788902e-08	9.2537363e-08	9.2403717e-08	9.2637592e-08	9.2629861e-08	9.2734233e-08	9.2509474e-08	9.2698883e-08	9.273699e-08	9.2867595e-08	9.2813472e-08	9.2665474e-08	9.2712966e-08	9.2641457e-08	9.2711588e-08	9.2563589e-08	9.2706344e-08	9.2683699e-08	9.2670724e-08	9.2617434e-08	9.2696126e-08	9.264118e-08	9.2600864e-08	9.2491803e-08	9.2387154e-08	9.258347e-08	9.223308e-08	9.2447344e-08	9.2521617e-08	9.2494282e-08	9.2757702e-08	9.2756871e-08	9.2663271e-08	9.2645045e-08	9.2642836e-08	9.2615778e-08	9.2610527e-08	9.2506156e-08	9.2517205e-08	9.2463083e-08	9.2447621e-08	9.2329167e-08	9.2495391e-08	9.2672103e-08	9.2604729e-08	9.2698883e-08	9.2599208e-08	9.2400683e-08	9.2370861e-08	9.2474679e-08	9.2519414e-08	9.2712689e-08	9.2597553e-08	9.2662717e-08	9.2621853e-08	9.2743896e-08	9.2787246e-08	9.2614123e-08	9.2687017e-08	9.2723461e-08	9.2773163e-08	9.2862621e-08	9.2681489e-08	9.2405649e-08	9.2446243e-08	9.2389911e-08	9.2655263e-08	9.2816791e-08	9.2849369e-08	9.2787793e-08	9.2794423e-08	9.2779516e-08	9.256442e-08	9.259783e-08	9.2640626e-08	9.2741132e-08	9.2732847e-08	9.2615778e-08	9.2602797e-08	9.2549229e-08	9.2390742e-08	9.2635929e-08	9.2605838e-08	9.2531288e-08	9.2609703e-08	9.2653053e-08	9.2599208e-08	9.2665751e-08	9.2660784e-08	9.2664926e-08	9.2708824e-08	9.2704688e-08	9.2677347e-08	9.2486275e-08	9.2694194e-08	9.2543985e-08	9.2663271e-08	9.2680942e-08	9.2660507e-08	9.2642281e-08	9.2663541e-08	9.2666028e-08	9.2563312e-08	9.2476888e-08	9.2573529e-08	9.2451486e-08	9.2526868e-08	9.25912e-08	9.2708554e-08	9.2616055e-08	9.2768744e-08	9.2720697e-08	9.2670724e-08	9.2703303e-08	9.2568563e-08	9.2558345e-08	9.2525759e-08	9.2530179e-08	9.2627097e-08	9.267238e-08	9.2648634e-08	9.268922e-08
9.2420287e-08	9.2412833e-08	9.2632064e-08	9.2511954e-08	9.2671002e-08	9.2625996e-08	9.2603351e-08	9.2192764e-08	9.2478821e-08	9.2598107e-08	9.268232e-08	9.2580436e-08	9.2664095e-08	9.2638416e-08	9.2561102e-08	9.2611081e-08	9.2535977e-08	9.2695295e-08	9.2605006e-08	9.2662162e-08	9.2537633e-08	9.2519414e-08	9.2535153e-08	9.2432984e-08	9.259783e-08	9.2646978e-08	9.2527969e-08	9.2468881e-08	9.2611913e-08	9.2629861e-08	9.2654986e-08	9.2691153e-08	9.2600587e-08	9.2675968e-08	9.2683422e-08	9.2392952e-08	9.2436302e-08	9.2423598e-08	9.2467225e-08	9.2262347e-08	9.2435471e-08	9.2741686e-08	9.2492904e-08	9.2531835e-08	9.250892e-08	9.2471645e-08	9.2388532e-08	9.2426362e-08	9.2604452e-08	9.2572428e-08	9.2589822e-08	9.2704411e-08	9.2793591e-08	9.2725394e-08	9.2675144e-08	9.2662717e-08	9.248766e-08	9.2592856e-08	9.2551716e-08	9.2620468e-08	9.2526314e-08	9.2563589e-08	9.2696403e-08	9.2569387e-08	9.2532389e-08	9.2668792e-08	9.2556412e-08	9.2380525e-08	9.2536254e-08	9.2580436e-08	9.2641457e-08	9.2789726e-08	9.2658297e-08	9.2814304e-08	9.2752451e-08	9.2792767e-08	9.2483518e-08	9.24421e-08	9.2607493e-08	9.2588991e-08	9.2657473e-08	9.2577395e-08	9.2638693e-08	9.25045e-08	9.253791e-08	9.2588714e-08	9.2582091e-08	9.2616879e-08	9.2735334e-08	9.2919777e-08	9.2715176e-08	9.2664649e-08	9.2625996e-08	9.2753005e-08	9.2694194e-08	9.2603351e-08	9.2628476e-08	9.2743065e-08	9.2565521e-08	9.2618812e-08	9.2376382e-08	9.2214854e-08	9.2489316e-08	9.2628198e-08	9.2604452e-08	9.2656087e-08	9.2751073e-08	9.258347e-08	9.2570772e-08	9.2584301e-08	9.2688396e-08	9.268232e-08	9.2692815e-08	9.2560555e-08	9.2621853e-08	9.2728705e-08	9.2768467e-08	9.2710209e-08	9.2655263e-08	9.2592856e-08	9.2635382e-08	9.267017e-08	9.2548959e-08	9.2462528e-08	9.2494837e-08	9.2528246e-08	9.2793044e-08	9.2625442e-08	9.2762669e-08	9.2711311e-08	9.2678732e-08	9.245894e-08	9.2532943e-08	9.26768e-08	9.2646424e-08	9.2529625e-08	9.2526037e-08	9.2692261e-08	9.2658851e-08	9.2541775e-08	9.2484072e-08	9.2493181e-08	9.2624887e-08	9.2425807e-08	9.2451209e-08	9.2465569e-08	9.2674036e-08	9.2676245e-08	9.2971689e-08	9.2706621e-08	9.2607216e-08	9.2584578e-08	9.2478821e-08	9.2501189e-08	9.2657473e-08	9.2803809e-08	9.2555034e-08	9.2513062e-08	9.2462805e-08	9.256221e-08	9.2594789e-08	9.2587889e-08	9.2511129e-08	9.2443756e-08	9.2426085e-08	9.2656641e-08	9.2707445e-08	9.2808506e-08	9.2685632e-08	9.2711588e-08	9.2466671e-08	9.2719318e-08	9.2749971e-08	9.2749971e-08	9.2586781e-08	9.2609149e-08	9.2633449e-08	9.241311e-08	9.2547026e-08	9.2629307e-08	9.262682e-08	9.2731746e-08	9.2707445e-08	9.2723461e-08	9.2701093e-08	9.2489316e-08	9.2489039e-08	9.2505054e-08	9.2594242e-08	9.2704688e-08	9.2686463e-08	9.2704688e-08	9.2665474e-08	9.2759912e-08	9.256442e-08	9.2707168e-08	9.276129e-08	9.2811263e-08	9.262682e-08	9.2633996e-08	9.2730637e-08	9.2637592e-08	9.2820933e-08	9.2769298e-08	9.2795254e-08	9.2666582e-08	9.2621022e-08	9.2553371e-08	9.2799119e-08	9.2525759e-08	9.2592309e-08	9.2579327e-08	9.2809884e-08	9.2662439e-08	9.2552824e-08	9.3080203e-08	9.2205468e-08	9.189953e-08	9.1543619e-08	9.2535977e-08	9.2720697e-08	9.2048914e-08	9.2010531e-08	9.2448175e-08	9.2394608e-08	9.2501743e-08	9.2674036e-08	9.2753282e-08	9.270358e-08	9.2805195e-08	9.2563589e-08	9.2628476e-08	9.2599485e-08	9.2474679e-08	9.2518583e-08	9.2546749e-08	9.2543708e-08	9.2767642e-08	9.2695572e-08	9.2640626e-08	9.2560278e-08	9.2504777e-08	9.2586781e-08	9.2418631e-08	9.2486005e-08	9.2562765e-08	9.2734503e-08	9.2606115e-08	9.2588714e-08	9.2430781e-08	9.2659405e-08	9.2532112e-08	9.2515549e-08	9.2538464e-08	9.2570495e-08	9.2621022e-08	9.2725116e-08	9.2615778e-08	9.2666305e-08	9.2513886e-08	9.2627374e-08	9.2608047e-08	9.2635382e-08	9.2679279e-08	9.2806573e-08	9.2716284e-08	9.2642281e-08	9.2625996e-08	9.2553648e-08	9.2595897e-08	9.2653877e-08	9.2639524e-08	9.2610804e-08	9.2526591e-08	9.255448e-08	9.2560278e-08	9.2659953e-08	9.2624333e-08	9.2621576e-08	9.2479652e-08	9.2571319e-08	9.256884e-08	9.2598931e-08	9.2799667e-08	9.2872014e-08	9.2632064e-08	9.2532666e-08	9.2612737e-08	9.2632895e-08	9.2844402e-08	9.256221e-08	9.2693362e-08	9.2605838e-08	9.2615501e-08	9.2677077e-08	9.2642281e-08	9.255006e-08	9.2519414e-08	9.2557791e-08	9.2525489e-08	9.2515272e-08	9.2539018e-08	9.2492627e-08	9.2585402e-08	9.2647802e-08	9.2629584e-08	9.2706891e-08	9.2474679e-08	9.2479375e-08	9.253322e-08	9.2544816e-08	9.2646147e-08	9.2731192e-08	9.2690328e-08	9.2646147e-08	9.2601418e-08	9.2510298e-08	9.2656087e-08	9.2712689e-08	9.2661608e-08	9.2611359e-08	9.2530456e-08	9.2605838e-08	9.2460049e-08	9.2529625e-08	9.2360644e-08	9.2560832e-08	9.2592032e-08	9.2681212e-08	9.2637592e-08	9.2602249e-08	9.2608317e-08	9.2569941e-08	9.2665751e-08	9.2564967e-08	9.2555581e-08	9.2518583e-08	9.2464738e-08	9.2662717e-08	9.2510852e-08	9.2635382e-08	9.2440992e-08	9.2569664e-08	9.246115e-08	9.2601418e-08	9.2704134e-08	9.2635929e-08	9.2633996e-08	9.2661338e-08	9.2679279e-08	9.256221e-08	9.2723184e-08	9.2687841e-08	9.2666305e-08	9.272236e-08	9.2795801e-08	9.2856823e-08	9.2817892e-08	9.2892165e-08	9.2782273e-08	9.2767642e-08	9.2644491e-08	9.2719318e-08	9.2693085e-08	9.2671002e-08	9.2618258e-08	9.2816791e-08	9.2847159e-08	9.2756039e-08	9.2641457e-08	9.2583193e-08	9.2749971e-08	9.2714075e-08	9.249235e-08	9.256911e-08	9.2516096e-08	9.25912e-08	9.2611359e-08	9.2761567e-08	9.2719873e-08	9.269143e-08	9.2476611e-08	9.2447067e-08	9.2578226e-08	9.2497878e-08	9.2760459e-08	9.2834185e-08	9.2809607e-08	9.264339e-08	9.2688119e-08	9.2630962e-08	9.2468333e-08	9.2546195e-08	9.2550614e-08	9.2663818e-08	9.2668515e-08	9.2835563e-08	9.2765433e-08	9.2683976e-08	9.2729536e-08	9.2675968e-08	9.2804086e-08	9.2513886e-08	9.2668515e-08	9.2587335e-08	9.2599763e-08	9.2677347e-08	9.2663818e-08	9.2475787e-08	9.258568e-08	9.2723184e-08	9.2598107e-08	9.2500358e-08	9.2521347e-08	9.2553648e-08	9.2596174e-08	9.249014e-08	9.2520239e-08	9.2441269e-08	9.2657473e-08	9.2594789e-08	9.2608047e-08	9.2658574e-08	9.2609703e-08	9.2577118e-08	9.2559169e-08	9.2692815e-08	9.2621299e-08	9.2635105e-08	9.2530179e-08	9.2397372e-08	9.2450385e-08	9.2462805e-08	9.2524658e-08	9.2561933e-08	9.256884e-08	9.2567177e-08	9.2438512e-08	9.2524104e-08	9.2595897e-08	9.2759358e-08	9.2631517e-08	9.2729813e-08	9.2522725e-08	9.2675691e-08	9.2696403e-08	9.2742788e-08	9.2754938e-08	9.272236e-08	9.27947e-08	9.2757972e-08	9.2596721e-08	9.2598931e-08	9.2656364e-08	9.238439e-08	9.2564697e-08	9.2740855e-08	9.2728158e-08	9.2653053e-08	9.268232e-08	9.2722082e-08	9.2695572e-08	9.2606662e-08	9.2708277e-08	9.2692261e-08	9.2671279e-08	9.2561656e-08	9.2496492e-08	9.2545918e-08	9.2486005e-08	9.2721528e-08	9.2652222e-08	9.2506987e-08	9.2529625e-08	9.2644491e-08	9.2502013e-08	9.2478821e-08	9.2657196e-08	9.2801052e-08	9.2828664e-08	9.2680111e-08	9.2599763e-08	9.2363685e-08	9.2585402e-08	9.2611359e-08	9.2796078e-08	9.2592856e-08	9.2646147e-08	9.2573529e-08	9.2698336e-08	9.2654155e-08	9.2623232e-08	9.2611636e-08	9.276571e-08	9.2800775e-08	9.2934691e-08	9.2458663e-08	9.2563035e-08	9.2748586e-08	9.2617434e-08	9.2483518e-08	9.2540674e-08	9.2523557e-08	9.2536254e-08	9.2559723e-08	9.2528524e-08	9.248545e-08	9.2486275e-08	9.2493735e-08	9.2590646e-08	9.2673481e-08	9.2899626e-08
9.2532112e-08	9.2597276e-08	9.2622678e-08	9.2620191e-08	9.2547296e-08	9.252107e-08	9.2482964e-08	9.2606385e-08	9.2526868e-08	9.2481585e-08	9.2513339e-08	9.2570218e-08	9.25912e-08	9.2483518e-08	9.2512231e-08	9.2573252e-08	9.2534876e-08	9.241311e-08	9.2542052e-08	9.2683976e-08	9.262461e-08	9.2630962e-08	9.2641734e-08	9.2568008e-08	9.2904315e-08	9.2774819e-08	9.2604182e-08	9.2472469e-08	9.2643113e-08	9.2558068e-08	9.2484619e-08	9.2434924e-08	9.2567454e-08	9.2637862e-08	9.2744443e-08	9.2767088e-08	9.2372794e-08	9.2341317e-08	9.2286925e-08	9.2551716e-08	9.2572151e-08	9.26768e-08	9.2698059e-08	9.2712142e-08	9.2738922e-08	9.2630685e-08	9.2824244e-08	9.2778961e-08	9.2826731e-08	9.2669339e-08	9.2772609e-08	9.2652222e-08	9.2718217e-08	9.2642281e-08	9.2788348e-08	9.2556412e-08	9.2564143e-08	9.2492073e-08	9.2489039e-08	9.2788625e-08	9.2654155e-08	9.2570218e-08	9.2666028e-08	9.2690328e-08	9.2580706e-08	9.2399027e-08	9.265802e-08	9.263124e-08	9.265554e-08	9.233883e-08	9.2700546e-08	9.2967824e-08	9.2872284e-08	9.267238e-08	9.2741409e-08	9.2619366e-08	9.2405649e-08	9.2519137e-08	9.2707999e-08	9.2855444e-08	9.2794423e-08	9.2476888e-08	9.2452595e-08	9.249235e-08	9.2590923e-08	9.2679009e-08	9.2737267e-08	9.2781995e-08	9.2710486e-08	9.254564e-08	9.2654432e-08	9.2672103e-08	9.2873115e-08	9.2796078e-08	9.2646147e-08	9.2651398e-08	9.2602249e-08	9.257657e-08	9.2563035e-08	9.2486005e-08	9.2388532e-08	9.2458663e-08	9.2582368e-08	9.2614393e-08	9.2695018e-08	9.258126e-08	9.2529078e-08	9.2606385e-08	9.2654986e-08	9.2668792e-08	9.2709932e-08	9.2636483e-08	9.2555034e-08	9.253322e-08	9.2650012e-08	9.2527145e-08	9.273699e-08	9.2637592e-08	9.2599208e-08	9.2651668e-08	9.2593133e-08	9.2565244e-08	9.2543431e-08	9.2667406e-08	9.2474679e-08	9.2534876e-08	9.260777e-08	9.2671826e-08	9.2580983e-08	9.2657743e-08	9.2676522e-08	9.2780617e-08	9.2772886e-08	9.2709932e-08	9.26536e-08	9.2608317e-08	9.2741409e-08	9.2844672e-08	9.2616325e-08	9.2571874e-08	9.2514163e-08	9.2489316e-08	9.2569387e-08	9.2678178e-08	9.2698059e-08	9.2684807e-08	9.2783651e-08	9.2687841e-08	9.2492627e-08	9.2631517e-08	9.2642559e-08	9.2601418e-08	9.2702201e-08	9.2700823e-08	9.2774819e-08	9.2668792e-08	9.2566353e-08	9.2455629e-08	9.2596999e-08	9.2580706e-08	9.2644491e-08	9.2503676e-08	9.2691707e-08	9.2634828e-08	9.2747484e-08	9.2833353e-08	9.2952085e-08	9.2752451e-08	9.2574638e-08	9.2491803e-08	9.2557237e-08	9.2466948e-08	9.2664372e-08	9.2506433e-08	9.2633996e-08	9.2651668e-08	9.2555034e-08	9.2620191e-08	9.2628198e-08	9.2764878e-08	9.2830867e-08	9.2632618e-08	9.2738645e-08	9.2735057e-08	9.2578773e-08	9.2495114e-08	9.2401507e-08	9.2543985e-08	9.2680665e-08	9.2712966e-08	9.2598654e-08	9.2494012e-08	9.2640349e-08	9.2602797e-08	9.2661338e-08	9.2788071e-08	9.2630131e-08	9.2332485e-08	9.2233634e-08	9.2368929e-08	9.2351812e-08	9.2433538e-08	9.24109e-08	9.2366164e-08	9.2582091e-08	9.2558622e-08	9.2779516e-08	9.2656641e-08	9.2457839e-08	9.2616325e-08	9.2687564e-08	9.2491803e-08	9.1717574e-08	9.1302844e-08	9.1089959e-08	9.1754572e-08	9.1993137e-08	9.2094467e-08	9.1665939e-08	9.26536e-08	9.207735e-08	9.2504223e-08	9.2662717e-08	9.2389087e-08	9.254012e-08	9.2519684e-08	9.2647802e-08	9.2706891e-08	9.2569664e-08	9.2580436e-08	9.2626266e-08	9.2755492e-08	9.265581e-08	9.2725116e-08	9.2495391e-08	9.2534876e-08	9.2681766e-08	9.2584024e-08	9.262461e-08	9.2558899e-08	9.2497601e-08	9.2548404e-08	9.2441823e-08	9.2593133e-08	9.2325578e-08	9.2567731e-08	9.2736165e-08	9.2820102e-08	9.2775096e-08	9.2859864e-08	9.2519137e-08	9.2446243e-08	9.2552547e-08	9.2375835e-08	9.2535977e-08	9.2647802e-08	9.2860688e-08	9.2650566e-08	9.2736165e-08	9.2786692e-08	9.2725948e-08	9.2623509e-08	9.2783928e-08	9.2847714e-08	9.276571e-08	9.280906e-08	9.2606939e-08	9.2664372e-08	9.2478544e-08	9.2600587e-08	9.2643113e-08	9.2649735e-08	9.2640903e-08	9.2623786e-08	9.2593687e-08	9.2601418e-08	9.2711311e-08	9.28883e-08	9.2796633e-08	9.2655263e-08	9.2695295e-08	9.2841915e-08	9.2783381e-08	9.2546472e-08	9.2437126e-08	9.241311e-08	9.2403994e-08	9.2459494e-08	9.2691153e-08	9.2596174e-08	9.2707168e-08	9.2644214e-08	9.2711588e-08	9.2799667e-08	9.2810716e-08	9.2647255e-08	9.2474679e-08	9.2556967e-08	9.2617434e-08	9.272015e-08	9.2634274e-08	9.2526314e-08	9.2406481e-08	9.252328e-08	9.2807674e-08	9.2791936e-08	9.2684807e-08	9.2664095e-08	9.254785e-08	9.2677901e-08	9.2724839e-08	9.2838604e-08	9.2803532e-08	9.2570495e-08	9.272236e-08	9.2748586e-08	9.2707445e-08	9.2611081e-08	9.2706344e-08	9.2739754e-08	9.2644491e-08	9.2724015e-08	9.2470266e-08	9.2524658e-08	9.2693362e-08	9.2684253e-08	9.2494012e-08	9.2474956e-08	9.2559169e-08	9.2740301e-08	9.2519961e-08	9.2437958e-08	9.2452318e-08	9.2408413e-08	9.2479375e-08	9.2404271e-08	9.2423321e-08	9.2478274e-08	9.2462528e-08	9.2418077e-08	9.2523003e-08	9.2654432e-08	9.2548127e-08	9.2558899e-08	9.266796e-08	9.267459e-08	9.2663271e-08	9.2849092e-08	9.2632618e-08	9.2681212e-08	9.2549783e-08	9.2495945e-08	9.2663541e-08	9.2750518e-08	9.2766257e-08	9.2786138e-08	9.2731192e-08	9.2635382e-08	9.2580436e-08	9.2551993e-08	9.2480207e-08	9.2757972e-08	9.2674867e-08	9.2619089e-08	9.2682875e-08	9.2790557e-08	9.2867595e-08	9.2551716e-08	9.2587612e-08	9.2484072e-08	9.2611636e-08	9.2536254e-08	9.2510298e-08	9.2550337e-08	9.2504223e-08	9.2505054e-08	9.2606385e-08	9.256663e-08	9.2671826e-08	9.2756039e-08	9.2644214e-08	9.2616055e-08	9.2634828e-08	9.2512785e-08	9.2607216e-08	9.2848268e-08	9.2630131e-08	9.2399027e-08	9.2629861e-08	9.2876427e-08	9.263676e-08	9.2652499e-08	9.2785861e-08	9.2676522e-08	9.2619644e-08	9.250229e-08	9.2528246e-08	9.268232e-08	9.2765156e-08	9.2838604e-08	9.2714075e-08	9.2382457e-08	9.26536e-08	9.2590646e-08	9.2588714e-08	9.2529078e-08	9.2440445e-08	9.2622678e-08	9.2612737e-08	9.2536531e-08	9.2693362e-08	9.2513339e-08	9.2548404e-08	9.2523557e-08	9.2495945e-08	9.2511129e-08	9.2613014e-08	9.2527692e-08	9.2614947e-08	9.268674e-08	9.2538464e-08	9.2580983e-08	9.2740301e-08	9.2710209e-08	9.272015e-08	9.2738922e-08	9.2608047e-08	9.2643937e-08	9.2616602e-08	9.2611359e-08	9.2623232e-08	9.2466401e-08	9.2532666e-08	9.2513616e-08	9.2542329e-08	9.2472746e-08	9.2691153e-08	9.2718764e-08	9.2534599e-08	9.2646978e-08	9.2534044e-08	9.2650289e-08	9.2603905e-08	9.2718217e-08	9.2593964e-08	9.2698883e-08	9.2683976e-08	9.2634828e-08	9.2477443e-08	9.2611636e-08	9.2552824e-08	9.2461704e-08	9.2576016e-08	9.2558068e-08	9.2633726e-08	9.284247e-08	9.2796633e-08	9.2577949e-08	9.2384113e-08	9.2401507e-08	9.2520793e-08	9.2565521e-08	9.2651945e-08	9.2484342e-08	9.2476064e-08	9.2528524e-08	9.2608047e-08	9.2538741e-08	9.2475787e-08	9.2551993e-08	9.2704688e-08	9.2722907e-08	9.2423051e-08	9.2578503e-08	9.2455352e-08	9.2330275e-08	9.2519961e-08	9.2722082e-08	9.2683145e-08	9.2611081e-08	9.2557514e-08	9.2480754e-08	9.2683145e-08	9.2567454e-08	9.2635659e-08	9.2600864e-08	9.2545918e-08	9.2614947e-08	9.2658851e-08	9.2562765e-08	9.2661608e-08	9.2724292e-08	9.2674313e-08	9.2650012e-08	9.2664926e-08	9.2612737e-08	9.2733956e-08	9.2823967e-08	9.2673758e-08	9.2658574e-08	9.2606115e-08	9.2441269e-08	9.2491803e-08	9.2649188e-08	9.2558899e-08	9.260777e-08	9.261467e-08	9.2572705e-08	9.2575739e-08	9.2570772e-08	9.26768e-08	9.2776197e-08
9.2641734e-08	9.2524658e-08	9.256884e-08	9.2520793e-08	9.2423875e-08	9.2506433e-08	9.2333032e-08	9.2598931e-08	9.2686186e-08	9.2683145e-08	9.2533767e-08	9.2528246e-08	9.2513339e-08	9.2593133e-08	9.248766e-08	9.2502567e-08	9.2551716e-08	9.2615224e-08	9.2779786e-08	9.2741963e-08	9.2820102e-08	9.270137e-08	9.2714075e-08	9.2709101e-08	9.2752451e-08	9.2612737e-08	9.2601972e-08	9.2707999e-08	9.2535423e-08	9.2467225e-08	9.2526591e-08	9.2464468e-08	9.276571e-08	9.2674867e-08	9.2616602e-08	9.2772609e-08	9.2646701e-08	9.2812371e-08	9.2801599e-08	9.2822589e-08	9.2841915e-08	9.2687564e-08	9.2840807e-08	9.2681212e-08	9.2671279e-08	9.2888023e-08	9.2661338e-08	9.2563866e-08	9.2666859e-08	9.2702479e-08	9.2628753e-08	9.2682598e-08	9.2534876e-08	9.2735057e-08	9.2698883e-08	9.2543161e-08	9.2532112e-08	9.2777306e-08	9.2785861e-08	9.2822035e-08	9.2549506e-08	9.2451764e-08	9.2731746e-08	9.2630685e-08	9.2676245e-08	9.2726772e-08	9.2728982e-08	9.2644214e-08	9.2476611e-08	9.2595066e-08	9.2915911e-08	9.2747484e-08	9.277813e-08	9.2707722e-08	9.2687017e-08	9.2514441e-08	9.2736713e-08	9.2750518e-08	9.2776475e-08	9.2455629e-08	9.2460873e-08	9.2381079e-08	9.2460326e-08	9.2614947e-08	9.2690051e-08	9.2671826e-08	9.2764601e-08	9.2630131e-08	9.2481585e-08	9.2609149e-08	9.2762114e-08	9.2667136e-08	9.2557791e-08	9.2541498e-08	9.2696951e-08	9.2364509e-08	9.2606115e-08	9.2560278e-08	9.2554203e-08	9.258126e-08	9.2806019e-08	9.2573806e-08	9.2597276e-08	9.2635105e-08	9.2723184e-08	9.2736713e-08	9.2588991e-08	9.2620745e-08	9.2709655e-08	9.2548959e-08	9.2537086e-08	9.245425e-08	9.2442377e-08	9.2582091e-08	9.2573252e-08	9.265554e-08	9.2626266e-08	9.2662439e-08	9.2665474e-08	9.2538464e-08	9.2594512e-08	9.2439336e-08	9.2534322e-08	9.2705513e-08	9.2621576e-08	9.2672934e-08	9.2598931e-08	9.2675968e-08	9.2318949e-08	9.2446243e-08	9.2599763e-08	9.2804363e-08	9.2944354e-08	9.2678732e-08	9.2735057e-08	9.2751073e-08	9.2700546e-08	9.2569664e-08	9.2620745e-08	9.2532666e-08	9.2620468e-08	9.2647255e-08	9.2584848e-08	9.2718764e-08	9.2677901e-08	9.279028e-08	9.264587e-08	9.2689774e-08	9.2767088e-08	9.2779786e-08	9.2849923e-08	9.2568285e-08	9.252107e-08	9.2721528e-08	9.2579604e-08	9.2454798e-08	9.2395162e-08	9.2613568e-08	9.2586234e-08	9.256221e-08	9.2578503e-08	9.2742788e-08	9.2543161e-08	9.2678455e-08	9.2658851e-08	9.2688119e-08	9.2532112e-08	9.2520793e-08	9.2579327e-08	9.2605838e-08	9.2711865e-08	9.2733956e-08	9.2599208e-08	9.2723461e-08	9.2825623e-08	9.2662717e-08	9.2667406e-08	9.2679279e-08	9.2606662e-08	9.2878913e-08	9.266796e-08	9.2860411e-08	9.2677347e-08	9.2751073e-08	9.2555034e-08	9.2525212e-08	9.2503399e-08	9.2604452e-08	9.2652222e-08	9.2519414e-08	9.2608317e-08	9.272788e-08	9.2716562e-08	9.2702201e-08	9.2685632e-08	9.2539565e-08	9.2361198e-08	9.2476611e-08	9.2369206e-08	9.2372794e-08	9.2424983e-08	9.2364786e-08	9.2354021e-08	9.2550891e-08	9.2725116e-08	9.2656919e-08	9.2706344e-08	9.2817615e-08	9.2750518e-08	9.2594512e-08	9.2690328e-08	9.2569941e-08	9.2452041e-08	9.177473e-08	9.1512419e-08	9.1796544e-08	9.2179512e-08	9.2384944e-08	9.2077627e-08	9.2613845e-08	9.21519e-08	9.2451209e-08	9.2243852e-08	9.2683145e-08	9.2705235e-08	9.2871737e-08	9.2685084e-08	9.2714629e-08	9.263676e-08	9.2587612e-08	9.2565799e-08	9.236976e-08	9.250892e-08	9.2539018e-08	9.2685909e-08	9.2611913e-08	9.2642281e-08	9.2697782e-08	9.2601972e-08	9.2603351e-08	9.2677901e-08	9.2679279e-08	9.2467225e-08	9.2510298e-08	9.2563866e-08	9.2463083e-08	9.2493458e-08	9.2449277e-08	9.2582091e-08	9.2585957e-08	9.2639524e-08	9.2711311e-08	9.2699715e-08	9.2771778e-08	9.2539842e-08	9.2590646e-08	9.2587335e-08	9.2679279e-08	9.279939e-08	9.2802431e-08	9.2758803e-08	9.2772609e-08	9.2851025e-08	9.2656364e-08	9.2539295e-08	9.2591478e-08	9.2609703e-08	9.2725116e-08	9.2707999e-08	9.2439336e-08	9.2613291e-08	9.2405649e-08	9.2589822e-08	9.2568008e-08	9.2551439e-08	9.2563312e-08	9.2598107e-08	9.2587612e-08	9.2698883e-08	9.2833353e-08	9.2784482e-08	9.2695295e-08	9.2582916e-08	9.2590923e-08	9.2357332e-08	9.2316469e-08	9.2505331e-08	9.276819e-08	9.2736713e-08	9.2582368e-08	9.2586781e-08	9.2665204e-08	9.2651668e-08	9.263897e-08	9.2544262e-08	9.26768e-08	9.2649465e-08	9.2757702e-08	9.278255e-08	9.2868696e-08	9.2607493e-08	9.2498979e-08	9.2567454e-08	9.2634274e-08	9.2423051e-08	9.2462258e-08	9.2506433e-08	9.2524381e-08	9.2688396e-08	9.2832252e-08	9.2735888e-08	9.2838874e-08	9.2736713e-08	9.2738098e-08	9.2755215e-08	9.2758249e-08	9.277344e-08	9.2729536e-08	9.2744997e-08	9.2816791e-08	9.2730367e-08	9.2711034e-08	9.245894e-08	9.2555858e-08	9.2587058e-08	9.2571597e-08	9.2513339e-08	9.2558345e-08	9.2491526e-08	9.2601141e-08	9.2426916e-08	9.2521617e-08	9.2498425e-08	9.2613845e-08	9.2763223e-08	9.2571874e-08	9.2556967e-08	9.2675691e-08	9.266796e-08	9.2706621e-08	9.2704134e-08	9.2662717e-08	9.2715176e-08	9.2613568e-08	9.2569664e-08	9.2490417e-08	9.2823136e-08	9.2770954e-08	9.2817338e-08	9.2652776e-08	9.2671002e-08	9.2564143e-08	9.2673758e-08	9.2702756e-08	9.2859587e-08	9.2878359e-08	9.262682e-08	9.2646701e-08	9.2510021e-08	9.2679834e-08	9.2741963e-08	9.2515819e-08	9.2799667e-08	9.2781995e-08	9.2729813e-08	9.2727603e-08	9.2646424e-08	9.256221e-08	9.2556412e-08	9.2639247e-08	9.2476888e-08	9.2376659e-08	9.2511684e-08	9.2610804e-08	9.2598654e-08	9.2604182e-08	9.2649188e-08	9.2596721e-08	9.2667406e-08	9.2529078e-08	9.2669616e-08	9.2564143e-08	9.2519414e-08	9.2652499e-08	9.262903e-08	9.2129262e-08	9.2531288e-08	9.3229026e-08	9.2817615e-08	9.2611636e-08	9.2421118e-08	9.2733956e-08	9.2706067e-08	9.273257e-08	9.2707445e-08	9.2778684e-08	9.2747207e-08	9.290045e-08	9.2648079e-08	9.2506433e-08	9.2566907e-08	9.2677624e-08	9.271352e-08	9.2434369e-08	9.255448e-08	9.2677077e-08	9.2327788e-08	9.2685084e-08	9.2511129e-08	9.2656919e-08	9.2357055e-08	9.2433815e-08	9.2646701e-08	9.2813472e-08	9.2575185e-08	9.280933e-08	9.2726225e-08	9.267238e-08	9.2526314e-08	9.2543985e-08	9.2644214e-08	9.2599208e-08	9.2467502e-08	9.2520239e-08	9.2577672e-08	9.2681489e-08	9.275908e-08	9.2603074e-08	9.2890787e-08	9.2730915e-08	9.2681489e-08	9.2621853e-08	9.266023e-08	9.2540951e-08	9.2474679e-08	9.2361198e-08	9.254785e-08	9.2796078e-08	9.2812925e-08	9.2668792e-08	9.2545093e-08	9.2654155e-08	9.2726495e-08	9.2806573e-08	9.2709655e-08	9.2621022e-08	9.2504777e-08	9.2411724e-08	9.2541498e-08	9.2536808e-08	9.2440168e-08	9.2463637e-08	9.2522448e-08	9.2527422e-08	9.2625442e-08	9.2650012e-08	9.258126e-08	9.2538464e-08	9.2746106e-08	9.2580983e-08	9.2445134e-08	9.2540674e-08	9.2515549e-08	9.2638416e-08	9.2772609e-08	9.2587058e-08	9.2625164e-08	9.2657473e-08	9.2460873e-08	9.2666859e-08	9.2723184e-08	9.2669069e-08	9.2706891e-08	9.2511129e-08	9.2606115e-08	9.2579327e-08	9.2695295e-08	9.2646147e-08	9.2454528e-08	9.2399304e-08	9.2438789e-08	9.2427186e-08	9.251665e-08	9.2577118e-08	9.2584848e-08	9.2759912e-08	9.2860965e-08	9.2615501e-08	9.2619644e-08	9.2696126e-08	9.2630131e-08	9.2599763e-08	9.25357e-08	9.2561379e-08	9.2685632e-08	9.2444587e-08	9.2657473e-08	9.2604182e-08	9.2424429e-08	9.2414211e-08	9.2304873e-08	9.263124e-08	9.2560001e-08	9.2496769e-08	9.261246e-08	9.2645323e-08	9.2631794e-08	9.2668515e-08	9.2673211e-08	9.2730637e-08	9.2793591e-08	9.2636206e-08
9.2555581e-08	9.2598931e-08	9.2667406e-08	9.2643113e-08	9.2616879e-08	9.2631517e-08	9.2615224e-08	9.2569664e-08	9.249014e-08	9.2715176e-08	9.2613845e-08	9.2798288e-08	9.265554e-08	9.2724015e-08	9.2733401e-08	9.2599485e-08	9.2708554e-08	9.2661608e-08	9.2761567e-08	9.2668792e-08	9.254785e-08	9.2596721e-08	9.2575185e-08	9.266796e-08	9.2354021e-08	9.2444587e-08	9.2549229e-08	9.2439613e-08	9.2490971e-08	9.2662717e-08	9.2808783e-08	9.277344e-08	9.2662439e-08	9.2620468e-08	9.2603074e-08	9.2662162e-08	9.2713243e-08	9.264587e-08	9.2719041e-08	9.2855444e-08	9.2679556e-08	9.268674e-08	9.2683422e-08	9.2449831e-08	9.2420009e-08	9.2708277e-08	9.2666028e-08	9.2829488e-08	9.2571874e-08	9.2534876e-08	9.2662717e-08	9.2525489e-08	9.2648357e-08	9.2615501e-08	9.2472469e-08	9.26224e-08	9.2629861e-08	9.2860688e-08	9.281375e-08	9.2803809e-08	9.2961749e-08	9.273257e-08	9.2484342e-08	9.2551993e-08	9.2588991e-08	9.2584024e-08	9.2342972e-08	9.2675414e-08	9.2621299e-08	9.2771778e-08	9.2800498e-08	9.2496492e-08	9.2560832e-08	9.2682043e-08	9.2546749e-08	9.2553101e-08	9.2830867e-08	9.2662162e-08	9.2477997e-08	9.2303765e-08	9.2389911e-08	9.2629307e-08	9.2682875e-08	9.2741686e-08	9.2649465e-08	9.2627651e-08	9.264587e-08	9.2431328e-08	9.2669616e-08	9.2755769e-08	9.279028e-08	9.2733956e-08	9.2601972e-08	9.2659405e-08	9.2567731e-08	9.2696681e-08	9.262461e-08	9.2659675e-08	9.2570495e-08	9.2559446e-08	9.2422219e-08	9.2579882e-08	9.255448e-08	9.2725116e-08	9.2662717e-08	9.2620191e-08	9.2637315e-08	9.2672103e-08	9.2509197e-08	9.2452595e-08	9.2421388e-08	9.248987e-08	9.2344905e-08	9.2554757e-08	9.2506987e-08	9.265581e-08	9.2581537e-08	9.2530733e-08	9.2589545e-08	9.2447344e-08	9.2451209e-08	9.2489316e-08	9.2603074e-08	9.2564967e-08	9.2672657e-08	9.2745829e-08	9.2662994e-08	9.25912e-08	9.2777306e-08	9.2738645e-08	9.2647532e-08	9.2764878e-08	9.2742233e-08	9.2798288e-08	9.2881123e-08	9.2807127e-08	9.2673481e-08	9.2419732e-08	9.2505054e-08	9.2476611e-08	9.279939e-08	9.2717386e-08	9.2710756e-08	9.2571042e-08	9.2788071e-08	9.2755492e-08	9.2722082e-08	9.2769021e-08	9.2704958e-08	9.2671279e-08	9.2748309e-08	9.2576293e-08	9.2511129e-08	9.2337174e-08	9.2463083e-08	9.2480754e-08	9.2594512e-08	9.2640903e-08	9.2562487e-08	9.2638416e-08	9.2620468e-08	9.2624056e-08	9.2582646e-08	9.2724839e-08	9.2640903e-08	9.2605006e-08	9.2525212e-08	9.2614123e-08	9.2677624e-08	9.2866216e-08	9.2587612e-08	9.2551161e-08	9.2711311e-08	9.2590646e-08	9.2784759e-08	9.2844672e-08	9.2932204e-08	9.2831698e-08	9.2703303e-08	9.2567177e-08	9.2802154e-08	9.2797734e-08	9.2770122e-08	9.2592309e-08	9.2553648e-08	9.2659405e-08	9.2750241e-08	9.2770676e-08	9.2532943e-08	9.2566353e-08	9.2617434e-08	9.250671e-08	9.229548e-08	9.2415043e-08	9.2416975e-08	9.2404548e-08	9.2501189e-08	9.2421118e-08	9.2558345e-08	9.2552547e-08	9.2535153e-08	9.2730367e-08	9.2616325e-08	9.2465015e-08	9.2369206e-08	9.2725671e-08	9.2500912e-08	9.2411724e-08	9.2714629e-08	9.2685084e-08	9.2671279e-08	9.2596721e-08	9.2582646e-08	9.2851579e-08	9.2801052e-08	9.2616325e-08	9.245894e-08	9.2542884e-08	9.2580983e-08	9.2584578e-08	9.2559723e-08	9.2648634e-08	9.264587e-08	9.2781448e-08	9.2771778e-08	9.2586234e-08	9.2700269e-08	9.2550337e-08	9.247772e-08	9.2416975e-08	9.2552824e-08	9.2620468e-08	9.2786969e-08	9.2785314e-08	9.2669069e-08	9.2590923e-08	9.2608047e-08	9.2740578e-08	9.2604182e-08	9.2669893e-08	9.2630962e-08	9.2577118e-08	9.2620468e-08	9.2511684e-08	9.268453e-08	9.2587335e-08	9.2365617e-08	9.2418631e-08	9.2251028e-08	9.2414766e-08	9.2731192e-08	9.3652588e-08	9.3195069e-08	9.2870081e-08	9.2763777e-08	9.2596174e-08	9.2502567e-08	9.2777306e-08	9.2659953e-08	9.2823413e-08	9.2769021e-08	9.277565e-08	9.2568285e-08	9.2335796e-08	9.2324477e-08	9.2342972e-08	9.2553101e-08	9.2518306e-08	9.2619921e-08	9.2597276e-08	9.2761013e-08	9.2672657e-08	9.2513062e-08	9.2570772e-08	9.2609426e-08	9.2535977e-08	9.2594789e-08	9.2563589e-08	9.2546195e-08	9.2768467e-08	9.2726225e-08	9.2526314e-08	9.2517752e-08	9.2497046e-08	9.2606115e-08	9.2704134e-08	9.2612737e-08	9.2485173e-08	9.2598384e-08	9.2716832e-08	9.2627651e-08	9.2432984e-08	9.2400406e-08	9.2511407e-08	9.2604729e-08	9.2685632e-08	9.2604452e-08	9.2644491e-08	9.2542329e-08	9.2522448e-08	9.2579882e-08	9.2417523e-08	9.2550337e-08	9.2461427e-08	9.2498425e-08	9.2376382e-08	9.2538741e-08	9.2481308e-08	9.2878359e-08	9.2746376e-08	9.2768744e-08	9.2643667e-08	9.2589268e-08	9.2733679e-08	9.2580436e-08	9.2793321e-08	9.2707722e-08	9.2664926e-08	9.2453419e-08	9.2675414e-08	9.2534322e-08	9.2423051e-08	9.2529078e-08	9.2345182e-08	9.2478821e-08	9.2331653e-08	9.2405102e-08	9.2435194e-08	9.2457839e-08	9.2498979e-08	9.2608872e-08	9.254564e-08	9.2769298e-08	9.2667683e-08	9.2731192e-08	9.271352e-08	9.2762392e-08	9.2720974e-08	9.264339e-08	9.273257e-08	9.2904592e-08	9.2828387e-08	9.2827555e-08	9.2681489e-08	9.2728705e-08	9.2777306e-08	9.2695018e-08	9.2548404e-08	9.2482139e-08	9.2520239e-08	9.2682598e-08	9.2675414e-08	9.2717663e-08	9.2838327e-08	9.29438e-08	9.2798565e-08	9.2650843e-08	9.2587889e-08	9.2715176e-08	9.2670724e-08	9.2664649e-08	9.2632618e-08	9.2921709e-08	9.2776752e-08	9.267017e-08	9.2672934e-08	9.2499256e-08	9.253791e-08	9.2585402e-08	9.2393229e-08	9.2621022e-08	9.2634828e-08	9.2764601e-08	9.2848815e-08	9.2695295e-08	9.2537363e-08	9.2726225e-08	9.2799119e-08	9.2754107e-08	9.2691984e-08	9.2642281e-08	9.2598654e-08	9.260777e-08	9.2763777e-08	9.2570218e-08	9.2587058e-08	9.2297689e-08	9.2495114e-08	9.2457562e-08	9.2273943e-08	9.2534876e-08	9.2513339e-08	9.2615501e-08	9.2263456e-08	9.2753559e-08	9.2747207e-08	9.2762946e-08	9.2651398e-08	9.2763777e-08	9.2640072e-08	9.2653053e-08	9.2627928e-08	9.2550891e-08	9.256663e-08	9.2624887e-08	9.2558068e-08	9.2762392e-08	9.2669069e-08	9.2605283e-08	9.2607493e-08	9.2583193e-08	9.255006e-08	9.2481031e-08	9.2589822e-08	9.2703303e-08	9.2457562e-08	9.2603351e-08	9.2664649e-08	9.2605838e-08	9.2567177e-08	9.2443756e-08	9.2637038e-08	9.2623232e-08	9.2571597e-08	9.2581814e-08	9.2525212e-08	9.2680942e-08	9.285241e-08	9.265802e-08	9.2851856e-08	9.2800498e-08	9.2724015e-08	9.2603628e-08	9.2609426e-08	9.2593964e-08	9.2583193e-08	9.251665e-08	9.2661338e-08	9.2567454e-08	9.2582916e-08	9.2833908e-08	9.2644768e-08	9.2709655e-08	9.2745275e-08	9.2708554e-08	9.2562765e-08	9.243216e-08	9.2539565e-08	9.2451486e-08	9.2418631e-08	9.2481862e-08	9.261025e-08	9.2570495e-08	9.2457284e-08	9.2558068e-08	9.2378315e-08	9.216847e-08	9.2476064e-08	9.265554e-08	9.2677624e-08	9.2743342e-08	9.2676245e-08	9.2617988e-08	9.261025e-08	9.2452865e-08	9.2635105e-08	9.2540674e-08	9.2577395e-08	9.2699992e-08	9.2717386e-08	9.2613568e-08	9.2534876e-08	9.2624056e-08	9.2634274e-08	9.2496215e-08	9.2743619e-08	9.2492073e-08	9.2388809e-08	9.2479098e-08	9.2628476e-08	9.2587889e-08	9.2693917e-08	9.2723738e-08	9.2627651e-08	9.2530456e-08	9.2548127e-08	9.2683976e-08	9.2836395e-08	9.2723461e-08	9.2596999e-08	9.2619366e-08	9.2773988e-08	9.2600864e-08	9.2685355e-08	9.2541498e-08	9.2646147e-08	9.2599208e-08	9.2340215e-08	9.2457562e-08	9.2312327e-08	9.2584578e-08	9.2663818e-08	9.2590923e-08	9.2588166e-08	9.2595897e-08	9.272236e-08	9.2669616e-08	9.2727326e-08	9.2819825e-08	9.2846882e-08	9.2671549e-08	9.229079e-08
9.2548404e-08	9.2502567e-08	9.2432984e-08	9.2603905e-08	9.2553925e-08	9.2625719e-08	9.2733124e-08	9.268895e-08	9.2837219e-08	9.2777853e-08	9.2778961e-08	9.2624056e-08	9.262461e-08	9.2664372e-08	9.2688119e-08	9.277565e-08	9.2800775e-08	9.2708824e-08	9.2589822e-08	9.2620191e-08	9.257657e-08	9.2624887e-08	9.2413934e-08	9.2675691e-08	9.235098e-08	9.2325024e-08	9.2447344e-08	9.2454798e-08	9.2767912e-08	9.2864006e-08	9.2847436e-08	9.2841638e-08	9.2723738e-08	9.2804918e-08	9.2827001e-08	9.2706621e-08	9.266023e-08	9.2638693e-08	9.2625719e-08	9.2560001e-08	9.2556689e-08	9.2608872e-08	9.2513616e-08	9.2717663e-08	9.2974453e-08	9.2904038e-08	9.2680111e-08	9.2495391e-08	9.2642281e-08	9.2719318e-08	9.2669616e-08	9.2544262e-08	9.262461e-08	9.2587058e-08	9.2678455e-08	9.2860688e-08	9.2855444e-08	9.2741132e-08	9.2546472e-08	9.2472469e-08	9.2532389e-08	9.2654709e-08	9.2807674e-08	9.2749694e-08	9.2674313e-08	9.2669893e-08	9.2643113e-08	9.268922e-08	9.2797457e-08	9.2795524e-08	9.2626266e-08	9.2584578e-08	9.2507541e-08	9.2350703e-08	9.2373071e-08	9.2580983e-08	9.2467225e-08	9.2366442e-08	9.240096e-08	9.2526037e-08	9.2595343e-08	9.2799667e-08	9.2741132e-08	9.26456e-08	9.2731746e-08	9.2635929e-08	9.2745275e-08	9.2831975e-08	9.2835009e-08	9.2658297e-08	9.2723461e-08	9.2733956e-08	9.2693639e-08	9.2819825e-08	9.2638139e-08	9.2681489e-08	9.2791659e-08	9.2748863e-08	9.2682043e-08	9.2563589e-08	9.2436579e-08	9.2769298e-08	9.2957052e-08	9.2760736e-08	9.2503399e-08	9.2545918e-08	9.2642004e-08	9.2533767e-08	9.2541775e-08	9.2525759e-08	9.2521347e-08	9.2531835e-08	9.2617434e-08	9.2720697e-08	9.2747207e-08	9.2564967e-08	9.2497046e-08	9.2490694e-08	9.237224e-08	9.2346014e-08	9.2486275e-08	9.2619644e-08	9.2626543e-08	9.2592856e-08	9.2785584e-08	9.2637862e-08	9.2690328e-08	9.2757702e-08	9.2864553e-08	9.2973622e-08	9.2847436e-08	9.256884e-08	9.2487106e-08	9.2523827e-08	9.2676522e-08	9.2679279e-08	9.2457284e-08	9.2671002e-08	9.273699e-08	9.2735057e-08	9.2683145e-08	9.2598384e-08	9.2620468e-08	9.2588714e-08	9.2622955e-08	9.2541498e-08	9.2503399e-08	9.2468056e-08	9.256221e-08	9.242774e-08	9.2573252e-08	9.2547026e-08	9.253791e-08	9.2543431e-08	9.2585957e-08	9.2444033e-08	9.2433538e-08	9.2407035e-08	9.266796e-08	9.2691153e-08	9.269916e-08	9.2713243e-08	9.276129e-08	9.2742788e-08	9.2561656e-08	9.2509751e-08	9.2509751e-08	9.2606115e-08	9.2797187e-08	9.2573252e-08	9.2548404e-08	9.2663541e-08	9.2594512e-08	9.2668792e-08	9.2726772e-08	9.2881955e-08	9.3009518e-08	9.2649188e-08	9.265802e-08	9.2537086e-08	9.2337451e-08	9.264118e-08	9.2625719e-08	9.2464738e-08	9.2550337e-08	9.2689497e-08	9.2776197e-08	9.2558622e-08	9.248766e-08	9.2479929e-08	9.2471367e-08	9.2526868e-08	9.2367273e-08	9.2357887e-08	9.2380802e-08	9.2320334e-08	9.2406204e-08	9.2706344e-08	9.2731746e-08	9.2767642e-08	9.2727326e-08	9.265333e-08	9.2730637e-08	9.2741132e-08	9.2572428e-08	9.2731746e-08	9.2605561e-08	9.2737821e-08	9.2713243e-08	9.2723738e-08	9.2611359e-08	9.2704688e-08	9.276571e-08	9.2611913e-08	9.2821203e-08	9.271794e-08	9.2605561e-08	9.259562e-08	9.2429673e-08	9.2391296e-08	9.2581537e-08	9.2687287e-08	9.279939e-08	9.2657743e-08	9.2535977e-08	9.2588714e-08	9.2440722e-08	9.2445411e-08	9.2598654e-08	9.2680388e-08	9.2661885e-08	9.2708554e-08	9.2746106e-08	9.2594789e-08	9.2442377e-08	9.2601418e-08	9.2535153e-08	9.3028845e-08	9.270358e-08	9.2542884e-08	9.2553371e-08	9.2450385e-08	9.2464468e-08	9.2670724e-08	9.2663541e-08	9.2563866e-08	9.256911e-08	9.2449277e-08	9.2428294e-08	9.2495668e-08	9.2786138e-08	9.4061242e-08	9.2739199e-08	9.2771778e-08	9.2706344e-08	9.2622955e-08	9.2586511e-08	9.2590376e-08	9.2608872e-08	9.2627097e-08	9.2689774e-08	9.2434369e-08	9.2437126e-08	9.2480754e-08	9.2550614e-08	9.2633726e-08	9.2539018e-08	9.2423051e-08	9.2389911e-08	9.2657743e-08	9.2758249e-08	9.2638139e-08	9.2587889e-08	9.259783e-08	9.2699437e-08	9.2815959e-08	9.2698613e-08	9.2687287e-08	9.272236e-08	9.2661338e-08	9.2485173e-08	9.2558622e-08	9.2556967e-08	9.2683976e-08	9.2709101e-08	9.2542606e-08	9.2501743e-08	9.256442e-08	9.2587889e-08	9.2349325e-08	9.258126e-08	9.2510575e-08	9.2625996e-08	9.2672657e-08	9.2833908e-08	9.2563035e-08	9.2642559e-08	9.24421e-08	9.2428017e-08	9.239433e-08	9.2441546e-08	9.257684e-08	9.2578773e-08	9.2435471e-08	9.2429673e-08	9.2617434e-08	9.2669339e-08	9.2665751e-08	9.2639524e-08	9.2592032e-08	9.2542052e-08	9.2423051e-08	9.2463083e-08	9.2474401e-08	9.2669069e-08	9.2342148e-08	9.2591755e-08	9.2389364e-08	9.2368097e-08	9.2372794e-08	9.2387701e-08	9.2377491e-08	9.2503399e-08	9.2351534e-08	9.235098e-08	9.2400683e-08	9.2469989e-08	9.2487383e-08	9.2706067e-08	9.2602797e-08	9.2705513e-08	9.2799119e-08	9.2650843e-08	9.2574908e-08	9.2510298e-08	9.285931e-08	9.2793321e-08	9.2711865e-08	9.2704688e-08	9.2848815e-08	9.2609149e-08	9.267017e-08	9.2648911e-08	9.2622123e-08	9.2718217e-08	9.2647255e-08	9.2380802e-08	9.2233357e-08	9.2341871e-08	9.2473023e-08	9.2704134e-08	9.2678455e-08	9.2745275e-08	9.2648079e-08	9.2540397e-08	9.2591478e-08	9.2656919e-08	9.2586781e-08	9.2571597e-08	9.2803809e-08	9.2745275e-08	9.2758526e-08	9.230321e-08	9.2594512e-08	9.2632064e-08	9.2496769e-08	9.2371963e-08	9.2566353e-08	9.2429119e-08	9.2671002e-08	9.2603074e-08	9.273478e-08	9.2682043e-08	9.2764601e-08	9.2594789e-08	9.2896308e-08	9.2711588e-08	9.2797457e-08	9.2412002e-08	9.2603351e-08	9.2384113e-08	9.2612737e-08	9.2677077e-08	9.2699437e-08	9.2708554e-08	9.2682043e-08	9.2656919e-08	9.2489593e-08	9.2601141e-08	9.2698613e-08	9.268453e-08	9.2623232e-08	9.2758249e-08	9.2830867e-08	9.2770399e-08	9.2826454e-08	9.2652499e-08	9.2543161e-08	9.273257e-08	9.2571319e-08	9.2688119e-08	9.2502013e-08	9.255227e-08	9.2566353e-08	9.2456183e-08	9.2444033e-08	9.2653053e-08	9.247109e-08	9.2664926e-08	9.2408136e-08	9.2637862e-08	9.2663818e-08	9.2696681e-08	9.2737267e-08	9.2768467e-08	9.266796e-08	9.2784759e-08	9.2733401e-08	9.2826177e-08	9.2763223e-08	9.2748309e-08	9.2558899e-08	9.2648357e-08	9.2525212e-08	9.2750518e-08	9.2841915e-08	9.2712689e-08	9.2559723e-08	9.2535423e-08	9.2541498e-08	9.249014e-08	9.2560278e-08	9.2491526e-08	9.2571319e-08	9.2595343e-08	9.2693085e-08	9.2480754e-08	9.2524104e-08	9.2619089e-08	9.2539565e-08	9.2411447e-08	9.2514163e-08	9.2585125e-08	9.2588444e-08	9.2479375e-08	9.2526314e-08	9.2621853e-08	9.2600587e-08	9.2687017e-08	9.272788e-08	9.2619644e-08	9.2696403e-08	9.2677077e-08	9.2518306e-08	9.2561933e-08	9.2598931e-08	9.2539565e-08	9.2648634e-08	9.2671002e-08	9.2728982e-08	9.2653053e-08	9.2592309e-08	9.2530179e-08	9.2520516e-08	9.2616325e-08	9.2712142e-08	9.279249e-08	9.2593964e-08	9.2383836e-08	9.2457007e-08	9.2481862e-08	9.244873e-08	9.2687017e-08	9.2862074e-08	9.2759912e-08	9.2779239e-08	9.2784759e-08	9.2653053e-08	9.2754384e-08	9.27947e-08	9.2707722e-08	9.2726772e-08	9.2667683e-08	9.2654709e-08	9.2538741e-08	9.2607493e-08	9.2418077e-08	9.253349e-08	9.2573529e-08	9.2592579e-08	9.2646978e-08	9.2502013e-08	9.2570218e-08	9.2629584e-08	9.2733679e-08	9.267017e-08	9.2343804e-08	9.2487106e-08	9.25045e-08	9.2452041e-08	9.2526314e-08	9.2630408e-08	9.2623232e-08	9.2634274e-08	9.276819e-08	9.2776475e-08	9.2770676e-08	9.280933e-08	9.2750795e-08	9.2594242e-08	9.2650566e-08	9.2580983e-08
9.2644491e-08	9.2619644e-08	9.2570772e-08	9.264118e-08	9.273699e-08	9.2664095e-08	9.2843848e-08	9.2623232e-08	9.2614123e-08	9.2707722e-08	9.2704958e-08	9.2553648e-08	9.2566076e-08	9.2510575e-08	9.2579327e-08	9.2691984e-08	9.2675144e-08	9.2753005e-08	9.2715453e-08	9.2679009e-08	9.2581814e-08	9.2548682e-08	9.2725671e-08	9.2571319e-08	9.2480207e-08	9.2495668e-08	9.2579604e-08	9.2626266e-08	9.284247e-08	9.2725671e-08	9.2642004e-08	9.2746653e-08	9.2780894e-08	9.2739199e-08	9.2688396e-08	9.260004e-08	9.266796e-08	9.2673758e-08	9.2598384e-08	9.255006e-08	9.2639795e-08	9.246336e-08	9.2564143e-08	9.2657196e-08	9.25912e-08	9.280933e-08	9.2981352e-08	9.2688673e-08	9.2632895e-08	9.2599208e-08	9.2563589e-08	9.2776752e-08	9.2743342e-08	9.2788625e-08	9.2839706e-08	9.2839429e-08	9.2965614e-08	9.2603628e-08	9.2674313e-08	9.2658297e-08	9.2601972e-08	9.28571e-08	9.2734503e-08	9.2741409e-08	9.2582091e-08	9.2548127e-08	9.2756871e-08	9.2699992e-08	9.2692538e-08	9.2639524e-08	9.2434647e-08	9.244873e-08	9.2526868e-08	9.2575739e-08	9.2627374e-08	9.2653877e-08	9.2394608e-08	9.2505609e-08	9.2521617e-08	9.2752728e-08	9.2692815e-08	9.2712419e-08	9.2704411e-08	9.2738922e-08	9.2814858e-08	9.2969479e-08	9.2767365e-08	9.2756871e-08	9.2756871e-08	9.2667406e-08	9.2666859e-08	9.2607216e-08	9.2595343e-08	9.2616325e-08	9.2661885e-08	9.2677077e-08	9.2379423e-08	9.2478821e-08	9.2511407e-08	9.2735334e-08	9.2769575e-08	9.3095942e-08	9.288609e-08	9.2609703e-08	9.2491803e-08	9.2517482e-08	9.2405102e-08	9.2441546e-08	9.2466401e-08	9.2691153e-08	9.2672103e-08	9.2688673e-08	9.2846058e-08	9.2727326e-08	9.2558068e-08	9.274472e-08	9.2602519e-08	9.2509474e-08	9.2556689e-08	9.2578773e-08	9.2596999e-08	9.2683976e-08	9.270358e-08	9.2595897e-08	9.2736713e-08	9.2727049e-08	9.2823136e-08	9.2789179e-08	9.274693e-08	9.2741132e-08	9.2910945e-08	9.2683422e-08	9.2714899e-08	9.2500635e-08	9.2416698e-08	9.2516096e-08	9.2568563e-08	9.2767642e-08	9.2651668e-08	9.2862344e-08	9.2630131e-08	9.2562765e-08	9.2529625e-08	9.2629861e-08	9.2503399e-08	9.2508365e-08	9.251886e-08	9.2693639e-08	9.2572428e-08	9.2671002e-08	9.2506156e-08	9.2527692e-08	9.2664095e-08	9.2526314e-08	9.2280018e-08	9.2482139e-08	9.2543708e-08	9.2752451e-08	9.2590376e-08	9.2656919e-08	9.2678732e-08	9.2767365e-08	9.2594789e-08	9.2341317e-08	9.2469712e-08	9.2451486e-08	9.2464738e-08	9.2543431e-08	9.2492073e-08	9.2749417e-08	9.276819e-08	9.2735611e-08	9.2654709e-08	9.2655263e-08	9.2616602e-08	9.2793044e-08	9.266023e-08	9.2758526e-08	9.2554203e-08	9.257657e-08	9.2571042e-08	9.2521894e-08	9.2690883e-08	9.2982731e-08	9.2788071e-08	9.2793591e-08	9.2727603e-08	9.2648079e-08	9.2730915e-08	9.2641457e-08	9.2602249e-08	9.2454798e-08	9.26768e-08	9.2535153e-08	9.2620191e-08	9.2668515e-08	9.2598654e-08	9.2493735e-08	9.2616325e-08	9.2735334e-08	9.2787516e-08	9.2569387e-08	9.2511684e-08	9.268895e-08	9.268232e-08	9.2646701e-08	9.2803255e-08	9.2764324e-08	9.2706891e-08	9.2845504e-08	9.286483e-08	9.2774265e-08	9.2860688e-08	9.2761844e-08	9.2582091e-08	9.2640072e-08	9.2489316e-08	9.2328889e-08	9.2375558e-08	9.2505879e-08	9.2566907e-08	9.2405926e-08	9.2495945e-08	9.2352636e-08	9.2551161e-08	9.260004e-08	9.2691984e-08	9.2598384e-08	9.268922e-08	9.2709655e-08	9.2678178e-08	9.2551439e-08	9.2480207e-08	9.2350703e-08	9.2695572e-08	9.2646424e-08	9.2596451e-08	9.2149143e-08	9.2541498e-08	9.2532112e-08	9.2637592e-08	9.2496492e-08	9.2610804e-08	9.2592856e-08	9.2531288e-08	9.2578773e-08	9.2540951e-08	9.2737267e-08	9.2824799e-08	9.25912e-08	9.2404825e-08	9.2059125e-08	9.2171504e-08	9.2358157e-08	9.2749694e-08	9.2649735e-08	9.2729536e-08	9.2542884e-08	9.2638693e-08	9.2698336e-08	9.2595897e-08	9.2520793e-08	9.2497046e-08	9.2532943e-08	9.2678455e-08	9.2633726e-08	9.2494837e-08	9.2470536e-08	9.2625996e-08	9.2686186e-08	9.2493735e-08	9.250671e-08	9.2572428e-08	9.2704411e-08	9.2756039e-08	9.2777029e-08	9.2736165e-08	9.2796633e-08	9.2715453e-08	9.2552824e-08	9.2534599e-08	9.270579e-08	9.2735888e-08	9.2608595e-08	9.2573806e-08	9.2522171e-08	9.2703857e-08	9.2664926e-08	9.2513339e-08	9.2605283e-08	9.2426085e-08	9.2555581e-08	9.2658297e-08	9.26536e-08	9.2666305e-08	9.2647802e-08	9.2684253e-08	9.2426916e-08	9.2387701e-08	9.2497046e-08	9.2674867e-08	9.2621022e-08	9.2363685e-08	9.2579604e-08	9.2709101e-08	9.2947666e-08	9.2780617e-08	9.2876981e-08	9.2537633e-08	9.2484896e-08	9.2662994e-08	9.2482686e-08	9.2441546e-08	9.233635e-08	9.2183377e-08	9.2259313e-08	9.2202157e-08	9.2424152e-08	9.2524104e-08	9.2433815e-08	9.2493735e-08	9.247772e-08	9.2603074e-08	9.267459e-08	9.2698883e-08	9.2580436e-08	9.2633172e-08	9.2687841e-08	9.2659405e-08	9.2643937e-08	9.2719041e-08	9.2728158e-08	9.262461e-08	9.2629861e-08	9.266023e-08	9.2768467e-08	9.2670447e-08	9.2658851e-08	9.2687564e-08	9.2550614e-08	9.2663818e-08	9.2547296e-08	9.2566907e-08	9.2748586e-08	9.2484342e-08	9.2483241e-08	9.2478544e-08	9.2577395e-08	9.2606939e-08	9.2762392e-08	9.2742233e-08	9.2784205e-08	9.2748309e-08	9.262461e-08	9.2592032e-08	9.2586511e-08	9.2671826e-08	9.2654155e-08	9.2727049e-08	9.2777853e-08	9.2581537e-08	9.2577395e-08	9.2614947e-08	9.2605006e-08	9.2671826e-08	9.2615224e-08	9.2580159e-08	9.2756871e-08	9.2742233e-08	9.2590099e-08	9.2602797e-08	9.2828387e-08	9.26536e-08	9.240096e-08	9.2617157e-08	9.2694471e-08	9.2524381e-08	9.2514441e-08	9.2469989e-08	9.2557237e-08	9.2723184e-08	9.2720427e-08	9.2620745e-08	9.2594512e-08	9.2614947e-08	9.2620468e-08	9.2605006e-08	9.2620745e-08	9.2639795e-08	9.2709378e-08	9.2681212e-08	9.2568563e-08	9.239433e-08	9.2816236e-08	9.2705235e-08	9.2617434e-08	9.258126e-08	9.2446243e-08	9.2457007e-08	9.2630131e-08	9.2534322e-08	9.2590923e-08	9.2522725e-08	9.2626543e-08	9.2709378e-08	9.2821203e-08	9.2688119e-08	9.2580983e-08	9.2595343e-08	9.2689497e-08	9.2733956e-08	9.2752451e-08	9.2739199e-08	9.2606385e-08	9.2578773e-08	9.2804363e-08	9.2707722e-08	9.2748863e-08	9.2526868e-08	9.2556412e-08	9.2704411e-08	9.2723184e-08	9.2635659e-08	9.2695572e-08	9.2618535e-08	9.2603351e-08	9.2669069e-08	9.2422496e-08	9.2398473e-08	9.2283059e-08	9.2316192e-08	9.2421388e-08	9.2333032e-08	9.2545918e-08	9.2606939e-08	9.2676522e-08	9.2704411e-08	9.2592032e-08	9.2617988e-08	9.2642836e-08	9.2598931e-08	9.2541228e-08	9.2589545e-08	9.2578503e-08	9.258347e-08	9.2588166e-08	9.2680942e-08	9.2704411e-08	9.2589545e-08	9.2544262e-08	9.2711865e-08	9.2612737e-08	9.26456e-08	9.2606939e-08	9.2766534e-08	9.2661338e-08	9.2959262e-08	9.27323e-08	9.2532112e-08	9.2702479e-08	9.2632341e-08	9.2653877e-08	9.2585125e-08	9.2558622e-08	9.2446243e-08	9.2463637e-08	9.2479098e-08	9.2718764e-08	9.2678732e-08	9.2492073e-08	9.2445411e-08	9.2536531e-08	9.2648911e-08	9.2610804e-08	9.2858755e-08	9.2871183e-08	9.2751627e-08	9.2650566e-08	9.2608595e-08	9.2504777e-08	9.2586781e-08	9.2608317e-08	9.26224e-08	9.2648079e-08	9.2580159e-08	9.2481031e-08	9.2492073e-08	9.2582646e-08	9.2681212e-08	9.2662994e-08	9.2784482e-08	9.2708554e-08	9.2712419e-08	9.2556412e-08	9.2548404e-08	9.2486829e-08	9.2443202e-08	9.256442e-08	9.2674867e-08	9.2643113e-08	9.2605006e-08	9.2574638e-08	9.263676e-08	9.2676245e-08	9.2578226e-08	9.2508365e-08	9.2734503e-08	9.2533767e-08	9.2583193e-08	9.2594242e-08	9.2596999e-08	9.2408413e-08
9.2643937e-08	9.2550337e-08	9.2654432e-08	9.2527145e-08	9.261219e-08	9.2663818e-08	9.2632618e-08	9.2599485e-08	9.2555858e-08	9.2565244e-08	9.2428571e-08	9.2476334e-08	9.2685632e-08	9.2669616e-08	9.275135e-08	9.2749971e-08	9.2698336e-08	9.2767912e-08	9.2684807e-08	9.2520793e-08	9.2462805e-08	9.2642004e-08	9.256221e-08	9.2391844e-08	9.2557514e-08	9.2681766e-08	9.2555858e-08	9.284495e-08	9.2544816e-08	9.2494282e-08	9.2550614e-08	9.2675144e-08	9.2647532e-08	9.2531835e-08	9.2497878e-08	9.2595066e-08	9.2635105e-08	9.2482686e-08	9.2664926e-08	9.2719041e-08	9.259341e-08	9.2625164e-08	9.2601141e-08	9.268895e-08	9.2525212e-08	9.2564967e-08	9.2427186e-08	9.2629861e-08	9.2527145e-08	9.2618535e-08	9.2670447e-08	9.2737267e-08	9.2771231e-08	9.2824244e-08	9.2839706e-08	9.2845504e-08	9.2785037e-08	9.2645045e-08	9.2569664e-08	9.2589822e-08	9.2672934e-08	9.2525759e-08	9.2193872e-08	9.2426085e-08	9.2745275e-08	9.273009e-08	9.2649188e-08	9.2706344e-08	9.2623786e-08	9.2641734e-08	9.2515272e-08	9.2451209e-08	9.2547573e-08	9.2631517e-08	9.2571042e-08	9.2478274e-08	9.2582646e-08	9.2676245e-08	9.2862074e-08	9.2706344e-08	9.2768467e-08	9.2761567e-08	9.273009e-08	9.2727049e-08	9.272788e-08	9.2696951e-08	9.2460326e-08	9.2598384e-08	9.265333e-08	9.2652222e-08	9.2286093e-08	9.2541498e-08	9.2557237e-08	9.2648079e-08	9.2504223e-08	9.2688673e-08	9.250008e-08	9.2498979e-08	9.2570218e-08	9.2501189e-08	9.2984116e-08	9.2486005e-08	9.2489039e-08	9.2456183e-08	9.2516373e-08	9.2541228e-08	9.2657196e-08	9.2555034e-08	9.2601418e-08	9.2685084e-08	9.2625719e-08	9.2699437e-08	9.2741409e-08	9.2603628e-08	9.2617988e-08	9.2479098e-08	9.2571319e-08	9.2764601e-08	9.2661608e-08	9.2603351e-08	9.26536e-08	9.2850748e-08	9.2725671e-08	9.2745829e-08	9.265802e-08	9.2742511e-08	9.27323e-08	9.2691707e-08	9.2666582e-08	9.2608317e-08	9.2434924e-08	9.2643937e-08	9.2626543e-08	9.2550891e-08	9.2514163e-08	9.2477997e-08	9.2519684e-08	9.2502567e-08	9.2686463e-08	9.2655263e-08	9.2480754e-08	9.2521617e-08	9.2690605e-08	9.2553925e-08	9.2360366e-08	9.2450385e-08	9.2553925e-08	9.2535153e-08	9.2574361e-08	9.2365063e-08	9.2563589e-08	9.2609703e-08	9.2468333e-08	9.2713798e-08	9.2687017e-08	9.2621853e-08	9.2747761e-08	9.2693085e-08	9.2727603e-08	9.2571042e-08	9.2596174e-08	9.2506433e-08	9.273478e-08	9.2680942e-08	9.2480207e-08	9.2630962e-08	9.2492627e-08	9.2389641e-08	9.2578773e-08	9.2391574e-08	9.2760736e-08	9.2691984e-08	9.2773163e-08	9.2848268e-08	9.2649735e-08	9.2514995e-08	9.2486552e-08	9.2453142e-08	9.2618812e-08	9.2648079e-08	9.2600587e-08	9.2559169e-08	9.2563589e-08	9.271794e-08	9.2757148e-08	9.2391019e-08	9.2409515e-08	9.2449831e-08	9.2423051e-08	9.2647532e-08	9.2542884e-08	9.2592032e-08	9.2721528e-08	9.2816791e-08	9.2849369e-08	9.2779786e-08	9.2579327e-08	9.2577949e-08	9.2491248e-08	9.2563866e-08	9.2691984e-08	9.2817338e-08	9.2879468e-08	9.2598107e-08	9.2580436e-08	9.2728982e-08	9.2634551e-08	9.2659675e-08	9.2545918e-08	9.2655263e-08	9.2691984e-08	9.2677624e-08	9.2564697e-08	9.2509751e-08	9.2371963e-08	9.2469158e-08	9.2463637e-08	9.2493735e-08	9.2551439e-08	9.272263e-08	9.2651945e-08	9.2606662e-08	9.2536254e-08	9.26456e-08	9.2653053e-08	9.2643667e-08	9.2678178e-08	9.264587e-08	9.2674867e-08	9.2652222e-08	9.264118e-08	9.2671826e-08	9.2473854e-08	9.2662439e-08	9.2695572e-08	9.2634551e-08	9.2654986e-08	9.2594789e-08	9.2635382e-08	9.2731746e-08	9.269143e-08	9.2828934e-08	9.2825623e-08	9.2709378e-08	9.2596451e-08	9.2596174e-08	9.2743619e-08	9.2895483e-08	9.2829488e-08	9.2805195e-08	9.2518306e-08	9.248987e-08	9.2410623e-08	9.260998e-08	9.2583747e-08	9.2572428e-08	9.2578226e-08	9.2623786e-08	9.2720427e-08	9.2403994e-08	9.2368097e-08	9.2520516e-08	9.249456e-08	9.258126e-08	9.26536e-08	9.2661061e-08	9.2699437e-08	9.2629861e-08	9.257657e-08	9.2407035e-08	9.2414211e-08	9.2624056e-08	9.263897e-08	9.2744997e-08	9.2745275e-08	9.2617711e-08	9.2510021e-08	9.2513886e-08	9.2587889e-08	9.2545363e-08	9.2554203e-08	9.264339e-08	9.2572151e-08	9.244431e-08	9.250008e-08	9.2733401e-08	9.2680111e-08	9.2627374e-08	9.2495945e-08	9.2410069e-08	9.2630685e-08	9.2622955e-08	9.2480754e-08	9.2332485e-08	9.2370584e-08	9.2375004e-08	9.2399304e-08	9.2510021e-08	9.2766257e-08	9.2755492e-08	9.2605006e-08	9.2585125e-08	9.2763777e-08	9.2795254e-08	9.2779239e-08	9.2629584e-08	9.257657e-08	9.2555304e-08	9.2478274e-08	9.2650566e-08	9.2590099e-08	9.2782273e-08	9.2738922e-08	9.2707722e-08	9.2623509e-08	9.2410069e-08	9.2647532e-08	9.256663e-08	9.2709378e-08	9.2531558e-08	9.2669339e-08	9.273699e-08	9.2699992e-08	9.2856276e-08	9.2907904e-08	9.2855998e-08	9.2776475e-08	9.2735057e-08	9.2687017e-08	9.274472e-08	9.2773163e-08	9.2835563e-08	9.2769575e-08	9.2740578e-08	9.2869527e-08	9.2677624e-08	9.2833908e-08	9.2713798e-08	9.2561379e-08	9.25357e-08	9.2776197e-08	9.2884434e-08	9.274693e-08	9.2532943e-08	9.2434647e-08	9.2532943e-08	9.2667683e-08	9.265554e-08	9.2643937e-08	9.2690605e-08	9.2647255e-08	9.2779239e-08	9.2481862e-08	9.2523557e-08	9.2471367e-08	9.2580159e-08	9.2695295e-08	9.2728982e-08	9.2748586e-08	9.2556412e-08	9.2629861e-08	9.2598384e-08	9.2764601e-08	9.2513886e-08	9.2592032e-08	9.2646701e-08	9.2630685e-08	9.2474401e-08	9.2619366e-08	9.2603905e-08	9.2687564e-08	9.2296588e-08	9.240096e-08	9.2495945e-08	9.2752174e-08	9.261467e-08	9.2523557e-08	9.2474401e-08	9.2741686e-08	9.2794146e-08	9.2693917e-08	9.2682598e-08	9.2558899e-08	9.2564143e-08	9.2607493e-08	9.2473854e-08	9.2806296e-08	9.2753005e-08	9.2757702e-08	9.2696403e-08	9.2687287e-08	9.2814027e-08	9.2825623e-08	9.2663271e-08	9.2726225e-08	9.2653877e-08	9.2627374e-08	9.2577395e-08	9.249014e-08	9.2677624e-08	9.2747207e-08	9.2738645e-08	9.2666859e-08	9.2825623e-08	9.2725116e-08	9.2619644e-08	9.2765433e-08	9.2731192e-08	9.2724015e-08	9.2772055e-08	9.262903e-08	9.2704411e-08	9.2628753e-08	9.2651945e-08	9.2629861e-08	9.2639524e-08	9.2684807e-08	9.2542052e-08	9.2709932e-08	9.275135e-08	9.2786138e-08	9.2682043e-08	9.265554e-08	9.2640903e-08	9.2487937e-08	9.2407312e-08	9.2349879e-08	9.2641457e-08	9.2553648e-08	9.2445134e-08	9.2405379e-08	9.252328e-08	9.2643113e-08	9.2532666e-08	9.2640903e-08	9.265333e-08	9.2469989e-08	9.2630962e-08	9.2666582e-08	9.2755215e-08	9.279691e-08	9.2645323e-08	9.2536531e-08	9.2581537e-08	9.2666028e-08	9.2814304e-08	9.2691707e-08	9.2788902e-08	9.2565799e-08	9.2575739e-08	9.2434092e-08	9.2651945e-08	9.249014e-08	9.2690328e-08	9.2608047e-08	9.2754107e-08	9.261467e-08	9.2581814e-08	9.2643667e-08	9.24733e-08	9.2598107e-08	9.2576293e-08	9.2637038e-08	9.2560832e-08	9.2603628e-08	9.2616055e-08	9.2681766e-08	9.2560278e-08	9.2573529e-08	9.26536e-08	9.2698336e-08	9.2735057e-08	9.2730367e-08	9.272236e-08	9.2568008e-08	9.2630685e-08	9.2511407e-08	9.2612737e-08	9.2637038e-08	9.2578503e-08	9.2621853e-08	9.253791e-08	9.2797187e-08	9.2715176e-08	9.2838327e-08	9.2742233e-08	9.2899626e-08	9.2633449e-08	9.2847159e-08	9.2869527e-08	9.2629307e-08	9.254785e-08	9.2575462e-08	9.2429673e-08	9.2469989e-08	9.2627374e-08	9.2631794e-08	9.2717386e-08	9.2683699e-08	9.257905e-08	9.263897e-08	9.2679009e-08	9.2764878e-08	9.2690605e-08	9.2758803e-08	9.2545363e-08	9.2637038e-08	9.270358e-08	9.2581814e-08	9.2569664e-08	9.2626266e-08	9.256884e-08
9.2568285e-08	9.2548127e-08	9.2650289e-08	9.2539842e-08	9.2635105e-08	9.2505609e-08	9.2607216e-08	9.2531835e-08	9.2541775e-08	9.2564967e-08	9.2587612e-08	9.276819e-08	9.2913979e-08	9.2892442e-08	9.2718764e-08	9.2827001e-08	9.2776475e-08	9.2563866e-08	9.259562e-08	9.2641734e-08	9.2569941e-08	9.2474956e-08	9.2462258e-08	9.2502013e-08	9.2680111e-08	9.2804086e-08	9.2810161e-08	9.2621022e-08	9.2555581e-08	9.2606385e-08	9.2705235e-08	9.2615501e-08	9.2685355e-08	9.2698059e-08	9.2670724e-08	9.2725671e-08	9.2714629e-08	9.2651668e-08	9.2539018e-08	9.2552824e-08	9.2622123e-08	9.2650566e-08	9.2656641e-08	9.2677347e-08	9.2602519e-08	9.2265111e-08	9.2495668e-08	9.261467e-08	9.2652499e-08	9.2611913e-08	9.27323e-08	9.2720697e-08	9.2625719e-08	9.2630962e-08	9.2483518e-08	9.2674036e-08	9.2497046e-08	9.2573252e-08	9.2601141e-08	9.259562e-08	9.2680111e-08	9.2452318e-08	9.2573806e-08	9.2791112e-08	9.2588991e-08	9.265333e-08	9.2676245e-08	9.2578773e-08	9.2617711e-08	9.2436856e-08	9.2525489e-08	9.2578226e-08	9.2587058e-08	9.257657e-08	9.255227e-08	9.2510575e-08	9.272015e-08	9.2775096e-08	9.2817061e-08	9.2741686e-08	9.2726225e-08	9.2541498e-08	9.280685e-08	9.2622678e-08	9.2752174e-08	9.2552547e-08	9.2504223e-08	9.250671e-08	9.2618258e-08	9.2592309e-08	9.2624056e-08	9.245425e-08	9.252328e-08	9.2398473e-08	9.2457007e-08	9.2318949e-08	9.2531288e-08	9.2589822e-08	9.271794e-08	9.2572428e-08	9.2406481e-08	9.2372517e-08	9.2598931e-08	9.2534599e-08	9.2514441e-08	9.2717109e-08	9.2674036e-08	9.264587e-08	9.2670447e-08	9.2729259e-08	9.2781995e-08	9.2762669e-08	9.2624887e-08	9.2495391e-08	9.2637592e-08	9.2619366e-08	9.2592032e-08	9.254564e-08	9.2554757e-08	9.2657473e-08	9.2635659e-08	9.2762392e-08	9.2673211e-08	9.2795801e-08	9.2762946e-08	9.2798288e-08	9.2561656e-08	9.2595066e-08	9.2331099e-08	9.2411177e-08	9.2441823e-08	9.2461427e-08	9.2506156e-08	9.2578503e-08	9.2541498e-08	9.2632895e-08	9.2633449e-08	9.2646147e-08	9.2468881e-08	9.2412279e-08	9.2541775e-08	9.2654432e-08	9.2713798e-08	9.2656364e-08	9.2741963e-08	9.250229e-08	9.2457007e-08	9.2510298e-08	9.2302109e-08	9.2436856e-08	9.2446243e-08	9.2570772e-08	9.2578503e-08	9.2603074e-08	9.2911499e-08	9.2728982e-08	9.2797187e-08	9.26456e-08	9.2692815e-08	9.2590646e-08	9.2646978e-08	9.2634828e-08	9.2660507e-08	9.2778961e-08	9.2935238e-08	9.2837219e-08	9.2804086e-08	9.2499533e-08	9.2522725e-08	9.2529625e-08	9.2584024e-08	9.2654709e-08	9.2719873e-08	9.2845781e-08	9.2663541e-08	9.2569664e-08	9.2385498e-08	9.2491526e-08	9.2514441e-08	9.2404825e-08	9.2516373e-08	9.2434369e-08	9.2403994e-08	9.2563035e-08	9.2661885e-08	9.2577395e-08	9.2612737e-08	9.2650566e-08	9.2660507e-08	9.2660784e-08	9.2721528e-08	9.2889131e-08	9.2749417e-08	9.2661885e-08	9.2818446e-08	9.2623509e-08	9.2696951e-08	9.2585957e-08	9.2740855e-08	9.2732023e-08	9.2870906e-08	9.2973067e-08	9.2757425e-08	9.2713243e-08	9.2723738e-08	9.2578226e-08	9.2553648e-08	9.2459217e-08	9.2545918e-08	9.2696681e-08	9.2462258e-08	9.2458663e-08	9.2360096e-08	9.2466401e-08	9.2537363e-08	9.2561379e-08	9.2604729e-08	9.2666305e-08	9.271794e-08	9.261219e-08	9.2705513e-08	9.2585402e-08	9.2439613e-08	9.2593964e-08	9.261219e-08	9.2693639e-08	9.2542052e-08	9.2592032e-08	9.2557514e-08	9.2644214e-08	9.256663e-08	9.2574908e-08	9.259562e-08	9.2773163e-08	9.2611913e-08	9.2531288e-08	9.261219e-08	9.269916e-08	9.2730637e-08	9.2743065e-08	9.2655263e-08	9.2598931e-08	9.2529625e-08	9.2611913e-08	9.2723738e-08	9.2658851e-08	9.2577118e-08	9.2621022e-08	9.2573252e-08	9.2634828e-08	9.2659128e-08	9.250008e-08	9.2714899e-08	9.2733124e-08	9.2682043e-08	9.2731746e-08	9.256911e-08	9.2589545e-08	9.2604729e-08	9.2512785e-08	9.2536531e-08	9.2501743e-08	9.2719041e-08	9.268922e-08	9.2571597e-08	9.2578503e-08	9.2652222e-08	9.2712142e-08	9.25912e-08	9.245673e-08	9.2505879e-08	9.2675691e-08	9.2807674e-08	9.2766534e-08	9.2572151e-08	9.2548959e-08	9.2476334e-08	9.2519137e-08	9.2436856e-08	9.2653053e-08	9.261025e-08	9.2437958e-08	9.2571597e-08	9.2730637e-08	9.2675968e-08	9.2779516e-08	9.2722082e-08	9.2675691e-08	9.2521617e-08	9.2718764e-08	9.2404825e-08	9.2363962e-08	9.2375281e-08	9.2418631e-08	9.2277531e-08	9.2476611e-08	9.2534876e-08	9.2588444e-08	9.2548682e-08	9.2556689e-08	9.2542606e-08	9.2751904e-08	9.2608317e-08	9.2460596e-08	9.2582646e-08	9.256911e-08	9.2601695e-08	9.2582916e-08	9.277371e-08	9.2754661e-08	9.2426085e-08	9.2699715e-08	9.2608872e-08	9.2580983e-08	9.2707999e-08	9.2704958e-08	9.263897e-08	9.2636483e-08	9.2589545e-08	9.2417523e-08	9.2617157e-08	9.2639795e-08	9.2729813e-08	9.2753837e-08	9.2661885e-08	9.2756316e-08	9.2825346e-08	9.2669893e-08	9.2669893e-08	9.268922e-08	9.2737267e-08	9.2621853e-08	9.2741686e-08	9.2766534e-08	9.2650843e-08	9.2692538e-08	9.2529902e-08	9.2559723e-08	9.2627374e-08	9.2590923e-08	9.2514718e-08	9.2569941e-08	9.2457284e-08	9.2608317e-08	9.2650566e-08	9.2593964e-08	9.2719596e-08	9.2798842e-08	9.2725948e-08	9.2500358e-08	9.253791e-08	9.2425807e-08	9.2580436e-08	9.2582368e-08	9.2537633e-08	9.2680665e-08	9.2647802e-08	9.2692815e-08	9.2595066e-08	9.249235e-08	9.2627651e-08	9.2659675e-08	9.2422773e-08	9.2561379e-08	9.2424706e-08	9.2592309e-08	9.2688673e-08	9.2594242e-08	9.259783e-08	9.258568e-08	9.2470813e-08	9.2465292e-08	9.2634274e-08	9.2574361e-08	9.2683976e-08	9.2727326e-08	9.2538464e-08	9.2595066e-08	9.2624056e-08	9.2677901e-08	9.2645323e-08	9.2483518e-08	9.2577672e-08	9.2486552e-08	9.2688673e-08	9.2674313e-08	9.2637862e-08	9.2575739e-08	9.2667406e-08	9.2654709e-08	9.2860965e-08	9.2658851e-08	9.2661885e-08	9.2677347e-08	9.2480207e-08	9.2544539e-08	9.2672103e-08	9.2693362e-08	9.2540674e-08	9.2850478e-08	9.2810438e-08	9.2796355e-08	9.2719596e-08	9.2581537e-08	9.261025e-08	9.2609426e-08	9.2799944e-08	9.276598e-08	9.2712142e-08	9.2653053e-08	9.2638416e-08	9.2602797e-08	9.2422496e-08	9.2572975e-08	9.2611636e-08	9.2540397e-08	9.2522171e-08	9.263676e-08	9.2650289e-08	9.2890787e-08	9.2862344e-08	9.2722907e-08	9.2680665e-08	9.2401507e-08	9.2488484e-08	9.2401237e-08	9.2577395e-08	9.2492904e-08	9.2495668e-08	9.2589268e-08	9.2748309e-08	9.2672103e-08	9.2603905e-08	9.2687287e-08	9.2613845e-08	9.265554e-08	9.2834739e-08	9.2758803e-08	9.2756316e-08	9.2771778e-08	9.2704958e-08	9.2620191e-08	9.2560001e-08	9.2627374e-08	9.2614393e-08	9.2649188e-08	9.2683422e-08	9.2622678e-08	9.2640626e-08	9.2623786e-08	9.2640626e-08	9.2761567e-08	9.2862074e-08	9.2807397e-08	9.2780063e-08	9.2571597e-08	9.2415313e-08	9.2465847e-08	9.2508365e-08	9.2596721e-08	9.2482686e-08	9.2677901e-08	9.2746653e-08	9.2625442e-08	9.2602797e-08	9.2726225e-08	9.2646424e-08	9.2454798e-08	9.2742233e-08	9.2623232e-08	9.2665204e-08	9.2547026e-08	9.2579327e-08	9.2680942e-08	9.273009e-08	9.2623509e-08	9.2599763e-08	9.2772055e-08	9.2666582e-08	9.2702201e-08	9.2839151e-08	9.2780894e-08	9.2668515e-08	9.259562e-08	9.2621022e-08	9.279028e-08	9.2628753e-08	9.2531558e-08	9.2700269e-08	9.2775373e-08	9.2480754e-08	9.2634551e-08	9.26536e-08	9.2628476e-08	9.2580983e-08	9.2624887e-08	9.2722082e-08	9.2619644e-08	9.261467e-08	9.2738645e-08	9.2747761e-08	9.2834185e-08	9.2856546e-08	9.2754384e-08	9.2693085e-08	9.2605561e-08	9.2648357e-08	9.2632895e-08	9.2576293e-08	9.2727603e-08	9.2596721e-08	9.2543161e-08
9.2584848e-08	9.2737267e-08	9.276819e-08	9.2774265e-08	9.2699437e-08	9.2612737e-08	9.2614947e-08	9.2685632e-08	9.2680388e-08	9.253322e-08	9.2776475e-08	9.2790557e-08	9.2920885e-08	9.2808229e-08	9.282148e-08	9.2571319e-08	9.2542329e-08	9.2538741e-08	9.2449277e-08	9.2469158e-08	9.2457284e-08	9.2574084e-08	9.2578226e-08	9.2696403e-08	9.277371e-08	9.2616602e-08	9.2540951e-08	9.2675691e-08	9.2713798e-08	9.269143e-08	9.2566907e-08	9.255006e-08	9.2494012e-08	9.2669893e-08	9.2640626e-08	9.2523557e-08	9.2555304e-08	9.2846058e-08	9.2731469e-08	9.2828664e-08	9.2635659e-08	9.2565799e-08	9.2656364e-08	9.254785e-08	9.257657e-08	9.2513062e-08	9.2381903e-08	9.2453419e-08	9.2625442e-08	9.269143e-08	9.267238e-08	9.2616325e-08	9.253791e-08	9.2485728e-08	9.2553925e-08	9.2391844e-08	9.2346561e-08	9.2495114e-08	9.265333e-08	9.256911e-08	9.2593133e-08	9.2603628e-08	9.2650843e-08	9.2377491e-08	9.2584578e-08	9.2612737e-08	9.2653053e-08	9.247551e-08	9.2447344e-08	9.2613845e-08	9.2625996e-08	9.2728428e-08	9.2683145e-08	9.2565521e-08	9.2696681e-08	9.2707722e-08	9.2698613e-08	9.2807397e-08	9.2794423e-08	9.2712419e-08	9.2762392e-08	9.2833908e-08	9.2601695e-08	9.2733401e-08	9.2676245e-08	9.262682e-08	9.2519684e-08	9.2605838e-08	9.2725948e-08	9.2550891e-08	9.2571597e-08	9.2470266e-08	9.2498425e-08	9.249235e-08	9.2532389e-08	9.2600864e-08	9.2732023e-08	9.2486275e-08	9.2339384e-08	9.2654432e-08	9.2798011e-08	9.2594242e-08	9.2521617e-08	9.2515819e-08	9.2613014e-08	9.2558622e-08	9.2739754e-08	9.2728982e-08	9.2707168e-08	9.2637315e-08	9.2619921e-08	9.2576293e-08	9.255006e-08	9.2526314e-08	9.2528246e-08	9.2492904e-08	9.250671e-08	9.2599763e-08	9.2597553e-08	9.2810438e-08	9.2734503e-08	9.2522171e-08	9.273478e-08	9.2759358e-08	9.2741963e-08	9.2937178e-08	9.2834739e-08	9.2624333e-08	9.2468603e-08	9.2387978e-08	9.2667406e-08	9.2592856e-08	9.2666859e-08	9.2664372e-08	9.2613845e-08	9.2667136e-08	9.2565521e-08	9.2640349e-08	9.2555581e-08	9.2623786e-08	9.2640072e-08	9.2647532e-08	9.2787246e-08	9.2637592e-08	9.2610804e-08	9.280685e-08	9.2501189e-08	9.2357332e-08	9.2416975e-08	9.2354291e-08	9.2468333e-08	9.2621576e-08	9.2662717e-08	9.2559446e-08	9.2662439e-08	9.2843848e-08	9.2745275e-08	9.2617988e-08	9.2561933e-08	9.2702479e-08	9.2687841e-08	9.2635929e-08	9.2637862e-08	9.2654986e-08	9.2807397e-08	9.2623509e-08	9.2563312e-08	9.2655263e-08	9.2721251e-08	9.2741686e-08	9.2566353e-08	9.2409515e-08	9.2507264e-08	9.2354021e-08	9.2368374e-08	9.2342418e-08	9.2569941e-08	9.254785e-08	9.2647532e-08	9.2649735e-08	9.2699437e-08	9.2654986e-08	9.2572705e-08	9.2390188e-08	9.2400128e-08	9.2664095e-08	9.261025e-08	9.263124e-08	9.2625719e-08	9.2594242e-08	9.2771778e-08	9.2627374e-08	9.2619644e-08	9.24421e-08	9.2295203e-08	9.2498148e-08	9.2633449e-08	9.2854613e-08	9.2825069e-08	9.2894929e-08	9.2781171e-08	9.2818169e-08	9.2721528e-08	9.2716832e-08	9.2618258e-08	9.2560832e-08	9.2738368e-08	9.2663541e-08	9.26768e-08	9.244873e-08	9.2579882e-08	9.2535977e-08	9.2618535e-08	9.2587335e-08	9.2554203e-08	9.2582091e-08	9.2621576e-08	9.2680111e-08	9.2672934e-08	9.2597276e-08	9.2485173e-08	9.2577395e-08	9.2708277e-08	9.2787246e-08	9.2572428e-08	9.2661338e-08	9.2629584e-08	9.2745552e-08	9.265581e-08	9.254785e-08	9.2782827e-08	9.2802431e-08	9.2665751e-08	9.2634274e-08	9.255227e-08	9.2630962e-08	9.2601418e-08	9.2755769e-08	9.288609e-08	9.2762946e-08	9.2652222e-08	9.2465292e-08	9.2491803e-08	9.2556135e-08	9.2393776e-08	9.2543161e-08	9.2717109e-08	9.2536808e-08	9.2418631e-08	9.2536531e-08	9.2627651e-08	9.2712689e-08	9.261246e-08	9.2633726e-08	9.2542329e-08	9.2706891e-08	9.2814027e-08	9.2745552e-08	9.239433e-08	9.2372517e-08	9.2545363e-08	9.2594242e-08	9.2734233e-08	9.2682043e-08	9.2666582e-08	9.2470266e-08	9.2532666e-08	9.2296311e-08	9.2513062e-08	9.2693362e-08	9.2707168e-08	9.2723184e-08	9.2630685e-08	9.244431e-08	9.2398473e-08	9.2480207e-08	9.2611636e-08	9.2558068e-08	9.2460596e-08	9.2477165e-08	9.2485728e-08	9.258568e-08	9.2572705e-08	9.2592579e-08	9.2605006e-08	9.2624887e-08	9.2736435e-08	9.2731192e-08	9.2628476e-08	9.2444033e-08	9.2600587e-08	9.2605283e-08	9.2617157e-08	9.2495391e-08	9.2452041e-08	9.2525489e-08	9.2527969e-08	9.256911e-08	9.2603628e-08	9.2693085e-08	9.2846335e-08	9.2759635e-08	9.2719318e-08	9.2647532e-08	9.2579604e-08	9.2555034e-08	9.2608872e-08	9.2690328e-08	9.2658574e-08	9.265333e-08	9.2848268e-08	9.2601418e-08	9.2695572e-08	9.2630131e-08	9.269916e-08	9.2661338e-08	9.2651945e-08	9.2667136e-08	9.2646701e-08	9.2747207e-08	9.2707999e-08	9.2820933e-08	9.2844402e-08	9.2610527e-08	9.2769845e-08	9.2596721e-08	9.2741409e-08	9.2685909e-08	9.2822866e-08	9.2613845e-08	9.267238e-08	9.2704958e-08	9.2578503e-08	9.2750795e-08	9.2582091e-08	9.2588166e-08	9.2471922e-08	9.2624056e-08	9.2606662e-08	9.2542606e-08	9.2431051e-08	9.2366719e-08	9.2499256e-08	9.253101e-08	9.2740301e-08	9.2779786e-08	9.2592309e-08	9.2584848e-08	9.2762392e-08	9.2651121e-08	9.2648357e-08	9.2592309e-08	9.267017e-08	9.2835286e-08	9.2820933e-08	9.2666859e-08	9.2647532e-08	9.2561933e-08	9.2671279e-08	9.2574908e-08	9.2569664e-08	9.2630685e-08	9.2597276e-08	9.2745552e-08	9.2684253e-08	9.2575462e-08	9.2652222e-08	9.2698883e-08	9.2501743e-08	9.2400683e-08	9.2584024e-08	9.2729259e-08	9.2703026e-08	9.2554757e-08	9.2524104e-08	9.2284715e-08	9.2696403e-08	9.2719318e-08	9.2649188e-08	9.2374449e-08	9.2606939e-08	9.2578773e-08	9.2674036e-08	9.2598931e-08	9.2738645e-08	9.2598654e-08	9.2564967e-08	9.2480477e-08	9.2640626e-08	9.2622955e-08	9.2574084e-08	9.257657e-08	9.2672934e-08	9.2841638e-08	9.2823413e-08	9.2656364e-08	9.2753282e-08	9.2464191e-08	9.2643667e-08	9.293386e-08	9.2907079e-08	9.2643113e-08	9.2580706e-08	9.2494282e-08	9.2790557e-08	9.2683145e-08	9.2368097e-08	9.2568285e-08	9.2698883e-08	9.2592309e-08	9.2528524e-08	9.2445688e-08	9.2474679e-08	9.2508643e-08	9.2487937e-08	9.2613845e-08	9.2657743e-08	9.2631794e-08	9.2673758e-08	9.2626543e-08	9.2543708e-08	9.2602249e-08	9.2449554e-08	9.2567731e-08	9.2401784e-08	9.2599485e-08	9.2416144e-08	9.2506987e-08	9.2342148e-08	9.2518029e-08	9.2733956e-08	9.2768467e-08	9.2709101e-08	9.2637315e-08	9.2754107e-08	9.2759635e-08	9.2713243e-08	9.2822312e-08	9.2749694e-08	9.2720697e-08	9.257657e-08	9.2605006e-08	9.2786969e-08	9.2759912e-08	9.2695295e-08	9.2565244e-08	9.2404825e-08	9.2470813e-08	9.261219e-08	9.2695018e-08	9.2754938e-08	9.2520516e-08	9.2596721e-08	9.2770676e-08	9.2662439e-08	9.2588991e-08	9.2498702e-08	9.2491526e-08	9.2395162e-08	9.2571874e-08	9.2642281e-08	9.2613568e-08	9.267238e-08	9.2826454e-08	9.265333e-08	9.2525212e-08	9.2481031e-08	9.2550337e-08	9.2543985e-08	9.2681212e-08	9.2608317e-08	9.2662994e-08	9.2719873e-08	9.2594242e-08	9.2679556e-08	9.2621853e-08	9.2862621e-08	9.2691153e-08	9.2796633e-08	9.273699e-08	9.2573252e-08	9.2710209e-08	9.2651945e-08	9.2741132e-08	9.2749694e-08	9.2526868e-08	9.2476064e-08	9.2603074e-08	9.2513339e-08	9.2509197e-08	9.2651398e-08	9.2537633e-08	9.2578503e-08	9.2713798e-08	9.2679556e-08	9.2604182e-08	9.2443202e-08	9.2584024e-08	9.2616879e-08	9.2687017e-08	9.2719041e-08	9.2683976e-08	9.2584578e-08	9.2458393e-08	9.2463914e-08	9.2607493e-08	9.2665751e-08	9.2565244e-08	9.2648357e-08	9.2566907e-08	9.2410623e-08	9.2503676e-08
9.2742788e-08	9.2691707e-08	9.2738368e-08	9.2575462e-08	9.2701093e-08	9.2748309e-08	9.2597276e-08	9.2718217e-08	9.2665204e-08	9.2621853e-08	9.2831144e-08	9.2769845e-08	9.2593687e-08	9.2691984e-08	9.2624056e-08	9.2434369e-08	9.241338e-08	9.2467225e-08	9.2547296e-08	9.2447621e-08	9.2444857e-08	9.2465292e-08	9.2699437e-08	9.2691707e-08	9.2471367e-08	9.2584024e-08	9.2605838e-08	9.2793044e-08	9.2706891e-08	9.2534876e-08	9.2587335e-08	9.2590646e-08	9.2669616e-08	9.2568008e-08	9.2590099e-08	9.2512785e-08	9.261219e-08	9.2573806e-08	9.2547296e-08	9.2486005e-08	9.2682875e-08	9.2622123e-08	9.2406204e-08	9.2427463e-08	9.2542329e-08	9.2516096e-08	9.2534044e-08	9.2708824e-08	9.2678732e-08	9.2633172e-08	9.26536e-08	9.268453e-08	9.2683422e-08	9.2740578e-08	9.2618258e-08	9.2368651e-08	9.2453142e-08	9.2538741e-08	9.2397094e-08	9.2555858e-08	9.2658574e-08	9.2654155e-08	9.2651945e-08	9.2590646e-08	9.2668515e-08	9.2733679e-08	9.2569387e-08	9.2653053e-08	9.2659405e-08	9.2550614e-08	9.2592032e-08	9.2520239e-08	9.26224e-08	9.2716007e-08	9.2801052e-08	9.269916e-08	9.2563866e-08	9.2382734e-08	9.2210165e-08	9.2672934e-08	9.2598654e-08	9.2625996e-08	9.2625164e-08	9.2407582e-08	9.2428017e-08	9.2472469e-08	9.2568563e-08	9.2486829e-08	9.2544539e-08	9.2505879e-08	9.2497324e-08	9.2578226e-08	9.268453e-08	9.2598107e-08	9.2528246e-08	9.2925305e-08	9.3002889e-08	9.2720974e-08	9.2694194e-08	9.2693917e-08	9.2599485e-08	9.2662439e-08	9.2396817e-08	9.2332755e-08	9.2587335e-08	9.2679009e-08	9.2362299e-08	9.2598931e-08	9.2593133e-08	9.258568e-08	9.2596451e-08	9.2665751e-08	9.2756594e-08	9.2692261e-08	9.2458393e-08	9.2569941e-08	9.2480477e-08	9.2710486e-08	9.2751073e-08	9.2669616e-08	9.2618535e-08	9.2588991e-08	9.262461e-08	9.2718764e-08	9.2616602e-08	9.2575185e-08	9.2899626e-08	9.2642836e-08	9.2696951e-08	9.245894e-08	9.2492073e-08	9.2651945e-08	9.281375e-08	9.2881123e-08	9.2991847e-08	9.2637862e-08	9.2522448e-08	9.2634274e-08	9.2608047e-08	9.2680388e-08	9.2719318e-08	9.2502844e-08	9.243216e-08	9.2571319e-08	9.2750241e-08	9.277565e-08	9.2711034e-08	9.2584848e-08	9.2609149e-08	9.2634274e-08	9.2563589e-08	9.2688119e-08	9.2654155e-08	9.2438789e-08	9.2381903e-08	9.2693362e-08	9.2602249e-08	9.2731746e-08	9.2682598e-08	9.2681212e-08	9.2596174e-08	9.2589822e-08	9.2514163e-08	9.2671549e-08	9.2549229e-08	9.2621022e-08	9.2551716e-08	9.2748039e-08	9.2640903e-08	9.2693085e-08	9.2621299e-08	9.2545363e-08	9.2643113e-08	9.26456e-08	9.2672657e-08	9.2534322e-08	9.252107e-08	9.2709655e-08	9.2886921e-08	9.2681766e-08	9.272263e-08	9.2755215e-08	9.2808506e-08	9.2457007e-08	9.2460596e-08	9.2680665e-08	9.2609149e-08	9.2662717e-08	9.2595066e-08	9.2633996e-08	9.2435471e-08	9.2431605e-08	9.2222038e-08	9.2378038e-08	9.2496215e-08	9.2739199e-08	9.2915087e-08	9.2901558e-08	9.3000402e-08	9.2697228e-08	9.2593687e-08	9.2344081e-08	9.2523003e-08	9.274914e-08	9.2874217e-08	9.2709932e-08	9.269143e-08	9.2579604e-08	9.2649735e-08	9.2601418e-08	9.2575185e-08	9.2596999e-08	9.2578226e-08	9.2603351e-08	9.2628198e-08	9.2614393e-08	9.265581e-08	9.261246e-08	9.2471922e-08	9.2526314e-08	9.2656364e-08	9.2753005e-08	9.2728428e-08	9.2582916e-08	9.2743342e-08	9.2701924e-08	9.2761844e-08	9.2667406e-08	9.2648634e-08	9.2590923e-08	9.2766811e-08	9.2642281e-08	9.2780617e-08	9.2388255e-08	9.2787516e-08	9.2756871e-08	9.2772055e-08	9.2527422e-08	9.2373625e-08	9.2587335e-08	9.2619366e-08	9.265554e-08	9.2594512e-08	9.2752174e-08	9.2720697e-08	9.260777e-08	9.2547026e-08	9.2555034e-08	9.2524935e-08	9.2763223e-08	9.2773988e-08	9.2901281e-08	9.2689497e-08	9.2725948e-08	9.2618812e-08	9.258568e-08	9.3037954e-08	9.3233446e-08	9.3002612e-08	9.2704134e-08	9.2566353e-08	9.2568285e-08	9.2604182e-08	9.2679009e-08	9.2630408e-08	9.2572151e-08	9.2583193e-08	9.2687287e-08	9.2729259e-08	9.272236e-08	9.2743896e-08	9.259341e-08	9.2409515e-08	9.2494282e-08	9.2556689e-08	9.2674313e-08	9.2575185e-08	9.2589268e-08	9.2567731e-08	9.2521894e-08	9.254012e-08	9.2539018e-08	9.2527692e-08	9.2539565e-08	9.2559446e-08	9.2441823e-08	9.2482409e-08	9.2362299e-08	9.2505609e-08	9.2662439e-08	9.2537633e-08	9.2528524e-08	9.2680942e-08	9.2690605e-08	9.2580159e-08	9.2794146e-08	9.2718494e-08	9.2704958e-08	9.2812371e-08	9.2687287e-08	9.2641734e-08	9.2680942e-08	9.2676522e-08	9.2805742e-08	9.2739199e-08	9.271352e-08	9.2660507e-08	9.2667136e-08	9.2776197e-08	9.2715453e-08	9.2979697e-08	9.2728158e-08	9.2591755e-08	9.26224e-08	9.2591755e-08	9.2721251e-08	9.2554757e-08	9.2537633e-08	9.2613291e-08	9.2650843e-08	9.2761567e-08	9.2598654e-08	9.2541775e-08	9.2662994e-08	9.2580159e-08	9.2596174e-08	9.2545093e-08	9.26768e-08	9.2657196e-08	9.2659953e-08	9.2477165e-08	9.2340485e-08	9.2691707e-08	9.2652222e-08	9.2711311e-08	9.2671002e-08	9.2732023e-08	9.2733124e-08	9.2615778e-08	9.251886e-08	9.237224e-08	9.250892e-08	9.248766e-08	9.2658851e-08	9.2551716e-08	9.2482139e-08	9.2717109e-08	9.2590923e-08	9.2626543e-08	9.2784482e-08	9.2875879e-08	9.2884157e-08	9.2799944e-08	9.2540674e-08	9.2625996e-08	9.2637038e-08	9.2526037e-08	9.2619921e-08	9.2435748e-08	9.2619089e-08	9.2569387e-08	9.2625442e-08	9.2604182e-08	9.2509751e-08	9.2591755e-08	9.2539565e-08	9.2432714e-08	9.258126e-08	9.2659675e-08	9.2737544e-08	9.2698336e-08	9.2661338e-08	9.2594242e-08	9.2537633e-08	9.2479652e-08	9.2608595e-08	9.266023e-08	9.2591478e-08	9.2589545e-08	9.2654986e-08	9.2516373e-08	9.2485728e-08	9.2750518e-08	9.2647532e-08	9.2547296e-08	9.2639247e-08	9.2718494e-08	9.2755215e-08	9.2850748e-08	9.2679009e-08	9.2586781e-08	9.2662994e-08	9.276571e-08	9.2770954e-08	9.268453e-08	9.2608317e-08	9.2261246e-08	9.2557514e-08	9.2663271e-08	9.245673e-08	9.2320882e-08	9.2400683e-08	9.264118e-08	9.2777853e-08	9.2517482e-08	9.2637038e-08	9.2539295e-08	9.2535153e-08	9.2417523e-08	9.2559169e-08	9.2542329e-08	9.258568e-08	9.2629584e-08	9.2450932e-08	9.2553648e-08	9.2525212e-08	9.2605561e-08	9.2622678e-08	9.2581814e-08	9.2398196e-08	9.2511684e-08	9.2402338e-08	9.2559169e-08	9.2628476e-08	9.26224e-08	9.2555858e-08	9.2529902e-08	9.2392675e-08	9.2748039e-08	9.2750241e-08	9.2564967e-08	9.2505331e-08	9.2693639e-08	9.2632064e-08	9.2587335e-08	9.2540397e-08	9.2518029e-08	9.2375835e-08	9.2565799e-08	9.2450108e-08	9.2584848e-08	9.2692815e-08	9.2568008e-08	9.2604452e-08	9.2526868e-08	9.253101e-08	9.2546472e-08	9.2632618e-08	9.2565244e-08	9.2584848e-08	9.2657473e-08	9.2637038e-08	9.2487106e-08	9.2460873e-08	9.2513616e-08	9.2657196e-08	9.2606115e-08	9.2582368e-08	9.2654986e-08	9.2641734e-08	9.267238e-08	9.2452041e-08	9.2483518e-08	9.2480477e-08	9.2453142e-08	9.2546472e-08	9.2476064e-08	9.2504223e-08	9.2669616e-08	9.2864553e-08	9.2790835e-08	9.2743619e-08	9.277371e-08	9.2719596e-08	9.2526591e-08	9.2679834e-08	9.2694748e-08	9.2597276e-08	9.2511684e-08	9.2525489e-08	9.2547296e-08	9.2613845e-08	9.2539565e-08	9.2566353e-08	9.2512231e-08	9.242774e-08	9.2629584e-08	9.2605561e-08	9.2602797e-08	9.2512785e-08	9.243989e-08	9.2586234e-08	9.2528246e-08	9.2365063e-08	9.2417523e-08	9.2553371e-08	9.2604729e-08	9.2621853e-08	9.2790003e-08	9.2682598e-08	9.2642281e-08	9.2482686e-08	9.2399574e-08	9.2694194e-08	9.2675968e-08	9.2657743e-08	9.2388809e-08	9.2489316e-08	9.254564e-08	9.2444033e-08	9.2354846e-08	9.2401507e-08
9.2883887e-08	9.2762669e-08	9.258347e-08	9.271573e-08	9.2595343e-08	9.2673758e-08	9.2685084e-08	9.2621576e-08	9.2839151e-08	9.2835009e-08	9.2714075e-08	9.2589268e-08	9.2672934e-08	9.26224e-08	9.2512785e-08	9.2543161e-08	9.252107e-08	9.2326957e-08	9.2447344e-08	9.2629584e-08	9.2789726e-08	9.2766257e-08	9.2695018e-08	9.2697782e-08	9.285931e-08	9.2826177e-08	9.2719596e-08	9.2690328e-08	9.2727603e-08	9.2666028e-08	9.2588991e-08	9.273699e-08	9.2671826e-08	9.2602249e-08	9.2658574e-08	9.2657743e-08	9.2735888e-08	9.2709101e-08	9.2472469e-08	9.2449277e-08	9.2578503e-08	9.2402615e-08	9.2549783e-08	9.2643667e-08	9.2654155e-08	9.2503676e-08	9.256911e-08	9.2603074e-08	9.2658297e-08	9.2685909e-08	9.2743065e-08	9.2712966e-08	9.2573806e-08	9.250892e-08	9.2500358e-08	9.257684e-08	9.2696403e-08	9.2487937e-08	9.2658297e-08	9.2654155e-08	9.2796355e-08	9.2589545e-08	9.2670724e-08	9.2649188e-08	9.2661338e-08	9.2587612e-08	9.2520793e-08	9.2770954e-08	9.2509474e-08	9.2606385e-08	9.2510298e-08	9.2410346e-08	9.2596451e-08	9.2616602e-08	9.2889408e-08	9.2605561e-08	9.276571e-08	9.2725116e-08	9.2703026e-08	9.2530179e-08	9.2610804e-08	9.2612737e-08	9.2509474e-08	9.260777e-08	9.2661338e-08	9.256911e-08	9.2575185e-08	9.2697228e-08	9.2636483e-08	9.2691984e-08	9.266796e-08	9.2707999e-08	9.2638416e-08	9.2636483e-08	9.266796e-08	9.2736435e-08	9.2757148e-08	9.2840537e-08	9.2603905e-08	9.2519961e-08	9.2521347e-08	9.2468603e-08	9.2402061e-08	9.2675414e-08	9.277565e-08	9.2741686e-08	9.2772332e-08	9.2603628e-08	9.2569941e-08	9.2398196e-08	9.2526868e-08	9.2601972e-08	9.2549783e-08	9.250229e-08	9.2561933e-08	9.2607493e-08	9.2714899e-08	9.2631794e-08	9.2707999e-08	9.2855444e-08	9.2684807e-08	9.2629307e-08	9.2603074e-08	9.2630131e-08	9.2571874e-08	9.2438235e-08	9.2422219e-08	9.2726495e-08	9.2714075e-08	9.2728982e-08	9.2652499e-08	9.2674036e-08	9.248987e-08	9.2638139e-08	9.2694471e-08	9.2588991e-08	9.2712689e-08	9.2549783e-08	9.2528246e-08	9.2468603e-08	9.2533767e-08	9.2560001e-08	9.2405649e-08	9.2311218e-08	9.2527969e-08	9.2611913e-08	9.2603628e-08	9.2648079e-08	9.2666859e-08	9.2610527e-08	9.2763223e-08	9.2694194e-08	9.2675968e-08	9.2543431e-08	9.2553925e-08	9.2343527e-08	9.2406204e-08	9.2587889e-08	9.2573252e-08	9.242774e-08	9.2549229e-08	9.253349e-08	9.2777583e-08	9.2613014e-08	9.2699437e-08	9.2616879e-08	9.2674036e-08	9.2659675e-08	9.2559169e-08	9.2517482e-08	9.2582916e-08	9.2671279e-08	9.2623509e-08	9.2664095e-08	9.2642281e-08	9.248545e-08	9.2714629e-08	9.2721251e-08	9.2634828e-08	9.2750518e-08	9.2585125e-08	9.2585125e-08	9.2592309e-08	9.2530733e-08	9.2618258e-08	9.2543161e-08	9.2611636e-08	9.2724839e-08	9.2571042e-08	9.2548127e-08	9.2660507e-08	9.272788e-08	9.2720427e-08	9.2716007e-08	9.270358e-08	9.274472e-08	9.2716007e-08	9.277344e-08	9.2580706e-08	9.2496215e-08	9.2360921e-08	9.2445966e-08	9.2402338e-08	9.2783651e-08	9.2746653e-08	9.2859864e-08	9.2535977e-08	9.2535423e-08	9.2516096e-08	9.2542052e-08	9.2457284e-08	9.2759912e-08	9.2730367e-08	9.2896308e-08	9.2790835e-08	9.2766257e-08	9.267459e-08	9.2512231e-08	9.2568563e-08	9.264587e-08	9.2764878e-08	9.2712419e-08	9.268922e-08	9.2627097e-08	9.2615778e-08	9.2452318e-08	9.2628476e-08	9.2506156e-08	9.2699992e-08	9.2619366e-08	9.2610804e-08	9.2621299e-08	9.257657e-08	9.264587e-08	9.2761844e-08	9.2671826e-08	9.2595897e-08	9.2546472e-08	9.2455906e-08	9.2308461e-08	9.2506156e-08	9.2630685e-08	9.2797187e-08	9.2684253e-08	9.2541498e-08	9.2668515e-08	9.2568285e-08	9.2581814e-08	9.2690051e-08	9.2602797e-08	9.2685909e-08	9.2501189e-08	9.2453419e-08	9.262461e-08	9.2997368e-08	9.2995158e-08	9.302056e-08	9.3548771e-08	9.2907356e-08	9.2671826e-08	9.2625719e-08	9.2542884e-08	9.2599485e-08	9.2592579e-08	9.2444857e-08	9.2693085e-08	9.2680665e-08	9.2816236e-08	9.2790557e-08	9.268922e-08	9.2506987e-08	9.2490417e-08	9.2503676e-08	9.2529902e-08	9.2491803e-08	9.2433815e-08	9.2456183e-08	9.2521894e-08	9.2555034e-08	9.2542606e-08	9.2656919e-08	9.2639795e-08	9.261467e-08	9.2504223e-08	9.2616602e-08	9.2535977e-08	9.2326133e-08	9.2421118e-08	9.257657e-08	9.2565521e-08	9.261219e-08	9.2668792e-08	9.2759912e-08	9.264339e-08	9.2831975e-08	9.2644491e-08	9.2767088e-08	9.2858208e-08	9.2663541e-08	9.2662994e-08	9.2579327e-08	9.2520516e-08	9.2626543e-08	9.2738922e-08	9.2680388e-08	9.2739199e-08	9.2625442e-08	9.2673211e-08	9.2776752e-08	9.2841915e-08	9.2769845e-08	9.2736165e-08	9.2583193e-08	9.2607216e-08	9.2531835e-08	9.2484072e-08	9.2614947e-08	9.2624056e-08	9.2525212e-08	9.2633449e-08	9.2603905e-08	9.2482409e-08	9.2494282e-08	9.2621576e-08	9.2718217e-08	9.2688119e-08	9.2570495e-08	9.261246e-08	9.2558068e-08	9.2637862e-08	9.2628476e-08	9.2639247e-08	9.2546749e-08	9.2542052e-08	9.2643937e-08	9.2557514e-08	9.2556967e-08	9.2545363e-08	9.2579604e-08	9.2519137e-08	9.2527422e-08	9.2520239e-08	9.269916e-08	9.2591755e-08	9.2592579e-08	9.2793321e-08	9.2695018e-08	9.2805742e-08	9.2746106e-08	9.3050659e-08	9.3156132e-08	9.3019459e-08	9.2725948e-08	9.2706621e-08	9.2740578e-08	9.2644214e-08	9.2638416e-08	9.2643667e-08	9.2728428e-08	9.2821203e-08	9.2650843e-08	9.2454528e-08	9.2549229e-08	9.2509751e-08	9.257657e-08	9.2615778e-08	9.2632618e-08	9.2498148e-08	9.2627097e-08	9.273009e-08	9.2568563e-08	9.2666028e-08	9.2691984e-08	9.2743619e-08	9.2347946e-08	9.2590376e-08	9.2552824e-08	9.2424706e-08	9.2558068e-08	9.2529078e-08	9.2808506e-08	9.2700823e-08	9.2701924e-08	9.2589545e-08	9.2620468e-08	9.279249e-08	9.2908735e-08	9.2834185e-08	9.2760736e-08	9.2698613e-08	9.2679009e-08	9.2723184e-08	9.254564e-08	9.2575185e-08	9.2434369e-08	9.2507818e-08	9.2596451e-08	9.2648634e-08	9.2487106e-08	9.243989e-08	9.2330552e-08	9.2653053e-08	9.2542884e-08	9.2487106e-08	9.2406204e-08	9.2526868e-08	9.2499256e-08	9.2415043e-08	9.250892e-08	9.2535153e-08	9.2539018e-08	9.2744997e-08	9.279249e-08	9.2692538e-08	9.2607493e-08	9.2504777e-08	9.2625719e-08	9.2467779e-08	9.2465292e-08	9.2364509e-08	9.2244122e-08	9.239875e-08	9.2557791e-08	9.2438235e-08	9.244873e-08	9.2428571e-08	9.2343804e-08	9.2644768e-08	9.2698059e-08	9.2607493e-08	9.2556967e-08	9.2570218e-08	9.2502567e-08	9.2613014e-08	9.2619921e-08	9.2587889e-08	9.2523827e-08	9.231978e-08	9.2287472e-08	9.2298798e-08	9.2637315e-08	9.2683976e-08	9.2744166e-08	9.2652499e-08	9.2481585e-08	9.2509751e-08	9.2749694e-08	9.2739477e-08	9.2844402e-08	9.2727603e-08	9.2806296e-08	9.2626266e-08	9.2605283e-08	9.2581537e-08	9.2496769e-08	9.2519414e-08	9.2629584e-08	9.2605838e-08	9.2711311e-08	9.2551161e-08	9.2635105e-08	9.2480477e-08	9.2352089e-08	9.2508365e-08	9.2607216e-08	9.2613568e-08	9.2564143e-08	9.2671826e-08	9.2606385e-08	9.2688396e-08	9.2856823e-08	9.2783104e-08	9.2637038e-08	9.2688396e-08	9.2759358e-08	9.2669893e-08	9.2555581e-08	9.2637862e-08	9.2637038e-08	9.2584848e-08	9.2524658e-08	9.2534876e-08	9.2638693e-08	9.2777029e-08	9.2617988e-08	9.2818723e-08	9.2581814e-08	9.2429119e-08	9.2401237e-08	9.2374172e-08	9.2514995e-08	9.2613568e-08	9.2592856e-08	9.2411177e-08	9.239875e-08	9.2471922e-08	9.2739199e-08	9.2805195e-08	9.2827278e-08	9.2843294e-08	9.2736165e-08	9.2468881e-08	9.2593964e-08	9.2547296e-08	9.2669339e-08	9.2605838e-08	9.2598931e-08	9.2592579e-08	9.2576016e-08	9.242774e-08	9.2470536e-08	9.2620191e-08
9.2628476e-08	9.2407859e-08	9.2532943e-08	9.2374172e-08	9.2637592e-08	9.2705513e-08	9.2537633e-08	9.2755215e-08	9.2647255e-08	9.2527422e-08	9.2522171e-08	9.253349e-08	9.2541498e-08	9.2549229e-08	9.2548682e-08	9.2598384e-08	9.2564143e-08	9.2616055e-08	9.2491248e-08	9.2635929e-08	9.2724292e-08	9.2764878e-08	9.2719596e-08	9.2631517e-08	9.2646701e-08	9.2773988e-08	9.2850478e-08	9.2631517e-08	9.2523557e-08	9.2613291e-08	9.2637592e-08	9.2721251e-08	9.2521894e-08	9.2686463e-08	9.2633996e-08	9.2629584e-08	9.2476334e-08	9.2570495e-08	9.250671e-08	9.2502844e-08	9.2522725e-08	9.2548127e-08	9.2772332e-08	9.2737821e-08	9.2796355e-08	9.2665751e-08	9.2709932e-08	9.2555304e-08	9.2529078e-08	9.2650012e-08	9.236534e-08	9.2392398e-08	9.2556412e-08	9.2469158e-08	9.2434647e-08	9.2456183e-08	9.2561102e-08	9.2795801e-08	9.2819825e-08	9.275135e-08	9.2608595e-08	9.2661885e-08	9.2717386e-08	9.2662162e-08	9.2615224e-08	9.2458663e-08	9.2559446e-08	9.2724015e-08	9.2629861e-08	9.2651398e-08	9.2681212e-08	9.2758249e-08	9.2663271e-08	9.254564e-08	9.2462258e-08	9.2577672e-08	9.2675144e-08	9.2648079e-08	9.2590646e-08	9.2635659e-08	9.2631517e-08	9.2656919e-08	9.2642004e-08	9.2716007e-08	9.2632618e-08	9.2723738e-08	9.2633726e-08	9.2614947e-08	9.2709655e-08	9.2667406e-08	9.2565244e-08	9.242553e-08	9.250229e-08	9.2586511e-08	9.2655263e-08	9.2322814e-08	9.2140858e-08	9.2566907e-08	9.2545093e-08	9.2359542e-08	9.2378869e-08	9.2410346e-08	9.2678732e-08	9.2756871e-08	9.2737544e-08	9.2569664e-08	9.2469158e-08	9.2617711e-08	9.2623232e-08	9.249235e-08	9.2462805e-08	9.2517205e-08	9.2428849e-08	9.2506433e-08	9.278034e-08	9.275908e-08	9.2649465e-08	9.2582091e-08	9.2735334e-08	9.2841084e-08	9.2803532e-08	9.2838604e-08	9.2699715e-08	9.2801322e-08	9.2825069e-08	9.2438789e-08	9.2301278e-08	9.2569387e-08	9.247109e-08	9.2577672e-08	9.2432437e-08	9.273009e-08	9.2543431e-08	9.2370307e-08	9.2325024e-08	9.2640626e-08	9.2746106e-08	9.270137e-08	9.2662717e-08	9.2510298e-08	9.2648911e-08	9.2649735e-08	9.2735057e-08	9.2575739e-08	9.2400406e-08	9.2396817e-08	9.2430227e-08	9.2559723e-08	9.272788e-08	9.2749971e-08	9.2566076e-08	9.2623232e-08	9.2515272e-08	9.2817615e-08	9.2584848e-08	9.263124e-08	9.2701647e-08	9.2447067e-08	9.2460049e-08	9.2546472e-08	9.2497878e-08	9.2712689e-08	9.2650566e-08	9.2563866e-08	9.2505054e-08	9.2625164e-08	9.2866763e-08	9.2690883e-08	9.2849923e-08	9.2768467e-08	9.2712419e-08	9.2669616e-08	9.2616055e-08	9.2598384e-08	9.2532666e-08	9.2693085e-08	9.2474956e-08	9.2569664e-08	9.2630131e-08	9.2627097e-08	9.2728705e-08	9.258347e-08	9.2411177e-08	9.2652222e-08	9.2562487e-08	9.258347e-08	9.2545093e-08	9.2551716e-08	9.2634274e-08	9.2473577e-08	9.2579604e-08	9.2618258e-08	9.2714629e-08	9.2643667e-08	9.2830042e-08	9.2584578e-08	9.2688673e-08	9.2476888e-08	9.2415043e-08	9.2675144e-08	9.2512785e-08	9.256221e-08	9.2660784e-08	9.233635e-08	9.2691984e-08	9.2526037e-08	9.2592579e-08	9.2570495e-08	9.2695018e-08	9.2605838e-08	9.26536e-08	9.2619089e-08	9.2650012e-08	9.2634274e-08	9.2684807e-08	9.2395709e-08	9.2468333e-08	9.2593687e-08	9.2688396e-08	9.2644491e-08	9.2620191e-08	9.2668238e-08	9.2648634e-08	9.2628198e-08	9.2646978e-08	9.2685909e-08	9.2510298e-08	9.2561933e-08	9.2549506e-08	9.2642559e-08	9.259562e-08	9.2597276e-08	9.2509197e-08	9.2658851e-08	9.240317e-08	9.2596721e-08	9.2539295e-08	9.2527145e-08	9.2708554e-08	9.2535153e-08	9.2646701e-08	9.2585125e-08	9.2812925e-08	9.2657743e-08	9.2640349e-08	9.2747207e-08	9.2652499e-08	9.2709101e-08	9.2725116e-08	9.2536808e-08	9.2667406e-08	9.2755215e-08	9.2597276e-08	9.2509751e-08	9.2409792e-08	9.2484896e-08	9.2151346e-08	9.1348404e-08	9.2490971e-08	9.2651121e-08	9.2709378e-08	9.2693917e-08	9.2697228e-08	9.2608047e-08	9.2637862e-08	9.2815128e-08	9.2756871e-08	9.2643667e-08	9.2869527e-08	9.2749417e-08	9.2678732e-08	9.2393506e-08	9.2494837e-08	9.2621022e-08	9.238218e-08	9.236976e-08	9.2520793e-08	9.2630408e-08	9.2699715e-08	9.2694194e-08	9.2695295e-08	9.2746376e-08	9.2843848e-08	9.2836672e-08	9.2616602e-08	9.2618258e-08	9.2543161e-08	9.2635382e-08	9.2741132e-08	9.2798011e-08	9.2672934e-08	9.2687287e-08	9.2616879e-08	9.2806296e-08	9.2574638e-08	9.253349e-08	9.2632341e-08	9.2605006e-08	9.2535423e-08	9.2564967e-08	9.2599208e-08	9.2488762e-08	9.2819825e-08	9.2873947e-08	9.2738098e-08	9.2537633e-08	9.2820933e-08	9.2563866e-08	9.2477165e-08	9.2547573e-08	9.2371415e-08	9.2434092e-08	9.2577118e-08	9.259783e-08	9.2577672e-08	9.2602249e-08	9.2564143e-08	9.2618535e-08	9.2676245e-08	9.268922e-08	9.2711311e-08	9.2724839e-08	9.2685084e-08	9.2590923e-08	9.2546195e-08	9.2541228e-08	9.273257e-08	9.2644214e-08	9.2582916e-08	9.2619089e-08	9.2573529e-08	9.2624333e-08	9.2688119e-08	9.257905e-08	9.2546749e-08	9.2504777e-08	9.2435471e-08	9.2434369e-08	9.2505879e-08	9.2556967e-08	9.2671279e-08	9.2654432e-08	9.2572428e-08	9.2644768e-08	9.2731746e-08	9.2657743e-08	9.2589268e-08	9.2642281e-08	9.2594242e-08	9.2704688e-08	9.2759912e-08	9.2817338e-08	9.2571319e-08	9.2668515e-08	9.2548127e-08	9.2591478e-08	9.2595897e-08	9.278255e-08	9.2664649e-08	9.2652499e-08	9.2615778e-08	9.260004e-08	9.2596999e-08	9.259562e-08	9.2644768e-08	9.2791936e-08	9.2643113e-08	9.2635659e-08	9.2352636e-08	9.285489e-08	9.2663271e-08	9.256221e-08	9.2679556e-08	9.2678178e-08	9.2501743e-08	9.2685084e-08	9.2599208e-08	9.2601418e-08	9.2624887e-08	9.2813195e-08	9.2687287e-08	9.2717386e-08	9.2528246e-08	9.2810438e-08	9.2815959e-08	9.2865662e-08	9.2522171e-08	9.2592856e-08	9.2800498e-08	9.2646424e-08	9.2570495e-08	9.2662994e-08	9.2412279e-08	9.2540951e-08	9.245646e-08	9.2608047e-08	9.2627651e-08	9.2633449e-08	9.2572428e-08	9.2453142e-08	9.2621853e-08	9.2588444e-08	9.2558899e-08	9.2585957e-08	9.2429396e-08	9.2667406e-08	9.2578503e-08	9.2622678e-08	9.2578503e-08	9.255006e-08	9.2636483e-08	9.2656364e-08	9.2806296e-08	9.2630685e-08	9.2643937e-08	9.2566907e-08	9.2566907e-08	9.251665e-08	9.2620745e-08	9.245894e-08	9.2462805e-08	9.251886e-08	9.2344081e-08	9.2572975e-08	9.2413657e-08	9.2590646e-08	9.260998e-08	9.2707445e-08	9.2712419e-08	9.2664649e-08	9.2508643e-08	9.2519137e-08	9.2755215e-08	9.2627097e-08	9.2633172e-08	9.2554203e-08	9.2632064e-08	9.2650566e-08	9.2732023e-08	9.296258e-08	9.2806019e-08	9.2659675e-08	9.2505879e-08	9.2611636e-08	9.2642004e-08	9.2530456e-08	9.2606939e-08	9.2452865e-08	9.2643113e-08	9.2743065e-08	9.279249e-08	9.2534599e-08	9.2564967e-08	9.2583193e-08	9.2609703e-08	9.2621576e-08	9.2657473e-08	9.2640903e-08	9.2580706e-08	9.2712142e-08	9.2557514e-08	9.2696126e-08	9.2679279e-08	9.2563312e-08	9.2792767e-08	9.2670447e-08	9.2823967e-08	9.2896308e-08	9.2821203e-08	9.2701647e-08	9.2739199e-08	9.2575185e-08	9.2568008e-08	9.2514995e-08	9.2514718e-08	9.2598931e-08	9.2602249e-08	9.2692538e-08	9.2599763e-08	9.2624056e-08	9.2728428e-08	9.261025e-08	9.2459217e-08	9.239875e-08	9.2664372e-08	9.256663e-08	9.2608595e-08	9.253791e-08	9.2608047e-08	9.2383289e-08	9.2529355e-08	9.2484619e-08	9.2634828e-08	9.2551716e-08	9.2647532e-08	9.2675414e-08	9.2866216e-08	9.2769021e-08	9.2593687e-08	9.2500912e-08	9.2414766e-08	9.2584024e-08	9.2580983e-08	9.2667406e-08	9.2502567e-08	9.2630131e-08	9.2603905e-08	9.2512785e-08	9.2460326e-08	9.2490694e-08	9.2637315e-08	9.2584301e-08
9.2401237e-08	9.2508365e-08	9.2577949e-08	9.2719873e-08	9.2648911e-08	9.2703303e-08	9.2587335e-08	9.2634274e-08	9.2534599e-08	9.2770676e-08	9.2712142e-08	9.2664926e-08	9.2735334e-08	9.2620745e-08	9.25912e-08	9.2499256e-08	9.2455629e-08	9.2632618e-08	9.2871183e-08	9.2707999e-08	9.2685909e-08	9.2666305e-08	9.2822866e-08	9.2920331e-08	9.2634828e-08	9.2567454e-08	9.2545918e-08	9.2546472e-08	9.2410069e-08	9.2586781e-08	9.2500912e-08	9.2448452e-08	9.2628198e-08	9.2615501e-08	9.261467e-08	9.2678732e-08	9.2638416e-08	9.2671279e-08	9.2590099e-08	9.2526868e-08	9.2822866e-08	9.2748863e-08	9.2879191e-08	9.2774819e-08	9.2559723e-08	9.2669616e-08	9.2694194e-08	9.26536e-08	9.2559723e-08	9.241311e-08	9.2510298e-08	9.2456183e-08	9.2554757e-08	9.2666028e-08	9.2491803e-08	9.2738368e-08	9.2640072e-08	9.2701093e-08	9.2671002e-08	9.2531835e-08	9.2635105e-08	9.2699715e-08	9.2577395e-08	9.2412002e-08	9.2562487e-08	9.2411447e-08	9.2515272e-08	9.2644768e-08	9.2892442e-08	9.2574908e-08	9.2691153e-08	9.2637038e-08	9.2607493e-08	9.2597276e-08	9.2354021e-08	9.2685909e-08	9.2566076e-08	9.270579e-08	9.2656919e-08	9.2659675e-08	9.271573e-08	9.2689774e-08	9.2720427e-08	9.2648357e-08	9.255227e-08	9.2480754e-08	9.2578226e-08	9.2590923e-08	9.246115e-08	9.2534322e-08	9.2613014e-08	9.249456e-08	9.2803809e-08	9.2705513e-08	9.2685084e-08	9.2513616e-08	9.2483518e-08	9.2501189e-08	9.2526591e-08	9.2589268e-08	9.263676e-08	9.2637592e-08	9.2793321e-08	9.2634274e-08	9.2569664e-08	9.2521894e-08	9.2592579e-08	9.2503676e-08	9.2620468e-08	9.2646147e-08	9.257657e-08	9.2444033e-08	9.2540674e-08	9.2707722e-08	9.2771778e-08	9.2808783e-08	9.2762669e-08	9.2666859e-08	9.2658297e-08	9.2574361e-08	9.2714075e-08	9.2664372e-08	9.2548682e-08	9.2419185e-08	9.2486275e-08	9.2613845e-08	9.268895e-08	9.2588444e-08	9.2558345e-08	9.2548127e-08	9.2565244e-08	9.2714352e-08	9.2543708e-08	9.2582646e-08	9.2497601e-08	9.2623509e-08	9.2669893e-08	9.2739477e-08	9.2529078e-08	9.2682875e-08	9.2696951e-08	9.272015e-08	9.2577395e-08	9.2564143e-08	9.2464191e-08	9.2398196e-08	9.2543431e-08	9.2512508e-08	9.2568008e-08	9.2423875e-08	9.2617157e-08	9.2530179e-08	9.2483241e-08	9.2554203e-08	9.2561379e-08	9.2592032e-08	9.2479929e-08	9.2631517e-08	9.2550614e-08	9.2624333e-08	9.2667136e-08	9.24733e-08	9.2426916e-08	9.2426916e-08	9.2741409e-08	9.2681212e-08	9.2606115e-08	9.2790003e-08	9.2812094e-08	9.2641457e-08	9.2780894e-08	9.278255e-08	9.274914e-08	9.2453419e-08	9.2680388e-08	9.2687564e-08	9.2677901e-08	9.2685632e-08	9.2569941e-08	9.2578773e-08	9.2528246e-08	9.2458116e-08	9.26456e-08	9.2617988e-08	9.2603351e-08	9.2698336e-08	9.2526314e-08	9.2432984e-08	9.2524658e-08	9.2667406e-08	9.2650566e-08	9.262682e-08	9.2684807e-08	9.2769298e-08	9.2583193e-08	9.2733956e-08	9.2581537e-08	9.2543161e-08	9.2503122e-08	9.2489593e-08	9.2621022e-08	9.2575185e-08	9.2571042e-08	9.2676522e-08	9.241559e-08	9.2417245e-08	9.2397094e-08	9.2605838e-08	9.2694471e-08	9.2623509e-08	9.2645045e-08	9.2535423e-08	9.2510021e-08	9.249014e-08	9.2574084e-08	9.2560278e-08	9.2630408e-08	9.2588714e-08	9.2692538e-08	9.294822e-08	9.2823136e-08	9.2583747e-08	9.2558899e-08	9.2571874e-08	9.2595897e-08	9.2665474e-08	9.2569941e-08	9.2591755e-08	9.2716007e-08	9.2593964e-08	9.2476334e-08	9.2662717e-08	9.2632618e-08	9.253322e-08	9.233635e-08	9.2453142e-08	9.2429673e-08	9.254785e-08	9.2702201e-08	9.2724015e-08	9.264587e-08	9.2662439e-08	9.2619644e-08	9.2791936e-08	9.2849369e-08	9.2605006e-08	9.2675414e-08	9.264339e-08	9.2617711e-08	9.2589268e-08	9.267017e-08	9.2750241e-08	9.2686186e-08	9.2307353e-08	9.2233634e-08	9.2304873e-08	9.2088122e-08	9.2169294e-08	9.1984298e-08	9.2499256e-08	9.2663541e-08	9.2566907e-08	9.2513339e-08	9.245646e-08	9.2640903e-08	9.2341317e-08	9.2369206e-08	9.2601695e-08	9.251886e-08	9.2538187e-08	9.2337729e-08	9.2505331e-08	9.2530179e-08	9.2548682e-08	9.2662994e-08	9.2646978e-08	9.2691153e-08	9.2481031e-08	9.2559723e-08	9.2659953e-08	9.2681489e-08	9.2714899e-08	9.2635929e-08	9.2627097e-08	9.2552824e-08	9.2619921e-08	9.2680111e-08	9.2779516e-08	9.2662162e-08	9.2610527e-08	9.2680111e-08	9.2767642e-08	9.280464e-08	9.2741409e-08	9.2775096e-08	9.2712966e-08	9.2658297e-08	9.2687564e-08	9.2621022e-08	9.2468603e-08	9.2655263e-08	9.2928893e-08	9.2811817e-08	9.2799119e-08	9.2675414e-08	9.2704958e-08	9.2570218e-08	9.2623232e-08	9.2509474e-08	9.2312604e-08	9.2249095e-08	9.2539565e-08	9.2593687e-08	9.261246e-08	9.2549229e-08	9.2657473e-08	9.2663541e-08	9.2628753e-08	9.2576016e-08	9.238439e-08	9.249014e-08	9.2657196e-08	9.2501466e-08	9.2681489e-08	9.2761844e-08	9.2732847e-08	9.25912e-08	9.2804918e-08	9.2693639e-08	9.264118e-08	9.2703303e-08	9.2626543e-08	9.2473023e-08	9.2513062e-08	9.2694194e-08	9.2502567e-08	9.2437681e-08	9.2469989e-08	9.2647255e-08	9.2763223e-08	9.2657743e-08	9.2704688e-08	9.263897e-08	9.26224e-08	9.2656364e-08	9.2606662e-08	9.2596999e-08	9.2727049e-08	9.2833353e-08	9.2340763e-08	9.2156043e-08	9.2240533e-08	9.2466671e-08	9.2485728e-08	9.2554203e-08	9.2442377e-08	9.2532666e-08	9.2659675e-08	9.2641457e-08	9.2177025e-08	9.2632064e-08	9.2709932e-08	9.2558899e-08	9.2668792e-08	9.2594242e-08	9.2459771e-08	9.2547573e-08	9.247109e-08	9.2495114e-08	9.2434647e-08	9.268232e-08	9.2649735e-08	9.2706067e-08	9.2743896e-08	9.3081304e-08	9.2641734e-08	9.271573e-08	9.2774265e-08	9.2817892e-08	9.2756871e-08	9.2714075e-08	9.2856276e-08	9.2812094e-08	9.280933e-08	9.2648911e-08	9.2710756e-08	9.2776475e-08	9.2745829e-08	9.2661338e-08	9.2609426e-08	9.2559446e-08	9.2513886e-08	9.255227e-08	9.246115e-08	9.2572705e-08	9.2674036e-08	9.2659405e-08	9.2543161e-08	9.2506433e-08	9.2527692e-08	9.2542884e-08	9.2465292e-08	9.2508088e-08	9.2526868e-08	9.2594512e-08	9.2619644e-08	9.2580436e-08	9.2482139e-08	9.2577672e-08	9.2321159e-08	9.2589268e-08	9.2565521e-08	9.2513616e-08	9.2699437e-08	9.252107e-08	9.2468333e-08	9.2443202e-08	9.2601972e-08	9.2451486e-08	9.2556689e-08	9.2617157e-08	9.2596451e-08	9.2538187e-08	9.2607493e-08	9.2681489e-08	9.2783104e-08	9.2639247e-08	9.2881955e-08	9.2872014e-08	9.2666305e-08	9.2742233e-08	9.2705513e-08	9.2826177e-08	9.2831975e-08	9.2684253e-08	9.2627097e-08	9.2574361e-08	9.2800221e-08	9.2841915e-08	9.2647255e-08	9.2740301e-08	9.2805465e-08	9.2518583e-08	9.2463914e-08	9.2578773e-08	9.2643113e-08	9.2810161e-08	9.2802154e-08	9.260777e-08	9.2592579e-08	9.2453696e-08	9.2605561e-08	9.2581537e-08	9.2629861e-08	9.2545093e-08	9.2635382e-08	9.2602797e-08	9.2430227e-08	9.241311e-08	9.2406204e-08	9.2603074e-08	9.2681212e-08	9.2712689e-08	9.2743896e-08	9.2761567e-08	9.292944e-08	9.2958437e-08	9.2892442e-08	9.2760736e-08	9.263897e-08	9.2479652e-08	9.2529078e-08	9.2526037e-08	9.2711311e-08	9.254785e-08	9.2398196e-08	9.2651945e-08	9.2507818e-08	9.2581814e-08	9.2632064e-08	9.2531835e-08	9.258347e-08	9.2506987e-08	9.2640903e-08	9.2476064e-08	9.2502844e-08	9.2630685e-08	9.2779786e-08	9.2478274e-08	9.2643667e-08	9.2597276e-08	9.2605006e-08	9.26224e-08	9.2824244e-08	9.2813472e-08	9.2771508e-08	9.2549783e-08	9.2560278e-08	9.2619366e-08	9.273699e-08	9.2805195e-08	9.2590646e-08	9.2536531e-08	9.2524658e-08	9.2599763e-08	9.2439613e-08	9.2413934e-08	9.2445966e-08	9.2593687e-08	9.2682043e-08	9.2664372e-08	9.26224e-08
9.2431883e-08	9.2479929e-08	9.2706891e-08	9.2577949e-08	9.2757702e-08	9.2687017e-08	9.2739199e-08	9.2686463e-08	9.2578226e-08	9.2567177e-08	9.2693362e-08	9.2658574e-08	9.2646701e-08	9.2714629e-08	9.2671279e-08	9.2591755e-08	9.2687017e-08	9.275135e-08	9.2630685e-08	9.2654986e-08	9.2718217e-08	9.2951808e-08	9.2772886e-08	9.2755215e-08	9.2536531e-08	9.2534876e-08	9.2621022e-08	9.2595066e-08	9.263897e-08	9.2572428e-08	9.2633726e-08	9.2444033e-08	9.2635382e-08	9.2577949e-08	9.2568563e-08	9.250008e-08	9.2548404e-08	9.2654709e-08	9.2644491e-08	9.2777306e-08	9.2807952e-08	9.2670724e-08	9.2693639e-08	9.2555034e-08	9.276819e-08	9.2790835e-08	9.2879468e-08	9.2677077e-08	9.2569664e-08	9.2752728e-08	9.257684e-08	9.2462805e-08	9.2520793e-08	9.2575185e-08	9.2935238e-08	9.2976386e-08	9.2795801e-08	9.2545918e-08	9.2482409e-08	9.2556135e-08	9.2599208e-08	9.2556412e-08	9.2361752e-08	9.2472746e-08	9.238218e-08	9.2587889e-08	9.2717109e-08	9.2137547e-08	9.2608047e-08	9.2652222e-08	9.2584024e-08	9.2621853e-08	9.2706067e-08	9.2772055e-08	9.276571e-08	9.272263e-08	9.2668792e-08	9.2596451e-08	9.2830597e-08	9.2830597e-08	9.2633996e-08	9.2601141e-08	9.2663818e-08	9.2644768e-08	9.2532943e-08	9.2560832e-08	9.2564143e-08	9.2512508e-08	9.2587058e-08	9.2535423e-08	9.2649188e-08	9.2936624e-08	9.2862621e-08	9.2699437e-08	9.2506987e-08	9.2462258e-08	9.2660784e-08	9.2550614e-08	9.2635659e-08	9.2735334e-08	9.276819e-08	9.2606662e-08	9.26768e-08	9.2524658e-08	9.258347e-08	9.2598384e-08	9.265802e-08	9.2620468e-08	9.2493181e-08	9.2703857e-08	9.2656641e-08	9.2754107e-08	9.2677077e-08	9.2719041e-08	9.257657e-08	9.2570772e-08	9.2653053e-08	9.2732023e-08	9.2771508e-08	9.2671002e-08	9.2479098e-08	9.2498702e-08	9.2606115e-08	9.2667683e-08	9.2440445e-08	9.2595343e-08	9.2513616e-08	9.2548682e-08	9.263676e-08	9.2639247e-08	9.2671549e-08	9.2469435e-08	9.2615224e-08	9.2589268e-08	9.2695018e-08	9.2706344e-08	9.2590923e-08	9.2768467e-08	9.2591478e-08	9.2636206e-08	9.2568008e-08	9.2503122e-08	9.2462528e-08	9.2496769e-08	9.2336897e-08	9.2503946e-08	9.2478544e-08	9.2444033e-08	9.2335242e-08	9.2614947e-08	9.2429396e-08	9.254012e-08	9.2658297e-08	9.2735888e-08	9.2571042e-08	9.2532666e-08	9.2600317e-08	9.2625442e-08	9.2682875e-08	9.2667406e-08	9.2687287e-08	9.2749971e-08	9.2666305e-08	9.2830319e-08	9.2769575e-08	9.2754107e-08	9.2719596e-08	9.2642281e-08	9.2706067e-08	9.2728158e-08	9.2692261e-08	9.2659405e-08	9.2715176e-08	9.2755215e-08	9.2951808e-08	9.2698336e-08	9.2735057e-08	9.2627374e-08	9.2545918e-08	9.2390742e-08	9.2480207e-08	9.2616325e-08	9.2503399e-08	9.2639247e-08	9.2601972e-08	9.2611913e-08	9.2496215e-08	9.2476611e-08	9.2515819e-08	9.2596451e-08	9.2509197e-08	9.2668515e-08	9.2807397e-08	9.2633449e-08	9.2668792e-08	9.2711588e-08	9.2672657e-08	9.2712419e-08	9.2536531e-08	9.2545363e-08	9.2732847e-08	9.2753559e-08	9.2592579e-08	9.2393229e-08	9.2331653e-08	9.2587058e-08	9.2603628e-08	9.2501466e-08	9.2526314e-08	9.2491526e-08	9.2472199e-08	9.2530179e-08	9.249014e-08	9.2537086e-08	9.2582646e-08	9.2637315e-08	9.2789456e-08	9.2878636e-08	9.2942145e-08	9.2915634e-08	9.2480754e-08	9.2630408e-08	9.2582091e-08	9.2693917e-08	9.2690605e-08	9.2546472e-08	9.2625164e-08	9.2800221e-08	9.2723738e-08	9.2692261e-08	9.2577672e-08	9.2543985e-08	9.2419185e-08	9.2426639e-08	9.2556412e-08	9.2571874e-08	9.2755769e-08	9.2703303e-08	9.2820933e-08	9.2880846e-08	9.2672657e-08	9.2723738e-08	9.2688396e-08	9.2666859e-08	9.2822035e-08	9.280933e-08	9.2621853e-08	9.2705235e-08	9.26224e-08	9.2622123e-08	9.2481031e-08	9.2568563e-08	9.2724839e-08	9.2516373e-08	9.2445966e-08	9.2476064e-08	9.2526314e-08	9.2560278e-08	9.2698883e-08	9.2484072e-08	9.2400683e-08	9.2494837e-08	9.2477443e-08	9.2440992e-08	9.2394608e-08	9.2426639e-08	9.2611913e-08	9.2595343e-08	9.232641e-08	9.2354021e-08	9.2532389e-08	9.272015e-08	9.2596451e-08	9.26456e-08	9.2733401e-08	9.2783928e-08	9.2769021e-08	9.2739754e-08	9.2727326e-08	9.2721805e-08	9.2644491e-08	9.2613291e-08	9.2433261e-08	9.2549783e-08	9.250892e-08	9.2548404e-08	9.2685084e-08	9.262903e-08	9.2603351e-08	9.2679556e-08	9.2573806e-08	9.2587335e-08	9.2542329e-08	9.2479929e-08	9.2565521e-08	9.2518029e-08	9.2709932e-08	9.2698883e-08	9.2690883e-08	9.2846605e-08	9.2808229e-08	9.2765156e-08	9.2710486e-08	9.2663541e-08	9.2783651e-08	9.2683976e-08	9.2614393e-08	9.2538741e-08	9.2548682e-08	9.2515819e-08	9.245646e-08	9.2491248e-08	9.2479375e-08	9.2512508e-08	9.2558899e-08	9.2609426e-08	9.2617711e-08	9.2596721e-08	9.2543161e-08	9.2550337e-08	9.2498148e-08	9.2425253e-08	9.2597276e-08	9.2789726e-08	9.2895483e-08	9.2779239e-08	9.2828934e-08	9.2676522e-08	9.2662717e-08	9.2617157e-08	9.2540951e-08	9.2511954e-08	9.2543708e-08	9.2460596e-08	9.2476064e-08	9.2561102e-08	9.2642004e-08	9.2815959e-08	9.254785e-08	9.2511129e-08	9.2548127e-08	9.2498979e-08	9.2788348e-08	9.2714075e-08	9.2736713e-08	9.270579e-08	9.2828664e-08	9.264339e-08	9.2726772e-08	9.2623232e-08	9.2493458e-08	9.2478274e-08	9.2600864e-08	9.2618812e-08	9.2677624e-08	9.2716562e-08	9.2580983e-08	9.2542329e-08	9.2495945e-08	9.2510021e-08	9.2566907e-08	9.2736713e-08	9.2654432e-08	9.2623509e-08	9.2587612e-08	9.2601141e-08	9.2535977e-08	9.2664095e-08	9.2934968e-08	9.2480207e-08	9.2598654e-08	9.2695849e-08	9.2901281e-08	9.259562e-08	9.258126e-08	9.271794e-08	9.2781718e-08	9.2759635e-08	9.268453e-08	9.2516373e-08	9.2790557e-08	9.2646701e-08	9.2615501e-08	9.2523827e-08	9.2663271e-08	9.2690883e-08	9.2524935e-08	9.263676e-08	9.2557791e-08	9.2622955e-08	9.2430504e-08	9.2472199e-08	9.2528246e-08	9.271573e-08	9.2699992e-08	9.2696403e-08	9.2551439e-08	9.242553e-08	9.2547026e-08	9.2579882e-08	9.2587335e-08	9.2659405e-08	9.2690605e-08	9.2571042e-08	9.2597276e-08	9.253349e-08	9.2714899e-08	9.2624887e-08	9.2790003e-08	9.2846058e-08	9.2745552e-08	9.2760459e-08	9.2690883e-08	9.2519961e-08	9.2597553e-08	9.2543985e-08	9.2571597e-08	9.26456e-08	9.2667683e-08	9.2750795e-08	9.277344e-08	9.2846335e-08	9.296037e-08	9.289576e-08	9.2739477e-08	9.2781171e-08	9.2880022e-08	9.2806296e-08	9.2778961e-08	9.2689774e-08	9.2615778e-08	9.2574361e-08	9.2701093e-08	9.2661338e-08	9.2809607e-08	9.2775373e-08	9.2812648e-08	9.2737544e-08	9.2711034e-08	9.2804363e-08	9.2647255e-08	9.2476064e-08	9.2453973e-08	9.2436856e-08	9.2572428e-08	9.2702756e-08	9.2641734e-08	9.2479929e-08	9.261246e-08	9.2365063e-08	9.2363685e-08	9.2587889e-08	9.265802e-08	9.2739199e-08	9.2803809e-08	9.2542052e-08	9.2501466e-08	9.2588444e-08	9.2586234e-08	9.2476611e-08	9.2557791e-08	9.2464738e-08	9.2601972e-08	9.2538741e-08	9.2617988e-08	9.2714075e-08	9.2639795e-08	9.2606662e-08	9.2556412e-08	9.2584024e-08	9.2666305e-08	9.2508643e-08	9.2679279e-08	9.2530456e-08	9.2611913e-08	9.2650012e-08	9.2603905e-08	9.2625164e-08	9.2667406e-08	9.2667406e-08	9.2835563e-08	9.2749971e-08	9.2781995e-08	9.2555581e-08	9.2513339e-08	9.2569664e-08	9.2482964e-08	9.2368374e-08	9.2580436e-08	9.2468881e-08	9.2703857e-08	9.2789726e-08	9.2582368e-08	9.2701647e-08	9.268895e-08	9.259562e-08	9.2572151e-08	9.2680388e-08	9.2576016e-08	9.2580159e-08	9.2792767e-08	9.2590376e-08	9.2522725e-08	9.2543985e-08	9.2448175e-08	9.2380247e-08	9.2410623e-08	9.2538464e-08	9.2660784e-08	9.2788625e-08	9.2773163e-08	9.279691e-08
9.2783651e-08	9.2762946e-08	9.2870081e-08	9.2899626e-08	9.2669339e-08	9.2730915e-08	9.2669339e-08	9.2672657e-08	9.2629584e-08	9.2589545e-08	9.2442924e-08	9.256442e-08	9.2254894e-08	9.2272842e-08	9.2437404e-08	9.2729536e-08	9.270358e-08	9.24421e-08	9.2654155e-08	9.2786692e-08	9.2939381e-08	9.2839429e-08	9.26768e-08	9.2717109e-08	9.2532943e-08	9.2481585e-08	9.2478544e-08	9.2658851e-08	9.262461e-08	9.2574084e-08	9.2620468e-08	9.2642004e-08	9.2528246e-08	9.2586781e-08	9.2507818e-08	9.2408136e-08	9.2444587e-08	9.2576016e-08	9.2963127e-08	9.2935238e-08	9.2519961e-08	9.2618535e-08	9.2592579e-08	9.2812094e-08	9.2594512e-08	9.2547573e-08	9.2621576e-08	9.2645045e-08	9.2587058e-08	9.2677901e-08	9.2674867e-08	9.2841084e-08	9.2659675e-08	9.2684807e-08	9.2697505e-08	9.2695295e-08	9.2681766e-08	9.256884e-08	9.2721251e-08	9.2589822e-08	9.2546472e-08	9.2585957e-08	9.2510021e-08	9.2489316e-08	9.2584024e-08	9.2739199e-08	9.2616879e-08	9.2624887e-08	9.2466124e-08	9.2577395e-08	9.2624333e-08	9.2600864e-08	9.2590923e-08	9.2742788e-08	9.2675691e-08	9.269143e-08	9.2552547e-08	9.2678732e-08	9.2605006e-08	9.2727326e-08	9.2601141e-08	9.2558622e-08	9.2609703e-08	9.2446243e-08	9.2482686e-08	9.2698059e-08	9.2757148e-08	9.2733124e-08	9.2588444e-08	9.268453e-08	9.2735888e-08	9.2778684e-08	9.2476064e-08	9.2472746e-08	9.2509197e-08	9.2502844e-08	9.2503122e-08	9.2719318e-08	9.2806019e-08	9.280464e-08	9.2494837e-08	9.2488762e-08	9.2603351e-08	9.2617157e-08	9.2632341e-08	9.256884e-08	9.262903e-08	9.2667683e-08	9.2677347e-08	9.2686186e-08	9.2759358e-08	9.2743619e-08	9.2708554e-08	9.2648357e-08	9.264587e-08	9.2502567e-08	9.2611359e-08	9.2828664e-08	9.2748863e-08	9.2571597e-08	9.2551439e-08	9.2631794e-08	9.2759912e-08	9.2721805e-08	9.2473577e-08	9.2476888e-08	9.2512508e-08	9.2594512e-08	9.2664372e-08	9.2827001e-08	9.280464e-08	9.2405102e-08	9.2525489e-08	9.2590376e-08	9.2656919e-08	9.2508643e-08	9.2578773e-08	9.257905e-08	9.256884e-08	9.2500635e-08	9.249014e-08	9.2690051e-08	9.2703026e-08	9.2608872e-08	9.2632618e-08	9.2721528e-08	9.2704134e-08	9.2709378e-08	9.268232e-08	9.2664372e-08	9.2839151e-08	9.2700823e-08	9.2586511e-08	9.2626266e-08	9.2729813e-08	9.2630685e-08	9.2704958e-08	9.2630131e-08	9.2793321e-08	9.2698059e-08	9.2712689e-08	9.2793321e-08	9.2784759e-08	9.2806296e-08	9.2489039e-08	9.2488484e-08	9.2577118e-08	9.2693639e-08	9.2560278e-08	9.2538741e-08	9.2644491e-08	9.2630131e-08	9.261246e-08	9.259562e-08	9.2546749e-08	9.2691153e-08	9.2474401e-08	9.2532943e-08	9.2627374e-08	9.2679556e-08	9.2580436e-08	9.2668792e-08	9.268232e-08	9.2431883e-08	9.2493181e-08	9.2346561e-08	9.2571874e-08	9.2581814e-08	9.2483518e-08	9.2546472e-08	9.2587058e-08	9.2640903e-08	9.2814581e-08	9.2851579e-08	9.2741686e-08	9.2679009e-08	9.2802431e-08	9.2903214e-08	9.2849646e-08	9.2880292e-08	9.2697505e-08	9.2495114e-08	9.2530733e-08	9.2669069e-08	9.264118e-08	9.2728982e-08	9.2633449e-08	9.2720697e-08	9.2635105e-08	9.2570218e-08	9.2523003e-08	9.2522171e-08	9.2652776e-08	9.2569664e-08	9.2637592e-08	9.2699715e-08	9.2819825e-08	9.2810993e-08	9.2601418e-08	9.2437958e-08	9.2580983e-08	9.2596999e-08	9.2687017e-08	9.2577949e-08	9.2543985e-08	9.2639247e-08	9.2844402e-08	9.2704134e-08	9.2668792e-08	9.2600587e-08	9.2600864e-08	9.2444587e-08	9.2492627e-08	9.2580983e-08	9.2726495e-08	9.2708554e-08	9.2767642e-08	9.2695018e-08	9.262903e-08	9.2556412e-08	9.2635105e-08	9.2710756e-08	9.2485173e-08	9.2411724e-08	9.2373625e-08	9.259341e-08	9.2801599e-08	9.2615778e-08	9.2629861e-08	9.2665751e-08	9.2395986e-08	9.2325024e-08	9.2310671e-08	9.260004e-08	9.2513339e-08	9.2433815e-08	9.2590646e-08	9.2508365e-08	9.2335796e-08	9.2541498e-08	9.2537086e-08	9.260004e-08	9.2633449e-08	9.2779516e-08	9.2811817e-08	9.2631517e-08	9.2589545e-08	9.2510852e-08	9.2468056e-08	9.26456e-08	9.2695018e-08	9.2660507e-08	9.2714352e-08	9.2621576e-08	9.2650289e-08	9.2609149e-08	9.2592579e-08	9.2618258e-08	9.2653053e-08	9.2577395e-08	9.2624887e-08	9.2575462e-08	9.2516927e-08	9.2647255e-08	9.2622955e-08	9.2654155e-08	9.2810438e-08	9.2944354e-08	9.2592579e-08	9.2656919e-08	9.272263e-08	9.2656364e-08	9.2694194e-08	9.2535977e-08	9.2643667e-08	9.2721251e-08	9.2781171e-08	9.2831975e-08	9.2703026e-08	9.2536254e-08	9.2694471e-08	9.2797457e-08	9.2810993e-08	9.2639247e-08	9.2510852e-08	9.2567177e-08	9.2497601e-08	9.2629307e-08	9.2495945e-08	9.2471645e-08	9.2541498e-08	9.2509197e-08	9.2527692e-08	9.2589822e-08	9.2572151e-08	9.2507541e-08	9.2524935e-08	9.2604182e-08	9.2681489e-08	9.2577118e-08	9.2741686e-08	9.276819e-08	9.2927237e-08	9.2724292e-08	9.2503122e-08	9.2730367e-08	9.2717386e-08	9.2862344e-08	9.2678455e-08	9.2748309e-08	9.2594242e-08	9.2545918e-08	9.2414489e-08	9.2602249e-08	9.2414211e-08	9.2605006e-08	9.2761013e-08	9.258126e-08	9.2848268e-08	9.2623786e-08	9.2758803e-08	9.2812094e-08	9.270358e-08	9.2793044e-08	9.2674036e-08	9.2771778e-08	9.2650843e-08	9.259562e-08	9.2537363e-08	9.2547573e-08	9.2519684e-08	9.2650843e-08	9.26536e-08	9.2741686e-08	9.2644768e-08	9.2684807e-08	9.2561379e-08	9.2623509e-08	9.2531558e-08	9.2671279e-08	9.2593687e-08	9.2507541e-08	9.2610527e-08	9.2390188e-08	9.2587612e-08	9.2472199e-08	9.2696126e-08	9.2786692e-08	9.2666582e-08	9.278255e-08	9.2696951e-08	9.2740855e-08	9.2825623e-08	9.2786415e-08	9.2666859e-08	9.2704134e-08	9.2709101e-08	9.2641734e-08	9.2558345e-08	9.2681489e-08	9.2574908e-08	9.2518306e-08	9.2485173e-08	9.2658851e-08	9.2649188e-08	9.2467225e-08	9.265802e-08	9.2455075e-08	9.2417245e-08	9.2363408e-08	9.2613291e-08	9.2508643e-08	9.2651945e-08	9.2723461e-08	9.2613291e-08	9.2498702e-08	9.2606385e-08	9.2673758e-08	9.2653053e-08	9.2758249e-08	9.2727326e-08	9.2735334e-08	9.2816791e-08	9.2666582e-08	9.277344e-08	9.273699e-08	9.2517482e-08	9.2798565e-08	9.2816514e-08	9.2718494e-08	9.2839429e-08	9.2729259e-08	9.2759912e-08	9.2706621e-08	9.2664649e-08	9.2554757e-08	9.2416698e-08	9.2523003e-08	9.2586511e-08	9.2555581e-08	9.2674313e-08	9.2837773e-08	9.2693085e-08	9.2718217e-08	9.2644768e-08	9.2722907e-08	9.2946564e-08	9.2653053e-08	9.2601695e-08	9.2627651e-08	9.2905147e-08	9.281927e-08	9.2705513e-08	9.2582916e-08	9.2647255e-08	9.2838327e-08	9.2705513e-08	9.2678732e-08	9.2556689e-08	9.2555034e-08	9.2508643e-08	9.255006e-08	9.2572975e-08	9.2763777e-08	9.2757972e-08	9.2590099e-08	9.2689774e-08	9.2644491e-08	9.2629307e-08	9.2771508e-08	9.2671002e-08	9.2707999e-08	9.2701093e-08	9.2507818e-08	9.250892e-08	9.2712419e-08	9.2750241e-08	9.2625996e-08	9.2616879e-08	9.2680665e-08	9.2486275e-08	9.2690883e-08	9.2623509e-08	9.2844672e-08	9.2719873e-08	9.2708824e-08	9.2565244e-08	9.2621299e-08	9.2551993e-08	9.2416421e-08	9.2420287e-08	9.2496492e-08	9.249235e-08	9.2431883e-08	9.2633449e-08	9.266023e-08	9.2731746e-08	9.2758803e-08	9.2621299e-08	9.2752728e-08	9.2676245e-08	9.2622955e-08	9.2683422e-08	9.2611636e-08	9.2590376e-08	9.2614393e-08	9.2502013e-08	9.2548959e-08	9.25912e-08	9.2854613e-08	9.2802985e-08	9.2618812e-08	9.2706891e-08	9.2584578e-08	9.2719041e-08	9.2794146e-08	9.2662439e-08	9.2568285e-08	9.2417245e-08	9.2389087e-08	9.2548127e-08	9.2539842e-08	9.2560555e-08	9.2529078e-08	9.2532389e-08	9.2495391e-08	9.2652222e-08	9.2865662e-08	9.280906e-08	9.2645045e-08	9.2748039e-08	9.2725116e-08
9.2904592e-08	9.2837773e-08	9.2820102e-08	9.2876149e-08	9.2720427e-08	9.2584024e-08	9.2675968e-08	9.265554e-08	9.2630685e-08	9.2524658e-08	9.2491803e-08	9.266023e-08	9.2484619e-08	9.2345182e-08	9.246336e-08	9.2583747e-08	9.2683145e-08	9.2714352e-08	9.2742511e-08	9.2709378e-08	9.2666305e-08	9.2799944e-08	9.2349325e-08	9.2431605e-08	9.2467225e-08	9.2549229e-08	9.2790835e-08	9.2791659e-08	9.26536e-08	9.261025e-08	9.2745275e-08	9.2762669e-08	9.2575739e-08	9.2492627e-08	9.265554e-08	9.2741686e-08	9.2863452e-08	9.2640903e-08	9.2756039e-08	9.2605838e-08	9.2534876e-08	9.2717386e-08	9.2712689e-08	9.2512231e-08	9.249456e-08	9.2582091e-08	9.2588991e-08	9.2616879e-08	9.259562e-08	9.259562e-08	9.2770954e-08	9.2841084e-08	9.265581e-08	9.269916e-08	9.2648911e-08	9.2600864e-08	9.2483241e-08	9.2610527e-08	9.2501743e-08	9.2524658e-08	9.2415313e-08	9.2298521e-08	9.2545093e-08	9.2669069e-08	9.2796355e-08	9.2615501e-08	9.2628198e-08	9.2572428e-08	9.2486552e-08	9.2778684e-08	9.2701093e-08	9.2785584e-08	9.279249e-08	9.2721805e-08	9.2574084e-08	9.2661338e-08	9.2666582e-08	9.2709932e-08	9.268453e-08	9.2577949e-08	9.2675968e-08	9.2464468e-08	9.2624887e-08	9.2724562e-08	9.2718217e-08	9.259341e-08	9.2490694e-08	9.2453696e-08	9.2844672e-08	9.2897693e-08	9.2735057e-08	9.2423875e-08	9.2449831e-08	9.2553648e-08	9.26224e-08	9.2829488e-08	9.2694748e-08	9.2781448e-08	9.2624333e-08	9.2683699e-08	9.2733956e-08	9.264118e-08	9.2642004e-08	9.2709101e-08	9.2604729e-08	9.2719041e-08	9.2647532e-08	9.2591755e-08	9.2684807e-08	9.2814581e-08	9.2704134e-08	9.2563866e-08	9.2537363e-08	9.269916e-08	9.2751904e-08	9.2612737e-08	9.2581814e-08	9.2569387e-08	9.2537363e-08	9.2671549e-08	9.2636483e-08	9.2735057e-08	9.2630131e-08	9.2564143e-08	9.2689774e-08	9.2631517e-08	9.2617988e-08	9.2611081e-08	9.279939e-08	9.282369e-08	9.2749971e-08	9.2483795e-08	9.242553e-08	9.2531288e-08	9.2665204e-08	9.2557237e-08	9.2402892e-08	9.2248264e-08	9.2402892e-08	9.2500358e-08	9.2482409e-08	9.2564143e-08	9.2678455e-08	9.277371e-08	9.2495945e-08	9.2574638e-08	9.2513616e-08	9.2515272e-08	9.26768e-08	9.2891341e-08	9.2725116e-08	9.2656919e-08	9.2557514e-08	9.2647802e-08	9.288582e-08	9.2883887e-08	9.2904592e-08	9.281375e-08	9.261219e-08	9.2754384e-08	9.2758526e-08	9.2779516e-08	9.2666859e-08	9.2673758e-08	9.2710209e-08	9.2577672e-08	9.2466401e-08	9.2598931e-08	9.2659128e-08	9.268895e-08	9.2473023e-08	9.2658297e-08	9.2405926e-08	9.2595066e-08	9.2480207e-08	9.2368651e-08	9.2513616e-08	9.2446243e-08	9.2671279e-08	9.2659953e-08	9.2641457e-08	9.2503946e-08	9.2379146e-08	9.245673e-08	9.2387978e-08	9.2512508e-08	9.2730367e-08	9.2807127e-08	9.2841084e-08	9.2875879e-08	9.2867595e-08	9.2843848e-08	9.2761013e-08	9.2784482e-08	9.268895e-08	9.2593133e-08	9.2356778e-08	9.249235e-08	9.262461e-08	9.2537633e-08	9.2702201e-08	9.2745275e-08	9.2682043e-08	9.2572975e-08	9.2661061e-08	9.2639524e-08	9.261219e-08	9.2489593e-08	9.248987e-08	9.2628476e-08	9.2699437e-08	9.2613014e-08	9.2625719e-08	9.2777029e-08	9.2606939e-08	9.2717663e-08	9.2675691e-08	9.2928062e-08	9.2749694e-08	9.2532389e-08	9.280906e-08	9.2836942e-08	9.26536e-08	9.2679279e-08	9.270579e-08	9.2703857e-08	9.2626543e-08	9.250671e-08	9.260004e-08	9.2552824e-08	9.2490971e-08	9.251665e-08	9.2618535e-08	9.2860141e-08	9.2822589e-08	9.2794977e-08	9.2731469e-08	9.2537633e-08	9.2514718e-08	9.2513339e-08	9.2602797e-08	9.2595897e-08	9.272015e-08	9.264118e-08	9.2588714e-08	9.2542884e-08	9.2573252e-08	9.2648357e-08	9.2574908e-08	9.2475233e-08	9.2488484e-08	9.2391296e-08	9.2445134e-08	9.2453696e-08	9.2625164e-08	9.2565799e-08	9.2464738e-08	9.2516927e-08	9.2572705e-08	9.261219e-08	9.2686463e-08	9.2638693e-08	9.2718494e-08	9.2761567e-08	9.2714075e-08	9.2817615e-08	9.2495391e-08	9.249235e-08	9.2667406e-08	9.2587612e-08	9.2455352e-08	9.2659405e-08	9.2611359e-08	9.2642836e-08	9.2663818e-08	9.2725394e-08	9.2676245e-08	9.2626266e-08	9.2598654e-08	9.2496492e-08	9.2489593e-08	9.2311772e-08	9.2540397e-08	9.2431051e-08	9.2781171e-08	9.2652499e-08	9.2458393e-08	9.2443756e-08	9.2725116e-08	9.253101e-08	9.2654432e-08	9.2689497e-08	9.2445411e-08	9.2622123e-08	9.2574361e-08	9.2662162e-08	9.27323e-08	9.2699437e-08	9.2705235e-08	9.2601695e-08	9.2668515e-08	9.2568563e-08	9.2590099e-08	9.2497046e-08	9.2555581e-08	9.2576016e-08	9.2788902e-08	9.2774819e-08	9.2581814e-08	9.2532389e-08	9.2495391e-08	9.2606662e-08	9.2633726e-08	9.2728705e-08	9.2714629e-08	9.2592856e-08	9.2693639e-08	9.2710486e-08	9.2694471e-08	9.2808783e-08	9.2942145e-08	9.2988806e-08	9.2891888e-08	9.2678732e-08	9.2457839e-08	9.2478544e-08	9.2524104e-08	9.2413934e-08	9.2611636e-08	9.247772e-08	9.2589545e-08	9.2483795e-08	9.24421e-08	9.2443756e-08	9.2477443e-08	9.2733679e-08	9.273699e-08	9.3008133e-08	9.267238e-08	9.2683145e-08	9.2692538e-08	9.2637592e-08	9.2719041e-08	9.2707722e-08	9.2682875e-08	9.2680665e-08	9.2532112e-08	9.2540951e-08	9.2399574e-08	9.2484342e-08	9.247551e-08	9.2553648e-08	9.2596174e-08	9.2501466e-08	9.2509197e-08	9.2623509e-08	9.2693085e-08	9.2506987e-08	9.2515819e-08	9.2630685e-08	9.2540397e-08	9.2349048e-08	9.2603351e-08	9.2652776e-08	9.2637038e-08	9.2842193e-08	9.2756871e-08	9.2689774e-08	9.2740855e-08	9.2580706e-08	9.2654986e-08	9.2588166e-08	9.2484342e-08	9.2623786e-08	9.2711865e-08	9.2694471e-08	9.2532389e-08	9.2613568e-08	9.2671826e-08	9.2518583e-08	9.2528801e-08	9.2595897e-08	9.2589822e-08	9.2647802e-08	9.2563312e-08	9.2597276e-08	9.2459494e-08	9.2508365e-08	9.2357887e-08	9.2584301e-08	9.2555581e-08	9.2649465e-08	9.2781171e-08	9.2857931e-08	9.277344e-08	9.2667406e-08	9.2898794e-08	9.2738645e-08	9.2786415e-08	9.2669339e-08	9.2746653e-08	9.2697228e-08	9.256663e-08	9.2532112e-08	9.2669893e-08	9.2627097e-08	9.2704134e-08	9.2696126e-08	9.2780617e-08	9.2865939e-08	9.2695572e-08	9.2444857e-08	9.2421665e-08	9.2540674e-08	9.2724015e-08	9.2654986e-08	9.2555034e-08	9.2603074e-08	9.2680942e-08	9.2791659e-08	9.2458393e-08	9.2510575e-08	9.247551e-08	9.2362299e-08	9.2659405e-08	9.2465847e-08	9.2599485e-08	9.2587335e-08	9.2457007e-08	9.257657e-08	9.259783e-08	9.2634828e-08	9.2552824e-08	9.2559169e-08	9.2567454e-08	9.2490417e-08	9.2503399e-08	9.2575185e-08	9.2516373e-08	9.2354568e-08	9.2408968e-08	9.2461704e-08	9.263676e-08	9.2660507e-08	9.2681489e-08	9.2692538e-08	9.2701093e-08	9.2731746e-08	9.2673481e-08	9.2579882e-08	9.2600587e-08	9.2624333e-08	9.2458393e-08	9.2385768e-08	9.2562765e-08	9.2606385e-08	9.2790557e-08	9.2857654e-08	9.2758803e-08	9.2619921e-08	9.254785e-08	9.2726225e-08	9.2843017e-08	9.2820656e-08	9.2807127e-08	9.2698336e-08	9.2517482e-08	9.2650289e-08	9.261467e-08	9.256221e-08	9.2633449e-08	9.2650843e-08	9.2650012e-08	9.2589822e-08	9.2454798e-08	9.2393776e-08	9.2608595e-08	9.2575185e-08	9.2539018e-08	9.2585125e-08	9.2496492e-08	9.2479098e-08	9.2595066e-08	9.2634551e-08	9.2636206e-08	9.2571874e-08	9.2608047e-08	9.2528246e-08	9.2701093e-08	9.2557237e-08	9.2693085e-08	9.2559723e-08	9.2665204e-08	9.274693e-08	9.2764878e-08	9.2697782e-08	9.2542329e-08	9.2548404e-08	9.2747484e-08	9.2450385e-08	9.248987e-08	9.2568285e-08	9.2627097e-08	9.2492904e-08	9.2555581e-08	9.2823413e-08	9.2861242e-08	9.274472e-08	9.2685909e-08	9.2638416e-08	9.2748863e-08	9.2708277e-08
9.2732847e-08	9.2864006e-08	9.2653053e-08	9.2737544e-08	9.2702201e-08	9.2614947e-08	9.2754661e-08	9.2577118e-08	9.2674313e-08	9.2768744e-08	9.2542052e-08	9.3397738e-08	9.2687564e-08	9.2731469e-08	9.2674313e-08	9.2606662e-08	9.2664095e-08	9.2677347e-08	9.2575739e-08	9.2582091e-08	9.2498148e-08	9.2421665e-08	9.2589545e-08	9.2602797e-08	9.2615501e-08	9.2694194e-08	9.2787793e-08	9.2863729e-08	9.2707168e-08	9.2584848e-08	9.25357e-08	9.2591755e-08	9.2633449e-08	9.2710209e-08	9.2753282e-08	9.2901281e-08	9.3008687e-08	9.291039e-08	9.3015871e-08	9.2698883e-08	9.2663271e-08	9.2574638e-08	9.2557514e-08	9.2500358e-08	9.2639247e-08	9.2476334e-08	9.2406758e-08	9.2511684e-08	9.2673758e-08	9.2683145e-08	9.2648357e-08	9.260004e-08	9.2662439e-08	9.2620745e-08	9.2611081e-08	9.2479375e-08	9.2493735e-08	9.2448452e-08	9.240344e-08	9.2556412e-08	9.2479098e-08	9.2595066e-08	9.2663818e-08	9.28259e-08	9.2640349e-08	9.2702756e-08	9.2664649e-08	9.2651945e-08	9.2773988e-08	9.2706344e-08	9.2808783e-08	9.2792213e-08	9.2729813e-08	9.2451764e-08	9.2569387e-08	9.2546749e-08	9.2753282e-08	9.2645045e-08	9.2647532e-08	9.2605838e-08	9.2639247e-08	9.2558622e-08	9.244652e-08	9.2593964e-08	9.2582646e-08	9.2620745e-08	9.2762946e-08	9.2794977e-08	9.2870081e-08	9.2868696e-08	9.2586781e-08	9.2404825e-08	9.2572428e-08	9.2685909e-08	9.2714629e-08	9.2664926e-08	9.2536808e-08	9.2429673e-08	9.2388809e-08	9.2432437e-08	9.2536531e-08	9.2717386e-08	9.2580159e-08	9.259562e-08	9.2521894e-08	9.2407312e-08	9.2679279e-08	9.2914256e-08	9.2855998e-08	9.2680665e-08	9.2616879e-08	9.2687564e-08	9.2676245e-08	9.2744166e-08	9.2629307e-08	9.2695849e-08	9.2627097e-08	9.2501466e-08	9.2475233e-08	9.2648634e-08	9.255227e-08	9.2558068e-08	9.238439e-08	9.2337451e-08	9.2451486e-08	9.245894e-08	9.2586234e-08	9.260777e-08	9.2577118e-08	9.2595066e-08	9.2537633e-08	9.2558068e-08	9.2453696e-08	9.2600864e-08	9.2474679e-08	9.2679556e-08	9.2515819e-08	9.2542884e-08	9.2424152e-08	9.2436579e-08	9.2373895e-08	9.241311e-08	9.2322544e-08	9.2534599e-08	9.2710486e-08	9.2547026e-08	9.2617711e-08	9.2697228e-08	9.2723184e-08	9.2587058e-08	9.2591755e-08	9.268674e-08	9.2579604e-08	9.2619366e-08	9.2600587e-08	9.257657e-08	9.2512231e-08	9.2625442e-08	9.2743342e-08	9.2762946e-08	9.2646701e-08	9.2621853e-08	9.2647532e-08	9.2476888e-08	9.2492073e-08	9.2566907e-08	9.2624333e-08	9.2516373e-08	9.2563866e-08	9.2697782e-08	9.2777306e-08	9.2690605e-08	9.2649188e-08	9.2562765e-08	9.2472469e-08	9.2529078e-08	9.2648634e-08	9.2698613e-08	9.2579604e-08	9.2503399e-08	9.2608317e-08	9.2580159e-08	9.2551161e-08	9.252107e-08	9.2699715e-08	9.26456e-08	9.2671826e-08	9.2810438e-08	9.276598e-08	9.2709655e-08	9.2777853e-08	9.2671279e-08	9.2589822e-08	9.2584848e-08	9.2567731e-08	9.2331931e-08	9.2416421e-08	9.2423598e-08	9.2588166e-08	9.2621576e-08	9.2663818e-08	9.2791659e-08	9.2616602e-08	9.2549506e-08	9.2636206e-08	9.2726772e-08	9.2908458e-08	9.2715453e-08	9.2685909e-08	9.2771778e-08	9.2590646e-08	9.2758526e-08	9.2683145e-08	9.2532943e-08	9.2537363e-08	9.2725671e-08	9.2592032e-08	9.2525489e-08	9.2623786e-08	9.2955396e-08	9.2674313e-08	9.2675144e-08	9.2596721e-08	9.2598931e-08	9.253791e-08	9.2621022e-08	9.2503946e-08	9.2505054e-08	9.2490417e-08	9.2309286e-08	9.2502567e-08	9.2775096e-08	9.2815682e-08	9.2687017e-08	9.2669339e-08	9.2557237e-08	9.2478544e-08	9.2558622e-08	9.2630131e-08	9.2530456e-08	9.2452865e-08	9.2485173e-08	9.2444857e-08	9.2502013e-08	9.2404825e-08	9.2342695e-08	9.2434369e-08	9.2410346e-08	9.2310394e-08	9.2281127e-08	9.2508088e-08	9.2560832e-08	9.2490417e-08	9.2658297e-08	9.2504223e-08	9.2512231e-08	9.2514718e-08	9.2646978e-08	9.2674867e-08	9.2711311e-08	9.2579327e-08	9.2622123e-08	9.2542884e-08	9.2624056e-08	9.2497878e-08	9.250008e-08	9.2592032e-08	9.2657743e-08	9.2562765e-08	9.2534599e-08	9.2687017e-08	9.2585957e-08	9.2582916e-08	9.2642836e-08	9.262903e-08	9.2693362e-08	9.2583747e-08	9.2650012e-08	9.2490417e-08	9.2553101e-08	9.2616879e-08	9.2628476e-08	9.2737267e-08	9.27947e-08	9.2594242e-08	9.2642281e-08	9.2553925e-08	9.2596174e-08	9.2714352e-08	9.2712689e-08	9.2616055e-08	9.2572705e-08	9.2744443e-08	9.2844672e-08	9.2695295e-08	9.2560278e-08	9.2583747e-08	9.2389364e-08	9.2630962e-08	9.2725671e-08	9.2593133e-08	9.2613845e-08	9.2505331e-08	9.2567177e-08	9.2513886e-08	9.2616325e-08	9.2651668e-08	9.2727326e-08	9.2629861e-08	9.2677624e-08	9.2728705e-08	9.2606115e-08	9.2683145e-08	9.2696126e-08	9.270137e-08	9.2648079e-08	9.2729813e-08	9.2698613e-08	9.268453e-08	9.2720974e-08	9.2778961e-08	9.2736165e-08	9.2543985e-08	9.2560278e-08	9.2630685e-08	9.25357e-08	9.25357e-08	9.2495945e-08	9.2535423e-08	9.2321436e-08	9.2409245e-08	9.2469158e-08	9.2654432e-08	9.2698883e-08	9.2642281e-08	9.2640349e-08	9.265802e-08	9.2863175e-08	9.2742511e-08	9.267017e-08	9.2581814e-08	9.264118e-08	9.2580983e-08	9.2595897e-08	9.2581537e-08	9.2424429e-08	9.2573529e-08	9.2691153e-08	9.2567454e-08	9.2588166e-08	9.2717109e-08	9.2646147e-08	9.2512785e-08	9.2509197e-08	9.2605006e-08	9.2606385e-08	9.2703303e-08	9.2529355e-08	9.2600317e-08	9.255006e-08	9.2643113e-08	9.2641734e-08	9.2727049e-08	9.282369e-08	9.27635e-08	9.2685084e-08	9.2712419e-08	9.2520793e-08	9.2538741e-08	9.2494837e-08	9.2558899e-08	9.2564967e-08	9.2321713e-08	9.2331099e-08	9.2643667e-08	9.2541228e-08	9.2664372e-08	9.2633172e-08	9.2619089e-08	9.256221e-08	9.250229e-08	9.272236e-08	9.2599763e-08	9.2590099e-08	9.2744997e-08	9.2598384e-08	9.2625719e-08	9.2656641e-08	9.2819825e-08	9.2800775e-08	9.2722082e-08	9.2757425e-08	9.272015e-08	9.2520516e-08	9.2704688e-08	9.2515272e-08	9.2519961e-08	9.2666028e-08	9.272236e-08	9.2661338e-08	9.2455352e-08	9.2909836e-08	9.2629861e-08	9.2690051e-08	9.2666859e-08	9.2722082e-08	9.2690883e-08	9.2863175e-08	9.2393229e-08	9.2486829e-08	9.2709101e-08	9.2526868e-08	9.2391019e-08	9.2578226e-08	9.2662717e-08	9.2619366e-08	9.2668515e-08	9.2590376e-08	9.2615501e-08	9.2479652e-08	9.2574084e-08	9.2511129e-08	9.2580159e-08	9.2644491e-08	9.2624887e-08	9.2644768e-08	9.2570495e-08	9.23797e-08	9.2458116e-08	9.2516096e-08	9.2478274e-08	9.2629861e-08	9.2681766e-08	9.2628476e-08	9.2603905e-08	9.2563312e-08	9.2648079e-08	9.2738645e-08	9.2609149e-08	9.2580436e-08	9.2378315e-08	9.2463914e-08	9.2625442e-08	9.261219e-08	9.2704411e-08	9.2615778e-08	9.2615501e-08	9.2603905e-08	9.2617711e-08	9.265554e-08	9.262903e-08	9.2395439e-08	9.2449831e-08	9.2424983e-08	9.2356778e-08	9.2453973e-08	9.2647802e-08	9.2716562e-08	9.2750241e-08	9.2722082e-08	9.2861796e-08	9.2704688e-08	9.2622123e-08	9.2680388e-08	9.2564697e-08	9.2584848e-08	9.2642836e-08	9.2479375e-08	9.2606939e-08	9.2649735e-08	9.2621299e-08	9.2630962e-08	9.2516927e-08	9.277344e-08	9.2760182e-08	9.2618258e-08	9.2440722e-08	9.244431e-08	9.2597276e-08	9.2536254e-08	9.2632895e-08	9.2603905e-08	9.2518583e-08	9.2723461e-08	9.2641457e-08	9.2385498e-08	9.2452865e-08	9.2597553e-08	9.2452865e-08	9.2756594e-08	9.2614947e-08	9.2573806e-08	9.2553101e-08	9.2553925e-08	9.2366164e-08	9.2629584e-08	9.2621022e-08	9.2775373e-08	9.272788e-08	9.2770122e-08	9.2605838e-08	9.2522448e-08	9.2623786e-08	9.2712966e-08	9.264118e-08	9.2766534e-08	9.2650843e-08	9.2543985e-08	9.2610804e-08	9.2745552e-08	9.2480477e-08	9.2556689e-08
9.2506433e-08	9.2524104e-08	9.2624333e-08	9.240344e-08	9.2518306e-08	9.2622955e-08	9.2556689e-08	9.251886e-08	9.2347669e-08	9.26224e-08	9.2797734e-08	9.4477898e-08	9.2755215e-08	9.2763223e-08	9.2791659e-08	9.2802431e-08	9.2802154e-08	9.2673758e-08	9.2728428e-08	9.2661338e-08	9.2290236e-08	9.2379146e-08	9.2655263e-08	9.2510021e-08	9.2716562e-08	9.2786692e-08	9.2521894e-08	9.2404271e-08	9.2584848e-08	9.2709932e-08	9.2627651e-08	9.2505054e-08	9.2707168e-08	9.2639524e-08	9.2625164e-08	9.2608595e-08	9.2519961e-08	9.2483518e-08	9.3845046e-08	9.2751904e-08	9.267017e-08	9.2627374e-08	9.2458116e-08	9.2606939e-08	9.2480207e-08	9.2615778e-08	9.258347e-08	9.2519684e-08	9.2572975e-08	9.2466401e-08	9.2455075e-08	9.2502844e-08	9.2670724e-08	9.252107e-08	9.2403994e-08	9.246115e-08	9.2542606e-08	9.2459771e-08	9.2476888e-08	9.2539565e-08	9.2765156e-08	9.2851856e-08	9.2836395e-08	9.2744166e-08	9.2760736e-08	9.2613845e-08	9.2733124e-08	9.2687564e-08	9.2985772e-08	9.2752728e-08	9.2573252e-08	9.2556135e-08	9.2436856e-08	9.2509197e-08	9.2678732e-08	9.2761844e-08	9.2570772e-08	9.2844125e-08	9.2550891e-08	9.2503399e-08	9.2491248e-08	9.2611081e-08	9.2565799e-08	9.2537363e-08	9.25912e-08	9.2562765e-08	9.2638693e-08	9.282811e-08	9.232668e-08	9.2420009e-08	9.2387431e-08	9.2623232e-08	9.2596999e-08	9.2826731e-08	9.2786415e-08	9.2551161e-08	9.2580436e-08	9.2529355e-08	9.2622955e-08	9.2602519e-08	9.2525212e-08	9.2511954e-08	9.2513062e-08	9.2485728e-08	9.2663271e-08	9.2551161e-08	9.2537086e-08	9.2936347e-08	9.2769575e-08	9.2647532e-08	9.2624333e-08	9.2653877e-08	9.273257e-08	9.2724292e-08	9.2587058e-08	9.2604182e-08	9.2684807e-08	9.2656919e-08	9.2744166e-08	9.2547573e-08	9.244679e-08	9.240096e-08	9.2464191e-08	9.250229e-08	9.2534044e-08	9.249981e-08	9.2581814e-08	9.2608872e-08	9.2616602e-08	9.2497601e-08	9.2327788e-08	9.2599485e-08	9.2657196e-08	9.2624887e-08	9.2550891e-08	9.2663271e-08	9.2575462e-08	9.2587889e-08	9.2640072e-08	9.2605561e-08	9.2735888e-08	9.2500358e-08	9.2580159e-08	9.2685632e-08	9.2766534e-08	9.2807952e-08	9.284247e-08	9.2671826e-08	9.2668238e-08	9.2657743e-08	9.268453e-08	9.2674036e-08	9.2717663e-08	9.2482409e-08	9.2415043e-08	9.2529902e-08	9.2743342e-08	9.2721251e-08	9.2681212e-08	9.2649465e-08	9.2712689e-08	9.2585402e-08	9.253791e-08	9.259562e-08	9.2548959e-08	9.2574084e-08	9.2690883e-08	9.2711588e-08	9.2665751e-08	9.266023e-08	9.253322e-08	9.2520516e-08	9.2333032e-08	9.256884e-08	9.2778961e-08	9.2739199e-08	9.26536e-08	9.2606662e-08	9.2506987e-08	9.2528524e-08	9.2650289e-08	9.2609149e-08	9.2782827e-08	9.2675691e-08	9.2653053e-08	9.2707999e-08	9.2749417e-08	9.2764601e-08	9.2961749e-08	9.262903e-08	9.2547026e-08	9.2626266e-08	9.2355954e-08	9.2384667e-08	9.2419455e-08	9.2515819e-08	9.2587058e-08	9.2630685e-08	9.2598107e-08	9.2818723e-08	9.2547573e-08	9.2491248e-08	9.2723184e-08	9.2651398e-08	9.2628476e-08	9.2533767e-08	9.2623232e-08	9.2778684e-08	9.2590376e-08	9.2523557e-08	9.2591478e-08	9.2572428e-08	9.2577672e-08	9.2712689e-08	9.2765156e-08	9.2609703e-08	9.2572975e-08	9.2429673e-08	9.2434647e-08	9.2647255e-08	9.26536e-08	9.2519684e-08	9.2496215e-08	9.2555034e-08	9.2522171e-08	9.2397372e-08	9.2496769e-08	9.2458393e-08	9.2327511e-08	9.2594512e-08	9.2767912e-08	9.2817338e-08	9.2693362e-08	9.2590923e-08	9.259562e-08	9.2561656e-08	9.2634274e-08	9.2551716e-08	9.2581814e-08	9.2622123e-08	9.2665204e-08	9.2574908e-08	9.2595343e-08	9.2542052e-08	9.2571874e-08	9.2561656e-08	9.2427463e-08	9.2596999e-08	9.2534876e-08	9.2604452e-08	9.2697228e-08	9.2675968e-08	9.27947e-08	9.2756594e-08	9.2772055e-08	9.2593687e-08	9.265802e-08	9.2714899e-08	9.2799667e-08	9.2736435e-08	9.2706891e-08	9.2907079e-08	9.2677901e-08	9.2599763e-08	9.2524381e-08	9.2544816e-08	9.2608047e-08	9.2717386e-08	9.2736435e-08	9.2750518e-08	9.2849646e-08	9.2705235e-08	9.2670724e-08	9.2633449e-08	9.2601418e-08	9.2444033e-08	9.2606115e-08	9.2636483e-08	9.2708554e-08	9.2574084e-08	9.2618812e-08	9.2637862e-08	9.2684807e-08	9.2814304e-08	9.2815128e-08	9.2785861e-08	9.282369e-08	9.2615501e-08	9.2619366e-08	9.2611359e-08	9.2664649e-08	9.2863729e-08	9.2770676e-08	9.2815405e-08	9.2870351e-08	9.2685909e-08	9.2447067e-08	9.2643113e-08	9.2719873e-08	9.278034e-08	9.2706344e-08	9.2500358e-08	9.2333586e-08	9.231978e-08	9.2542329e-08	9.2439336e-08	9.2522171e-08	9.2335242e-08	9.245425e-08	9.2590646e-08	9.2631517e-08	9.2530456e-08	9.2620468e-08	9.2530733e-08	9.2656919e-08	9.2656641e-08	9.2694194e-08	9.2726495e-08	9.2767642e-08	9.2837496e-08	9.2710209e-08	9.2630408e-08	9.2434924e-08	9.2544539e-08	9.2479375e-08	9.2548127e-08	9.2542884e-08	9.2526037e-08	9.2412002e-08	9.256663e-08	9.2647802e-08	9.2777029e-08	9.2949875e-08	9.2718494e-08	9.2716284e-08	9.2639247e-08	9.2555034e-08	9.2632341e-08	9.2671002e-08	9.2726772e-08	9.2719873e-08	9.2664095e-08	9.2613014e-08	9.2523557e-08	9.2526314e-08	9.2686186e-08	9.2590376e-08	9.2534322e-08	9.2739754e-08	9.2631794e-08	9.2647255e-08	9.2759635e-08	9.2608317e-08	9.2672934e-08	9.2555034e-08	9.2647255e-08	9.2580983e-08	9.2653877e-08	9.265554e-08	9.2584301e-08	9.2671279e-08	9.2591478e-08	9.2663818e-08	9.2645045e-08	9.2725671e-08	9.2561933e-08	9.2386323e-08	9.2505879e-08	9.2476334e-08	9.2529355e-08	9.2600587e-08	9.2700823e-08	9.2626543e-08	9.2608047e-08	9.2601695e-08	9.2588714e-08	9.2630962e-08	9.2499256e-08	9.2724562e-08	9.2680388e-08	9.2859587e-08	9.2566907e-08	9.2697782e-08	9.2792767e-08	9.2695572e-08	9.2632618e-08	9.2726772e-08	9.2806573e-08	9.2685355e-08	9.2677624e-08	9.2602797e-08	9.2604182e-08	9.2504223e-08	9.2351257e-08	9.2829211e-08	9.2750241e-08	9.2639247e-08	9.2820102e-08	9.2876427e-08	9.2565244e-08	9.273009e-08	9.2630962e-08	9.2562765e-08	9.2658574e-08	9.2749694e-08	9.26456e-08	9.2741963e-08	9.2546749e-08	9.2638693e-08	9.2548682e-08	9.2266212e-08	9.2639795e-08	9.2604452e-08	9.2522448e-08	9.2638693e-08	9.2728158e-08	9.2712419e-08	9.2619921e-08	9.2506987e-08	9.2503946e-08	9.2468603e-08	9.2484072e-08	9.2489039e-08	9.2745552e-08	9.2720697e-08	9.2662717e-08	9.268232e-08	9.2474401e-08	9.2409792e-08	9.2567454e-08	9.2598384e-08	9.2742233e-08	9.2755215e-08	9.2648079e-08	9.2628753e-08	9.2674867e-08	9.2718764e-08	9.2563866e-08	9.263897e-08	9.2442654e-08	9.2463637e-08	9.2719596e-08	9.2837773e-08	9.2826731e-08	9.2661338e-08	9.2780894e-08	9.2669893e-08	9.2478544e-08	9.2400406e-08	9.2394053e-08	9.2370861e-08	9.2571874e-08	9.253349e-08	9.2526591e-08	9.2573806e-08	9.2566907e-08	9.2417523e-08	9.2511684e-08	9.2510852e-08	9.2745829e-08	9.277592e-08	9.2745275e-08	9.2695572e-08	9.2532112e-08	9.2631794e-08	9.2484342e-08	9.2516927e-08	9.2641734e-08	9.2595897e-08	9.2586234e-08	9.2468333e-08	9.2581814e-08	9.2553648e-08	9.2531288e-08	9.2550891e-08	9.2648911e-08	9.2561656e-08	9.2584301e-08	9.261246e-08	9.2451764e-08	9.2374727e-08	9.2734503e-08	9.2666582e-08	9.2470813e-08	9.2493458e-08	9.268922e-08	9.2637315e-08	9.2710209e-08	9.2688119e-08	9.2405649e-08	9.2492627e-08	9.2457839e-08	9.268453e-08	9.2697505e-08	9.2450385e-08	9.2545363e-08	9.2680111e-08	9.2699437e-08	9.2606939e-08	9.2617157e-08	9.2578226e-08	9.2582646e-08	9.2459494e-08	9.2595066e-08	9.276129e-08	9.2539018e-08	9.2619644e-08	9.2680942e-08	9.266023e-08	9.2711588e-08	9.2674313e-08	9.2584024e-08
9.2767088e-08	9.2596174e-08	9.2526591e-08	9.2380525e-08	9.256442e-08	9.2526591e-08	9.249456e-08	9.2442924e-08	9.2520793e-08	9.2287202e-08	9.3609792e-08	9.265554e-08	9.2990462e-08	9.2721528e-08	9.2831975e-08	9.2711311e-08	9.2592309e-08	9.2749417e-08	9.2866486e-08	9.2808229e-08	9.2733124e-08	9.2337451e-08	9.2428571e-08	9.2491803e-08	9.2637315e-08	9.2548959e-08	9.2629584e-08	9.2490417e-08	9.2606385e-08	9.2779239e-08	9.2736713e-08	9.2862344e-08	9.2692538e-08	9.2633172e-08	9.2651668e-08	9.255448e-08	9.23797e-08	9.2410623e-08	9.2451764e-08	9.1766168e-08	9.2606662e-08	9.2546749e-08	9.2420009e-08	9.2423051e-08	9.2514718e-08	9.2697782e-08	9.2660507e-08	9.2740031e-08	9.2565521e-08	9.2658851e-08	9.2694748e-08	9.2595066e-08	9.2514441e-08	9.2429119e-08	9.2368651e-08	9.2509751e-08	9.2739477e-08	9.2667683e-08	9.2583193e-08	9.2719873e-08	9.2858755e-08	9.2821203e-08	9.2767642e-08	9.2743065e-08	9.2601418e-08	9.2598384e-08	9.2685355e-08	9.2828664e-08	9.2465292e-08	9.2387978e-08	9.2556135e-08	9.2624056e-08	9.2726772e-08	9.2662439e-08	9.2767088e-08	9.2555581e-08	9.2529625e-08	9.2243297e-08	9.2423598e-08	9.2511129e-08	9.2513616e-08	9.252107e-08	9.2518306e-08	9.261246e-08	9.2625164e-08	9.2673481e-08	9.2708554e-08	9.2394885e-08	9.2776197e-08	9.2590376e-08	9.258126e-08	9.287367e-08	9.2857931e-08	9.2491803e-08	9.2352089e-08	9.2563035e-08	9.2708824e-08	9.272788e-08	9.2656364e-08	9.2595343e-08	9.2714629e-08	9.2579327e-08	9.2503122e-08	9.2558345e-08	9.2728428e-08	9.2745829e-08	9.2616055e-08	9.2212375e-08	9.2321436e-08	9.2619644e-08	9.2578773e-08	9.2672657e-08	9.2600317e-08	9.2607216e-08	9.2548404e-08	9.2641734e-08	9.2408413e-08	9.2615778e-08	9.253349e-08	9.2515549e-08	9.24109e-08	9.247109e-08	9.2459494e-08	9.2542884e-08	9.2609149e-08	9.2811263e-08	9.2617988e-08	9.2698336e-08	9.2520793e-08	9.2324747e-08	9.2517752e-08	9.2501743e-08	9.2538187e-08	9.2478544e-08	9.2299068e-08	9.2478821e-08	9.2550891e-08	9.2575462e-08	9.2661885e-08	9.2674867e-08	9.2595343e-08	9.2564697e-08	9.2633449e-08	9.2741963e-08	9.2748586e-08	9.2551161e-08	9.2751073e-08	9.2642836e-08	9.2686186e-08	9.2598384e-08	9.2638139e-08	9.2522725e-08	9.2588166e-08	9.267238e-08	9.2531288e-08	9.2638139e-08	9.2542329e-08	9.2552824e-08	9.2613568e-08	9.2601141e-08	9.2576016e-08	9.2578503e-08	9.2527969e-08	9.2614123e-08	9.2682043e-08	9.2688119e-08	9.2617157e-08	9.2567731e-08	9.2491526e-08	9.2511129e-08	9.2532666e-08	9.2482686e-08	9.2516373e-08	9.2575739e-08	9.2642281e-08	9.2633996e-08	9.2602249e-08	9.2524381e-08	9.2524935e-08	9.2565799e-08	9.2436302e-08	9.2690883e-08	9.2783928e-08	9.2998199e-08	9.2817338e-08	9.2846605e-08	9.2824799e-08	9.2646424e-08	9.2716832e-08	9.266023e-08	9.2571597e-08	9.2431883e-08	9.245894e-08	9.2568563e-08	9.2714352e-08	9.2821203e-08	9.266023e-08	9.2527145e-08	9.2662994e-08	9.2447067e-08	9.2754661e-08	9.2649465e-08	9.2604182e-08	9.2656364e-08	9.2550614e-08	9.2566907e-08	9.2389641e-08	9.2463914e-08	9.2508365e-08	9.2660507e-08	9.2647532e-08	9.2761013e-08	9.2838874e-08	9.2829765e-08	9.2648911e-08	9.2657473e-08	9.2569941e-08	9.2425807e-08	9.2331931e-08	9.2194426e-08	9.2635659e-08	9.271794e-08	9.2532943e-08	9.2561379e-08	9.2541228e-08	9.2322544e-08	9.2427463e-08	9.2558622e-08	9.2498702e-08	9.2647255e-08	9.2577949e-08	9.2495391e-08	9.2506987e-08	9.2481031e-08	9.2382457e-08	9.2636483e-08	9.227864e-08	9.2553101e-08	9.2595343e-08	9.2527692e-08	9.262461e-08	9.2757425e-08	9.2730367e-08	9.2703026e-08	9.2725948e-08	9.2628198e-08	9.2455352e-08	9.2466401e-08	9.2503122e-08	9.2585125e-08	9.2726772e-08	9.2811263e-08	9.2687287e-08	9.2629861e-08	9.2668238e-08	9.2924751e-08	9.2754938e-08	9.2700269e-08	9.261246e-08	9.2724839e-08	9.2875602e-08	9.2603074e-08	9.2680942e-08	9.2583747e-08	9.2523003e-08	9.2633172e-08	9.2668515e-08	9.2571042e-08	9.2568285e-08	9.2740031e-08	9.2662439e-08	9.2717109e-08	9.2690883e-08	9.2629307e-08	9.2700269e-08	9.2674313e-08	9.2653053e-08	9.2657196e-08	9.2704134e-08	9.2668515e-08	9.2664926e-08	9.2598931e-08	9.2602249e-08	9.2746106e-08	9.2783381e-08	9.2803255e-08	9.2616055e-08	9.2689497e-08	9.2603628e-08	9.2630131e-08	9.2812371e-08	9.2643937e-08	9.2554757e-08	9.2632618e-08	9.2365617e-08	9.2550891e-08	9.2667406e-08	9.2693085e-08	9.2611359e-08	9.2549229e-08	9.2455075e-08	9.2486552e-08	9.2354021e-08	9.2527422e-08	9.2440722e-08	9.2486552e-08	9.2350426e-08	9.2490694e-08	9.2579327e-08	9.2704134e-08	9.2798288e-08	9.2645045e-08	9.2613291e-08	9.2644214e-08	9.262461e-08	9.2741409e-08	9.2671279e-08	9.2715453e-08	9.2750241e-08	9.280933e-08	9.2674313e-08	9.2650289e-08	9.2633172e-08	9.2752174e-08	9.2774265e-08	9.2551439e-08	9.2778961e-08	9.2656087e-08	9.2618812e-08	9.2605006e-08	9.2690883e-08	9.263897e-08	9.2597276e-08	9.2714075e-08	9.2741963e-08	9.2511684e-08	9.2540674e-08	9.2492904e-08	9.2621299e-08	9.265554e-08	9.2657473e-08	9.2659128e-08	9.2660784e-08	9.2793321e-08	9.2740301e-08	9.2709655e-08	9.2575739e-08	9.2450108e-08	9.2408968e-08	9.2558068e-08	9.2388532e-08	9.240317e-08	9.2748586e-08	9.2707445e-08	9.2710486e-08	9.2643667e-08	9.2596451e-08	9.2513886e-08	9.2561102e-08	9.2503122e-08	9.2675414e-08	9.2672934e-08	9.2735334e-08	9.2679556e-08	9.256663e-08	9.2487383e-08	9.2373348e-08	9.2555034e-08	9.2469712e-08	9.2658851e-08	9.263676e-08	9.2644214e-08	9.2655263e-08	9.2735057e-08	9.2707722e-08	9.2712419e-08	9.2778407e-08	9.2733124e-08	9.2671549e-08	9.2817615e-08	9.2812094e-08	9.2683976e-08	9.2629861e-08	9.2500635e-08	9.2633726e-08	9.2576016e-08	9.2653053e-08	9.2522448e-08	9.2605283e-08	9.2605838e-08	9.2648079e-08	9.2682598e-08	9.2633996e-08	9.2612737e-08	9.263897e-08	9.2783104e-08	9.268674e-08	9.2555034e-08	9.2747484e-08	9.2780617e-08	9.2645045e-08	9.2254894e-08	9.2664372e-08	9.2793044e-08	9.2520516e-08	9.2667136e-08	9.2627374e-08	9.2592856e-08	9.2415313e-08	9.2471922e-08	9.2553925e-08	9.2381356e-08	9.2378315e-08	9.2512231e-08	9.2479375e-08	9.2566076e-08	9.260004e-08	9.2617434e-08	9.2547026e-08	9.2609703e-08	9.2747761e-08	9.2572705e-08	9.2457284e-08	9.2464191e-08	9.2667683e-08	9.2561102e-08	9.2471645e-08	9.2751073e-08	9.2718217e-08	9.2714075e-08	9.2847714e-08	9.2831421e-08	9.2790557e-08	9.2895206e-08	9.274693e-08	9.2588991e-08	9.2642559e-08	9.2536254e-08	9.2639247e-08	9.266023e-08	9.2730637e-08	9.2776752e-08	9.2739754e-08	9.2753282e-08	9.2572975e-08	9.256911e-08	9.2519684e-08	9.2577949e-08	9.2371415e-08	9.2395986e-08	9.2538741e-08	9.2412279e-08	9.2563035e-08	9.2741132e-08	9.2768744e-08	9.280933e-08	9.2623509e-08	9.2747207e-08	9.2743896e-08	9.2760459e-08	9.2735611e-08	9.2527692e-08	9.2591478e-08	9.2556689e-08	9.2511129e-08	9.2434924e-08	9.2450385e-08	9.2388809e-08	9.2664649e-08	9.2587058e-08	9.26768e-08	9.2642836e-08	9.2644214e-08	9.2586234e-08	9.2739754e-08	9.2659675e-08	9.2510575e-08	9.2483795e-08	9.2483241e-08	9.2529625e-08	9.2557791e-08	9.250008e-08	9.2448175e-08	9.2519414e-08	9.2510575e-08	9.2719041e-08	9.2764601e-08	9.2819548e-08	9.2791659e-08	9.2611081e-08	9.2367273e-08	9.270137e-08	9.2664095e-08	9.247772e-08	9.2726225e-08	9.2764878e-08	9.2602249e-08	9.2357887e-08	9.2438235e-08	9.2508365e-08	9.2646147e-08	9.2695849e-08	9.2658851e-08	9.2697228e-08	9.2650012e-08	9.2690328e-08	9.2690883e-08	9.2664649e-08	9.2654155e-08	9.2575185e-08	9.2558068e-08	9.2524658e-08
9.2457284e-08	9.2625996e-08	9.2580983e-08	9.2782273e-08	9.2554757e-08	9.2411447e-08	9.234877e-08	9.2494837e-08	9.3004545e-08	9.2214577e-08	9.4295942e-08	9.2056368e-08	9.0706436e-08	9.2829765e-08	9.2574908e-08	9.2780617e-08	9.2725671e-08	9.2657473e-08	9.2539565e-08	9.2580983e-08	9.2595897e-08	9.2462805e-08	9.2536531e-08	9.252328e-08	9.2664372e-08	9.2697228e-08	9.2506156e-08	9.2470536e-08	9.2642836e-08	9.2571319e-08	9.2643667e-08	9.2712142e-08	9.2680942e-08	9.2664649e-08	9.2546195e-08	9.2553648e-08	9.2603351e-08	9.248987e-08	9.2350426e-08	9.2379423e-08	9.2484342e-08	9.2473854e-08	9.259783e-08	9.2571597e-08	9.2612737e-08	9.26456e-08	9.2587889e-08	9.2686463e-08	9.2693639e-08	9.2682875e-08	9.2728158e-08	9.2785861e-08	9.2482964e-08	9.2546195e-08	9.2560278e-08	9.257657e-08	9.2699715e-08	9.2720974e-08	9.283584e-08	9.2768744e-08	9.2628198e-08	9.2456183e-08	9.2591755e-08	9.2629861e-08	9.250892e-08	9.2769845e-08	9.2671549e-08	9.2567177e-08	9.2582091e-08	9.259783e-08	9.2658297e-08	9.2592856e-08	9.2580983e-08	9.2798288e-08	9.2747761e-08	9.2616325e-08	9.2707999e-08	9.2546472e-08	9.2498425e-08	9.2541498e-08	9.2557237e-08	9.2630962e-08	9.2689497e-08	9.2643113e-08	9.2683976e-08	9.2606662e-08	9.2588991e-08	9.2704958e-08	9.253349e-08	9.2637038e-08	9.2755769e-08	9.2722907e-08	9.2602519e-08	9.2642836e-08	9.2635659e-08	9.2572705e-08	9.2653877e-08	9.2633726e-08	9.2621022e-08	9.2566353e-08	9.2276153e-08	9.254564e-08	9.2766257e-08	9.2764047e-08	9.2711034e-08	9.2705513e-08	9.2516373e-08	9.2570772e-08	9.2563866e-08	9.2620468e-08	9.2633449e-08	9.2532389e-08	9.2571597e-08	9.247109e-08	9.2599485e-08	9.2406204e-08	9.2742788e-08	9.2685355e-08	9.2753559e-08	9.2621576e-08	9.2775373e-08	9.2652499e-08	9.2609149e-08	9.2686463e-08	9.2696681e-08	9.2621853e-08	9.2458393e-08	9.2454798e-08	9.2342148e-08	9.2570772e-08	9.2637038e-08	9.268232e-08	9.2818169e-08	9.2601141e-08	9.2559169e-08	9.2381079e-08	9.2669069e-08	9.2626543e-08	9.2639247e-08	9.2745275e-08	9.2584848e-08	9.2445134e-08	9.2818169e-08	9.2774265e-08	9.2938002e-08	9.2854066e-08	9.2844672e-08	9.2876427e-08	9.2650289e-08	9.2693085e-08	9.2755769e-08	9.2627928e-08	9.2715176e-08	9.2633996e-08	9.2778684e-08	9.2650566e-08	9.2741686e-08	9.249456e-08	9.2582916e-08	9.2548404e-08	9.2556412e-08	9.2519684e-08	9.2643667e-08	9.2563866e-08	9.2604452e-08	9.2560278e-08	9.2487106e-08	9.2457007e-08	9.263124e-08	9.2520516e-08	9.2538741e-08	9.2442377e-08	9.2744443e-08	9.2489316e-08	9.2468603e-08	9.2512785e-08	9.2511407e-08	9.256221e-08	9.2548682e-08	9.270358e-08	9.2727049e-08	9.2592309e-08	9.2604452e-08	9.2744166e-08	9.274472e-08	9.2767912e-08	9.281375e-08	9.2583747e-08	9.2561102e-08	9.2567454e-08	9.2633172e-08	9.2706891e-08	9.2662439e-08	9.2626543e-08	9.2802708e-08	9.268453e-08	9.2673211e-08	9.2704688e-08	9.2563589e-08	9.2627651e-08	9.2372794e-08	9.2563589e-08	9.2604182e-08	9.2766811e-08	9.2754384e-08	9.2643113e-08	9.2539565e-08	9.2443479e-08	9.2649735e-08	9.2645323e-08	9.2739754e-08	9.2771778e-08	9.2561656e-08	9.2482139e-08	9.2473023e-08	9.2497601e-08	9.2450385e-08	9.2714075e-08	9.2644214e-08	9.2584848e-08	9.2497324e-08	9.2425253e-08	9.2570772e-08	9.238218e-08	9.2544539e-08	9.2487106e-08	9.2641457e-08	9.2595897e-08	9.2703026e-08	9.2525212e-08	9.2561933e-08	9.2422219e-08	9.2547573e-08	9.2640903e-08	9.2667136e-08	9.2554203e-08	9.2827001e-08	9.277565e-08	9.2692261e-08	9.2698613e-08	9.2647255e-08	9.2537633e-08	9.2635105e-08	9.2534322e-08	9.2630131e-08	9.2616879e-08	9.2694748e-08	9.253101e-08	9.2558622e-08	9.2872561e-08	9.2846605e-08	9.2847159e-08	9.2891064e-08	9.2978588e-08	9.273009e-08	9.2643113e-08	9.2751073e-08	9.2747207e-08	9.2718494e-08	9.2541775e-08	9.2524381e-08	9.2705513e-08	9.2506987e-08	9.2586234e-08	9.2591478e-08	9.264587e-08	9.2560832e-08	9.245673e-08	9.2419185e-08	9.2555304e-08	9.2586234e-08	9.2686186e-08	9.2672657e-08	9.2685084e-08	9.255227e-08	9.2566076e-08	9.2592309e-08	9.2621022e-08	9.2607216e-08	9.2677901e-08	9.2619089e-08	9.2690605e-08	9.2603905e-08	9.2237777e-08	9.2662994e-08	9.2543161e-08	9.2496492e-08	9.2517752e-08	9.2512231e-08	9.2707722e-08	9.2666028e-08	9.2599763e-08	9.2392675e-08	9.2425253e-08	9.2610804e-08	9.2683145e-08	9.2635929e-08	9.2555581e-08	9.2496215e-08	9.2390188e-08	9.2650012e-08	9.2481031e-08	9.2562487e-08	9.2497601e-08	9.2632895e-08	9.2588991e-08	9.2511684e-08	9.2408968e-08	9.2558899e-08	9.2378592e-08	9.2543708e-08	9.2701647e-08	9.2765156e-08	9.2785314e-08	9.2675968e-08	9.2638139e-08	9.2922541e-08	9.2808506e-08	9.2592309e-08	9.2569664e-08	9.260004e-08	9.2637862e-08	9.2562765e-08	9.2625996e-08	9.2408968e-08	9.2510852e-08	9.2469989e-08	9.2598107e-08	9.263676e-08	9.2716562e-08	9.264339e-08	9.2617157e-08	9.2586234e-08	9.2582916e-08	9.2732847e-08	9.2585125e-08	9.267459e-08	9.2511129e-08	9.2491248e-08	9.2611359e-08	9.2482139e-08	9.2529355e-08	9.2680111e-08	9.2729259e-08	9.2540951e-08	9.2567177e-08	9.2584848e-08	9.2550614e-08	9.2659953e-08	9.2661885e-08	9.2652222e-08	9.2724562e-08	9.2599208e-08	9.2549506e-08	9.2651945e-08	9.2541775e-08	9.2539842e-08	9.264587e-08	9.2590923e-08	9.2569387e-08	9.2558622e-08	9.2745552e-08	9.2545363e-08	9.2505609e-08	9.245646e-08	9.2550891e-08	9.2547026e-08	9.2586511e-08	9.2822866e-08	9.2728158e-08	9.2741963e-08	9.2735888e-08	9.2611081e-08	9.2732023e-08	9.2726772e-08	9.2642836e-08	9.2800221e-08	9.2748863e-08	9.2801876e-08	9.2702201e-08	9.245673e-08	9.242774e-08	9.2685355e-08	9.265333e-08	9.2748039e-08	9.280685e-08	9.257657e-08	9.2650843e-08	9.273009e-08	9.2614393e-08	9.264118e-08	9.2654709e-08	9.2585125e-08	9.2508365e-08	9.2412279e-08	9.2517205e-08	9.2567177e-08	9.2261523e-08	9.2234458e-08	9.2638139e-08	9.2474131e-08	9.2727049e-08	9.2833631e-08	9.2627097e-08	9.2410346e-08	9.2339107e-08	9.2392121e-08	9.239654e-08	9.2527145e-08	9.240869e-08	9.2517482e-08	9.2444857e-08	9.248766e-08	9.2695572e-08	9.2512785e-08	9.2619089e-08	9.2514441e-08	9.2598931e-08	9.2645323e-08	9.2678455e-08	9.2645323e-08	9.2664926e-08	9.2646978e-08	9.2508365e-08	9.2609703e-08	9.2514441e-08	9.2662717e-08	9.2643113e-08	9.2748039e-08	9.2717663e-08	9.2673481e-08	9.2579882e-08	9.2716284e-08	9.2841638e-08	9.2788071e-08	9.2649735e-08	9.2671279e-08	9.258568e-08	9.2671826e-08	9.260004e-08	9.2622123e-08	9.2638139e-08	9.2664095e-08	9.2479375e-08	9.255448e-08	9.2525759e-08	9.2419185e-08	9.2475233e-08	9.2462258e-08	9.2684807e-08	9.2709101e-08	9.2861242e-08	9.2736435e-08	9.2727326e-08	9.2859032e-08	9.2860965e-08	9.2793869e-08	9.2648911e-08	9.2721251e-08	9.2741132e-08	9.2497324e-08	9.2489316e-08	9.2449e-08	9.2508643e-08	9.2409245e-08	9.2531835e-08	9.2552547e-08	9.2546195e-08	9.2561933e-08	9.272015e-08	9.2699992e-08	9.2563866e-08	9.2839151e-08	9.2879745e-08	9.2875879e-08	9.2797457e-08	9.274472e-08	9.2706067e-08	9.2705513e-08	9.2750518e-08	9.259783e-08	9.264339e-08	9.2707168e-08	9.2628198e-08	9.2592309e-08	9.2647532e-08	9.2616055e-08	9.2762392e-08	9.2871183e-08	9.2744997e-08	9.279691e-08	9.2729536e-08	9.2604182e-08	9.2648079e-08	9.2702756e-08	9.2672934e-08	9.2442377e-08	9.2723184e-08	9.265554e-08	9.2726225e-08	9.2582646e-08	9.2722082e-08	9.2707999e-08	9.2665474e-08	9.2664095e-08	9.260998e-08	9.2579882e-08	9.2577949e-08	9.2582646e-08	9.2616055e-08	9.251886e-08	9.2448452e-08
9.2625996e-08	9.2653053e-08	9.2565799e-08	9.2547296e-08	9.2477997e-08	9.2474956e-08	9.2649735e-08	9.2708554e-08	9.2668515e-08	9.2553371e-08	9.2719873e-08	9.1508831e-08	9.223087e-08	9.2602519e-08	9.265333e-08	9.2638693e-08	9.2616325e-08	9.2579327e-08	9.2306529e-08	9.2387978e-08	9.2488207e-08	9.2682598e-08	9.2697782e-08	9.2752728e-08	9.2722907e-08	9.2576016e-08	9.2507818e-08	9.2563866e-08	9.2637315e-08	9.2502844e-08	9.2628198e-08	9.2473023e-08	9.2527145e-08	9.2511954e-08	9.2627097e-08	9.2639247e-08	9.2664926e-08	9.272263e-08	9.2457839e-08	9.2231701e-08	9.2474956e-08	9.2540674e-08	9.278255e-08	9.2690605e-08	9.2678178e-08	9.2659128e-08	9.2707722e-08	9.2703303e-08	9.267238e-08	9.250229e-08	9.2421388e-08	9.2338006e-08	9.2429396e-08	9.2478544e-08	9.2647802e-08	9.2706344e-08	9.2828934e-08	9.2747761e-08	9.2651121e-08	9.2649188e-08	9.2544539e-08	9.259341e-08	9.2490694e-08	9.2791659e-08	9.2795254e-08	9.2780617e-08	9.2687841e-08	9.2724839e-08	9.2693639e-08	9.2648634e-08	9.265554e-08	9.2735611e-08	9.2732023e-08	9.2817061e-08	9.2490417e-08	9.2561933e-08	9.2614947e-08	9.2453973e-08	9.2625996e-08	9.2648357e-08	9.26768e-08	9.2708824e-08	9.2668515e-08	9.2599208e-08	9.2706891e-08	9.2759635e-08	9.2570772e-08	9.2505331e-08	9.2352913e-08	9.2534322e-08	9.2553648e-08	9.2526314e-08	9.2734503e-08	9.2647802e-08	9.2627097e-08	9.261219e-08	9.2572151e-08	9.248766e-08	9.2502013e-08	9.2396817e-08	9.2564697e-08	9.2707722e-08	9.2696681e-08	9.2754661e-08	9.2681489e-08	9.2638693e-08	9.2631794e-08	9.2538464e-08	9.2617711e-08	9.2663818e-08	9.2677347e-08	9.257905e-08	9.2549506e-08	9.2497878e-08	9.2598931e-08	9.2681212e-08	9.2580159e-08	9.2518306e-08	9.2627097e-08	9.2498425e-08	9.2710209e-08	9.2734503e-08	9.2796355e-08	9.2892165e-08	9.2853789e-08	9.2691984e-08	9.2544816e-08	9.2521347e-08	9.235761e-08	9.2388532e-08	9.269143e-08	9.2925852e-08	9.2814304e-08	9.2769845e-08	9.2700269e-08	9.2621576e-08	9.2550891e-08	9.2628198e-08	9.2662162e-08	9.2615501e-08	9.2652776e-08	9.2754938e-08	9.2679009e-08	9.2955119e-08	9.2913155e-08	9.2918121e-08	9.2823967e-08	9.2711865e-08	9.2611636e-08	9.2473854e-08	9.2410069e-08	9.2627928e-08	9.276598e-08	9.2719041e-08	9.2718494e-08	9.2785037e-08	9.2620191e-08	9.267017e-08	9.263897e-08	9.2584848e-08	9.2544816e-08	9.2600317e-08	9.2601141e-08	9.2719873e-08	9.2628198e-08	9.248987e-08	9.2620745e-08	9.2477443e-08	9.2439059e-08	9.2514718e-08	9.2723184e-08	9.2746653e-08	9.2608872e-08	9.2618812e-08	9.2583193e-08	9.2601141e-08	9.2496215e-08	9.2527692e-08	9.2660507e-08	9.2536808e-08	9.2741963e-08	9.2805465e-08	9.2905971e-08	9.2640349e-08	9.2677901e-08	9.2665204e-08	9.2575462e-08	9.2712689e-08	9.2450662e-08	9.2639795e-08	9.2455352e-08	9.2592579e-08	9.2658297e-08	9.2749417e-08	9.258126e-08	9.2625442e-08	9.2742233e-08	9.2679834e-08	9.282369e-08	9.2623232e-08	9.2497046e-08	9.2403994e-08	9.2438512e-08	9.2563035e-08	9.2659675e-08	9.2359819e-08	9.2498979e-08	9.2532943e-08	9.2687841e-08	9.272015e-08	9.2563866e-08	9.2406204e-08	9.2473577e-08	9.2466671e-08	9.2434092e-08	9.2557237e-08	9.2523557e-08	9.2580983e-08	9.2501466e-08	9.2390742e-08	9.2531558e-08	9.2409792e-08	9.2435748e-08	9.2551439e-08	9.2493735e-08	9.2679556e-08	9.2595343e-08	9.259783e-08	9.2649735e-08	9.2775373e-08	9.2677077e-08	9.2744443e-08	9.2697782e-08	9.2724015e-08	9.2698613e-08	9.2787246e-08	9.2753559e-08	9.2743896e-08	9.2509751e-08	9.2555858e-08	9.2647802e-08	9.2635382e-08	9.2627651e-08	9.2600317e-08	9.2651668e-08	9.2677347e-08	9.2782273e-08	9.285489e-08	9.2819e-08	9.2687841e-08	9.2767642e-08	9.2730367e-08	9.293165e-08	9.2652499e-08	9.2679009e-08	9.2749694e-08	9.2914533e-08	9.2771231e-08	9.2622123e-08	9.2466401e-08	9.2637862e-08	9.2622123e-08	9.2611636e-08	9.2500358e-08	9.2689497e-08	9.2572705e-08	9.2704688e-08	9.2621022e-08	9.2700546e-08	9.2669893e-08	9.2622123e-08	9.2514718e-08	9.2628198e-08	9.2712142e-08	9.2673211e-08	9.257657e-08	9.2531288e-08	9.2535977e-08	9.2596999e-08	9.2640626e-08	9.2653877e-08	9.267459e-08	9.2760182e-08	9.260004e-08	9.2336073e-08	9.2274774e-08	9.2472469e-08	9.2544816e-08	9.2710209e-08	9.2445688e-08	9.2414766e-08	9.2528524e-08	9.2638693e-08	9.2604182e-08	9.276129e-08	9.2700546e-08	9.263676e-08	9.2618258e-08	9.2450932e-08	9.2658297e-08	9.255448e-08	9.2505609e-08	9.2662717e-08	9.2603628e-08	9.266023e-08	9.2671826e-08	9.2644491e-08	9.2848545e-08	9.2780063e-08	9.2731192e-08	9.2514163e-08	9.2717109e-08	9.2597553e-08	9.2611913e-08	9.2618535e-08	9.2580436e-08	9.2501466e-08	9.2638139e-08	9.2509751e-08	9.2406758e-08	9.2447898e-08	9.2362029e-08	9.2767642e-08	9.2590923e-08	9.2766257e-08	9.255227e-08	9.2611359e-08	9.2595897e-08	9.2683422e-08	9.2729536e-08	9.2645323e-08	9.2857377e-08	9.2618535e-08	9.257905e-08	9.2532666e-08	9.2804363e-08	9.2658297e-08	9.259562e-08	9.2647802e-08	9.257657e-08	9.2686463e-08	9.2594789e-08	9.2520793e-08	9.2318402e-08	9.2411724e-08	9.2320057e-08	9.2538464e-08	9.2640349e-08	9.2657473e-08	9.2678178e-08	9.2735611e-08	9.2611636e-08	9.2503399e-08	9.2484342e-08	9.2538187e-08	9.268232e-08	9.2547026e-08	9.2530456e-08	9.2536808e-08	9.2625442e-08	9.2616055e-08	9.2646978e-08	9.2485728e-08	9.2469435e-08	9.2634828e-08	9.2766811e-08	9.29126e-08	9.2724015e-08	9.2755492e-08	9.2769021e-08	9.2728428e-08	9.2672657e-08	9.2648357e-08	9.2705235e-08	9.2700823e-08	9.2842193e-08	9.2618812e-08	9.2725671e-08	9.2762392e-08	9.2635105e-08	9.2605561e-08	9.2624056e-08	9.2648079e-08	9.2723184e-08	9.2544262e-08	9.2497324e-08	9.2639247e-08	9.265554e-08	9.2747207e-08	9.2706067e-08	9.2716007e-08	9.2619366e-08	9.2539295e-08	9.2621022e-08	9.2495391e-08	9.2672657e-08	9.2494282e-08	9.2387431e-08	9.2525489e-08	9.2568008e-08	9.2710486e-08	9.2431605e-08	9.2489316e-08	9.2447898e-08	9.2361752e-08	9.2463637e-08	9.2543431e-08	9.243989e-08	9.2434369e-08	9.2611359e-08	9.2482686e-08	9.2608047e-08	9.2571597e-08	9.2639795e-08	9.2667683e-08	9.265581e-08	9.2719318e-08	9.2659953e-08	9.2586781e-08	9.2389087e-08	9.2390742e-08	9.2448452e-08	9.2651398e-08	9.2737544e-08	9.2679834e-08	9.2792767e-08	9.2680665e-08	9.2692538e-08	9.2639524e-08	9.267459e-08	9.2491526e-08	9.2597276e-08	9.2512231e-08	9.241338e-08	9.245646e-08	9.2621853e-08	9.2459217e-08	9.2678732e-08	9.2647532e-08	9.2647255e-08	9.2738645e-08	9.2434092e-08	9.2239979e-08	9.2271186e-08	9.2533767e-08	9.2514718e-08	9.2379146e-08	9.2432984e-08	9.2588444e-08	9.2564143e-08	9.2729536e-08	9.2696951e-08	9.2887475e-08	9.2856546e-08	9.2864006e-08	9.2825623e-08	9.2687564e-08	9.2877258e-08	9.2582646e-08	9.2683976e-08	9.2753837e-08	9.2661061e-08	9.2431605e-08	9.2636483e-08	9.2625164e-08	9.2708277e-08	9.2513886e-08	9.2584578e-08	9.2572151e-08	9.2546749e-08	9.256911e-08	9.2545918e-08	9.2648357e-08	9.2891618e-08	9.289051e-08	9.2845504e-08	9.2772609e-08	9.2865385e-08	9.2729813e-08	9.2538464e-08	9.2641457e-08	9.2565799e-08	9.2626543e-08	9.2749694e-08	9.2610527e-08	9.2656641e-08	9.2571597e-08	9.2662162e-08	9.2484619e-08	9.2596174e-08	9.2675691e-08	9.2707999e-08	9.2756316e-08	9.2723184e-08	9.2597276e-08	9.2611359e-08	9.2743896e-08	9.2779786e-08	9.2533767e-08	9.2553648e-08	9.2483795e-08	9.2550337e-08	9.2575739e-08	9.2603905e-08	9.2639524e-08	9.2664372e-08	9.2609149e-08	9.2630685e-08	9.2621022e-08	9.2728982e-08	9.2475787e-08	9.2609703e-08
9.2632341e-08	9.2586781e-08	9.2490417e-08	9.2541498e-08	9.2525489e-08	9.2673758e-08	9.2695295e-08	9.2688673e-08	9.3166349e-08	9.2245784e-08	9.2721251e-08	9.212512e-08	9.2441546e-08	9.2710486e-08	9.2626266e-08	9.2630131e-08	9.2492904e-08	9.2470266e-08	9.2485173e-08	9.2396263e-08	9.2553648e-08	9.275908e-08	9.2756316e-08	9.2595343e-08	9.2523003e-08	9.2534322e-08	9.2509474e-08	9.2864283e-08	9.2639247e-08	9.2748309e-08	9.2631517e-08	9.2496492e-08	9.2479098e-08	9.2637592e-08	9.2621576e-08	9.2531288e-08	9.2462258e-08	9.2489039e-08	9.2583193e-08	9.2567454e-08	9.2823413e-08	9.2745552e-08	9.2736165e-08	9.2596999e-08	9.2622955e-08	9.2500912e-08	9.2488207e-08	9.2584578e-08	9.2637038e-08	9.2514163e-08	9.2305143e-08	9.2439613e-08	9.2567731e-08	9.2652776e-08	9.2802708e-08	9.2907904e-08	9.2862621e-08	9.2725116e-08	9.2634551e-08	9.2592032e-08	9.2694748e-08	9.2740031e-08	9.2904038e-08	9.2828934e-08	9.2708277e-08	9.26536e-08	9.2668515e-08	9.267017e-08	9.268453e-08	9.263124e-08	9.2706621e-08	9.2737544e-08	9.2779786e-08	9.2439059e-08	9.2545918e-08	9.2657743e-08	9.2286648e-08	9.2568285e-08	9.2470813e-08	9.2694748e-08	9.2776752e-08	9.2716562e-08	9.2646978e-08	9.2589268e-08	9.2603351e-08	9.2598107e-08	9.2558068e-08	9.2633726e-08	9.2582091e-08	9.2568008e-08	9.2440722e-08	9.2182276e-08	9.2365894e-08	9.2498425e-08	9.2587612e-08	9.2563866e-08	9.2580706e-08	9.2418631e-08	9.2490971e-08	9.2673758e-08	9.2814581e-08	9.2700546e-08	9.261219e-08	9.2632895e-08	9.2588714e-08	9.2662162e-08	9.2678732e-08	9.2680665e-08	9.2610804e-08	9.2598107e-08	9.2743896e-08	9.2694748e-08	9.2652499e-08	9.266796e-08	9.2587058e-08	9.2758803e-08	9.2651945e-08	9.2573529e-08	9.2095576e-08	9.2440992e-08	9.2433815e-08	9.2631794e-08	9.268674e-08	9.2781718e-08	9.2678178e-08	9.2585957e-08	9.258126e-08	9.2709932e-08	9.2630131e-08	9.268453e-08	9.2422496e-08	9.2574084e-08	9.2764601e-08	9.2616325e-08	9.2676245e-08	9.2610804e-08	9.2629861e-08	9.2644491e-08	9.266023e-08	9.2721251e-08	9.2762946e-08	9.2526868e-08	9.2725394e-08	9.2830042e-08	9.2827833e-08	9.2619921e-08	9.2352089e-08	9.2375558e-08	9.2405379e-08	9.2571319e-08	9.2591755e-08	9.2822866e-08	9.2777583e-08	9.3034643e-08	9.29195e-08	9.2769845e-08	9.2789179e-08	9.2685909e-08	9.2732023e-08	9.2716832e-08	9.2898794e-08	9.2786969e-08	9.2766534e-08	9.2807674e-08	9.2812371e-08	9.2796633e-08	9.2712689e-08	9.2851302e-08	9.2896308e-08	9.2801052e-08	9.2756316e-08	9.2575462e-08	9.2555581e-08	9.2670447e-08	9.2679556e-08	9.2579882e-08	9.2470266e-08	9.2572151e-08	9.2684253e-08	9.2693917e-08	9.2776752e-08	9.2851856e-08	9.2677901e-08	9.2680665e-08	9.266023e-08	9.2683145e-08	9.2736435e-08	9.2720697e-08	9.2493735e-08	9.2496215e-08	9.2565521e-08	9.2507818e-08	9.2649735e-08	9.2809884e-08	9.2844402e-08	9.2707168e-08	9.2742788e-08	9.2753837e-08	9.2654709e-08	9.2557514e-08	9.2603074e-08	9.2767088e-08	9.2685084e-08	9.2473854e-08	9.2323091e-08	9.2534599e-08	9.2575462e-08	9.2713243e-08	9.2667136e-08	9.2642836e-08	9.2563589e-08	9.2500635e-08	9.2498979e-08	9.2494012e-08	9.2613568e-08	9.262461e-08	9.2615501e-08	9.2406204e-08	9.2480477e-08	9.2396263e-08	9.2669339e-08	9.2579604e-08	9.2763223e-08	9.2713243e-08	9.2716007e-08	9.2615501e-08	9.2557514e-08	9.2665474e-08	9.2735057e-08	9.2713798e-08	9.2587889e-08	9.2616325e-08	9.2604182e-08	9.2744166e-08	9.265581e-08	9.2677347e-08	9.2697782e-08	9.2493735e-08	9.2667136e-08	9.267238e-08	9.2610527e-08	9.2517205e-08	9.2512508e-08	9.255448e-08	9.2648634e-08	9.2725671e-08	9.2821203e-08	9.2793869e-08	9.2787516e-08	9.2552547e-08	9.2668515e-08	9.2560001e-08	9.2506987e-08	9.257905e-08	9.2602519e-08	9.2397642e-08	9.2449e-08	9.2578226e-08	9.2557237e-08	9.2605283e-08	9.2502567e-08	9.2426639e-08	9.2664372e-08	9.2667406e-08	9.2648357e-08	9.2589545e-08	9.2707722e-08	9.2988806e-08	9.2669616e-08	9.2513062e-08	9.2587889e-08	9.2555581e-08	9.2635929e-08	9.2610527e-08	9.2804086e-08	9.2632341e-08	9.2719318e-08	9.2704688e-08	9.2551993e-08	9.2653053e-08	9.2667406e-08	9.2654986e-08	9.268674e-08	9.2765156e-08	9.2651668e-08	9.2575739e-08	9.2743342e-08	9.2654709e-08	9.2755492e-08	9.2700546e-08	9.2557791e-08	9.2612737e-08	9.2580983e-08	9.2591478e-08	9.2529078e-08	9.2566907e-08	9.2495114e-08	9.2517205e-08	9.261219e-08	9.2618535e-08	9.2718764e-08	9.2599208e-08	9.2629307e-08	9.279028e-08	9.2646701e-08	9.2687564e-08	9.2671826e-08	9.2763777e-08	9.2636206e-08	9.2699715e-08	9.2726772e-08	9.2668515e-08	9.271573e-08	9.2725671e-08	9.27323e-08	9.2777583e-08	9.2574908e-08	9.2616325e-08	9.2676245e-08	9.2640626e-08	9.2624887e-08	9.2620468e-08	9.2690051e-08	9.2498148e-08	9.2719873e-08	9.2960093e-08	9.25357e-08	9.2690883e-08	9.2709378e-08	9.2580159e-08	9.2693639e-08	9.2658297e-08	9.2633449e-08	9.2630408e-08	9.2680111e-08	9.2602249e-08	9.2563312e-08	9.2516927e-08	9.2539565e-08	9.2696126e-08	9.2915087e-08	9.2666028e-08	9.2474956e-08	9.2507818e-08	9.2588991e-08	9.2489593e-08	9.2688673e-08	9.2698883e-08	9.2614393e-08	9.2519137e-08	9.2320612e-08	9.2545918e-08	9.2403994e-08	9.2589545e-08	9.2671549e-08	9.2707168e-08	9.2600317e-08	9.2549506e-08	9.2774265e-08	9.2830597e-08	9.2770122e-08	9.2866763e-08	9.2593964e-08	9.2735334e-08	9.2815959e-08	9.2700546e-08	9.2723461e-08	9.2657473e-08	9.2692538e-08	9.2886644e-08	9.2858478e-08	9.2782827e-08	9.2669616e-08	9.2650843e-08	9.2739754e-08	9.2732023e-08	9.266796e-08	9.2690883e-08	9.2375835e-08	9.2622678e-08	9.2682598e-08	9.254012e-08	9.2706621e-08	9.2615224e-08	9.2547296e-08	9.2582091e-08	9.2685355e-08	9.273009e-08	9.2447344e-08	9.2502567e-08	9.2438512e-08	9.2623232e-08	9.2626543e-08	9.2651121e-08	9.2461704e-08	9.2515819e-08	9.2606662e-08	9.2661885e-08	9.2728428e-08	9.2703303e-08	9.2449e-08	9.2609703e-08	9.2720974e-08	9.2628198e-08	9.2642004e-08	9.2711865e-08	9.268232e-08	9.2603074e-08	9.2675691e-08	9.2594242e-08	9.2614123e-08	9.2505331e-08	9.2637862e-08	9.272788e-08	9.2563866e-08	9.2544539e-08	9.2634828e-08	9.2515549e-08	9.2714629e-08	9.2680388e-08	9.2622955e-08	9.248545e-08	9.2673211e-08	9.2580436e-08	9.2549229e-08	9.2542052e-08	9.257905e-08	9.2641734e-08	9.2662717e-08	9.2596721e-08	9.2632618e-08	9.2523827e-08	9.2449e-08	9.2248818e-08	9.2243297e-08	9.2297135e-08	9.2316469e-08	9.2332755e-08	9.2567731e-08	9.2582091e-08	9.2564967e-08	9.2659128e-08	9.2674036e-08	9.2710486e-08	9.2606115e-08	9.2674036e-08	9.2651398e-08	9.2845227e-08	9.2828387e-08	9.2698883e-08	9.2574638e-08	9.2626543e-08	9.2679556e-08	9.2523827e-08	9.2608047e-08	9.264339e-08	9.2679834e-08	9.2460049e-08	9.26224e-08	9.2630685e-08	9.273257e-08	9.2683976e-08	9.2576016e-08	9.2449831e-08	9.269143e-08	9.2606385e-08	9.254564e-08	9.2561933e-08	9.2749417e-08	9.2734233e-08	9.257657e-08	9.2774542e-08	9.2538741e-08	9.2364509e-08	9.2195251e-08	9.2293e-08	9.2594512e-08	9.2566353e-08	9.2623232e-08	9.2651945e-08	9.2490971e-08	9.2619366e-08	9.252328e-08	9.2539842e-08	9.2597276e-08	9.2546472e-08	9.2729259e-08	9.2603905e-08	9.2565244e-08	9.2620191e-08	9.2780894e-08	9.2577395e-08	9.2587889e-08	9.2638416e-08	9.2525489e-08	9.2510298e-08	9.2637038e-08	9.2543161e-08	9.2503946e-08	9.2522725e-08	9.2444033e-08	9.2648634e-08	9.2637315e-08	9.2647802e-08	9.2592032e-08	9.2548959e-08	9.2598654e-08	9.2588166e-08	9.253101e-08	9.2593964e-08	9.2628476e-08	9.2557237e-08
9.2531288e-08	9.2467502e-08	9.2580436e-08	9.2608317e-08	9.2833631e-08	9.2777583e-08	9.2736435e-08	9.2758803e-08	9.2683976e-08	9.2528246e-08	9.2006665e-08	9.2447898e-08	9.2409515e-08	9.2381633e-08	9.2588991e-08	9.2524104e-08	9.256911e-08	9.2579327e-08	9.2656364e-08	9.2738645e-08	9.2534322e-08	9.2561379e-08	9.2630131e-08	9.2592309e-08	9.2531288e-08	9.2678732e-08	9.2666859e-08	9.2506433e-08	9.2639795e-08	9.2777853e-08	9.2559169e-08	9.258126e-08	9.2699715e-08	9.2711034e-08	9.2648911e-08	9.2630685e-08	9.2548682e-08	9.2562765e-08	9.250671e-08	9.2652776e-08	9.2480207e-08	9.2560278e-08	9.2630962e-08	9.2706891e-08	9.2558622e-08	9.2455352e-08	9.2451764e-08	9.2528801e-08	9.2707168e-08	9.2625996e-08	9.2559169e-08	9.2549229e-08	9.2743342e-08	9.2907356e-08	9.2814858e-08	9.2855721e-08	9.261219e-08	9.2668792e-08	9.2619921e-08	9.2547573e-08	9.2770399e-08	9.2808506e-08	9.270358e-08	9.2616325e-08	9.251665e-08	9.2642836e-08	9.2921987e-08	9.2769021e-08	9.2698883e-08	9.2659953e-08	9.2637862e-08	9.2648079e-08	9.2476064e-08	9.2420841e-08	9.2645323e-08	9.2470266e-08	9.2625719e-08	9.2687287e-08	9.2884434e-08	9.2665751e-08	9.2457839e-08	9.258347e-08	9.2604182e-08	9.2686186e-08	9.2471645e-08	9.2359265e-08	9.256221e-08	9.2605561e-08	9.2448452e-08	9.2467502e-08	9.2541775e-08	9.2598654e-08	9.2619089e-08	9.2442377e-08	9.2573529e-08	9.2712419e-08	9.2492073e-08	9.2547573e-08	9.2574084e-08	9.2713243e-08	9.2833631e-08	9.2706891e-08	9.2570772e-08	9.2667683e-08	9.2640072e-08	9.2701924e-08	9.26536e-08	9.2748039e-08	9.2695572e-08	9.2624333e-08	9.2615778e-08	9.2659405e-08	9.2783928e-08	9.2678455e-08	9.255227e-08	9.2497046e-08	9.2557237e-08	9.245894e-08	9.26224e-08	9.2658297e-08	9.2615778e-08	9.2649465e-08	9.2466124e-08	9.2529078e-08	9.2626266e-08	9.2476888e-08	9.2717663e-08	9.2710486e-08	9.2908181e-08	9.2841084e-08	9.2666859e-08	9.248545e-08	9.2440445e-08	9.24733e-08	9.2504777e-08	9.2584301e-08	9.2553371e-08	9.2569387e-08	9.2574908e-08	9.2736713e-08	9.270137e-08	9.2935792e-08	9.2482409e-08	9.2269254e-08	9.2260692e-08	9.2551993e-08	9.2409245e-08	9.245425e-08	9.2440445e-08	9.2454528e-08	9.2582091e-08	9.2656919e-08	9.2702479e-08	9.2615501e-08	9.2735611e-08	9.2609149e-08	9.2592579e-08	9.2659128e-08	9.2808506e-08	9.2738645e-08	9.284026e-08	9.2798565e-08	9.2654986e-08	9.2564967e-08	9.264339e-08	9.2705513e-08	9.2776752e-08	9.2833076e-08	9.2637592e-08	9.2623786e-08	9.252107e-08	9.2664926e-08	9.255448e-08	9.2603351e-08	9.2478544e-08	9.2586511e-08	9.272263e-08	9.2627651e-08	9.2615778e-08	9.2693085e-08	9.2815959e-08	9.2770676e-08	9.2566907e-08	9.2451209e-08	9.2625996e-08	9.259783e-08	9.2640349e-08	9.2562765e-08	9.2588714e-08	9.2678732e-08	9.275908e-08	9.2829211e-08	9.2891064e-08	9.2757972e-08	9.2837773e-08	9.2820656e-08	9.2603905e-08	9.2710209e-08	9.2510575e-08	9.2499256e-08	9.2544262e-08	9.2502567e-08	9.2528524e-08	9.2457007e-08	9.2511407e-08	9.2664926e-08	9.2753005e-08	9.2580706e-08	9.2456183e-08	9.2511954e-08	9.2586781e-08	9.2579882e-08	9.2625719e-08	9.2557791e-08	9.2591755e-08	9.256911e-08	9.2495114e-08	9.2400128e-08	9.2399574e-08	9.2679009e-08	9.2383566e-08	9.2711588e-08	9.2480754e-08	9.2565244e-08	9.2613568e-08	9.2616602e-08	9.2630408e-08	9.2646701e-08	9.2607216e-08	9.2646424e-08	9.2668515e-08	9.282369e-08	9.273478e-08	9.2639795e-08	9.2637592e-08	9.2576016e-08	9.2620745e-08	9.2675144e-08	9.2679279e-08	9.2600864e-08	9.2584301e-08	9.2507264e-08	9.2459217e-08	9.2621022e-08	9.2429673e-08	9.2518306e-08	9.2405649e-08	9.2613014e-08	9.2805195e-08	9.2752174e-08	9.255227e-08	9.2466401e-08	9.2462258e-08	9.2362576e-08	9.2404548e-08	9.2574638e-08	9.2329444e-08	9.2325024e-08	9.2460049e-08	9.2733956e-08	9.2561379e-08	9.2450662e-08	9.2609149e-08	9.2692815e-08	9.2656364e-08	9.2842193e-08	9.2704134e-08	9.2684807e-08	9.2737544e-08	9.2645045e-08	9.2636206e-08	9.262682e-08	9.2489316e-08	9.2484619e-08	9.2541775e-08	9.2732847e-08	9.2595343e-08	9.2588444e-08	9.2497046e-08	9.2656364e-08	9.270358e-08	9.2659953e-08	9.2478821e-08	9.262461e-08	9.2585125e-08	9.2758803e-08	9.2601695e-08	9.2468056e-08	9.2561656e-08	9.2658297e-08	9.273009e-08	9.2895206e-08	9.2884157e-08	9.2607216e-08	9.2481585e-08	9.2572428e-08	9.2450385e-08	9.260004e-08	9.2609426e-08	9.2658851e-08	9.2421942e-08	9.2759912e-08	9.2752451e-08	9.2627374e-08	9.261467e-08	9.2672657e-08	9.2746653e-08	9.276819e-08	9.2689497e-08	9.2546749e-08	9.2574084e-08	9.2643113e-08	9.2695018e-08	9.2616602e-08	9.2740578e-08	9.2795254e-08	9.2666859e-08	9.262461e-08	9.2693639e-08	9.2689774e-08	9.2726225e-08	9.2534044e-08	9.2560278e-08	9.2640349e-08	9.2847991e-08	9.2668515e-08	9.2918398e-08	9.2697782e-08	9.254012e-08	9.265333e-08	9.2594789e-08	9.2629307e-08	9.2668238e-08	9.2550891e-08	9.2561102e-08	9.2542052e-08	9.2635105e-08	9.2502013e-08	9.2591755e-08	9.2763223e-08	9.2657743e-08	9.2644214e-08	9.2563035e-08	9.2599485e-08	9.2617434e-08	9.2551993e-08	9.2453142e-08	9.2454798e-08	9.2479652e-08	9.2508643e-08	9.2551161e-08	9.2423598e-08	9.2758803e-08	9.2690883e-08	9.2810438e-08	9.2807674e-08	9.2764324e-08	9.2814858e-08	9.2810161e-08	9.2677901e-08	9.2534876e-08	9.2345459e-08	9.2611913e-08	9.2782273e-08	9.2774542e-08	9.2659675e-08	9.2746106e-08	9.2841638e-08	9.2469989e-08	9.2823413e-08	9.285489e-08	9.2736713e-08	9.2704134e-08	9.27635e-08	9.2716284e-08	9.2691707e-08	9.2537363e-08	9.2526868e-08	9.2711865e-08	9.2723738e-08	9.2638416e-08	9.2747207e-08	9.2541228e-08	9.2539565e-08	9.2408968e-08	9.2444033e-08	9.2600864e-08	9.252328e-08	9.2489039e-08	9.2490694e-08	9.2626266e-08	9.249981e-08	9.2592579e-08	9.2511684e-08	9.2474131e-08	9.2501189e-08	9.2757148e-08	9.2724839e-08	9.2414211e-08	9.2701647e-08	9.2630131e-08	9.2846605e-08	9.2435748e-08	9.2621853e-08	9.268922e-08	9.2597276e-08	9.2606939e-08	9.2598931e-08	9.2644768e-08	9.2661885e-08	9.2704958e-08	9.2582646e-08	9.2593964e-08	9.2341871e-08	9.2506433e-08	9.2432437e-08	9.2334417e-08	9.248766e-08	9.2431328e-08	9.2542329e-08	9.2558068e-08	9.2639247e-08	9.2639524e-08	9.2652776e-08	9.2547573e-08	9.2570495e-08	9.2388809e-08	9.2542329e-08	9.2493735e-08	9.2592856e-08	9.268895e-08	9.2534599e-08	9.2383289e-08	9.2474401e-08	9.25045e-08	9.2538741e-08	9.2687017e-08	9.2495945e-08	9.246336e-08	9.2576293e-08	9.2588444e-08	9.2532389e-08	9.2591755e-08	9.2580983e-08	9.2397642e-08	9.2564697e-08	9.2575739e-08	9.2529902e-08	9.272236e-08	9.2756871e-08	9.2695018e-08	9.2640626e-08	9.2540397e-08	9.2622955e-08	9.2474956e-08	9.2401784e-08	9.2633172e-08	9.271573e-08	9.2704134e-08	9.261467e-08	9.2763223e-08	9.284274e-08	9.300593e-08	9.2610804e-08	9.2483241e-08	9.2567177e-08	9.264587e-08	9.2556135e-08	9.261467e-08	9.285489e-08	9.2767088e-08	9.2638139e-08	9.2528524e-08	9.2445966e-08	9.2433538e-08	9.2382457e-08	9.2296034e-08	9.2393506e-08	9.2458116e-08	9.2539295e-08	9.2609149e-08	9.2532666e-08	9.2488484e-08	9.2497324e-08	9.2611913e-08	9.2630685e-08	9.2707168e-08	9.2706344e-08	9.2694748e-08	9.2658297e-08	9.2696681e-08	9.2555581e-08	9.26224e-08	9.2488207e-08	9.2496492e-08	9.2482409e-08	9.2540397e-08	9.2368374e-08	9.2701647e-08	9.2625996e-08	9.2693917e-08	9.2659405e-08	9.2628198e-08	9.2638416e-08	9.2722907e-08	9.2623509e-08	9.2598107e-08	9.2535153e-08	9.2683699e-08	9.2482964e-08	9.2578226e-08	9.2657196e-08
9.2387154e-08	9.2352359e-08	9.2460873e-08	9.2515819e-08	9.2631517e-08	9.2490417e-08	9.2383566e-08	9.2607216e-08	9.2330275e-08	9.2198839e-08	9.2465292e-08	9.2449831e-08	9.2500912e-08	9.258347e-08	9.2406204e-08	9.241559e-08	9.2539842e-08	9.2642281e-08	9.2762114e-08	9.2711588e-08	9.2792213e-08	9.2686186e-08	9.2510575e-08	9.272263e-08	9.272015e-08	9.2687564e-08	9.2571319e-08	9.2633449e-08	9.255448e-08	9.2589822e-08	9.2725671e-08	9.2585402e-08	9.2616602e-08	9.2530179e-08	9.2599485e-08	9.247109e-08	9.2617988e-08	9.2760459e-08	9.2714629e-08	9.2537363e-08	9.2605561e-08	9.2626543e-08	9.2721251e-08	9.2587335e-08	9.2548682e-08	9.2570495e-08	9.2483518e-08	9.2404271e-08	9.2381903e-08	9.2693639e-08	9.2672657e-08	9.2916466e-08	9.2862898e-08	9.2988529e-08	9.281154e-08	9.2543431e-08	9.2503946e-08	9.259562e-08	9.2618812e-08	9.2679556e-08	9.2697228e-08	9.256663e-08	9.2381079e-08	9.2462528e-08	9.2636483e-08	9.2760182e-08	9.2968378e-08	9.2772609e-08	9.2528524e-08	9.2648634e-08	9.2586511e-08	9.2412002e-08	9.2488762e-08	9.2482964e-08	9.2494282e-08	9.2503122e-08	9.2559723e-08	9.2675414e-08	9.249981e-08	9.2574908e-08	9.2529902e-08	9.2481308e-08	9.2513886e-08	9.2560832e-08	9.2657196e-08	9.2474679e-08	9.254012e-08	9.2453696e-08	9.2565521e-08	9.2609426e-08	9.2654432e-08	9.2663818e-08	9.2468333e-08	9.240317e-08	9.2413657e-08	9.2597553e-08	9.2826731e-08	9.2661338e-08	9.2708824e-08	9.2753282e-08	9.256442e-08	9.2639524e-08	9.2659953e-08	9.2590376e-08	9.2695295e-08	9.2710209e-08	9.2884989e-08	9.2889685e-08	9.2803255e-08	9.2585125e-08	9.2598384e-08	9.2467225e-08	9.2481862e-08	9.2605006e-08	9.2619366e-08	9.2572975e-08	9.2466401e-08	9.251665e-08	9.2638693e-08	9.2740301e-08	9.2825069e-08	9.2685632e-08	9.2697505e-08	9.2503946e-08	9.2538187e-08	9.2599763e-08	9.2641734e-08	9.2617988e-08	9.266796e-08	9.2580706e-08	9.2635382e-08	9.2547296e-08	9.2570495e-08	9.2595897e-08	9.2509474e-08	9.2580983e-08	9.2567731e-08	9.2815682e-08	9.2703857e-08	9.2494282e-08	9.2592032e-08	9.271573e-08	9.27635e-08	9.280685e-08	9.2613845e-08	9.2624056e-08	9.2732023e-08	9.2674036e-08	9.2690883e-08	9.2624887e-08	9.2782827e-08	9.2591755e-08	9.24178e-08	9.2489593e-08	9.2639524e-08	9.2742788e-08	9.2564697e-08	9.279691e-08	9.2571319e-08	9.2627651e-08	9.2405102e-08	9.2458663e-08	9.2482139e-08	9.2522171e-08	9.242774e-08	9.2598654e-08	9.2639795e-08	9.2536254e-08	9.2501743e-08	9.2626266e-08	9.2668792e-08	9.2675414e-08	9.2760182e-08	9.2569664e-08	9.2697228e-08	9.2791112e-08	9.2738922e-08	9.2572151e-08	9.2914256e-08	9.285489e-08	9.2574084e-08	9.2555858e-08	9.261219e-08	9.2697782e-08	9.2714629e-08	9.2569664e-08	9.2472199e-08	9.2537363e-08	9.2639524e-08	9.2637315e-08	9.2642559e-08	9.2746376e-08	9.2573529e-08	9.2453973e-08	9.2399304e-08	9.271794e-08	9.2710756e-08	9.2749417e-08	9.2752728e-08	9.2792213e-08	9.2846882e-08	9.2600864e-08	9.2582916e-08	9.2625719e-08	9.2563312e-08	9.2783381e-08	9.2662717e-08	9.2557237e-08	9.2606662e-08	9.2644491e-08	9.2615778e-08	9.2616602e-08	9.2793044e-08	9.2697782e-08	9.2540397e-08	9.2605561e-08	9.2634551e-08	9.256442e-08	9.2726772e-08	9.2720974e-08	9.2605838e-08	9.2476334e-08	9.2628476e-08	9.2640626e-08	9.2608595e-08	9.2673481e-08	9.2678732e-08	9.2635105e-08	9.2674036e-08	9.2632895e-08	9.2918121e-08	9.2692538e-08	9.262682e-08	9.2622678e-08	9.2607216e-08	9.252328e-08	9.2397919e-08	9.2451486e-08	9.2454528e-08	9.2495668e-08	9.2517205e-08	9.2498425e-08	9.262903e-08	9.2635382e-08	9.2555581e-08	9.2428294e-08	9.2637592e-08	9.2827001e-08	9.2833076e-08	9.2877258e-08	9.2690605e-08	9.2747207e-08	9.2519414e-08	9.2596999e-08	9.2524104e-08	9.2549783e-08	9.2458116e-08	9.2494837e-08	9.2316192e-08	9.2360096e-08	9.256221e-08	9.2646424e-08	9.2642559e-08	9.2710209e-08	9.268674e-08	9.2646978e-08	9.2596451e-08	9.2538187e-08	9.2510852e-08	9.2591478e-08	9.2594512e-08	9.2550614e-08	9.2576016e-08	9.2614393e-08	9.2529625e-08	9.2495945e-08	9.260998e-08	9.2592032e-08	9.2880292e-08	9.2685909e-08	9.2510298e-08	9.2564697e-08	9.2564697e-08	9.2568563e-08	9.2839706e-08	9.2487937e-08	9.2553648e-08	9.2620468e-08	9.2652776e-08	9.2542329e-08	9.2649465e-08	9.2516927e-08	9.2563312e-08	9.2704411e-08	9.2626266e-08	9.2671549e-08	9.2563589e-08	9.2656087e-08	9.2513062e-08	9.2497878e-08	9.2643667e-08	9.2621299e-08	9.2590646e-08	9.2768467e-08	9.28259e-08	9.2766257e-08	9.2726225e-08	9.2630962e-08	9.2651668e-08	9.2601418e-08	9.2632064e-08	9.2619921e-08	9.2608047e-08	9.2574638e-08	9.2635382e-08	9.2608872e-08	9.2575462e-08	9.256884e-08	9.2534599e-08	9.2608872e-08	9.2608047e-08	9.2558068e-08	9.2393506e-08	9.249456e-08	9.2193318e-08	9.2458116e-08	9.2337451e-08	9.2446243e-08	9.2486275e-08	9.2594512e-08	9.2555304e-08	9.2503399e-08	9.279939e-08	9.2894929e-08	9.2867317e-08	9.2764878e-08	9.2744443e-08	9.2788348e-08	9.2484896e-08	9.2347392e-08	9.2316746e-08	9.2479929e-08	9.2555581e-08	9.2551161e-08	9.2681766e-08	9.2636206e-08	9.2605006e-08	9.2584578e-08	9.2625164e-08	9.2660507e-08	9.2823967e-08	9.2817338e-08	9.2928893e-08	9.2812371e-08	9.261467e-08	9.2640072e-08	9.2828664e-08	9.2707445e-08	9.2574361e-08	9.2536808e-08	9.2600864e-08	9.2706621e-08	9.2745275e-08	9.277813e-08	9.2647532e-08	9.2582916e-08	9.2673211e-08	9.2687564e-08	9.2677347e-08	9.2176755e-08	9.2486005e-08	9.2619089e-08	9.2788902e-08	9.2577672e-08	9.2758249e-08	9.272236e-08	9.2615224e-08	9.264339e-08	9.2633449e-08	9.2628198e-08	9.2486552e-08	9.2482409e-08	9.2211266e-08	9.2588714e-08	9.2578226e-08	9.2642281e-08	9.2451764e-08	9.2542052e-08	9.2577949e-08	9.2487937e-08	9.2666028e-08	9.2559723e-08	9.2413657e-08	9.2509751e-08	9.2538187e-08	9.2659675e-08	9.2617711e-08	9.2656919e-08	9.2580706e-08	9.2554757e-08	9.2805195e-08	9.2382457e-08	9.2469989e-08	9.2643937e-08	9.2553925e-08	9.2626543e-08	9.2656364e-08	9.2630408e-08	9.2658297e-08	9.2619644e-08	9.2624056e-08	9.2690605e-08	9.258568e-08	9.2616602e-08	9.2566353e-08	9.2555034e-08	9.2609149e-08	9.2559169e-08	9.2650012e-08	9.2688119e-08	9.2757425e-08	9.2815682e-08	9.2642559e-08	9.2681212e-08	9.2740031e-08	9.2675968e-08	9.2666028e-08	9.2614393e-08	9.2714629e-08	9.2527969e-08	9.2490417e-08	9.2443202e-08	9.2683422e-08	9.2634551e-08	9.2621853e-08	9.2714352e-08	9.2547573e-08	9.2685909e-08	9.2601972e-08	9.2434369e-08	9.2586234e-08	9.2615224e-08	9.2455352e-08	9.2460873e-08	9.2448452e-08	9.2438512e-08	9.2530733e-08	9.2605838e-08	9.2664649e-08	9.2597553e-08	9.2761567e-08	9.2662994e-08	9.2692815e-08	9.2761844e-08	9.268922e-08	9.2745275e-08	9.2747207e-08	9.276819e-08	9.272236e-08	9.2595897e-08	9.2405649e-08	9.2817061e-08	9.2682598e-08	9.2611636e-08	9.2546472e-08	9.2595066e-08	9.2728705e-08	9.2795801e-08	9.289576e-08	9.2659405e-08	9.2592032e-08	9.2632341e-08	9.2437404e-08	9.2489039e-08	9.2539565e-08	9.2495668e-08	9.2682043e-08	9.2472746e-08	9.2622955e-08	9.2625996e-08	9.2597553e-08	9.2508365e-08	9.2714352e-08	9.2732023e-08	9.2660784e-08	9.2801052e-08	9.2784205e-08	9.2691707e-08	9.2710756e-08	9.2754938e-08	9.2514163e-08	9.2600864e-08	9.2433261e-08	9.2503122e-08	9.2562765e-08	9.271573e-08	9.2473023e-08	9.2585402e-08	9.2829488e-08	9.2805742e-08	9.2820933e-08	9.3349414e-08	9.2846058e-08	9.2666028e-08	9.2628476e-08	9.2542606e-08	9.2620745e-08	9.2659128e-08	9.2548127e-08	9.2590376e-08	9.2568563e-08	9.2843848e-08
9.2527692e-08	9.2704411e-08	9.2714629e-08	9.2590923e-08	9.2540674e-08	9.2563866e-08	9.2633172e-08	9.2706891e-08	9.2433538e-08	9.2452041e-08	9.2556412e-08	9.2394885e-08	9.2575462e-08	9.2605006e-08	9.2613014e-08	9.261246e-08	9.2546749e-08	9.2641457e-08	9.2590646e-08	9.258568e-08	9.249235e-08	9.2553371e-08	9.2594789e-08	9.2730637e-08	9.2765156e-08	9.2579604e-08	9.2637862e-08	9.250008e-08	9.2711865e-08	9.2642004e-08	9.2601695e-08	9.2551993e-08	9.2475233e-08	9.2452865e-08	9.250229e-08	9.2566353e-08	9.2534599e-08	9.2503122e-08	9.2801876e-08	9.2712142e-08	9.278255e-08	9.2762114e-08	9.2363962e-08	9.2637862e-08	9.2570218e-08	9.2705513e-08	9.2730637e-08	9.2524381e-08	9.2525489e-08	9.261246e-08	9.2802708e-08	9.2791936e-08	9.2716562e-08	9.2549506e-08	9.2469435e-08	9.267238e-08	9.2553371e-08	9.2673758e-08	9.2836117e-08	9.27947e-08	9.2743619e-08	9.2596451e-08	9.2566907e-08	9.2556412e-08	9.2835286e-08	9.265333e-08	9.2491526e-08	9.2426085e-08	9.2539295e-08	9.2532389e-08	9.2467779e-08	9.2524104e-08	9.2475787e-08	9.2626543e-08	9.261025e-08	9.2663541e-08	9.2643937e-08	9.2548404e-08	9.2530179e-08	9.2571042e-08	9.2558068e-08	9.2623786e-08	9.2607493e-08	9.2483241e-08	9.2529355e-08	9.2497601e-08	9.2486552e-08	9.2479375e-08	9.2775096e-08	9.2733956e-08	9.2464191e-08	9.2601141e-08	9.2298798e-08	9.25357e-08	9.2586781e-08	9.2737267e-08	9.2926406e-08	9.2812648e-08	9.2746106e-08	9.2723461e-08	9.2671549e-08	9.2723461e-08	9.2824244e-08	9.2790003e-08	9.2779239e-08	9.2640072e-08	9.2473854e-08	9.2451209e-08	9.2488207e-08	9.2601141e-08	9.2511684e-08	9.2495945e-08	9.2534322e-08	9.2486552e-08	9.2538187e-08	9.2440445e-08	9.2598384e-08	9.2765433e-08	9.2677347e-08	9.2683699e-08	9.2757702e-08	9.265333e-08	9.2630962e-08	9.2673211e-08	9.2400683e-08	9.2550337e-08	9.2543708e-08	9.2710756e-08	9.2492904e-08	9.2679009e-08	9.2571319e-08	9.2432714e-08	9.2382457e-08	9.2550337e-08	9.2698059e-08	9.2720974e-08	9.2681766e-08	9.2649735e-08	9.2640072e-08	9.2703303e-08	9.2611913e-08	9.2710486e-08	9.2823967e-08	9.2560001e-08	9.2263726e-08	9.2320334e-08	9.2426916e-08	9.2660784e-08	9.266023e-08	9.2785584e-08	9.2520239e-08	9.2652499e-08	9.2748863e-08	9.2450932e-08	9.2423875e-08	9.250229e-08	9.2527422e-08	9.265554e-08	9.2592856e-08	9.2539565e-08	9.2596451e-08	9.2569664e-08	9.2607493e-08	9.2497878e-08	9.2702756e-08	9.2704688e-08	9.249456e-08	9.2555858e-08	9.2551993e-08	9.2556689e-08	9.2545093e-08	9.2568285e-08	9.2494012e-08	9.2596451e-08	9.2587058e-08	9.2618812e-08	9.2651668e-08	9.2806573e-08	9.2825623e-08	9.279939e-08	9.2703026e-08	9.2625164e-08	9.2501466e-08	9.2628476e-08	9.2573252e-08	9.252328e-08	9.2422773e-08	9.2587335e-08	9.2616325e-08	9.2611913e-08	9.2671002e-08	9.2550891e-08	9.2628198e-08	9.2515819e-08	9.2358988e-08	9.2300454e-08	9.2520516e-08	9.2464738e-08	9.2578226e-08	9.2767912e-08	9.2718764e-08	9.2536808e-08	9.2414489e-08	9.2527422e-08	9.2601695e-08	9.2605283e-08	9.2630962e-08	9.2753282e-08	9.2821757e-08	9.2839983e-08	9.2674867e-08	9.2711865e-08	9.270358e-08	9.2691153e-08	9.2520793e-08	9.2615778e-08	9.2551716e-08	9.2606939e-08	9.2627928e-08	9.2554757e-08	9.2618812e-08	9.2589822e-08	9.2709378e-08	9.2707722e-08	9.2701647e-08	9.2734233e-08	9.2694471e-08	9.2654432e-08	9.2606115e-08	9.2662162e-08	9.267459e-08	9.2532666e-08	9.2601141e-08	9.2467502e-08	9.2528801e-08	9.2599485e-08	9.2642281e-08	9.2537086e-08	9.2472746e-08	9.2474956e-08	9.2843017e-08	9.2797457e-08	9.2711865e-08	9.2694471e-08	9.2788071e-08	9.2697782e-08	9.2725394e-08	9.2784482e-08	9.2771508e-08	9.2736165e-08	9.2650289e-08	9.2457839e-08	9.2518029e-08	9.2469158e-08	9.2483518e-08	9.256221e-08	9.265554e-08	9.2584848e-08	9.254564e-08	9.2503399e-08	9.2495945e-08	9.2688673e-08	9.2719873e-08	9.2681212e-08	9.2581814e-08	9.2493735e-08	9.2537086e-08	9.2671279e-08	9.2530456e-08	9.2625996e-08	9.2588166e-08	9.2615501e-08	9.2569387e-08	9.2579604e-08	9.2575462e-08	9.262682e-08	9.2735057e-08	9.2846882e-08	9.2784205e-08	9.2771508e-08	9.2508088e-08	9.2593687e-08	9.2695572e-08	9.2532112e-08	9.2488762e-08	9.264339e-08	9.2764878e-08	9.267238e-08	9.2694194e-08	9.2774542e-08	9.2467225e-08	9.2386323e-08	9.2441269e-08	9.2589822e-08	9.267459e-08	9.2808229e-08	9.2505054e-08	9.2631794e-08	9.2767088e-08	9.2630408e-08	9.2563866e-08	9.2595897e-08	9.267238e-08	9.268895e-08	9.2624333e-08	9.2468881e-08	9.2434369e-08	9.249456e-08	9.2563866e-08	9.2677077e-08	9.2743619e-08	9.273699e-08	9.2707445e-08	9.2788902e-08	9.2679279e-08	9.2748039e-08	9.2600587e-08	9.2584848e-08	9.2547573e-08	9.2426362e-08	9.2438789e-08	9.2567454e-08	9.2697228e-08	9.2575739e-08	9.2635659e-08	9.2409245e-08	9.2556689e-08	9.2610804e-08	9.2711588e-08	9.2572151e-08	9.2706067e-08	9.274693e-08	9.2683976e-08	9.2788071e-08	9.2621022e-08	9.2569941e-08	9.2490971e-08	9.2512231e-08	9.2519137e-08	9.2484342e-08	9.2550614e-08	9.2720974e-08	9.2735334e-08	9.2724292e-08	9.2802708e-08	9.2761844e-08	9.2656087e-08	9.2785584e-08	9.281154e-08	9.2963404e-08	9.2836395e-08	9.2796633e-08	9.268922e-08	9.2578503e-08	9.2491526e-08	9.2479929e-08	9.2503676e-08	9.2498979e-08	9.2529625e-08	9.2640903e-08	9.2677624e-08	9.2571597e-08	9.2674313e-08	9.2535423e-08	9.2627928e-08	9.2657743e-08	9.259562e-08	9.2500635e-08	9.2560278e-08	9.250229e-08	9.2529902e-08	9.2676522e-08	9.2687017e-08	9.2598107e-08	9.2564967e-08	9.2514995e-08	9.2680111e-08	9.2606115e-08	9.2545093e-08	9.2493735e-08	9.2566907e-08	9.2545093e-08	9.2648634e-08	9.2690883e-08	9.27947e-08	9.2637315e-08	9.2571874e-08	9.2594789e-08	9.2574908e-08	9.2659675e-08	9.2589545e-08	9.2722907e-08	9.2737267e-08	9.2750795e-08	9.2789726e-08	9.2614393e-08	9.2625996e-08	9.2511684e-08	9.2670447e-08	9.2585125e-08	9.2389364e-08	9.2503122e-08	9.2560278e-08	9.2527422e-08	9.2657473e-08	9.2599763e-08	9.2633726e-08	9.26224e-08	9.2530179e-08	9.2630685e-08	9.2662439e-08	9.2563589e-08	9.2621022e-08	9.2540397e-08	9.2508643e-08	9.2486005e-08	9.2598931e-08	9.2892442e-08	9.2774819e-08	9.2818446e-08	9.2827833e-08	9.261025e-08	9.2786415e-08	9.2730367e-08	9.2824244e-08	9.2773988e-08	9.2716832e-08	9.2671826e-08	9.257657e-08	9.2539565e-08	9.2370584e-08	9.2548959e-08	9.2451486e-08	9.2557514e-08	9.2704134e-08	9.2717386e-08	9.2713798e-08	9.276819e-08	9.2695018e-08	9.2571319e-08	9.2567731e-08	9.250008e-08	9.2529902e-08	9.2365894e-08	9.2569941e-08	9.2504777e-08	9.2717663e-08	9.2701093e-08	9.2605283e-08	9.2738368e-08	9.2677077e-08	9.2706067e-08	9.2723461e-08	9.2944632e-08	9.2921987e-08	9.2783104e-08	9.2638416e-08	9.248545e-08	9.2509751e-08	9.2556135e-08	9.2611636e-08	9.2412002e-08	9.2591478e-08	9.2669616e-08	9.2696403e-08	9.2566907e-08	9.2617711e-08	9.2613845e-08	9.2483241e-08	9.2543431e-08	9.265333e-08	9.277344e-08	9.2663541e-08	9.2781995e-08	9.2770954e-08	9.2712419e-08	9.2662439e-08	9.2735334e-08	9.247551e-08	9.2764878e-08	9.2749971e-08	9.2699437e-08	9.2700269e-08	9.2654432e-08	9.276129e-08	9.2661608e-08	9.2521894e-08	9.2633172e-08	9.255006e-08	9.2416975e-08	9.2438789e-08	9.2430227e-08	9.2516927e-08	9.2733679e-08	9.2772332e-08	9.2587612e-08	9.253349e-08	9.2777029e-08	9.2758803e-08	9.2760459e-08	9.2718217e-08	9.3907445e-08	9.2712419e-08	9.2482139e-08	9.2431883e-08	9.2634274e-08	9.270137e-08	9.2510852e-08	9.2555581e-08	9.2676522e-08	9.2705513e-08	9.256221e-08
9.2613014e-08	9.2668515e-08	9.2626543e-08	9.2710209e-08	9.2594512e-08	9.2637862e-08	9.2865662e-08	9.2690883e-08	9.2780617e-08	9.2515272e-08	9.2263178e-08	9.2040906e-08	9.2616602e-08	9.2741409e-08	9.255448e-08	9.2569664e-08	9.2657196e-08	9.2574638e-08	9.2621299e-08	9.2574638e-08	9.2498425e-08	9.2555581e-08	9.2677077e-08	9.2661885e-08	9.252107e-08	9.2538464e-08	9.2555581e-08	9.2676245e-08	9.2639524e-08	9.2502567e-08	9.2567731e-08	9.2610804e-08	9.2632064e-08	9.2660507e-08	9.273009e-08	9.2782827e-08	9.2696126e-08	9.2600864e-08	9.2615778e-08	9.2814304e-08	9.292696e-08	9.2539842e-08	9.2425807e-08	9.259341e-08	9.2458393e-08	9.2532389e-08	9.2592579e-08	9.2732847e-08	9.2905147e-08	9.2756871e-08	9.2794977e-08	9.2606939e-08	9.2558899e-08	9.2469158e-08	9.2410069e-08	9.2474679e-08	9.2558899e-08	9.2708277e-08	9.2620191e-08	9.2591478e-08	9.2437958e-08	9.2516927e-08	9.2777306e-08	9.2645045e-08	9.2492904e-08	9.2333032e-08	9.230294e-08	9.2525759e-08	9.2796078e-08	9.2708277e-08	9.2633449e-08	9.2660784e-08	9.2588166e-08	9.2717663e-08	9.2779239e-08	9.2720697e-08	9.268674e-08	9.256884e-08	9.2614393e-08	9.2739199e-08	9.2570772e-08	9.2744443e-08	9.2655263e-08	9.2632064e-08	9.2366442e-08	9.2514163e-08	9.2512785e-08	9.2667136e-08	9.2720974e-08	9.2631794e-08	9.2526314e-08	9.2494012e-08	9.2704411e-08	9.2798842e-08	9.2802154e-08	9.2797734e-08	9.2349602e-08	9.2710209e-08	9.2881677e-08	9.2888577e-08	9.2846335e-08	9.2716562e-08	9.2542606e-08	9.2552824e-08	9.2694471e-08	9.2585402e-08	9.2548959e-08	9.2363408e-08	9.2484619e-08	9.2652776e-08	9.2649188e-08	9.2723461e-08	9.2612737e-08	9.2706344e-08	9.2721805e-08	9.2658851e-08	9.2519414e-08	9.2872838e-08	9.2641734e-08	9.2526868e-08	9.2465847e-08	9.2487106e-08	9.2517752e-08	9.255448e-08	9.2469712e-08	9.257684e-08	9.2758526e-08	9.2549506e-08	9.2476334e-08	9.2368651e-08	9.2583193e-08	9.2600864e-08	9.2421118e-08	9.2695849e-08	9.2706621e-08	9.2777853e-08	9.277592e-08	9.2644214e-08	9.2684253e-08	9.2720974e-08	9.261025e-08	9.2609426e-08	9.233635e-08	9.2347115e-08	9.2432437e-08	9.2582091e-08	9.2766257e-08	9.2682875e-08	9.2867595e-08	9.273478e-08	9.2899349e-08	9.2640903e-08	9.2624333e-08	9.2624887e-08	9.2510298e-08	9.2587889e-08	9.272015e-08	9.2733956e-08	9.2527969e-08	9.2674867e-08	9.2529355e-08	9.2606115e-08	9.2588991e-08	9.2638139e-08	9.2520516e-08	9.2601695e-08	9.2706344e-08	9.261219e-08	9.267238e-08	9.2672657e-08	9.2543431e-08	9.2492904e-08	9.2725116e-08	9.2603351e-08	9.2810716e-08	9.2827833e-08	9.2735057e-08	9.2684807e-08	9.2435471e-08	9.2692538e-08	9.2483518e-08	9.2532666e-08	9.2481862e-08	9.2520793e-08	9.2495391e-08	9.2638416e-08	9.2547026e-08	9.2557237e-08	9.250008e-08	9.2606662e-08	9.2623786e-08	9.2598931e-08	9.2536531e-08	9.264118e-08	9.2504223e-08	9.2461704e-08	9.2196906e-08	9.2314259e-08	9.2517205e-08	9.2510298e-08	9.2557237e-08	9.2505054e-08	9.2649735e-08	9.2626543e-08	9.2735334e-08	9.2610804e-08	9.2691153e-08	9.278255e-08	9.268674e-08	9.2659405e-08	9.2577672e-08	9.2598107e-08	9.254564e-08	9.2595066e-08	9.2546749e-08	9.2541775e-08	9.2661608e-08	9.2681766e-08	9.2587058e-08	9.2669893e-08	9.2601972e-08	9.2578226e-08	9.2350426e-08	9.2627374e-08	9.2659405e-08	9.2516927e-08	9.2537633e-08	9.2629861e-08	9.2663271e-08	9.2614123e-08	9.2431051e-08	9.2481862e-08	9.2544816e-08	9.2627651e-08	9.2675691e-08	9.2637592e-08	9.2671002e-08	9.2564697e-08	9.268895e-08	9.2757702e-08	9.2843294e-08	9.2910113e-08	9.2733401e-08	9.2716562e-08	9.2810993e-08	9.2869804e-08	9.2787516e-08	9.2566353e-08	9.2474956e-08	9.2386045e-08	9.2412833e-08	9.2512231e-08	9.23866e-08	9.2471645e-08	9.2474401e-08	9.2621299e-08	9.2595897e-08	9.2672934e-08	9.2738645e-08	9.2623786e-08	9.2685084e-08	9.273257e-08	9.2801322e-08	9.2885266e-08	9.2687841e-08	9.2628198e-08	9.2661061e-08	9.2618535e-08	9.2729536e-08	9.2505331e-08	9.2582646e-08	9.2598107e-08	9.265554e-08	9.2620191e-08	9.2621022e-08	9.2632895e-08	9.2609426e-08	9.2764878e-08	9.2688396e-08	9.2710209e-08	9.2727326e-08	9.2613291e-08	9.2546195e-08	9.2614947e-08	9.2802985e-08	9.2779516e-08	9.2744997e-08	9.2582091e-08	9.2639524e-08	9.2619644e-08	9.2459771e-08	9.2377491e-08	9.2347946e-08	9.2584848e-08	9.2614393e-08	9.2508088e-08	9.2523827e-08	9.2601695e-08	9.24421e-08	9.2550614e-08	9.2482409e-08	9.2494837e-08	9.2435471e-08	9.2430227e-08	9.2407312e-08	9.242774e-08	9.2612737e-08	9.2664095e-08	9.2693639e-08	9.274914e-08	9.2827833e-08	9.2766534e-08	9.2718494e-08	9.256911e-08	9.2508088e-08	9.2418908e-08	9.2458393e-08	9.2547573e-08	9.2607493e-08	9.2714352e-08	9.2661338e-08	9.2760459e-08	9.2601418e-08	9.2658574e-08	9.2627374e-08	9.2632341e-08	9.2633172e-08	9.2837219e-08	9.2771508e-08	9.2782827e-08	9.2709101e-08	9.2627651e-08	9.2376659e-08	9.2451764e-08	9.2440168e-08	9.2639795e-08	9.2514163e-08	9.2563035e-08	9.2659953e-08	9.2784759e-08	9.2704134e-08	9.2683976e-08	9.2920885e-08	9.2814858e-08	9.2642559e-08	9.2576293e-08	9.2677901e-08	9.2610527e-08	9.2559169e-08	9.2608317e-08	9.2698336e-08	9.2674036e-08	9.2565799e-08	9.2555581e-08	9.2617988e-08	9.2606939e-08	9.2513339e-08	9.2573806e-08	9.2695295e-08	9.2645323e-08	9.2680111e-08	9.2671002e-08	9.2728428e-08	9.2745275e-08	9.2636483e-08	9.2633172e-08	9.2671279e-08	9.2469989e-08	9.2253515e-08	9.249014e-08	9.2670724e-08	9.2759358e-08	9.2590923e-08	9.2700546e-08	9.2542884e-08	9.2575739e-08	9.2635105e-08	9.2538464e-08	9.2362299e-08	9.2456183e-08	9.2521894e-08	9.2684807e-08	9.2820379e-08	9.27947e-08	9.2719041e-08	9.2599763e-08	9.2734233e-08	9.2712419e-08	9.2634551e-08	9.2710756e-08	9.2601141e-08	9.2704688e-08	9.2739199e-08	9.2716007e-08	9.2684253e-08	9.2692815e-08	9.2731469e-08	9.2640072e-08	9.2562487e-08	9.2432984e-08	9.2366996e-08	9.2435471e-08	9.2620468e-08	9.2440722e-08	9.2484619e-08	9.250229e-08	9.2674867e-08	9.2527422e-08	9.2472469e-08	9.2631517e-08	9.2491803e-08	9.2577672e-08	9.2503676e-08	9.2537633e-08	9.2553101e-08	9.2548682e-08	9.2639524e-08	9.258347e-08	9.2808783e-08	9.2774542e-08	9.2514441e-08	9.2509751e-08	9.2593964e-08	9.2789726e-08	9.2642004e-08	9.2671002e-08	9.2625719e-08	9.2598654e-08	9.2553925e-08	9.2532666e-08	9.2668238e-08	9.2669069e-08	9.2653053e-08	9.2503399e-08	9.2587612e-08	9.2609426e-08	9.2571597e-08	9.256911e-08	9.2525212e-08	9.2562487e-08	9.2671826e-08	9.2635105e-08	9.2655263e-08	9.2855721e-08	9.2773163e-08	9.2720974e-08	9.2689497e-08	9.2722082e-08	9.2711588e-08	9.2708277e-08	9.2605561e-08	9.2571042e-08	9.2537086e-08	9.2728705e-08	9.2787516e-08	9.2664649e-08	9.2465015e-08	9.2426362e-08	9.2338006e-08	9.2361198e-08	9.2309286e-08	9.2578773e-08	9.2495945e-08	9.267238e-08	9.268232e-08	9.2678178e-08	9.2714629e-08	9.274693e-08	9.2650012e-08	9.2582916e-08	9.2649188e-08	9.2560555e-08	9.255448e-08	9.2578773e-08	9.2458116e-08	9.2574361e-08	9.2551439e-08	9.2557237e-08	9.2690883e-08	9.2414489e-08	9.2642836e-08	9.2646147e-08	9.2614123e-08	9.2652499e-08	9.2802708e-08	9.2644768e-08	9.2570772e-08	9.2467225e-08	9.256663e-08	9.2611081e-08	9.2585125e-08	9.2632064e-08	9.2749417e-08	9.2681489e-08	9.2563866e-08	9.2638139e-08	9.2841915e-08	9.2778961e-08	9.2529078e-08	9.2777583e-08	9.2476064e-08	9.2246331e-08	9.2251582e-08	9.250229e-08	9.2525489e-08	9.2459217e-08	9.2651945e-08	9.2696126e-08	9.2655263e-08	9.2759635e-08	9.2701093e-08	9.2588444e-08
9.2668792e-08	9.2540674e-08	9.2642281e-08	9.2622123e-08	9.2708277e-08	9.2648357e-08	9.2843017e-08	9.2676245e-08	9.2683422e-08	9.2516096e-08	9.2584848e-08	9.2880569e-08	9.2528246e-08	9.2561933e-08	9.2847436e-08	9.2500358e-08	9.2503399e-08	9.2664095e-08	9.2561102e-08	9.2761844e-08	9.2843571e-08	9.2720697e-08	9.2526314e-08	9.2532389e-08	9.2712689e-08	9.2763777e-08	9.2748039e-08	9.2715176e-08	9.2636206e-08	9.2701924e-08	9.249981e-08	9.2730637e-08	9.2680111e-08	9.2868973e-08	9.2745829e-08	9.2677347e-08	9.2671826e-08	9.2565799e-08	9.2493735e-08	9.2531835e-08	9.2246609e-08	9.2582916e-08	9.2484342e-08	9.2541228e-08	9.2518583e-08	9.2611636e-08	9.2622955e-08	9.2856276e-08	9.2894652e-08	9.3095942e-08	9.2658574e-08	9.2453696e-08	9.2613845e-08	9.2501189e-08	9.2790003e-08	9.2635105e-08	9.2687564e-08	9.2695295e-08	9.2665751e-08	9.2543161e-08	9.2606385e-08	9.2630962e-08	9.267238e-08	9.2613291e-08	9.2647802e-08	9.2714075e-08	9.2511129e-08	9.2642281e-08	9.2633449e-08	9.2540397e-08	9.2637862e-08	9.2588991e-08	9.2635929e-08	9.25357e-08	9.2531835e-08	9.2640349e-08	9.2476334e-08	9.2551439e-08	9.2750241e-08	9.2702201e-08	9.2624333e-08	9.2520239e-08	9.2523827e-08	9.2592309e-08	9.2705235e-08	9.2691707e-08	9.2710756e-08	9.2636483e-08	9.2352089e-08	9.2380247e-08	9.2644768e-08	9.2719873e-08	9.2755215e-08	9.2736165e-08	9.269916e-08	9.2469158e-08	9.2726495e-08	9.273478e-08	9.2735888e-08	9.2748039e-08	9.271352e-08	9.265581e-08	9.2511129e-08	9.2539565e-08	9.2566076e-08	9.2421665e-08	9.2465015e-08	9.2699715e-08	9.2698059e-08	9.2781171e-08	9.2793044e-08	9.266023e-08	9.2742511e-08	9.2534876e-08	9.2690883e-08	9.272015e-08	9.2824799e-08	9.2723738e-08	9.27323e-08	9.2643667e-08	9.2507264e-08	9.2488762e-08	9.2459217e-08	9.2443756e-08	9.2665204e-08	9.2846058e-08	9.277592e-08	9.2518583e-08	9.2437126e-08	9.2527145e-08	9.2550337e-08	9.2590099e-08	9.2532666e-08	9.2658574e-08	9.2628753e-08	9.2735611e-08	9.2633449e-08	9.2531558e-08	9.2606385e-08	9.2682598e-08	9.2695018e-08	9.2631794e-08	9.2542052e-08	9.270579e-08	9.2813472e-08	9.2648634e-08	9.2706621e-08	9.2844672e-08	9.2619089e-08	9.2546749e-08	9.2741409e-08	9.2615224e-08	9.261219e-08	9.2575185e-08	9.2615778e-08	9.2572151e-08	9.2617434e-08	9.2475787e-08	9.2591755e-08	9.2644768e-08	9.2604182e-08	9.2465015e-08	9.2531558e-08	9.2483795e-08	9.2661338e-08	9.253101e-08	9.2430504e-08	9.2497046e-08	9.2795524e-08	9.2751904e-08	9.2583747e-08	9.2494837e-08	9.2558899e-08	9.2693362e-08	9.2639795e-08	9.2570218e-08	9.2636483e-08	9.2468881e-08	9.2415043e-08	9.225959e-08	9.2530456e-08	9.2311495e-08	9.2378592e-08	9.2299622e-08	9.2452041e-08	9.2500358e-08	9.2721528e-08	9.2593964e-08	9.26536e-08	9.2548127e-08	9.2563312e-08	9.2545363e-08	9.2623232e-08	9.2630685e-08	9.2736713e-08	9.2670447e-08	9.2805742e-08	9.2678732e-08	9.23797e-08	9.2368097e-08	9.2402892e-08	9.2613568e-08	9.2684253e-08	9.2759912e-08	9.2665751e-08	9.2632064e-08	9.2705513e-08	9.268232e-08	9.2593133e-08	9.2445411e-08	9.2589822e-08	9.2539295e-08	9.2566076e-08	9.2488207e-08	9.2568008e-08	9.2641734e-08	9.2632341e-08	9.2667683e-08	9.255448e-08	9.2512508e-08	9.2578226e-08	9.2598931e-08	9.275908e-08	9.2651398e-08	9.2647255e-08	9.254564e-08	9.2683976e-08	9.2592579e-08	9.267459e-08	9.2658851e-08	9.2617711e-08	9.2660784e-08	9.2735611e-08	9.2663271e-08	9.256663e-08	9.2537363e-08	9.2552824e-08	9.2635105e-08	9.2632064e-08	9.2657473e-08	9.2751904e-08	9.2743342e-08	9.2887753e-08	9.2680665e-08	9.2563312e-08	9.2616879e-08	9.272236e-08	9.249456e-08	9.247551e-08	9.2379146e-08	9.2437126e-08	9.2743619e-08	9.28571e-08	9.2613291e-08	9.2805195e-08	9.2643667e-08	9.2715453e-08	9.276598e-08	9.2652222e-08	9.2640349e-08	9.2613568e-08	9.2501189e-08	9.2309286e-08	9.2314536e-08	9.2707168e-08	9.2726772e-08	9.2689497e-08	9.2462258e-08	9.2579327e-08	9.2642559e-08	9.2638139e-08	9.2571874e-08	9.2665751e-08	9.2669339e-08	9.2657743e-08	9.2542052e-08	9.2535423e-08	9.2428017e-08	9.2399304e-08	9.2529625e-08	9.2696681e-08	9.2692538e-08	9.2682043e-08	9.2786969e-08	9.2715453e-08	9.2595066e-08	9.2594789e-08	9.2638693e-08	9.2588444e-08	9.2583747e-08	9.2542052e-08	9.2665204e-08	9.278255e-08	9.2594242e-08	9.2695018e-08	9.2548959e-08	9.2674036e-08	9.2392675e-08	9.2540674e-08	9.2545093e-08	9.2438789e-08	9.2521894e-08	9.2529902e-08	9.2610804e-08	9.2601695e-08	9.2925028e-08	9.2631517e-08	9.2716562e-08	9.2863175e-08	9.2814027e-08	9.2938002e-08	9.2739754e-08	9.2503122e-08	9.259341e-08	9.2516373e-08	9.2460596e-08	9.2591478e-08	9.2711034e-08	9.2673211e-08	9.2810716e-08	9.2587612e-08	9.2381903e-08	9.2494282e-08	9.2452595e-08	9.2534876e-08	9.2598654e-08	9.2784759e-08	9.2691984e-08	9.2593964e-08	9.2835009e-08	9.288361e-08	9.2786969e-08	9.2630685e-08	9.2399574e-08	9.2376936e-08	9.2524104e-08	9.2669893e-08	9.267459e-08	9.271794e-08	9.2637592e-08	9.262903e-08	9.2667683e-08	9.25912e-08	9.2579327e-08	9.2513339e-08	9.2601418e-08	9.2727049e-08	9.2574361e-08	9.264339e-08	9.2625719e-08	9.2583747e-08	9.2463083e-08	9.2558068e-08	9.2646424e-08	9.27635e-08	9.2787246e-08	9.2666305e-08	9.2748309e-08	9.2628753e-08	9.2562487e-08	9.2699715e-08	9.2589268e-08	9.2646147e-08	9.2450932e-08	9.2701093e-08	9.261025e-08	9.2207124e-08	9.2141413e-08	9.2823413e-08	9.3002065e-08	9.2638693e-08	9.2492073e-08	9.2594242e-08	9.2557514e-08	9.2567731e-08	9.2503946e-08	9.264118e-08	9.2671826e-08	9.2563866e-08	9.2699715e-08	9.2804363e-08	9.2802154e-08	9.2803809e-08	9.260998e-08	9.2550891e-08	9.2404271e-08	9.2608872e-08	9.2552547e-08	9.2635659e-08	9.2611081e-08	9.2722907e-08	9.2863729e-08	9.2774542e-08	9.2822866e-08	9.2623509e-08	9.250671e-08	9.2423598e-08	9.2695849e-08	9.2570495e-08	9.2479098e-08	9.2573806e-08	9.2593133e-08	9.2379146e-08	9.2486275e-08	9.2521617e-08	9.2704134e-08	9.2627928e-08	9.2664372e-08	9.2452595e-08	9.2388255e-08	9.2523557e-08	9.2299068e-08	9.2485728e-08	9.2830867e-08	9.2716007e-08	9.2881677e-08	9.2659675e-08	9.2704411e-08	9.2677624e-08	9.2603905e-08	9.2714075e-08	9.2648357e-08	9.2689774e-08	9.2611913e-08	9.2482409e-08	9.2344905e-08	9.2673481e-08	9.2567731e-08	9.2551161e-08	9.260004e-08	9.2530733e-08	9.2718217e-08	9.2602797e-08	9.257657e-08	9.2585957e-08	9.2706344e-08	9.2555304e-08	9.2476611e-08	9.2558899e-08	9.2636483e-08	9.2639247e-08	9.2817615e-08	9.2778684e-08	9.2724292e-08	9.276819e-08	9.2833631e-08	9.2843017e-08	9.27635e-08	9.2610527e-08	9.253101e-08	9.257684e-08	9.2667136e-08	9.2786969e-08	9.241559e-08	9.2366996e-08	9.2412002e-08	9.2535977e-08	9.2596721e-08	9.2506156e-08	9.2767642e-08	9.2702756e-08	9.2424152e-08	9.264339e-08	9.2767642e-08	9.2640626e-08	9.2632341e-08	9.2716562e-08	9.2782827e-08	9.2553371e-08	9.2555581e-08	9.2405379e-08	9.2477997e-08	9.2567454e-08	9.2489316e-08	9.2597553e-08	9.2643667e-08	9.2641734e-08	9.2538464e-08	9.2669893e-08	9.2856546e-08	9.2698613e-08	9.2655263e-08	9.259341e-08	9.2620468e-08	9.2607493e-08	9.2723461e-08	9.2544262e-08	9.2616602e-08	9.239654e-08	9.2474956e-08	9.2619089e-08	9.2934414e-08	9.2827001e-08	9.2823136e-08	9.2666305e-08	9.2593964e-08	9.2609703e-08	9.2524104e-08	9.2525212e-08	9.2442377e-08	9.2474679e-08	9.2265111e-08	9.2671826e-08	9.2663271e-08	9.2637862e-08	9.2637862e-08	9.2762392e-08	9.2877258e-08	9.2868973e-08	9.2728428e-08	9.2633996e-08	9.2530733e-08
9.2854613e-08	9.2718764e-08	9.2664649e-08	9.2516927e-08	9.2617988e-08	9.2719041e-08	9.2785314e-08	9.2710756e-08	9.2575739e-08	9.2587889e-08	9.2601141e-08	9.2743619e-08	9.2801322e-08	9.2585957e-08	9.2516373e-08	9.2781995e-08	9.2780617e-08	9.2639795e-08	9.2687564e-08	9.2623232e-08	9.2707445e-08	9.2718494e-08	9.261246e-08	9.2554757e-08	9.262682e-08	9.27635e-08	9.2589822e-08	9.2493458e-08	9.2543708e-08	9.2458116e-08	9.2806296e-08	9.2775096e-08	9.2609703e-08	9.26536e-08	9.2486275e-08	9.2524935e-08	9.2525212e-08	9.2453696e-08	9.2231424e-08	9.2254062e-08	9.2301555e-08	9.253349e-08	9.254564e-08	9.2400128e-08	9.2804918e-08	9.2803532e-08	9.2953186e-08	9.2822866e-08	9.2673481e-08	9.2355123e-08	9.2616055e-08	9.2712689e-08	9.2709378e-08	9.2685084e-08	9.267017e-08	9.2635105e-08	9.2742233e-08	9.2668238e-08	9.2474956e-08	9.271352e-08	9.2760459e-08	9.2738645e-08	9.2633996e-08	9.2590376e-08	9.2542329e-08	9.2410623e-08	9.2563312e-08	9.2621299e-08	9.2663271e-08	9.2688119e-08	9.2679279e-08	9.265802e-08	9.2628753e-08	9.2529625e-08	9.2469989e-08	9.2676245e-08	9.2544539e-08	9.2757425e-08	9.2699992e-08	9.2635382e-08	9.2682875e-08	9.2584848e-08	9.2604729e-08	9.2481585e-08	9.2655263e-08	9.268453e-08	9.2566907e-08	9.253349e-08	9.2414489e-08	9.2543708e-08	9.2691984e-08	9.2590923e-08	9.2719318e-08	9.2703303e-08	9.2673481e-08	9.2739754e-08	9.2663271e-08	9.2712689e-08	9.2549229e-08	9.2553648e-08	9.2315361e-08	9.2484619e-08	9.2630962e-08	9.2624333e-08	9.2527969e-08	9.2698613e-08	9.2873393e-08	9.2725671e-08	9.269143e-08	9.2738368e-08	9.2719596e-08	9.2616055e-08	9.2603905e-08	9.2668238e-08	9.2703026e-08	9.2774542e-08	9.2779239e-08	9.2434647e-08	9.2552547e-08	9.2447898e-08	9.2539295e-08	9.2594789e-08	9.2665204e-08	9.2588166e-08	9.266023e-08	9.2874494e-08	9.2607216e-08	9.2464191e-08	9.2524104e-08	9.2500635e-08	9.2738922e-08	9.2788348e-08	9.2837219e-08	9.2746106e-08	9.2637038e-08	9.2615224e-08	9.2656087e-08	9.268674e-08	9.258347e-08	9.2596721e-08	9.2789726e-08	9.2604182e-08	9.2658574e-08	9.2543985e-08	9.2678178e-08	9.2675968e-08	9.2812371e-08	9.2642281e-08	9.2725671e-08	9.2717386e-08	9.2664095e-08	9.2641457e-08	9.2711865e-08	9.2705235e-08	9.2729813e-08	9.2796633e-08	9.2797187e-08	9.2666859e-08	9.2820102e-08	9.256884e-08	9.25045e-08	9.2486275e-08	9.2578773e-08	9.2786415e-08	9.2645323e-08	9.2367827e-08	9.235761e-08	9.2553925e-08	9.2403994e-08	9.2534599e-08	9.2559723e-08	9.2611359e-08	9.2498979e-08	9.2482409e-08	9.2547026e-08	9.256884e-08	9.2322544e-08	9.2611636e-08	9.2486275e-08	9.2511129e-08	9.2372517e-08	9.2365617e-08	9.2519684e-08	9.2496492e-08	9.2453973e-08	9.2588444e-08	9.2598107e-08	9.2630685e-08	9.2811817e-08	9.267017e-08	9.2568008e-08	9.2542884e-08	9.2543161e-08	9.2555858e-08	9.2538741e-08	9.2729259e-08	9.2595897e-08	9.2595343e-08	9.2700546e-08	9.2633996e-08	9.2624333e-08	9.2806296e-08	9.2642281e-08	9.2659128e-08	9.2616055e-08	9.2627928e-08	9.2805465e-08	9.2566907e-08	9.2621853e-08	9.258347e-08	9.2467779e-08	9.2548959e-08	9.2546749e-08	9.2706891e-08	9.2713243e-08	9.2605838e-08	9.2538741e-08	9.2541775e-08	9.2647802e-08	9.2572705e-08	9.2661061e-08	9.2753559e-08	9.264339e-08	9.2635929e-08	9.2722082e-08	9.2868973e-08	9.2813195e-08	9.2798288e-08	9.2701924e-08	9.2521347e-08	9.2626266e-08	9.2628476e-08	9.2447621e-08	9.2580983e-08	9.2500912e-08	9.2642281e-08	9.2648911e-08	9.2940489e-08	9.2569664e-08	9.2577395e-08	9.255006e-08	9.260777e-08	9.2501466e-08	9.2492627e-08	9.2438789e-08	9.2546472e-08	9.2508088e-08	9.2471645e-08	9.2428294e-08	9.2539018e-08	9.277813e-08	9.2720697e-08	9.2833353e-08	9.2854613e-08	9.2605283e-08	9.2673211e-08	9.2633172e-08	9.2661061e-08	9.2812648e-08	9.2656364e-08	9.2573252e-08	9.2421665e-08	9.2441823e-08	9.2538187e-08	9.270137e-08	9.2684253e-08	9.2495114e-08	9.2529902e-08	9.2688119e-08	9.2822866e-08	9.2538187e-08	9.2684253e-08	9.2605006e-08	9.2643113e-08	9.2692815e-08	9.2590646e-08	9.2535153e-08	9.2513886e-08	9.2331931e-08	9.2356778e-08	9.2751627e-08	9.2657473e-08	9.2690328e-08	9.2553101e-08	9.2432437e-08	9.2621299e-08	9.2467779e-08	9.271794e-08	9.244873e-08	9.2633726e-08	9.2578773e-08	9.2825623e-08	9.2551993e-08	9.2580159e-08	9.2440992e-08	9.2670724e-08	9.2757702e-08	9.2679009e-08	9.2506156e-08	9.2720974e-08	9.2613845e-08	9.2559446e-08	9.256911e-08	9.2484072e-08	9.2605838e-08	9.2623786e-08	9.261246e-08	9.2658297e-08	9.2771778e-08	9.2680942e-08	9.2555858e-08	9.2516096e-08	9.2431051e-08	9.2526868e-08	9.2585957e-08	9.2592579e-08	9.2592579e-08	9.2447067e-08	9.2431328e-08	9.2546749e-08	9.2493458e-08	9.2527145e-08	9.2418631e-08	9.2499533e-08	9.251886e-08	9.2592032e-08	9.2600317e-08	9.265554e-08	9.26456e-08	9.2471645e-08	9.2615224e-08	9.2894929e-08	9.2880569e-08	9.2810161e-08	9.2722907e-08	9.268922e-08	9.2643667e-08	9.2551161e-08	9.2571319e-08	9.2574084e-08	9.2588444e-08	9.2566907e-08	9.2453973e-08	9.2416975e-08	9.2698059e-08	9.2865108e-08	9.2830597e-08	9.290266e-08	9.2601418e-08	9.2694194e-08	9.2581537e-08	9.2442654e-08	9.2551993e-08	9.270137e-08	9.2568008e-08	9.2477443e-08	9.2694748e-08	9.2552824e-08	9.2671279e-08	9.2737267e-08	9.2674036e-08	9.267017e-08	9.254785e-08	9.2728705e-08	9.2646978e-08	9.2371415e-08	9.2381356e-08	9.3144813e-08	9.2928616e-08	9.2743619e-08	9.2543431e-08	9.253349e-08	9.2669069e-08	9.2606939e-08	9.2575739e-08	9.2577118e-08	9.2604729e-08	9.2537633e-08	9.2753282e-08	9.2727326e-08	9.2756871e-08	9.2663271e-08	9.2421665e-08	9.2514718e-08	9.2518306e-08	9.2526314e-08	9.2704688e-08	9.2617988e-08	9.2779239e-08	9.2788071e-08	9.262682e-08	9.272263e-08	9.2580159e-08	9.2420841e-08	9.2584024e-08	9.2398196e-08	9.2601418e-08	9.2647802e-08	9.2578226e-08	9.2586511e-08	9.254012e-08	9.2474956e-08	9.2540674e-08	9.2623509e-08	9.2702756e-08	9.2740855e-08	9.2574638e-08	9.2535153e-08	9.2527969e-08	9.2647802e-08	9.2440722e-08	9.251665e-08	9.273699e-08	9.2777853e-08	9.294159e-08	9.2712419e-08	9.27947e-08	9.2619921e-08	9.2542606e-08	9.2511954e-08	9.2622678e-08	9.2656641e-08	9.2588166e-08	9.2437681e-08	9.24109e-08	9.2469435e-08	9.2404825e-08	9.2450932e-08	9.2487106e-08	9.2517482e-08	9.270358e-08	9.2605561e-08	9.2889685e-08	9.2778684e-08	9.2877812e-08	9.2764324e-08	9.2600317e-08	9.2408968e-08	9.2511407e-08	9.2599208e-08	9.2474679e-08	9.2516927e-08	9.2628753e-08	9.2742511e-08	9.2815682e-08	9.2771508e-08	9.274914e-08	9.2651121e-08	9.2671826e-08	9.2841915e-08	9.2788071e-08	9.2791659e-08	9.2840807e-08	9.2781448e-08	9.2512231e-08	9.2484342e-08	9.2393229e-08	9.2516096e-08	9.2741963e-08	9.2629584e-08	9.2696126e-08	9.285241e-08	9.273478e-08	9.2822589e-08	9.2710486e-08	9.2738368e-08	9.2710756e-08	9.2590923e-08	9.2479375e-08	9.2481585e-08	9.2522171e-08	9.2443756e-08	9.2486552e-08	9.2512785e-08	9.242553e-08	9.264587e-08	9.2466671e-08	9.251886e-08	9.2500635e-08	9.2424706e-08	9.2624333e-08	9.2790557e-08	9.2835286e-08	9.2817615e-08	9.2714899e-08	9.2624056e-08	9.2673758e-08	9.2578226e-08	9.2595343e-08	9.2494837e-08	9.2539018e-08	9.2494012e-08	9.27635e-08	9.2531835e-08	9.2772609e-08	9.276571e-08	9.2577395e-08	9.2598654e-08	9.2498979e-08	9.2478544e-08	9.2602249e-08	9.2619921e-08	9.2543708e-08	9.2561102e-08	9.2710209e-08	9.2783928e-08	9.2624333e-08	9.2498702e-08	9.2424429e-08	9.2519414e-08	9.2525489e-08	9.235319e-08
9.2738098e-08	9.2929717e-08	9.273257e-08	9.2802708e-08	9.2721528e-08	9.267459e-08	9.2774542e-08	9.276571e-08	9.2628753e-08	9.2689774e-08	9.2826454e-08	9.2629861e-08	9.2582646e-08	9.2548404e-08	9.2624333e-08	9.2708824e-08	9.273478e-08	9.2802154e-08	9.2756594e-08	9.2705513e-08	9.2590646e-08	9.2647255e-08	9.267238e-08	9.2513062e-08	9.2532666e-08	9.2510021e-08	9.2596451e-08	9.2561656e-08	9.2714899e-08	9.2799119e-08	9.2694194e-08	9.2788902e-08	9.2754107e-08	9.2433815e-08	9.2551716e-08	9.2516096e-08	9.2511684e-08	9.2563866e-08	9.2611081e-08	9.2509751e-08	9.2485173e-08	9.242995e-08	9.2656087e-08	9.2701093e-08	9.2845227e-08	9.2748039e-08	9.281927e-08	9.2685084e-08	9.2396263e-08	9.2711865e-08	9.2573529e-08	9.2707168e-08	9.266796e-08	9.2858755e-08	9.2788902e-08	9.2617988e-08	9.268895e-08	9.2915364e-08	9.2804086e-08	9.2832799e-08	9.2556967e-08	9.2619366e-08	9.2596999e-08	9.2542606e-08	9.2574361e-08	9.2582916e-08	9.2460049e-08	9.2482686e-08	9.2381079e-08	9.2637038e-08	9.2513339e-08	9.2647802e-08	9.2758249e-08	9.2602797e-08	9.2476611e-08	9.2395162e-08	9.2774265e-08	9.2711311e-08	9.2587612e-08	9.2601695e-08	9.2496769e-08	9.2511407e-08	9.2542052e-08	9.2547296e-08	9.2325578e-08	9.242995e-08	9.2368374e-08	9.2460049e-08	9.265554e-08	9.2609149e-08	9.2559723e-08	9.2635929e-08	9.2739477e-08	9.2671002e-08	9.2739477e-08	9.2715176e-08	9.2702201e-08	9.2777306e-08	9.259341e-08	9.2451764e-08	9.2586511e-08	9.2749971e-08	9.2909289e-08	9.283805e-08	9.272263e-08	9.2719596e-08	9.2528801e-08	9.2632341e-08	9.2707445e-08	9.2442377e-08	9.2548959e-08	9.2610527e-08	9.267017e-08	9.2731192e-08	9.2673758e-08	9.2566907e-08	9.2481031e-08	9.2500635e-08	9.2486552e-08	9.260004e-08	9.273257e-08	9.2635105e-08	9.2629307e-08	9.2671826e-08	9.2477165e-08	9.2582091e-08	9.2507818e-08	9.2688396e-08	9.2750795e-08	9.2870906e-08	9.2736713e-08	9.2727049e-08	9.2718494e-08	9.262461e-08	9.2790003e-08	9.2620745e-08	9.2786692e-08	9.2758249e-08	9.2677901e-08	9.2555034e-08	9.2492073e-08	9.2536254e-08	9.2585957e-08	9.2707168e-08	9.2724292e-08	9.2805465e-08	9.2718217e-08	9.2714075e-08	9.2661338e-08	9.2584578e-08	9.2595897e-08	9.2665751e-08	9.2725671e-08	9.2788348e-08	9.2861519e-08	9.2577118e-08	9.253791e-08	9.2823413e-08	9.2777853e-08	9.2544539e-08	9.2544539e-08	9.2665204e-08	9.276598e-08	9.2810438e-08	9.2792213e-08	9.258347e-08	9.2436579e-08	9.2519414e-08	9.262903e-08	9.2419455e-08	9.2800498e-08	9.2711034e-08	9.2646424e-08	9.2584301e-08	9.2407859e-08	9.2319503e-08	9.2523827e-08	9.252107e-08	9.2358988e-08	9.2354291e-08	9.2423051e-08	9.2685355e-08	9.2749417e-08	9.2641457e-08	9.2796355e-08	9.2736713e-08	9.2786692e-08	9.2744997e-08	9.2673758e-08	9.2656364e-08	9.2515272e-08	9.2608595e-08	9.2696951e-08	9.2522448e-08	9.2604182e-08	9.2507541e-08	9.2725948e-08	9.2668238e-08	9.2553925e-08	9.245425e-08	9.255227e-08	9.2598931e-08	9.2574908e-08	9.2680942e-08	9.2672103e-08	9.2651945e-08	9.2491526e-08	9.2501743e-08	9.2575185e-08	9.251886e-08	9.2525212e-08	9.2497601e-08	9.2633726e-08	9.2530456e-08	9.2760736e-08	9.2571042e-08	9.264118e-08	9.2616325e-08	9.2539018e-08	9.2788071e-08	9.2867317e-08	9.2894375e-08	9.28259e-08	9.2829488e-08	9.2903491e-08	9.2740855e-08	9.2568285e-08	9.2397919e-08	9.2472469e-08	9.2539295e-08	9.2513886e-08	9.264339e-08	9.2582646e-08	9.2592579e-08	9.2620191e-08	9.2602249e-08	9.2457007e-08	9.2294378e-08	9.2644491e-08	9.2716007e-08	9.2533767e-08	9.2526591e-08	9.2617711e-08	9.2631794e-08	9.2684253e-08	9.2597276e-08	9.2503399e-08	9.233662e-08	9.255448e-08	9.2725948e-08	9.2628476e-08	9.2469435e-08	9.2376936e-08	9.2600864e-08	9.2681212e-08	9.273257e-08	9.2572428e-08	9.2654155e-08	9.2648634e-08	9.2677347e-08	9.25912e-08	9.274472e-08	9.2685909e-08	9.274914e-08	9.2530733e-08	9.2606939e-08	9.2529078e-08	9.264339e-08	9.2424152e-08	9.2500358e-08	9.2659405e-08	9.2677347e-08	9.2645045e-08	9.2627374e-08	9.2554757e-08	9.2551439e-08	9.2633449e-08	9.2585402e-08	9.2565244e-08	9.2633172e-08	9.2521347e-08	9.2670447e-08	9.2724015e-08	9.2512231e-08	9.2455906e-08	9.2378038e-08	9.249014e-08	9.2416698e-08	9.262903e-08	9.2654155e-08	9.2745552e-08	9.2604729e-08	9.2614393e-08	9.2491803e-08	9.2634274e-08	9.2594512e-08	9.2596174e-08	9.2624333e-08	9.272788e-08	9.2623786e-08	9.2659953e-08	9.2731469e-08	9.2839706e-08	9.2799944e-08	9.2712689e-08	9.2694194e-08	9.2611636e-08	9.2587612e-08	9.2530733e-08	9.2437404e-08	9.2445966e-08	9.238439e-08	9.2601141e-08	9.2669616e-08	9.2560278e-08	9.2594512e-08	9.2534599e-08	9.2559446e-08	9.2445134e-08	9.2293824e-08	9.2344081e-08	9.2468881e-08	9.2553925e-08	9.2584848e-08	9.2714075e-08	9.2689497e-08	9.273009e-08	9.2736435e-08	9.270137e-08	9.2551439e-08	9.2351812e-08	9.2524104e-08	9.2706621e-08	9.2818169e-08	9.271794e-08	9.2652222e-08	9.264118e-08	9.2539565e-08	9.2484619e-08	9.2637862e-08	9.246336e-08	9.2608595e-08	9.2729536e-08	9.2725116e-08	9.2758526e-08	9.2782273e-08	9.2707722e-08	9.2608595e-08	9.2678455e-08	9.2542052e-08	9.2476334e-08	9.2415043e-08	9.264587e-08	9.2468333e-08	9.2378869e-08	9.2503399e-08	9.25912e-08	9.2619366e-08	9.2540397e-08	9.2714075e-08	9.2629307e-08	9.2725394e-08	9.2722907e-08	9.2678178e-08	9.2567454e-08	9.2838874e-08	9.312604e-08	9.2839151e-08	9.2740578e-08	9.2752174e-08	9.2691707e-08	9.2547573e-08	9.2595066e-08	9.2547573e-08	9.2687017e-08	9.2654155e-08	9.255448e-08	9.2611636e-08	9.2875048e-08	9.2595897e-08	9.2593133e-08	9.2416144e-08	9.2483241e-08	9.2705235e-08	9.2410069e-08	9.262461e-08	9.2463637e-08	9.2722907e-08	9.2786138e-08	9.2775096e-08	9.2628198e-08	9.2559169e-08	9.2534876e-08	9.2587612e-08	9.2526037e-08	9.2637592e-08	9.2545363e-08	9.2401784e-08	9.2423875e-08	9.259783e-08	9.2581814e-08	9.2650843e-08	9.28502e-08	9.2695849e-08	9.2744443e-08	9.2622955e-08	9.2487937e-08	9.2391296e-08	9.2598107e-08	9.2526037e-08	9.256911e-08	9.2814027e-08	9.2882225e-08	9.2617711e-08	9.2596721e-08	9.2648357e-08	9.2541228e-08	9.2557237e-08	9.232199e-08	9.2374449e-08	9.2479652e-08	9.2706891e-08	9.2570218e-08	9.2585957e-08	9.2591478e-08	9.2609703e-08	9.2672103e-08	9.2700823e-08	9.2708277e-08	9.2605006e-08	9.2468056e-08	9.2460326e-08	9.2519961e-08	9.2639247e-08	9.2679279e-08	9.2621853e-08	9.2462805e-08	9.2625164e-08	9.2595066e-08	9.2729536e-08	9.2691707e-08	9.2529902e-08	9.2581537e-08	9.2690605e-08	9.2531288e-08	9.2574638e-08	9.2583747e-08	9.2939111e-08	9.3062809e-08	9.2813195e-08	9.2744443e-08	9.2556689e-08	9.2607216e-08	9.2710756e-08	9.2694471e-08	9.2646978e-08	9.2667406e-08	9.2521347e-08	9.2504777e-08	9.2712966e-08	9.2652776e-08	9.2395162e-08	9.2584578e-08	9.2709378e-08	9.2572705e-08	9.2728428e-08	9.2619921e-08	9.2452041e-08	9.23554e-08	9.2430781e-08	9.254785e-08	9.2651668e-08	9.2642836e-08	9.2626543e-08	9.2740855e-08	9.253322e-08	9.2716007e-08	9.2646424e-08	9.2866763e-08	9.2685084e-08	9.2738922e-08	9.2656919e-08	9.2662717e-08	9.2564143e-08	9.2621022e-08	9.2783381e-08	9.2633726e-08	9.2791936e-08	9.277371e-08	9.2831975e-08	9.2826177e-08	9.2596721e-08	9.2473023e-08	9.2616879e-08	9.2473854e-08	9.2354291e-08	9.2564967e-08	9.2592032e-08	9.2526868e-08	9.2492073e-08	9.2611359e-08	9.2596174e-08	9.2607493e-08	9.2591755e-08	9.263124e-08	9.2478544e-08	9.2542329e-08	9.2586234e-08	9.2486275e-08	9.2438235e-08	9.252107e-08	9.2630408e-08
9.2634274e-08	9.2639795e-08	9.2762114e-08	9.2751073e-08	9.2588991e-08	9.2597553e-08	9.2455352e-08	9.2685909e-08	9.2697228e-08	9.2666582e-08	9.2743342e-08	9.2577949e-08	9.2527969e-08	9.2652222e-08	9.2546749e-08	9.2744997e-08	9.2606115e-08	9.2648634e-08	9.2627374e-08	9.2638416e-08	9.2596721e-08	9.2585125e-08	9.2620468e-08	9.2638416e-08	9.2608317e-08	9.2572428e-08	9.2654709e-08	9.2725671e-08	9.2643937e-08	9.2601695e-08	9.2487937e-08	9.2446243e-08	9.2614947e-08	9.2583747e-08	9.2450108e-08	9.2514718e-08	9.2709378e-08	9.2683699e-08	9.2692261e-08	9.2645045e-08	9.2667136e-08	9.2736435e-08	9.2791936e-08	9.2880846e-08	9.2711034e-08	9.2767088e-08	9.2531558e-08	9.2488207e-08	9.2380525e-08	9.2156597e-08	9.2642004e-08	9.2709378e-08	9.274914e-08	9.2620468e-08	9.2562487e-08	9.2577118e-08	9.2664926e-08	9.2535423e-08	9.2589545e-08	9.2543708e-08	9.2490694e-08	9.2572428e-08	9.2457007e-08	9.253101e-08	9.2563589e-08	9.2550337e-08	9.2585957e-08	9.2531558e-08	9.2586781e-08	9.2468056e-08	9.2633172e-08	9.253101e-08	9.2514441e-08	9.2635659e-08	9.2682875e-08	9.2751904e-08	9.2685632e-08	9.2602797e-08	9.2625719e-08	9.2462805e-08	9.2493458e-08	9.2536531e-08	9.2570495e-08	9.2564143e-08	9.2515819e-08	9.2457284e-08	9.2575185e-08	9.2700823e-08	9.2695849e-08	9.2609149e-08	9.2711588e-08	9.2827555e-08	9.272788e-08	9.2678178e-08	9.2854066e-08	9.2619089e-08	9.2656087e-08	9.2574638e-08	9.2620191e-08	9.2716284e-08	9.2740301e-08	9.2915087e-08	9.2731746e-08	9.275908e-08	9.2584578e-08	9.2507818e-08	9.2550614e-08	9.2642559e-08	9.2639247e-08	9.2697228e-08	9.2713243e-08	9.2661061e-08	9.2529078e-08	9.2615778e-08	9.2586234e-08	9.2588991e-08	9.2548404e-08	9.2532943e-08	9.2514995e-08	9.2612737e-08	9.2798011e-08	9.2719041e-08	9.2669616e-08	9.2702756e-08	9.2747484e-08	9.2513339e-08	9.25045e-08	9.2693639e-08	9.2884989e-08	9.2701924e-08	9.2499533e-08	9.2563589e-08	9.2623509e-08	9.2642836e-08	9.2593964e-08	9.2720697e-08	9.2805465e-08	9.2486275e-08	9.2528801e-08	9.2495945e-08	9.25357e-08	9.2606939e-08	9.2661061e-08	9.2678732e-08	9.2821203e-08	9.2601418e-08	9.253322e-08	9.255227e-08	9.2545918e-08	9.262903e-08	9.2424706e-08	9.2707999e-08	9.2510852e-08	9.260998e-08	9.2732847e-08	9.270358e-08	9.254564e-08	9.2432437e-08	9.2406204e-08	9.245894e-08	9.256663e-08	9.2659128e-08	9.280685e-08	9.2566907e-08	9.254564e-08	9.270579e-08	9.2762669e-08	9.2442654e-08	9.2408968e-08	9.2701647e-08	9.2528524e-08	9.258568e-08	9.2770676e-08	9.2816514e-08	9.2635382e-08	9.259341e-08	9.255006e-08	9.2707168e-08	9.2834739e-08	9.2582091e-08	9.2769021e-08	9.2631517e-08	9.2559446e-08	9.2644491e-08	9.269143e-08	9.2755769e-08	9.2454798e-08	9.2479652e-08	9.2569941e-08	9.2574908e-08	9.2596721e-08	9.2600317e-08	9.2523557e-08	9.2685084e-08	9.2754107e-08	9.2676522e-08	9.2643667e-08	9.2560001e-08	9.2601695e-08	9.2509197e-08	9.2543431e-08	9.2604182e-08	9.2759635e-08	9.2650566e-08	9.2688673e-08	9.2624333e-08	9.2457007e-08	9.2568563e-08	9.2558068e-08	9.2599208e-08	9.2559723e-08	9.2787516e-08	9.2631794e-08	9.2608047e-08	9.2529625e-08	9.2641457e-08	9.2654432e-08	9.2824244e-08	9.2929717e-08	9.2783651e-08	9.2742511e-08	9.2627651e-08	9.2830597e-08	9.2605283e-08	9.2541228e-08	9.2514163e-08	9.2634551e-08	9.2576016e-08	9.2714075e-08	9.2527692e-08	9.2669893e-08	9.2622955e-08	9.2494012e-08	9.2612737e-08	9.2557514e-08	9.2638693e-08	9.2623232e-08	9.2769021e-08	9.2781718e-08	9.2684807e-08	9.232668e-08	9.2532389e-08	9.2423321e-08	9.2635382e-08	9.266023e-08	9.2723184e-08	9.2481308e-08	9.256911e-08	9.2479929e-08	9.2662717e-08	9.279249e-08	9.2652499e-08	9.2634551e-08	9.2575462e-08	9.2675968e-08	9.258568e-08	9.2585957e-08	9.2477443e-08	9.2510298e-08	9.2671002e-08	9.2862074e-08	9.2570218e-08	9.260004e-08	9.2609149e-08	9.2589268e-08	9.2696403e-08	9.2592032e-08	9.2565799e-08	9.2574908e-08	9.253349e-08	9.2692538e-08	9.2556967e-08	9.2632895e-08	9.2577672e-08	9.2570495e-08	9.2663818e-08	9.2748309e-08	9.2639247e-08	9.2743342e-08	9.2558345e-08	9.2585402e-08	9.2589822e-08	9.2401784e-08	9.2527692e-08	9.2466401e-08	9.2456183e-08	9.2613568e-08	9.2674867e-08	9.2649735e-08	9.250008e-08	9.2609149e-08	9.2630408e-08	9.2668515e-08	9.275908e-08	9.2677901e-08	9.2724562e-08	9.2539565e-08	9.2663541e-08	9.2728705e-08	9.26456e-08	9.2688119e-08	9.2630685e-08	9.2554203e-08	9.253101e-08	9.2632341e-08	9.2695018e-08	9.2714899e-08	9.2594242e-08	9.2445966e-08	9.2436302e-08	9.2319226e-08	9.2493735e-08	9.2574638e-08	9.2445134e-08	9.2437958e-08	9.249235e-08	9.2601418e-08	9.2499533e-08	9.2549229e-08	9.2514441e-08	9.2556135e-08	9.2847159e-08	9.2815682e-08	9.2867872e-08	9.2730367e-08	9.2743619e-08	9.2719041e-08	9.2474131e-08	9.2583747e-08	9.2525489e-08	9.2465015e-08	9.2408136e-08	9.2492073e-08	9.2354846e-08	9.2661061e-08	9.2527422e-08	9.2563312e-08	9.2710209e-08	9.2664372e-08	9.2693639e-08	9.2582916e-08	9.2652222e-08	9.2701647e-08	9.2764047e-08	9.264118e-08	9.2519961e-08	9.2452318e-08	9.2289135e-08	9.2368374e-08	9.2304596e-08	9.2528246e-08	9.2704134e-08	9.2598654e-08	9.2585957e-08	9.2713798e-08	9.252328e-08	9.2584301e-08	9.2521347e-08	9.2562765e-08	9.260998e-08	9.2617711e-08	9.2546749e-08	9.2526591e-08	9.2453696e-08	9.2714629e-08	9.2791389e-08	9.2802154e-08	9.2724015e-08	9.2669616e-08	9.2563866e-08	9.2624333e-08	9.2511129e-08	9.2347946e-08	9.2531558e-08	9.2602519e-08	9.2538187e-08	9.2625719e-08	9.2600317e-08	9.23866e-08	9.2575462e-08	9.2684807e-08	9.2616055e-08	9.2616055e-08	9.2511954e-08	9.271352e-08	9.273699e-08	9.2667406e-08	9.2786138e-08	9.2531835e-08	9.2367273e-08	9.2421665e-08	9.2314814e-08	9.249456e-08	9.2513886e-08	9.2688396e-08	9.2634551e-08	9.2494837e-08	9.2522448e-08	9.2627928e-08	9.2690051e-08	9.2722082e-08	9.2659675e-08	9.2753837e-08	9.2671826e-08	9.2629861e-08	9.2428294e-08	9.2440722e-08	9.2463637e-08	9.2579604e-08	9.2471367e-08	9.2634551e-08	9.2800221e-08	9.2520793e-08	9.2595343e-08	9.2539295e-08	9.2541498e-08	9.2559723e-08	9.2574638e-08	9.2560001e-08	9.2613014e-08	9.2703303e-08	9.2523557e-08	9.2662439e-08	9.2661338e-08	9.2771231e-08	9.2857654e-08	9.2705513e-08	9.2762669e-08	9.2754938e-08	9.2902937e-08	9.2833353e-08	9.2699992e-08	9.2434924e-08	9.2308461e-08	9.2321159e-08	9.2313428e-08	9.2613845e-08	9.2647532e-08	9.2780894e-08	9.301835e-08	9.3091799e-08	9.2952639e-08	9.2801876e-08	9.2722907e-08	9.26768e-08	9.2590923e-08	9.2575185e-08	9.2626266e-08	9.2735057e-08	9.2877812e-08	9.2834739e-08	9.2551161e-08	9.2313982e-08	9.2392398e-08	9.2544816e-08	9.2672103e-08	9.2626543e-08	9.2590923e-08	9.2630131e-08	9.2569664e-08	9.2444033e-08	9.2422773e-08	9.251665e-08	9.2549229e-08	9.2624333e-08	9.2462258e-08	9.242553e-08	9.2537086e-08	9.2570495e-08	9.2739199e-08	9.279691e-08	9.2692538e-08	9.2706621e-08	9.2702756e-08	9.261246e-08	9.2722082e-08	9.2708554e-08	9.2862344e-08	9.2662717e-08	9.2894375e-08	9.2643937e-08	9.2712689e-08	9.2476888e-08	9.2623509e-08	9.2662717e-08	9.2556412e-08	9.2457839e-08	9.2486829e-08	9.2556967e-08	9.2844672e-08	9.2598931e-08	9.2694471e-08	9.2495945e-08	9.2368097e-08	9.2439059e-08	9.2620191e-08	9.2632064e-08	9.2674867e-08	9.2656087e-08	9.2653053e-08	9.2977487e-08	9.2861519e-08	9.2638416e-08	9.2653877e-08	9.257684e-08	9.2559723e-08	9.255227e-08	9.2511407e-08	9.2583193e-08	9.2758526e-08	9.2733401e-08	9.2693362e-08
9.2651121e-08	9.2655263e-08	9.2475787e-08	9.2539018e-08	9.2630131e-08	9.2592579e-08	9.2449277e-08	9.2562765e-08	9.2557791e-08	9.2591478e-08	9.2529078e-08	9.2717109e-08	9.2585125e-08	9.2687287e-08	9.2724015e-08	9.2630962e-08	9.2580983e-08	9.25357e-08	9.2598654e-08	9.2613014e-08	9.2685355e-08	9.2624056e-08	9.2592309e-08	9.2580983e-08	9.2665751e-08	9.2705513e-08	9.2788071e-08	9.2732023e-08	9.260004e-08	9.2541228e-08	9.2659675e-08	9.2530456e-08	9.2416421e-08	9.2463637e-08	9.2528801e-08	9.2560832e-08	9.2585957e-08	9.2616055e-08	9.2767365e-08	9.2739199e-08	9.278034e-08	9.2860141e-08	9.2702756e-08	9.2745275e-08	9.2598107e-08	9.2490971e-08	9.2386323e-08	9.2383836e-08	9.261219e-08	9.2717386e-08	9.2582091e-08	9.2587612e-08	9.2568008e-08	9.2562487e-08	9.2483795e-08	9.2656364e-08	9.2578503e-08	9.2554203e-08	9.2428017e-08	9.2507541e-08	9.2603351e-08	9.263676e-08	9.2527145e-08	9.2667406e-08	9.2619921e-08	9.2526314e-08	9.2680942e-08	9.2667406e-08	9.2608595e-08	9.2614947e-08	9.2714075e-08	9.2524381e-08	9.2584301e-08	9.2614123e-08	9.2774819e-08	9.296258e-08	9.2559169e-08	9.2427463e-08	9.2495668e-08	9.2628476e-08	9.2628198e-08	9.2281951e-08	9.2431883e-08	9.2505879e-08	9.2523557e-08	9.2578503e-08	9.2636483e-08	9.2615778e-08	9.2642559e-08	9.2767088e-08	9.268895e-08	9.2589545e-08	9.2530733e-08	9.2847991e-08	9.2686463e-08	9.2689497e-08	9.2662717e-08	9.2669893e-08	9.2733679e-08	9.2659953e-08	9.2668792e-08	9.2670447e-08	9.2677624e-08	9.2457284e-08	9.2539842e-08	9.2691707e-08	9.2783381e-08	9.2611081e-08	9.2651121e-08	9.2700823e-08	9.2797187e-08	9.2708824e-08	9.267459e-08	9.2615778e-08	9.2566076e-08	9.2542052e-08	9.2751904e-08	9.2588444e-08	9.2711588e-08	9.2763777e-08	9.2546195e-08	9.2573806e-08	9.2556135e-08	9.2616602e-08	9.2594512e-08	9.2539565e-08	9.2628753e-08	9.2532943e-08	9.2614393e-08	9.276129e-08	9.2739754e-08	9.2664372e-08	9.2608047e-08	9.2647255e-08	9.256884e-08	9.2654155e-08	9.2435748e-08	9.2665751e-08	9.2626543e-08	9.2656641e-08	9.2546195e-08	9.2772886e-08	9.2740301e-08	9.2656087e-08	9.2497324e-08	9.2677901e-08	9.2410346e-08	9.2662717e-08	9.2759358e-08	9.2695018e-08	9.2658851e-08	9.2615778e-08	9.2579604e-08	9.2579604e-08	9.2469435e-08	9.2484072e-08	9.2483241e-08	9.2459771e-08	9.2551439e-08	9.2646147e-08	9.2643113e-08	9.2585957e-08	9.2381356e-08	9.2289405e-08	9.2260137e-08	9.2520793e-08	9.2611913e-08	9.2728158e-08	9.2451486e-08	9.2253238e-08	9.2333032e-08	9.2460596e-08	9.2563589e-08	9.268895e-08	9.2886644e-08	9.2881955e-08	9.2902383e-08	9.2807952e-08	9.2728428e-08	9.2821757e-08	9.278255e-08	9.2772886e-08	9.2760182e-08	9.2806296e-08	9.2701647e-08	9.2556412e-08	9.2489593e-08	9.2642281e-08	9.245425e-08	9.2589545e-08	9.2664926e-08	9.2697782e-08	9.2584848e-08	9.2598654e-08	9.2513062e-08	9.2480477e-08	9.2396817e-08	9.2436856e-08	9.2616325e-08	9.2645323e-08	9.2612737e-08	9.271352e-08	9.2626543e-08	9.2716007e-08	9.258126e-08	9.2567731e-08	9.2537363e-08	9.2605838e-08	9.2642836e-08	9.2787516e-08	9.2764047e-08	9.2887475e-08	9.2793591e-08	9.2838604e-08	9.2757425e-08	9.2727049e-08	9.2848268e-08	9.2876981e-08	9.2825346e-08	9.2785584e-08	9.2714075e-08	9.265333e-08	9.244873e-08	9.2539842e-08	9.2522448e-08	9.2495114e-08	9.2538187e-08	9.2528246e-08	9.2544539e-08	9.2676245e-08	9.2473023e-08	9.2527145e-08	9.2602797e-08	9.2624887e-08	9.2653877e-08	9.2632341e-08	9.272015e-08	9.2777306e-08	9.2637315e-08	9.2613568e-08	9.2642559e-08	9.2613014e-08	9.2586511e-08	9.2575185e-08	9.2632618e-08	9.2513062e-08	9.2615778e-08	9.2686463e-08	9.2699715e-08	9.2611359e-08	9.2623509e-08	9.2751073e-08	9.2540397e-08	9.2665474e-08	9.2640072e-08	9.2525212e-08	9.2530733e-08	9.2573252e-08	9.2623786e-08	9.2675144e-08	9.2608595e-08	9.2625442e-08	9.2582368e-08	9.2569664e-08	9.2488484e-08	9.2605561e-08	9.2601695e-08	9.2836117e-08	9.2722907e-08	9.276819e-08	9.2652499e-08	9.2625164e-08	9.2526314e-08	9.2575462e-08	9.264587e-08	9.2654986e-08	9.2686463e-08	9.2701647e-08	9.2672934e-08	9.249456e-08	9.2625719e-08	9.256442e-08	9.2580436e-08	9.2564143e-08	9.266796e-08	9.2757425e-08	9.2658851e-08	9.2666582e-08	9.2604452e-08	9.2604729e-08	9.2588991e-08	9.2553101e-08	9.2707168e-08	9.2664372e-08	9.2592856e-08	9.250892e-08	9.2694471e-08	9.2633449e-08	9.2772886e-08	9.2513062e-08	9.2636483e-08	9.2603351e-08	9.2385768e-08	9.2559169e-08	9.2481031e-08	9.2414211e-08	9.2505879e-08	9.2545918e-08	9.2499256e-08	9.2616602e-08	9.2726225e-08	9.2466124e-08	9.2586234e-08	9.2711311e-08	9.2768467e-08	9.2706891e-08	9.2601972e-08	9.2685084e-08	9.2726772e-08	9.2937725e-08	9.2837219e-08	9.2736435e-08	9.2928893e-08	9.2687287e-08	9.2639524e-08	9.2582091e-08	9.270137e-08	9.2574084e-08	9.2580159e-08	9.2519414e-08	9.268922e-08	9.2573252e-08	9.2690051e-08	9.271794e-08	9.2718494e-08	9.271573e-08	9.2603351e-08	9.3055625e-08	9.2976933e-08	9.2827001e-08	9.2755769e-08	9.265333e-08	9.2661608e-08	9.268453e-08	9.2620191e-08	9.2637862e-08	9.2544816e-08	9.2468056e-08	9.2507818e-08	9.2587889e-08	9.2585125e-08	9.2700546e-08	9.2602519e-08	9.2544262e-08	9.2593133e-08	9.2654432e-08	9.2613845e-08	9.2594789e-08	9.2622955e-08	9.2522171e-08	9.2714629e-08	9.2781995e-08	9.2605006e-08	9.258126e-08	9.2714352e-08	9.2728158e-08	9.2637038e-08	9.2514995e-08	9.2519961e-08	9.2543708e-08	9.253101e-08	9.2481862e-08	9.2522448e-08	9.2644768e-08	9.2698059e-08	9.2668238e-08	9.2708554e-08	9.2630131e-08	9.2473023e-08	9.2486552e-08	9.2806573e-08	9.2536808e-08	9.2497046e-08	9.2683976e-08	9.2735888e-08	9.2786969e-08	9.2627374e-08	9.2449277e-08	9.2568285e-08	9.2501189e-08	9.2642836e-08	9.2674036e-08	9.2745275e-08	9.2748309e-08	9.2534044e-08	9.2595066e-08	9.260998e-08	9.2601972e-08	9.2682598e-08	9.2605006e-08	9.2579882e-08	9.2586511e-08	9.2522725e-08	9.2445134e-08	9.2322544e-08	9.2457007e-08	9.256884e-08	9.2636483e-08	9.2613291e-08	9.2506156e-08	9.2617711e-08	9.2697228e-08	9.2563312e-08	9.2512508e-08	9.256911e-08	9.2468603e-08	9.2745275e-08	9.2651121e-08	9.2690051e-08	9.2510852e-08	9.258126e-08	9.2563035e-08	9.2510852e-08	9.2603351e-08	9.2520516e-08	9.2545918e-08	9.2557791e-08	9.2558345e-08	9.2798565e-08	9.271573e-08	9.2543431e-08	9.2474956e-08	9.24421e-08	9.2441823e-08	9.2411177e-08	9.2390742e-08	9.2520239e-08	9.2769575e-08	9.2727603e-08	9.2789179e-08	9.268232e-08	9.2845504e-08	9.2795254e-08	9.2752451e-08	9.2724292e-08	9.2797187e-08	9.2696951e-08	9.2602797e-08	9.240344e-08	9.2468881e-08	9.2455075e-08	9.2499533e-08	9.2493458e-08	9.2406481e-08	9.2350426e-08	9.240344e-08	9.2552547e-08	9.258347e-08	9.2757702e-08	9.2580436e-08	9.2633996e-08	9.2662994e-08	9.2589545e-08	9.2582916e-08	9.2521617e-08	9.2405649e-08	9.2590376e-08	9.2553648e-08	9.2659675e-08	9.2663541e-08	9.2553371e-08	9.2567731e-08	9.269916e-08	9.2875048e-08	9.2816514e-08	9.2653053e-08	9.2711588e-08	9.2679834e-08	9.2777583e-08	9.2606385e-08	9.2746106e-08	9.2577395e-08	9.248766e-08	9.2439613e-08	9.2661885e-08	9.2561933e-08	9.2656364e-08	9.2495668e-08	9.2615501e-08	9.2504223e-08	9.2575185e-08	9.2433815e-08	9.2503399e-08	9.269143e-08	9.2577395e-08	9.2511407e-08	9.2542329e-08	9.2374449e-08	9.2596174e-08	9.2654155e-08	9.2656641e-08	9.2846605e-08	9.2676522e-08	9.2754384e-08	9.2659405e-08	9.2661885e-08	9.2581537e-08	9.2659675e-08	9.2615501e-08	9.2468881e-08	9.255448e-08	9.272236e-08
9.2674867e-08	9.2702479e-08	9.2578503e-08	9.2594789e-08	9.2644214e-08	9.2735057e-08	9.2507264e-08	9.2348223e-08	9.2246609e-08	9.247551e-08	9.2509474e-08	9.2527422e-08	9.2556135e-08	9.2590646e-08	9.2677624e-08	9.2598107e-08	9.2647802e-08	9.251886e-08	9.2407312e-08	9.255448e-08	9.2702201e-08	9.2733956e-08	9.2709932e-08	9.2630962e-08	9.270579e-08	9.2678455e-08	9.272015e-08	9.2774542e-08	9.2679009e-08	9.264587e-08	9.2680111e-08	9.2530179e-08	9.2580436e-08	9.2483241e-08	9.2459771e-08	9.2507264e-08	9.2500358e-08	9.250671e-08	9.2873947e-08	9.2934414e-08	9.2831421e-08	9.2786138e-08	9.2596174e-08	9.2516096e-08	9.2449831e-08	9.2433261e-08	9.2442924e-08	9.2621576e-08	9.2746653e-08	9.2790557e-08	9.2596999e-08	9.253349e-08	9.2650566e-08	9.2569941e-08	9.2508365e-08	9.2554757e-08	9.2407312e-08	9.2701647e-08	9.2541775e-08	9.2521347e-08	9.2556689e-08	9.2508643e-08	9.2646424e-08	9.2582368e-08	9.2574361e-08	9.2697228e-08	9.2818446e-08	9.2761013e-08	9.2729259e-08	9.2555858e-08	9.2627097e-08	9.2590646e-08	9.2559446e-08	9.259783e-08	9.2776752e-08	9.2552824e-08	9.2554203e-08	9.2579882e-08	9.2543161e-08	9.2620745e-08	9.2642004e-08	9.237224e-08	9.2401507e-08	9.2640072e-08	9.2689497e-08	9.2816514e-08	9.2838604e-08	9.2755769e-08	9.2866763e-08	9.2858755e-08	9.2728158e-08	9.2789456e-08	9.2741686e-08	9.2638139e-08	9.2663541e-08	9.2622678e-08	9.2659953e-08	9.2527692e-08	9.2616055e-08	9.2668238e-08	9.2756594e-08	9.2448175e-08	9.2437681e-08	9.2496769e-08	9.2628476e-08	9.2656919e-08	9.2778961e-08	9.257684e-08	9.2536254e-08	9.2591478e-08	9.2678455e-08	9.2751627e-08	9.2851025e-08	9.2532666e-08	9.2595343e-08	9.2524104e-08	9.2671279e-08	9.2603074e-08	9.2723184e-08	9.2543431e-08	9.2391019e-08	9.2534322e-08	9.2731746e-08	9.2613568e-08	9.2688673e-08	9.2683145e-08	9.2696126e-08	9.2623509e-08	9.257684e-08	9.2522171e-08	9.271573e-08	9.2666028e-08	9.2637315e-08	9.2577118e-08	9.281375e-08	9.2604452e-08	9.253322e-08	9.2558622e-08	9.2772055e-08	9.2723184e-08	9.2645323e-08	9.2678732e-08	9.2754107e-08	9.2697782e-08	9.285268e-08	9.2663541e-08	9.2833908e-08	9.2741963e-08	9.2633172e-08	9.2698059e-08	9.2507264e-08	9.2553101e-08	9.2524935e-08	9.2661061e-08	9.2553648e-08	9.2459494e-08	9.2559723e-08	9.2590099e-08	9.263124e-08	9.2585957e-08	9.2582916e-08	9.2424706e-08	9.2519961e-08	9.2666859e-08	9.2691984e-08	9.2811263e-08	9.2749694e-08	9.2757702e-08	9.276129e-08	9.2797734e-08	9.2737821e-08	9.2692538e-08	9.2764047e-08	9.2715453e-08	9.275135e-08	9.2727049e-08	9.2583193e-08	9.261467e-08	9.2870081e-08	9.2844672e-08	9.2656364e-08	9.2724015e-08	9.2688119e-08	9.2867317e-08	9.2591755e-08	9.2574361e-08	9.2642836e-08	9.2688119e-08	9.2597276e-08	9.2614947e-08	9.2692538e-08	9.2709932e-08	9.2720697e-08	9.2708824e-08	9.2579604e-08	9.2605006e-08	9.2602797e-08	9.2627928e-08	9.2481308e-08	9.2647802e-08	9.2793591e-08	9.2662994e-08	9.2606115e-08	9.2680111e-08	9.2639524e-08	9.2515819e-08	9.248545e-08	9.2654709e-08	9.2640903e-08	9.2535153e-08	9.2743619e-08	9.2640626e-08	9.2724292e-08	9.2774265e-08	9.2799944e-08	9.2686463e-08	9.2716284e-08	9.2864006e-08	9.2936347e-08	9.2710756e-08	9.262461e-08	9.2725948e-08	9.2654709e-08	9.2467502e-08	9.2530733e-08	9.245673e-08	9.2534322e-08	9.2710756e-08	9.255448e-08	9.2594789e-08	9.2588991e-08	9.2607216e-08	9.2727603e-08	9.2767912e-08	9.2772609e-08	9.2650012e-08	9.2701093e-08	9.2820656e-08	9.2642004e-08	9.2568008e-08	9.2682598e-08	9.2573529e-08	9.2793591e-08	9.2553371e-08	9.262903e-08	9.2636206e-08	9.26224e-08	9.2780617e-08	9.2746376e-08	9.2786138e-08	9.2695849e-08	9.2524935e-08	9.2556689e-08	9.2546749e-08	9.2654709e-08	9.2776475e-08	9.273257e-08	9.2633726e-08	9.2676522e-08	9.2521894e-08	9.2615501e-08	9.2588444e-08	9.2696681e-08	9.2567731e-08	9.2629584e-08	9.2483518e-08	9.2634828e-08	9.2799944e-08	9.2970033e-08	9.2519961e-08	9.2534599e-08	9.2648634e-08	9.2670724e-08	9.2692538e-08	9.272788e-08	9.2699437e-08	9.2701647e-08	9.2714352e-08	9.2695849e-08	9.2697228e-08	9.2613845e-08	9.2390188e-08	9.252328e-08	9.2613014e-08	9.2855998e-08	9.2709101e-08	9.2577395e-08	9.2634551e-08	9.2540397e-08	9.2603628e-08	9.241311e-08	9.2471367e-08	9.2388809e-08	9.245646e-08	9.2472199e-08	9.2488207e-08	9.2489593e-08	9.2630408e-08	9.2608047e-08	9.2586234e-08	9.2625996e-08	9.2650012e-08	9.271794e-08	9.2645045e-08	9.2560555e-08	9.2513886e-08	9.2621853e-08	9.2662162e-08	9.272015e-08	9.2728705e-08	9.2647255e-08	9.2737821e-08	9.2822589e-08	9.2780063e-08	9.268674e-08	9.2616602e-08	9.2613014e-08	9.273257e-08	9.2810716e-08	9.2781448e-08	9.2861519e-08	9.2818723e-08	9.2712966e-08	9.2593687e-08	9.2486005e-08	9.2685632e-08	9.268674e-08	9.2681489e-08	9.2707445e-08	9.2812925e-08	9.2590376e-08	9.2505879e-08	9.250229e-08	9.2511129e-08	9.2538464e-08	9.2607216e-08	9.2637315e-08	9.2664926e-08	9.2887475e-08	9.2802431e-08	9.2861242e-08	9.2784482e-08	9.2666582e-08	9.2542606e-08	9.256442e-08	9.2519137e-08	9.248766e-08	9.2762114e-08	9.2733679e-08	9.2679279e-08	9.2683976e-08	9.2553371e-08	9.2618812e-08	9.2669069e-08	9.2734233e-08	9.2725394e-08	9.2539018e-08	9.2624056e-08	9.2694471e-08	9.2635929e-08	9.2496492e-08	9.2420841e-08	9.2705235e-08	9.2693917e-08	9.2594512e-08	9.2616602e-08	9.2527969e-08	9.2420564e-08	9.244873e-08	9.2513339e-08	9.2420287e-08	9.2530456e-08	9.2775096e-08	9.2648634e-08	9.2602249e-08	9.2693639e-08	9.2592856e-08	9.255006e-08	9.2466124e-08	9.2511684e-08	9.2095853e-08	9.2485173e-08	9.2791112e-08	9.2829765e-08	9.2939381e-08	9.2712689e-08	9.2608872e-08	9.2639795e-08	9.2372517e-08	9.2576016e-08	9.2790003e-08	9.2793869e-08	9.2548127e-08	9.2411724e-08	9.2415043e-08	9.2420564e-08	9.2798011e-08	9.2630408e-08	9.2531835e-08	9.2496769e-08	9.2563589e-08	9.2413657e-08	9.2381079e-08	9.249456e-08	9.2432714e-08	9.2677077e-08	9.2764878e-08	9.2682598e-08	9.2832529e-08	9.2992124e-08	9.2760182e-08	9.2712142e-08	9.2615778e-08	9.2566353e-08	9.2669893e-08	9.2847436e-08	9.2635382e-08	9.2831144e-08	9.2658851e-08	9.2656364e-08	9.2632341e-08	9.2452865e-08	9.2622678e-08	9.2603074e-08	9.2545363e-08	9.2440445e-08	9.2621853e-08	9.2583193e-08	9.249235e-08	9.241311e-08	9.2503676e-08	9.2629584e-08	9.2625442e-08	9.2757148e-08	9.2772886e-08	9.2759635e-08	9.27323e-08	9.272788e-08	9.2676245e-08	9.2277261e-08	9.2242743e-08	9.2300176e-08	9.2606662e-08	9.2711034e-08	9.2587335e-08	9.266796e-08	9.2703857e-08	9.2526037e-08	9.2364786e-08	9.2297689e-08	9.2450662e-08	9.2469158e-08	9.2616055e-08	9.2568563e-08	9.260998e-08	9.2614123e-08	9.2666028e-08	9.2788902e-08	9.2701647e-08	9.2741963e-08	9.2803532e-08	9.284274e-08	9.2664649e-08	9.2557514e-08	9.2618258e-08	9.2487383e-08	9.2466671e-08	9.2642836e-08	9.2629584e-08	9.2712689e-08	9.2621299e-08	9.2622955e-08	9.2810993e-08	9.3072472e-08	9.309511e-08	9.2937448e-08	9.2771778e-08	9.2654986e-08	9.2554757e-08	9.2635105e-08	9.2341871e-08	9.241559e-08	9.2658297e-08	9.2582916e-08	9.2386045e-08	9.2381903e-08	9.2616055e-08	9.2629307e-08	9.2705513e-08	9.2612737e-08	9.2596174e-08	9.2315084e-08	9.2558345e-08	9.2714075e-08	9.2724839e-08	9.2672103e-08	9.2608047e-08	9.268674e-08	9.2588166e-08	9.2589268e-08	9.2309008e-08	9.239433e-08	9.2759635e-08	9.2575185e-08	9.2596999e-08	9.2518306e-08	9.2511129e-08	9.2564697e-08	9.2484619e-08	9.2548959e-08	9.2614947e-08	9.2975831e-08
9.2555581e-08	9.2580159e-08	9.2662994e-08	9.2693085e-08	9.2682043e-08	9.2612737e-08	9.239654e-08	9.2232803e-08	9.2318679e-08	9.2592032e-08	9.2522171e-08	9.2675691e-08	9.2630962e-08	9.2836672e-08	9.2871737e-08	9.253322e-08	9.2602249e-08	9.268453e-08	9.2688396e-08	9.2725671e-08	9.2728982e-08	9.2768467e-08	9.2791389e-08	9.2866216e-08	9.2698059e-08	9.2704688e-08	9.2635929e-08	9.2614123e-08	9.2555581e-08	9.2493181e-08	9.2442924e-08	9.23797e-08	9.2451209e-08	9.2351812e-08	9.2500635e-08	9.249014e-08	9.2608317e-08	9.2588444e-08	9.2584024e-08	9.2695018e-08	9.2633726e-08	9.2553925e-08	9.2669893e-08	9.2521894e-08	9.2580706e-08	9.2652499e-08	9.2777029e-08	9.2696126e-08	9.2582916e-08	9.2683699e-08	9.2541498e-08	9.2593133e-08	9.2683145e-08	9.2708554e-08	9.2687287e-08	9.2649188e-08	9.2529902e-08	9.2325024e-08	9.2700269e-08	9.2690605e-08	9.2641734e-08	9.2651121e-08	9.2646147e-08	9.2659953e-08	9.2783928e-08	9.2733401e-08	9.2607216e-08	9.2546195e-08	9.2553101e-08	9.253322e-08	9.2405649e-08	9.2660784e-08	9.2681489e-08	9.2646978e-08	9.2551993e-08	9.2692261e-08	9.2537086e-08	9.2490694e-08	9.2494012e-08	9.2399574e-08	9.270358e-08	9.2764047e-08	9.2815682e-08	9.2765156e-08	9.2802431e-08	9.2890232e-08	9.2800498e-08	9.2918953e-08	9.2858755e-08	9.2774265e-08	9.2651945e-08	9.2754661e-08	9.2680388e-08	9.2719873e-08	9.2551161e-08	9.2517482e-08	9.2469712e-08	9.2638139e-08	9.2645323e-08	9.2519684e-08	9.2468056e-08	9.2668238e-08	9.2635105e-08	9.2717109e-08	9.2770122e-08	9.2922818e-08	9.2607216e-08	9.2711588e-08	9.2599485e-08	9.2545918e-08	9.2520239e-08	9.2578503e-08	9.2618258e-08	9.2731192e-08	9.2762392e-08	9.2830042e-08	9.2611636e-08	9.2607493e-08	9.2534876e-08	9.2551439e-08	9.2714352e-08	9.2809607e-08	9.2868419e-08	9.2912877e-08	9.2764047e-08	9.285268e-08	9.2804086e-08	9.2743065e-08	9.2663818e-08	9.27323e-08	9.2635382e-08	9.2671002e-08	9.2745829e-08	9.2548959e-08	9.2582916e-08	9.253791e-08	9.2655263e-08	9.2644768e-08	9.2633996e-08	9.2681489e-08	9.2698059e-08	9.2701647e-08	9.2740578e-08	9.2757972e-08	9.256442e-08	9.276129e-08	9.2843294e-08	9.2785861e-08	9.2687564e-08	9.2654155e-08	9.2590646e-08	9.2478821e-08	9.2543431e-08	9.2473023e-08	9.2381079e-08	9.2472746e-08	9.2622955e-08	9.2545363e-08	9.2553648e-08	9.2478274e-08	9.2602797e-08	9.2646147e-08	9.2679279e-08	9.2786969e-08	9.2719873e-08	9.2668238e-08	9.2709378e-08	9.2723738e-08	9.2735057e-08	9.2818446e-08	9.2769575e-08	9.2761567e-08	9.2648079e-08	9.2571874e-08	9.2350156e-08	9.2465292e-08	9.2636206e-08	9.2723738e-08	9.2556135e-08	9.2486552e-08	9.2710209e-08	9.2726495e-08	9.2583747e-08	9.2597276e-08	9.260777e-08	9.2553371e-08	9.2656364e-08	9.2661338e-08	9.2590376e-08	9.2711311e-08	9.2771231e-08	9.2787793e-08	9.2735057e-08	9.2679556e-08	9.2693639e-08	9.2565521e-08	9.2747484e-08	9.2671002e-08	9.2747761e-08	9.2717386e-08	9.2656087e-08	9.2692261e-08	9.2690883e-08	9.2550614e-08	9.2569387e-08	9.2680388e-08	9.2750518e-08	9.2667683e-08	9.256221e-08	9.2557237e-08	9.2659128e-08	9.267238e-08	9.2644214e-08	9.2501466e-08	9.2516096e-08	9.2603074e-08	9.271794e-08	9.2771508e-08	9.2662717e-08	9.26224e-08	9.2397919e-08	9.2512785e-08	9.2649735e-08	9.2713798e-08	9.2526314e-08	9.2627097e-08	9.2486552e-08	9.2621853e-08	9.2541775e-08	9.2696951e-08	9.2601418e-08	9.27635e-08	9.280685e-08	9.2783651e-08	9.2521347e-08	9.2664649e-08	9.2755215e-08	9.254012e-08	9.2567731e-08	9.2613568e-08	9.2479375e-08	9.2564967e-08	9.2500912e-08	9.2573529e-08	9.2453419e-08	9.2489039e-08	9.2542329e-08	9.2627374e-08	9.2716284e-08	9.26224e-08	9.2621853e-08	9.2560555e-08	9.2409792e-08	9.2566076e-08	9.2855721e-08	9.2838874e-08	9.2516373e-08	9.2598384e-08	9.2549229e-08	9.2512785e-08	9.2496215e-08	9.25357e-08	9.2524104e-08	9.2679556e-08	9.2659953e-08	9.2523557e-08	9.268674e-08	9.2693362e-08	9.2541228e-08	9.2578503e-08	9.2661061e-08	9.2764601e-08	9.277813e-08	9.287146e-08	9.2668792e-08	9.2633996e-08	9.2681212e-08	9.2654432e-08	9.2648079e-08	9.2681212e-08	9.2498425e-08	9.2405102e-08	9.2530179e-08	9.2529902e-08	9.2624333e-08	9.2651121e-08	9.2624333e-08	9.2635382e-08	9.2524381e-08	9.2463914e-08	9.2487106e-08	9.25357e-08	9.2572705e-08	9.244679e-08	9.2634828e-08	9.2564967e-08	9.2625996e-08	9.2441823e-08	9.2647255e-08	9.2697505e-08	9.2762392e-08	9.2645323e-08	9.2625442e-08	9.2734503e-08	9.2761567e-08	9.2709101e-08	9.2746653e-08	9.2809607e-08	9.2764047e-08	9.2767912e-08	9.2787246e-08	9.2743065e-08	9.2718494e-08	9.256663e-08	9.2444587e-08	9.2598107e-08	9.2614947e-08	9.264587e-08	9.2749971e-08	9.2514441e-08	9.2594512e-08	9.2663818e-08	9.2630131e-08	9.2693639e-08	9.2659128e-08	9.2543985e-08	9.2619366e-08	9.2650289e-08	9.2630685e-08	9.2600587e-08	9.2651668e-08	9.264118e-08	9.2619366e-08	9.2580983e-08	9.250008e-08	9.2490971e-08	9.2541228e-08	9.2350426e-08	9.2447898e-08	9.2428571e-08	9.2477443e-08	9.2647532e-08	9.2592309e-08	9.2599485e-08	9.2678455e-08	9.2643937e-08	9.260777e-08	9.2627374e-08	9.2700269e-08	9.2554203e-08	9.262461e-08	9.2569664e-08	9.2622123e-08	9.2751627e-08	9.2621022e-08	9.2649735e-08	9.259562e-08	9.272236e-08	9.2663818e-08	9.2596174e-08	9.2578226e-08	9.2680111e-08	9.2682875e-08	9.2669616e-08	9.2658297e-08	9.2555304e-08	9.248545e-08	9.2619089e-08	9.2626543e-08	9.2527969e-08	9.2629307e-08	9.273699e-08	9.2770954e-08	9.2615224e-08	9.2603074e-08	9.2535977e-08	9.2460049e-08	9.2382734e-08	9.2510852e-08	9.2621576e-08	9.277813e-08	9.2897416e-08	9.2935792e-08	9.284274e-08	9.2829211e-08	9.260777e-08	9.2410346e-08	9.2410346e-08	9.2595897e-08	9.2725394e-08	9.2670724e-08	9.2521617e-08	9.245673e-08	9.2486275e-08	9.2548959e-08	9.2536531e-08	9.2136162e-08	9.2468603e-08	9.2705513e-08	9.2656919e-08	9.2545918e-08	9.256911e-08	9.2568285e-08	9.2576016e-08	9.2787246e-08	9.2716562e-08	9.2923642e-08	9.2923095e-08	9.2668792e-08	9.2706067e-08	9.2717386e-08	9.2694471e-08	9.2791936e-08	9.2671826e-08	9.2702201e-08	9.264339e-08	9.2698059e-08	9.2360096e-08	9.2599208e-08	9.2810716e-08	9.2661608e-08	9.2574084e-08	9.2650566e-08	9.2571319e-08	9.2719873e-08	9.2844125e-08	9.2552824e-08	9.2592032e-08	9.2650012e-08	9.2753559e-08	9.2761567e-08	9.2654155e-08	9.2684253e-08	9.2808229e-08	9.2785037e-08	9.2728982e-08	9.26224e-08	9.2579327e-08	9.2564143e-08	9.2617988e-08	9.2563589e-08	9.2556412e-08	9.2433261e-08	9.2555034e-08	9.2598654e-08	9.248545e-08	9.241338e-08	9.2587058e-08	9.2558068e-08	9.2575185e-08	9.2333863e-08	9.2520516e-08	9.2525489e-08	9.2794423e-08	9.2555304e-08	9.2748309e-08	9.2695849e-08	9.2867317e-08	9.2780063e-08	9.2709101e-08	9.2629584e-08	9.2554757e-08	9.2640349e-08	9.2582368e-08	9.2439059e-08	9.2694748e-08	9.2726495e-08	9.2691707e-08	9.2712689e-08	9.2452041e-08	9.2702201e-08	9.2688396e-08	9.2767088e-08	9.2666859e-08	9.2872284e-08	9.2995158e-08	9.2672934e-08	9.2611081e-08	9.2620468e-08	9.2335519e-08	9.2437958e-08	9.2442377e-08	9.252328e-08	9.2466671e-08	9.24109e-08	9.2576016e-08	9.2564967e-08	9.2598931e-08	9.2580706e-08	9.2489593e-08	9.246336e-08	9.2655263e-08	9.2600317e-08	9.2598654e-08	9.273478e-08	9.2617711e-08	9.2459217e-08	9.2656364e-08	9.2568563e-08	9.2589545e-08	9.2595897e-08	9.2651398e-08	9.2527145e-08	9.2569387e-08	9.2436025e-08	9.2676245e-08	9.2468603e-08	9.2533767e-08	9.2572705e-08	9.2765156e-08	9.27947e-08	9.2270078e-08
9.2555581e-08	9.2612737e-08	9.2746376e-08	9.2744997e-08	9.266023e-08	9.2433261e-08	9.2434369e-08	9.2444033e-08	9.2443479e-08	9.2572975e-08	9.2602249e-08	9.2610527e-08	9.2722082e-08	9.2737821e-08	9.2593133e-08	9.2725394e-08	9.2745552e-08	9.2777583e-08	9.2716562e-08	9.2644768e-08	9.2660784e-08	9.2831975e-08	9.2675691e-08	9.2672103e-08	9.2598107e-08	9.2589545e-08	9.2704134e-08	9.2521894e-08	9.2548127e-08	9.2595066e-08	9.2583193e-08	9.2728982e-08	9.2424429e-08	9.255227e-08	9.2716007e-08	9.2751904e-08	9.2790003e-08	9.2767912e-08	9.2505054e-08	9.2481862e-08	9.2519414e-08	9.2565799e-08	9.2613568e-08	9.2743896e-08	9.2679009e-08	9.2618535e-08	9.2608595e-08	9.2682875e-08	9.2644491e-08	9.2574084e-08	9.2591478e-08	9.2722907e-08	9.2597553e-08	9.2817892e-08	9.2785037e-08	9.2717663e-08	9.26536e-08	9.2707722e-08	9.2757702e-08	9.2612737e-08	9.2610804e-08	9.2580436e-08	9.2659128e-08	9.2688119e-08	9.2757148e-08	9.2605283e-08	9.2534322e-08	9.2513339e-08	9.2423875e-08	9.2584578e-08	9.2561656e-08	9.2514163e-08	9.2578226e-08	9.2561656e-08	9.2416698e-08	9.2411447e-08	9.2510575e-08	9.2563589e-08	9.2447344e-08	9.2556412e-08	9.2702201e-08	9.2985495e-08	9.2868149e-08	9.2887198e-08	9.2834462e-08	9.2963681e-08	9.2878359e-08	9.2792213e-08	9.2663818e-08	9.2700823e-08	9.2668515e-08	9.2565244e-08	9.2651398e-08	9.2487383e-08	9.2778684e-08	9.2728982e-08	9.279939e-08	9.2640072e-08	9.2699992e-08	9.2673758e-08	9.2635929e-08	9.2590646e-08	9.251886e-08	9.2663541e-08	9.2700546e-08	9.251886e-08	9.262461e-08	9.2611359e-08	9.261467e-08	9.2452318e-08	9.2239979e-08	9.2301278e-08	9.255448e-08	9.2608047e-08	9.2718764e-08	9.2685909e-08	9.2424983e-08	9.2561379e-08	9.2397372e-08	9.2699992e-08	9.2796078e-08	9.264118e-08	9.2649188e-08	9.2559723e-08	9.2466671e-08	9.2385768e-08	9.2542884e-08	9.2617157e-08	9.256221e-08	9.2523003e-08	9.2613845e-08	9.2588714e-08	9.2551161e-08	9.2627097e-08	9.2478821e-08	9.2606662e-08	9.2630408e-08	9.2519961e-08	9.2596721e-08	9.2740855e-08	9.2770954e-08	9.2728158e-08	9.2558345e-08	9.257657e-08	9.2518306e-08	9.2543431e-08	9.2531835e-08	9.2431051e-08	9.2631517e-08	9.2694748e-08	9.2689774e-08	9.2471367e-08	9.2449831e-08	9.2320612e-08	9.2549783e-08	9.2478821e-08	9.2514995e-08	9.2646701e-08	9.2494282e-08	9.265333e-08	9.2667683e-08	9.2615778e-08	9.2684807e-08	9.2658574e-08	9.2744166e-08	9.2704958e-08	9.271352e-08	9.2709655e-08	9.2820102e-08	9.2617434e-08	9.2555581e-08	9.2666028e-08	9.2667683e-08	9.2493181e-08	9.2516373e-08	9.2611636e-08	9.2751627e-08	9.2638139e-08	9.2578226e-08	9.2517205e-08	9.2480207e-08	9.2551161e-08	9.2692538e-08	9.2478544e-08	9.2666859e-08	9.2609703e-08	9.2598654e-08	9.2566076e-08	9.2803255e-08	9.252328e-08	9.2581814e-08	9.2421942e-08	9.2570772e-08	9.2633726e-08	9.2554203e-08	9.2664926e-08	9.276598e-08	9.2910945e-08	9.2866486e-08	9.2725116e-08	9.2619366e-08	9.2654709e-08	9.2494282e-08	9.2505609e-08	9.2587058e-08	9.2628753e-08	9.2588714e-08	9.2523827e-08	9.260004e-08	9.2587058e-08	9.2433261e-08	9.267017e-08	9.2592856e-08	9.245894e-08	9.2523003e-08	9.2619366e-08	9.2695295e-08	9.2465015e-08	9.2269524e-08	9.229079e-08	9.2481031e-08	9.2362853e-08	9.2474956e-08	9.27635e-08	9.2666859e-08	9.2781718e-08	9.2659675e-08	9.269916e-08	9.2592856e-08	9.259341e-08	9.2628753e-08	9.2681212e-08	9.2875325e-08	9.2582646e-08	9.2826731e-08	9.2667136e-08	9.2544816e-08	9.2569664e-08	9.2774265e-08	9.268232e-08	9.2488207e-08	9.2542329e-08	9.2318402e-08	9.2523557e-08	9.2587335e-08	9.2287472e-08	9.2418077e-08	9.2403717e-08	9.2387431e-08	9.2426916e-08	9.2320612e-08	9.2496215e-08	9.2704688e-08	9.2517205e-08	9.2558345e-08	9.2519414e-08	9.2484896e-08	9.2321159e-08	9.2372794e-08	9.2521894e-08	9.261219e-08	9.259341e-08	9.267238e-08	9.2618812e-08	9.2625996e-08	9.2582916e-08	9.2656641e-08	9.2352913e-08	9.2511129e-08	9.2838604e-08	9.2816791e-08	9.268453e-08	9.2646701e-08	9.26536e-08	9.2648634e-08	9.2565521e-08	9.258568e-08	9.2510575e-08	9.2479375e-08	9.2481031e-08	9.2462528e-08	9.2823413e-08	9.2655263e-08	9.2600317e-08	9.2537363e-08	9.2624056e-08	9.2579604e-08	9.2462258e-08	9.2492904e-08	9.2498148e-08	9.2579604e-08	9.2666028e-08	9.2508643e-08	9.2644491e-08	9.2557237e-08	9.2544262e-08	9.2770954e-08	9.2593964e-08	9.2513339e-08	9.2810161e-08	9.270137e-08	9.2728982e-08	9.2644214e-08	9.2695849e-08	9.2777029e-08	9.2833631e-08	9.2763777e-08	9.2828664e-08	9.258126e-08	9.266023e-08	9.270137e-08	9.2563312e-08	9.2465015e-08	9.2469989e-08	9.249014e-08	9.2547026e-08	9.274914e-08	9.2591478e-08	9.2564967e-08	9.2523003e-08	9.2588166e-08	9.2655263e-08	9.2688673e-08	9.2613291e-08	9.2610804e-08	9.2750795e-08	9.2665751e-08	9.2323369e-08	9.2516373e-08	9.2558345e-08	9.2497601e-08	9.2669893e-08	9.2376659e-08	9.2543161e-08	9.2727603e-08	9.2663271e-08	9.2726772e-08	9.2573529e-08	9.2530456e-08	9.2773988e-08	9.266796e-08	9.2637592e-08	9.2563866e-08	9.269143e-08	9.2580983e-08	9.2630962e-08	9.2510298e-08	9.2542606e-08	9.2527969e-08	9.2606662e-08	9.2555304e-08	9.2613845e-08	9.2606662e-08	9.2685084e-08	9.2514441e-08	9.2666582e-08	9.2687287e-08	9.2661061e-08	9.2539018e-08	9.2613568e-08	9.2625442e-08	9.2630962e-08	9.2606939e-08	9.2557514e-08	9.2509751e-08	9.2701647e-08	9.2640626e-08	9.2576293e-08	9.2592856e-08	9.2552547e-08	9.2778407e-08	9.2691984e-08	9.2447067e-08	9.2516927e-08	9.2479652e-08	9.2569664e-08	9.258347e-08	9.2592032e-08	9.2784482e-08	9.2799944e-08	9.2828934e-08	9.2707722e-08	9.265802e-08	9.2495668e-08	9.2536254e-08	9.2433538e-08	9.25912e-08	9.2630685e-08	9.2491248e-08	9.2465569e-08	9.2504777e-08	9.2538187e-08	9.2359265e-08	9.2392398e-08	9.2430504e-08	9.2758249e-08	9.2864283e-08	9.294601e-08	9.2541498e-08	9.2587335e-08	9.2709655e-08	9.2527422e-08	9.2697782e-08	9.2777029e-08	9.2605838e-08	9.2707722e-08	9.2551716e-08	9.2571042e-08	9.2614393e-08	9.2465292e-08	9.2470813e-08	9.2543161e-08	9.2693362e-08	9.2623232e-08	9.2412556e-08	9.255227e-08	9.254564e-08	9.2749694e-08	9.2613845e-08	9.255227e-08	9.2707999e-08	9.2735057e-08	9.263124e-08	9.2623786e-08	9.2604452e-08	9.2451209e-08	9.2536531e-08	9.2564143e-08	9.2539842e-08	9.252107e-08	9.2516927e-08	9.2460873e-08	9.2643667e-08	9.2583747e-08	9.25912e-08	9.2638416e-08	9.255006e-08	9.2634551e-08	9.2764878e-08	9.2694748e-08	9.2626266e-08	9.26536e-08	9.2698336e-08	9.265581e-08	9.2650012e-08	9.265581e-08	9.2528524e-08	9.2548959e-08	9.2568563e-08	9.2528801e-08	9.2675968e-08	9.2545918e-08	9.2788625e-08	9.2614393e-08	9.2744997e-08	9.2656919e-08	9.2639247e-08	9.2492627e-08	9.2546472e-08	9.2545363e-08	9.2412002e-08	9.2503122e-08	9.2478274e-08	9.2603905e-08	9.2646978e-08	9.2691984e-08	9.2640903e-08	9.2683145e-08	9.2481308e-08	9.2650566e-08	9.2805195e-08	9.2891888e-08	9.2793869e-08	9.2481031e-08	9.2476611e-08	9.2511129e-08	9.2582916e-08	9.2560555e-08	9.2478544e-08	9.2413657e-08	9.2636483e-08	9.267238e-08	9.2840537e-08	9.2843294e-08	9.2591478e-08	9.2618258e-08	9.2695849e-08	9.2656364e-08	9.2637592e-08	9.2428017e-08	9.2566353e-08	9.2779786e-08	9.2665474e-08	9.2539565e-08	9.2489039e-08	9.2761013e-08	9.237003e-08	9.2559169e-08	9.2766257e-08	9.2611913e-08	9.2583747e-08	9.2632341e-08	9.2497878e-08	9.2545363e-08	9.2620745e-08	9.2577672e-08	9.2546472e-08	9.2579327e-08	9.2698613e-08	9.2777583e-08	9.2550891e-08	9.2671549e-08
9.2614123e-08	9.2332208e-08	9.2626266e-08	9.2358988e-08	9.2551439e-08	9.2470536e-08	9.2587335e-08	9.2630685e-08	9.2733124e-08	9.2638139e-08	9.2811263e-08	9.2754938e-08	9.278034e-08	9.2515819e-08	9.2370861e-08	9.2736435e-08	9.2752174e-08	9.2670447e-08	9.2608595e-08	9.2601972e-08	9.2512785e-08	9.255448e-08	9.2656919e-08	9.2706621e-08	9.2559723e-08	9.2476888e-08	9.2401237e-08	9.2516373e-08	9.2542884e-08	9.2577395e-08	9.246115e-08	9.2551161e-08	9.2530179e-08	9.2772609e-08	9.27635e-08	9.2892165e-08	9.2745275e-08	9.273257e-08	9.2662994e-08	9.2547573e-08	9.2524935e-08	9.2514995e-08	9.2439059e-08	9.2757148e-08	9.2671279e-08	9.2650566e-08	9.2584301e-08	9.2631794e-08	9.2646424e-08	9.2501189e-08	9.2589268e-08	9.272015e-08	9.2737267e-08	9.269143e-08	9.2825346e-08	9.2515549e-08	9.2385498e-08	9.250008e-08	9.2503946e-08	9.2511684e-08	9.2609149e-08	9.2679556e-08	9.2785861e-08	9.2590923e-08	9.2571874e-08	9.2584848e-08	9.2546195e-08	9.2459217e-08	9.2589268e-08	9.2520516e-08	9.2610804e-08	9.2531288e-08	9.2483795e-08	9.2587058e-08	9.2479375e-08	9.2253515e-08	9.2543708e-08	9.2541775e-08	9.2624056e-08	9.2576293e-08	9.2445688e-08	9.2554757e-08	9.2825346e-08	9.2857377e-08	9.2827278e-08	9.2687841e-08	9.2723461e-08	9.2646147e-08	9.275908e-08	9.273478e-08	9.2777306e-08	9.2695849e-08	9.253349e-08	9.2729259e-08	9.2759635e-08	9.2671549e-08	9.2595343e-08	9.2686186e-08	9.2716007e-08	9.2703857e-08	9.2786692e-08	9.2600317e-08	9.2568285e-08	9.2665204e-08	9.2592032e-08	9.2605838e-08	9.2611636e-08	9.2520239e-08	9.2639795e-08	9.2497878e-08	9.2407035e-08	9.2501189e-08	9.2403717e-08	9.2369206e-08	9.2208502e-08	9.2320334e-08	9.2392398e-08	9.2569941e-08	9.2686463e-08	9.2575739e-08	9.2340485e-08	9.2558899e-08	9.2616055e-08	9.2563866e-08	9.2524104e-08	9.2547573e-08	9.2460049e-08	9.2599485e-08	9.2440722e-08	9.2502013e-08	9.2416698e-08	9.2505879e-08	9.2565521e-08	9.2563589e-08	9.2569387e-08	9.2475233e-08	9.2530456e-08	9.2589822e-08	9.2614393e-08	9.2556967e-08	9.2461981e-08	9.2373071e-08	9.2399027e-08	9.2519137e-08	9.2617988e-08	9.2557514e-08	9.2624887e-08	9.2446243e-08	9.257684e-08	9.2690605e-08	9.2760459e-08	9.2632341e-08	9.265333e-08	9.2716284e-08	9.2646147e-08	9.2807952e-08	9.2745275e-08	9.2577395e-08	9.2626543e-08	9.2659128e-08	9.2671279e-08	9.2661885e-08	9.2588714e-08	9.2568563e-08	9.2729259e-08	9.2647802e-08	9.2724562e-08	9.2817892e-08	9.2697782e-08	9.2739754e-08	9.2583747e-08	9.2402892e-08	9.2527145e-08	9.2642836e-08	9.2727603e-08	9.2603905e-08	9.2468333e-08	9.2648634e-08	9.2488484e-08	9.2440992e-08	9.2622955e-08	9.2457562e-08	9.2611081e-08	9.2726225e-08	9.2812371e-08	9.2954849e-08	9.2899896e-08	9.2757702e-08	9.2677347e-08	9.2713243e-08	9.2622678e-08	9.2547573e-08	9.2431605e-08	9.257657e-08	9.2824799e-08	9.2721805e-08	9.2769298e-08	9.2804086e-08	9.2828387e-08	9.2681766e-08	9.2663818e-08	9.2422219e-08	9.2605006e-08	9.2578503e-08	9.264118e-08	9.2562487e-08	9.2740031e-08	9.2562487e-08	9.2590646e-08	9.2618258e-08	9.2580159e-08	9.2486005e-08	9.2450108e-08	9.2757148e-08	9.2524658e-08	9.254785e-08	9.2431051e-08	9.232199e-08	9.2366719e-08	9.2637038e-08	9.2739754e-08	9.2774542e-08	9.2329167e-08	9.2528524e-08	9.2802985e-08	9.2640349e-08	9.2636483e-08	9.2662717e-08	9.2503946e-08	9.2583193e-08	9.2662439e-08	9.2640349e-08	9.2412833e-08	9.2888577e-08	9.253349e-08	9.265581e-08	9.2467502e-08	9.2507818e-08	9.2504223e-08	9.2508365e-08	9.2614393e-08	9.2562765e-08	9.2533767e-08	9.2588444e-08	9.2559723e-08	9.277344e-08	9.2638693e-08	9.2506987e-08	9.2480754e-08	9.2444857e-08	9.2514441e-08	9.2608317e-08	9.2828934e-08	9.2794423e-08	9.2511407e-08	9.2498148e-08	9.2542606e-08	9.2699715e-08	9.2587612e-08	9.2690605e-08	9.2657196e-08	9.2600864e-08	9.2615501e-08	9.262461e-08	9.2535977e-08	9.2527969e-08	9.2556689e-08	9.2565799e-08	9.2616879e-08	9.2652222e-08	9.2662162e-08	9.2619089e-08	9.2627374e-08	9.2479652e-08	9.265333e-08	9.2603905e-08	9.2508088e-08	9.2647532e-08	9.258347e-08	9.2556967e-08	9.2534876e-08	9.2763777e-08	9.2622678e-08	9.2530733e-08	9.2527692e-08	9.2462528e-08	9.2390465e-08	9.2537633e-08	9.2632064e-08	9.2830867e-08	9.2733124e-08	9.2778407e-08	9.2815405e-08	9.268674e-08	9.2614393e-08	9.2600317e-08	9.261025e-08	9.2709378e-08	9.2762669e-08	9.2822312e-08	9.2926406e-08	9.2830319e-08	9.2916466e-08	9.2691153e-08	9.2630131e-08	9.2476064e-08	9.2519137e-08	9.2516927e-08	9.2746106e-08	9.2711588e-08	9.2749417e-08	9.259562e-08	9.2456183e-08	9.2642836e-08	9.2841084e-08	9.2831144e-08	9.2564967e-08	9.2598654e-08	9.2537086e-08	9.2566076e-08	9.2592579e-08	9.2569664e-08	9.2633726e-08	9.2520793e-08	9.2588714e-08	9.2495391e-08	9.2366996e-08	9.2520239e-08	9.2561379e-08	9.2694748e-08	9.2536254e-08	9.2440722e-08	9.2543708e-08	9.2614123e-08	9.2831975e-08	9.292917e-08	9.2978318e-08	9.28259e-08	9.2750518e-08	9.2728158e-08	9.2699437e-08	9.253101e-08	9.254012e-08	9.2472469e-08	9.2489593e-08	9.2536531e-08	9.2589822e-08	9.268674e-08	9.2568285e-08	9.2719596e-08	9.2778684e-08	9.2651398e-08	9.2529902e-08	9.2592579e-08	9.2790003e-08	9.2671549e-08	9.2540674e-08	9.2640072e-08	9.276598e-08	9.2710756e-08	9.2782827e-08	9.2757148e-08	9.265333e-08	9.2605838e-08	9.2539565e-08	9.2465015e-08	9.2582916e-08	9.2501466e-08	9.2651121e-08	9.2724292e-08	9.2711311e-08	9.2614123e-08	9.2668238e-08	9.2607493e-08	9.2574638e-08	9.2576016e-08	9.2568285e-08	9.2715176e-08	9.272236e-08	9.2850478e-08	9.2654155e-08	9.2733401e-08	9.2390465e-08	9.2345182e-08	9.2265935e-08	9.2418354e-08	9.2658851e-08	9.268895e-08	9.2541775e-08	9.2575185e-08	9.2450932e-08	9.2711311e-08	9.2679279e-08	9.2820933e-08	9.2698336e-08	9.2829488e-08	9.2909566e-08	9.2690051e-08	9.2528801e-08	9.2658297e-08	9.2589822e-08	9.2780617e-08	9.2634274e-08	9.2632341e-08	9.2752174e-08	9.2810993e-08	9.2461981e-08	9.2677901e-08	9.2621576e-08	9.2695018e-08	9.2542606e-08	9.2672657e-08	9.2627651e-08	9.2716007e-08	9.2726772e-08	9.2558068e-08	9.2780063e-08	9.2595066e-08	9.2585957e-08	9.2563312e-08	9.2469158e-08	9.2584578e-08	9.2740578e-08	9.2707722e-08	9.2457562e-08	9.2497878e-08	9.2615778e-08	9.2489039e-08	9.2651121e-08	9.2674313e-08	9.2635659e-08	9.2771778e-08	9.2647802e-08	9.2602249e-08	9.2704688e-08	9.2565244e-08	9.27635e-08	9.2718217e-08	9.2568008e-08	9.2601695e-08	9.2690328e-08	9.2687564e-08	9.2683699e-08	9.2760736e-08	9.2659128e-08	9.2716832e-08	9.2582091e-08	9.2691707e-08	9.2670447e-08	9.2635105e-08	9.2706344e-08	9.2818169e-08	9.2717663e-08	9.2685909e-08	9.2729813e-08	9.274914e-08	9.2737821e-08	9.2687564e-08	9.2474956e-08	9.2268699e-08	9.2562765e-08	9.2548127e-08	9.2822589e-08	9.2555581e-08	9.2608317e-08	9.2621853e-08	9.2608317e-08	9.2537363e-08	9.2736435e-08	9.280464e-08	9.2696126e-08	9.2449e-08	9.2437681e-08	9.2309286e-08	9.2101928e-08	9.2281127e-08	9.2349048e-08	9.2498702e-08	9.2433815e-08	9.2662717e-08	9.2681212e-08	9.2662162e-08	9.2567731e-08	9.267459e-08	9.2672934e-08	9.269916e-08	9.2803255e-08	9.2615501e-08	9.235761e-08	9.2677624e-08	9.2725948e-08	9.2610527e-08	9.2648911e-08	9.2460873e-08	9.2633172e-08	9.2550337e-08	9.3045138e-08	9.2687841e-08	9.2494012e-08	9.2681212e-08	9.2549506e-08	9.2479098e-08	9.2562487e-08	9.2576293e-08	9.2616055e-08	9.2423875e-08	9.2619644e-08	9.2723461e-08	9.2599485e-08	9.2580706e-08	9.2493735e-08	9.2598654e-08
9.2696126e-08	9.2688673e-08	9.2640349e-08	9.2530179e-08	9.2384944e-08	9.2510021e-08	9.2724839e-08	9.2612737e-08	9.2730367e-08	9.2819825e-08	9.2739199e-08	9.2828934e-08	9.2712689e-08	9.2619921e-08	9.2570772e-08	9.2513886e-08	9.2529078e-08	9.2604452e-08	9.2564143e-08	9.2622678e-08	9.2617434e-08	9.2363685e-08	9.2559723e-08	9.2510852e-08	9.2592579e-08	9.2497878e-08	9.2338553e-08	9.2443479e-08	9.2466948e-08	9.2524935e-08	9.2524935e-08	9.2489039e-08	9.2806019e-08	9.2871737e-08	9.2872284e-08	9.2920885e-08	9.2706621e-08	9.2662162e-08	9.27323e-08	9.2626543e-08	9.2579604e-08	9.262903e-08	9.272788e-08	9.2778684e-08	9.2814581e-08	9.2727049e-08	9.2737267e-08	9.2651121e-08	9.2824799e-08	9.2915364e-08	9.2624333e-08	9.2705235e-08	9.2466948e-08	9.2564143e-08	9.2462805e-08	9.2489039e-08	9.2594512e-08	9.2781448e-08	9.2654709e-08	9.2606662e-08	9.2681212e-08	9.2797457e-08	9.2687841e-08	9.2580983e-08	9.2532943e-08	9.2437681e-08	9.2465847e-08	9.256221e-08	9.2690605e-08	9.272788e-08	9.2705513e-08	9.2622678e-08	9.2618535e-08	9.2770954e-08	9.2742511e-08	9.2682598e-08	9.2588714e-08	9.2713798e-08	9.2742233e-08	9.2828934e-08	9.2580983e-08	9.2715176e-08	9.2798011e-08	9.2710486e-08	9.2638416e-08	9.288582e-08	9.29438e-08	9.2803532e-08	9.2751073e-08	9.2968655e-08	9.261246e-08	9.2495668e-08	9.2702479e-08	9.2620745e-08	9.2646147e-08	9.2560001e-08	9.2693917e-08	9.2632618e-08	9.2547573e-08	9.2644491e-08	9.2553101e-08	9.2555304e-08	9.2523827e-08	9.2630685e-08	9.2774265e-08	9.2673758e-08	9.2705513e-08	9.265333e-08	9.2623232e-08	9.2635659e-08	9.2625719e-08	9.2575739e-08	9.2598654e-08	9.2449277e-08	9.2377491e-08	9.2395709e-08	9.2648634e-08	9.2717386e-08	9.2648911e-08	9.2635659e-08	9.2633449e-08	9.2719596e-08	9.2556689e-08	9.2326957e-08	9.2554757e-08	9.2505879e-08	9.2558345e-08	9.261246e-08	9.2687287e-08	9.244873e-08	9.2488484e-08	9.2577118e-08	9.2588166e-08	9.271352e-08	9.246115e-08	9.2597276e-08	9.2580706e-08	9.2707999e-08	9.2555581e-08	9.2371415e-08	9.2476334e-08	9.2536531e-08	9.2698336e-08	9.2543985e-08	9.2556689e-08	9.2586781e-08	9.2669339e-08	9.2654986e-08	9.2556135e-08	9.2692538e-08	9.2637592e-08	9.2724015e-08	9.274472e-08	9.2761567e-08	9.2877535e-08	9.2698883e-08	9.2538187e-08	9.2751904e-08	9.2539018e-08	9.2710756e-08	9.2703303e-08	9.2658574e-08	9.2612737e-08	9.2507541e-08	9.2527692e-08	9.269916e-08	9.2512231e-08	9.2265658e-08	9.2393229e-08	9.2458116e-08	9.2605283e-08	9.2632895e-08	9.2637862e-08	9.2519414e-08	9.267017e-08	9.2666028e-08	9.2621022e-08	9.2465292e-08	9.2482409e-08	9.2627097e-08	9.253101e-08	9.2544816e-08	9.2543985e-08	9.2630962e-08	9.2821757e-08	9.2818723e-08	9.2893274e-08	9.2792767e-08	9.2711865e-08	9.2594789e-08	9.2645323e-08	9.2666859e-08	9.2805742e-08	9.2730367e-08	9.2690883e-08	9.2747761e-08	9.2611636e-08	9.2587889e-08	9.2658297e-08	9.2433261e-08	9.2574084e-08	9.2734503e-08	9.2744443e-08	9.2700269e-08	9.2460596e-08	9.2562765e-08	9.2543708e-08	9.2475233e-08	9.2583747e-08	9.2588714e-08	9.2606115e-08	9.2491803e-08	9.2726772e-08	9.2623786e-08	9.2778961e-08	9.2803532e-08	9.2581537e-08	9.2539018e-08	9.2651945e-08	9.271794e-08	9.2632064e-08	9.2695295e-08	9.250671e-08	9.2554757e-08	9.2450932e-08	9.2596451e-08	9.2661061e-08	9.2490694e-08	9.2686186e-08	9.2691707e-08	9.2757972e-08	9.2519137e-08	9.2532389e-08	9.2584024e-08	9.2529625e-08	9.2613014e-08	9.2541498e-08	9.266796e-08	9.2590376e-08	9.2517752e-08	9.2523557e-08	9.2598931e-08	9.2515272e-08	9.2674036e-08	9.2705235e-08	9.2684253e-08	9.2790557e-08	9.2674313e-08	9.2564143e-08	9.2774819e-08	9.2741132e-08	9.2766534e-08	9.2736435e-08	9.2601972e-08	9.2549506e-08	9.2610804e-08	9.2798565e-08	9.2764601e-08	9.2939935e-08	9.2815682e-08	9.2611359e-08	9.2551161e-08	9.2543708e-08	9.2672934e-08	9.2621299e-08	9.2712419e-08	9.2605838e-08	9.2731469e-08	9.2757425e-08	9.2376936e-08	9.2574084e-08	9.2551716e-08	9.2582916e-08	9.2531835e-08	9.2511129e-08	9.2527145e-08	9.2543431e-08	9.2579327e-08	9.2506433e-08	9.2605838e-08	9.2637862e-08	9.2551439e-08	9.2647255e-08	9.269143e-08	9.2610804e-08	9.2598654e-08	9.2701924e-08	9.268453e-08	9.2781718e-08	9.2608872e-08	9.2621022e-08	9.2555858e-08	9.2576016e-08	9.270137e-08	9.2690328e-08	9.2781718e-08	9.2696126e-08	9.2696126e-08	9.2678455e-08	9.2544539e-08	9.2682875e-08	9.2994327e-08	9.2784205e-08	9.2779786e-08	9.2728428e-08	9.2673481e-08	9.249235e-08	9.2480754e-08	9.2558899e-08	9.2491526e-08	9.2416144e-08	9.2570495e-08	9.2760182e-08	9.2893828e-08	9.279939e-08	9.2808783e-08	9.2584848e-08	9.2573529e-08	9.2537363e-08	9.2661338e-08	9.2666859e-08	9.2644491e-08	9.2707722e-08	9.2550614e-08	9.2712419e-08	9.2465569e-08	9.2340215e-08	9.2462258e-08	9.2664649e-08	9.2659128e-08	9.2579327e-08	9.2587058e-08	9.2769845e-08	9.2675691e-08	9.2510852e-08	9.2796078e-08	9.2739754e-08	9.2718217e-08	9.2907904e-08	9.2632341e-08	9.257905e-08	9.2527692e-08	9.2454528e-08	9.249456e-08	9.2580159e-08	9.2662162e-08	9.2676245e-08	9.2657743e-08	9.2698613e-08	9.2711588e-08	9.260004e-08	9.2668515e-08	9.2685909e-08	9.2589822e-08	9.2550337e-08	9.2513062e-08	9.2637315e-08	9.2662717e-08	9.2501466e-08	9.2640903e-08	9.2646147e-08	9.2560001e-08	9.2396817e-08	9.2472469e-08	9.2543431e-08	9.2534044e-08	9.2582916e-08	9.2786969e-08	9.2873393e-08	9.257905e-08	9.2450385e-08	9.2638416e-08	9.2554203e-08	9.2541775e-08	9.2506156e-08	9.2582368e-08	9.2697505e-08	9.2733679e-08	9.2569387e-08	9.2544539e-08	9.2374172e-08	9.2484342e-08	9.2500912e-08	9.2575739e-08	9.2581537e-08	9.2753837e-08	9.2613568e-08	9.2712142e-08	9.2564967e-08	9.2633172e-08	9.2449554e-08	9.2523827e-08	9.2751904e-08	9.2548959e-08	9.2668238e-08	9.2515272e-08	9.2455352e-08	9.2361752e-08	9.2572428e-08	9.2587058e-08	9.2667406e-08	9.2657196e-08	9.2951808e-08	9.2865108e-08	9.2776475e-08	9.2595897e-08	9.2638693e-08	9.2740301e-08	9.2651398e-08	9.2603074e-08	9.2651398e-08	9.2569664e-08	9.2575739e-08	9.2616879e-08	9.2605838e-08	9.268895e-08	9.2636483e-08	9.2673481e-08	9.276819e-08	9.2580436e-08	9.2566076e-08	9.2510298e-08	9.2389087e-08	9.2451764e-08	9.2540674e-08	9.2592309e-08	9.2657473e-08	9.2629584e-08	9.2572705e-08	9.2608317e-08	9.2642836e-08	9.2689774e-08	9.2671826e-08	9.267238e-08	9.2496492e-08	9.2676245e-08	9.2700546e-08	9.2721251e-08	9.2810993e-08	9.2695849e-08	9.2621576e-08	9.2745829e-08	9.261219e-08	9.2683145e-08	9.257657e-08	9.2565799e-08	9.2588714e-08	9.2614393e-08	9.2577672e-08	9.2699992e-08	9.275908e-08	9.2890232e-08	9.2756039e-08	9.270358e-08	9.2779786e-08	9.2592309e-08	9.2635105e-08	9.2534322e-08	9.2632064e-08	9.2605006e-08	9.2614393e-08	9.2679834e-08	9.2472469e-08	9.2545093e-08	9.2711034e-08	9.2559169e-08	9.2640072e-08	9.2600317e-08	9.2627651e-08	9.261467e-08	9.2586781e-08	9.2567177e-08	9.2443479e-08	9.2593133e-08	9.2617988e-08	9.2449e-08	9.2606939e-08	9.2525759e-08	9.2741409e-08	9.2750795e-08	9.2853789e-08	9.267017e-08	9.2712966e-08	9.2566907e-08	9.2699715e-08	9.2729813e-08	9.2602797e-08	9.2654155e-08	9.2806019e-08	9.2719318e-08	9.2554203e-08	9.2557514e-08	9.2752728e-08	9.2931373e-08	9.2683145e-08	9.2697505e-08	9.259562e-08	9.2547026e-08	9.2434647e-08	9.2467502e-08	9.2463914e-08	9.2372517e-08	9.2496215e-08	9.250671e-08	9.2499256e-08	9.2677347e-08	9.274914e-08	9.270579e-08	9.2620191e-08	9.2496769e-08	9.2615778e-08	9.2647532e-08
[truncated: 3,242,834 more chars]
