# Supplementary material for: Long-distance electron transport in multicellular freshwater cable bacteria
Source: eLife. 2024 Aug 29;12:RP91097. doi: 10.7554/eLife.91097 (PMC11361709; doi:10.7554/eLife.91097)
Supplement: Figure 7—source data 2. [file elife-91097-fig7-data2.zip › Figure 7CableAuIDA70003CurrentRetrace.txt]

8.8982828e-11	8.9634904e-11	8.9277273e-11	8.9345226e-11	8.9849482e-11	8.9816099e-11	8.9688548e-11	8.9072236e-11	8.9640864e-11	8.9104425e-11	8.967186e-11	8.8855277e-11	8.9411985e-11	9.0154655e-11	8.9832794e-11	8.9601528e-11	8.9419132e-11	8.8711032e-11	8.9571725e-11	8.9931736e-11	9.0010416e-11	8.931781e-11	8.936072e-11	8.9338072e-11	8.9130647e-11	8.9465629e-11	8.9262972e-11	8.9501392e-11	8.9606295e-11	8.9165217e-11	8.9562184e-11	8.978511e-11	8.9620596e-11	9.0103397e-11	8.9754114e-11	8.8889847e-11	8.9566951e-11	8.9437013e-11	8.9921008e-11	8.9705236e-11	8.9231976e-11	8.9072236e-11	8.9267739e-11	8.9441787e-11	8.9236743e-11	8.9366681e-11	8.9812525e-11	8.931423e-11	8.9736232e-11	8.9378602e-11	8.9286814e-11	8.9504966e-11	8.9288008e-11	8.9246284e-11	8.9386949e-11	8.963371e-11	8.9574105e-11	8.8938724e-11	8.8659774e-11	8.9104425e-11	8.9066275e-11	8.9097271e-11	8.9185485e-11	8.9215288e-11	8.9724311e-11	8.9215288e-11	8.8913689e-11	8.8781364e-11	8.9442974e-11	8.9195019e-11	8.9491851e-11	8.8867198e-11	8.9586026e-11	8.9639671e-11	8.9812525e-11	8.9527614e-11	8.9780336e-11	8.9463242e-11	8.9173564e-11	8.8926803e-11	8.9537155e-11	8.9849482e-11	8.9421519e-11	8.9574105e-11	8.8784945e-11	8.9521654e-11	9.0054519e-11	8.9333305e-11	8.9353573e-11	8.9595567e-11	8.9409598e-11	8.94394e-11	8.8820701e-11	9.0049752e-11	8.9094884e-11	8.9732652e-11	8.9216481e-11	8.974696e-11	8.8565599e-11	8.9696896e-11	8.975292e-11	9.0017563e-11	8.9669473e-11	8.9892399e-11	8.9372641e-11	8.9229589e-11	8.9489471e-11	8.8787325e-11	8.8939911e-11	8.9339265e-11	8.9618216e-11	8.923913e-11	8.9289194e-11	8.9530001e-11	8.8924416e-11	8.9435827e-11	8.9142568e-11	8.8432081e-11	8.9502579e-11	8.9689742e-11	8.9180718e-11	8.9113959e-11	8.9522847e-11	8.9564571e-11	9.0012796e-11	8.939887e-11	8.9689742e-11	8.9481124e-11	8.9669473e-11	8.9113959e-11	8.931781e-11	8.9187865e-11	8.9540729e-11	8.9149722e-11	8.9526421e-11	8.9026939e-11	8.9214094e-11	8.9266546e-11	9.0196378e-11	8.923913e-11	8.9830407e-11	8.8969714e-11	8.9209327e-11	8.889342e-11	8.9054354e-11	8.8901768e-11	8.8973294e-11	8.9569338e-11	8.9385756e-11	8.9088924e-11	8.9534768e-11	8.8954219e-11	8.9029319e-11	8.9503772e-11	8.8948258e-11	8.8876732e-11	8.8802826e-11	8.9209327e-11	8.9504966e-11	8.912588e-11	8.8911302e-11	8.8954219e-11	8.924151e-11	8.9220055e-11	8.9563378e-11	8.9018591e-11	8.9532382e-11	8.9265352e-11	8.91986e-11	8.9004283e-11	8.9850676e-11	8.9321384e-11	8.9084157e-11	8.9394103e-11	8.9071042e-11	8.9068662e-11	8.9215288e-11	8.9608675e-11	8.9733845e-11	8.9437013e-11	8.9351186e-11	8.9444167e-11	8.974696e-11	8.9338072e-11	9.0031871e-11	8.9702856e-11	8.9717157e-11	8.9651592e-11	8.9345226e-11	8.9435827e-11	8.8962566e-11	8.9531195e-11	8.978749e-11	8.947993e-11	8.9384562e-11	8.9491851e-11	8.9776762e-11	8.9375028e-11	8.9197406e-11	8.8962566e-11	8.9103232e-11	8.9336878e-11	8.9814912e-11	8.9357147e-11	8.8442809e-11	8.912588e-11	8.8863618e-11	8.888746e-11	8.9280854e-11	8.9057928e-11	8.939291e-11	8.8796866e-11	8.9233169e-11	8.9679014e-11	8.9618216e-11	8.9248664e-11	8.939291e-11	8.986617e-11	8.8955412e-11	8.9254625e-11	8.90472e-11	8.9062702e-11	8.9504966e-11	8.9296348e-11	8.920098e-11	8.8923223e-11	8.8953026e-11	8.9278467e-11	8.9446554e-11	8.9203367e-11	8.9397677e-11	8.9227209e-11	8.9190252e-11	8.9365494e-11	8.8997136e-11	8.8429701e-11	8.9056741e-11	8.9197406e-11	8.8471418e-11	8.8778984e-11	8.9197406e-11	8.9297542e-11	8.9720738e-11	8.9195019e-11	8.8897001e-11	8.9394103e-11	9.0016376e-11	8.9962732e-11	8.9707623e-11	8.9849482e-11	8.9229589e-11	8.9162837e-11	8.9499005e-11	8.9328538e-11	8.9187865e-11	8.9438207e-11
8.9197406e-11	8.9385756e-11	8.9242704e-11	8.923555e-11	8.9429866e-11	8.9648018e-11	8.9771995e-11	8.9659939e-11	8.9466816e-11	8.8956606e-11	8.9936503e-11	8.9309463e-11	8.9442974e-11	9.010459e-11	8.9751727e-11	8.9637291e-11	8.9370261e-11	8.9153296e-11	8.9419132e-11	9.0185651e-11	8.9692122e-11	8.9428673e-11	8.947755e-11	8.9478737e-11	8.8991176e-11	8.9400064e-11	8.9404831e-11	8.9229589e-11	8.9491851e-11	8.9413171e-11	8.9208134e-11	8.9599141e-11	8.9861403e-11	9.0216647e-11	8.975292e-11	8.8739641e-11	8.979107e-11	8.9344032e-11	8.9882858e-11	8.9733845e-11	8.9243897e-11	8.9179525e-11	8.920456e-11	8.9268933e-11	8.9463242e-11	8.8953026e-11	8.9487084e-11	8.9836368e-11	9.0117698e-11	8.924151e-11	8.967424e-11	8.9603908e-11	8.955503e-11	8.9211707e-11	8.9456088e-11	8.9651592e-11	8.9469203e-11	8.885289e-11	8.8962566e-11	8.9316617e-11	8.8701498e-11	8.9028125e-11	8.8858851e-11	8.8992369e-11	8.9649212e-11	8.9284427e-11	8.8738447e-11	8.9415558e-11	8.9383369e-11	8.907939e-11	8.9564571e-11	8.9037666e-11	8.9110386e-11	8.9844715e-11	8.9500199e-11	8.951808e-11	8.9571725e-11	8.9928155e-11	8.9217668e-11	8.9411985e-11	8.9118726e-11	8.9298735e-11	8.9475163e-11	8.9768415e-11	8.8926803e-11	8.9071042e-11	8.9305889e-11	8.9210521e-11	8.9178331e-11	8.9302309e-11	8.9636097e-11	8.9180718e-11	8.9062702e-11	8.9588413e-11	8.9524041e-11	8.947397e-11	9.0033064e-11	8.9998495e-11	8.9167604e-11	8.9702856e-11	8.9936503e-11	8.9550263e-11	9.0168963e-11	8.9634904e-11	8.924151e-11	8.9413171e-11	8.9032899e-11	8.9513313e-11	8.8948258e-11	8.8979255e-11	8.9259392e-11	8.9499005e-11	8.903886e-11	8.9704043e-11	8.907939e-11	8.9344032e-11	8.9099651e-11	8.9096078e-11	8.9504966e-11	8.9761268e-11	8.9223628e-11	8.8416587e-11	8.9454895e-11	8.9634904e-11	8.9943657e-11	8.9499005e-11	9.0086709e-11	8.9336878e-11	8.9930542e-11	8.8948258e-11	8.9255818e-11	8.9054354e-11	8.9121113e-11	8.904482e-11	8.9301115e-11	8.9338072e-11	8.9420325e-11	8.9144955e-11	9.0059286e-11	8.9143762e-11	8.9543116e-11	8.9099651e-11	8.9661133e-11	8.8988789e-11	8.9299929e-11	8.8997136e-11	8.8752755e-11	8.9425092e-11	8.9137801e-11	8.8836202e-11	8.9470396e-11	8.9489471e-11	8.9210521e-11	8.8937531e-11	8.916641e-11	8.9234363e-11	8.9153296e-11	8.9481124e-11	8.9330918e-11	8.9113959e-11	8.899833e-11	8.9097271e-11	8.9664706e-11	8.9072236e-11	8.923555e-11	8.8997136e-11	8.9499005e-11	8.9301115e-11	8.9297542e-11	8.8780171e-11	8.951212e-11	8.8894614e-11	8.9425092e-11	8.9590793e-11	8.908773e-11	8.8939911e-11	8.9849482e-11	8.9451321e-11	8.9403637e-11	8.9675434e-11	8.9522847e-11	8.8716992e-11	9.0031871e-11	8.9290388e-11	8.9907894e-11	8.9344032e-11	8.9268933e-11	8.9359534e-11	8.9435827e-11	8.9643251e-11	8.9088924e-11	8.9997301e-11	8.9345226e-11	8.9563378e-11	8.9667093e-11	8.9268933e-11	8.9739806e-11	8.9010244e-11	8.951212e-11	8.8978061e-11	8.8813554e-11	8.9553844e-11	9.0067634e-11	8.939291e-11	8.8795672e-11	8.9296348e-11	8.8820701e-11	8.9522847e-11	8.9563378e-11	8.9243897e-11	8.9030512e-11	8.8762289e-11	8.8938724e-11	8.9305889e-11	8.9766035e-11	8.9135414e-11	8.9351186e-11	9.0145121e-11	8.9159256e-11	8.9507353e-11	8.9260585e-11	8.9365494e-11	9.0393075e-11	8.9103232e-11	8.9140188e-11	8.8832622e-11	8.9123493e-11	8.920694e-11	8.9715964e-11	8.9254625e-11	8.9195019e-11	8.9220055e-11	8.9060315e-11	8.896614e-11	8.9091311e-11	8.8600169e-11	8.8969714e-11	8.9349993e-11	8.8709838e-11	8.9216481e-11	8.9495432e-11	8.9340459e-11	8.9724311e-11	8.9152109e-11	8.943344e-11	8.9456088e-11	8.9990147e-11	8.9838754e-11	8.9457282e-11	8.9686161e-11	8.9202173e-11	8.9265352e-11	8.9470396e-11	8.9527614e-11	8.9100845e-11	8.9073429e-11
8.9403637e-11	8.9291581e-11	8.9816099e-11	8.9379795e-11	8.9228402e-11	8.975292e-11	8.9935309e-11	8.9608675e-11	8.9309463e-11	8.8979255e-11	9.0054519e-11	8.993889e-11	8.8937531e-11	8.9957958e-11	8.939529e-11	8.967186e-11	8.9313036e-11	8.9364301e-11	8.9162837e-11	9.0008029e-11	8.9602714e-11	8.9617022e-11	8.943344e-11	8.9451321e-11	8.900071e-11	8.9614635e-11	8.9440594e-11	8.9153296e-11	8.9663513e-11	8.9537155e-11	8.9751727e-11	8.9451321e-11	9.0046179e-11	9.0009222e-11	8.9508539e-11	8.9146149e-11	8.9407211e-11	8.9384562e-11	8.9614635e-11	8.9528808e-11	8.931185e-11	8.9036473e-11	8.899833e-11	8.9290388e-11	8.9682588e-11	8.911992e-11	8.9309463e-11	8.9572912e-11	9.0021143e-11	8.8844543e-11	8.9563378e-11	8.9603908e-11	8.9507353e-11	8.9296348e-11	8.9414365e-11	8.979345e-11	8.8936337e-11	8.8794479e-11	8.876587e-11	8.9586026e-11	8.9048394e-11	8.893157e-11	8.8873159e-11	8.8976868e-11	8.9371448e-11	8.9397677e-11	8.9007864e-11	8.9092504e-11	8.9110386e-11	8.9620596e-11	8.9127074e-11	8.9324957e-11	8.9187865e-11	8.9735039e-11	8.9261779e-11	8.9615829e-11	8.9452515e-11	8.9792257e-11	8.9549076e-11	8.9440594e-11	8.9055548e-11	8.9323771e-11	8.9376222e-11	8.9346419e-11	8.9220055e-11	8.9004283e-11	8.9217668e-11	8.9069849e-11	8.9318997e-11	8.903886e-11	8.9305889e-11	8.9468009e-11	8.9127074e-11	8.9462049e-11	8.9417945e-11	8.9288008e-11	8.9724311e-11	8.9377408e-11	8.939887e-11	8.9829214e-11	8.982206e-11	8.9510926e-11	9.0080748e-11	8.979107e-11	8.9226015e-11	8.9309463e-11	8.9216481e-11	9.0005642e-11	8.9030512e-11	8.8947065e-11	8.9484697e-11	8.9015018e-11	8.9396483e-11	8.9653979e-11	8.9429866e-11	8.9810138e-11	8.9074623e-11	8.9558611e-11	8.9565765e-11	8.9615829e-11	8.9673054e-11	8.8591821e-11	8.9168797e-11	8.9203367e-11	8.9802991e-11	8.9220055e-11	8.998538e-11	8.9308269e-11	9.0130813e-11	8.9068662e-11	8.8682423e-11	8.9611062e-11	8.8907728e-11	8.9236743e-11	8.9341652e-11	8.9259392e-11	8.9489471e-11	8.9448934e-11	8.9394103e-11	8.8875539e-11	8.9444167e-11	8.9513313e-11	8.9602714e-11	8.892799e-11	8.9226015e-11	8.9236743e-11	8.9376222e-11	8.9394103e-11	8.9040046e-11	8.885289e-11	8.935238e-11	8.9744573e-11	8.9532382e-11	8.940125e-11	8.9025745e-11	8.9216481e-11	8.9371448e-11	8.9371448e-11	8.9538342e-11	8.9179525e-11	8.9210521e-11	8.9283234e-11	8.9924582e-11	8.9384562e-11	8.9122307e-11	8.9283234e-11	8.9767228e-11	8.962775e-11	8.9336878e-11	8.9135414e-11	8.9839941e-11	8.9122307e-11	8.9425092e-11	8.9572912e-11	8.9506159e-11	8.8911302e-11	8.9841135e-11	8.9739806e-11	8.9911467e-11	8.9743386e-11	8.9327344e-11	8.8736067e-11	8.9986574e-11	8.9408404e-11	8.990074e-11	8.9135414e-11	8.9640864e-11	8.9330918e-11	8.9116346e-11	8.9656359e-11	8.9462049e-11	8.9729078e-11	8.997942e-11	8.9457282e-11	8.9072236e-11	8.9524041e-11	8.9365494e-11	8.8902961e-11	8.9615829e-11	8.8877926e-11	8.8999516e-11	8.9560991e-11	8.9957958e-11	8.9305889e-11	8.8775404e-11	8.9380989e-11	8.9184292e-11	8.9466816e-11	8.9226015e-11	8.9414365e-11	8.8973294e-11	8.8759909e-11	8.8916069e-11	8.9338072e-11	8.9365494e-11	8.9445361e-11	8.9720738e-11	8.982564e-11	8.907939e-11	8.9783916e-11	8.8892227e-11	8.9726698e-11	9.0358505e-11	8.9496618e-11	8.9441787e-11	8.935238e-11	8.9129454e-11	8.9427479e-11	8.9152109e-11	8.9456088e-11	8.9215288e-11	8.9459669e-11	8.9133034e-11	8.9383369e-11	8.9372641e-11	8.8594208e-11	8.900667e-11	8.9049587e-11	8.8883886e-11	8.9599141e-11	8.9452515e-11	8.9800604e-11	8.955503e-11	8.9363107e-11	8.9711197e-11	8.9508539e-11	8.9857823e-11	8.994485e-11	8.9224822e-11	8.9361914e-11	8.9186679e-11	8.8805206e-11	8.915807e-11	8.9618216e-11	8.9255818e-11	8.8712225e-11
8.8972101e-11	8.9185485e-11	8.9404831e-11	8.958722e-11	8.9725505e-11	9.0165382e-11	8.9862597e-11	8.9951997e-11	8.9185485e-11	8.9382182e-11	8.9794644e-11	8.9832794e-11	8.8888653e-11	8.9845902e-11	8.9503772e-11	8.9608675e-11	8.908177e-11	8.9090117e-11	8.9310656e-11	9.0092669e-11	8.9297542e-11	8.9540729e-11	8.9494238e-11	8.8937531e-11	8.9316617e-11	8.9488278e-11	8.9532382e-11	8.9172371e-11	8.9899546e-11	8.9288008e-11	8.9551457e-11	8.9950811e-11	8.959318e-11	9.0006835e-11	8.9537155e-11	8.9478737e-11	8.9402444e-11	8.9421519e-11	8.9874518e-11	8.9640864e-11	8.9476357e-11	8.9407211e-11	8.9736232e-11	8.9702856e-11	8.9291581e-11	8.9048394e-11	8.935476e-11	8.9117533e-11	8.9576492e-11	8.8585861e-11	8.9046007e-11	8.9326151e-11	8.9795837e-11	8.9458475e-11	8.9705236e-11	8.9059121e-11	8.8788518e-11	8.9061508e-11	8.8860044e-11	8.8947065e-11	8.9210521e-11	8.9203367e-11	8.8619244e-11	8.9161643e-11	8.935238e-11	8.8955412e-11	8.9695702e-11	8.9438207e-11	8.8517915e-11	8.9676627e-11	8.9270126e-11	8.9011437e-11	8.9073429e-11	8.9700469e-11	8.9533575e-11	8.9798217e-11	8.9742193e-11	8.947993e-11	8.9937696e-11	8.9217668e-11	8.9459669e-11	8.9440594e-11	8.9346419e-11	8.9106805e-11	8.9301115e-11	8.9004283e-11	8.939529e-11	8.9420325e-11	8.9557417e-11	8.9361914e-11	8.9566951e-11	8.8596588e-11	8.9410791e-11	8.9810138e-11	8.9469203e-11	8.9370261e-11	8.9855443e-11	8.9251051e-11	8.9077003e-11	8.9711197e-11	8.9845902e-11	8.9664706e-11	8.9501392e-11	9.0044985e-11	8.9340459e-11	8.9558611e-11	8.9558611e-11	8.9686161e-11	8.8678842e-11	8.8986409e-11	8.9309463e-11	8.9048394e-11	8.9091311e-11	8.9446554e-11	8.9651592e-11	8.9463242e-11	8.8802826e-11	8.9705236e-11	8.916641e-11	8.9774375e-11	8.931781e-11	8.9332111e-11	8.8916069e-11	8.9018591e-11	8.9464436e-11	8.9651592e-11	8.9369068e-11	8.9121113e-11	9.0084322e-11	8.8942298e-11	8.94394e-11	8.9571725e-11	8.8923223e-11	8.9327344e-11	8.9766035e-11	8.8984022e-11	8.9179525e-11	8.9508539e-11	8.9323771e-11	8.9284427e-11	8.9445361e-11	8.9997301e-11	8.9767228e-11	8.9334498e-11	8.9460855e-11	8.9172371e-11	8.9389329e-11	8.9662319e-11	8.9289194e-11	8.9143762e-11	8.9563378e-11	8.939887e-11	8.9469203e-11	8.9220055e-11	8.9366681e-11	8.9425092e-11	8.9304696e-11	8.943344e-11	8.8814747e-11	8.9404831e-11	8.877183e-11	8.9292775e-11	8.9612255e-11	8.9884052e-11	8.9522847e-11	8.9478737e-11	8.9425092e-11	8.939887e-11	8.9823253e-11	8.9177138e-11	8.9468009e-11	8.9568145e-11	8.9363107e-11	8.8907728e-11	8.9687355e-11	8.943344e-11	8.9222442e-11	8.9535962e-11	8.9843522e-11	8.9612255e-11	8.911992e-11	8.8817127e-11	8.9819679e-11	8.9476357e-11	8.9276087e-11	8.9435827e-11	8.951212e-11	8.9438207e-11	8.877421e-11	8.9037666e-11	8.9736232e-11	8.9183098e-11	8.9762454e-11	8.9335692e-11	8.9642058e-11	8.9324957e-11	8.9328538e-11	8.8899381e-11	8.9233169e-11	8.8656193e-11	8.9074623e-11	8.9584833e-11	8.9384562e-11	8.9415558e-11	8.8922029e-11	8.9069849e-11	8.924151e-11	8.9380989e-11	8.9032899e-11	8.9307076e-11	8.8981635e-11	8.9086544e-11	8.9071042e-11	8.9429866e-11	8.9054354e-11	8.9705236e-11	8.931185e-11	8.9532382e-11	8.9365494e-11	8.99067e-11	8.896018e-11	8.9366681e-11	8.9802991e-11	8.9545496e-11	8.9199786e-11	8.9414365e-11	8.9110386e-11	8.9261779e-11	8.9093691e-11	8.9462049e-11	8.9274893e-11	8.9530001e-11	8.8844543e-11	8.9116346e-11	8.9679014e-11	8.8464271e-11	8.8892227e-11	8.9233169e-11	8.8861238e-11	8.8994749e-11	8.9622983e-11	8.9824446e-11	8.9811332e-11	8.935476e-11	8.9586026e-11	8.9581259e-11	8.9649212e-11	9.0065247e-11	8.9814912e-11	8.94394e-11	8.9429866e-11	8.8976868e-11	8.9216481e-11	8.9918621e-11	8.9102038e-11	8.9407211e-11
8.9510926e-11	8.9468009e-11	8.9516887e-11	8.9388143e-11	8.9731465e-11	8.9960345e-11	8.9818486e-11	8.9493045e-11	8.916641e-11	8.9441787e-11	8.9657552e-11	8.9943657e-11	8.9165217e-11	8.9954384e-11	8.9096078e-11	8.9336878e-11	8.9148529e-11	8.8663347e-11	8.9261779e-11	8.9946037e-11	8.9339265e-11	8.9545496e-11	8.8963753e-11	8.8987595e-11	8.9134228e-11	8.8999516e-11	8.9371448e-11	8.9369068e-11	8.959318e-11	8.9494238e-11	8.9776762e-11	9.01332e-11	8.9416752e-11	8.9857823e-11	8.9689742e-11	8.9495432e-11	8.9500199e-11	8.939529e-11	8.9934116e-11	8.9773189e-11	8.9853056e-11	8.9496618e-11	8.9462049e-11	8.9708817e-11	8.9425092e-11	8.9042433e-11	8.9191446e-11	8.9524041e-11	8.9620596e-11	8.9037666e-11	8.8939911e-11	8.9349993e-11	8.9357147e-11	8.9379795e-11	8.9911467e-11	8.9351186e-11	8.9004283e-11	8.9173564e-11	8.8895807e-11	8.9122307e-11	8.899833e-11	8.9475163e-11	8.8792092e-11	8.8999516e-11	8.9246284e-11	8.932019e-11	8.9530001e-11	8.9323771e-11	8.8941104e-11	8.9242704e-11	8.9444167e-11	8.9071042e-11	8.8849317e-11	8.962775e-11	8.986021e-11	8.9694509e-11	8.9915048e-11	8.9910281e-11	8.9874518e-11	8.9438207e-11	8.9612255e-11	8.9059121e-11	8.9249858e-11	8.8918456e-11	8.923555e-11	8.9069849e-11	8.9591987e-11	8.8944685e-11	8.962537e-11	8.954669e-11	8.9545496e-11	8.9062702e-11	8.986617e-11	8.994127e-11	8.931423e-11	8.9177138e-11	8.9708817e-11	8.9960345e-11	8.9302309e-11	8.9600334e-11	9.0178497e-11	8.9833981e-11	8.9663513e-11	8.958722e-11	8.9448934e-11	8.9849482e-11	8.9162837e-11	9.0096243e-11	8.8757522e-11	8.8440429e-11	8.8984022e-11	8.9144955e-11	8.9193826e-11	8.9137801e-11	8.9115153e-11	8.9544303e-11	8.899833e-11	8.9571725e-11	8.939291e-11	8.9899546e-11	8.9557417e-11	8.9262972e-11	8.9072236e-11	8.9258205e-11	8.9111572e-11	8.9708817e-11	8.9913854e-11	8.8929183e-11	8.9783916e-11	8.8968527e-11	8.923913e-11	8.955503e-11	8.862043e-11	8.9644438e-11	8.9539536e-11	8.9110386e-11	8.971239e-11	8.9608675e-11	8.9485891e-11	8.9254625e-11	8.94394e-11	8.9544303e-11	8.9289194e-11	8.9140188e-11	8.9766035e-11	8.8769443e-11	8.9230782e-11	8.9681394e-11	8.9677821e-11	8.853341e-11	8.9817292e-11	8.9648018e-11	8.9589607e-11	8.924509e-11	8.9026939e-11	8.9140188e-11	8.9324957e-11	8.9696896e-11	8.9446554e-11	8.9682588e-11	8.8644272e-11	8.9084157e-11	8.9729078e-11	8.9806565e-11	8.8986409e-11	8.9835174e-11	8.9262972e-11	8.9242704e-11	8.9048394e-11	8.9069849e-11	8.9029319e-11	8.9481124e-11	8.9499005e-11	8.9338072e-11	8.9233169e-11	8.9490658e-11	8.9249858e-11	8.9613449e-11	8.9487084e-11	8.9226015e-11	8.9773189e-11	8.8857657e-11	8.9733845e-11	8.9138995e-11	8.9495432e-11	8.9359534e-11	8.9349993e-11	8.9260585e-11	8.8764676e-11	8.9227209e-11	8.9853056e-11	8.9491851e-11	8.9413171e-11	8.8999516e-11	8.9779149e-11	8.9169991e-11	8.9318997e-11	8.9229589e-11	8.962775e-11	8.8805206e-11	8.9282047e-11	8.9745766e-11	8.9361914e-11	8.9690935e-11	8.8922029e-11	8.9116346e-11	8.8926803e-11	8.9434633e-11	8.8783751e-11	8.9640864e-11	8.9223628e-11	8.8588248e-11	8.8814747e-11	8.9483511e-11	8.9409598e-11	8.904124e-11	8.9063888e-11	8.9723118e-11	8.9632517e-11	8.9323771e-11	8.8756329e-11	8.9351186e-11	9.006406e-11	8.9193826e-11	8.9304696e-11	8.9180718e-11	8.9053161e-11	8.9547883e-11	8.9484697e-11	8.9591987e-11	8.9212901e-11	8.9391716e-11	8.9152109e-11	8.9173564e-11	8.9292775e-11	8.8470231e-11	8.940125e-11	8.8917262e-11	8.8832622e-11	8.8866005e-11	8.924151e-11	8.9588413e-11	8.9637291e-11	8.9304696e-11	8.9890012e-11	8.9755307e-11	8.9842328e-11	9.0115318e-11	9.0197572e-11	8.9553844e-11	8.9046007e-11	8.9012631e-11	8.9322577e-11	8.9553844e-11	8.935834e-11	8.9192639e-11
8.9539536e-11	8.9978226e-11	9.013916e-11	8.9823253e-11	8.9584833e-11	8.9795837e-11	8.9371448e-11	8.9277273e-11	8.9251051e-11	9.0081942e-11	8.9777956e-11	8.9805371e-11	8.9090117e-11	8.9969879e-11	8.9186679e-11	8.9179525e-11	8.9562184e-11	8.8718186e-11	8.9601528e-11	8.9788683e-11	8.9797031e-11	8.9359534e-11	8.9102038e-11	8.9591987e-11	8.943344e-11	8.873368e-11	8.9565765e-11	8.9403637e-11	8.9636097e-11	8.8970907e-11	8.9596754e-11	8.9781529e-11	8.9776762e-11	8.9384562e-11	8.9442974e-11	8.9258205e-11	8.9336878e-11	8.971239e-11	8.9718351e-11	8.9690935e-11	8.9887625e-11	8.9698082e-11	8.8862424e-11	8.889342e-11	8.9581259e-11	8.9117533e-11	8.9054354e-11	8.8920843e-11	8.9276087e-11	8.8840969e-11	8.9242704e-11	8.9150916e-11	8.9340459e-11	8.9353573e-11	8.9624176e-11	8.9321384e-11	8.9071042e-11	8.9010244e-11	8.9308269e-11	8.9222442e-11	8.9285621e-11	8.9757687e-11	8.8969714e-11	8.9229589e-11	8.9011437e-11	8.9254625e-11	8.9508539e-11	8.9180718e-11	8.9397677e-11	8.9302309e-11	8.9313036e-11	8.9178331e-11	8.8979255e-11	8.9650398e-11	8.9305889e-11	8.9601528e-11	8.9650398e-11	8.9867364e-11	8.9731465e-11	8.9688548e-11	8.9066275e-11	8.9237936e-11	8.9615829e-11	8.889104e-11	8.9043627e-11	8.8633545e-11	8.9912661e-11	8.9344032e-11	8.9638477e-11	8.9326151e-11	8.9283234e-11	8.9187865e-11	8.9186679e-11	8.9771995e-11	8.9718351e-11	8.8991176e-11	9.0053326e-11	8.9788683e-11	8.9091311e-11	8.9997301e-11	8.9648018e-11	9.0016376e-11	9.0317975e-11	8.99067e-11	8.9575299e-11	8.9608675e-11	8.924509e-11	9.017969e-11	8.8655e-11	8.9153296e-11	8.9506159e-11	8.8897001e-11	8.9482317e-11	8.9669473e-11	8.9276087e-11	8.95145e-11	8.8868385e-11	8.9216481e-11	8.9465629e-11	8.9955578e-11	8.967186e-11	8.8827855e-11	8.9211707e-11	8.9282047e-11	8.8975674e-11	8.9386949e-11	8.986617e-11	8.915807e-11	8.9661133e-11	8.924509e-11	8.9588413e-11	8.9655172e-11	8.9667093e-11	8.9773189e-11	8.9106805e-11	8.9100845e-11	8.9304696e-11	8.9098465e-11	8.9657552e-11	8.923555e-11	8.9724311e-11	8.9379795e-11	8.9289194e-11	8.9116346e-11	8.9168797e-11	8.9226015e-11	8.9169991e-11	8.978749e-11	8.9367874e-11	8.885289e-11	8.9611062e-11	8.9735039e-11	8.923555e-11	8.9193826e-11	8.8851697e-11	8.9417945e-11	8.9088924e-11	8.9501392e-11	8.935834e-11	8.9508539e-11	8.920456e-11	8.9028125e-11	8.9127074e-11	8.9226015e-11	8.9059121e-11	8.9856636e-11	8.9365494e-11	8.9075809e-11	8.911992e-11	8.9054354e-11	8.9067469e-11	8.966828e-11	8.9564571e-11	8.9942463e-11	8.9084157e-11	8.939291e-11	8.9472776e-11	8.9376222e-11	9.0198765e-11	8.9268933e-11	8.9895973e-11	8.916045e-11	8.9650398e-11	8.9247471e-11	8.9330918e-11	8.9538342e-11	8.9411985e-11	8.9295155e-11	8.8945872e-11	8.9141375e-11	9.0158235e-11	8.8967334e-11	8.9468009e-11	8.9338072e-11	8.9675434e-11	8.9383369e-11	8.8932764e-11	8.9882858e-11	8.9768415e-11	8.9148529e-11	8.8958986e-11	8.9478737e-11	8.9248664e-11	8.9539536e-11	8.900071e-11	8.9419132e-11	8.9303502e-11	8.947993e-11	8.900667e-11	8.9481124e-11	8.9780336e-11	8.9138995e-11	8.9018591e-11	8.9223628e-11	8.963133e-11	8.9222442e-11	8.899833e-11	8.9735039e-11	8.9372641e-11	8.9276087e-11	8.9154489e-11	8.9190252e-11	9.0203532e-11	8.8902961e-11	8.935834e-11	8.8802826e-11	8.9502579e-11	8.9386949e-11	8.8788518e-11	8.9246284e-11	8.9179525e-11	8.978749e-11	8.9270126e-11	8.9351186e-11	8.9533575e-11	8.8912495e-11	8.940125e-11	8.9097271e-11	8.9086544e-11	8.9075809e-11	8.8734874e-11	8.9727885e-11	8.9612255e-11	8.9602714e-11	8.9721924e-11	8.9605101e-11	8.9972266e-11	8.9708817e-11	9.0155848e-11	8.9493045e-11	8.9088924e-11	8.9415558e-11	8.9282047e-11	8.931185e-11	8.9407211e-11	8.9011437e-11
8.9541922e-11	8.9863783e-11	8.9899546e-11	8.9316617e-11	8.9118726e-11	8.9795837e-11	8.9870937e-11	8.931185e-11	8.9271313e-11	9.0054519e-11	8.9282047e-11	8.9632517e-11	8.9296348e-11	9.0302474e-11	8.9304696e-11	8.9285621e-11	8.9615829e-11	8.92737e-11	8.9296348e-11	9.0238102e-11	8.9847095e-11	8.8954219e-11	8.9140188e-11	8.9547883e-11	8.9100845e-11	8.924509e-11	8.9427479e-11	8.9657552e-11	8.955503e-11	8.931185e-11	8.9961538e-11	8.9243897e-11	8.9470396e-11	8.9617022e-11	8.9868557e-11	8.9147335e-11	8.9538342e-11	8.9349993e-11	8.9731465e-11	8.9513313e-11	8.9389329e-11	8.9481124e-11	8.9066275e-11	8.935238e-11	8.9558611e-11	8.9144955e-11	8.8975674e-11	8.904124e-11	8.9386949e-11	8.9019785e-11	8.9074623e-11	8.9142568e-11	8.8936337e-11	8.9582453e-11	8.9609868e-11	8.9233169e-11	8.9272506e-11	8.9122307e-11	8.9034086e-11	8.9128267e-11	8.8858851e-11	8.9231976e-11	8.9025745e-11	8.8767063e-11	8.900071e-11	8.9215288e-11	8.9376222e-11	8.8982828e-11	8.9035279e-11	8.9034086e-11	8.9373835e-11	8.9001903e-11	8.8949452e-11	8.9543116e-11	8.9264166e-11	8.9309463e-11	8.9478737e-11	8.9581259e-11	8.9838754e-11	8.9608675e-11	8.9130647e-11	8.9588413e-11	8.9482317e-11	8.8724146e-11	8.8764676e-11	8.9078196e-11	9.0116511e-11	8.9290388e-11	8.9656359e-11	8.9322577e-11	8.9386949e-11	8.9004283e-11	8.931781e-11	8.9980613e-11	8.9855443e-11	8.9143762e-11	9.002591e-11	8.9600334e-11	8.8948258e-11	8.9805371e-11	8.9322577e-11	9.0236908e-11	8.9705236e-11	8.9612255e-11	8.9754114e-11	8.9725505e-11	8.9022165e-11	8.9574105e-11	8.9169991e-11	8.9557417e-11	8.939887e-11	8.9450128e-11	8.9577686e-11	8.9776762e-11	8.9252244e-11	8.9577686e-11	8.8985215e-11	8.9113959e-11	8.9826833e-11	8.9813719e-11	8.9272506e-11	8.8776597e-11	8.916403e-11	8.8916069e-11	8.9202173e-11	8.9285621e-11	8.9804178e-11	8.9566951e-11	8.9955578e-11	8.9698082e-11	8.923555e-11	8.9516887e-11	8.9838754e-11	8.9217668e-11	8.9459669e-11	8.9375028e-11	8.8967334e-11	8.9180718e-11	8.9808952e-11	8.8886266e-11	8.9808952e-11	8.9384562e-11	8.9112766e-11	8.9093691e-11	8.9031706e-11	8.8957793e-11	8.9130647e-11	8.9551457e-11	8.9159256e-11	8.9007864e-11	8.9560991e-11	8.9557417e-11	8.9341652e-11	8.916045e-11	8.8861238e-11	8.9897166e-11	8.9148529e-11	8.8988789e-11	8.9109192e-11	8.9228402e-11	8.9400064e-11	8.8485726e-11	8.9663513e-11	8.9110386e-11	8.8999516e-11	8.9698082e-11	8.967186e-11	8.9203367e-11	8.9131841e-11	8.9324957e-11	8.9596754e-11	8.9560991e-11	8.9230782e-11	8.9470396e-11	8.8922029e-11	8.8883886e-11	8.920456e-11	8.9136608e-11	8.971239e-11	8.9545496e-11	8.9924582e-11	8.8911302e-11	8.9881665e-11	8.9397677e-11	8.9342839e-11	8.9794644e-11	8.9601528e-11	8.9165217e-11	8.9427479e-11	8.9295155e-11	8.979345e-11	8.9035279e-11	8.9667093e-11	8.9490658e-11	8.9810138e-11	8.9442974e-11	8.9440594e-11	8.9782723e-11	8.9408404e-11	8.8970907e-11	8.8866005e-11	8.9384562e-11	8.920694e-11	8.9297542e-11	8.8761103e-11	8.9301115e-11	8.9971072e-11	8.9428673e-11	8.9375028e-11	9.0083128e-11	8.920694e-11	8.9211707e-11	8.8792092e-11	8.9013824e-11	8.975292e-11	8.9650398e-11	8.9545496e-11	8.9711197e-11	8.9105612e-11	8.9429866e-11	8.9580066e-11	8.9618216e-11	8.9855443e-11	8.908773e-11	8.9414365e-11	8.881236e-11	8.9557417e-11	8.9681394e-11	8.9183098e-11	8.9749347e-11	8.9484697e-11	8.939887e-11	8.9299929e-11	8.9502579e-11	8.9396483e-11	8.8877926e-11	8.8919649e-11	8.8708645e-11	8.8695537e-11	8.903886e-11	8.9380989e-11	8.9582453e-11	8.9450128e-11	8.935476e-11	8.9196213e-11	8.9509733e-11	8.9948424e-11	8.9562184e-11	8.9885245e-11	8.9148529e-11	8.9527614e-11	8.9396483e-11	8.9252244e-11	8.9613449e-11	8.95145e-11	8.9097271e-11
8.9489471e-11	8.9568145e-11	8.9891206e-11	8.9762454e-11	8.9447748e-11	8.9720738e-11	8.9776762e-11	8.9426286e-11	8.9442974e-11	8.9818486e-11	8.9112766e-11	8.9496618e-11	8.9739806e-11	8.9470396e-11	8.923555e-11	8.9559804e-11	8.916641e-11	8.9532382e-11	8.9454895e-11	9.0050946e-11	9.0040218e-11	8.9469203e-11	8.9526421e-11	8.9425092e-11	8.9735039e-11	8.9781529e-11	8.9342839e-11	8.94394e-11	8.9683781e-11	8.9468009e-11	8.9638477e-11	8.9645631e-11	8.9466816e-11	8.9574105e-11	8.9841135e-11	8.8907728e-11	8.939887e-11	8.9309463e-11	8.9571725e-11	8.947755e-11	8.8856464e-11	8.9257012e-11	8.9735039e-11	8.9305889e-11	8.9376222e-11	8.9040046e-11	8.9560991e-11	8.9522847e-11	8.9626556e-11	8.9367874e-11	8.9324957e-11	8.9408404e-11	8.9098465e-11	8.9899546e-11	8.9792257e-11	8.9088924e-11	8.9135414e-11	8.9057928e-11	8.908773e-11	8.9084157e-11	8.877183e-11	8.9310656e-11	8.9218861e-11	8.8904148e-11	8.9220055e-11	8.9594374e-11	8.9421519e-11	8.8632351e-11	8.936072e-11	8.9376222e-11	8.9346419e-11	8.8746795e-11	8.9060315e-11	8.9547883e-11	8.9184292e-11	8.9222442e-11	8.9636097e-11	8.9699276e-11	9.0112931e-11	8.9301115e-11	8.9370261e-11	8.9493045e-11	8.9513313e-11	8.9150916e-11	8.8635932e-11	8.877183e-11	8.9744573e-11	8.9278467e-11	8.9724311e-11	8.9227209e-11	8.9332111e-11	8.9315423e-11	8.9651592e-11	8.993889e-11	8.9675434e-11	8.9270126e-11	9.0110551e-11	8.9664706e-11	8.9203367e-11	8.9599141e-11	8.9676627e-11	8.9879285e-11	8.9731465e-11	8.9890012e-11	8.9724311e-11	8.9376222e-11	8.877183e-11	8.9545496e-11	8.9363107e-11	8.9222442e-11	8.947993e-11	8.9196213e-11	8.9254625e-11	8.9162837e-11	8.9061508e-11	8.92737e-11	8.9457282e-11	8.9174758e-11	8.9687355e-11	8.9850676e-11	8.9330918e-11	8.9065082e-11	8.9289194e-11	8.9224822e-11	8.9494238e-11	8.9650398e-11	8.962537e-11	8.9646825e-11	8.9859016e-11	8.9252244e-11	8.9283234e-11	8.9055548e-11	8.9763648e-11	8.9378602e-11	8.9161643e-11	8.9434633e-11	8.8869578e-11	8.9553844e-11	8.9683781e-11	8.893157e-11	8.9763648e-11	8.979107e-11	8.8780171e-11	8.893395e-11	8.8613283e-11	8.8800439e-11	8.9438207e-11	8.9230782e-11	8.9077003e-11	8.9299929e-11	8.9562184e-11	8.9380989e-11	8.9351186e-11	8.9482317e-11	8.8794479e-11	8.9602714e-11	8.9215288e-11	8.9029319e-11	8.8869578e-11	8.8538177e-11	8.9595567e-11	8.9228402e-11	8.994127e-11	8.9192639e-11	8.9873324e-11	8.9695702e-11	8.9682588e-11	8.9376222e-11	8.881236e-11	8.9249858e-11	8.9725505e-11	8.9769608e-11	8.8910108e-11	8.9695702e-11	8.9257012e-11	8.8769443e-11	8.8942298e-11	8.9493045e-11	8.951808e-11	8.9332111e-11	8.9614635e-11	8.8929183e-11	8.994723e-11	8.9683781e-11	8.9268933e-11	8.9420325e-11	8.9773189e-11	8.9332111e-11	8.9649212e-11	8.9363107e-11	8.9727885e-11	8.9441787e-11	8.9756494e-11	8.9442974e-11	8.9718351e-11	8.9500199e-11	8.9543116e-11	8.9551457e-11	8.9156876e-11	8.9445361e-11	8.8836202e-11	8.9417945e-11	8.9230782e-11	8.9551457e-11	8.8804013e-11	8.8993556e-11	8.9084157e-11	8.9426286e-11	8.8860044e-11	8.9761268e-11	8.9391716e-11	8.9053161e-11	8.8712225e-11	8.9346419e-11	8.998538e-11	8.974696e-11	8.9080583e-11	8.931423e-11	8.9434633e-11	8.9541922e-11	8.9662319e-11	8.9377408e-11	8.970643e-11	8.9611062e-11	8.9380989e-11	8.8807593e-11	8.9162837e-11	8.986021e-11	8.9855443e-11	8.9621789e-11	8.9533575e-11	8.9334498e-11	8.9138995e-11	8.931423e-11	8.9054354e-11	8.881236e-11	8.8844543e-11	8.857156e-11	8.9138995e-11	8.9502579e-11	8.94394e-11	8.9602714e-11	8.9980613e-11	8.9400064e-11	8.911992e-11	8.9664706e-11	9.0182077e-11	8.9550263e-11	8.9733845e-11	8.8639505e-11	8.9414365e-11	8.915807e-11	8.9146149e-11	8.9451321e-11	8.9146149e-11	8.9243897e-11
8.9769608e-11	8.9539536e-11	8.9305889e-11	8.9566951e-11	8.932019e-11	8.966828e-11	8.9414365e-11	8.9687355e-11	8.935238e-11	8.9714777e-11	8.8914882e-11	8.9440594e-11	8.9504966e-11	8.9230782e-11	8.9183098e-11	8.9298735e-11	8.9082963e-11	8.9396483e-11	8.9242704e-11	8.9658746e-11	8.9704043e-11	8.9626556e-11	8.947993e-11	8.9770802e-11	8.9856636e-11	8.9771995e-11	8.9293968e-11	8.9423906e-11	8.9468009e-11	8.9396483e-11	8.9525234e-11	8.979107e-11	8.9810138e-11	8.9389329e-11	8.9736232e-11	8.8638312e-11	8.9547883e-11	8.9129454e-11	8.935834e-11	8.9373835e-11	8.9202173e-11	8.9191446e-11	8.9005477e-11	8.9302309e-11	8.9519274e-11	8.9022165e-11	8.9310656e-11	8.9333305e-11	8.9406024e-11	8.9260585e-11	8.8975674e-11	8.903886e-11	8.8991176e-11	8.9687355e-11	8.9843522e-11	8.9116346e-11	8.8732487e-11	8.9153296e-11	8.9369068e-11	8.9714777e-11	8.8764676e-11	8.9098465e-11	8.8944685e-11	8.8520295e-11	8.9184292e-11	8.931781e-11	8.9293968e-11	8.8796866e-11	8.9429866e-11	8.9330918e-11	8.9366681e-11	8.8898187e-11	8.9134228e-11	8.9261779e-11	8.9029319e-11	8.8922029e-11	8.9503772e-11	8.9323771e-11	9.0198765e-11	8.9260585e-11	8.9385756e-11	8.9359534e-11	8.9656359e-11	8.9118726e-11	8.8742028e-11	8.8972101e-11	8.9581259e-11	8.9141375e-11	8.9298735e-11	8.9540729e-11	8.9429866e-11	8.9309463e-11	8.9618216e-11	8.9557417e-11	8.9655172e-11	8.9444167e-11	8.997942e-11	8.9844715e-11	8.9441787e-11	8.9578872e-11	8.9918621e-11	9.0332276e-11	8.9892399e-11	8.9677821e-11	8.9830407e-11	8.9149722e-11	8.9363107e-11	8.951808e-11	8.9589607e-11	8.9434633e-11	8.9720738e-11	8.9400064e-11	8.8856464e-11	8.9438207e-11	8.9450128e-11	8.9334498e-11	8.8920843e-11	8.9694509e-11	8.9429866e-11	8.9687355e-11	8.9537155e-11	8.8944685e-11	8.9230782e-11	8.9257012e-11	8.9385756e-11	8.8979255e-11	8.931185e-11	8.9811332e-11	8.9894779e-11	8.9367874e-11	8.9251051e-11	8.9379795e-11	9.0272671e-11	8.9704043e-11	8.9347613e-11	8.9714777e-11	8.8830242e-11	8.9266546e-11	8.9228402e-11	8.9338072e-11	8.9921008e-11	8.9873324e-11	8.9353573e-11	8.8932764e-11	8.8676462e-11	8.8868385e-11	8.9043627e-11	8.9469203e-11	8.8954219e-11	8.9261779e-11	8.9582453e-11	8.9112766e-11	8.9361914e-11	8.9519274e-11	8.8843356e-11	8.9497812e-11	8.9246284e-11	8.9385756e-11	8.9186679e-11	8.9228402e-11	8.9482317e-11	8.8922029e-11	8.9445361e-11	8.9277273e-11	8.9721924e-11	8.935834e-11	8.9820873e-11	8.9434633e-11	8.9348799e-11	8.9438207e-11	8.9892399e-11	8.9437013e-11	8.8955412e-11	8.9829214e-11	8.9075809e-11	8.9513313e-11	8.9202173e-11	8.9167604e-11	8.9751727e-11	8.9588413e-11	8.9472776e-11	8.9056741e-11	8.9733845e-11	8.9562184e-11	8.947755e-11	8.9763648e-11	8.9507353e-11	8.9223628e-11	8.9769608e-11	8.9307076e-11	8.967186e-11	8.9882858e-11	8.98316e-11	8.9588413e-11	8.9608675e-11	8.9282047e-11	8.9774375e-11	8.9522847e-11	8.9131841e-11	8.9274893e-11	8.9459669e-11	8.9470396e-11	8.9257012e-11	8.9419132e-11	8.861805e-11	8.908177e-11	8.8992369e-11	8.9286814e-11	8.8844543e-11	8.9589607e-11	8.9419132e-11	8.9046007e-11	8.8691957e-11	8.9487084e-11	8.9928155e-11	8.9457282e-11	8.8467844e-11	8.932019e-11	8.9205747e-11	8.9049587e-11	8.9934116e-11	8.9482317e-11	8.951212e-11	8.9254625e-11	8.9252244e-11	8.8631165e-11	8.9347613e-11	8.9167604e-11	9.0120085e-11	8.9533575e-11	8.9499005e-11	8.9202173e-11	8.9297542e-11	8.9043627e-11	8.9128267e-11	8.8676462e-11	8.916403e-11	8.87313e-11	8.8730107e-11	8.9383369e-11	8.9549076e-11	8.9632517e-11	8.9935309e-11	8.9496618e-11	8.9296348e-11	8.9779149e-11	9.0346584e-11	8.9632517e-11	8.9255818e-11	8.9259392e-11	8.8782558e-11	8.9117533e-11	8.9171177e-11	8.955265e-11	8.9271313e-11	8.9088924e-11
8.9584833e-11	8.9288008e-11	8.9102038e-11	8.9055548e-11	8.916641e-11	8.9743386e-11	8.9462049e-11	8.9663513e-11	8.9826833e-11	8.9571725e-11	8.9686161e-11	8.9322577e-11	8.9738612e-11	8.947755e-11	8.920098e-11	8.9522847e-11	8.9050781e-11	8.9144955e-11	8.9178331e-11	8.9882858e-11	8.9675434e-11	8.9856636e-11	8.9482317e-11	8.9324957e-11	8.9921008e-11	8.993889e-11	8.9090117e-11	8.9731465e-11	8.9296348e-11	8.9410791e-11	8.9046007e-11	8.9870937e-11	8.9837561e-11	8.9630137e-11	8.8962566e-11	8.8958986e-11	8.9410791e-11	8.8920843e-11	8.9609868e-11	8.8941104e-11	8.9186679e-11	8.9327344e-11	8.90472e-11	8.8845736e-11	8.9110386e-11	8.9150916e-11	8.9628943e-11	8.9019785e-11	9.0012796e-11	8.8645466e-11	8.9199786e-11	8.9017398e-11	8.9199786e-11	8.9761268e-11	8.9771995e-11	8.935238e-11	8.8811167e-11	8.8877926e-11	8.9111572e-11	8.9541922e-11	8.8881499e-11	8.9134228e-11	8.8745601e-11	8.9237936e-11	8.9082963e-11	8.9152109e-11	8.9265352e-11	8.8964947e-11	8.9415558e-11	8.9084157e-11	8.9923388e-11	8.8926803e-11	8.9138995e-11	8.8902961e-11	8.9327344e-11	8.9144955e-11	8.9465629e-11	8.9535962e-11	8.9969879e-11	8.9196213e-11	8.9348799e-11	8.989836e-11	8.9763648e-11	8.9100845e-11	8.8798052e-11	8.8932764e-11	8.9727885e-11	8.9309463e-11	8.903886e-11	8.9282047e-11	8.94394e-11	8.9377408e-11	9.0075981e-11	8.9448934e-11	8.9562184e-11	8.9626556e-11	9.0024717e-11	8.935834e-11	8.9617022e-11	8.9509733e-11	8.9807758e-11	9.0241682e-11	8.9599141e-11	8.9538342e-11	8.9819679e-11	8.8726526e-11	8.9220055e-11	8.9303502e-11	8.9086544e-11	8.947397e-11	8.9689742e-11	8.9389329e-11	8.9113959e-11	8.9509733e-11	8.967424e-11	8.9228402e-11	8.9338072e-11	8.9080583e-11	8.9513313e-11	8.9124687e-11	8.9426286e-11	8.8866005e-11	8.9501392e-11	8.9377408e-11	8.9742193e-11	8.9422712e-11	8.982564e-11	8.943344e-11	8.9744573e-11	8.9283234e-11	8.8714605e-11	8.9349993e-11	8.924151e-11	8.9614635e-11	8.9382182e-11	8.9453708e-11	8.8984022e-11	8.9271313e-11	8.9394103e-11	8.9217668e-11	8.9749347e-11	8.9915048e-11	8.9551457e-11	8.8764676e-11	8.8937531e-11	8.8472611e-11	8.9530001e-11	8.9051967e-11	8.9246284e-11	8.9340459e-11	8.9382182e-11	8.927966e-11	8.982564e-11	8.9367874e-11	8.884693e-11	8.9532382e-11	8.9149722e-11	8.9487084e-11	8.9136608e-11	8.9578872e-11	8.9680201e-11	8.9324957e-11	8.9830407e-11	8.9404831e-11	8.9599141e-11	8.9459669e-11	8.9918621e-11	8.9931736e-11	8.9434633e-11	8.9810138e-11	8.955503e-11	8.9321384e-11	8.9271313e-11	8.9667093e-11	8.9342839e-11	8.9628943e-11	8.9416752e-11	8.9229589e-11	8.9893586e-11	8.9283234e-11	8.9503772e-11	8.9260585e-11	8.9609868e-11	8.9544303e-11	8.9481124e-11	8.9929349e-11	8.974696e-11	8.9414365e-11	8.9658746e-11	8.9313036e-11	8.9670667e-11	8.9693315e-11	8.9237936e-11	8.9640864e-11	8.9534768e-11	8.935834e-11	8.9700469e-11	8.9556224e-11	8.9308269e-11	8.90472e-11	8.9344032e-11	8.9369068e-11	8.974696e-11	8.9345226e-11	8.8951832e-11	8.9676627e-11	8.907939e-11	8.904124e-11	8.9315423e-11	8.9528808e-11	8.9156876e-11	8.9062702e-11	8.8942298e-11	8.9148529e-11	8.9745766e-11	8.9334498e-11	8.8860044e-11	8.971239e-11	8.8963753e-11	8.903886e-11	8.986617e-11	8.939291e-11	8.9704043e-11	8.9534768e-11	8.8908922e-11	8.9310656e-11	8.924151e-11	8.9173564e-11	8.990432e-11	8.9295155e-11	8.9297542e-11	8.9456088e-11	8.9800604e-11	8.9055548e-11	8.896614e-11	8.8535797e-11	8.9116346e-11	8.8835009e-11	8.8945872e-11	8.9091311e-11	8.9754114e-11	8.9851862e-11	8.9324957e-11	8.932019e-11	8.9340459e-11	8.9421519e-11	9.0065247e-11	8.9329731e-11	8.9270126e-11	8.9133034e-11	8.9048394e-11	8.9246284e-11	8.9323771e-11	8.9620596e-11	8.9258205e-11	8.8917262e-11
8.9603908e-11	8.9025745e-11	8.9168797e-11	8.9363107e-11	8.9482317e-11	8.9684975e-11	8.9624176e-11	8.975292e-11	8.9730272e-11	8.9766035e-11	8.9786296e-11	8.9211707e-11	8.9878091e-11	8.9783916e-11	8.9383369e-11	8.9493045e-11	8.9227209e-11	8.9190252e-11	8.9280854e-11	8.9949617e-11	8.9886439e-11	8.9613449e-11	8.9723118e-11	8.9334498e-11	8.9215288e-11	8.9836368e-11	8.9154489e-11	8.9953191e-11	8.9386949e-11	8.92737e-11	8.9254625e-11	9.0158235e-11	8.9565765e-11	8.9744573e-11	8.9333305e-11	8.9582453e-11	8.9493045e-11	8.8556058e-11	8.9285621e-11	8.9342839e-11	8.9268933e-11	8.9086544e-11	8.9383369e-11	8.8778984e-11	8.8877926e-11	8.9503772e-11	8.9692122e-11	8.889104e-11	8.9646825e-11	8.8819514e-11	8.9261779e-11	8.9277273e-11	8.9063888e-11	8.9049587e-11	8.9106805e-11	8.9183098e-11	8.9121113e-11	8.9270126e-11	8.9015018e-11	8.9485891e-11	8.9186679e-11	8.9277273e-11	8.8789712e-11	8.9380989e-11	8.9211707e-11	8.9140188e-11	8.9059121e-11	8.8604936e-11	8.9409598e-11	8.9423906e-11	8.9876898e-11	8.9259392e-11	8.9440594e-11	8.8926803e-11	8.9667093e-11	8.8938724e-11	8.9303502e-11	8.9475163e-11	8.9673054e-11	8.9460855e-11	8.9260585e-11	8.9934116e-11	8.9799411e-11	8.939887e-11	8.8968527e-11	8.9247471e-11	8.9650398e-11	8.9427479e-11	8.9488278e-11	8.9181912e-11	8.9291581e-11	8.9156876e-11	9.0580231e-11	8.9521654e-11	8.9106805e-11	8.9624176e-11	9.0075981e-11	8.9700469e-11	8.8967334e-11	8.9447748e-11	8.9605101e-11	9.041811e-11	8.92737e-11	8.9997301e-11	8.9562184e-11	8.927966e-11	8.9338072e-11	8.8889847e-11	8.9007864e-11	8.9441787e-11	8.9115153e-11	8.9159256e-11	8.9378602e-11	8.9258205e-11	8.9810138e-11	8.9581259e-11	8.9268933e-11	8.8874345e-11	8.9469203e-11	8.8976868e-11	8.9556224e-11	8.9236743e-11	8.9783916e-11	8.9189059e-11	8.9662319e-11	8.9621789e-11	8.982564e-11	8.9731465e-11	8.9458475e-11	8.9500199e-11	8.8902961e-11	8.9234363e-11	8.9302309e-11	8.9180718e-11	8.8862424e-11	8.9601528e-11	8.8992369e-11	8.9187865e-11	8.92737e-11	8.9057928e-11	8.967424e-11	8.9713584e-11	8.939529e-11	8.9053161e-11	8.9141375e-11	8.8678842e-11	8.9074623e-11	8.884693e-11	8.9524041e-11	8.9130647e-11	8.9444167e-11	8.9349993e-11	8.952046e-11	8.9077003e-11	8.8699111e-11	8.9324957e-11	8.9122307e-11	8.9541922e-11	8.924151e-11	8.9375028e-11	8.9262972e-11	8.9308269e-11	8.9808952e-11	8.9717157e-11	8.9603908e-11	8.9288008e-11	8.9531195e-11	8.9689742e-11	8.9677821e-11	8.9651592e-11	8.9576492e-11	8.9497812e-11	8.9525234e-11	8.9385756e-11	8.9557417e-11	8.9594374e-11	8.9688548e-11	8.9427479e-11	8.9456088e-11	8.9086544e-11	8.9705236e-11	8.8969714e-11	8.9528808e-11	8.9116346e-11	8.95145e-11	8.9832794e-11	8.9833981e-11	8.9389329e-11	8.9423906e-11	8.923913e-11	8.9835174e-11	8.9802991e-11	8.9240323e-11	8.9525234e-11	8.9293968e-11	8.9586026e-11	8.9472776e-11	8.9496618e-11	8.9100845e-11	8.9261779e-11	8.9271313e-11	8.9432246e-11	8.9432246e-11	8.939291e-11	8.9011437e-11	8.9466816e-11	8.8924416e-11	8.9549076e-11	8.8980448e-11	8.9315423e-11	8.904124e-11	8.9357147e-11	8.8906535e-11	8.9113959e-11	8.9885245e-11	8.9375028e-11	8.903886e-11	8.9681394e-11	8.9034086e-11	8.9369068e-11	8.9258205e-11	8.9290388e-11	8.9955578e-11	8.9431053e-11	8.931423e-11	8.9750533e-11	8.9086544e-11	8.8767063e-11	8.9478737e-11	8.9781529e-11	8.9653979e-11	8.947993e-11	8.9721924e-11	8.9345226e-11	8.8926803e-11	8.8820701e-11	8.9262972e-11	8.8982828e-11	8.9419132e-11	8.9262972e-11	8.9307076e-11	8.9744573e-11	8.9710003e-11	8.904482e-11	8.9419132e-11	8.9577686e-11	8.9838754e-11	8.9056741e-11	8.9842328e-11	8.8912495e-11	8.9305889e-11	8.9524041e-11	8.8804013e-11	8.9321384e-11	8.9153296e-11	8.9109192e-11
8.9519274e-11	8.9309463e-11	8.9096078e-11	8.920456e-11	8.9547883e-11	8.9984187e-11	8.9744573e-11	8.9650398e-11	8.9588413e-11	8.9460855e-11	8.9748153e-11	8.9646825e-11	8.9614635e-11	8.9849482e-11	8.9422712e-11	8.9533575e-11	8.9159256e-11	8.8602549e-11	8.9383369e-11	8.9476357e-11	8.9780336e-11	9.0031871e-11	8.9676627e-11	8.9456088e-11	8.9452515e-11	8.9504966e-11	8.9252244e-11	8.9403637e-11	8.9797031e-11	8.9346419e-11	8.9231976e-11	9.0097436e-11	8.9750533e-11	8.9897166e-11	8.9380989e-11	8.9159256e-11	8.979345e-11	8.9221248e-11	8.9482317e-11	8.9613449e-11	8.9490658e-11	8.904124e-11	8.9676627e-11	8.8908922e-11	8.9720738e-11	8.9539536e-11	8.9340459e-11	8.9303502e-11	8.9406024e-11	8.8809973e-11	8.9123493e-11	8.939887e-11	8.9107999e-11	8.9274893e-11	8.8715799e-11	8.9462049e-11	8.9090117e-11	8.9030512e-11	8.9171177e-11	8.9153296e-11	8.9344032e-11	8.9161643e-11	8.8433275e-11	8.9537155e-11	8.9117533e-11	8.9127074e-11	8.9031706e-11	8.888746e-11	8.9584833e-11	8.9084157e-11	8.9841135e-11	8.9073429e-11	8.9371448e-11	8.9586026e-11	8.9077003e-11	8.9488278e-11	8.9088924e-11	8.9718351e-11	8.915807e-11	8.9327344e-11	8.9445361e-11	8.9510926e-11	8.9724311e-11	8.9329731e-11	8.9124687e-11	8.9333305e-11	9.0114124e-11	8.9376222e-11	8.963371e-11	8.9445361e-11	8.9485891e-11	8.9620596e-11	9.0316782e-11	8.9270126e-11	8.9525234e-11	8.9148529e-11	8.9847095e-11	8.9775569e-11	8.8938724e-11	8.9400064e-11	8.9915048e-11	9.014154e-11	8.9345226e-11	8.9541922e-11	8.9812525e-11	8.9595567e-11	8.8936337e-11	8.8951832e-11	8.9159256e-11	8.9316617e-11	8.9105612e-11	8.9040046e-11	8.916403e-11	8.9210521e-11	8.9693315e-11	8.9346419e-11	8.8551291e-11	8.9278467e-11	8.9531195e-11	8.9257012e-11	8.9468009e-11	8.9564571e-11	8.9602714e-11	8.9606295e-11	9.0017563e-11	8.9500199e-11	8.9905507e-11	8.9563378e-11	8.9500199e-11	8.9879285e-11	8.908177e-11	8.9128267e-11	8.9582453e-11	8.9222442e-11	8.9223628e-11	8.9242704e-11	8.9177138e-11	8.9384562e-11	8.9738612e-11	8.9161643e-11	8.9533575e-11	8.9133034e-11	8.9115153e-11	8.9303502e-11	8.923913e-11	8.9007864e-11	8.8897001e-11	8.9199786e-11	8.9335692e-11	8.9383369e-11	8.9690935e-11	8.9077003e-11	8.920456e-11	8.9341652e-11	8.8554865e-11	8.9167604e-11	8.9025745e-11	8.9105612e-11	8.9590793e-11	8.9173564e-11	8.943344e-11	8.8949452e-11	8.943344e-11	8.994723e-11	8.9559804e-11	8.9570532e-11	8.9376222e-11	8.9695702e-11	8.920694e-11	8.9103232e-11	8.9562184e-11	8.9240323e-11	8.9372641e-11	8.9242704e-11	8.9541922e-11	8.9313036e-11	8.9875704e-11	8.9270126e-11	8.9230782e-11	8.9727885e-11	8.9508539e-11	8.9030512e-11	8.9839941e-11	8.9652785e-11	9.0039025e-11	9.0040218e-11	8.9702856e-11	8.9701663e-11	8.8951832e-11	8.9272506e-11	8.9497812e-11	8.9986574e-11	8.9541922e-11	8.9438207e-11	8.9323771e-11	8.9569338e-11	8.9466816e-11	8.9658746e-11	8.9077003e-11	8.9107999e-11	8.8978061e-11	8.939291e-11	8.9149722e-11	8.9553844e-11	8.8864811e-11	8.9501392e-11	8.9093691e-11	8.9618216e-11	8.8953026e-11	8.9527614e-11	8.9261779e-11	8.9701663e-11	8.8899381e-11	8.9037666e-11	8.9642058e-11	8.9253431e-11	8.9251051e-11	8.9522847e-11	8.8789712e-11	8.9252244e-11	8.9596754e-11	8.9417945e-11	8.9568145e-11	8.9214094e-11	8.9541922e-11	8.9285621e-11	8.9093691e-11	8.9345226e-11	8.9694509e-11	8.9650398e-11	8.9069849e-11	8.9376222e-11	8.9485891e-11	8.9012631e-11	8.9051967e-11	8.8968527e-11	8.8864811e-11	8.8719379e-11	8.8808787e-11	8.9519274e-11	8.9289194e-11	8.9740999e-11	8.9614635e-11	8.940125e-11	8.9509733e-11	9.0177303e-11	8.9748153e-11	8.9661133e-11	8.9532382e-11	8.9237936e-11	8.8999516e-11	8.9254625e-11	8.9260585e-11	8.9117533e-11	8.8839776e-11	8.9394103e-11
8.9268933e-11	8.939291e-11	8.9688548e-11	8.9351186e-11	8.951212e-11	9.0238102e-11	8.9509733e-11	8.9856636e-11	8.9560991e-11	8.9928155e-11	8.9357147e-11	8.9086544e-11	8.9613449e-11	8.982564e-11	8.9571725e-11	8.9500199e-11	8.927966e-11	8.893395e-11	8.95145e-11	8.931423e-11	8.9777956e-11	8.9414365e-11	8.9608675e-11	8.9242704e-11	8.9378602e-11	8.9649212e-11	8.9363107e-11	8.9265352e-11	8.9982993e-11	8.9501392e-11	8.9257012e-11	9.0347778e-11	8.9713584e-11	8.963133e-11	8.9478737e-11	8.966828e-11	8.9532382e-11	8.9146149e-11	8.9686161e-11	8.9307076e-11	8.9333305e-11	8.9022165e-11	8.936072e-11	8.9192639e-11	8.9714777e-11	8.9545496e-11	8.92737e-11	8.9719544e-11	8.931423e-11	8.9030512e-11	8.947397e-11	8.9248664e-11	8.9302309e-11	8.9534768e-11	8.9303502e-11	8.9267739e-11	8.9197406e-11	8.9407211e-11	8.9009057e-11	8.9202173e-11	8.9391716e-11	8.9308269e-11	8.8455923e-11	8.9476357e-11	8.9527614e-11	8.952046e-11	8.9032899e-11	8.9484697e-11	8.9364301e-11	8.9211707e-11	8.9725505e-11	8.9658746e-11	8.9290388e-11	8.9078196e-11	8.9714777e-11	8.9526421e-11	8.9187865e-11	8.9749347e-11	8.9296348e-11	8.9334498e-11	8.9242704e-11	8.9611062e-11	8.9726698e-11	8.9575299e-11	8.9210521e-11	8.9189059e-11	9.0182077e-11	8.9276087e-11	8.9864977e-11	8.9446554e-11	8.9501392e-11	8.9404831e-11	8.9798217e-11	8.9426286e-11	8.9891206e-11	8.9557417e-11	8.9551457e-11	8.9694509e-11	8.9046007e-11	8.9345226e-11	9.0046179e-11	8.9869744e-11	8.9918621e-11	8.9304696e-11	8.9855443e-11	8.9583646e-11	8.8968527e-11	8.9043627e-11	8.9049587e-11	8.908177e-11	8.9137801e-11	8.8888653e-11	8.8930377e-11	8.9353573e-11	8.947397e-11	8.8981635e-11	8.9121113e-11	8.8988789e-11	8.9329731e-11	8.9339265e-11	8.997942e-11	8.9216481e-11	8.978511e-11	8.9571725e-11	8.9576492e-11	8.9630137e-11	8.9698082e-11	8.9855443e-11	8.9748153e-11	8.9886439e-11	8.9159256e-11	8.9298735e-11	8.9572912e-11	8.9174758e-11	8.9404831e-11	8.9456088e-11	8.9614635e-11	8.9248664e-11	8.9996108e-11	8.927966e-11	8.9854249e-11	8.8840969e-11	8.9396483e-11	8.9150916e-11	8.9060315e-11	8.8932764e-11	8.9088924e-11	8.8888653e-11	8.9069849e-11	8.9107999e-11	8.9801798e-11	8.9333305e-11	8.95145e-11	8.9410791e-11	8.8758716e-11	8.8832622e-11	8.8898187e-11	8.9197406e-11	8.9310656e-11	8.9237936e-11	9.0062867e-11	8.9031706e-11	8.9375028e-11	8.9841135e-11	8.9475163e-11	8.947397e-11	8.9717157e-11	8.9664706e-11	8.9032899e-11	8.9004283e-11	8.9437013e-11	8.9425092e-11	8.9333305e-11	8.9293968e-11	8.924509e-11	8.8906535e-11	8.9336878e-11	8.9321384e-11	8.9676627e-11	8.958722e-11	8.9526421e-11	8.9148529e-11	8.9537155e-11	8.9726698e-11	8.9830407e-11	9.0012796e-11	8.9675434e-11	8.9684975e-11	8.9391716e-11	8.9074623e-11	8.9468009e-11	8.959318e-11	8.9864977e-11	8.9464436e-11	8.9845902e-11	8.9484697e-11	8.9324957e-11	8.9376222e-11	8.8957793e-11	8.9150916e-11	8.9051967e-11	8.908177e-11	8.9016204e-11	8.9608675e-11	8.9532382e-11	8.9237936e-11	8.8943491e-11	8.9055548e-11	8.9042433e-11	8.9609868e-11	8.9227209e-11	8.9632517e-11	8.8907728e-11	8.8995943e-11	8.9782723e-11	8.9183098e-11	8.9075809e-11	8.9642058e-11	8.9071042e-11	8.9282047e-11	8.9559804e-11	8.9733845e-11	8.9491851e-11	8.9156876e-11	8.9868557e-11	8.9543116e-11	8.954669e-11	8.9259392e-11	8.9758881e-11	8.9757687e-11	8.9397677e-11	8.9527614e-11	8.940125e-11	8.9149722e-11	8.9063888e-11	8.9291581e-11	8.9071042e-11	8.8869578e-11	8.861805e-11	8.9528808e-11	8.966828e-11	8.9839941e-11	8.9732652e-11	8.943344e-11	8.9503772e-11	8.9732652e-11	8.9588413e-11	8.9921008e-11	8.963371e-11	8.9553844e-11	8.8997136e-11	8.9042433e-11	8.9602714e-11	8.9264166e-11	8.8656193e-11	8.9136608e-11
8.9733845e-11	8.9887625e-11	8.9714777e-11	8.9483511e-11	8.9257012e-11	9.0091476e-11	8.9456088e-11	8.9656359e-11	8.9348799e-11	8.936072e-11	8.9097271e-11	8.8883886e-11	8.92737e-11	9.0091476e-11	8.9458475e-11	8.9299929e-11	8.95145e-11	8.9216481e-11	8.9740999e-11	8.9402444e-11	8.9769608e-11	8.9179525e-11	8.9508539e-11	8.8888653e-11	8.9280854e-11	8.954669e-11	8.931423e-11	8.9670667e-11	8.9597947e-11	8.9507353e-11	8.8781364e-11	9.0242869e-11	8.932019e-11	8.9420325e-11	8.9755307e-11	8.9417945e-11	8.9688548e-11	8.9141375e-11	8.9729078e-11	8.9196213e-11	8.9257012e-11	8.9679014e-11	8.95145e-11	8.9226015e-11	8.9669473e-11	8.9309463e-11	8.9357147e-11	8.9485891e-11	9.0224987e-11	8.9425092e-11	8.9835174e-11	8.9156876e-11	8.9606295e-11	8.8963753e-11	8.9867364e-11	8.9051967e-11	8.9059121e-11	8.9053161e-11	8.88064e-11	8.9150916e-11	8.9562184e-11	8.9190252e-11	8.876825e-11	8.9123493e-11	8.9363107e-11	8.9304696e-11	8.9259392e-11	8.9515693e-11	8.9261779e-11	8.9322577e-11	8.9757687e-11	8.9677821e-11	8.9218861e-11	8.8949452e-11	8.9744573e-11	8.9431053e-11	8.9310656e-11	8.924509e-11	8.990074e-11	8.9779149e-11	8.9301115e-11	8.9913854e-11	8.9843522e-11	8.951808e-11	8.9274893e-11	8.8929183e-11	8.9690935e-11	8.9530001e-11	8.9769608e-11	8.9411985e-11	8.8944685e-11	8.9226015e-11	8.904482e-11	8.9742193e-11	8.9869744e-11	9.0077168e-11	8.9557417e-11	8.9965112e-11	8.920098e-11	8.9012631e-11	8.9998495e-11	8.982802e-11	8.9832794e-11	8.9912661e-11	8.9750533e-11	8.9391716e-11	8.9364301e-11	8.9141375e-11	8.9309463e-11	8.9725505e-11	8.8850503e-11	8.8685996e-11	8.9168797e-11	8.9272506e-11	8.9216481e-11	8.8906535e-11	8.8876732e-11	8.9408404e-11	8.9334498e-11	8.9410791e-11	9.0357312e-11	8.8842163e-11	8.9619409e-11	8.9353573e-11	8.9507353e-11	8.958722e-11	8.9700469e-11	8.9763648e-11	9.0065247e-11	8.9630137e-11	8.9130647e-11	8.8979255e-11	8.9261779e-11	8.9342839e-11	8.8967334e-11	8.982564e-11	8.9383369e-11	8.9029319e-11	8.967424e-11	8.951808e-11	8.9887625e-11	8.9451321e-11	8.9673054e-11	8.9469203e-11	8.845473e-11	8.9029319e-11	8.8831435e-11	8.8833815e-11	8.9801798e-11	8.9242704e-11	8.9694509e-11	8.9591987e-11	8.9156876e-11	8.9335692e-11	8.8888653e-11	8.9445361e-11	8.9272506e-11	8.939291e-11	8.9670667e-11	8.9284427e-11	8.9855443e-11	8.9428673e-11	8.9301115e-11	8.9812525e-11	8.9421519e-11	8.952046e-11	8.9675434e-11	9.0023523e-11	8.963133e-11	8.8910108e-11	8.951212e-11	8.9413171e-11	8.9226015e-11	8.9113959e-11	8.9502579e-11	8.9297542e-11	8.9553844e-11	8.9272506e-11	8.940125e-11	8.9277273e-11	8.924509e-11	8.9082963e-11	8.9426286e-11	8.9504966e-11	8.9510926e-11	9.0000875e-11	8.959318e-11	8.9854249e-11	8.9851862e-11	8.9351186e-11	8.9963918e-11	8.932019e-11	8.982206e-11	8.8989982e-11	8.962775e-11	8.9402444e-11	8.9570532e-11	8.8949452e-11	8.9291581e-11	8.9141375e-11	8.951212e-11	8.9034086e-11	8.9274893e-11	8.9465629e-11	8.8926803e-11	8.8851697e-11	8.9162837e-11	8.9224822e-11	8.8776597e-11	8.9077003e-11	8.8997136e-11	8.9248664e-11	8.8613283e-11	8.8762289e-11	8.9811332e-11	8.9131841e-11	8.872772e-11	8.9634904e-11	8.9553844e-11	8.962775e-11	8.9711197e-11	8.9243897e-11	8.9661133e-11	8.9023358e-11	8.9686161e-11	8.9550263e-11	8.9590793e-11	8.8638312e-11	9.0071207e-11	8.9711197e-11	8.9084157e-11	8.9195019e-11	8.9565765e-11	8.9121113e-11	8.8716992e-11	8.9472776e-11	8.8955412e-11	8.9237936e-11	8.8864811e-11	8.9173564e-11	8.9839941e-11	8.9082963e-11	8.9727885e-11	8.9632517e-11	8.9708817e-11	8.9327344e-11	8.9383369e-11	8.9296348e-11	8.9267739e-11	8.9415558e-11	8.8863618e-11	8.9084157e-11	8.9333305e-11	8.9247471e-11	8.9055548e-11	8.9407211e-11
8.9694509e-11	8.9655172e-11	8.9731465e-11	8.9178331e-11	8.9670667e-11	8.9540729e-11	8.9509733e-11	8.9322577e-11	8.9528808e-11	8.9228402e-11	8.9112766e-11	8.9165217e-11	8.9372641e-11	8.9931736e-11	8.9347613e-11	8.9450128e-11	8.9750533e-11	8.9028125e-11	8.9544303e-11	8.92737e-11	9.0140354e-11	8.9231976e-11	8.9288008e-11	8.9136608e-11	8.962537e-11	8.9403637e-11	8.9357147e-11	8.9488278e-11	8.9324957e-11	8.9528808e-11	8.8910108e-11	8.9758881e-11	8.8868385e-11	8.9454895e-11	9.0000875e-11	8.9305889e-11	8.9513313e-11	8.923555e-11	8.9340459e-11	8.9323771e-11	8.9556224e-11	8.9189059e-11	8.9662319e-11	8.9031706e-11	8.943344e-11	8.9084157e-11	8.8838582e-11	8.9332111e-11	9.0263137e-11	8.8435662e-11	8.9386949e-11	8.908773e-11	8.9378602e-11	8.8991176e-11	8.9472776e-11	8.9224822e-11	8.8655e-11	8.8696724e-11	8.8805206e-11	8.9042433e-11	8.9061508e-11	8.9193826e-11	8.8856464e-11	8.9221248e-11	8.9564571e-11	8.9123493e-11	8.9313036e-11	8.904124e-11	8.9203367e-11	8.9459669e-11	8.9251051e-11	8.9103232e-11	8.9365494e-11	8.8989982e-11	8.9621789e-11	8.9855443e-11	8.9440594e-11	8.9669473e-11	8.9499005e-11	8.9879285e-11	8.9355953e-11	8.9357147e-11	8.9659939e-11	8.9251051e-11	8.9185485e-11	8.9185485e-11	8.9805371e-11	8.9351186e-11	8.9484697e-11	8.9590793e-11	8.9152109e-11	8.9223628e-11	8.8954219e-11	8.9966305e-11	8.9442974e-11	8.9682588e-11	8.9636097e-11	8.978511e-11	8.9323771e-11	8.9364301e-11	8.9930542e-11	8.9786296e-11	8.9837561e-11	8.982564e-11	8.9838754e-11	8.9293968e-11	8.932019e-11	8.9372641e-11	8.9192639e-11	8.9707623e-11	8.9094884e-11	8.9105612e-11	8.9190252e-11	8.9217668e-11	8.8920843e-11	8.932019e-11	8.8780171e-11	8.9357147e-11	8.9448934e-11	8.9515693e-11	8.9837561e-11	8.8958986e-11	8.9650398e-11	8.9808952e-11	8.9596754e-11	8.9220055e-11	8.935476e-11	8.9522847e-11	9.0378767e-11	8.9348799e-11	8.9533575e-11	8.9296348e-11	8.9136608e-11	8.9679014e-11	8.9171177e-11	8.9912661e-11	8.9400064e-11	8.888508e-11	8.9159256e-11	8.9509733e-11	8.9766035e-11	8.9560991e-11	8.9534768e-11	8.947993e-11	8.9299929e-11	8.8668115e-11	8.888508e-11	8.87313e-11	8.9916234e-11	8.9065082e-11	8.9249858e-11	8.9535962e-11	8.9460855e-11	8.9189059e-11	8.8643079e-11	8.9422712e-11	8.8651426e-11	8.9810138e-11	8.9767228e-11	8.9259392e-11	8.9394103e-11	8.9035279e-11	8.9240323e-11	8.9916234e-11	8.9797031e-11	8.9463242e-11	8.9613449e-11	8.9754114e-11	8.924509e-11	8.9373835e-11	8.9724311e-11	8.9330918e-11	8.9357147e-11	8.9093691e-11	8.9272506e-11	8.9737426e-11	8.9509733e-11	8.9310656e-11	8.9230782e-11	8.9444167e-11	8.920098e-11	8.8479765e-11	8.9590793e-11	8.9723118e-11	8.9761268e-11	9.0122472e-11	8.9783916e-11	8.9737426e-11	8.9636097e-11	8.9637291e-11	8.9719544e-11	8.9779149e-11	8.9762454e-11	8.9503772e-11	8.9700469e-11	8.8898187e-11	8.9106805e-11	8.9322577e-11	8.8864811e-11	8.9309463e-11	8.9150916e-11	8.8889847e-11	8.9315423e-11	8.9203367e-11	8.8649039e-11	8.9221248e-11	8.9249858e-11	8.9022165e-11	8.8957793e-11	8.8989982e-11	8.9288008e-11	8.8889847e-11	8.8502414e-11	8.9249858e-11	8.9481124e-11	8.9288008e-11	8.853341e-11	8.9419132e-11	8.9441787e-11	8.9379795e-11	8.9437013e-11	8.9236743e-11	8.9620596e-11	8.931185e-11	8.9725505e-11	8.9394103e-11	8.9307076e-11	8.8963753e-11	8.9601528e-11	8.9950811e-11	8.9094884e-11	8.9380989e-11	8.9276087e-11	8.9148529e-11	8.9012631e-11	8.9195019e-11	8.9016204e-11	8.9060315e-11	8.9091311e-11	8.9168797e-11	8.9489471e-11	8.908177e-11	8.9500199e-11	9.0017563e-11	8.9683781e-11	8.9165217e-11	8.9137801e-11	8.971239e-11	8.9249858e-11	8.9140188e-11	8.9453708e-11	8.9335692e-11	8.9502579e-11	8.9309463e-11	8.9094884e-11	8.966828e-11
8.9612255e-11	8.9382182e-11	8.9833981e-11	8.9464436e-11	8.9425092e-11	8.9088924e-11	8.931781e-11	8.9814912e-11	8.9882858e-11	8.9530001e-11	8.9184292e-11	8.9326151e-11	8.9351186e-11	8.955503e-11	8.9102038e-11	8.9788683e-11	8.9448934e-11	8.9345226e-11	8.9515693e-11	8.8793285e-11	8.9847095e-11	8.8953026e-11	8.9055548e-11	8.9628943e-11	8.9727885e-11	8.9144955e-11	8.9705236e-11	8.9606295e-11	8.9602714e-11	8.9371448e-11	8.9142568e-11	8.9931736e-11	8.8957793e-11	8.9385756e-11	9.0402609e-11	8.9491851e-11	8.9402444e-11	8.8914882e-11	8.9389329e-11	8.962537e-11	8.9720738e-11	8.9409598e-11	8.9661133e-11	8.9189059e-11	8.9892399e-11	8.9322577e-11	8.8844543e-11	8.9468009e-11	8.9725505e-11	8.853341e-11	8.9192639e-11	8.9017398e-11	8.9304696e-11	8.888508e-11	8.9539536e-11	8.9327344e-11	8.8949452e-11	8.857752e-11	8.8967334e-11	8.9371448e-11	8.9054354e-11	8.94394e-11	8.8488113e-11	8.9440594e-11	8.9123493e-11	8.920694e-11	8.9566951e-11	8.8848123e-11	8.907939e-11	8.9863783e-11	8.9620596e-11	8.8643079e-11	8.9619409e-11	8.91986e-11	8.94394e-11	8.9783916e-11	8.9644438e-11	8.9710003e-11	8.9676627e-11	8.9725505e-11	8.947159e-11	8.903886e-11	8.951808e-11	8.8899381e-11	8.9566951e-11	8.9179525e-11	8.9504966e-11	8.9309463e-11	8.9106805e-11	8.9506159e-11	8.9153296e-11	8.9142568e-11	8.9143762e-11	8.9533575e-11	8.8900574e-11	8.9653979e-11	8.9661133e-11	8.9428673e-11	8.9324957e-11	9.0312015e-11	8.9744573e-11	8.9490658e-11	8.9774375e-11	8.979107e-11	8.9556224e-11	8.912588e-11	8.903886e-11	8.9347613e-11	8.9280854e-11	8.947993e-11	8.9040046e-11	8.9094884e-11	8.9525234e-11	8.9313036e-11	8.9078196e-11	8.9193826e-11	8.9270126e-11	8.9075809e-11	8.916403e-11	8.9700469e-11	8.9562184e-11	8.9056741e-11	8.9506159e-11	8.9504966e-11	8.920456e-11	8.9216481e-11	8.9172371e-11	8.9185485e-11	8.9679014e-11	8.9134228e-11	8.9541922e-11	8.920694e-11	8.8992369e-11	8.9755307e-11	8.9686161e-11	8.982564e-11	8.9386949e-11	8.9456088e-11	8.9375028e-11	8.947755e-11	8.9583646e-11	8.9210521e-11	8.9019785e-11	8.9168797e-11	8.9458475e-11	8.8610896e-11	8.888746e-11	8.8700304e-11	8.9760074e-11	8.9131841e-11	8.9527614e-11	8.9673054e-11	8.9230782e-11	8.9180718e-11	8.8789712e-11	8.9414365e-11	8.9171177e-11	8.9458475e-11	8.9522847e-11	8.9302309e-11	8.9642058e-11	8.893157e-11	8.9859016e-11	8.9732652e-11	8.9389329e-11	8.9864977e-11	8.9605101e-11	8.9744573e-11	8.9496618e-11	8.94394e-11	8.9351186e-11	8.9068662e-11	9.0050946e-11	8.9463242e-11	8.8880306e-11	8.9547883e-11	8.9667093e-11	8.9001903e-11	8.9556224e-11	8.9675434e-11	8.935834e-11	8.8135249e-11	8.9515693e-11	8.9688548e-11	8.9369068e-11	8.9686161e-11	8.9838754e-11	8.9856636e-11	8.9710003e-11	8.9215288e-11	8.9292775e-11	8.9524041e-11	8.99067e-11	8.9138995e-11	8.974696e-11	8.8938724e-11	8.9468009e-11	8.9566951e-11	8.8950645e-11	8.916045e-11	8.9562184e-11	8.8740834e-11	8.9539536e-11	8.9855443e-11	8.876825e-11	8.9180718e-11	8.9638477e-11	8.8869578e-11	8.9061508e-11	8.9056741e-11	8.908535e-11	8.9168797e-11	8.8556058e-11	8.9123493e-11	8.9367874e-11	8.9622983e-11	8.9010244e-11	8.967186e-11	8.9135414e-11	8.9558611e-11	8.9007864e-11	8.9106805e-11	8.9321384e-11	8.9537155e-11	8.9390523e-11	8.9295155e-11	8.9025745e-11	8.9016204e-11	8.923913e-11	8.9626556e-11	8.9289194e-11	8.9447748e-11	8.9303502e-11	8.9391716e-11	8.9003097e-11	8.9292775e-11	8.9091311e-11	8.8901768e-11	8.8864811e-11	8.947755e-11	9.0099816e-11	8.9297542e-11	8.9645631e-11	8.993889e-11	9.0080748e-11	8.9794644e-11	9.006406e-11	8.9404831e-11	8.939887e-11	8.9091311e-11	8.9402444e-11	8.9694509e-11	8.9389329e-11	8.9098465e-11	8.9278467e-11	8.9283234e-11
8.9729078e-11	8.9445361e-11	8.9417945e-11	8.9346419e-11	8.9029319e-11	8.9290388e-11	8.9063888e-11	8.9649212e-11	8.9736232e-11	8.9704043e-11	8.9267739e-11	8.9291581e-11	8.9640864e-11	8.9466816e-11	8.9149722e-11	8.9522847e-11	8.9605101e-11	8.9077003e-11	8.9386949e-11	8.9193826e-11	9.0247643e-11	8.9330918e-11	8.9490658e-11	8.9756494e-11	8.9373835e-11	8.9259392e-11	8.9878091e-11	8.9774375e-11	8.9963918e-11	8.9816099e-11	8.9179525e-11	9.0073594e-11	8.9155683e-11	8.9755307e-11	9.0047365e-11	8.9868557e-11	8.9700469e-11	8.9456088e-11	8.9501392e-11	8.9349993e-11	8.9416752e-11	8.9318997e-11	8.9982993e-11	8.9179525e-11	8.9528808e-11	8.9457282e-11	8.8678842e-11	8.9340459e-11	8.9282047e-11	8.8809973e-11	8.9113959e-11	8.9531195e-11	8.931781e-11	8.9169991e-11	8.9624176e-11	8.9003097e-11	8.9372641e-11	8.9105612e-11	8.850122e-11	8.931423e-11	8.9029319e-11	8.9602714e-11	8.8819514e-11	8.952046e-11	8.9078196e-11	8.9216481e-11	8.9447748e-11	8.8941104e-11	8.8987595e-11	8.9720738e-11	8.9501392e-11	8.8920843e-11	8.9566951e-11	8.9278467e-11	8.9767228e-11	8.9710003e-11	8.947159e-11	8.9710003e-11	8.9557417e-11	8.9701663e-11	8.9488278e-11	8.9342839e-11	9.0003262e-11	8.896018e-11	8.8911302e-11	8.8866005e-11	8.923913e-11	8.9452515e-11	8.939291e-11	8.9603908e-11	8.8999516e-11	8.9371448e-11	8.904482e-11	8.9428673e-11	8.9218861e-11	8.9919815e-11	8.9417945e-11	8.9634904e-11	8.9519274e-11	8.9545496e-11	8.9903127e-11	8.9966305e-11	8.9701663e-11	8.9880478e-11	8.9681394e-11	8.9264166e-11	8.8624011e-11	8.9286814e-11	8.8864811e-11	8.9795837e-11	8.9334498e-11	8.9093691e-11	8.9416752e-11	8.9347613e-11	8.9309463e-11	8.9133034e-11	8.9099651e-11	8.9123493e-11	8.9013824e-11	8.9571725e-11	8.9590793e-11	8.9040046e-11	8.9179525e-11	8.9873324e-11	8.9167604e-11	8.9159256e-11	8.9255818e-11	8.9556224e-11	9.0178497e-11	8.9003097e-11	8.9218861e-11	8.9109192e-11	8.9147335e-11	8.962775e-11	8.9885245e-11	8.9608675e-11	8.9290388e-11	8.9541922e-11	8.9396483e-11	8.9577686e-11	8.9088924e-11	8.9133034e-11	8.9305889e-11	8.9462049e-11	8.9189059e-11	8.8994749e-11	8.9359534e-11	8.8721759e-11	8.9859016e-11	8.8849317e-11	8.9558611e-11	8.9727885e-11	8.9061508e-11	8.9553844e-11	8.9068662e-11	8.9252244e-11	8.908773e-11	8.9276087e-11	8.9804178e-11	8.9378602e-11	8.9632517e-11	8.9110386e-11	8.9804178e-11	8.9545496e-11	8.9208134e-11	8.9726698e-11	8.9496618e-11	8.9729078e-11	8.9173564e-11	8.9196213e-11	8.9705236e-11	8.9159256e-11	8.9973459e-11	8.9348799e-11	8.8817127e-11	8.990074e-11	8.9892399e-11	8.904124e-11	8.9189059e-11	8.9488278e-11	8.9107999e-11	8.9062702e-11	8.9484697e-11	8.9818486e-11	8.9377408e-11	8.9543116e-11	8.9711197e-11	8.9700469e-11	8.9149722e-11	8.9302309e-11	8.9578872e-11	8.9533575e-11	8.994127e-11	8.9494238e-11	8.9243897e-11	8.8796866e-11	8.91986e-11	8.9710003e-11	8.912588e-11	8.9502579e-11	8.9696896e-11	8.8918456e-11	8.9707623e-11	8.9596754e-11	8.8503607e-11	8.8919649e-11	8.9463242e-11	8.8838582e-11	8.8943491e-11	8.8818321e-11	8.8824281e-11	8.927966e-11	8.9017398e-11	8.9366681e-11	8.9378602e-11	8.899833e-11	8.9028125e-11	8.9223628e-11	8.9106805e-11	8.9549076e-11	8.927966e-11	8.9838754e-11	8.9071042e-11	8.9017398e-11	8.912588e-11	8.9434633e-11	8.9266546e-11	8.9036473e-11	8.9744573e-11	8.9744573e-11	8.947993e-11	8.9458475e-11	8.9102038e-11	8.9221248e-11	8.8936337e-11	8.931781e-11	8.9336878e-11	8.9394103e-11	8.9024552e-11	8.9205747e-11	8.9998495e-11	8.9397677e-11	8.9919815e-11	8.9340459e-11	8.9515693e-11	9.0072401e-11	8.9651592e-11	8.9394103e-11	8.959318e-11	8.9340459e-11	8.9502579e-11	8.9388143e-11	8.959318e-11	8.9121113e-11	8.9144955e-11	8.8867198e-11
8.9332111e-11	8.9499005e-11	8.9609868e-11	8.9154489e-11	8.9034086e-11	8.9857823e-11	8.9116346e-11	8.9708817e-11	8.9719544e-11	8.9550263e-11	8.9180718e-11	8.9353573e-11	8.9482317e-11	8.9565765e-11	8.9329731e-11	8.9508539e-11	8.9689742e-11	8.9276087e-11	8.9457282e-11	8.936072e-11	9.0438372e-11	8.9059121e-11	8.9295155e-11	8.9454895e-11	8.9454895e-11	8.9214094e-11	8.9180718e-11	9.006644e-11	8.9998495e-11	8.9705236e-11	8.9043627e-11	8.9957958e-11	8.9303502e-11	8.9510926e-11	8.9704043e-11	8.9478737e-11	8.9345226e-11	8.9212901e-11	9.0050946e-11	8.9296348e-11	8.9435827e-11	8.9211707e-11	9.0419304e-11	8.9179525e-11	8.9849482e-11	8.8969714e-11	8.9088924e-11	8.9305889e-11	8.9599141e-11	8.8894614e-11	8.947755e-11	8.9599141e-11	8.9077003e-11	8.9153296e-11	8.9334498e-11	8.9346419e-11	8.9724311e-11	8.8691957e-11	8.8392745e-11	8.9106805e-11	8.8773024e-11	8.9589607e-11	8.8672882e-11	8.9032899e-11	8.8739641e-11	8.9404831e-11	8.9097271e-11	8.9500199e-11	8.931423e-11	8.9686161e-11	8.940125e-11	8.9246284e-11	8.947755e-11	8.9082963e-11	8.95145e-11	9.0149888e-11	8.9640864e-11	8.9667093e-11	8.96659e-11	8.8953026e-11	8.9876898e-11	8.9267739e-11	8.9689742e-11	8.92737e-11	8.8954219e-11	8.8942298e-11	8.9522847e-11	8.9652785e-11	8.9100845e-11	8.931185e-11	8.9425092e-11	8.98316e-11	8.8956606e-11	8.9833981e-11	8.9338072e-11	8.9926969e-11	8.9557417e-11	8.978511e-11	8.9830407e-11	8.9841135e-11	8.9857823e-11	8.9743386e-11	8.978749e-11	8.9742193e-11	8.9452515e-11	8.9689742e-11	8.9413171e-11	8.9020978e-11	8.8899381e-11	8.9329731e-11	8.9233169e-11	8.908177e-11	8.9309463e-11	8.9165217e-11	8.9142568e-11	8.8986409e-11	8.9231976e-11	8.947755e-11	8.857752e-11	8.9388143e-11	8.982564e-11	8.8773024e-11	8.9364301e-11	8.986617e-11	8.9315423e-11	8.931185e-11	8.9545496e-11	8.951212e-11	9.0819845e-11	8.9193826e-11	8.8918456e-11	8.8563212e-11	8.903886e-11	8.9628943e-11	8.9863783e-11	8.963371e-11	8.8850503e-11	8.9528808e-11	8.9429866e-11	8.9462049e-11	8.9110386e-11	8.9495432e-11	8.9172371e-11	8.9798217e-11	8.9088924e-11	8.9189059e-11	8.9369068e-11	8.889104e-11	8.9639671e-11	8.9264166e-11	8.9462049e-11	8.9522847e-11	8.9208134e-11	8.9999681e-11	8.9035279e-11	8.9131841e-11	8.8867198e-11	8.9187865e-11	8.9717157e-11	8.9217668e-11	8.9432246e-11	8.9380989e-11	8.9437013e-11	8.9264166e-11	8.9189059e-11	8.9760074e-11	8.9692122e-11	8.9460855e-11	8.9183098e-11	8.9193826e-11	8.9285621e-11	8.9572912e-11	8.9839941e-11	8.9365494e-11	8.9149722e-11	8.947159e-11	8.9761268e-11	8.9251051e-11	8.9196213e-11	8.9413171e-11	8.920098e-11	8.9168797e-11	8.9193826e-11	8.9501392e-11	8.9640864e-11	8.9719544e-11	8.9612255e-11	8.9382182e-11	8.9040046e-11	8.9165217e-11	8.9661133e-11	8.9710003e-11	9.0186844e-11	8.9470396e-11	8.9036473e-11	8.8585861e-11	8.9531195e-11	8.9743386e-11	8.9195019e-11	8.9710003e-11	8.9338072e-11	8.8955412e-11	8.9586026e-11	8.9615829e-11	8.8485726e-11	8.9147335e-11	8.8945872e-11	8.8919649e-11	8.8868385e-11	8.8997136e-11	8.9050781e-11	8.9005477e-11	8.939529e-11	8.9382182e-11	8.9848289e-11	8.940125e-11	8.8739641e-11	8.916403e-11	8.9365494e-11	8.9227209e-11	8.9758881e-11	8.9534768e-11	8.9307076e-11	8.9538342e-11	8.8802826e-11	8.9421519e-11	8.9344032e-11	8.9097271e-11	8.994127e-11	8.967186e-11	8.9664706e-11	8.9701663e-11	8.9015018e-11	8.8975674e-11	8.8645466e-11	8.9153296e-11	8.893157e-11	8.9584833e-11	8.8626391e-11	8.9379795e-11	8.9252244e-11	8.9437013e-11	8.9874518e-11	8.8999516e-11	8.9745766e-11	9.0018756e-11	8.9620596e-11	8.9444167e-11	8.9177138e-11	8.947993e-11	8.966828e-11	8.9539536e-11	8.9459669e-11	8.9253431e-11	8.9046007e-11	8.9073429e-11
8.955265e-11	8.9773189e-11	8.9458475e-11	8.9236743e-11	8.9451321e-11	8.9948424e-11	8.9530001e-11	8.9955578e-11	8.9426286e-11	8.9732652e-11	8.916641e-11	8.9357147e-11	8.9301115e-11	8.9316617e-11	8.9590793e-11	8.9570532e-11	8.9829214e-11	8.9140188e-11	8.9532382e-11	8.9115153e-11	9.0458641e-11	8.923913e-11	8.9384562e-11	8.9221248e-11	8.9450128e-11	8.9377408e-11	8.9146149e-11	8.9619409e-11	8.9848289e-11	8.9476357e-11	8.9544303e-11	9.001995e-11	8.9719544e-11	8.9637291e-11	8.978511e-11	8.9570532e-11	8.9237936e-11	8.9266546e-11	8.9894779e-11	8.908773e-11	9.0040218e-11	8.9057928e-11	8.9910281e-11	8.947993e-11	8.9538342e-11	8.8881499e-11	8.9117533e-11	8.9651592e-11	8.9680201e-11	8.9026939e-11	8.9414365e-11	8.9714777e-11	8.9376222e-11	8.9140188e-11	8.9693315e-11	8.931423e-11	8.979107e-11	8.8908922e-11	8.8662154e-11	8.9203367e-11	8.8594208e-11	8.9713584e-11	8.834148e-11	8.9371448e-11	8.9148529e-11	8.9566951e-11	8.9195019e-11	8.9364301e-11	8.9155683e-11	9.0127239e-11	8.9296348e-11	8.896614e-11	8.9564571e-11	8.9007864e-11	8.9565765e-11	9.010101e-11	8.9638477e-11	8.9428673e-11	8.9370261e-11	8.8869578e-11	8.9435827e-11	8.9453708e-11	8.9516887e-11	8.9414365e-11	8.9019785e-11	8.9053161e-11	8.9330918e-11	8.9456088e-11	8.9224822e-11	8.9309463e-11	8.9494238e-11	8.9442974e-11	8.9357147e-11	8.9988954e-11	8.9409598e-11	9.0143927e-11	8.9624176e-11	8.9707623e-11	8.9165217e-11	8.9277273e-11	8.9580066e-11	8.9307076e-11	8.9863783e-11	8.9926969e-11	8.9361914e-11	8.9022165e-11	8.9168797e-11	8.8842163e-11	8.9097271e-11	8.8955412e-11	8.9305889e-11	8.9429866e-11	8.8559639e-11	8.9107999e-11	8.9763648e-11	8.9053161e-11	8.9197406e-11	8.9441787e-11	8.8936337e-11	8.9321384e-11	8.9980613e-11	8.8683616e-11	8.9541922e-11	8.9805371e-11	8.951808e-11	8.9138995e-11	8.9683781e-11	8.9504966e-11	9.0703021e-11	8.8603742e-11	8.8939911e-11	8.8918456e-11	8.9348799e-11	8.9634904e-11	8.9606295e-11	8.9367874e-11	8.9026939e-11	8.9403637e-11	8.9441787e-11	8.9332111e-11	8.9055548e-11	8.9124687e-11	8.893157e-11	8.9757687e-11	8.8763483e-11	8.8937531e-11	8.9429866e-11	8.8666921e-11	8.9872131e-11	8.8740834e-11	8.955503e-11	8.9541922e-11	8.9174758e-11	8.9882858e-11	8.9341652e-11	8.9384562e-11	8.951212e-11	8.8848123e-11	8.9879285e-11	8.9649212e-11	8.9733845e-11	8.9557417e-11	8.9705236e-11	8.923913e-11	8.8938724e-11	8.9962732e-11	8.9951997e-11	8.9769608e-11	8.9754114e-11	8.8967334e-11	8.9179525e-11	8.9602714e-11	8.9507353e-11	8.9199786e-11	8.9231976e-11	8.9583646e-11	8.9978226e-11	8.9334498e-11	8.931185e-11	8.9588413e-11	8.9528808e-11	8.9012631e-11	8.9122307e-11	8.9220055e-11	8.9975839e-11	8.9600334e-11	8.9451321e-11	8.9487084e-11	8.935238e-11	8.908177e-11	8.9541922e-11	8.9186679e-11	8.9878091e-11	8.9454895e-11	8.8980448e-11	8.8464271e-11	8.9613449e-11	8.9652785e-11	8.896614e-11	8.9293968e-11	8.9446554e-11	8.940125e-11	8.9187865e-11	8.9215288e-11	8.8403472e-11	8.8911302e-11	8.9197406e-11	8.8751562e-11	8.8987595e-11	8.8935144e-11	8.9308269e-11	8.9057928e-11	8.849526e-11	8.9589607e-11	9.0228568e-11	8.9370261e-11	8.8763483e-11	8.9327344e-11	8.9212901e-11	8.9276087e-11	8.9707623e-11	8.9030512e-11	8.9309463e-11	8.9140188e-11	8.9048394e-11	8.8980448e-11	8.9177138e-11	8.9149722e-11	8.9826833e-11	8.9597947e-11	8.9379795e-11	8.9272506e-11	8.8672882e-11	8.9351186e-11	8.8719379e-11	8.9448934e-11	8.9122307e-11	8.8989982e-11	8.8747988e-11	8.9367874e-11	8.9428673e-11	8.9168797e-11	8.9910281e-11	8.9339265e-11	8.9699276e-11	8.9692122e-11	8.9850676e-11	8.9383369e-11	8.9221248e-11	8.9676627e-11	8.9445361e-11	8.9211707e-11	8.9565765e-11	8.9230782e-11	8.900071e-11	8.9179525e-11
8.9768415e-11	8.9551457e-11	8.9475163e-11	8.9800604e-11	9.0011602e-11	8.9805371e-11	8.9379795e-11	8.9663513e-11	8.9723118e-11	8.9437013e-11	8.9506159e-11	8.9537155e-11	8.9261779e-11	8.9212901e-11	8.9452515e-11	8.9580066e-11	9.0083128e-11	8.9226015e-11	8.9662319e-11	8.8849317e-11	9.0233335e-11	8.8641892e-11	8.9833981e-11	8.9023358e-11	8.9177138e-11	8.9388143e-11	8.9142568e-11	8.9658746e-11	9.0029484e-11	8.9258205e-11	8.9580066e-11	8.9890012e-11	8.9375028e-11	8.9513313e-11	8.9980613e-11	8.9634904e-11	8.9688548e-11	8.8917262e-11	8.9608675e-11	8.9233169e-11	8.9777956e-11	8.9497812e-11	8.9797031e-11	8.9614635e-11	8.9611062e-11	8.8830242e-11	8.8895807e-11	8.959318e-11	8.9274893e-11	8.924509e-11	8.931423e-11	8.9817292e-11	8.9117533e-11	8.931185e-11	8.9714777e-11	8.9990147e-11	8.9537155e-11	8.8868385e-11	8.8920843e-11	8.9432246e-11	8.8918456e-11	8.9811332e-11	8.8695537e-11	8.963371e-11	8.9061508e-11	8.9202173e-11	8.908535e-11	8.9524041e-11	8.8705071e-11	8.9957958e-11	8.9566951e-11	8.9001903e-11	8.9818486e-11	8.9773189e-11	8.9330918e-11	8.9740999e-11	8.9649212e-11	8.9551457e-11	8.9177138e-11	8.8992369e-11	8.9526421e-11	8.9421519e-11	8.9560991e-11	8.9720738e-11	8.8992369e-11	8.903886e-11	8.9334498e-11	8.9464436e-11	8.9797031e-11	8.9276087e-11	8.9531195e-11	8.8877926e-11	8.939887e-11	8.9562184e-11	8.9094884e-11	8.9639671e-11	8.9727885e-11	8.9361914e-11	8.9417945e-11	8.9386949e-11	8.9638477e-11	8.9500199e-11	9.0021143e-11	9.0160615e-11	8.9359534e-11	8.8782558e-11	8.9243897e-11	8.8871965e-11	8.9051967e-11	8.9249858e-11	8.9221248e-11	8.91986e-11	8.908535e-11	8.9670667e-11	8.9472776e-11	8.8759909e-11	8.9385756e-11	8.912588e-11	8.92737e-11	8.9638477e-11	8.9887625e-11	8.8734874e-11	8.9762454e-11	8.963371e-11	8.911992e-11	8.9565765e-11	8.9318997e-11	8.9318997e-11	8.990074e-11	8.9063888e-11	8.9144955e-11	8.9453708e-11	8.9454895e-11	8.9333305e-11	8.963133e-11	8.9355953e-11	8.8951832e-11	8.9062702e-11	8.9328538e-11	8.9373835e-11	8.9159256e-11	8.9628943e-11	8.9048394e-11	8.9391716e-11	8.8737261e-11	8.8941104e-11	8.9024552e-11	8.9322577e-11	9.0043792e-11	8.8945872e-11	8.9620596e-11	8.9804178e-11	8.9142568e-11	8.9769608e-11	8.9153296e-11	8.9106805e-11	8.9406024e-11	8.8690763e-11	9.0012796e-11	8.9572912e-11	8.9800604e-11	8.9377408e-11	8.9346419e-11	8.9330918e-11	8.9135414e-11	8.9782723e-11	8.974696e-11	8.9435827e-11	8.9217668e-11	8.9397677e-11	8.9302309e-11	8.9330918e-11	8.95145e-11	8.9806565e-11	8.9371448e-11	8.91986e-11	8.98316e-11	8.9495432e-11	8.9390523e-11	8.9222442e-11	8.9495432e-11	8.9035279e-11	8.9537155e-11	8.931781e-11	9.0265524e-11	8.9255818e-11	8.9532382e-11	8.9504966e-11	8.9510926e-11	8.9406024e-11	8.9924582e-11	8.9167604e-11	8.9859016e-11	8.9811332e-11	8.9191446e-11	8.9011437e-11	8.9251051e-11	8.9180718e-11	8.9121113e-11	8.9404831e-11	8.9189059e-11	8.9943657e-11	8.9321384e-11	8.9191446e-11	8.8624011e-11	8.9129454e-11	8.9208134e-11	8.8835009e-11	8.9187865e-11	8.8858851e-11	8.8850503e-11	8.9297542e-11	8.8811167e-11	8.9324957e-11	9.0279825e-11	8.9451321e-11	8.8584667e-11	8.9297542e-11	8.9116346e-11	8.9484697e-11	8.9408404e-11	8.9416752e-11	8.9386949e-11	8.9218861e-11	8.9231976e-11	8.915807e-11	8.9111572e-11	8.9388143e-11	8.9550263e-11	8.9454895e-11	8.9411985e-11	8.9611062e-11	8.8843356e-11	8.9030512e-11	8.9005477e-11	8.9277273e-11	8.9276087e-11	8.9379795e-11	8.8402279e-11	8.9307076e-11	8.9482317e-11	8.9261779e-11	8.9695702e-11	8.9098465e-11	8.9611062e-11	8.935238e-11	9.0085515e-11	8.9380989e-11	8.9330918e-11	8.9843522e-11	8.9427479e-11	8.9391716e-11	8.9308269e-11	8.9438207e-11	8.940125e-11	8.9212901e-11
8.975292e-11	8.9500199e-11	8.9174758e-11	8.9915048e-11	9.0320355e-11	8.920694e-11	8.9556224e-11	8.9769608e-11	8.9411985e-11	8.9425092e-11	8.9316617e-11	8.924509e-11	8.9422712e-11	8.9606295e-11	8.9316617e-11	8.9595567e-11	8.9680201e-11	8.9365494e-11	8.9723118e-11	8.9421519e-11	8.9804178e-11	8.8950645e-11	8.9528808e-11	8.9371448e-11	8.9394103e-11	8.9316617e-11	8.9247471e-11	8.9710003e-11	8.9775569e-11	8.9457282e-11	8.9335692e-11	8.9953191e-11	8.9377408e-11	8.9240323e-11	8.9975839e-11	8.9537155e-11	8.9800604e-11	8.9262972e-11	8.9748153e-11	8.9761268e-11	8.9396483e-11	8.9742193e-11	8.939887e-11	8.9404831e-11	8.9875704e-11	8.8747988e-11	8.9482317e-11	8.935476e-11	8.9175951e-11	8.9409598e-11	8.9577686e-11	8.9574105e-11	8.9493045e-11	8.9308269e-11	8.9400064e-11	8.9372641e-11	8.971239e-11	8.8722953e-11	8.9171177e-11	8.9599141e-11	8.9097271e-11	8.9816099e-11	8.8528643e-11	8.9184292e-11	8.9186679e-11	8.9050781e-11	8.9342839e-11	8.9124687e-11	8.8938724e-11	8.9680201e-11	8.9361914e-11	8.9061508e-11	8.9211707e-11	8.9594374e-11	8.9379795e-11	8.9873324e-11	8.9578872e-11	8.9531195e-11	8.9630137e-11	8.9454895e-11	8.9683781e-11	8.9224822e-11	8.9638477e-11	8.9515693e-11	8.899833e-11	8.9452515e-11	8.9855443e-11	8.9346419e-11	8.9394103e-11	8.9528808e-11	8.9403637e-11	8.9055548e-11	8.9293968e-11	8.9789877e-11	8.9445361e-11	8.9123493e-11	8.9539536e-11	8.9580066e-11	8.9575299e-11	8.9574105e-11	8.9955578e-11	9.0093863e-11	8.9742193e-11	8.9956771e-11	8.9438207e-11	8.912588e-11	8.9165217e-11	8.9376222e-11	8.9370261e-11	8.9613449e-11	8.9446554e-11	8.8629971e-11	8.940125e-11	8.9384562e-11	8.9131841e-11	8.9161643e-11	8.9180718e-11	8.9322577e-11	8.9048394e-11	8.9590793e-11	8.9621789e-11	8.8875539e-11	9.0039025e-11	8.9876898e-11	8.9215288e-11	8.9423906e-11	8.9581259e-11	8.8882693e-11	8.9602714e-11	8.935834e-11	8.9196213e-11	8.9469203e-11	8.9402444e-11	8.9740999e-11	8.9476357e-11	8.9369068e-11	8.8736067e-11	8.9103232e-11	8.9577686e-11	8.9288008e-11	8.9229589e-11	8.9408404e-11	8.892561e-11	8.9497812e-11	8.8752755e-11	8.9407211e-11	8.8777791e-11	8.9389329e-11	8.936072e-11	8.931423e-11	8.9425092e-11	8.9611062e-11	8.9324957e-11	8.9800604e-11	8.9192639e-11	8.9100845e-11	8.939887e-11	8.9617022e-11	8.9965112e-11	8.9359534e-11	8.9367874e-11	8.9115153e-11	8.9382182e-11	8.9717157e-11	8.9339265e-11	8.9811332e-11	8.9614635e-11	8.9606295e-11	8.9432246e-11	8.9601528e-11	8.9428673e-11	8.9018591e-11	8.9210521e-11	8.9521654e-11	8.967186e-11	8.9231976e-11	8.9805371e-11	8.9676627e-11	8.9371448e-11	8.9109192e-11	8.8914882e-11	8.9435827e-11	8.9242704e-11	8.9347613e-11	9.013916e-11	8.9124687e-11	8.9411985e-11	8.9259392e-11	8.9472776e-11	8.9359534e-11	8.9806565e-11	8.9382182e-11	9.0120085e-11	8.9768415e-11	8.9385756e-11	8.9167604e-11	8.8895807e-11	8.9226015e-11	8.8908922e-11	8.9606295e-11	8.9162837e-11	8.9576492e-11	8.8795672e-11	8.9282047e-11	8.8678842e-11	8.9260585e-11	8.9459669e-11	8.8656193e-11	8.9007864e-11	8.9293968e-11	8.8626391e-11	8.8995943e-11	8.9278467e-11	8.9687355e-11	8.9661133e-11	8.916045e-11	8.8845736e-11	8.9228402e-11	8.9075809e-11	8.9370261e-11	8.8924416e-11	8.9800604e-11	8.9122307e-11	8.8854084e-11	8.9272506e-11	8.924151e-11	8.8922029e-11	8.923555e-11	8.9446554e-11	8.9582453e-11	8.9284427e-11	8.9330918e-11	8.8753949e-11	8.8978061e-11	8.8986409e-11	8.9013824e-11	8.9150916e-11	8.9577686e-11	8.8426121e-11	8.9797031e-11	8.9458475e-11	8.9634904e-11	8.924509e-11	8.8694344e-11	8.9655172e-11	8.9771995e-11	8.9690935e-11	8.9276087e-11	8.9823253e-11	8.9402444e-11	8.9366681e-11	8.9186679e-11	8.9622983e-11	8.9814912e-11	8.9221248e-11	8.8980448e-11
8.9400064e-11	8.9507353e-11	8.915807e-11	9.0167769e-11	8.9609868e-11	8.9376222e-11	8.9749347e-11	8.9597947e-11	8.9243897e-11	8.9268933e-11	8.947397e-11	8.8941104e-11	8.9097271e-11	9.0000875e-11	8.9255818e-11	8.9432246e-11	8.9427479e-11	8.9458475e-11	9.0203532e-11	8.9222442e-11	8.9608675e-11	8.8982828e-11	8.931423e-11	8.9121113e-11	8.9850676e-11	8.9526421e-11	8.9483511e-11	8.9434633e-11	8.9956771e-11	8.947397e-11	8.8958986e-11	8.9704043e-11	8.9695702e-11	8.8888653e-11	8.9794644e-11	8.9291581e-11	8.95145e-11	8.9333305e-11	8.962537e-11	8.8955412e-11	8.9302309e-11	8.9549076e-11	8.9297542e-11	8.8963753e-11	8.9880478e-11	8.8956606e-11	8.9291581e-11	8.9333305e-11	8.9470396e-11	8.9144955e-11	8.9638477e-11	8.927966e-11	8.9472776e-11	8.8939911e-11	8.9584833e-11	8.9067469e-11	8.9177138e-11	8.8942298e-11	8.9227209e-11	8.935834e-11	8.9035279e-11	8.9835174e-11	8.8762289e-11	8.9020978e-11	8.9150916e-11	8.9248664e-11	8.9127074e-11	8.9185485e-11	8.8684803e-11	8.9769608e-11	8.9117533e-11	8.8984022e-11	8.8911302e-11	8.9826833e-11	8.9568145e-11	8.9538342e-11	8.9918621e-11	8.9524041e-11	8.9949617e-11	8.9534768e-11	8.9781529e-11	8.91986e-11	8.9380989e-11	8.9725505e-11	8.935834e-11	8.9173564e-11	8.9313036e-11	8.9135414e-11	8.9115153e-11	8.9104425e-11	8.9009057e-11	8.9344032e-11	8.9171177e-11	8.9901933e-11	8.95145e-11	8.9284427e-11	8.9321384e-11	8.9916234e-11	8.9664706e-11	8.903886e-11	9.0002068e-11	9.0265524e-11	8.9501392e-11	8.9936503e-11	8.9254625e-11	8.9286814e-11	8.8763483e-11	8.9735039e-11	8.9255818e-11	8.920456e-11	8.9334498e-11	8.8991176e-11	8.9608675e-11	8.9386949e-11	8.9435827e-11	8.9540729e-11	8.8802826e-11	8.9478737e-11	8.9181912e-11	8.9384562e-11	8.9469203e-11	8.8963753e-11	8.9923388e-11	8.9974653e-11	8.896614e-11	8.9363107e-11	8.9754114e-11	8.932019e-11	8.9257012e-11	8.9295155e-11	8.9057928e-11	8.923555e-11	8.9572912e-11	8.9764841e-11	8.9673054e-11	8.936072e-11	8.9050781e-11	8.9664706e-11	8.8796866e-11	8.8825475e-11	8.888746e-11	8.9422712e-11	8.920694e-11	8.9684975e-11	8.9082963e-11	8.9454895e-11	8.9060315e-11	8.9323771e-11	8.9465629e-11	8.8712225e-11	8.9357147e-11	8.9365494e-11	8.9431053e-11	8.9344032e-11	8.9727885e-11	8.9390523e-11	8.9487084e-11	8.9335692e-11	8.9841135e-11	8.9420325e-11	8.9409598e-11	8.8923223e-11	8.9756494e-11	8.9557417e-11	8.9698082e-11	8.9664706e-11	8.9786296e-11	8.9437013e-11	8.9260585e-11	8.9396483e-11	8.9428673e-11	8.8982828e-11	8.9316617e-11	8.9628943e-11	8.9037666e-11	8.931781e-11	8.9913854e-11	8.9342839e-11	8.9414365e-11	8.9288008e-11	8.9202173e-11	8.9271313e-11	8.9599141e-11	8.9868557e-11	8.9531195e-11	8.9316617e-11	8.9990147e-11	8.9652785e-11	8.9295155e-11	8.9147335e-11	8.9656359e-11	8.9111572e-11	9.0172536e-11	8.9693315e-11	8.9258205e-11	8.9423906e-11	8.9073429e-11	8.9141375e-11	8.899833e-11	8.9705236e-11	8.9153296e-11	8.9217668e-11	8.8833815e-11	8.9134228e-11	8.8684803e-11	8.9113959e-11	8.9202173e-11	8.9035279e-11	8.9003097e-11	8.9051967e-11	8.9249858e-11	8.9065082e-11	8.9004283e-11	8.9568145e-11	8.9396483e-11	8.9121113e-11	8.857156e-11	8.9011437e-11	8.9211707e-11	8.9980613e-11	8.8629971e-11	8.9870937e-11	8.935238e-11	8.9011437e-11	8.9172371e-11	8.9767228e-11	8.9353573e-11	8.9286814e-11	8.9704043e-11	8.9466816e-11	8.9267739e-11	8.9689742e-11	8.9234363e-11	8.9187865e-11	8.9152109e-11	8.8649039e-11	8.9103232e-11	8.9700469e-11	8.8902961e-11	8.9378602e-11	8.9253431e-11	8.9600334e-11	8.9054354e-11	8.9427479e-11	8.9493045e-11	8.9698082e-11	8.9475163e-11	8.9509733e-11	8.9686161e-11	8.9483511e-11	8.9297542e-11	8.9165217e-11	8.9634904e-11	8.9997301e-11	8.8924416e-11	8.8639505e-11
8.9121113e-11	8.9432246e-11	8.931781e-11	8.9543116e-11	8.9389329e-11	8.9581259e-11	8.9713584e-11	8.9423906e-11	8.9576492e-11	8.9366681e-11	8.9829214e-11	8.9092504e-11	8.9457282e-11	8.9992534e-11	8.9551457e-11	8.940125e-11	8.9420325e-11	8.9465629e-11	8.9535962e-11	8.9301115e-11	8.9664706e-11	8.9531195e-11	8.9669473e-11	8.893157e-11	9.0000875e-11	8.9653979e-11	8.9379795e-11	8.9689742e-11	8.9533575e-11	8.9563378e-11	8.9359534e-11	8.9621789e-11	8.9628943e-11	8.9237936e-11	8.9750533e-11	8.9437013e-11	8.9371448e-11	8.9209327e-11	8.9686161e-11	8.8929183e-11	8.9321384e-11	8.9642058e-11	8.9690935e-11	8.8953026e-11	8.9383369e-11	8.9246284e-11	8.9116346e-11	8.9117533e-11	8.9309463e-11	8.9522847e-11	8.9427479e-11	8.9278467e-11	8.9519274e-11	8.9112766e-11	8.9572912e-11	8.9187865e-11	8.9186679e-11	8.9113959e-11	8.8936337e-11	8.9161643e-11	8.8737261e-11	8.9419132e-11	8.9046007e-11	8.9574105e-11	8.952046e-11	8.951808e-11	8.8992369e-11	8.9438207e-11	8.8604936e-11	8.966828e-11	8.9222442e-11	8.9242704e-11	8.9062702e-11	8.9732652e-11	8.9568145e-11	8.9576492e-11	9.0334663e-11	9.0050946e-11	8.9639671e-11	8.9745766e-11	8.9731465e-11	8.9283234e-11	8.9302309e-11	9.0489637e-11	8.9056741e-11	8.91986e-11	8.9236743e-11	8.9502579e-11	8.9375028e-11	8.8979255e-11	8.9147335e-11	8.9121113e-11	8.9302309e-11	8.9891206e-11	8.9578872e-11	8.9775569e-11	8.9367874e-11	8.9880478e-11	8.9583646e-11	8.9313036e-11	9.0413343e-11	9.0174923e-11	8.9530001e-11	8.9566951e-11	8.9293968e-11	8.9254625e-11	8.8951832e-11	8.9342839e-11	8.9295155e-11	8.8918456e-11	8.9220055e-11	8.9161643e-11	8.9078196e-11	8.9144955e-11	8.9258205e-11	8.8956606e-11	8.8531023e-11	8.9457282e-11	8.9409598e-11	8.9223628e-11	8.9769608e-11	8.8817127e-11	8.9636097e-11	8.9811332e-11	8.9431053e-11	8.9966305e-11	8.9594374e-11	8.9485891e-11	8.9432246e-11	8.9252244e-11	8.9457282e-11	8.9353573e-11	8.9696896e-11	8.9885245e-11	8.959318e-11	8.9301115e-11	8.9013824e-11	8.9595567e-11	8.935238e-11	8.9349993e-11	8.9299929e-11	8.9364301e-11	8.9259392e-11	8.9515693e-11	8.8371283e-11	8.9417945e-11	8.9133034e-11	8.9174758e-11	8.9530001e-11	8.8826661e-11	8.9577686e-11	8.967424e-11	8.9216481e-11	8.9736232e-11	8.9713584e-11	8.994723e-11	8.9599141e-11	8.900667e-11	8.9755307e-11	8.9217668e-11	8.9556224e-11	8.8832622e-11	8.9694509e-11	9.0208299e-11	8.9694509e-11	8.974696e-11	8.9568145e-11	8.9867364e-11	8.9661133e-11	8.9321384e-11	8.9998495e-11	8.8955412e-11	8.9622983e-11	8.959318e-11	8.943344e-11	8.9240323e-11	9.006406e-11	8.8904148e-11	8.9007864e-11	8.9321384e-11	8.9848289e-11	8.8907728e-11	8.9786296e-11	8.979107e-11	8.970643e-11	8.9415558e-11	8.982206e-11	9.0018756e-11	8.9648018e-11	8.9292775e-11	9.0000875e-11	8.8945872e-11	8.9905507e-11	8.9416752e-11	8.9619409e-11	8.9340459e-11	8.9390523e-11	8.9183098e-11	8.9447748e-11	8.9253431e-11	8.8950645e-11	8.9010244e-11	8.8781364e-11	8.9133034e-11	8.8700304e-11	8.923913e-11	8.9171177e-11	8.8560825e-11	8.9208134e-11	8.9533575e-11	8.9489471e-11	8.912588e-11	8.8886266e-11	8.9370261e-11	8.9357147e-11	8.936072e-11	8.9100845e-11	8.9227209e-11	8.9442974e-11	9.0102203e-11	8.8975674e-11	8.9515693e-11	8.9761268e-11	8.9183098e-11	8.9437013e-11	8.920694e-11	8.9036473e-11	8.9504966e-11	8.955503e-11	8.9644438e-11	8.936072e-11	8.9628943e-11	8.904124e-11	8.9261779e-11	8.9061508e-11	8.8907728e-11	8.8795672e-11	8.9516887e-11	8.8461884e-11	8.9007864e-11	8.9090117e-11	8.8937531e-11	8.9568145e-11	8.9692122e-11	8.9588413e-11	8.9494238e-11	8.994723e-11	8.9714777e-11	8.9375028e-11	8.9963918e-11	8.9309463e-11	8.8881499e-11	8.9636097e-11	8.967424e-11	8.8874345e-11	8.9074623e-11
8.9584833e-11	8.9468009e-11	8.9634904e-11	8.9403637e-11	8.9454895e-11	8.9701663e-11	8.9541922e-11	8.9684975e-11	8.9812525e-11	8.9246284e-11	8.9707623e-11	8.9093691e-11	8.9580066e-11	8.9730272e-11	8.9881665e-11	8.9928155e-11	8.963133e-11	8.9595567e-11	8.9394103e-11	8.9645631e-11	8.989836e-11	8.9186679e-11	8.9961538e-11	8.9390523e-11	8.9626556e-11	8.9723118e-11	8.9240323e-11	8.9880478e-11	8.9836368e-11	8.9700469e-11	8.9375028e-11	8.9699276e-11	8.9535962e-11	8.9710003e-11	8.9732652e-11	8.9509733e-11	8.9258205e-11	8.9211707e-11	8.9816099e-11	8.92737e-11	8.954669e-11	8.9776762e-11	8.9749347e-11	8.8818321e-11	8.9377408e-11	8.8944685e-11	8.954669e-11	8.9340459e-11	8.8993556e-11	8.9391716e-11	8.9296348e-11	8.9382182e-11	8.9661133e-11	8.9413171e-11	8.947159e-11	8.9855443e-11	8.9326151e-11	8.9203367e-11	8.8705071e-11	8.8922029e-11	8.8739641e-11	8.9321384e-11	8.8624011e-11	8.9423906e-11	8.9490658e-11	8.9236743e-11	8.8716992e-11	8.9411985e-11	8.8997136e-11	8.9110386e-11	8.924509e-11	8.9413171e-11	8.8876732e-11	8.9346419e-11	8.9794644e-11	8.9880478e-11	8.9977033e-11	8.9639671e-11	8.9421519e-11	8.9531195e-11	8.9774375e-11	8.9475163e-11	8.9057928e-11	8.9799411e-11	8.9259392e-11	8.9606295e-11	8.9539536e-11	8.982206e-11	8.9242704e-11	8.9253431e-11	8.9603908e-11	8.9515693e-11	8.9074623e-11	8.96659e-11	8.9557417e-11	8.9833981e-11	9.029532e-11	8.9572912e-11	8.9692122e-11	8.9814912e-11	9.0002068e-11	9.0215453e-11	8.9876898e-11	8.9410791e-11	8.92737e-11	8.9184292e-11	8.9249858e-11	8.9214094e-11	8.9264166e-11	8.8830242e-11	8.9739806e-11	8.9029319e-11	8.920694e-11	8.88064e-11	8.939529e-11	8.9068662e-11	8.8653813e-11	8.9338072e-11	8.9457282e-11	8.9453708e-11	8.9539536e-11	8.8889847e-11	8.9818486e-11	8.9268933e-11	8.9688548e-11	8.939887e-11	8.9483511e-11	8.9640864e-11	8.92737e-11	8.9431053e-11	8.9378602e-11	9.0006835e-11	8.9725505e-11	8.9887625e-11	8.963133e-11	8.9612255e-11	8.9617022e-11	8.9301115e-11	8.9442974e-11	8.9535962e-11	8.9445361e-11	8.9258205e-11	8.9578872e-11	8.9690935e-11	8.8534603e-11	8.9504966e-11	8.9295155e-11	8.9072236e-11	8.9417945e-11	8.9218861e-11	8.9488278e-11	8.9553844e-11	8.9315423e-11	8.9289194e-11	8.9291581e-11	8.9699276e-11	8.9428673e-11	8.9420325e-11	8.9773189e-11	8.9322577e-11	8.9284427e-11	8.8751562e-11	8.9768415e-11	9.0172536e-11	8.9509733e-11	8.9456088e-11	8.9771995e-11	8.9819679e-11	8.9228402e-11	8.9349993e-11	8.9761268e-11	8.9192639e-11	8.9738612e-11	8.9545496e-11	8.9650398e-11	8.9029319e-11	8.9888819e-11	8.9243897e-11	8.9030512e-11	8.9503772e-11	8.9915048e-11	8.8871965e-11	8.9464436e-11	8.9304696e-11	8.9973459e-11	8.9161643e-11	8.9680201e-11	9.0053326e-11	8.9397677e-11	8.9531195e-11	8.9882858e-11	8.8947065e-11	8.9977033e-11	8.9503772e-11	8.9590793e-11	8.9007864e-11	8.9628943e-11	8.9557417e-11	8.9595567e-11	8.9093691e-11	8.8745601e-11	8.935476e-11	8.9220055e-11	8.8798052e-11	8.8881499e-11	8.8706265e-11	8.8762289e-11	8.8756329e-11	8.9180718e-11	8.9513313e-11	8.9386949e-11	8.900667e-11	8.8559639e-11	8.9195019e-11	8.9812525e-11	8.9333305e-11	8.9088924e-11	8.9538342e-11	8.954669e-11	8.9453708e-11	8.9459669e-11	8.9575299e-11	8.9484697e-11	8.9049587e-11	8.8778984e-11	8.9290388e-11	8.9558611e-11	8.9515693e-11	8.9835174e-11	9.0002068e-11	8.9397677e-11	8.9290388e-11	8.9051967e-11	8.9396483e-11	8.8811167e-11	8.9335692e-11	8.8980448e-11	8.9212901e-11	8.8726526e-11	8.9308269e-11	8.9216481e-11	8.9260585e-11	9.0018756e-11	8.9779149e-11	8.9613449e-11	8.9530001e-11	9.0209493e-11	8.982802e-11	8.9715964e-11	8.9942463e-11	8.9560991e-11	8.9619409e-11	8.9864977e-11	8.9805371e-11	8.9290388e-11	8.9277273e-11
8.9376222e-11	8.9618216e-11	8.9574105e-11	8.9318997e-11	9.002591e-11	8.9562184e-11	8.9543116e-11	8.9853056e-11	8.9292775e-11	8.9172371e-11	8.9949617e-11	8.9137801e-11	8.935834e-11	8.9779149e-11	8.9532382e-11	8.9959151e-11	9.0052139e-11	8.9533575e-11	8.9490658e-11	8.9017398e-11	8.9839941e-11	8.900667e-11	8.982564e-11	8.9732652e-11	8.9586026e-11	8.9842328e-11	8.9127074e-11	8.9578872e-11	9.0114124e-11	8.9696896e-11	8.9335692e-11	9.0227374e-11	8.9472776e-11	8.9249858e-11	8.9926969e-11	8.9442974e-11	8.9682588e-11	8.9422712e-11	8.9673054e-11	8.9224822e-11	8.9780336e-11	8.9588413e-11	8.9839941e-11	8.9472776e-11	8.967186e-11	8.8600169e-11	8.9386949e-11	8.9640864e-11	8.9612255e-11	8.9597947e-11	8.8795672e-11	8.9727885e-11	8.9316617e-11	8.9919815e-11	8.9180718e-11	8.9485891e-11	8.9236743e-11	8.908773e-11	8.8742028e-11	8.9192639e-11	8.8426121e-11	8.9427479e-11	8.8881499e-11	8.9510926e-11	8.9353573e-11	8.9338072e-11	8.8681229e-11	8.8532216e-11	8.9093691e-11	8.9069849e-11	8.8880306e-11	8.9104425e-11	8.9276087e-11	8.9171177e-11	8.978749e-11	8.9905507e-11	8.9140188e-11	8.9478737e-11	8.91986e-11	8.932019e-11	8.9507353e-11	8.9564571e-11	8.9357147e-11	8.9576492e-11	8.9377408e-11	8.9756494e-11	8.9380989e-11	8.9683781e-11	8.9128267e-11	8.9018591e-11	8.9880478e-11	8.951212e-11	8.8807593e-11	8.9713584e-11	8.9643251e-11	8.9462049e-11	9.0199959e-11	8.9751727e-11	8.9530001e-11	8.9526421e-11	9.0097436e-11	9.0325122e-11	8.9463242e-11	8.9816099e-11	8.9618216e-11	8.9181912e-11	8.9539536e-11	8.9450128e-11	8.908535e-11	8.9407211e-11	8.9487084e-11	8.9180718e-11	8.9470396e-11	8.8836202e-11	8.94394e-11	8.9190252e-11	8.8176973e-11	8.9107999e-11	8.9611062e-11	8.9794644e-11	8.9847095e-11	8.8968527e-11	8.9826833e-11	8.9602714e-11	8.9974653e-11	8.889342e-11	8.9679014e-11	8.9961538e-11	8.9880478e-11	8.9868557e-11	8.9029319e-11	8.9717157e-11	8.9649212e-11	9.0059286e-11	8.9323771e-11	8.9811332e-11	8.9799411e-11	8.8752755e-11	8.9658746e-11	8.9504966e-11	8.8900574e-11	8.9060315e-11	8.975292e-11	8.9564571e-11	8.9025745e-11	8.9413171e-11	8.9124687e-11	8.8944685e-11	8.9687355e-11	8.9318997e-11	8.9487084e-11	8.9454895e-11	8.9334498e-11	8.9432246e-11	8.9143762e-11	8.9318997e-11	8.9187865e-11	8.9339265e-11	8.939529e-11	8.8866005e-11	8.9622983e-11	8.8930377e-11	8.98316e-11	8.9857823e-11	8.9661133e-11	8.9543116e-11	8.9988954e-11	8.9630137e-11	8.9285621e-11	8.9414365e-11	8.9887625e-11	8.9217668e-11	8.9270126e-11	8.9644438e-11	8.9307076e-11	8.8883886e-11	8.947993e-11	8.9483511e-11	8.9113959e-11	8.9494238e-11	9.0011602e-11	8.8777791e-11	8.9338072e-11	8.9282047e-11	8.9719544e-11	8.9265352e-11	8.9820873e-11	9.01332e-11	8.9077003e-11	8.9397677e-11	8.9764841e-11	8.9322577e-11	9.0000875e-11	8.9493045e-11	8.9295155e-11	8.9295155e-11	8.9442974e-11	8.9603908e-11	8.9495432e-11	8.9254625e-11	8.9048394e-11	8.8839776e-11	8.9290388e-11	8.9092504e-11	8.8583481e-11	8.889104e-11	8.8897001e-11	8.8757522e-11	8.9403637e-11	8.9236743e-11	8.9329731e-11	8.8947065e-11	8.8871965e-11	8.9326151e-11	8.9566951e-11	8.9026939e-11	8.8800439e-11	8.9309463e-11	8.9186679e-11	8.9578872e-11	8.95145e-11	8.9380989e-11	8.9460855e-11	8.920694e-11	8.8800439e-11	8.9103232e-11	8.9224822e-11	8.9657552e-11	8.9605101e-11	8.9619409e-11	8.9575299e-11	8.9724311e-11	8.9272506e-11	8.9489471e-11	8.9173564e-11	8.8840969e-11	8.8694344e-11	8.9462049e-11	8.8671695e-11	8.951808e-11	8.9024552e-11	8.9351186e-11	8.9602714e-11	8.951808e-11	8.9622983e-11	9.0152275e-11	9.0013989e-11	8.9818486e-11	8.9550263e-11	8.9841135e-11	8.9351186e-11	8.9650398e-11	9.0037831e-11	9.0180884e-11	8.9576492e-11	8.9127074e-11
8.939529e-11	8.9549076e-11	8.9646825e-11	8.9420325e-11	8.978749e-11	8.9537155e-11	8.9733845e-11	9.0171343e-11	8.9818486e-11	8.9253431e-11	8.9749347e-11	8.915807e-11	8.9510926e-11	8.9768415e-11	8.9557417e-11	8.9575299e-11	8.9894779e-11	8.9258205e-11	8.9675434e-11	8.8547718e-11	8.9897166e-11	8.9286814e-11	8.9708817e-11	8.9813719e-11	8.9743386e-11	8.98316e-11	8.9054354e-11	8.963133e-11	8.993889e-11	9.006406e-11	8.9800604e-11	9.017969e-11	8.9650398e-11	8.9614635e-11	8.9850676e-11	8.958722e-11	8.9731465e-11	8.9581259e-11	8.9508539e-11	8.9342839e-11	8.9283234e-11	8.9278467e-11	8.9727885e-11	8.9541922e-11	8.9605101e-11	8.8902961e-11	8.9667093e-11	8.9962732e-11	8.9532382e-11	8.9462049e-11	8.9211707e-11	8.9762454e-11	8.932019e-11	8.9565765e-11	8.9022165e-11	8.9261779e-11	8.9190252e-11	8.904482e-11	8.889104e-11	8.9361914e-11	8.8680036e-11	8.9162837e-11	8.8670501e-11	8.9371448e-11	8.9248664e-11	8.9526421e-11	8.876587e-11	8.8678842e-11	8.9407211e-11	8.9186679e-11	8.9036473e-11	8.9880478e-11	8.9446554e-11	8.9069849e-11	8.9022165e-11	9.0050946e-11	8.9280854e-11	8.9770802e-11	8.9107999e-11	8.9535962e-11	8.9818486e-11	8.947755e-11	8.9599141e-11	8.9292775e-11	8.9090117e-11	8.916045e-11	8.9620596e-11	8.9408404e-11	8.9278467e-11	8.9156876e-11	8.9965112e-11	8.9805371e-11	8.8730107e-11	8.9266546e-11	8.9653979e-11	8.9798217e-11	8.9872131e-11	9.0143927e-11	8.9572912e-11	9.0128432e-11	8.9863783e-11	8.9965112e-11	8.9297542e-11	8.9667093e-11	8.9737426e-11	8.9195019e-11	8.9521654e-11	8.9694509e-11	8.8703878e-11	8.9020978e-11	8.9272506e-11	8.9094884e-11	8.9162837e-11	8.9313036e-11	8.9494238e-11	8.9521654e-11	8.8814747e-11	8.9015018e-11	8.9814912e-11	8.907939e-11	8.9882858e-11	8.9091311e-11	8.9385756e-11	8.9516887e-11	9.0047365e-11	8.9036473e-11	8.9966305e-11	8.9419132e-11	8.9727885e-11	8.947397e-11	8.9301115e-11	8.9214094e-11	8.9242704e-11	8.9708817e-11	8.9205747e-11	8.9656359e-11	8.9282047e-11	8.9122307e-11	8.9736232e-11	8.9543116e-11	8.9431053e-11	8.8987595e-11	8.9490658e-11	8.9066275e-11	8.9147335e-11	8.9679014e-11	8.8840969e-11	8.8789712e-11	8.9540729e-11	8.9271313e-11	8.9611062e-11	8.967424e-11	8.9181912e-11	8.9814912e-11	8.9205747e-11	8.9986574e-11	8.9428673e-11	8.873368e-11	8.9659939e-11	8.8843356e-11	8.935834e-11	8.9457282e-11	8.9651592e-11	8.9620596e-11	8.939291e-11	8.963371e-11	9.014154e-11	8.9766035e-11	8.9532382e-11	8.9545496e-11	8.9687355e-11	8.9458475e-11	8.9304696e-11	8.9217668e-11	8.9171177e-11	8.9212901e-11	8.9438207e-11	8.9730272e-11	8.947397e-11	8.9649212e-11	8.9901933e-11	8.8823088e-11	8.9388143e-11	8.9710003e-11	8.9789877e-11	8.9495432e-11	8.9355953e-11	8.986617e-11	8.9519274e-11	8.9266546e-11	8.9880478e-11	8.9222442e-11	8.9736232e-11	8.9571725e-11	8.9416752e-11	8.9351186e-11	8.9205747e-11	8.9643251e-11	8.899833e-11	8.9203367e-11	8.9278467e-11	8.8557252e-11	8.9694509e-11	8.9527614e-11	8.8991176e-11	8.916403e-11	8.9142568e-11	8.8829048e-11	8.9380989e-11	8.9658746e-11	8.9214094e-11	8.8703878e-11	8.935238e-11	8.9767228e-11	8.9171177e-11	8.9181912e-11	8.868719e-11	8.9173564e-11	8.9328538e-11	8.9444167e-11	8.9124687e-11	8.9199786e-11	8.9859016e-11	8.9535962e-11	8.9144955e-11	8.9057928e-11	8.892561e-11	8.9557417e-11	8.9997301e-11	8.931781e-11	8.9673054e-11	8.9541922e-11	8.9148529e-11	8.9264166e-11	8.9093691e-11	8.9102038e-11	8.9001903e-11	8.9614635e-11	8.8683616e-11	8.8923223e-11	8.9086544e-11	8.9481124e-11	8.9885245e-11	8.9634904e-11	8.9431053e-11	8.966828e-11	9.006406e-11	8.9774375e-11	8.9451321e-11	8.9859016e-11	8.9491851e-11	8.9469203e-11	8.9859016e-11	8.9572912e-11	8.9357147e-11	8.8994749e-11
8.9639671e-11	8.96659e-11	8.9618216e-11	8.9655172e-11	8.9986574e-11	8.9794644e-11	8.9776762e-11	8.9714777e-11	8.9756494e-11	8.9447748e-11	8.9618216e-11	8.9438207e-11	8.9925775e-11	8.9890012e-11	8.9805371e-11	8.978511e-11	9.0137967e-11	8.9135414e-11	8.9446554e-11	8.8951832e-11	9.0363272e-11	8.9388143e-11	8.9428673e-11	8.9588413e-11	8.9690935e-11	8.9926969e-11	8.9361914e-11	8.9714777e-11	8.9824446e-11	8.9602714e-11	8.9293968e-11	8.9960345e-11	8.9566951e-11	8.9428673e-11	8.9905507e-11	8.9131841e-11	8.9383369e-11	8.9676627e-11	8.9910281e-11	8.9557417e-11	8.9323771e-11	8.9717157e-11	8.982802e-11	8.9549076e-11	8.935476e-11	8.8939911e-11	8.967424e-11	8.9853056e-11	8.9496618e-11	8.9426286e-11	8.9228402e-11	8.9608675e-11	8.9792257e-11	8.9208134e-11	8.9438207e-11	8.9091311e-11	8.9324957e-11	8.8744408e-11	8.8912495e-11	8.8943491e-11	8.9169991e-11	8.9214094e-11	8.8644272e-11	8.9230782e-11	8.9024552e-11	8.990074e-11	8.8621624e-11	8.8932764e-11	8.9324957e-11	8.9210521e-11	8.916641e-11	8.9651592e-11	8.947397e-11	8.9295155e-11	8.9513313e-11	8.9955578e-11	8.9457282e-11	8.9543116e-11	8.9571725e-11	8.9495432e-11	8.9842328e-11	8.9559804e-11	8.9770802e-11	8.9377408e-11	8.9091311e-11	8.8939911e-11	8.9291581e-11	8.9271313e-11	8.9137801e-11	8.9559804e-11	8.9739806e-11	8.9740999e-11	8.9121113e-11	8.9205747e-11	8.9560991e-11	8.9428673e-11	8.9645631e-11	9.0059286e-11	8.9379795e-11	8.9761268e-11	8.994127e-11	8.998776e-11	8.9605101e-11	8.9566951e-11	8.9562184e-11	8.9315423e-11	8.9277273e-11	8.908177e-11	8.8619244e-11	8.9247471e-11	8.9448934e-11	8.8955412e-11	8.9026939e-11	8.9700469e-11	8.9420325e-11	8.9414365e-11	8.8848123e-11	8.8627584e-11	8.9559804e-11	8.9606295e-11	8.9811332e-11	8.9026939e-11	8.9153296e-11	8.9370261e-11	8.986617e-11	8.8839776e-11	8.9819679e-11	8.9929349e-11	8.9837561e-11	8.9090117e-11	8.8895807e-11	8.9432246e-11	8.9490658e-11	8.9715964e-11	8.9453708e-11	8.939529e-11	8.9586026e-11	8.9318997e-11	8.9601528e-11	8.9055548e-11	8.9155683e-11	8.8720566e-11	8.9296348e-11	8.9057928e-11	8.9291581e-11	8.9266546e-11	8.8991176e-11	8.9175951e-11	8.9413171e-11	8.9324957e-11	8.9677821e-11	8.9710003e-11	8.9063888e-11	8.9165217e-11	8.931185e-11	8.993889e-11	8.9450128e-11	8.8626391e-11	8.9870937e-11	8.8867198e-11	8.9533575e-11	8.8511955e-11	8.9819679e-11	8.9863783e-11	8.8713419e-11	8.9342839e-11	9.0164196e-11	8.9464436e-11	8.9402444e-11	8.9419132e-11	8.9344032e-11	8.947159e-11	8.9503772e-11	8.9345226e-11	8.9214094e-11	8.9248664e-11	8.9639671e-11	8.9178331e-11	8.9496618e-11	8.9247471e-11	8.9926969e-11	8.9173564e-11	8.9526421e-11	8.9946037e-11	9.0041405e-11	8.947159e-11	8.9497812e-11	8.9252244e-11	8.9192639e-11	8.9226015e-11	8.9757687e-11	8.9750533e-11	9.0108164e-11	8.9620596e-11	8.9226015e-11	8.9253431e-11	8.9345226e-11	8.9003097e-11	8.923913e-11	8.9324957e-11	8.9261779e-11	8.8626391e-11	8.9738612e-11	8.9425092e-11	8.8947065e-11	8.9221248e-11	8.9191446e-11	8.8811167e-11	8.9456088e-11	8.9657552e-11	8.939887e-11	8.8777791e-11	8.9112766e-11	8.9717157e-11	8.9632517e-11	8.9270126e-11	8.8358175e-11	8.9742193e-11	8.9332111e-11	8.9464436e-11	8.935476e-11	8.8906535e-11	8.9814912e-11	8.9329731e-11	8.8922029e-11	8.9403637e-11	8.8968527e-11	8.9576492e-11	9.0521819e-11	8.9249858e-11	8.9291581e-11	8.9942463e-11	8.91986e-11	8.9302309e-11	8.9142568e-11	8.9229589e-11	8.904482e-11	8.9001903e-11	8.8886266e-11	8.8724146e-11	8.9643251e-11	8.9367874e-11	8.982564e-11	8.9323771e-11	8.9729078e-11	8.9726698e-11	8.9657552e-11	8.9835174e-11	8.9324957e-11	8.9792257e-11	8.9488278e-11	8.9344032e-11	8.912588e-11	8.95145e-11	8.9341652e-11	8.9228402e-11
8.9669473e-11	8.943344e-11	8.959318e-11	8.9582453e-11	8.9602714e-11	8.9909087e-11	8.9537155e-11	8.9766035e-11	8.9707623e-11	8.9386949e-11	8.9388143e-11	8.9411985e-11	8.9826833e-11	8.9605101e-11	8.9437013e-11	9.0210686e-11	8.9574105e-11	8.9266546e-11	8.9626556e-11	8.9462049e-11	9.0230948e-11	8.8988789e-11	8.9234363e-11	8.9708817e-11	8.9402444e-11	8.9909087e-11	8.9637291e-11	8.9757687e-11	9.0114124e-11	8.9824446e-11	8.947755e-11	8.967424e-11	8.9371448e-11	8.947993e-11	8.9698082e-11	8.9308269e-11	8.9097271e-11	8.9670667e-11	8.9513313e-11	8.9609868e-11	8.920456e-11	8.9452515e-11	8.990432e-11	8.9015018e-11	8.9711197e-11	8.9369068e-11	8.9524041e-11	8.9417945e-11	8.92737e-11	8.8939911e-11	8.9500199e-11	8.9526421e-11	8.9463242e-11	8.9448934e-11	8.9349993e-11	8.9769608e-11	8.8962566e-11	8.9036473e-11	8.9118726e-11	8.9140188e-11	8.9422712e-11	8.9580066e-11	8.8582287e-11	8.9059121e-11	8.9113959e-11	8.9409598e-11	8.8788518e-11	8.9084157e-11	8.9339265e-11	8.9288008e-11	8.9601528e-11	8.9065082e-11	8.9454895e-11	8.9651592e-11	8.9705236e-11	8.9776762e-11	8.9792257e-11	8.9210521e-11	8.9543116e-11	8.9577686e-11	8.963133e-11	8.9162837e-11	8.9811332e-11	8.9351186e-11	8.9173564e-11	8.9018591e-11	8.8757522e-11	8.9549076e-11	8.936072e-11	8.9448934e-11	8.9832794e-11	8.907939e-11	8.9197406e-11	8.9544303e-11	8.9127074e-11	8.9576492e-11	8.9890012e-11	8.9826833e-11	8.8963753e-11	8.9385756e-11	8.9566951e-11	9.0234528e-11	8.9817292e-11	8.9531195e-11	8.9532382e-11	8.8751562e-11	8.9154489e-11	8.9572912e-11	8.8854084e-11	8.9586026e-11	8.9203367e-11	8.9165217e-11	8.9371448e-11	8.9692122e-11	8.9344032e-11	8.9265352e-11	8.8962566e-11	8.9043627e-11	8.9454895e-11	8.9521654e-11	8.9530001e-11	8.9094884e-11	8.9011437e-11	8.986021e-11	9.0092669e-11	8.9013824e-11	8.9521654e-11	9.0193998e-11	8.9656359e-11	8.9240323e-11	8.931185e-11	8.9396483e-11	8.9661133e-11	8.9861403e-11	8.9410791e-11	8.9310656e-11	8.8879119e-11	9.0023523e-11	8.9382182e-11	8.8690763e-11	8.8782558e-11	8.8898187e-11	9.0072401e-11	8.8694344e-11	8.8802826e-11	8.9237936e-11	8.9109192e-11	8.9236743e-11	8.9152109e-11	8.9144955e-11	8.9282047e-11	8.920694e-11	8.9489471e-11	8.9720738e-11	8.9336878e-11	8.9731465e-11	8.9191446e-11	8.8703878e-11	8.9333305e-11	8.8823088e-11	9.0031871e-11	8.8407046e-11	8.9727885e-11	8.9726698e-11	8.9049587e-11	8.91986e-11	9.0016376e-11	8.9644438e-11	8.8738447e-11	8.9172371e-11	8.9272506e-11	8.9481124e-11	8.9489471e-11	8.9442974e-11	8.9315423e-11	8.9278467e-11	8.9628943e-11	8.8902961e-11	8.8987595e-11	8.8795672e-11	8.9855443e-11	8.8874345e-11	8.9451321e-11	8.9811332e-11	8.9967499e-11	8.9549076e-11	8.9530001e-11	8.9618216e-11	8.9063888e-11	8.893395e-11	8.9836368e-11	8.9661133e-11	9.0233335e-11	8.9946037e-11	8.91986e-11	8.9172371e-11	8.9489471e-11	8.9268933e-11	8.8976868e-11	8.9009057e-11	8.9071042e-11	8.8665734e-11	8.9349993e-11	8.9196213e-11	8.9154489e-11	8.9307076e-11	8.8951832e-11	8.9018591e-11	8.903886e-11	8.9226015e-11	8.958722e-11	8.8699111e-11	8.9307076e-11	8.9687355e-11	8.9457282e-11	8.9062702e-11	8.8724146e-11	8.9478737e-11	8.9303502e-11	8.9490658e-11	8.9280854e-11	8.9315423e-11	8.9557417e-11	8.9607488e-11	8.9202173e-11	8.91986e-11	8.9335692e-11	8.9286814e-11	9.0210686e-11	8.9453708e-11	8.9475163e-11	9.0092669e-11	8.939291e-11	8.9247471e-11	8.9028125e-11	8.8906535e-11	8.8476192e-11	8.8871965e-11	8.8924416e-11	8.8528643e-11	8.9702856e-11	8.9544303e-11	8.9714777e-11	8.9607488e-11	8.9397677e-11	8.9702856e-11	8.9673054e-11	8.9613449e-11	8.876587e-11	9.0079555e-11	8.9682588e-11	8.9336878e-11	8.8897001e-11	8.9650398e-11	8.9181912e-11	8.904124e-11
8.979345e-11	8.9040046e-11	8.951808e-11	8.9403637e-11	8.9313036e-11	8.9777956e-11	8.9361914e-11	8.9805371e-11	8.9774375e-11	8.9330918e-11	8.9344032e-11	8.9521654e-11	9.0176117e-11	8.9714777e-11	8.9798217e-11	8.9811332e-11	8.9440594e-11	8.9165217e-11	8.9643251e-11	8.9092504e-11	9.0341817e-11	8.9072236e-11	8.986617e-11	8.9731465e-11	8.9495432e-11	8.9462049e-11	8.9603908e-11	8.9556224e-11	8.9718351e-11	8.9550263e-11	8.9600334e-11	8.9458475e-11	8.9383369e-11	8.9434633e-11	8.9915048e-11	8.9599141e-11	8.9740999e-11	8.9643251e-11	8.9576492e-11	8.9078196e-11	8.9677821e-11	8.9211707e-11	8.9683781e-11	8.9072236e-11	8.9254625e-11	8.9403637e-11	8.9110386e-11	8.9380989e-11	8.9192639e-11	8.9444167e-11	8.9283234e-11	8.9407211e-11	8.9040046e-11	8.9732652e-11	8.9446554e-11	8.9601528e-11	8.9003097e-11	8.899833e-11	8.9018591e-11	8.9016204e-11	8.9289194e-11	8.9650398e-11	8.900071e-11	8.8914882e-11	8.9115153e-11	8.9276087e-11	8.9327344e-11	8.9261779e-11	8.9274893e-11	8.9355953e-11	8.9769608e-11	8.9361914e-11	8.9183098e-11	8.9684975e-11	9.0013989e-11	8.9742193e-11	8.9751727e-11	8.9541922e-11	8.9882858e-11	8.9397677e-11	8.9687355e-11	8.9283234e-11	8.9645631e-11	8.8747988e-11	8.9367874e-11	8.9572912e-11	8.9254625e-11	8.9144955e-11	8.9720738e-11	8.9651592e-11	8.9645631e-11	8.911992e-11	8.9141375e-11	8.9972266e-11	8.9227209e-11	8.9307076e-11	8.9935309e-11	8.9588413e-11	8.9077003e-11	8.952046e-11	8.9562184e-11	9.0240489e-11	8.9634904e-11	8.9845902e-11	8.9491851e-11	8.8597782e-11	8.9369068e-11	8.9018591e-11	8.9020978e-11	8.9223628e-11	8.9427479e-11	8.9378602e-11	8.9266546e-11	8.9544303e-11	8.9313036e-11	8.9639671e-11	8.8621624e-11	8.939887e-11	8.908535e-11	8.9497812e-11	8.9472776e-11	8.9185485e-11	8.9071042e-11	8.986021e-11	8.9726698e-11	8.9284427e-11	8.9251051e-11	8.9921008e-11	8.9880478e-11	8.9749347e-11	8.9347613e-11	8.9495432e-11	8.9531195e-11	8.974696e-11	8.920694e-11	8.931781e-11	8.9493045e-11	8.9844715e-11	8.9290388e-11	8.9078196e-11	8.9229589e-11	8.8814747e-11	8.9961538e-11	8.8942298e-11	8.8873159e-11	8.9617022e-11	8.9069849e-11	8.9446554e-11	8.9012631e-11	8.8825475e-11	8.9050781e-11	8.9149722e-11	8.9180718e-11	8.9284427e-11	8.9161643e-11	8.9338072e-11	8.8989982e-11	8.9071042e-11	8.9149722e-11	8.8732487e-11	8.9580066e-11	8.8900574e-11	8.9810138e-11	8.9755307e-11	8.9446554e-11	8.9522847e-11	8.9624176e-11	8.9298735e-11	8.8815934e-11	8.9459669e-11	8.9342839e-11	8.9369068e-11	8.9559804e-11	8.9687355e-11	8.9483511e-11	8.9476357e-11	8.9150916e-11	8.8697917e-11	8.936072e-11	8.8861238e-11	8.9578872e-11	8.8982828e-11	8.9004283e-11	8.9446554e-11	9.0075981e-11	8.9502579e-11	8.9596754e-11	8.9917428e-11	8.947397e-11	8.9277273e-11	8.9711197e-11	8.9527614e-11	9.0073594e-11	8.9756494e-11	8.9289194e-11	8.96659e-11	8.9129454e-11	8.9053161e-11	8.8898187e-11	8.9032899e-11	8.9226015e-11	8.9080583e-11	8.920098e-11	8.9159256e-11	8.9308269e-11	8.9106805e-11	8.8869578e-11	8.9171177e-11	8.8817127e-11	8.9408404e-11	8.9428673e-11	8.8809973e-11	8.9378602e-11	8.963371e-11	8.9340459e-11	8.9416752e-11	8.8989982e-11	8.9377408e-11	8.9249858e-11	8.9298735e-11	8.9234363e-11	8.9321384e-11	8.9599141e-11	8.9223628e-11	8.94394e-11	8.9230782e-11	8.9402444e-11	8.9181912e-11	9.0209493e-11	8.9913854e-11	8.9655172e-11	8.9502579e-11	8.935834e-11	8.9602714e-11	8.8957793e-11	8.9017398e-11	8.8941104e-11	8.9031706e-11	8.9459669e-11	8.8671695e-11	8.979107e-11	8.9591987e-11	9.0406189e-11	8.966828e-11	8.9073429e-11	8.9113959e-11	8.9819679e-11	8.951212e-11	8.9208134e-11	8.9626556e-11	8.9509733e-11	8.9589607e-11	8.9259392e-11	8.9639671e-11	8.88064e-11	8.9632517e-11
8.9615829e-11	8.9260585e-11	8.947993e-11	8.951212e-11	8.9061508e-11	8.9907894e-11	8.9136608e-11	8.9565765e-11	8.9687355e-11	8.9693315e-11	8.9719544e-11	8.9525234e-11	9.0168963e-11	9.001995e-11	8.9713584e-11	8.9912661e-11	8.9586026e-11	8.8919649e-11	8.9485891e-11	8.9110386e-11	8.9756494e-11	8.9630137e-11	8.9502579e-11	8.9786296e-11	8.8948258e-11	8.9867364e-11	8.9769608e-11	8.9886439e-11	8.9576492e-11	8.9729078e-11	8.9688548e-11	8.9570532e-11	8.9788683e-11	8.9999681e-11	8.9705236e-11	8.9094884e-11	9.0000875e-11	8.9549076e-11	8.9458475e-11	8.9400064e-11	8.9653979e-11	8.9442974e-11	8.9830407e-11	8.8799246e-11	8.9259392e-11	8.9342839e-11	8.9082963e-11	8.9133034e-11	8.912588e-11	8.9236743e-11	8.8924416e-11	8.9205747e-11	8.9060315e-11	8.9804178e-11	8.9614635e-11	8.9619409e-11	8.8802826e-11	8.8919649e-11	8.9060315e-11	8.8709838e-11	8.9214094e-11	8.9527614e-11	8.9228402e-11	8.9050781e-11	8.9249858e-11	8.9042433e-11	8.9679014e-11	8.9251051e-11	8.9388143e-11	8.9184292e-11	8.9915048e-11	8.990432e-11	8.9383369e-11	8.904124e-11	8.9795837e-11	8.9432246e-11	8.9699276e-11	8.9838754e-11	8.982802e-11	8.9349993e-11	8.9494238e-11	8.9152109e-11	8.9686161e-11	8.8906535e-11	8.9102038e-11	8.9854249e-11	8.9526421e-11	8.9153296e-11	8.9704043e-11	8.931781e-11	8.9177138e-11	8.9262972e-11	8.9326151e-11	8.9950811e-11	8.9930542e-11	8.9466816e-11	8.9547883e-11	8.963371e-11	8.9568145e-11	8.9767228e-11	8.9566951e-11	9.010101e-11	8.9460855e-11	8.9569338e-11	8.9513313e-11	8.8682423e-11	8.9394103e-11	8.8716992e-11	8.9326151e-11	8.920694e-11	8.9417945e-11	8.9100845e-11	8.9289194e-11	8.8938724e-11	8.9453708e-11	8.9622983e-11	8.8793285e-11	8.9144955e-11	8.9017398e-11	8.9048394e-11	8.9594374e-11	8.9460855e-11	8.9004283e-11	8.96659e-11	8.9655172e-11	8.9341652e-11	8.9259392e-11	8.9628943e-11	8.9657552e-11	8.95145e-11	8.9149722e-11	8.947755e-11	8.9679014e-11	8.936072e-11	8.8907728e-11	8.9175951e-11	8.9149722e-11	8.947993e-11	8.9417945e-11	8.9080583e-11	8.9456088e-11	8.9112766e-11	9.0089089e-11	8.8814747e-11	8.8895807e-11	8.9046007e-11	8.8913689e-11	8.9144955e-11	8.916403e-11	8.8944685e-11	8.9415558e-11	8.974696e-11	8.9556224e-11	8.924509e-11	8.876825e-11	8.9328538e-11	8.8913689e-11	8.9016204e-11	8.9202173e-11	8.9019785e-11	8.9348799e-11	8.9012631e-11	8.9464436e-11	8.962775e-11	8.9404831e-11	8.9783916e-11	8.9775569e-11	8.9339265e-11	8.9365494e-11	8.9195019e-11	8.9737426e-11	8.9295155e-11	8.9705236e-11	8.9892399e-11	8.9271313e-11	8.9341652e-11	8.9506159e-11	8.8932764e-11	8.9465629e-11	8.9078196e-11	8.9513313e-11	8.9162837e-11	8.8750368e-11	8.9533575e-11	9.0159422e-11	8.9650398e-11	8.9670667e-11	8.954669e-11	8.9293968e-11	8.9488278e-11	8.9824446e-11	8.947993e-11	9.0190418e-11	8.9357147e-11	8.9528808e-11	8.9528808e-11	8.9217668e-11	8.9096078e-11	8.8919649e-11	8.9318997e-11	8.9134228e-11	8.9134228e-11	8.9501392e-11	8.8646659e-11	8.8522682e-11	8.9171177e-11	8.9068662e-11	8.8705071e-11	8.9074623e-11	8.9407211e-11	8.9266546e-11	8.8954219e-11	8.9367874e-11	8.9253431e-11	8.9148529e-11	8.9470396e-11	8.8845736e-11	8.8836202e-11	8.8995943e-11	8.91986e-11	8.9217668e-11	8.9240323e-11	8.9508539e-11	8.9113959e-11	8.9597947e-11	8.904124e-11	8.9162837e-11	8.9264166e-11	9.0167769e-11	8.979345e-11	8.9783916e-11	8.9384562e-11	8.9531195e-11	8.9268933e-11	8.8945872e-11	8.889342e-11	8.94394e-11	8.8752755e-11	8.8646659e-11	8.8860044e-11	8.982206e-11	8.9574105e-11	8.9992534e-11	8.9339265e-11	8.9299929e-11	8.9249858e-11	8.9688548e-11	8.9731465e-11	8.959318e-11	8.9597947e-11	8.9618216e-11	8.9353573e-11	8.9007864e-11	8.9799411e-11	8.9142568e-11	8.9409598e-11
8.9515693e-11	8.9599141e-11	8.896018e-11	8.9336878e-11	8.9348799e-11	8.9653979e-11	8.9596754e-11	8.967186e-11	8.9551457e-11	8.9789877e-11	8.8857657e-11	8.9377408e-11	8.9901933e-11	8.9740999e-11	8.9698082e-11	8.9078196e-11	8.9485891e-11	8.8585861e-11	8.9816099e-11	8.954669e-11	8.978749e-11	8.9497812e-11	8.9489471e-11	8.9377408e-11	8.8850503e-11	8.8995943e-11	8.9917428e-11	9.0369233e-11	8.9428673e-11	8.9441787e-11	8.947397e-11	8.9501392e-11	8.9326151e-11	8.9798217e-11	8.9494238e-11	8.9192639e-11	8.9764841e-11	8.9123493e-11	8.9956771e-11	8.9185485e-11	8.9630137e-11	8.9686161e-11	8.9540729e-11	8.8972101e-11	8.9255818e-11	8.9426286e-11	8.8664541e-11	8.9001903e-11	8.927966e-11	8.9136608e-11	8.9016204e-11	8.9389329e-11	8.9386949e-11	8.9178331e-11	8.9454895e-11	8.9417945e-11	8.9098465e-11	8.8861238e-11	8.9394103e-11	8.9137801e-11	8.940125e-11	8.9321384e-11	8.962775e-11	8.9515693e-11	8.9197406e-11	8.9795837e-11	8.9298735e-11	8.9057928e-11	8.9490658e-11	8.9231976e-11	8.9919815e-11	8.9262972e-11	8.9211707e-11	8.9078196e-11	8.9695702e-11	8.9738612e-11	8.9710003e-11	8.9478737e-11	8.9786296e-11	8.9209327e-11	8.9849482e-11	8.9268933e-11	8.9710003e-11	8.9216481e-11	8.9068662e-11	8.9557417e-11	8.9571725e-11	8.9035279e-11	8.9251051e-11	8.9515693e-11	8.9005477e-11	8.927966e-11	8.8807593e-11	8.9600334e-11	8.9925775e-11	8.924509e-11	8.9650398e-11	9.0084322e-11	8.9344032e-11	8.9497812e-11	8.9230782e-11	8.9740999e-11	8.9702856e-11	8.9500199e-11	8.9844715e-11	8.8720566e-11	8.8975674e-11	8.9155683e-11	8.9684975e-11	8.8973294e-11	8.9495432e-11	8.9495432e-11	8.9341652e-11	8.9335692e-11	8.9168797e-11	8.9266546e-11	8.8832622e-11	8.9112766e-11	8.9051967e-11	8.9193826e-11	8.9667093e-11	8.9446554e-11	8.9377408e-11	8.9559804e-11	8.9795837e-11	8.9422712e-11	8.9406024e-11	8.9476357e-11	8.9907894e-11	8.9861403e-11	8.8969714e-11	8.9740999e-11	8.9637291e-11	8.8956606e-11	8.9445361e-11	8.881236e-11	8.8955412e-11	8.9482317e-11	8.9651592e-11	8.9257012e-11	8.9826833e-11	8.9019785e-11	9.0176117e-11	8.8949452e-11	8.8897001e-11	8.9305889e-11	8.9152109e-11	8.9062702e-11	8.947755e-11	8.8845736e-11	8.9446554e-11	8.962775e-11	8.9739806e-11	8.9632517e-11	8.9121113e-11	8.9214094e-11	8.9073429e-11	8.8957793e-11	8.9454895e-11	8.9426286e-11	8.9575299e-11	8.9054354e-11	8.9905507e-11	8.951212e-11	8.9003097e-11	8.9738612e-11	8.9425092e-11	8.9636097e-11	8.9873324e-11	8.8790905e-11	8.9659939e-11	8.9131841e-11	8.9959151e-11	8.9862597e-11	8.9262972e-11	8.9257012e-11	8.9136608e-11	8.9236743e-11	8.9305889e-11	8.8945872e-11	8.9491851e-11	8.920456e-11	8.9031706e-11	8.9982993e-11	9.0148694e-11	8.9639671e-11	8.9483511e-11	8.9131841e-11	8.9308269e-11	8.9434633e-11	8.9607488e-11	8.9324957e-11	9.0003262e-11	8.9323771e-11	8.9355953e-11	8.9735039e-11	8.9304696e-11	8.8545331e-11	8.91986e-11	8.9177138e-11	8.912588e-11	8.9284427e-11	8.9255818e-11	8.9034086e-11	8.8712225e-11	8.9169991e-11	8.8905341e-11	8.8972101e-11	8.8869578e-11	8.9389329e-11	8.8831435e-11	8.8843356e-11	8.9750533e-11	8.9304696e-11	8.9264166e-11	8.9252244e-11	8.8874345e-11	8.8958986e-11	8.900071e-11	8.9165217e-11	8.8980448e-11	8.9614635e-11	8.9431053e-11	8.939291e-11	8.9829214e-11	8.9209327e-11	8.955503e-11	8.9107999e-11	8.9890012e-11	8.9799411e-11	8.9661133e-11	8.9692122e-11	8.9583646e-11	8.9183098e-11	8.881236e-11	8.9217668e-11	8.9184292e-11	8.9025745e-11	8.8430888e-11	8.9023358e-11	8.9334498e-11	8.9135414e-11	8.9628943e-11	8.8958986e-11	8.9371448e-11	8.9462049e-11	8.9770802e-11	8.9380989e-11	8.9345226e-11	8.9209327e-11	8.9272506e-11	8.9385756e-11	8.8894614e-11	8.9776762e-11	8.9708817e-11	8.8849317e-11
8.971239e-11	8.954669e-11	8.9289194e-11	8.9429866e-11	8.9488278e-11	8.9721924e-11	8.9600334e-11	8.9564571e-11	8.9581259e-11	8.9652785e-11	8.9229589e-11	8.951212e-11	8.9755307e-11	8.9167604e-11	8.9736232e-11	8.9140188e-11	8.9801798e-11	8.8764676e-11	8.9513313e-11	8.9621789e-11	8.9901933e-11	8.8843356e-11	8.9669473e-11	8.9409598e-11	8.8964947e-11	8.9150916e-11	8.9310656e-11	8.9986574e-11	8.9980613e-11	8.9540729e-11	8.9781529e-11	8.9696896e-11	8.9680201e-11	9.0039025e-11	8.9462049e-11	8.9679014e-11	8.9637291e-11	8.9271313e-11	9.0002068e-11	8.931781e-11	8.9572912e-11	8.9426286e-11	8.9990147e-11	8.9345226e-11	8.9428673e-11	8.9072236e-11	8.8999516e-11	8.8650233e-11	8.9298735e-11	8.9423906e-11	8.896614e-11	8.9371448e-11	8.9651592e-11	8.9670667e-11	8.9310656e-11	8.982802e-11	8.924509e-11	8.8920843e-11	8.9266546e-11	8.8875539e-11	8.899833e-11	8.9353573e-11	8.952046e-11	8.9007864e-11	8.892799e-11	8.962537e-11	8.9199786e-11	8.8955412e-11	8.9617022e-11	8.9578872e-11	8.978749e-11	8.9026939e-11	8.8993556e-11	8.958722e-11	8.9792257e-11	8.9727885e-11	8.99067e-11	8.9420325e-11	9.002591e-11	8.8821894e-11	8.9813719e-11	8.9930542e-11	8.9853056e-11	8.9515693e-11	8.9105612e-11	8.9364301e-11	8.9303502e-11	8.9309463e-11	8.9521654e-11	8.8941104e-11	8.9251051e-11	8.8997136e-11	8.9004283e-11	8.9760074e-11	8.9807758e-11	8.9003097e-11	8.9513313e-11	8.9761268e-11	8.9333305e-11	8.9842328e-11	8.9743386e-11	8.9884052e-11	8.9715964e-11	9.014154e-11	8.9764841e-11	8.9165217e-11	8.8862424e-11	8.9040046e-11	8.9515693e-11	8.9226015e-11	8.9277273e-11	8.9234363e-11	8.9067469e-11	8.9122307e-11	8.9464436e-11	8.9077003e-11	8.9015018e-11	8.8978061e-11	8.9385756e-11	8.9252244e-11	8.9253431e-11	8.9071042e-11	8.9770802e-11	8.9745766e-11	8.9370261e-11	8.9334498e-11	8.9942463e-11	8.9681394e-11	9.0395462e-11	9.0062867e-11	8.9195019e-11	8.9118726e-11	8.96659e-11	8.9470396e-11	8.9472776e-11	8.8743221e-11	8.9288008e-11	8.9435827e-11	8.9569338e-11	8.9024552e-11	8.9563378e-11	8.9619409e-11	8.9737426e-11	8.8823088e-11	8.9246284e-11	8.916403e-11	8.9540729e-11	8.9607488e-11	8.9332111e-11	8.9367874e-11	8.9369068e-11	8.9496618e-11	8.9571725e-11	8.9742193e-11	8.9167604e-11	8.9673054e-11	8.9254625e-11	8.9205747e-11	8.9869744e-11	8.9326151e-11	8.9348799e-11	8.9738612e-11	8.9915048e-11	8.9415558e-11	8.9202173e-11	8.9959151e-11	8.9519274e-11	8.9276087e-11	8.9603908e-11	8.8826661e-11	8.9942463e-11	8.9104425e-11	8.9743386e-11	8.9264166e-11	8.9338072e-11	8.9216481e-11	8.9466816e-11	8.9066275e-11	8.9217668e-11	8.8787325e-11	8.9271313e-11	8.9670667e-11	8.9428673e-11	8.9864977e-11	9.0146314e-11	8.9725505e-11	8.9615829e-11	8.9357147e-11	8.9707623e-11	8.9528808e-11	8.9457282e-11	8.9782723e-11	8.9775569e-11	8.9588413e-11	8.951808e-11	8.9310656e-11	8.9172371e-11	8.908177e-11	8.9260585e-11	8.9082963e-11	8.9283234e-11	8.9556224e-11	8.8936337e-11	8.955503e-11	8.8674075e-11	8.9152109e-11	8.8850503e-11	8.9149722e-11	8.9237936e-11	8.9602714e-11	8.9253431e-11	8.8471418e-11	8.959318e-11	8.9205747e-11	8.9621789e-11	8.9733845e-11	8.8807593e-11	8.9348799e-11	8.9278467e-11	8.9276087e-11	8.9642058e-11	8.9936503e-11	8.9960345e-11	8.9402444e-11	8.9447748e-11	8.8967334e-11	8.9550263e-11	8.9285621e-11	8.9844715e-11	8.9890012e-11	8.9611062e-11	8.9414365e-11	8.9330918e-11	8.8875539e-11	8.9127074e-11	8.8951832e-11	8.8782558e-11	8.892561e-11	8.8837396e-11	8.8763483e-11	8.889342e-11	8.9308269e-11	8.966828e-11	8.915807e-11	8.908535e-11	8.9643251e-11	8.9483511e-11	8.9376222e-11	8.9375028e-11	8.9137801e-11	8.9357147e-11	8.9316617e-11	8.9364301e-11	8.9805371e-11	8.9270126e-11	8.9113959e-11
8.9497812e-11	8.9367874e-11	8.9472776e-11	8.9372641e-11	8.96659e-11	9.0047365e-11	8.9971072e-11	8.9574105e-11	8.9525234e-11	8.9499005e-11	8.9530001e-11	8.9682588e-11	8.9607488e-11	8.9673054e-11	8.951212e-11	8.9568145e-11	8.9187865e-11	8.912588e-11	8.9677821e-11	8.9676627e-11	8.9682588e-11	8.8913689e-11	8.9189059e-11	8.9328538e-11	8.9487084e-11	8.9445361e-11	8.9102038e-11	9.0270291e-11	9.022022e-11	8.9261779e-11	8.9559804e-11	8.9347613e-11	8.9760074e-11	8.9960345e-11	8.9872131e-11	8.947993e-11	8.9274893e-11	8.9146149e-11	8.9899546e-11	8.9646825e-11	8.9566951e-11	8.9073429e-11	9.0042598e-11	8.9329731e-11	8.9692122e-11	8.9155683e-11	8.8954219e-11	8.8961373e-11	8.9065082e-11	8.8926803e-11	8.9024552e-11	8.9489471e-11	8.9522847e-11	8.959318e-11	8.9446554e-11	8.9153296e-11	8.8967334e-11	8.8861238e-11	8.9464436e-11	8.9268933e-11	8.9106805e-11	8.939529e-11	8.9193826e-11	8.8321218e-11	8.9140188e-11	8.8862424e-11	8.9359534e-11	8.932019e-11	8.9321384e-11	8.9824446e-11	8.9576492e-11	8.9301115e-11	8.9082963e-11	8.9856636e-11	8.9652785e-11	8.9997301e-11	8.9804178e-11	8.9413171e-11	8.9847095e-11	8.9230782e-11	8.9562184e-11	8.9419132e-11	8.9880478e-11	8.9274893e-11	8.9367874e-11	8.9265352e-11	8.9614635e-11	8.9301115e-11	8.9240323e-11	8.9075809e-11	8.9040046e-11	8.8910108e-11	8.9023358e-11	9.0039025e-11	8.9599141e-11	8.9086544e-11	8.9648018e-11	8.947159e-11	8.9183098e-11	8.9544303e-11	9.0142734e-11	9.0165382e-11	8.9687355e-11	9.0239295e-11	8.9415558e-11	8.8991176e-11	8.9053161e-11	8.8719379e-11	8.9224822e-11	8.9084157e-11	8.9246284e-11	8.8964947e-11	8.8845736e-11	8.8970907e-11	8.8870772e-11	8.9153296e-11	8.8784945e-11	8.9453708e-11	8.8988789e-11	8.9141375e-11	8.951808e-11	8.9007864e-11	8.9683781e-11	8.9851862e-11	8.9490658e-11	8.9693315e-11	8.971239e-11	8.9411985e-11	9.0204726e-11	8.9893586e-11	8.9184292e-11	8.9141375e-11	8.9991341e-11	8.982206e-11	8.9786296e-11	8.8815934e-11	8.9308269e-11	8.9774375e-11	8.9951997e-11	8.9308269e-11	8.9434633e-11	8.9924582e-11	8.9363107e-11	8.8688383e-11	8.9131841e-11	8.9253431e-11	8.9652785e-11	8.954669e-11	8.9218861e-11	8.9692122e-11	8.9614635e-11	8.9761268e-11	8.9255818e-11	8.9617022e-11	8.924151e-11	8.924509e-11	8.8830242e-11	8.8752755e-11	8.9769608e-11	8.9389329e-11	8.9463242e-11	8.9727885e-11	8.9599141e-11	8.9814912e-11	8.9773189e-11	9.0091476e-11	8.9409598e-11	8.9315423e-11	8.923555e-11	8.9029319e-11	8.9743386e-11	8.923555e-11	8.9179525e-11	8.962775e-11	8.9370261e-11	8.9265352e-11	9.0278632e-11	8.9148529e-11	8.9501392e-11	8.9177138e-11	8.9620596e-11	8.935238e-11	8.8951832e-11	8.9313036e-11	9.0163002e-11	8.9807758e-11	8.9532382e-11	8.9216481e-11	8.9562184e-11	8.967424e-11	8.9901933e-11	8.9526421e-11	9.0171343e-11	8.9717157e-11	8.9912661e-11	8.9316617e-11	8.9024552e-11	8.94394e-11	8.9335692e-11	8.9187865e-11	8.9180718e-11	8.9848289e-11	8.9440594e-11	8.9463242e-11	8.8649039e-11	8.9397677e-11	8.8923223e-11	8.9410791e-11	8.9131841e-11	8.9767228e-11	8.9286814e-11	8.8874345e-11	8.9258205e-11	8.9102038e-11	8.9098465e-11	8.947397e-11	8.9141375e-11	8.9584833e-11	8.9092504e-11	8.9054354e-11	8.9508539e-11	8.9428673e-11	8.9718351e-11	8.9042433e-11	8.9335692e-11	8.9043627e-11	8.9577686e-11	8.9066275e-11	8.9681394e-11	8.9817292e-11	8.9340459e-11	8.9636097e-11	8.9286814e-11	8.9040046e-11	8.9491851e-11	8.8995943e-11	8.9069849e-11	8.9109192e-11	8.9024552e-11	8.9375028e-11	8.8823088e-11	8.954669e-11	9.029532e-11	8.9177138e-11	8.9284427e-11	8.9342839e-11	8.9524041e-11	8.9402444e-11	8.9082963e-11	8.8978061e-11	8.9259392e-11	8.970643e-11	8.9692122e-11	8.952046e-11	8.9010244e-11	8.9246284e-11
8.9414365e-11	8.9292775e-11	8.8997136e-11	8.9192639e-11	8.9705236e-11	8.9869744e-11	8.9341652e-11	8.9580066e-11	8.9707623e-11	8.9519274e-11	8.9736232e-11	8.9645631e-11	8.9470396e-11	8.966828e-11	8.9199786e-11	8.9680201e-11	8.8948258e-11	8.9121113e-11	8.9159256e-11	8.9484697e-11	8.9977033e-11	8.8644272e-11	8.9500199e-11	8.9274893e-11	8.9603908e-11	8.9429866e-11	8.9242704e-11	8.9886439e-11	8.9965112e-11	8.9240323e-11	8.9955578e-11	8.9508539e-11	8.9645631e-11	8.9695702e-11	8.9990147e-11	8.9563378e-11	8.9271313e-11	8.9110386e-11	8.9850676e-11	8.9736232e-11	8.9459669e-11	8.939529e-11	8.9375028e-11	8.8917262e-11	8.9409598e-11	8.8950645e-11	8.9484697e-11	8.9098465e-11	8.9051967e-11	8.8969714e-11	8.9174758e-11	8.9606295e-11	8.9594374e-11	8.9783916e-11	8.9842328e-11	8.9240323e-11	8.8858851e-11	8.8616857e-11	8.9037666e-11	8.9214094e-11	8.9490658e-11	8.9099651e-11	8.940125e-11	8.8678842e-11	8.9080583e-11	8.9155683e-11	8.9414365e-11	8.9515693e-11	8.8633545e-11	8.9800604e-11	8.9464436e-11	8.9088924e-11	8.9184292e-11	8.9500199e-11	8.9366681e-11	8.9396483e-11	8.9997301e-11	8.9323771e-11	8.98316e-11	8.9590793e-11	8.9371448e-11	8.9309463e-11	8.986617e-11	8.8892227e-11	8.9637291e-11	8.9175951e-11	8.9740999e-11	8.9644438e-11	8.8956606e-11	8.9377408e-11	8.91986e-11	8.9093691e-11	8.9322577e-11	9.0198765e-11	8.9389329e-11	8.9324957e-11	8.9143762e-11	8.9589607e-11	8.947159e-11	8.9203367e-11	8.9626556e-11	8.9928155e-11	8.9740999e-11	8.9967499e-11	8.9506159e-11	8.9437013e-11	8.9150916e-11	8.896614e-11	8.9183098e-11	8.900071e-11	8.8899381e-11	8.924151e-11	8.8870772e-11	8.9029319e-11	8.8929183e-11	8.9539536e-11	8.9162837e-11	8.8860044e-11	8.9048394e-11	8.9130647e-11	8.963133e-11	8.936072e-11	8.9283234e-11	8.9646825e-11	8.952046e-11	8.935238e-11	9.0042598e-11	8.9468009e-11	9.0250023e-11	8.9658746e-11	8.9583646e-11	8.9445361e-11	8.990432e-11	8.9943657e-11	8.9857823e-11	8.9283234e-11	8.9149722e-11	8.9986574e-11	8.9609868e-11	8.8892227e-11	8.9366681e-11	8.9347613e-11	8.9105612e-11	8.9231976e-11	8.907939e-11	8.920694e-11	8.9215288e-11	8.9677821e-11	8.9402444e-11	8.9658746e-11	8.9547883e-11	8.9440594e-11	8.9441787e-11	8.9397677e-11	8.8762289e-11	8.9549076e-11	8.9147335e-11	8.9171177e-11	8.9659939e-11	8.9658746e-11	8.916403e-11	8.9355953e-11	8.9823253e-11	8.9922195e-11	8.9386949e-11	8.9730272e-11	8.9268933e-11	8.9327344e-11	8.9541922e-11	8.9502579e-11	8.9564571e-11	8.9421519e-11	8.9252244e-11	8.9543116e-11	8.9223628e-11	8.9195019e-11	9.0075981e-11	8.8972101e-11	8.9357147e-11	8.9422712e-11	8.9491851e-11	8.920098e-11	8.9149722e-11	8.9349993e-11	8.997942e-11	8.9795837e-11	8.9777956e-11	8.9422712e-11	8.924509e-11	8.9682588e-11	8.939529e-11	8.9684975e-11	9.0033064e-11	8.9465629e-11	8.9727885e-11	8.9820873e-11	8.9056741e-11	8.9068662e-11	8.9203367e-11	8.9220055e-11	8.9297542e-11	8.9228402e-11	8.9304696e-11	8.9309463e-11	8.8910108e-11	8.8985215e-11	8.9483511e-11	8.9121113e-11	8.9252244e-11	8.9638477e-11	8.9186679e-11	8.907939e-11	8.8864811e-11	8.9738612e-11	8.9216481e-11	8.9122307e-11	8.889342e-11	8.9247471e-11	8.9071042e-11	8.8624011e-11	8.9661133e-11	8.9285621e-11	8.9698082e-11	8.9369068e-11	8.9397677e-11	8.8861238e-11	8.9363107e-11	8.9272506e-11	8.9875704e-11	9.0204726e-11	8.9556224e-11	8.9699276e-11	8.9406024e-11	8.8703878e-11	8.9444167e-11	8.9288008e-11	8.9508539e-11	8.9171177e-11	8.9203367e-11	8.9181912e-11	8.9032899e-11	8.9720738e-11	8.9773189e-11	8.9028125e-11	8.908773e-11	8.9562184e-11	8.9782723e-11	8.9932929e-11	8.9067469e-11	8.966828e-11	8.896018e-11	8.9681394e-11	8.9148529e-11	8.9726698e-11	8.9173564e-11	8.924509e-11
8.9862597e-11	8.9284427e-11	8.940125e-11	8.9186679e-11	8.9798217e-11	8.9589607e-11	8.9359534e-11	8.9475163e-11	8.9437013e-11	8.9507353e-11	8.8917262e-11	8.9459669e-11	8.9608675e-11	8.9391716e-11	8.9533575e-11	8.9268933e-11	8.9285621e-11	8.9608675e-11	8.9365494e-11	8.9441787e-11	8.9926969e-11	8.8757522e-11	8.9389329e-11	8.9260585e-11	8.9347613e-11	8.9227209e-11	8.9509733e-11	8.9744573e-11	9.0238102e-11	8.9016204e-11	8.9804178e-11	8.9754114e-11	8.9857823e-11	8.9806565e-11	9.0163002e-11	8.9590793e-11	8.9595567e-11	8.9341652e-11	8.9926969e-11	8.9048394e-11	8.9227209e-11	8.9586026e-11	8.9496618e-11	8.92737e-11	8.9510926e-11	8.9155683e-11	8.9088924e-11	8.9074623e-11	8.9174758e-11	8.9179525e-11	8.9222442e-11	8.9326151e-11	8.9959151e-11	8.9760074e-11	8.9715964e-11	8.9490658e-11	8.9212901e-11	8.9500199e-11	8.908177e-11	8.9503772e-11	8.9105612e-11	8.9143762e-11	8.9247471e-11	8.8986409e-11	8.9371448e-11	8.9621789e-11	8.9382182e-11	8.9713584e-11	8.8809973e-11	8.9687355e-11	8.9986574e-11	8.9187865e-11	8.9702856e-11	8.9278467e-11	8.9309463e-11	8.9481124e-11	9.0127239e-11	8.9833981e-11	8.9680201e-11	8.9409598e-11	8.9222442e-11	8.9662319e-11	8.9638477e-11	8.9229589e-11	8.9807758e-11	8.9046007e-11	8.9196213e-11	8.9771995e-11	8.8796866e-11	8.9522847e-11	8.9342839e-11	8.9284427e-11	8.9353573e-11	8.9897166e-11	8.9727885e-11	8.9576492e-11	8.9494238e-11	8.9605101e-11	8.9261779e-11	8.908535e-11	8.9813719e-11	8.9656359e-11	9.0046179e-11	8.9997301e-11	8.947755e-11	8.9411985e-11	8.9348799e-11	8.908535e-11	8.8943491e-11	8.8995943e-11	8.904482e-11	8.9262972e-11	8.8856464e-11	8.9519274e-11	8.9596754e-11	8.9568145e-11	8.8932764e-11	8.8902961e-11	8.9391716e-11	8.8954219e-11	8.9346419e-11	8.9086544e-11	8.8857657e-11	8.963371e-11	8.9615829e-11	8.9485891e-11	8.9720738e-11	8.9591987e-11	9.017373e-11	8.9326151e-11	8.9336878e-11	8.9355953e-11	8.9688548e-11	9.0056906e-11	8.90472e-11	8.9613449e-11	8.9526421e-11	8.9696896e-11	8.9454895e-11	8.9057928e-11	8.9257012e-11	8.9183098e-11	8.8993556e-11	8.908773e-11	8.8936337e-11	8.9029319e-11	8.9118726e-11	8.9528808e-11	8.9563378e-11	8.9645631e-11	8.9758881e-11	8.9838754e-11	8.9786296e-11	8.9010244e-11	8.9093691e-11	8.9922195e-11	8.9220055e-11	8.8950645e-11	8.967186e-11	8.9272506e-11	8.9515693e-11	8.9324957e-11	8.9738612e-11	8.9717157e-11	8.9149722e-11	8.9316617e-11	8.9285621e-11	8.951212e-11	8.9171177e-11	8.9749347e-11	8.9974653e-11	8.9313036e-11	8.9437013e-11	8.9247471e-11	8.9284427e-11	8.9329731e-11	8.9853056e-11	8.8978061e-11	8.907939e-11	8.9251051e-11	8.9819679e-11	8.8993556e-11	8.9534768e-11	8.8969714e-11	8.9856636e-11	8.9764841e-11	8.9624176e-11	8.9525234e-11	8.9805371e-11	8.9434633e-11	8.9260585e-11	8.9253431e-11	8.9365494e-11	8.9842328e-11	8.9577686e-11	8.9429866e-11	8.9482317e-11	8.8838582e-11	8.9425092e-11	8.916403e-11	8.9255818e-11	8.9397677e-11	8.9168797e-11	8.9637291e-11	8.8929183e-11	8.9091311e-11	8.9330918e-11	8.9091311e-11	8.9210521e-11	8.900071e-11	8.9187865e-11	8.9153296e-11	8.9156876e-11	8.9807758e-11	8.9251051e-11	8.91986e-11	8.947397e-11	8.9494238e-11	8.911992e-11	8.8980448e-11	8.9681394e-11	8.9227209e-11	8.9832794e-11	8.9488278e-11	8.9046007e-11	8.8863618e-11	8.9721924e-11	8.939887e-11	9.0127239e-11	9.0151081e-11	8.8914882e-11	8.9740999e-11	8.9420325e-11	8.9028125e-11	8.8957793e-11	8.907939e-11	8.9177138e-11	8.8697917e-11	8.9049587e-11	8.8902961e-11	8.9228402e-11	8.9564571e-11	8.9501392e-11	8.8936337e-11	8.8867198e-11	8.9773189e-11	8.9298735e-11	8.9428673e-11	8.8913689e-11	8.9684975e-11	8.8905341e-11	8.912588e-11	8.9288008e-11	8.9951997e-11	8.9128267e-11	8.9388143e-11
8.9288008e-11	8.9371448e-11	9.0056906e-11	8.9107999e-11	8.9608675e-11	8.962775e-11	8.9711197e-11	9.0031871e-11	8.911992e-11	8.9408404e-11	8.9063888e-11	8.971239e-11	8.9572912e-11	8.9550263e-11	8.920098e-11	8.9229589e-11	8.9220055e-11	9.0147501e-11	8.9464436e-11	8.9222442e-11	8.9646825e-11	8.9078196e-11	8.9564571e-11	8.9189059e-11	8.9364301e-11	8.982206e-11	8.9248664e-11	8.947159e-11	9.0263137e-11	8.9677821e-11	8.9806565e-11	9.0021143e-11	8.9768415e-11	8.9797031e-11	9.0070021e-11	8.9499005e-11	8.9416752e-11	8.9453708e-11	8.9911467e-11	8.888508e-11	8.9698082e-11	8.9406024e-11	8.9528808e-11	8.8991176e-11	8.9501392e-11	8.9023358e-11	8.9580066e-11	8.8992369e-11	8.9173564e-11	8.990074e-11	8.9619409e-11	8.9371448e-11	9.0011602e-11	8.9257012e-11	8.9487084e-11	8.9521654e-11	8.9397677e-11	8.9128267e-11	8.9448934e-11	8.9234363e-11	8.8756329e-11	8.916403e-11	8.9334498e-11	8.9293968e-11	8.9332111e-11	8.9429866e-11	8.9270126e-11	8.9229589e-11	8.9186679e-11	8.9217668e-11	8.9849482e-11	8.9342839e-11	8.9618216e-11	8.9341652e-11	8.908177e-11	8.936072e-11	8.9719544e-11	8.9532382e-11	8.939529e-11	8.9012631e-11	8.9454895e-11	8.9725505e-11	8.9664706e-11	8.9404831e-11	8.9310656e-11	8.8832622e-11	8.9214094e-11	8.9884052e-11	8.9065082e-11	8.9137801e-11	8.9586026e-11	8.8746795e-11	8.9080583e-11	8.994723e-11	8.9249858e-11	8.9438207e-11	8.9880478e-11	8.9454895e-11	8.9196213e-11	8.9415558e-11	8.9967499e-11	8.9797031e-11	9.014154e-11	9.021784e-11	8.9417945e-11	8.9679014e-11	8.9080583e-11	8.927966e-11	8.9061508e-11	8.9131841e-11	8.8916069e-11	8.9220055e-11	8.8897001e-11	8.9788683e-11	8.994723e-11	8.9304696e-11	8.8550098e-11	8.9077003e-11	8.9173564e-11	8.9075809e-11	8.9093691e-11	8.8732487e-11	8.9262972e-11	8.9695702e-11	8.9763648e-11	8.9102038e-11	8.9811332e-11	8.9645631e-11	8.9800604e-11	8.9007864e-11	8.9080583e-11	8.8973294e-11	8.8999516e-11	8.9653979e-11	8.9454895e-11	8.9528808e-11	8.9339265e-11	8.9667093e-11	8.9584833e-11	8.9051967e-11	8.9369068e-11	8.9100845e-11	8.908535e-11	8.9230782e-11	8.8820701e-11	8.9187865e-11	8.8916069e-11	8.9329731e-11	8.947159e-11	8.9336878e-11	8.9876898e-11	8.9897166e-11	8.9462049e-11	8.9566951e-11	8.9371448e-11	8.9503772e-11	8.8955412e-11	8.9209327e-11	8.9508539e-11	8.9342839e-11	8.9932929e-11	8.9420325e-11	8.9861403e-11	9.0041405e-11	8.8926803e-11	8.9243897e-11	8.8894614e-11	8.9050781e-11	8.9172371e-11	8.9444167e-11	8.979107e-11	8.9308269e-11	8.958722e-11	8.9525234e-11	8.943344e-11	8.9417945e-11	8.9570532e-11	8.8870772e-11	8.9679014e-11	8.9118726e-11	8.975292e-11	8.9036473e-11	8.9468009e-11	8.9335692e-11	8.997942e-11	8.9133034e-11	8.979345e-11	8.9652785e-11	8.9371448e-11	8.935834e-11	8.907939e-11	8.8954219e-11	8.9447748e-11	8.9444167e-11	8.971239e-11	8.9462049e-11	8.9764841e-11	8.8992369e-11	8.9389329e-11	8.9475163e-11	8.9346419e-11	8.9454895e-11	8.9226015e-11	8.9482317e-11	8.8755142e-11	8.9174758e-11	8.9019785e-11	8.908773e-11	8.9078196e-11	8.8930377e-11	8.9369068e-11	8.9092504e-11	8.9185485e-11	8.9687355e-11	8.9621789e-11	8.9959151e-11	8.9280854e-11	8.9957958e-11	8.9179525e-11	8.9262972e-11	8.9489471e-11	8.9694509e-11	8.98316e-11	8.9379795e-11	8.9553844e-11	8.9168797e-11	8.9677821e-11	8.9531195e-11	8.9423906e-11	9.0160615e-11	8.8988789e-11	8.9340459e-11	8.8984022e-11	8.940125e-11	8.8594208e-11	8.9192639e-11	8.9065082e-11	8.8364135e-11	8.8716992e-11	8.908177e-11	8.9261779e-11	8.920456e-11	8.9031706e-11	8.9104425e-11	8.9348799e-11	8.9508539e-11	8.9911467e-11	8.9868557e-11	8.9227209e-11	8.8997136e-11	8.9216481e-11	8.9417945e-11	8.900667e-11	8.9543116e-11	8.903886e-11	8.9677821e-11
8.967186e-11	8.9372641e-11	8.9681394e-11	8.9369068e-11	8.9266546e-11	8.9406024e-11	8.9249858e-11	9.0000875e-11	8.9742193e-11	8.9060315e-11	8.9447748e-11	8.9328538e-11	8.9212901e-11	8.9148529e-11	8.9568145e-11	8.9528808e-11	8.9361914e-11	8.9751727e-11	8.9357147e-11	8.9434633e-11	8.9766035e-11	8.9308269e-11	8.9609868e-11	8.9558611e-11	8.9175951e-11	8.982206e-11	8.9532382e-11	8.9193826e-11	9.0148694e-11	8.9612255e-11	8.9868557e-11	8.9711197e-11	8.9175951e-11	8.9690935e-11	8.9658746e-11	8.9590793e-11	8.9710003e-11	8.9763648e-11	8.9494238e-11	8.9069849e-11	8.9727885e-11	8.9658746e-11	8.94394e-11	8.935476e-11	8.9259392e-11	8.8969714e-11	8.943344e-11	8.931781e-11	8.9227209e-11	9.0013989e-11	8.9416752e-11	8.9390523e-11	8.9783916e-11	8.9068662e-11	8.9560991e-11	8.9802991e-11	8.9267739e-11	8.9342839e-11	8.8994749e-11	8.9328538e-11	8.8850503e-11	8.9557417e-11	8.9531195e-11	8.8939911e-11	8.9581259e-11	8.9270126e-11	8.8943491e-11	8.9208134e-11	8.9130647e-11	8.8957793e-11	8.9344032e-11	8.8825475e-11	8.9853056e-11	8.9661133e-11	8.9376222e-11	8.9782723e-11	8.9591987e-11	8.8949452e-11	8.9619409e-11	8.9086544e-11	8.9805371e-11	8.9993721e-11	8.9032899e-11	8.9485891e-11	8.8919649e-11	8.8764676e-11	8.9144955e-11	8.9532382e-11	8.9373835e-11	8.8880306e-11	8.9001903e-11	8.8947065e-11	8.8761103e-11	8.967424e-11	8.9437013e-11	8.9562184e-11	8.9754114e-11	8.9718351e-11	8.9262972e-11	8.9099651e-11	9.0015183e-11	8.998538e-11	8.9856636e-11	8.9848289e-11	8.872534e-11	8.9543116e-11	8.9330918e-11	8.9323771e-11	8.9117533e-11	8.9305889e-11	8.9285621e-11	8.900071e-11	8.8975674e-11	8.9533575e-11	8.9861403e-11	8.8814747e-11	8.8864811e-11	8.9447748e-11	8.9056741e-11	8.9562184e-11	8.924151e-11	8.8924416e-11	8.9096078e-11	8.9372641e-11	9.0055713e-11	8.9155683e-11	8.9291581e-11	8.9644438e-11	9.0297707e-11	8.9379795e-11	8.9214094e-11	8.9603908e-11	8.8758716e-11	8.9494238e-11	8.940125e-11	8.9459669e-11	8.9302309e-11	8.9367874e-11	8.9162837e-11	8.9357147e-11	8.9318997e-11	8.9516887e-11	8.9615829e-11	8.9001903e-11	8.8802826e-11	8.8976868e-11	8.8805206e-11	8.9196213e-11	8.9255818e-11	8.8864811e-11	8.9528808e-11	8.9993721e-11	8.9187865e-11	8.9316617e-11	8.8897001e-11	8.9664706e-11	8.9096078e-11	8.8906535e-11	8.9845902e-11	8.9472776e-11	9.0006835e-11	8.9174758e-11	8.9308269e-11	8.9826833e-11	8.8978061e-11	8.9854249e-11	8.8669308e-11	8.927966e-11	8.9156876e-11	8.95145e-11	8.9363107e-11	8.9452515e-11	8.955503e-11	8.9327344e-11	8.9252244e-11	8.9562184e-11	8.9454895e-11	8.9407211e-11	8.9992534e-11	8.9122307e-11	8.939529e-11	8.9138995e-11	8.9216481e-11	8.9077003e-11	8.9874518e-11	8.9458475e-11	8.9645631e-11	8.9528808e-11	8.9571725e-11	8.9440594e-11	8.9355953e-11	8.9267739e-11	9.006048e-11	8.9693315e-11	8.966828e-11	8.9805371e-11	8.9588413e-11	8.9110386e-11	8.9435827e-11	8.9521654e-11	8.9233169e-11	8.9607488e-11	8.9323771e-11	8.9363107e-11	8.8734874e-11	8.940125e-11	8.9161643e-11	8.8804013e-11	8.9161643e-11	8.8984022e-11	8.9186679e-11	8.9171177e-11	8.8807593e-11	8.9630137e-11	8.9351186e-11	8.9390523e-11	8.8997136e-11	8.9690935e-11	8.9452515e-11	8.9830407e-11	8.9468009e-11	8.9390523e-11	8.9525234e-11	8.9513313e-11	8.9547883e-11	8.9186679e-11	8.9407211e-11	8.9540729e-11	8.9336878e-11	8.994723e-11	8.9417945e-11	8.9531195e-11	8.8901768e-11	8.9183098e-11	8.9090117e-11	8.9073429e-11	8.9049587e-11	8.8305717e-11	8.8600169e-11	8.9152109e-11	8.9510926e-11	8.9447748e-11	8.90472e-11	8.9088924e-11	8.9642058e-11	8.9632517e-11	8.975292e-11	8.9708817e-11	8.9024552e-11	8.9434633e-11	8.9330918e-11	8.9564571e-11	8.8714605e-11	8.9195019e-11	8.9302309e-11	8.9214094e-11
8.9806565e-11	8.9596754e-11	8.9267739e-11	8.962775e-11	8.9328538e-11	8.9451321e-11	8.9265352e-11	8.9799411e-11	8.9853056e-11	8.9018591e-11	8.903886e-11	8.9190252e-11	8.9469203e-11	8.8920843e-11	8.9594374e-11	8.9710003e-11	8.9946037e-11	8.9434633e-11	8.9004283e-11	8.9646825e-11	8.96659e-11	8.9667093e-11	8.9321384e-11	8.9917428e-11	8.9222442e-11	8.9766035e-11	8.9519274e-11	8.943344e-11	9.0078361e-11	8.9609868e-11	8.9919815e-11	8.9341652e-11	8.9122307e-11	8.9921008e-11	8.8923223e-11	8.9301115e-11	8.9078196e-11	8.9605101e-11	8.9599141e-11	8.9501392e-11	9.0157042e-11	8.9373835e-11	8.9427479e-11	8.9572912e-11	8.9012631e-11	8.9152109e-11	8.9563378e-11	8.9551457e-11	8.9251051e-11	8.9888819e-11	8.9090117e-11	8.9824446e-11	8.943344e-11	8.9189059e-11	8.974696e-11	8.9801798e-11	8.9100845e-11	8.9406024e-11	8.893157e-11	8.923555e-11	8.9223628e-11	8.9476357e-11	8.9714777e-11	8.924151e-11	8.9295155e-11	8.9926969e-11	8.9440594e-11	8.9106805e-11	8.9031706e-11	8.931423e-11	8.9584833e-11	8.8912495e-11	8.9508539e-11	8.9460855e-11	8.9533575e-11	8.9699276e-11	8.9719544e-11	8.9181912e-11	8.9606295e-11	8.907939e-11	8.9764841e-11	8.9988954e-11	8.9369068e-11	8.9299929e-11	8.8570366e-11	8.9242704e-11	8.982802e-11	8.9807758e-11	8.9783916e-11	8.8814747e-11	8.9017398e-11	8.8840969e-11	8.900667e-11	8.9905507e-11	8.9390523e-11	8.9516887e-11	8.9814912e-11	8.9879285e-11	8.8685996e-11	8.9478737e-11	9.0004455e-11	8.9749347e-11	8.9799411e-11	8.994485e-11	8.920456e-11	8.8897001e-11	8.9466816e-11	8.9568145e-11	8.9080583e-11	8.9400064e-11	8.9570532e-11	8.8979255e-11	8.881236e-11	8.9072236e-11	8.9397677e-11	8.9037666e-11	8.892799e-11	8.903886e-11	8.8858851e-11	8.920098e-11	8.943344e-11	8.8982828e-11	8.8973294e-11	8.9181912e-11	9.0149888e-11	8.8637125e-11	8.9515693e-11	8.9581259e-11	9.0462214e-11	8.9509733e-11	8.927966e-11	8.9779149e-11	8.8916069e-11	8.9617022e-11	8.9556224e-11	8.9168797e-11	8.9247471e-11	8.9551457e-11	8.9639671e-11	8.9156876e-11	8.9193826e-11	8.9212901e-11	8.9483511e-11	8.9397677e-11	8.8705071e-11	8.935834e-11	8.8989982e-11	8.9262972e-11	8.9530001e-11	8.8780171e-11	8.9178331e-11	8.947993e-11	8.9001903e-11	8.9423906e-11	8.8858851e-11	8.9802991e-11	8.9212901e-11	8.9407211e-11	8.9682588e-11	8.9284427e-11	8.9721924e-11	8.9283234e-11	8.9594374e-11	8.9309463e-11	8.8696724e-11	8.9501392e-11	8.8913689e-11	8.9282047e-11	8.9001903e-11	8.9531195e-11	8.9768415e-11	8.9497812e-11	8.9192639e-11	8.9558611e-11	8.9723118e-11	8.9572912e-11	8.8949452e-11	8.9384562e-11	8.9376222e-11	8.9254625e-11	8.8973294e-11	8.9472776e-11	8.8948258e-11	8.8737261e-11	8.9582453e-11	8.9681394e-11	8.9645631e-11	8.963371e-11	8.9581259e-11	8.9183098e-11	8.9553844e-11	8.9220055e-11	9.002591e-11	8.9394103e-11	8.939529e-11	8.9847095e-11	8.9429866e-11	8.9035279e-11	8.9402444e-11	8.9340459e-11	8.9396483e-11	8.9497812e-11	8.9582453e-11	8.9056741e-11	8.8801633e-11	8.9462049e-11	8.9065082e-11	8.896614e-11	8.9205747e-11	8.9167604e-11	8.9310656e-11	8.9270126e-11	8.8897001e-11	8.9332111e-11	8.9452515e-11	8.9649212e-11	8.8752755e-11	8.979345e-11	8.9260585e-11	8.9892399e-11	8.9376222e-11	8.9717157e-11	8.9563378e-11	8.9410791e-11	8.9863783e-11	8.9396483e-11	8.9304696e-11	8.9153296e-11	8.9771995e-11	9.010101e-11	8.9271313e-11	8.9694509e-11	8.9024552e-11	8.9334498e-11	8.9476357e-11	8.9327344e-11	8.9291581e-11	8.8471418e-11	8.8701498e-11	8.912588e-11	8.9544303e-11	8.9645631e-11	8.9214094e-11	8.8752755e-11	8.9490658e-11	8.9303502e-11	8.9937696e-11	8.9203367e-11	8.9203367e-11	8.9837561e-11	8.9252244e-11	8.9950811e-11	8.8905341e-11	8.9407211e-11	8.8974487e-11	8.8906535e-11
8.9755307e-11	8.9252244e-11	8.9168797e-11	8.9738612e-11	8.900071e-11	8.9694509e-11	8.9775569e-11	8.9422712e-11	8.9560991e-11	8.8868385e-11	8.9545496e-11	8.9051967e-11	8.9687355e-11	8.9147335e-11	8.9133034e-11	8.982802e-11	8.94394e-11	8.9847095e-11	8.9313036e-11	8.9682588e-11	8.9726698e-11	8.9161643e-11	8.9811332e-11	8.9676627e-11	8.9341652e-11	8.9437013e-11	8.9588413e-11	8.9322577e-11	8.9832794e-11	8.9410791e-11	8.9973459e-11	8.9425092e-11	8.9220055e-11	8.9859016e-11	8.9408404e-11	8.9134228e-11	8.900071e-11	8.92737e-11	8.990074e-11	8.9508539e-11	8.9932929e-11	8.9482317e-11	8.952046e-11	8.9409598e-11	8.9220055e-11	8.9540729e-11	8.9406024e-11	8.967424e-11	8.9051967e-11	8.9568145e-11	8.8868385e-11	9.0126046e-11	8.9364301e-11	8.9012631e-11	8.9565765e-11	8.9924582e-11	8.9205747e-11	8.9541922e-11	8.9472776e-11	8.9212901e-11	8.9341652e-11	8.9400064e-11	8.9137801e-11	8.9234363e-11	8.8944685e-11	8.9539536e-11	8.9714777e-11	8.9254625e-11	8.9316617e-11	8.9419132e-11	8.9658746e-11	8.9043627e-11	8.935476e-11	8.9767228e-11	8.9837561e-11	8.9177138e-11	8.9390523e-11	8.8784945e-11	8.9280854e-11	8.9457282e-11	8.9699276e-11	9.0015183e-11	8.9684975e-11	8.9156876e-11	8.8879119e-11	8.9138995e-11	8.9667093e-11	8.9767228e-11	8.9285621e-11	8.9012631e-11	8.9386949e-11	8.8858851e-11	8.9168797e-11	8.951212e-11	8.9307076e-11	8.9644438e-11	8.998538e-11	8.990074e-11	8.865262e-11	8.9841135e-11	8.9763648e-11	8.9378602e-11	8.9491851e-11	8.9795837e-11	8.9484697e-11	8.9110386e-11	8.9369068e-11	8.9100845e-11	8.9185485e-11	8.889342e-11	8.9110386e-11	8.8980448e-11	8.8782558e-11	8.9545496e-11	8.9131841e-11	8.9562184e-11	8.8975674e-11	8.9199786e-11	8.8956606e-11	8.9037666e-11	8.967186e-11	8.8747988e-11	8.892561e-11	8.9318997e-11	8.9862597e-11	8.8767063e-11	8.9254625e-11	8.9532382e-11	9.0074788e-11	8.9570532e-11	8.911992e-11	8.9257012e-11	8.9445361e-11	8.9361914e-11	8.9230782e-11	8.9342839e-11	8.9406024e-11	8.975292e-11	8.9743386e-11	8.8897001e-11	8.8879119e-11	8.9451321e-11	8.9332111e-11	8.9230782e-11	8.8974487e-11	8.8873159e-11	8.9055548e-11	8.9531195e-11	8.9643251e-11	8.888508e-11	8.9389329e-11	8.9442974e-11	8.8823088e-11	8.9489471e-11	8.8985215e-11	8.9870937e-11	8.955265e-11	8.8919649e-11	9.029294e-11	8.9090117e-11	8.9733845e-11	8.8942298e-11	8.9726698e-11	8.9591987e-11	8.881236e-11	8.9934116e-11	8.9284427e-11	8.9422712e-11	8.9031706e-11	8.9810138e-11	8.9892399e-11	8.9106805e-11	8.9035279e-11	8.9416752e-11	8.963133e-11	8.9757687e-11	8.8738447e-11	8.9370261e-11	8.9531195e-11	8.9104425e-11	8.9335692e-11	8.9268933e-11	8.9031706e-11	8.9010244e-11	8.9403637e-11	8.9913854e-11	8.916403e-11	8.9499005e-11	8.9557417e-11	8.9440594e-11	8.979345e-11	8.916403e-11	8.9537155e-11	8.9254625e-11	8.9874518e-11	8.9847095e-11	8.9342839e-11	8.9340459e-11	8.9113959e-11	8.9258205e-11	8.9326151e-11	8.9226015e-11	8.9768415e-11	8.9202173e-11	8.8563212e-11	8.9254625e-11	8.9277273e-11	8.9308269e-11	8.9116346e-11	8.904482e-11	8.9468009e-11	8.8901768e-11	8.8777791e-11	8.9563378e-11	8.9380989e-11	8.9465629e-11	8.899833e-11	8.9333305e-11	8.8848123e-11	8.9605101e-11	8.9656359e-11	8.9721924e-11	8.9918621e-11	8.8832622e-11	8.9702856e-11	8.8970907e-11	8.9686161e-11	8.9776762e-11	8.9810138e-11	9.0216647e-11	8.923913e-11	8.9762454e-11	8.9211707e-11	8.9559804e-11	8.935834e-11	8.9318997e-11	8.9826833e-11	8.8497647e-11	8.8603742e-11	8.8914882e-11	8.9673054e-11	8.9884052e-11	8.9438207e-11	8.9040046e-11	8.9243897e-11	8.98316e-11	8.9590793e-11	8.9259392e-11	8.9483511e-11	9.0047365e-11	8.9632517e-11	8.9707623e-11	8.8837396e-11	8.9770802e-11	8.8750368e-11	8.8900574e-11
8.9915048e-11	8.9169991e-11	8.9499005e-11	8.9504966e-11	8.9013824e-11	8.9545496e-11	8.9553844e-11	8.9218861e-11	8.974696e-11	8.9010244e-11	8.915807e-11	8.923555e-11	8.9725505e-11	8.9396483e-11	8.9143762e-11	8.9441787e-11	8.9499005e-11	8.9885245e-11	8.9663513e-11	8.9057928e-11	9.0143927e-11	8.908535e-11	8.9956771e-11	8.9267739e-11	8.9321384e-11	8.9657552e-11	8.9606295e-11	8.9404831e-11	8.9980613e-11	8.9493045e-11	8.9779149e-11	8.9707623e-11	8.9304696e-11	8.9583646e-11	8.9916234e-11	8.903886e-11	8.9156876e-11	8.9115153e-11	8.9663513e-11	8.9326151e-11	8.9727885e-11	8.986021e-11	8.9363107e-11	8.9394103e-11	8.9419132e-11	8.9237936e-11	8.9013824e-11	8.9386949e-11	8.8753949e-11	8.9307076e-11	8.9251051e-11	8.9885245e-11	8.9447748e-11	8.892799e-11	8.9435827e-11	8.9886439e-11	8.9230782e-11	8.9229589e-11	8.9481124e-11	8.9195019e-11	8.9276087e-11	8.9607488e-11	8.9011437e-11	8.8911302e-11	8.8596588e-11	9.0400229e-11	8.9621789e-11	8.9262972e-11	8.9298735e-11	8.9440594e-11	8.9403637e-11	8.8944685e-11	8.9333305e-11	9.0121278e-11	8.9818486e-11	8.9720738e-11	8.9271313e-11	8.903886e-11	8.9407211e-11	8.9048394e-11	8.9264166e-11	8.9931736e-11	8.9799411e-11	8.9427479e-11	8.9211707e-11	8.9348799e-11	8.9589607e-11	8.9437013e-11	8.9029319e-11	8.9184292e-11	8.9262972e-11	8.9102038e-11	8.9159256e-11	8.9586026e-11	8.939887e-11	8.9643251e-11	8.9768415e-11	8.9515693e-11	8.904482e-11	8.9447748e-11	9.0337043e-11	8.9391716e-11	8.9453708e-11	8.9888819e-11	8.9670667e-11	8.8981635e-11	8.9316617e-11	8.9057928e-11	8.9009057e-11	8.8718186e-11	8.9537155e-11	8.8781364e-11	8.8876732e-11	8.9308269e-11	8.9526421e-11	8.92737e-11	8.8838582e-11	8.9378602e-11	8.8631165e-11	8.8962566e-11	8.9551457e-11	8.8856464e-11	8.9308269e-11	8.9146149e-11	8.9519274e-11	8.9406024e-11	8.9364301e-11	8.9646825e-11	9.0041405e-11	8.9662319e-11	8.8867198e-11	8.9177138e-11	8.9590793e-11	8.9575299e-11	8.8503607e-11	8.916641e-11	8.9950811e-11	8.9915048e-11	8.9683781e-11	8.9274893e-11	8.9036473e-11	8.9426286e-11	8.9394103e-11	8.9205747e-11	8.9332111e-11	8.8818321e-11	8.9363107e-11	8.9264166e-11	8.9867364e-11	8.9588413e-11	8.9453708e-11	8.9419132e-11	8.911992e-11	8.9210521e-11	8.8840969e-11	8.9483511e-11	8.9751727e-11	8.869315e-11	9.0353738e-11	8.9113959e-11	9.0080748e-11	8.92737e-11	8.9209327e-11	8.9853056e-11	8.8840969e-11	8.9770802e-11	8.9373835e-11	8.9447748e-11	8.9247471e-11	8.9788683e-11	8.997942e-11	8.939291e-11	8.9228402e-11	8.95145e-11	8.947993e-11	8.9259392e-11	8.9042433e-11	8.9316617e-11	8.9092504e-11	8.9510926e-11	8.9487084e-11	8.9203367e-11	8.9226015e-11	8.889342e-11	8.9628943e-11	8.9960345e-11	8.8967334e-11	8.9826833e-11	8.9584833e-11	8.939529e-11	8.9886439e-11	8.9551457e-11	8.99067e-11	8.9340459e-11	8.9802991e-11	8.9490658e-11	8.9066275e-11	8.9019785e-11	8.932019e-11	8.9347613e-11	8.9148529e-11	8.9258205e-11	8.947159e-11	8.9284427e-11	8.9318997e-11	8.8855277e-11	8.9030512e-11	8.9390523e-11	8.9221248e-11	8.9146149e-11	8.9365494e-11	8.8864811e-11	8.9252244e-11	8.9452515e-11	8.9507353e-11	8.9169991e-11	8.9199786e-11	8.9522847e-11	8.8764676e-11	8.9695702e-11	8.8947065e-11	8.9508539e-11	9.0239295e-11	8.8972101e-11	8.9459669e-11	8.8880306e-11	8.9267739e-11	8.9304696e-11	8.9630137e-11	8.9495432e-11	8.9801798e-11	8.9432246e-11	8.9133034e-11	8.9067469e-11	8.8979255e-11	8.9141375e-11	8.963371e-11	8.8705071e-11	8.9012631e-11	8.9007864e-11	8.9234363e-11	8.9607488e-11	8.9452515e-11	8.8821894e-11	8.9475163e-11	9.0182077e-11	8.9726698e-11	8.9496618e-11	8.9215288e-11	9.0046179e-11	8.963371e-11	8.9642058e-11	8.8861238e-11	9.0024717e-11	8.8932764e-11	8.9187865e-11
8.9614635e-11	8.9760074e-11	8.9370261e-11	8.9502579e-11	8.9355953e-11	8.9484697e-11	8.9189059e-11	8.9724311e-11	8.9462049e-11	8.9042433e-11	8.9278467e-11	8.9725505e-11	8.9710003e-11	8.9816099e-11	8.9748153e-11	8.9152109e-11	8.9216481e-11	8.978511e-11	8.9460855e-11	8.939529e-11	8.9743386e-11	8.9010244e-11	8.9700469e-11	8.8817127e-11	8.9451321e-11	9.0013989e-11	8.9408404e-11	8.9695702e-11	8.9892399e-11	8.994127e-11	8.9756494e-11	8.9932929e-11	8.9105612e-11	8.9427479e-11	9.0146314e-11	8.8975674e-11	8.955265e-11	8.9286814e-11	8.9903127e-11	8.9594374e-11	8.9888819e-11	8.9867364e-11	8.9541922e-11	8.9107999e-11	8.9247471e-11	8.9252244e-11	8.951212e-11	8.9315423e-11	8.9013824e-11	8.915807e-11	8.963133e-11	8.9462049e-11	8.8794479e-11	8.9328538e-11	8.9541922e-11	8.9808952e-11	8.8633545e-11	8.9249858e-11	8.9413171e-11	8.9210521e-11	8.899833e-11	8.923913e-11	8.9335692e-11	8.8559639e-11	8.8919649e-11	8.9934116e-11	8.9252244e-11	8.9310656e-11	8.923913e-11	8.935238e-11	8.9574105e-11	8.920456e-11	8.9420325e-11	8.9829214e-11	8.9739806e-11	8.9513313e-11	8.9252244e-11	8.935238e-11	8.9537155e-11	8.9297542e-11	8.9531195e-11	8.9714777e-11	8.9679014e-11	8.9259392e-11	8.9349993e-11	8.9159256e-11	8.9367874e-11	8.9547883e-11	8.9466816e-11	8.9563378e-11	8.9315423e-11	8.8660961e-11	8.9048394e-11	8.9956771e-11	8.9499005e-11	8.9642058e-11	8.9332111e-11	8.9286814e-11	8.8897001e-11	8.9648018e-11	9.0272671e-11	8.9718351e-11	8.9423906e-11	9.0468175e-11	9.0016376e-11	8.8945872e-11	8.962537e-11	8.896614e-11	8.9011437e-11	8.8843356e-11	8.9411985e-11	8.9127074e-11	8.9460855e-11	8.9521654e-11	8.9597947e-11	8.9874518e-11	8.9243897e-11	8.9543116e-11	8.8635932e-11	8.9372641e-11	8.935476e-11	8.90472e-11	8.9272506e-11	8.9355953e-11	8.9836368e-11	8.9209327e-11	8.9421519e-11	9.0165382e-11	8.970643e-11	8.9586026e-11	8.9153296e-11	8.9131841e-11	8.9285621e-11	8.9838754e-11	8.9135414e-11	8.9499005e-11	8.9482317e-11	8.9242704e-11	9.0028297e-11	8.9289194e-11	8.9171177e-11	8.9386949e-11	8.9177138e-11	8.947755e-11	8.9051967e-11	8.9084157e-11	8.9648018e-11	8.916045e-11	8.9917428e-11	8.9838754e-11	8.9543116e-11	8.9185485e-11	8.9216481e-11	8.9240323e-11	8.889104e-11	8.9845902e-11	8.9869744e-11	8.8820701e-11	9.0271485e-11	8.9288008e-11	8.9504966e-11	8.9172371e-11	8.9713584e-11	8.9282047e-11	8.8820701e-11	8.9403637e-11	8.9458475e-11	8.9234363e-11	8.9649212e-11	8.9884052e-11	8.9901933e-11	8.9599141e-11	8.9420325e-11	8.9227209e-11	8.9761268e-11	8.9228402e-11	8.893395e-11	8.9309463e-11	8.9347613e-11	8.9622983e-11	8.9719544e-11	8.9084157e-11	8.8638312e-11	8.9046007e-11	8.998538e-11	8.9367874e-11	8.9504966e-11	8.9428673e-11	8.9745766e-11	8.9799411e-11	8.9653979e-11	8.9717157e-11	8.9918621e-11	8.9503772e-11	8.966828e-11	8.9138995e-11	8.9282047e-11	8.9434633e-11	8.9530001e-11	8.9159256e-11	8.9144955e-11	8.95145e-11	8.9537155e-11	8.9131841e-11	8.9519274e-11	8.8999516e-11	8.9266546e-11	8.932019e-11	8.9509733e-11	8.931423e-11	8.857156e-11	8.94394e-11	8.9407211e-11	8.9330918e-11	8.9205747e-11	8.9115153e-11	8.9265352e-11	8.9545496e-11	8.896614e-11	8.9440594e-11	8.9090117e-11	8.9557417e-11	8.9642058e-11	8.8745601e-11	8.9274893e-11	8.9072236e-11	8.9248664e-11	8.9530001e-11	8.932019e-11	8.9590793e-11	8.9696896e-11	8.9586026e-11	8.8904148e-11	8.8980448e-11	8.9304696e-11	8.9369068e-11	8.9624176e-11	8.8970907e-11	8.920694e-11	8.9254625e-11	8.8991176e-11	8.9971072e-11	8.9146149e-11	8.9330918e-11	8.911992e-11	8.9508539e-11	8.9710003e-11	8.9435827e-11	8.9175951e-11	8.993889e-11	8.9251051e-11	8.99067e-11	8.927966e-11	8.9570532e-11	8.8696724e-11	8.9276087e-11
8.9566951e-11	8.954669e-11	8.9118726e-11	8.9590793e-11	8.9389329e-11	8.9284427e-11	8.9415558e-11	8.9705236e-11	8.9375028e-11	8.9456088e-11	8.9832794e-11	8.9901933e-11	8.9737426e-11	8.9813719e-11	8.9681394e-11	8.9122307e-11	8.9591987e-11	8.9470396e-11	8.9152109e-11	8.9721924e-11	8.9711197e-11	8.9448934e-11	8.9594374e-11	8.8982828e-11	8.9351186e-11	8.9315423e-11	8.9304696e-11	8.9601528e-11	9.0193998e-11	8.982564e-11	8.9375028e-11	8.99818e-11	8.9797031e-11	8.947993e-11	8.9792257e-11	8.915807e-11	8.9886439e-11	8.9420325e-11	8.9750533e-11	8.912588e-11	8.9609868e-11	8.9673054e-11	8.9112766e-11	8.9187865e-11	8.9077003e-11	8.9307076e-11	8.9569338e-11	8.9193826e-11	8.9189059e-11	8.8678842e-11	8.9383369e-11	8.9230782e-11	8.9400064e-11	8.8979255e-11	8.9702856e-11	8.9375028e-11	8.9061508e-11	8.9285621e-11	8.9150916e-11	8.9077003e-11	8.9172371e-11	8.9386949e-11	8.9700469e-11	8.8191281e-11	8.91986e-11	8.9645631e-11	8.8922029e-11	8.9133034e-11	8.9402444e-11	8.9091311e-11	8.9581259e-11	8.916641e-11	8.978511e-11	8.9539536e-11	8.9704043e-11	8.9222442e-11	8.9534768e-11	8.9445361e-11	8.9283234e-11	8.9196213e-11	8.9560991e-11	8.9524041e-11	8.9402444e-11	8.9186679e-11	8.9040046e-11	8.8844543e-11	8.9305889e-11	8.8976868e-11	8.9248664e-11	8.9118726e-11	8.9309463e-11	8.8814747e-11	8.9620596e-11	8.9620596e-11	8.9154489e-11	8.9833981e-11	8.9533575e-11	8.9475163e-11	8.9483511e-11	8.9260585e-11	8.9874518e-11	8.9490658e-11	8.9463242e-11	9.0277445e-11	8.9690935e-11	8.9272506e-11	8.9574105e-11	8.8941104e-11	8.8681229e-11	8.8855277e-11	8.9426286e-11	8.9253431e-11	8.9116346e-11	8.9508539e-11	8.9340459e-11	8.9328538e-11	8.8987595e-11	8.975292e-11	8.9266546e-11	8.8916069e-11	8.9630137e-11	8.924151e-11	8.8968527e-11	8.9764841e-11	8.9870937e-11	8.9700469e-11	8.9705236e-11	8.9675434e-11	8.9576492e-11	8.9345226e-11	8.9090117e-11	8.9248664e-11	8.8749182e-11	8.9496618e-11	8.9127074e-11	8.9510926e-11	8.9121113e-11	8.9181912e-11	8.9591987e-11	8.88064e-11	8.9172371e-11	8.9788683e-11	8.9181912e-11	8.9389329e-11	8.9191446e-11	8.9402444e-11	8.9588413e-11	8.8907728e-11	8.9403637e-11	8.9651592e-11	8.9417945e-11	8.9377408e-11	8.9302309e-11	8.9599141e-11	8.8913689e-11	8.9553844e-11	8.9628943e-11	8.9147335e-11	8.9861403e-11	8.9328538e-11	8.9619409e-11	8.9595567e-11	8.9295155e-11	8.9434633e-11	8.8807593e-11	8.927966e-11	8.9606295e-11	8.9205747e-11	8.936072e-11	9.0008029e-11	9.0006835e-11	8.955503e-11	8.9582453e-11	8.9711197e-11	8.9397677e-11	8.9476357e-11	8.9231976e-11	8.9197406e-11	8.9574105e-11	8.9481124e-11	8.9411985e-11	8.8976868e-11	8.9209327e-11	8.9425092e-11	8.994723e-11	8.962537e-11	8.9841135e-11	8.8989982e-11	8.9855443e-11	8.9614635e-11	8.982564e-11	8.9515693e-11	8.9684975e-11	8.9872131e-11	8.924151e-11	8.8949452e-11	8.9402444e-11	8.9488278e-11	8.924151e-11	8.9230782e-11	8.9503772e-11	8.9574105e-11	8.939291e-11	8.9020978e-11	8.9072236e-11	8.8908922e-11	8.9551457e-11	8.947993e-11	8.9403637e-11	8.8988789e-11	8.8951832e-11	8.9372641e-11	8.9117533e-11	8.8979255e-11	8.9259392e-11	8.9174758e-11	8.9429866e-11	8.9797031e-11	8.9098465e-11	8.9421519e-11	8.9364301e-11	8.9813719e-11	8.9196213e-11	8.9167604e-11	8.9140188e-11	8.9127074e-11	8.963371e-11	8.9470396e-11	8.9630137e-11	9.0023523e-11	8.9465629e-11	8.939529e-11	8.8945872e-11	8.8978061e-11	8.9109192e-11	8.9321384e-11	8.9476357e-11	8.931781e-11	8.9082963e-11	8.9154489e-11	8.9249858e-11	9.0053326e-11	8.9429866e-11	8.9340459e-11	8.936072e-11	8.9997301e-11	8.9417945e-11	8.9280854e-11	8.935834e-11	8.9559804e-11	8.9469203e-11	8.9549076e-11	8.94394e-11	8.9129454e-11	8.8913689e-11	8.9149722e-11
8.9730272e-11	8.9457282e-11	8.9276087e-11	8.9425092e-11	8.9919815e-11	8.9508539e-11	8.9099651e-11	8.9637291e-11	8.9028125e-11	8.9440594e-11	9.0276252e-11	8.9726698e-11	8.9801798e-11	9.0224987e-11	8.9819679e-11	8.9468009e-11	8.9037666e-11	8.8947065e-11	8.9159256e-11	8.9686161e-11	8.9620596e-11	8.9138995e-11	8.9581259e-11	8.9278467e-11	8.9510926e-11	8.9171177e-11	8.9693315e-11	8.9489471e-11	9.0018756e-11	8.9636097e-11	8.9701663e-11	8.9861403e-11	9.0416917e-11	8.9448934e-11	8.978511e-11	8.9406024e-11	8.9481124e-11	8.9304696e-11	8.9818486e-11	8.8833815e-11	8.9347613e-11	8.9478737e-11	8.9524041e-11	8.9507353e-11	8.916045e-11	8.8836202e-11	8.9371448e-11	8.8837396e-11	8.9209327e-11	8.8775404e-11	8.9634904e-11	8.9556224e-11	8.9708817e-11	8.9171177e-11	8.9609868e-11	8.8855277e-11	8.9005477e-11	8.9299929e-11	8.9082963e-11	8.9489471e-11	8.9714777e-11	8.9378602e-11	8.9304696e-11	8.862043e-11	8.9652785e-11	8.9524041e-11	8.9328538e-11	8.9571725e-11	8.951212e-11	8.8981635e-11	8.9965112e-11	8.8954219e-11	8.9982993e-11	8.9335692e-11	8.9547883e-11	8.9569338e-11	8.9322577e-11	8.9042433e-11	8.9460855e-11	8.9371448e-11	8.9369068e-11	8.9636097e-11	8.9318997e-11	8.9365494e-11	8.8762289e-11	8.8874345e-11	8.9414365e-11	8.927966e-11	8.9729078e-11	8.9403637e-11	8.9676627e-11	8.91986e-11	8.9650398e-11	8.9882858e-11	8.8972101e-11	8.9857823e-11	8.9801798e-11	8.9843522e-11	8.9581259e-11	8.9203367e-11	8.9745766e-11	8.9601528e-11	8.9023358e-11	8.998538e-11	8.9370261e-11	8.9375028e-11	8.9582453e-11	8.8789712e-11	8.9297542e-11	8.9054354e-11	8.9310656e-11	8.8711032e-11	8.8820701e-11	8.9632517e-11	8.9349993e-11	8.9278467e-11	8.9254625e-11	8.9302309e-11	8.9280854e-11	8.9075809e-11	9.0306054e-11	8.9522847e-11	8.9257012e-11	8.9730272e-11	8.9632517e-11	9.0035444e-11	8.9487084e-11	8.9251051e-11	8.9794644e-11	8.947993e-11	8.9385756e-11	8.9545496e-11	8.8882693e-11	8.9597947e-11	8.9078196e-11	8.9783916e-11	8.9591987e-11	8.9173564e-11	8.9684975e-11	8.8945872e-11	8.9010244e-11	8.9718351e-11	8.904124e-11	8.9423906e-11	8.9009057e-11	8.8808787e-11	8.9499005e-11	8.877421e-11	8.924509e-11	8.927966e-11	8.9246284e-11	8.9061508e-11	8.9600334e-11	8.9258205e-11	8.8875539e-11	8.9229589e-11	8.9930542e-11	8.88064e-11	8.9870937e-11	8.9482317e-11	8.9590793e-11	8.9437013e-11	8.9347613e-11	8.9340459e-11	8.9240323e-11	8.9499005e-11	8.9539536e-11	8.9531195e-11	8.9329731e-11	8.9738612e-11	8.9929349e-11	8.9534768e-11	8.9773189e-11	8.9534768e-11	8.9726698e-11	8.9532382e-11	8.958722e-11	8.9134228e-11	8.9500199e-11	8.9451321e-11	8.9318997e-11	8.9589607e-11	8.9268933e-11	8.9605101e-11	8.9798217e-11	8.9777956e-11	8.9769608e-11	8.9409598e-11	8.9870937e-11	8.9758881e-11	8.9775569e-11	8.9347613e-11	9.0027104e-11	8.963133e-11	8.9468009e-11	8.9211707e-11	8.9484697e-11	8.9084157e-11	8.9209327e-11	8.9071042e-11	8.92737e-11	8.9353573e-11	8.9357147e-11	8.9296348e-11	8.8815934e-11	8.8787325e-11	8.9248664e-11	8.9299929e-11	8.9205747e-11	8.9065082e-11	8.8957793e-11	8.9215288e-11	8.8942298e-11	8.9291581e-11	8.9423906e-11	8.9427479e-11	8.9603908e-11	8.9931736e-11	8.90472e-11	8.9406024e-11	8.9220055e-11	8.9801798e-11	8.9407211e-11	8.9397677e-11	8.9174758e-11	8.9462049e-11	8.9257012e-11	8.9549076e-11	8.9242704e-11	8.9909087e-11	8.9270126e-11	8.9284427e-11	8.9413171e-11	8.8718186e-11	8.9134228e-11	8.9365494e-11	8.8967334e-11	8.8963753e-11	8.9248664e-11	8.9447748e-11	8.9277273e-11	8.9740999e-11	8.9872131e-11	8.959318e-11	8.9224822e-11	8.971239e-11	8.9416752e-11	8.9813719e-11	8.986617e-11	8.9596754e-11	8.962775e-11	8.947397e-11	8.904124e-11	8.9476357e-11	8.8889847e-11	8.9301115e-11
8.923555e-11	8.9574105e-11	8.9161643e-11	8.9277273e-11	8.978511e-11	8.9781529e-11	8.9375028e-11	8.9707623e-11	8.9195019e-11	8.9482317e-11	8.994723e-11	8.939887e-11	8.9403637e-11	8.9917428e-11	8.9434633e-11	8.9707623e-11	8.892561e-11	8.939291e-11	8.9578872e-11	8.9837561e-11	8.9727885e-11	8.916641e-11	8.9186679e-11	8.9798217e-11	8.9406024e-11	8.9657552e-11	8.9590793e-11	8.9797031e-11	8.9891206e-11	8.9675434e-11	8.9652785e-11	8.9547883e-11	8.975292e-11	8.951212e-11	8.9776762e-11	8.9421519e-11	8.9465629e-11	8.9030512e-11	8.9892399e-11	8.9324957e-11	8.9402444e-11	8.9464436e-11	8.9767228e-11	8.9389329e-11	8.9153296e-11	8.9444167e-11	8.9122307e-11	8.9104425e-11	8.8675269e-11	8.861209e-11	8.9819679e-11	8.9568145e-11	8.9800604e-11	8.9118726e-11	8.9776762e-11	8.8943491e-11	8.9016204e-11	8.9094884e-11	8.8881499e-11	8.9458475e-11	8.947755e-11	8.9183098e-11	8.9217668e-11	8.8900574e-11	8.9190252e-11	8.9489471e-11	8.9464436e-11	8.9519274e-11	8.9410791e-11	8.9274893e-11	8.979107e-11	8.9211707e-11	8.9679014e-11	8.9187865e-11	8.9786296e-11	8.9248664e-11	8.9328538e-11	8.9067469e-11	8.91986e-11	8.9991341e-11	8.9386949e-11	8.931185e-11	8.9658746e-11	8.9224822e-11	8.8958986e-11	8.8967334e-11	8.9456088e-11	8.9832794e-11	8.9596754e-11	8.9307076e-11	9.0165382e-11	8.9134228e-11	8.9113959e-11	8.9961538e-11	8.9061508e-11	9.0263137e-11	9.0004455e-11	9.0207106e-11	8.9209327e-11	8.9096078e-11	8.9297542e-11	8.9737426e-11	8.9391716e-11	8.9704043e-11	8.9131841e-11	8.9130647e-11	8.9426286e-11	8.8817127e-11	8.904124e-11	8.8857657e-11	8.9572912e-11	8.9113959e-11	8.9051967e-11	8.9168797e-11	8.9193826e-11	8.9296348e-11	8.9297542e-11	8.9476357e-11	8.9242704e-11	8.892799e-11	8.9346419e-11	8.9290388e-11	8.947993e-11	8.9522847e-11	8.9773189e-11	8.9708817e-11	8.9425092e-11	8.9650398e-11	9.0081942e-11	8.9534768e-11	8.9218861e-11	8.9613449e-11	8.9272506e-11	8.9438207e-11	8.9267739e-11	8.9524041e-11	8.9729078e-11	8.9156876e-11	8.9491851e-11	8.924509e-11	8.9088924e-11	8.9816099e-11	8.9420325e-11	8.9167604e-11	8.920694e-11	8.9218861e-11	8.9576492e-11	8.9099651e-11	8.9708817e-11	8.9179525e-11	8.9175951e-11	8.908773e-11	8.9465629e-11	8.8951832e-11	8.9147335e-11	8.9432246e-11	8.9531195e-11	8.8781364e-11	9.0054519e-11	8.8947065e-11	8.9446554e-11	8.9222442e-11	8.947755e-11	8.9426286e-11	8.9332111e-11	8.9330918e-11	8.9537155e-11	8.9503772e-11	8.9072236e-11	8.9448934e-11	8.9589607e-11	8.9565765e-11	8.9756494e-11	8.9419132e-11	8.9723118e-11	8.9251051e-11	8.91986e-11	8.9566951e-11	8.9615829e-11	8.9153296e-11	8.9349993e-11	8.9278467e-11	8.9180718e-11	8.9315423e-11	8.9673054e-11	8.9599141e-11	8.9890012e-11	8.947159e-11	8.9656359e-11	8.927966e-11	8.9615829e-11	8.9284427e-11	8.9879285e-11	8.9916234e-11	8.9742193e-11	8.9345226e-11	8.9646825e-11	8.9318997e-11	8.9380989e-11	8.9124687e-11	8.9309463e-11	8.9298735e-11	8.9344032e-11	8.9218861e-11	8.8986409e-11	8.900667e-11	8.8694344e-11	8.9092504e-11	8.908773e-11	8.9458475e-11	8.9111572e-11	8.9335692e-11	8.8740834e-11	8.9468009e-11	8.9575299e-11	8.9161643e-11	8.9220055e-11	8.9664706e-11	8.9342839e-11	8.9516887e-11	8.9415558e-11	8.9636097e-11	8.9737426e-11	8.9302309e-11	8.9242704e-11	8.8961373e-11	8.8824281e-11	8.9872131e-11	8.9243897e-11	8.9924582e-11	8.9538342e-11	8.9602714e-11	8.9475163e-11	8.8888653e-11	8.9149722e-11	8.8767063e-11	8.9066275e-11	8.9054354e-11	8.8955412e-11	8.9420325e-11	8.9334498e-11	8.9349993e-11	8.962537e-11	8.9680201e-11	8.9171177e-11	9.0059286e-11	8.9384562e-11	8.9835174e-11	9.0040218e-11	8.9459669e-11	8.9521654e-11	8.9946037e-11	8.9171177e-11	8.9537155e-11	8.9379795e-11	8.9432246e-11
8.9364301e-11	8.9615829e-11	8.904482e-11	8.9370261e-11	8.9700469e-11	8.9451321e-11	8.9754114e-11	8.9721924e-11	8.9444167e-11	8.9265352e-11	8.9299929e-11	8.9365494e-11	8.9062702e-11	8.9500199e-11	8.9576492e-11	8.9614635e-11	8.9307076e-11	8.9704043e-11	9.0346584e-11	8.9644438e-11	8.975292e-11	8.9012631e-11	8.9159256e-11	8.9780336e-11	8.9441787e-11	8.9800604e-11	8.9991341e-11	8.9394103e-11	9.0027104e-11	8.9148529e-11	8.9650398e-11	8.9679014e-11	9.0004455e-11	8.9335692e-11	9.0079555e-11	8.9648018e-11	9.002591e-11	8.893395e-11	9.0143927e-11	8.9042433e-11	8.9558611e-11	8.9539536e-11	8.9365494e-11	8.9470396e-11	8.9106805e-11	8.9396483e-11	8.9553844e-11	8.9261779e-11	8.9036473e-11	8.9088924e-11	8.9675434e-11	8.9438207e-11	8.9251051e-11	8.9195019e-11	8.8985215e-11	8.9718351e-11	8.8954219e-11	8.8969714e-11	8.9005477e-11	8.9341652e-11	8.9054354e-11	8.9276087e-11	8.8924416e-11	8.9004283e-11	8.9563378e-11	8.9123493e-11	8.9097271e-11	8.9355953e-11	8.9140188e-11	8.9534768e-11	8.9916234e-11	8.9115153e-11	8.9577686e-11	8.9106805e-11	8.9692122e-11	8.951808e-11	8.9652785e-11	8.9180718e-11	8.9116346e-11	8.9414365e-11	8.9551457e-11	8.9683781e-11	8.9628943e-11	8.9334498e-11	8.9143762e-11	8.9092504e-11	8.9656359e-11	8.9376222e-11	8.9297542e-11	8.9454895e-11	9.0083128e-11	8.8920843e-11	8.916641e-11	8.9833981e-11	8.8840969e-11	9.025479e-11	9.0024717e-11	8.951212e-11	8.9556224e-11	8.8881499e-11	8.9482317e-11	8.9797031e-11	8.9754114e-11	8.9499005e-11	8.9624176e-11	8.9022165e-11	8.9117533e-11	8.9272506e-11	8.9184292e-11	8.8629971e-11	8.9489471e-11	8.947755e-11	8.939529e-11	8.9153296e-11	8.9199786e-11	8.91986e-11	8.9298735e-11	8.9740999e-11	8.9451321e-11	8.9323771e-11	8.9925775e-11	8.9272506e-11	8.9422712e-11	8.967186e-11	8.994723e-11	8.947159e-11	8.9576492e-11	8.9347613e-11	9.0168963e-11	8.9283234e-11	8.9481124e-11	8.916641e-11	8.9481124e-11	8.9214094e-11	8.8920843e-11	8.9553844e-11	8.9639671e-11	8.9249858e-11	8.9782723e-11	8.9460855e-11	8.9280854e-11	8.994127e-11	8.9594374e-11	8.8601362e-11	8.8799246e-11	8.931781e-11	8.9408404e-11	8.8932764e-11	8.9676627e-11	8.9321384e-11	8.915807e-11	8.9111572e-11	8.978749e-11	8.9107999e-11	8.9288008e-11	8.9209327e-11	8.9268933e-11	8.8736067e-11	8.9622983e-11	8.8811167e-11	8.9538342e-11	8.9147335e-11	8.9457282e-11	8.9193826e-11	8.9414365e-11	8.9681394e-11	8.9560991e-11	8.9832794e-11	8.9222442e-11	8.9661133e-11	8.9557417e-11	8.9638477e-11	8.9336878e-11	8.8805206e-11	8.9565765e-11	9.0185651e-11	8.9414365e-11	8.9530001e-11	8.9645631e-11	8.9141375e-11	8.9470396e-11	8.9376222e-11	8.9240323e-11	8.9257012e-11	8.9721924e-11	8.9448934e-11	8.9864977e-11	8.9613449e-11	8.9222442e-11	8.9258205e-11	8.9588413e-11	8.9743386e-11	8.9351186e-11	8.9504966e-11	8.9369068e-11	8.9329731e-11	8.95145e-11	8.9135414e-11	8.8898187e-11	8.9372641e-11	8.9413171e-11	8.9581259e-11	8.9483511e-11	8.9223628e-11	8.9128267e-11	8.903886e-11	8.8777791e-11	8.8750368e-11	8.8663347e-11	8.9684975e-11	8.8696724e-11	8.9211707e-11	8.9075809e-11	8.923913e-11	8.9073429e-11	8.8951832e-11	8.893395e-11	8.9829214e-11	8.9545496e-11	8.9048394e-11	8.962775e-11	8.9669473e-11	8.9495432e-11	8.9131841e-11	8.9359534e-11	8.868719e-11	8.893395e-11	8.9718351e-11	8.9298735e-11	9.0275058e-11	8.947993e-11	8.9328538e-11	8.9316617e-11	8.8799246e-11	8.8881499e-11	8.9113959e-11	8.9272506e-11	8.8993556e-11	8.9067469e-11	8.9556224e-11	8.9017398e-11	8.9299929e-11	8.9192639e-11	8.9611062e-11	8.9580066e-11	8.994723e-11	8.9622983e-11	8.9905507e-11	9.0006835e-11	8.967186e-11	8.9771995e-11	8.9608675e-11	8.9181912e-11	8.9806565e-11	8.9389329e-11	8.9414365e-11
8.9240323e-11	8.9371448e-11	8.900667e-11	8.9481124e-11	8.9448934e-11	8.9719544e-11	8.967186e-11	8.95145e-11	8.9762454e-11	8.9347613e-11	8.9065082e-11	8.9718351e-11	8.9305889e-11	8.9210521e-11	8.9464436e-11	8.955503e-11	8.9394103e-11	8.9096078e-11	9.017969e-11	8.9521654e-11	8.9875704e-11	8.9363107e-11	8.9694509e-11	8.962775e-11	8.9531195e-11	8.9717157e-11	8.9837561e-11	8.9622983e-11	8.9751727e-11	8.943344e-11	8.9766035e-11	8.9643251e-11	8.9508539e-11	8.9642058e-11	9.0053326e-11	8.9583646e-11	8.9407211e-11	8.9123493e-11	8.9563378e-11	8.9036473e-11	8.9937696e-11	8.9489471e-11	8.9396483e-11	8.9476357e-11	8.9342839e-11	8.939887e-11	8.9816099e-11	8.9385756e-11	8.9061508e-11	8.935476e-11	8.9394103e-11	8.9344032e-11	8.9128267e-11	8.9408404e-11	8.8956606e-11	8.9868557e-11	8.8849317e-11	8.9051967e-11	8.9833981e-11	8.9345226e-11	8.9407211e-11	8.877421e-11	8.8869578e-11	8.9043627e-11	8.9013824e-11	8.9030512e-11	8.9104425e-11	8.8875539e-11	8.9106805e-11	8.9394103e-11	8.9806565e-11	8.9391716e-11	8.9878091e-11	8.900667e-11	8.9684975e-11	9.0052139e-11	8.9504966e-11	8.9394103e-11	8.9229589e-11	8.9168797e-11	8.9444167e-11	8.951212e-11	8.9571725e-11	8.94394e-11	8.9564571e-11	8.9367874e-11	8.9276087e-11	8.9528808e-11	8.9457282e-11	8.9613449e-11	8.943344e-11	8.8955412e-11	8.935476e-11	8.9817292e-11	8.9028125e-11	9.0091476e-11	8.9638477e-11	8.9934116e-11	9.017373e-11	8.908535e-11	8.9615829e-11	8.9876898e-11	8.9519274e-11	8.9553844e-11	8.9755307e-11	8.8902961e-11	8.9060315e-11	8.9586026e-11	8.9111572e-11	8.8855277e-11	8.9599141e-11	8.9278467e-11	8.9088924e-11	8.9400064e-11	8.9347613e-11	8.8879119e-11	8.9284427e-11	8.9737426e-11	8.9724311e-11	8.9184292e-11	8.9642058e-11	8.9419132e-11	8.9602714e-11	8.9844715e-11	8.9993721e-11	8.9780336e-11	8.9507353e-11	8.935476e-11	8.9894779e-11	8.9246284e-11	8.9444167e-11	8.9875704e-11	8.9662319e-11	8.9687355e-11	8.9295155e-11	8.9690935e-11	8.9394103e-11	8.954669e-11	8.9452515e-11	8.9190252e-11	8.9564571e-11	8.9724311e-11	8.9698082e-11	8.8898187e-11	8.9136608e-11	8.903886e-11	8.9221248e-11	8.9252244e-11	8.955265e-11	8.9755307e-11	8.9146149e-11	8.9303502e-11	8.8756329e-11	8.8984022e-11	8.9445361e-11	8.9363107e-11	8.9608675e-11	8.885289e-11	8.9402444e-11	8.8837396e-11	8.955265e-11	8.920694e-11	8.9754114e-11	8.94394e-11	8.9216481e-11	8.9372641e-11	8.9186679e-11	8.9413171e-11	8.9453708e-11	8.9652785e-11	8.9605101e-11	8.9992534e-11	8.9417945e-11	8.9109192e-11	8.9334498e-11	8.9942463e-11	8.9416752e-11	8.8821894e-11	8.9298735e-11	8.9396483e-11	8.9624176e-11	8.9348799e-11	8.9341652e-11	8.9370261e-11	9.0189224e-11	8.9538342e-11	8.9431053e-11	8.9553844e-11	8.911992e-11	8.9284427e-11	8.9459669e-11	8.9652785e-11	8.9586026e-11	8.9341652e-11	8.9686161e-11	8.9066275e-11	8.9758881e-11	8.9161643e-11	8.8807593e-11	8.963133e-11	8.8924416e-11	8.9721924e-11	8.939529e-11	8.9384562e-11	8.8763483e-11	8.8879119e-11	8.9147335e-11	8.8396318e-11	8.8689577e-11	8.9762454e-11	8.9037666e-11	8.9040046e-11	8.8870772e-11	8.9013824e-11	8.9134228e-11	8.924151e-11	8.9072236e-11	8.9719544e-11	8.9222442e-11	8.9391716e-11	8.931423e-11	8.9208134e-11	8.9383369e-11	8.9296348e-11	8.9532382e-11	8.9233169e-11	8.8880306e-11	8.9986574e-11	8.9497812e-11	8.9687355e-11	8.9309463e-11	8.9367874e-11	8.9267739e-11	8.8877926e-11	8.9249858e-11	8.8986409e-11	8.9516887e-11	8.9078196e-11	8.9328538e-11	8.9566951e-11	8.8784945e-11	8.9382182e-11	8.920456e-11	8.9694509e-11	8.9829214e-11	8.9594374e-11	8.9268933e-11	8.9607488e-11	8.9862597e-11	8.9096078e-11	8.9580066e-11	8.9701663e-11	8.9410791e-11	8.9291581e-11	8.9400064e-11	8.9011437e-11
8.9425092e-11	8.9766035e-11	8.9135414e-11	8.9302309e-11	8.9816099e-11	8.9653979e-11	8.9470396e-11	9.0013989e-11	8.9854249e-11	8.9258205e-11	8.9227209e-11	8.9169991e-11	8.9568145e-11	8.9073429e-11	8.9500199e-11	8.9556224e-11	8.9267739e-11	8.9133034e-11	8.9714777e-11	8.9411985e-11	8.9696896e-11	8.9626556e-11	8.9551457e-11	8.9589607e-11	8.9897166e-11	8.9847095e-11	8.962537e-11	9.0035444e-11	8.9771995e-11	8.9415558e-11	8.9528808e-11	8.9805371e-11	8.9917428e-11	8.9363107e-11	9.0027104e-11	8.9663513e-11	8.9426286e-11	8.9632517e-11	8.9378602e-11	8.9185485e-11	8.9853056e-11	8.9069849e-11	8.9291581e-11	8.9450128e-11	8.9003097e-11	8.9318997e-11	8.9748153e-11	8.9469203e-11	8.8997136e-11	8.9406024e-11	8.9156876e-11	8.9490658e-11	8.9042433e-11	8.9177138e-11	8.911992e-11	8.9334498e-11	8.9274893e-11	8.903886e-11	8.9441787e-11	8.9316617e-11	8.9454895e-11	8.8986409e-11	8.9435827e-11	8.9277273e-11	8.8851697e-11	8.9581259e-11	8.9208134e-11	8.8566786e-11	8.9169991e-11	8.9043627e-11	8.9829214e-11	8.896614e-11	8.9816099e-11	8.9379795e-11	8.9608675e-11	8.9397677e-11	8.9116346e-11	8.8980448e-11	8.9726698e-11	8.9180718e-11	8.9559804e-11	8.9541922e-11	8.9564571e-11	8.9369068e-11	8.9377408e-11	8.9493045e-11	8.94394e-11	8.98316e-11	8.9707623e-11	8.9383369e-11	8.9397677e-11	8.8994749e-11	8.940125e-11	9.0002068e-11	8.9236743e-11	9.0424071e-11	8.9345226e-11	8.9948424e-11	8.9925775e-11	8.9530001e-11	8.9757687e-11	8.979345e-11	8.9736232e-11	8.9614635e-11	8.9818486e-11	8.9024552e-11	8.9227209e-11	8.9540729e-11	8.9525234e-11	8.8877926e-11	8.9696896e-11	8.9472776e-11	8.9127074e-11	8.8914882e-11	8.9373835e-11	8.9708817e-11	8.9162837e-11	8.9701663e-11	8.9724311e-11	8.9162837e-11	8.9527614e-11	8.9111572e-11	9.0115318e-11	8.9534768e-11	9.0347778e-11	8.9732652e-11	8.9365494e-11	8.9702856e-11	8.9780336e-11	8.9632517e-11	8.951212e-11	8.9643251e-11	8.9454895e-11	8.9469203e-11	8.963371e-11	8.9508539e-11	8.947397e-11	8.9605101e-11	8.9458475e-11	8.952046e-11	8.955265e-11	8.9367874e-11	9.0110551e-11	8.8650233e-11	8.9149722e-11	8.893157e-11	8.923913e-11	8.9272506e-11	8.9931736e-11	8.9595567e-11	8.955265e-11	8.9203367e-11	8.8624011e-11	8.8826661e-11	8.9332111e-11	8.9516887e-11	8.9326151e-11	8.9329731e-11	8.9547883e-11	8.8864811e-11	8.9409598e-11	8.9425092e-11	8.9509733e-11	8.9367874e-11	8.8447583e-11	8.9357147e-11	8.9427479e-11	8.9609868e-11	8.9136608e-11	8.947397e-11	8.9694509e-11	8.9560991e-11	8.9344032e-11	8.9061508e-11	8.9438207e-11	8.9519274e-11	8.9509733e-11	8.8660961e-11	8.9499005e-11	8.9675434e-11	8.9723118e-11	8.9560991e-11	8.9193826e-11	8.8843356e-11	8.9982993e-11	8.9323771e-11	8.962775e-11	8.9288008e-11	8.9295155e-11	8.8955412e-11	8.9351186e-11	8.9713584e-11	8.9366681e-11	8.9704043e-11	8.9460855e-11	8.9148529e-11	8.98316e-11	8.9543116e-11	8.9466816e-11	8.9364301e-11	8.9247471e-11	8.9364301e-11	8.9385756e-11	8.9484697e-11	8.8882693e-11	8.8989982e-11	8.9129454e-11	8.8937531e-11	8.8972101e-11	9.0015183e-11	8.8811167e-11	8.9309463e-11	8.8980448e-11	8.9553844e-11	8.9056741e-11	8.9267739e-11	8.9136608e-11	8.9675434e-11	8.9009057e-11	8.9130647e-11	8.9264166e-11	8.90472e-11	8.9540729e-11	8.95145e-11	8.947993e-11	8.9547883e-11	8.8920843e-11	8.9432246e-11	8.9397677e-11	8.9617022e-11	8.8919649e-11	8.958722e-11	8.9847095e-11	8.8675269e-11	8.9375028e-11	8.8719379e-11	8.9572912e-11	8.9755307e-11	8.9059121e-11	8.963133e-11	8.896018e-11	8.9276087e-11	8.9332111e-11	8.9521654e-11	9.0033064e-11	8.9733845e-11	8.932019e-11	8.9801798e-11	8.959318e-11	8.931185e-11	8.955265e-11	8.9022165e-11	8.931185e-11	8.9487084e-11	8.9019785e-11	8.8674075e-11
8.9870937e-11	8.9705236e-11	8.9152109e-11	8.8906535e-11	8.9801798e-11	8.9701663e-11	8.9309463e-11	8.9750533e-11	9.0033064e-11	8.9171177e-11	8.9726698e-11	8.9423906e-11	8.9491851e-11	8.939529e-11	8.9547883e-11	8.9231976e-11	8.9560991e-11	8.8738447e-11	8.939529e-11	8.9303502e-11	8.9489471e-11	8.9606295e-11	9.006644e-11	8.978511e-11	8.979107e-11	8.9611062e-11	8.9313036e-11	8.9875704e-11	8.9346419e-11	8.9254625e-11	8.9565765e-11	9.009863e-11	8.990432e-11	8.955503e-11	8.967186e-11	8.9574105e-11	8.9476357e-11	8.9549076e-11	8.9762454e-11	8.9342839e-11	8.9704043e-11	8.9378602e-11	8.9704043e-11	8.9276087e-11	8.8877926e-11	8.8941104e-11	8.9724311e-11	8.9274893e-11	8.916641e-11	8.896614e-11	8.9385756e-11	8.9886439e-11	8.9274893e-11	8.9435827e-11	8.9153296e-11	8.9363107e-11	8.8800439e-11	8.9031706e-11	8.9301115e-11	8.9342839e-11	8.9422712e-11	8.9078196e-11	8.9388143e-11	8.9458475e-11	8.939887e-11	8.9180718e-11	8.9203367e-11	8.9018591e-11	8.8737261e-11	8.9295155e-11	8.9775569e-11	8.9457282e-11	8.9664706e-11	8.9643251e-11	8.9481124e-11	8.9622983e-11	8.9493045e-11	8.9345226e-11	8.9830407e-11	8.9278467e-11	8.9766035e-11	8.9602714e-11	8.9788683e-11	8.9335692e-11	8.916641e-11	8.9452515e-11	8.9475163e-11	8.9371448e-11	8.9522847e-11	8.9186679e-11	8.9510926e-11	8.9174758e-11	8.9310656e-11	8.9823253e-11	8.947159e-11	9.0221414e-11	8.9386949e-11	8.9830407e-11	8.9345226e-11	8.9335692e-11	8.9781529e-11	8.9946037e-11	8.9507353e-11	8.9462049e-11	8.9836368e-11	8.9243897e-11	8.9143762e-11	8.9460855e-11	8.9106805e-11	8.8904148e-11	8.9547883e-11	8.9516887e-11	8.9248664e-11	8.9051967e-11	8.9661133e-11	8.958722e-11	8.9059121e-11	8.9361914e-11	8.8951832e-11	8.9082963e-11	8.9911467e-11	8.9048394e-11	8.9724311e-11	8.947397e-11	9.0230948e-11	8.9282047e-11	8.931185e-11	8.9499005e-11	9.0065247e-11	8.9740999e-11	8.8892227e-11	8.990432e-11	8.9286814e-11	8.9315423e-11	8.931781e-11	8.9457282e-11	8.993889e-11	8.9519274e-11	8.9677821e-11	8.9500199e-11	8.9537155e-11	8.9233169e-11	9.0075981e-11	8.8919649e-11	8.9042433e-11	8.8941104e-11	8.9764841e-11	8.9259392e-11	8.993889e-11	8.9656359e-11	8.9431053e-11	8.9701663e-11	8.9191446e-11	8.9143762e-11	8.8863618e-11	8.9646825e-11	8.9845902e-11	8.9248664e-11	8.9301115e-11	8.9243897e-11	8.9622983e-11	8.9258205e-11	8.9526421e-11	8.9531195e-11	8.9156876e-11	8.9645631e-11	8.9562184e-11	8.9457282e-11	8.9375028e-11	8.9816099e-11	8.9782723e-11	8.9550263e-11	8.9516887e-11	8.8975674e-11	8.9141375e-11	8.9873324e-11	8.9730272e-11	8.9509733e-11	8.9643251e-11	8.962537e-11	8.9606295e-11	8.9344032e-11	8.9252244e-11	8.9099651e-11	9.0050946e-11	8.927966e-11	8.9950811e-11	8.9478737e-11	8.9347613e-11	8.9456088e-11	8.9494238e-11	8.9463242e-11	8.9415558e-11	8.9447748e-11	8.9532382e-11	8.947159e-11	8.9580066e-11	8.9249858e-11	8.9255818e-11	8.8958986e-11	8.916403e-11	8.9271313e-11	8.8968527e-11	8.9667093e-11	8.8980448e-11	8.9272506e-11	8.9226015e-11	8.873368e-11	8.9419132e-11	9.017373e-11	8.9252244e-11	8.9366681e-11	8.8644272e-11	8.962537e-11	8.8943491e-11	8.9634904e-11	8.9247471e-11	8.9601528e-11	8.9302309e-11	8.9131841e-11	8.9664706e-11	8.9184292e-11	8.966828e-11	8.9750533e-11	8.9688548e-11	8.904482e-11	8.9327344e-11	8.9562184e-11	8.9614635e-11	8.9713584e-11	8.8856464e-11	8.982206e-11	8.9410791e-11	8.8604936e-11	8.931423e-11	8.8570366e-11	8.955503e-11	8.9323771e-11	8.9372641e-11	8.9918621e-11	8.8919649e-11	8.9025745e-11	8.9230782e-11	8.9036473e-11	8.9836368e-11	8.974696e-11	8.9233169e-11	8.9919815e-11	8.974696e-11	8.9574105e-11	8.9513313e-11	8.9211707e-11	8.9444167e-11	8.9538342e-11	8.9309463e-11	8.8798052e-11
8.9874518e-11	8.9779149e-11	8.9302309e-11	8.9077003e-11	8.9677821e-11	8.9830407e-11	8.9274893e-11	9.0205919e-11	8.9380989e-11	8.9280854e-11	8.9499005e-11	8.9261779e-11	8.907939e-11	9.0120085e-11	8.9525234e-11	8.9178331e-11	8.9068662e-11	8.8892227e-11	8.9173564e-11	8.9413171e-11	8.9582453e-11	8.8964947e-11	8.9775569e-11	8.9297542e-11	8.9663513e-11	8.9452515e-11	8.9110386e-11	8.9565765e-11	8.9715964e-11	8.9280854e-11	8.9530001e-11	8.9915048e-11	9.0157042e-11	8.9714777e-11	8.9601528e-11	8.9576492e-11	8.9532382e-11	8.9276087e-11	8.9488278e-11	8.9254625e-11	8.9612255e-11	8.9764841e-11	8.9525234e-11	8.967186e-11	8.9048394e-11	8.9519274e-11	8.9606295e-11	8.9315423e-11	8.9009057e-11	8.8724146e-11	8.8992369e-11	8.9895973e-11	8.9603908e-11	8.9376222e-11	8.939529e-11	8.9378602e-11	8.884693e-11	8.8985215e-11	8.8981635e-11	8.9098465e-11	8.9644438e-11	8.9150916e-11	8.9283234e-11	8.9537155e-11	8.9215288e-11	8.8958986e-11	8.927966e-11	8.923555e-11	8.8790905e-11	8.9347613e-11	8.9702856e-11	9.0083128e-11	8.9349993e-11	8.9929349e-11	8.9495432e-11	8.9359534e-11	8.9462049e-11	8.9862597e-11	8.9370261e-11	8.8962566e-11	8.9272506e-11	8.9606295e-11	8.951808e-11	8.9154489e-11	8.9344032e-11	8.9280854e-11	8.9017398e-11	8.9373835e-11	8.9231976e-11	8.8905341e-11	8.9751727e-11	8.8744408e-11	8.9570532e-11	8.9680201e-11	8.9063888e-11	8.9684975e-11	8.9754114e-11	8.947159e-11	8.9372641e-11	8.9382182e-11	8.9667093e-11	8.989836e-11	8.9680201e-11	8.9717157e-11	8.924151e-11	8.9084157e-11	8.920456e-11	8.8924416e-11	8.9397677e-11	8.8944685e-11	8.9296348e-11	8.8988789e-11	8.9397677e-11	8.9556224e-11	8.9285621e-11	8.971239e-11	8.8914882e-11	8.8902961e-11	8.896614e-11	8.9298735e-11	9.0283399e-11	8.9210521e-11	8.9131841e-11	8.9557417e-11	8.9524041e-11	8.908535e-11	8.8969714e-11	8.9614635e-11	8.9886439e-11	8.9428673e-11	8.908177e-11	8.9521654e-11	8.9460855e-11	8.9419132e-11	8.9676627e-11	8.954669e-11	8.9584833e-11	8.9724311e-11	9.002591e-11	8.9215288e-11	8.9502579e-11	8.9034086e-11	8.9905507e-11	8.9195019e-11	8.9179525e-11	8.9359534e-11	8.9453708e-11	8.8867198e-11	9.0011602e-11	8.9361914e-11	8.9096078e-11	8.9124687e-11	8.9383369e-11	8.9266546e-11	8.8886266e-11	8.9694509e-11	8.9355953e-11	8.9456088e-11	8.9428673e-11	8.916641e-11	8.9730272e-11	8.9030512e-11	8.9663513e-11	8.9655172e-11	8.9285621e-11	8.9731465e-11	9.0018756e-11	8.8962566e-11	8.9018591e-11	8.9465629e-11	8.9807758e-11	8.9335692e-11	8.8831435e-11	8.9098465e-11	8.9565765e-11	8.9485891e-11	8.9646825e-11	8.9422712e-11	8.9564571e-11	8.9450128e-11	8.9437013e-11	8.9516887e-11	8.8843356e-11	8.8932764e-11	9.0264331e-11	8.9459669e-11	8.9817292e-11	8.982564e-11	8.9458475e-11	8.8926803e-11	8.9570532e-11	8.9175951e-11	8.9710003e-11	8.9264166e-11	8.9509733e-11	8.9117533e-11	8.9397677e-11	8.9003097e-11	8.9299929e-11	8.9305889e-11	8.939291e-11	8.8964947e-11	8.9102038e-11	8.9246284e-11	8.9028125e-11	8.9373835e-11	8.9257012e-11	8.9032899e-11	8.9357147e-11	8.9742193e-11	8.9500199e-11	8.8948258e-11	8.903886e-11	8.9950811e-11	8.9187865e-11	8.970643e-11	8.9228402e-11	8.975292e-11	8.908535e-11	8.923555e-11	8.9107999e-11	8.9298735e-11	8.9636097e-11	8.9727885e-11	8.9465629e-11	8.9023358e-11	8.951808e-11	8.9435827e-11	8.9645631e-11	8.982564e-11	8.8864811e-11	8.931781e-11	8.9111572e-11	8.8917262e-11	8.916403e-11	8.8566786e-11	8.9322577e-11	8.8823088e-11	8.9344032e-11	8.9751727e-11	8.9134228e-11	8.9437013e-11	8.9367874e-11	8.9408404e-11	8.974696e-11	8.9838754e-11	8.9353573e-11	8.9870937e-11	8.9339265e-11	8.9729078e-11	8.9530001e-11	8.9968692e-11	8.9453708e-11	8.9497812e-11	8.9248664e-11	8.8964947e-11
8.9465629e-11	8.9222442e-11	8.9248664e-11	8.9525234e-11	8.9841135e-11	8.9921008e-11	8.9289194e-11	9.0190418e-11	8.9407211e-11	8.9233169e-11	8.9582453e-11	8.9324957e-11	8.947397e-11	8.9743386e-11	8.9842328e-11	8.9713584e-11	8.8926803e-11	8.9012631e-11	8.9510926e-11	8.9451321e-11	8.9413171e-11	8.9323771e-11	8.9422712e-11	8.9428673e-11	8.9782723e-11	8.9773189e-11	8.9117533e-11	8.8984022e-11	9.0110551e-11	8.9209327e-11	8.9543116e-11	9.0055713e-11	9.0170156e-11	8.9415558e-11	8.9243897e-11	8.9637291e-11	8.916641e-11	8.9428673e-11	8.9644438e-11	8.9243897e-11	8.9669473e-11	8.9782723e-11	8.9737426e-11	8.9246284e-11	8.8820701e-11	8.9993721e-11	8.9264166e-11	8.9071042e-11	8.9229589e-11	8.8861238e-11	8.9066275e-11	8.947993e-11	8.9338072e-11	8.9375028e-11	8.9370261e-11	8.9622983e-11	8.8855277e-11	8.9078196e-11	8.8724146e-11	8.8805206e-11	8.9618216e-11	8.9186679e-11	8.9171177e-11	8.9448934e-11	8.9147335e-11	8.9254625e-11	8.9305889e-11	8.9192639e-11	8.9155683e-11	8.9422712e-11	8.9640864e-11	8.9380989e-11	8.9274893e-11	8.9758881e-11	8.9586026e-11	8.9606295e-11	8.9267739e-11	8.9383369e-11	8.9171177e-11	8.9226015e-11	8.8938724e-11	8.9500199e-11	8.9930542e-11	8.8691957e-11	8.9203367e-11	8.8973294e-11	8.9297542e-11	8.9329731e-11	8.9324957e-11	8.8807593e-11	8.9408404e-11	8.9193826e-11	8.967424e-11	8.9416752e-11	8.8936337e-11	8.9764841e-11	8.9340459e-11	8.9138995e-11	8.94394e-11	8.9336878e-11	8.939529e-11	8.9742193e-11	8.947755e-11	8.9754114e-11	8.9359534e-11	8.8817127e-11	8.9187865e-11	8.9444167e-11	8.9195019e-11	8.9265352e-11	8.8955412e-11	8.9400064e-11	8.9372641e-11	8.9695702e-11	8.889104e-11	8.9704043e-11	8.8898187e-11	8.8637125e-11	8.9346419e-11	8.9560991e-11	8.9558611e-11	8.915807e-11	8.9243897e-11	8.994485e-11	8.9562184e-11	8.9231976e-11	8.9171177e-11	8.9884052e-11	8.9639671e-11	8.9786296e-11	8.923913e-11	8.9571725e-11	8.9626556e-11	8.9726698e-11	8.959318e-11	8.9651592e-11	8.9295155e-11	8.9588413e-11	8.970643e-11	8.911992e-11	8.9305889e-11	8.8947065e-11	8.9305889e-11	8.9178331e-11	8.9274893e-11	8.9029319e-11	8.9131841e-11	8.9040046e-11	8.9873324e-11	8.9617022e-11	8.9323771e-11	8.9524041e-11	8.9600334e-11	8.9091311e-11	8.9249858e-11	8.9216481e-11	8.9022165e-11	8.9298735e-11	8.916045e-11	8.9487084e-11	9.0010416e-11	8.9181912e-11	8.9427479e-11	8.9851862e-11	8.8809973e-11	8.9644438e-11	8.9810138e-11	8.9118726e-11	8.8881499e-11	8.9738612e-11	8.9788683e-11	8.9094884e-11	8.8776597e-11	8.9155683e-11	8.9839941e-11	8.9103232e-11	8.9375028e-11	8.9078196e-11	8.9626556e-11	8.9103232e-11	8.9355953e-11	8.9338072e-11	8.9129454e-11	8.8930377e-11	9.0136773e-11	8.9334498e-11	8.9713584e-11	9.0143927e-11	8.9704043e-11	8.9211707e-11	8.9377408e-11	8.9117533e-11	8.9557417e-11	8.90472e-11	8.9462049e-11	8.857752e-11	8.8764676e-11	8.9031706e-11	8.9240323e-11	8.9292775e-11	8.9277273e-11	8.8854084e-11	8.9438207e-11	8.9600334e-11	8.8756329e-11	8.9054354e-11	8.9048394e-11	8.8988789e-11	8.9428673e-11	8.9950811e-11	8.9649212e-11	8.8908922e-11	8.8821894e-11	8.974696e-11	8.9464436e-11	8.9707623e-11	8.9338072e-11	8.931423e-11	8.9137801e-11	8.9353573e-11	8.9123493e-11	8.9459669e-11	8.9644438e-11	8.9175951e-11	8.9267739e-11	8.9599141e-11	8.9409598e-11	8.9253431e-11	8.9951997e-11	8.9832794e-11	8.9264166e-11	8.9284427e-11	8.9003097e-11	8.8840969e-11	8.9110386e-11	8.8961373e-11	8.9272506e-11	8.9184292e-11	8.9136608e-11	8.9296348e-11	8.893395e-11	8.9379795e-11	8.9295155e-11	8.9426286e-11	8.9805371e-11	8.9720738e-11	8.9234363e-11	9.0031871e-11	8.9675434e-11	8.9847095e-11	8.9854249e-11	9.0132006e-11	8.9562184e-11	8.9564571e-11	8.9067469e-11	8.8989982e-11
8.9001903e-11	8.9015018e-11	8.931423e-11	8.9686161e-11	8.9955578e-11	8.9984187e-11	8.9701663e-11	9.0152275e-11	8.9444167e-11	8.9679014e-11	8.9309463e-11	8.9591987e-11	8.9112766e-11	8.9533575e-11	8.9966305e-11	8.9435827e-11	8.9284427e-11	8.9091311e-11	8.9931736e-11	8.9117533e-11	8.9669473e-11	8.9130647e-11	8.9531195e-11	8.9551457e-11	8.9451321e-11	8.963133e-11	8.935834e-11	8.9513313e-11	9.0012796e-11	8.9357147e-11	8.9469203e-11	8.9867364e-11	8.9448934e-11	8.9690935e-11	8.9509733e-11	8.9957958e-11	8.9682588e-11	8.9148529e-11	8.9798217e-11	8.9205747e-11	8.9577686e-11	8.9624176e-11	8.9434633e-11	8.9218861e-11	8.8972101e-11	8.9829214e-11	8.935238e-11	8.9026939e-11	8.9380989e-11	8.8713419e-11	8.9099651e-11	8.920098e-11	8.9135414e-11	8.916045e-11	8.939529e-11	8.9646825e-11	8.9169991e-11	8.872772e-11	8.9003097e-11	8.8793285e-11	8.9442974e-11	8.9464436e-11	8.9133034e-11	8.9357147e-11	8.9324957e-11	8.9298735e-11	8.9102038e-11	8.9088924e-11	8.904482e-11	8.9657552e-11	8.9497812e-11	8.899833e-11	8.9009057e-11	8.9218861e-11	8.9357147e-11	8.9609868e-11	8.9373835e-11	8.9406024e-11	8.9313036e-11	8.967424e-11	8.8701498e-11	8.9130647e-11	8.9798217e-11	8.9011437e-11	8.8973294e-11	8.8981635e-11	8.9450128e-11	8.9243897e-11	8.9289194e-11	8.8694344e-11	8.9073429e-11	8.9324957e-11	8.9446554e-11	8.9525234e-11	8.8807593e-11	8.994485e-11	8.9895973e-11	8.8912495e-11	8.9254625e-11	8.9390523e-11	8.9375028e-11	8.9681394e-11	8.9458475e-11	8.9632517e-11	8.9252244e-11	8.9042433e-11	8.9261779e-11	8.9572912e-11	8.9382182e-11	8.9217668e-11	8.9187865e-11	8.8911302e-11	8.9344032e-11	8.9413171e-11	8.8980448e-11	8.9313036e-11	8.908535e-11	8.9210521e-11	8.9025745e-11	8.9272506e-11	8.9450128e-11	8.9096078e-11	8.9169991e-11	9.001995e-11	8.9700469e-11	8.8988789e-11	8.9376222e-11	8.9640864e-11	8.9372641e-11	8.9409598e-11	8.8993556e-11	9.0062867e-11	8.923913e-11	8.9274893e-11	8.9332111e-11	8.9575299e-11	8.9658746e-11	8.9516887e-11	8.9574105e-11	8.9209327e-11	8.9326151e-11	8.9156876e-11	8.9472776e-11	8.9268933e-11	8.9042433e-11	8.9018591e-11	8.904482e-11	8.8963753e-11	8.9540729e-11	8.8799246e-11	8.9626556e-11	8.9532382e-11	8.9242704e-11	8.8770637e-11	8.9977033e-11	8.8955412e-11	8.8908922e-11	8.8888653e-11	8.9258205e-11	8.9414365e-11	8.9720738e-11	8.9421519e-11	8.9545496e-11	8.963133e-11	8.8857657e-11	8.9184292e-11	8.9551457e-11	8.9466816e-11	8.9321384e-11	8.9385756e-11	8.9993721e-11	8.9533575e-11	8.8956606e-11	8.8858851e-11	8.982802e-11	8.9107999e-11	8.9280854e-11	8.9118726e-11	8.920456e-11	8.9491851e-11	8.907939e-11	8.9375028e-11	8.9042433e-11	8.9434633e-11	9.0099816e-11	8.9527614e-11	8.9544303e-11	8.9584833e-11	8.9726698e-11	8.9175951e-11	8.9686161e-11	8.9137801e-11	8.9336878e-11	8.9659939e-11	8.9440594e-11	8.8929183e-11	8.9332111e-11	8.8954219e-11	8.9484697e-11	8.9568145e-11	8.9679014e-11	8.8913689e-11	8.8929183e-11	8.9575299e-11	8.8404666e-11	8.9299929e-11	8.8793285e-11	8.9075809e-11	8.8951832e-11	8.9673054e-11	8.9217668e-11	8.8922029e-11	8.8820701e-11	8.9485891e-11	8.9509733e-11	8.9973459e-11	8.8961373e-11	8.9643251e-11	8.9056741e-11	8.9156876e-11	8.9713584e-11	8.9553844e-11	8.9472776e-11	8.9195019e-11	8.9389329e-11	8.9366681e-11	8.9743386e-11	8.9636097e-11	8.9540729e-11	8.9899546e-11	8.9272506e-11	8.9285621e-11	8.939887e-11	8.9136608e-11	8.9124687e-11	8.9177138e-11	8.8924416e-11	8.9423906e-11	8.9391716e-11	8.857394e-11	8.884693e-11	8.9584833e-11	8.947159e-11	8.9799411e-11	8.9571725e-11	8.9770802e-11	8.9137801e-11	8.9379795e-11	8.9824446e-11	8.9292775e-11	8.9707623e-11	8.979107e-11	8.8926803e-11	8.9903127e-11	8.8937531e-11	8.9448934e-11
8.9372641e-11	8.920456e-11	8.9527614e-11	8.9835174e-11	8.9959151e-11	8.993889e-11	8.9566951e-11	8.9919815e-11	8.9444167e-11	8.9539536e-11	8.9394103e-11	8.9355953e-11	8.8979255e-11	8.9134228e-11	8.9891206e-11	8.9657552e-11	8.920456e-11	8.9545496e-11	8.9102038e-11	8.9411985e-11	8.9073429e-11	8.9240323e-11	8.9379795e-11	8.9259392e-11	8.9284427e-11	8.9714777e-11	8.9513313e-11	8.9333305e-11	8.9521654e-11	8.95145e-11	9.0006835e-11	8.9538342e-11	8.9544303e-11	9.0128432e-11	8.9524041e-11	8.990074e-11	8.9774375e-11	8.9440594e-11	8.94394e-11	8.95145e-11	8.9611062e-11	8.9721924e-11	8.9650398e-11	8.9464436e-11	8.9055548e-11	8.9659939e-11	8.9538342e-11	8.903886e-11	8.9780336e-11	8.8801633e-11	8.9284427e-11	8.9267739e-11	8.9026939e-11	8.9226015e-11	8.9446554e-11	8.9463242e-11	8.9030512e-11	8.9004283e-11	8.9310656e-11	8.8713419e-11	8.8906535e-11	8.8963753e-11	8.9177138e-11	8.9346419e-11	8.9230782e-11	8.9620596e-11	8.9019785e-11	8.92737e-11	8.932019e-11	8.9255818e-11	8.9875704e-11	8.9071042e-11	8.9506159e-11	8.9340459e-11	8.9723118e-11	8.9612255e-11	8.9138995e-11	8.9247471e-11	8.9806565e-11	8.9690935e-11	8.9333305e-11	8.9634904e-11	9.0208299e-11	8.9353573e-11	8.931781e-11	8.9240323e-11	8.9174758e-11	8.9361914e-11	8.9408404e-11	8.8764676e-11	8.9489471e-11	8.9575299e-11	8.9376222e-11	8.9410791e-11	8.9090117e-11	8.9690935e-11	8.9955578e-11	8.9438207e-11	8.9493045e-11	8.9378602e-11	8.9891206e-11	8.9799411e-11	8.9189059e-11	9.0018756e-11	8.9022165e-11	8.8980448e-11	8.9251051e-11	8.939887e-11	8.943344e-11	8.8956606e-11	8.9315423e-11	8.9025745e-11	8.8904148e-11	8.9440594e-11	8.9478737e-11	8.9416752e-11	8.8861238e-11	8.900667e-11	8.8950645e-11	8.9115153e-11	9.0092669e-11	8.9216481e-11	8.9278467e-11	8.9717157e-11	8.9662319e-11	8.9080583e-11	8.9335692e-11	9.0164196e-11	8.9540729e-11	8.9093691e-11	8.9174758e-11	8.9730272e-11	8.962537e-11	8.9388143e-11	8.9357147e-11	8.966828e-11	8.9812525e-11	8.95145e-11	8.9490658e-11	8.9121113e-11	8.9237936e-11	8.951808e-11	8.9576492e-11	8.9173564e-11	8.9056741e-11	8.8820701e-11	8.9065082e-11	8.9177138e-11	8.9457282e-11	8.9175951e-11	8.975292e-11	8.9329731e-11	8.9410791e-11	8.8790905e-11	8.9435827e-11	8.8985215e-11	8.9180718e-11	8.8932764e-11	8.9373835e-11	8.9262972e-11	8.9800604e-11	8.9189059e-11	8.9211707e-11	8.9887625e-11	8.9260585e-11	8.9107999e-11	8.9519274e-11	8.9515693e-11	8.8715799e-11	8.9359534e-11	9.0366846e-11	8.9371448e-11	8.9193826e-11	8.9130647e-11	8.9178331e-11	8.9092504e-11	8.9209327e-11	8.9404831e-11	8.9432246e-11	8.9508539e-11	8.9136608e-11	8.9199786e-11	8.8848123e-11	8.924151e-11	9.0008029e-11	8.9656359e-11	8.9550263e-11	8.9590793e-11	8.9481124e-11	8.9282047e-11	8.979107e-11	8.8935144e-11	8.9465629e-11	8.9742193e-11	8.9357147e-11	8.9168797e-11	8.9274893e-11	8.8854084e-11	8.9460855e-11	8.9613449e-11	8.9309463e-11	8.9338072e-11	8.9231976e-11	8.9388143e-11	8.8591821e-11	8.9169991e-11	8.8156711e-11	8.9370261e-11	8.9296348e-11	8.9609868e-11	8.9180718e-11	8.9051967e-11	8.857394e-11	8.9243897e-11	8.9568145e-11	8.9843522e-11	8.9019785e-11	8.9954384e-11	8.8920843e-11	8.8894614e-11	8.9779149e-11	8.9291581e-11	8.9437013e-11	8.9169991e-11	8.9634904e-11	8.9292775e-11	8.9645631e-11	8.9661133e-11	8.952046e-11	8.9779149e-11	8.9295155e-11	8.9338072e-11	8.9210521e-11	8.8939911e-11	8.9174758e-11	8.8844543e-11	8.8631165e-11	8.9180718e-11	8.9577686e-11	8.9133034e-11	8.8851697e-11	8.9519274e-11	8.954669e-11	8.9572912e-11	8.9639671e-11	8.9897166e-11	8.9811332e-11	8.959318e-11	8.9698082e-11	8.9284427e-11	8.9962732e-11	8.9609868e-11	8.888746e-11	8.9802991e-11	8.9454895e-11	8.9282047e-11
8.9550263e-11	8.900071e-11	8.9749347e-11	8.9774375e-11	8.9283234e-11	8.9521654e-11	8.9408404e-11	8.9553844e-11	8.9389329e-11	8.9146149e-11	8.9568145e-11	8.9476357e-11	8.9216481e-11	8.9391716e-11	8.9656359e-11	8.9489471e-11	8.9588413e-11	8.9677821e-11	8.931423e-11	8.9375028e-11	8.9067469e-11	8.8997136e-11	8.9088924e-11	8.9491851e-11	8.9371448e-11	8.9804178e-11	8.9315423e-11	8.9218861e-11	8.9652785e-11	8.9397677e-11	9.0132006e-11	8.9774375e-11	8.9677821e-11	8.9888819e-11	8.9476357e-11	8.9218861e-11	8.9289194e-11	8.9438207e-11	8.940125e-11	8.9199786e-11	8.9648018e-11	8.9380989e-11	8.9893586e-11	8.9451321e-11	8.9168797e-11	8.9408404e-11	8.9310656e-11	8.8800439e-11	8.9802991e-11	8.9112766e-11	8.9349993e-11	8.9708817e-11	8.9390523e-11	8.9416752e-11	8.9209327e-11	9.0197572e-11	8.9162837e-11	8.8784945e-11	8.9324957e-11	8.8994749e-11	8.9140188e-11	8.911992e-11	8.8985215e-11	8.9278467e-11	8.9214094e-11	8.9770802e-11	8.8982828e-11	8.9538342e-11	8.8839776e-11	8.9071042e-11	8.9894779e-11	8.9447748e-11	8.9673054e-11	8.9196213e-11	8.979345e-11	8.9798217e-11	8.9267739e-11	8.9267739e-11	8.9574105e-11	8.9346419e-11	8.9186679e-11	8.9541922e-11	9.0012796e-11	8.9466816e-11	8.9298735e-11	8.9575299e-11	8.9036473e-11	8.9055548e-11	8.9246284e-11	8.853937e-11	8.9149722e-11	8.920098e-11	8.9463242e-11	8.98316e-11	8.9178331e-11	8.9534768e-11	8.9936503e-11	8.9454895e-11	8.9626556e-11	8.9371448e-11	8.9650398e-11	8.9664706e-11	8.8941104e-11	8.9744573e-11	8.9043627e-11	8.9149722e-11	8.9243897e-11	8.9333305e-11	8.931423e-11	8.8964947e-11	8.9370261e-11	8.9156876e-11	8.9053161e-11	8.9444167e-11	8.9413171e-11	8.9252244e-11	8.8980448e-11	8.8826661e-11	8.8975674e-11	8.91986e-11	8.9957958e-11	8.8565599e-11	8.8871965e-11	8.9591987e-11	8.9817292e-11	8.9071042e-11	8.8866005e-11	8.9907894e-11	8.9264166e-11	8.9005477e-11	8.9097271e-11	8.9371448e-11	8.9494238e-11	8.9532382e-11	8.9572912e-11	8.9355953e-11	8.9781529e-11	8.9911467e-11	8.9494238e-11	8.9560991e-11	8.9169991e-11	8.947397e-11	8.9729078e-11	8.8950645e-11	8.9005477e-11	8.8525062e-11	8.9134228e-11	8.9283234e-11	8.8839776e-11	8.908773e-11	8.978749e-11	8.9558611e-11	8.9143762e-11	8.911992e-11	8.9146149e-11	8.9096078e-11	8.8982828e-11	8.9223628e-11	8.95145e-11	8.8988789e-11	8.9701663e-11	8.9446554e-11	8.9533575e-11	8.9626556e-11	8.9556224e-11	8.9026939e-11	8.9199786e-11	8.9345226e-11	8.9073429e-11	8.9330918e-11	8.994723e-11	8.931185e-11	8.9504966e-11	8.978749e-11	8.9211707e-11	8.8973294e-11	8.8988789e-11	8.9242704e-11	8.9366681e-11	8.9923388e-11	8.9417945e-11	8.9254625e-11	8.8954219e-11	8.9507353e-11	8.9835174e-11	8.9705236e-11	8.9814912e-11	8.9544303e-11	8.9438207e-11	8.9254625e-11	8.9717157e-11	8.911992e-11	8.9830407e-11	8.9808952e-11	8.9177138e-11	8.9402444e-11	8.9535962e-11	8.920456e-11	8.8913689e-11	8.9551457e-11	8.9921008e-11	8.959318e-11	8.9063888e-11	8.9345226e-11	8.9068662e-11	8.9007864e-11	8.861805e-11	8.96659e-11	8.9305889e-11	8.9575299e-11	8.9257012e-11	8.9369068e-11	8.8625204e-11	8.9221248e-11	8.9323771e-11	8.9586026e-11	8.8714605e-11	8.9622983e-11	8.9034086e-11	8.9128267e-11	8.9463242e-11	8.9491851e-11	8.9664706e-11	8.935476e-11	8.9121113e-11	8.9522847e-11	8.9521654e-11	8.9435827e-11	8.9328538e-11	8.9644438e-11	8.9659939e-11	8.96659e-11	8.9493045e-11	8.877183e-11	8.9377408e-11	8.8780171e-11	8.8504801e-11	8.9140188e-11	8.8850503e-11	8.9192639e-11	8.9190252e-11	8.912588e-11	8.9156876e-11	8.9307076e-11	8.970643e-11	8.9640864e-11	8.9318997e-11	8.9770802e-11	8.9569338e-11	8.9410791e-11	8.9528808e-11	8.9547883e-11	8.9501392e-11	8.9667093e-11	8.9730272e-11	8.9353573e-11
8.9808952e-11	8.9106805e-11	9.0042598e-11	8.967424e-11	8.9830407e-11	8.9357147e-11	8.9184292e-11	8.9490658e-11	8.9097271e-11	8.9657552e-11	8.9692122e-11	8.9634904e-11	8.8988789e-11	8.9333305e-11	8.9172371e-11	8.9353573e-11	8.9557417e-11	8.9251051e-11	8.951808e-11	8.9345226e-11	8.9161643e-11	8.9371448e-11	8.923913e-11	8.9676627e-11	8.9425092e-11	8.9714777e-11	8.9189059e-11	8.9648018e-11	8.9640864e-11	8.927966e-11	8.9806565e-11	8.9956771e-11	8.9559804e-11	8.9404831e-11	9.0017563e-11	8.9020978e-11	8.9550263e-11	8.9223628e-11	8.9786296e-11	8.9762454e-11	8.9527614e-11	8.9547883e-11	8.9435827e-11	8.8969714e-11	8.9488278e-11	8.9255818e-11	8.8956606e-11	8.9226015e-11	8.9628943e-11	8.9205747e-11	8.9094884e-11	8.9714777e-11	8.9481124e-11	8.9649212e-11	8.9468009e-11	8.9466816e-11	8.9266546e-11	8.8868385e-11	8.8942298e-11	8.9056741e-11	8.95145e-11	8.8856464e-11	8.9068662e-11	8.9323771e-11	8.9034086e-11	8.9444167e-11	8.939291e-11	8.9229589e-11	8.8664541e-11	8.903886e-11	8.9673054e-11	8.9296348e-11	8.9376222e-11	8.9695702e-11	8.9465629e-11	8.9614635e-11	8.9389329e-11	8.9234363e-11	8.9575299e-11	8.9186679e-11	8.8957793e-11	8.9879285e-11	9.009863e-11	8.9496618e-11	8.916045e-11	8.9594374e-11	8.8820701e-11	8.915807e-11	8.9024552e-11	8.9054354e-11	8.9533575e-11	8.8935144e-11	8.990432e-11	8.9975839e-11	8.9268933e-11	8.935834e-11	8.9897166e-11	8.9738612e-11	8.9370261e-11	8.9121113e-11	8.9826833e-11	8.9911467e-11	8.9248664e-11	8.9632517e-11	8.8712225e-11	8.9285621e-11	8.9055548e-11	8.9367874e-11	8.9297542e-11	8.9503772e-11	8.9818486e-11	8.9454895e-11	8.9172371e-11	8.9528808e-11	8.9342839e-11	8.9435827e-11	8.9365494e-11	8.9042433e-11	8.9084157e-11	8.9713584e-11	8.9535962e-11	8.8892227e-11	8.9432246e-11	8.9283234e-11	8.9763648e-11	8.8985215e-11	8.9315423e-11	9.0009222e-11	8.9429866e-11	8.8939911e-11	8.923913e-11	8.9472776e-11	8.9559804e-11	8.9069849e-11	8.9444167e-11	8.9556224e-11	8.9316617e-11	8.9874518e-11	8.9413171e-11	8.9136608e-11	8.9507353e-11	8.9199786e-11	8.9842328e-11	8.889342e-11	8.8815934e-11	8.8882693e-11	8.9077003e-11	8.927966e-11	8.8919649e-11	8.8962566e-11	8.9440594e-11	8.9544303e-11	8.9247471e-11	8.9055548e-11	8.9344032e-11	8.916403e-11	8.9103232e-11	8.9475163e-11	8.936072e-11	8.9111572e-11	8.9218861e-11	8.9410791e-11	8.978511e-11	8.9687355e-11	8.9251051e-11	8.8560825e-11	8.9323771e-11	8.9196213e-11	8.9338072e-11	8.8901768e-11	8.9745766e-11	8.952046e-11	8.9854249e-11	8.931185e-11	8.9732652e-11	8.9261779e-11	8.9315423e-11	8.9375028e-11	8.9519274e-11	8.9890012e-11	8.9501392e-11	8.9384562e-11	8.861805e-11	8.939291e-11	8.9607488e-11	8.9435827e-11	9.0040218e-11	8.9357147e-11	8.9491851e-11	8.9189059e-11	8.9740999e-11	8.9107999e-11	8.9521654e-11	8.9948424e-11	8.9369068e-11	8.9469203e-11	8.9755307e-11	8.9458475e-11	8.8875539e-11	8.9816099e-11	8.9748153e-11	8.9121113e-11	8.9328538e-11	8.9185485e-11	8.8397512e-11	8.893395e-11	8.8551291e-11	8.91986e-11	8.9264166e-11	8.912588e-11	8.9230782e-11	8.8835009e-11	8.8980448e-11	8.9403637e-11	8.9177138e-11	8.9632517e-11	8.9065082e-11	8.9243897e-11	8.9136608e-11	8.915807e-11	8.9031706e-11	8.9564571e-11	8.9359534e-11	8.9118726e-11	8.9030512e-11	8.885289e-11	8.9432246e-11	8.9766035e-11	8.9689742e-11	9.0151081e-11	8.931423e-11	8.920694e-11	8.9243897e-11	8.8886266e-11	8.9001903e-11	8.908535e-11	8.8820701e-11	8.9040046e-11	8.8902961e-11	8.9127074e-11	8.9622983e-11	8.9305889e-11	8.9297542e-11	8.9129454e-11	8.9687355e-11	8.9773189e-11	8.9251051e-11	8.9750533e-11	8.9500199e-11	8.963371e-11	8.9575299e-11	8.9394103e-11	8.95145e-11	9.0000875e-11	8.9801798e-11	8.9141375e-11
8.951808e-11	8.900667e-11	8.9527614e-11	8.9829214e-11	8.9670667e-11	8.9406024e-11	8.9563378e-11	8.9420325e-11	8.8680036e-11	8.9537155e-11	8.9662319e-11	8.940125e-11	8.8957793e-11	8.9402444e-11	8.9129454e-11	8.9272506e-11	8.9537155e-11	8.9106805e-11	8.9917428e-11	8.9830407e-11	8.9020978e-11	8.9032899e-11	8.9705236e-11	8.9402444e-11	8.9799411e-11	8.9509733e-11	8.9190252e-11	8.9286814e-11	8.9545496e-11	8.9656359e-11	9.0192805e-11	9.0081942e-11	8.951212e-11	8.9723118e-11	8.9580066e-11	8.9421519e-11	8.9502579e-11	8.9100845e-11	8.9856636e-11	8.947397e-11	8.9797031e-11	8.9427479e-11	8.9560991e-11	8.8809973e-11	8.9586026e-11	8.8937531e-11	8.9696896e-11	8.9140188e-11	8.9495432e-11	8.9341652e-11	8.9226015e-11	8.9465629e-11	8.9327344e-11	8.9175951e-11	8.9893586e-11	8.9761268e-11	8.9159256e-11	8.8596588e-11	8.9088924e-11	8.9237936e-11	8.9043627e-11	8.904124e-11	8.9248664e-11	8.9133034e-11	8.9298735e-11	8.9557417e-11	8.9298735e-11	8.9340459e-11	8.9069849e-11	8.8860044e-11	8.975292e-11	8.951212e-11	8.9292775e-11	8.9173564e-11	8.9168797e-11	9.0073594e-11	8.9388143e-11	8.8923223e-11	8.9698082e-11	8.8979255e-11	8.9165217e-11	8.9535962e-11	8.9727885e-11	8.9618216e-11	8.9524041e-11	8.9476357e-11	8.90472e-11	8.9705236e-11	8.9292775e-11	8.947993e-11	8.9729078e-11	8.8978061e-11	8.9538342e-11	8.9843522e-11	8.8981635e-11	8.9651592e-11	9.0074788e-11	8.9435827e-11	8.9365494e-11	8.9328538e-11	9.0161809e-11	8.9905507e-11	8.9588413e-11	8.9465629e-11	8.8941104e-11	8.9264166e-11	8.924509e-11	8.9055548e-11	8.9074623e-11	8.9218861e-11	8.9698082e-11	8.91986e-11	8.9171177e-11	8.9711197e-11	8.9053161e-11	8.9339265e-11	8.9051967e-11	8.9315423e-11	8.9073429e-11	8.954669e-11	8.9442974e-11	8.9020978e-11	8.9338072e-11	8.9268933e-11	8.9190252e-11	8.9310656e-11	8.9409598e-11	8.9885245e-11	8.9775569e-11	8.9156876e-11	8.9583646e-11	8.9992534e-11	8.9575299e-11	8.8809973e-11	8.9111572e-11	8.9584833e-11	8.9577686e-11	8.9764841e-11	8.9363107e-11	8.9464436e-11	8.971239e-11	8.9614635e-11	8.9948424e-11	8.841182e-11	8.8824281e-11	8.8662154e-11	8.8930377e-11	8.9012631e-11	8.9178331e-11	8.9255818e-11	8.9197406e-11	8.9451321e-11	8.9402444e-11	8.9303502e-11	8.9876898e-11	8.9410791e-11	8.9376222e-11	8.9220055e-11	8.9491851e-11	8.8827855e-11	8.8945872e-11	8.9396483e-11	8.9695702e-11	8.9224822e-11	8.9259392e-11	8.8581094e-11	8.9423906e-11	8.9371448e-11	8.9190252e-11	8.9148529e-11	8.8963753e-11	8.9152109e-11	8.9816099e-11	8.907939e-11	8.9326151e-11	8.9538342e-11	8.9161643e-11	8.9252244e-11	8.9469203e-11	8.9578872e-11	8.9482317e-11	8.9615829e-11	8.8833815e-11	8.9333305e-11	8.9391716e-11	8.966828e-11	9.0374e-11	8.9380989e-11	8.9538342e-11	8.8964947e-11	8.924509e-11	8.9402444e-11	8.951808e-11	8.9658746e-11	8.9377408e-11	8.9957958e-11	8.9578872e-11	8.9396483e-11	8.8615663e-11	8.9669473e-11	8.9068662e-11	8.9005477e-11	8.9515693e-11	8.931423e-11	8.8601362e-11	8.8920843e-11	8.911992e-11	8.8901768e-11	8.920456e-11	8.9036473e-11	8.9291581e-11	8.8873159e-11	8.8761103e-11	8.9375028e-11	8.9332111e-11	8.9458475e-11	8.9078196e-11	8.9218861e-11	8.9149722e-11	8.9210521e-11	8.9507353e-11	8.9789877e-11	8.9257012e-11	8.9100845e-11	8.9371448e-11	8.9217668e-11	8.9237936e-11	8.979107e-11	8.9715964e-11	8.9922195e-11	8.9141375e-11	8.9411985e-11	8.9175951e-11	8.9539536e-11	8.8609703e-11	8.9366681e-11	8.9046007e-11	8.9154489e-11	8.9113959e-11	8.9472776e-11	8.9296348e-11	8.8982828e-11	8.9613449e-11	8.9117533e-11	8.9427479e-11	8.9602714e-11	8.9541922e-11	8.9435827e-11	8.954669e-11	8.9591987e-11	8.9521654e-11	8.9333305e-11	8.9361914e-11	8.943344e-11	8.9581259e-11	8.9465629e-11
8.9432246e-11	8.9168797e-11	8.9323771e-11	8.962537e-11	8.9622983e-11	8.9686161e-11	8.9078196e-11	8.9605101e-11	8.8575133e-11	8.9054354e-11	8.9830407e-11	8.9310656e-11	8.9366681e-11	8.9574105e-11	8.9577686e-11	8.9599141e-11	8.9773189e-11	8.9144955e-11	8.9346419e-11	8.9682588e-11	8.9510926e-11	8.9029319e-11	8.9353573e-11	8.9175951e-11	8.9478737e-11	9.010101e-11	8.9739806e-11	8.9524041e-11	8.9508539e-11	8.9687355e-11	9.0041405e-11	9.0291746e-11	8.9278467e-11	8.9391716e-11	8.9318997e-11	8.931423e-11	8.9180718e-11	8.9296348e-11	8.9695702e-11	8.9345226e-11	8.9774375e-11	8.9063888e-11	8.9557417e-11	8.9502579e-11	8.9276087e-11	8.939529e-11	8.9071042e-11	8.9391716e-11	8.900667e-11	8.8837396e-11	8.9183098e-11	8.970643e-11	8.9348799e-11	8.9571725e-11	8.9521654e-11	8.9482317e-11	8.924151e-11	8.8453543e-11	8.904124e-11	8.9222442e-11	8.9307076e-11	8.9150916e-11	8.9348799e-11	8.920456e-11	8.9261779e-11	8.966828e-11	8.9214094e-11	8.9062702e-11	8.9265352e-11	8.9086544e-11	8.9553844e-11	8.9316617e-11	8.9580066e-11	8.9015018e-11	8.9057928e-11	8.9850676e-11	8.9189059e-11	8.9167604e-11	8.9446554e-11	8.9036473e-11	8.9218861e-11	8.9533575e-11	8.9068662e-11	8.9774375e-11	8.9390523e-11	8.8811167e-11	8.9026939e-11	8.939291e-11	8.9361914e-11	8.9054354e-11	8.9483511e-11	8.8917262e-11	8.9289194e-11	8.9431053e-11	8.8902961e-11	8.9410791e-11	9.0043792e-11	8.935834e-11	8.9777956e-11	8.9581259e-11	8.9936503e-11	8.9539536e-11	8.9366681e-11	8.9596754e-11	8.9509733e-11	8.8869578e-11	8.9431053e-11	8.924151e-11	8.9777956e-11	8.9167604e-11	8.9622983e-11	8.8967334e-11	8.9061508e-11	8.9127074e-11	8.9233169e-11	8.9690935e-11	8.8984022e-11	8.9258205e-11	8.8681229e-11	8.9749347e-11	8.9732652e-11	8.9096078e-11	8.94394e-11	8.9558611e-11	8.9175951e-11	8.9500199e-11	8.9324957e-11	8.9568145e-11	8.9975839e-11	8.9283234e-11	8.951212e-11	8.9789877e-11	8.9526421e-11	8.9249858e-11	8.9334498e-11	8.9107999e-11	8.9971072e-11	8.9541922e-11	8.9212901e-11	8.9214094e-11	8.9104425e-11	8.9457282e-11	8.9694509e-11	8.8862424e-11	8.8758716e-11	8.8651426e-11	8.9549076e-11	8.8634738e-11	8.9111572e-11	8.893395e-11	8.931423e-11	8.9812525e-11	8.8938724e-11	8.9377408e-11	8.982564e-11	8.9982993e-11	8.936072e-11	8.9233169e-11	8.947755e-11	8.9135414e-11	8.908773e-11	8.9359534e-11	8.9750533e-11	8.9723118e-11	8.9335692e-11	8.8790905e-11	8.8950645e-11	8.939887e-11	8.893157e-11	8.9336878e-11	8.9334498e-11	8.9410791e-11	8.9612255e-11	8.9611062e-11	8.9297542e-11	8.9351186e-11	8.9149722e-11	8.9121113e-11	8.9682588e-11	8.9432246e-11	8.8967334e-11	8.9452515e-11	8.8957793e-11	8.9215288e-11	8.9710003e-11	8.9556224e-11	8.9962732e-11	8.9655172e-11	8.9693315e-11	8.9742193e-11	8.955503e-11	8.9255818e-11	8.9717157e-11	8.9688548e-11	8.9283234e-11	8.9211707e-11	8.9434633e-11	8.9310656e-11	8.8587054e-11	8.9313036e-11	8.9131841e-11	8.9540729e-11	8.9637291e-11	8.9632517e-11	8.908773e-11	8.9040046e-11	8.9316617e-11	8.8787325e-11	8.8973294e-11	8.9578872e-11	8.889104e-11	8.9407211e-11	8.8680036e-11	8.947993e-11	8.9372641e-11	8.9298735e-11	8.9071042e-11	8.9695702e-11	8.9065082e-11	8.9339265e-11	8.9698082e-11	8.9538342e-11	8.9789877e-11	8.9090117e-11	8.9535962e-11	8.9496618e-11	8.9005477e-11	8.9664706e-11	8.92737e-11	8.9724311e-11	8.9110386e-11	8.9543116e-11	8.9060315e-11	8.9667093e-11	8.892561e-11	8.9510926e-11	8.9220055e-11	8.9090117e-11	8.8992369e-11	8.9364301e-11	8.9086544e-11	8.9147335e-11	8.9738612e-11	8.9321384e-11	8.940125e-11	8.9330918e-11	8.9377408e-11	8.9868557e-11	8.951808e-11	8.971239e-11	8.9540729e-11	8.9462049e-11	8.9444167e-11	8.9708817e-11	8.9179525e-11	8.9406024e-11
8.935834e-11	8.8814747e-11	8.9243897e-11	8.9701663e-11	8.9390523e-11	8.9541922e-11	8.9067469e-11	8.9707623e-11	8.9102038e-11	8.9023358e-11	8.9646825e-11	8.9601528e-11	8.9973459e-11	8.9527614e-11	8.9290388e-11	8.9770802e-11	8.9694509e-11	8.932019e-11	8.9545496e-11	8.9622983e-11	8.970643e-11	8.935476e-11	8.935834e-11	8.924509e-11	8.9345226e-11	8.9447748e-11	8.931185e-11	8.9568145e-11	9.0086709e-11	8.9448934e-11	8.9607488e-11	8.9391716e-11	8.9526421e-11	8.96659e-11	8.9903127e-11	8.9614635e-11	8.9373835e-11	8.9210521e-11	8.935476e-11	8.9530001e-11	8.9570532e-11	8.9212901e-11	8.9912661e-11	8.9234363e-11	8.959318e-11	8.94394e-11	8.9698082e-11	8.951212e-11	8.9725505e-11	8.9288008e-11	8.9274893e-11	8.9739806e-11	8.9510926e-11	8.9271313e-11	8.9172371e-11	8.9254625e-11	8.9009057e-11	8.8650233e-11	8.9099651e-11	8.8595402e-11	8.9261779e-11	8.9013824e-11	8.9169991e-11	8.9366681e-11	8.9154489e-11	8.9272506e-11	8.9112766e-11	8.8750368e-11	8.9270126e-11	8.8912495e-11	8.877421e-11	8.9305889e-11	8.9596754e-11	8.9293968e-11	8.9415558e-11	8.9205747e-11	8.9590793e-11	8.9128267e-11	8.9698082e-11	8.9346419e-11	8.9066275e-11	8.9726698e-11	8.916403e-11	8.903886e-11	8.9299929e-11	8.9334498e-11	8.9221248e-11	8.9388143e-11	8.9547883e-11	8.8694344e-11	8.9600334e-11	8.892799e-11	8.9316617e-11	8.9372641e-11	8.9221248e-11	8.9566951e-11	8.9770802e-11	8.9501392e-11	8.9804178e-11	8.9335692e-11	8.9851862e-11	8.9737426e-11	8.9571725e-11	8.9506159e-11	8.9453708e-11	8.9249858e-11	8.9099651e-11	8.9650398e-11	8.9242704e-11	8.8809973e-11	8.9543116e-11	8.893395e-11	8.9298735e-11	8.9365494e-11	8.9508539e-11	8.9510926e-11	8.8843356e-11	8.8938724e-11	8.8817127e-11	8.9407211e-11	8.986021e-11	8.9259392e-11	8.959318e-11	8.9463242e-11	8.9584833e-11	8.943344e-11	8.9653979e-11	8.9296348e-11	8.9808952e-11	8.9053161e-11	8.9373835e-11	8.9534768e-11	8.9698082e-11	8.9637291e-11	8.9251051e-11	8.9571725e-11	8.9415558e-11	8.9506159e-11	8.9743386e-11	8.8830242e-11	8.9210521e-11	8.9301115e-11	8.9992534e-11	8.8851697e-11	8.8691957e-11	8.9150916e-11	8.9565765e-11	8.8837396e-11	8.9255818e-11	8.9184292e-11	8.9408404e-11	8.9524041e-11	8.9186679e-11	8.9147335e-11	8.9782723e-11	8.9926969e-11	8.931423e-11	8.9196213e-11	8.95145e-11	8.932019e-11	8.90472e-11	8.9003097e-11	8.9833981e-11	8.966828e-11	8.9376222e-11	8.8964947e-11	8.9335692e-11	8.9748153e-11	8.9090117e-11	8.9384562e-11	8.9814912e-11	8.9481124e-11	8.9630137e-11	8.9926969e-11	8.9503772e-11	8.935476e-11	8.9220055e-11	8.9189059e-11	8.9688548e-11	8.9595567e-11	8.9147335e-11	8.896018e-11	8.8997136e-11	8.915807e-11	9.0055713e-11	8.9571725e-11	8.994723e-11	8.982564e-11	9.0154655e-11	8.9609868e-11	8.9628943e-11	8.8978061e-11	9.0055713e-11	8.9639671e-11	8.9409598e-11	8.9470396e-11	8.9543116e-11	8.931423e-11	8.861447e-11	8.9036473e-11	8.9431053e-11	8.9494238e-11	8.9007864e-11	8.9304696e-11	8.9010244e-11	8.9451321e-11	8.9308269e-11	8.9276087e-11	8.8882693e-11	8.9169991e-11	8.8584667e-11	8.9351186e-11	8.8600169e-11	8.9446554e-11	8.9102038e-11	8.9619409e-11	8.9330918e-11	8.9916234e-11	8.9400064e-11	8.9078196e-11	8.9761268e-11	8.9353573e-11	8.9963918e-11	8.9097271e-11	8.9557417e-11	8.8982828e-11	8.8809973e-11	8.9805371e-11	8.9396483e-11	9.01332e-11	8.9290388e-11	8.9276087e-11	8.8840969e-11	8.8862424e-11	8.904482e-11	8.9069849e-11	8.8897001e-11	8.9134228e-11	8.9265352e-11	8.9175951e-11	8.924509e-11	8.9391716e-11	8.9780336e-11	8.9954384e-11	8.9028125e-11	8.9515693e-11	8.970643e-11	8.9649212e-11	8.9144955e-11	8.9538342e-11	8.967424e-11	8.9556224e-11	8.9475163e-11	8.9495432e-11	8.8873159e-11	8.9149722e-11
8.9131841e-11	8.8734874e-11	8.9386949e-11	9.0099816e-11	8.9340459e-11	8.9973459e-11	8.9165217e-11	8.9687355e-11	8.9172371e-11	8.927966e-11	8.9580066e-11	8.9645631e-11	8.9229589e-11	8.9309463e-11	8.9655172e-11	8.9937696e-11	8.9466816e-11	8.9396483e-11	8.954669e-11	8.9503772e-11	8.963133e-11	8.9196213e-11	8.9173564e-11	8.9771995e-11	8.9617022e-11	8.9609868e-11	8.9688548e-11	8.9605101e-11	8.9857823e-11	8.9159256e-11	8.9726698e-11	8.9515693e-11	8.9749347e-11	8.9855443e-11	9.0084322e-11	8.9494238e-11	8.9385756e-11	8.8888653e-11	8.9619409e-11	8.9442974e-11	8.9775569e-11	8.8975674e-11	8.982802e-11	8.9307076e-11	8.9659939e-11	8.9428673e-11	8.9632517e-11	8.908177e-11	8.9612255e-11	8.9190252e-11	8.9667093e-11	8.9590793e-11	8.9540729e-11	8.9042433e-11	8.9237936e-11	8.9307076e-11	8.9065082e-11	8.8763483e-11	8.9025745e-11	8.8639505e-11	8.9274893e-11	8.8997136e-11	8.8854084e-11	8.9249858e-11	8.904482e-11	8.9369068e-11	8.9092504e-11	8.912588e-11	8.8856464e-11	8.9367874e-11	8.911992e-11	8.9130647e-11	8.9824446e-11	8.9400064e-11	8.9483511e-11	8.9051967e-11	8.9572912e-11	8.9088924e-11	8.9698082e-11	8.9663513e-11	8.9414365e-11	8.9669473e-11	8.9386949e-11	8.9009057e-11	8.8956606e-11	8.9178331e-11	8.9447748e-11	8.974696e-11	8.935834e-11	8.9065082e-11	8.9313036e-11	8.8808787e-11	8.9727885e-11	8.916403e-11	8.963371e-11	8.9614635e-11	9.0003262e-11	8.955265e-11	9.0048559e-11	8.9812525e-11	8.9874518e-11	8.9878091e-11	8.9804178e-11	8.939291e-11	8.9500199e-11	8.9577686e-11	8.9123493e-11	8.9236743e-11	8.920456e-11	8.8773024e-11	8.9240323e-11	8.9117533e-11	8.9031706e-11	8.9347613e-11	8.9302309e-11	8.9632517e-11	8.920694e-11	8.9701663e-11	8.9113959e-11	8.9755307e-11	8.9532382e-11	8.9553844e-11	8.9205747e-11	8.9414365e-11	8.9842328e-11	8.9651592e-11	8.9568145e-11	8.9326151e-11	8.9910281e-11	8.8482152e-11	8.951212e-11	8.923555e-11	8.955265e-11	8.959318e-11	8.9274893e-11	9.0315588e-11	8.9441787e-11	9.0126046e-11	8.9575299e-11	8.9023358e-11	8.9060315e-11	8.9540729e-11	8.9935309e-11	8.9010244e-11	8.8837396e-11	8.9260585e-11	8.9386949e-11	8.9117533e-11	8.9336878e-11	8.8897001e-11	8.9578872e-11	8.8945872e-11	8.9388143e-11	8.916045e-11	8.9184292e-11	8.9962732e-11	8.9259392e-11	8.8883886e-11	8.9489471e-11	8.9440594e-11	8.9285621e-11	8.8882693e-11	8.9748153e-11	8.9648018e-11	8.9231976e-11	8.923555e-11	8.9607488e-11	8.9185485e-11	8.8947065e-11	8.9652785e-11	8.9646825e-11	8.8901768e-11	8.9559804e-11	8.9779149e-11	8.9810138e-11	8.9054354e-11	8.8707458e-11	8.9222442e-11	8.9560991e-11	8.9128267e-11	8.916641e-11	8.8975674e-11	8.9183098e-11	8.9423906e-11	8.9990147e-11	8.9814912e-11	8.9845902e-11	8.9580066e-11	8.9961538e-11	8.96659e-11	8.935238e-11	8.9053161e-11	8.9396483e-11	8.9476357e-11	8.9658746e-11	8.9361914e-11	8.8901768e-11	8.9426286e-11	8.8979255e-11	8.9096078e-11	8.9720738e-11	8.9539536e-11	8.8743221e-11	8.9234363e-11	8.8947065e-11	8.9249858e-11	8.9072236e-11	8.9264166e-11	8.903886e-11	8.9290388e-11	8.9344032e-11	8.9004283e-11	8.8957793e-11	8.9015018e-11	8.923555e-11	8.9404831e-11	8.9328538e-11	8.9729078e-11	8.9991341e-11	8.9237936e-11	8.9277273e-11	8.9359534e-11	9.0015183e-11	8.9447748e-11	8.9440594e-11	8.9131841e-11	8.8782558e-11	8.9179525e-11	8.9508539e-11	8.9946037e-11	8.962775e-11	8.8880306e-11	8.9180718e-11	8.920694e-11	8.9177138e-11	8.9067469e-11	8.8957793e-11	8.8383204e-11	8.9258205e-11	8.9154489e-11	8.9423906e-11	8.9714777e-11	8.9851862e-11	9.0282212e-11	8.9143762e-11	8.9855443e-11	8.9823253e-11	8.971239e-11	8.9024552e-11	8.9372641e-11	8.958722e-11	8.9414365e-11	8.888746e-11	8.9282047e-11	8.9063888e-11	8.8912495e-11
8.9681394e-11	8.8997136e-11	8.9437013e-11	8.9591987e-11	8.912588e-11	8.9859016e-11	8.9476357e-11	8.9634904e-11	8.9094884e-11	8.8855277e-11	8.9534768e-11	8.94394e-11	8.9226015e-11	8.9415558e-11	8.963371e-11	8.9926969e-11	8.9595567e-11	8.9490658e-11	8.9366681e-11	8.9973459e-11	8.9816099e-11	8.9105612e-11	8.943344e-11	8.9628943e-11	8.9152109e-11	8.9564571e-11	8.9953191e-11	8.9313036e-11	8.9603908e-11	8.924509e-11	8.9959151e-11	9.002591e-11	8.9389329e-11	8.9751727e-11	8.9986574e-11	8.9504966e-11	8.9583646e-11	8.9185485e-11	8.9465629e-11	8.9234363e-11	8.9482317e-11	8.903886e-11	8.9851862e-11	8.9490658e-11	8.9510926e-11	8.904482e-11	8.9508539e-11	8.8892227e-11	8.9180718e-11	8.9109192e-11	8.908177e-11	8.9123493e-11	8.9506159e-11	8.8945872e-11	8.9159256e-11	8.8738447e-11	8.9564571e-11	8.8455923e-11	8.8795672e-11	8.8383204e-11	8.9010244e-11	8.916045e-11	8.9262972e-11	8.8716992e-11	8.9293968e-11	8.9724311e-11	8.9203367e-11	8.9068662e-11	8.9057928e-11	8.8817127e-11	8.9296348e-11	8.9098465e-11	8.9890012e-11	8.9508539e-11	8.9986574e-11	8.9710003e-11	8.9613449e-11	8.9155683e-11	8.9495432e-11	8.9297542e-11	8.9612255e-11	8.9818486e-11	8.9806565e-11	8.9248664e-11	8.9146149e-11	8.9462049e-11	8.9295155e-11	8.9288008e-11	8.9528808e-11	8.9203367e-11	8.9063888e-11	8.9091311e-11	8.9236743e-11	8.920098e-11	8.9295155e-11	8.9488278e-11	8.9830407e-11	8.9780336e-11	9.021784e-11	8.9413171e-11	8.9264166e-11	9.0015183e-11	8.9551457e-11	8.9594374e-11	8.9348799e-11	8.9091311e-11	8.9308269e-11	8.9636097e-11	8.8751562e-11	8.9127074e-11	8.8916069e-11	8.9526421e-11	8.9193826e-11	8.9196213e-11	8.9147335e-11	8.9658746e-11	8.9190252e-11	8.9462049e-11	8.9267739e-11	8.989836e-11	8.9288008e-11	8.971239e-11	8.9346419e-11	8.9402444e-11	8.9869744e-11	8.9622983e-11	8.9380989e-11	8.8881499e-11	8.9686161e-11	8.9214094e-11	8.92737e-11	8.9230782e-11	8.9684975e-11	8.9456088e-11	8.9172371e-11	8.9925775e-11	8.9415558e-11	8.9936503e-11	8.9534768e-11	8.8764676e-11	8.8494073e-11	8.9489471e-11	8.9653979e-11	8.9557417e-11	8.8700304e-11	8.9481124e-11	8.9103232e-11	8.9252244e-11	8.9566951e-11	8.9178331e-11	8.96659e-11	8.936072e-11	8.9264166e-11	8.9699276e-11	8.9005477e-11	8.9648018e-11	8.9422712e-11	8.904124e-11	8.9892399e-11	8.9930542e-11	8.959318e-11	8.8569173e-11	8.978749e-11	8.9732652e-11	8.9228402e-11	8.9216481e-11	8.9530001e-11	8.9301115e-11	8.9470396e-11	8.9305889e-11	9.0251216e-11	8.8969714e-11	8.9406024e-11	8.9524041e-11	8.9205747e-11	8.9254625e-11	8.8703878e-11	8.9205747e-11	8.9624176e-11	8.8832622e-11	8.9563378e-11	8.8985215e-11	8.8900574e-11	8.9283234e-11	8.96659e-11	8.9690935e-11	8.986021e-11	8.9607488e-11	8.9451321e-11	8.9032899e-11	8.9380989e-11	8.9236743e-11	8.936072e-11	8.9291581e-11	8.9657552e-11	8.9332111e-11	8.888508e-11	8.9748153e-11	8.9094884e-11	8.9366681e-11	8.9246284e-11	8.9487084e-11	8.8548904e-11	8.9419132e-11	8.9100845e-11	8.9609868e-11	8.8951832e-11	8.9215288e-11	8.9251051e-11	8.9829214e-11	8.9521654e-11	8.9150916e-11	8.9130647e-11	8.912588e-11	8.9379795e-11	8.9740999e-11	8.9197406e-11	8.9835174e-11	8.9816099e-11	8.8923223e-11	8.8840969e-11	8.9524041e-11	8.9851862e-11	8.9149722e-11	8.9535962e-11	8.9066275e-11	8.8700304e-11	8.9266546e-11	8.8919649e-11	9.0149888e-11	8.9159256e-11	8.8939911e-11	8.8938724e-11	8.9380989e-11	8.8923223e-11	8.9372641e-11	8.9062702e-11	8.8726526e-11	8.9417945e-11	8.9217668e-11	8.8641892e-11	8.9506159e-11	8.9643251e-11	8.9681394e-11	8.9611062e-11	8.9789877e-11	8.9849482e-11	8.9619409e-11	8.9118726e-11	8.9844715e-11	8.9414365e-11	8.9305889e-11	8.9169991e-11	8.9402444e-11	8.9715964e-11	8.9093691e-11
8.967186e-11	8.9359534e-11	8.9155683e-11	8.9738612e-11	8.9246284e-11	8.9551457e-11	8.9075809e-11	8.9842328e-11	8.9336878e-11	8.9103232e-11	8.9177138e-11	8.9409598e-11	8.9696896e-11	8.9215288e-11	8.9574105e-11	8.9602714e-11	8.943344e-11	8.939529e-11	8.967186e-11	8.9370261e-11	8.9371448e-11	8.8830242e-11	8.947755e-11	8.9400064e-11	8.9296348e-11	8.931185e-11	8.9409598e-11	8.9440594e-11	8.9526421e-11	8.8902961e-11	8.9737426e-11	8.9951997e-11	8.947159e-11	9.0167769e-11	8.9488278e-11	8.9547883e-11	8.9462049e-11	8.9648018e-11	8.9634904e-11	8.9131841e-11	8.9830407e-11	8.9600334e-11	8.9563378e-11	8.9504966e-11	8.9309463e-11	8.9046007e-11	8.9651592e-11	8.9336878e-11	8.9533575e-11	8.9414365e-11	8.9097271e-11	8.95145e-11	8.92737e-11	8.9303502e-11	8.9345226e-11	8.873368e-11	8.9540729e-11	8.8818321e-11	8.8911302e-11	8.8843356e-11	8.8947065e-11	8.9155683e-11	8.9060315e-11	8.9488278e-11	8.9411985e-11	8.9849482e-11	8.9332111e-11	8.8958986e-11	8.899833e-11	8.9094884e-11	8.9211707e-11	8.9107999e-11	9.001995e-11	8.9340459e-11	8.9806565e-11	8.9638477e-11	8.9196213e-11	8.9535962e-11	9.0008029e-11	8.9448934e-11	8.9373835e-11	9.0358505e-11	8.9586026e-11	8.9375028e-11	8.9175951e-11	8.936072e-11	8.8991176e-11	8.9484697e-11	8.932019e-11	8.9583646e-11	8.9416752e-11	8.94394e-11	8.9725505e-11	8.9091311e-11	8.8951832e-11	8.9129454e-11	8.9670667e-11	8.9789877e-11	8.9541922e-11	8.9328538e-11	8.9318997e-11	8.9982993e-11	8.9528808e-11	8.9483511e-11	8.9159256e-11	8.9812525e-11	8.9028125e-11	8.9229589e-11	8.9073429e-11	8.9348799e-11	8.9005477e-11	8.9729078e-11	8.9328538e-11	8.9277273e-11	8.9378602e-11	8.9670667e-11	8.8796866e-11	8.8898187e-11	8.9023358e-11	8.989836e-11	8.9639671e-11	8.9172371e-11	8.8968527e-11	8.924509e-11	8.9719544e-11	8.9595567e-11	8.9669473e-11	8.9409598e-11	8.9588413e-11	8.9347613e-11	8.9197406e-11	8.9774375e-11	9.0275058e-11	8.9818486e-11	8.8936337e-11	8.9527614e-11	8.9539536e-11	8.9776762e-11	8.9284427e-11	8.8920843e-11	8.8984022e-11	8.9121113e-11	8.9682588e-11	8.966828e-11	8.8997136e-11	8.9074623e-11	8.8997136e-11	8.8795672e-11	9.0023523e-11	8.9309463e-11	8.9702856e-11	8.9594374e-11	8.9217668e-11	8.9500199e-11	8.9230782e-11	8.9037666e-11	8.9497812e-11	8.9575299e-11	8.9364301e-11	8.9506159e-11	8.9400064e-11	8.8824281e-11	8.9544303e-11	8.9659939e-11	8.9134228e-11	8.9334498e-11	8.9776762e-11	8.8986409e-11	8.9366681e-11	8.9347613e-11	9.0003262e-11	8.9475163e-11	8.9562184e-11	8.9414365e-11	8.9708817e-11	8.9307076e-11	8.9260585e-11	8.9366681e-11	8.9402444e-11	8.9153296e-11	8.9466816e-11	8.9055548e-11	8.9304696e-11	8.8837396e-11	8.9713584e-11	8.9807758e-11	8.9345226e-11	8.9888819e-11	8.8919649e-11	8.8719379e-11	8.9545496e-11	8.9274893e-11	8.9560991e-11	8.916641e-11	8.9693315e-11	8.9694509e-11	8.8936337e-11	8.9384562e-11	8.8937531e-11	8.9303502e-11	8.9192639e-11	8.9353573e-11	8.9372641e-11	8.9276087e-11	8.868719e-11	8.9699276e-11	8.9063888e-11	8.8950645e-11	8.9618216e-11	8.9910281e-11	8.9543116e-11	8.9390523e-11	8.9103232e-11	8.9190252e-11	8.9463242e-11	8.9714777e-11	8.8899381e-11	8.9839941e-11	8.9743386e-11	8.8984022e-11	8.8995943e-11	8.9617022e-11	8.9351186e-11	8.9127074e-11	8.9464436e-11	8.8845736e-11	8.9067469e-11	8.9082963e-11	8.8811167e-11	9.0048559e-11	8.9154489e-11	8.9144955e-11	8.9147335e-11	8.9338072e-11	8.9532382e-11	8.9249858e-11	8.9385756e-11	8.861447e-11	8.8794479e-11	8.8758716e-11	8.8640699e-11	8.9146149e-11	8.9750533e-11	8.9704043e-11	8.9413171e-11	8.9289194e-11	8.9460855e-11	8.9470396e-11	8.9190252e-11	8.9730272e-11	8.9652785e-11	8.9351186e-11	8.9524041e-11	8.9653979e-11	8.9882858e-11	8.9112766e-11
8.9812525e-11	8.9334498e-11	8.8790905e-11	8.9564571e-11	8.9231976e-11	8.9942463e-11	8.9078196e-11	8.9589607e-11	8.9291581e-11	8.9168797e-11	8.9451321e-11	8.9740999e-11	8.9659939e-11	8.9307076e-11	8.9595567e-11	8.9411985e-11	8.9396483e-11	8.9564571e-11	8.9726698e-11	8.9500199e-11	8.9632517e-11	8.9285621e-11	8.9459669e-11	8.931185e-11	8.9136608e-11	8.9330918e-11	8.9071042e-11	8.9519274e-11	8.9826833e-11	8.9597947e-11	8.947993e-11	9.0039025e-11	8.9607488e-11	8.9843522e-11	8.9386949e-11	8.9504966e-11	8.9165217e-11	8.9385756e-11	9.0004455e-11	8.9257012e-11	8.9897166e-11	8.8916069e-11	8.9597947e-11	8.9400064e-11	8.9510926e-11	8.9271313e-11	8.9440594e-11	8.9233169e-11	8.9372641e-11	8.9888819e-11	8.916045e-11	8.940125e-11	8.9318997e-11	8.9438207e-11	9.0030677e-11	8.9441787e-11	8.8949452e-11	8.85799e-11	8.9259392e-11	8.8877926e-11	8.8870772e-11	8.9146149e-11	8.9136608e-11	8.9676627e-11	8.920456e-11	8.9508539e-11	8.9389329e-11	8.8790905e-11	8.9049587e-11	8.9495432e-11	8.9463242e-11	8.8776597e-11	8.9940076e-11	8.8849317e-11	8.9366681e-11	8.9684975e-11	8.9551457e-11	8.9421519e-11	8.9487084e-11	8.9462049e-11	8.9583646e-11	8.9422712e-11	8.9751727e-11	8.9690935e-11	8.9386949e-11	8.9261779e-11	8.893157e-11	8.8920843e-11	8.8951832e-11	8.9487084e-11	8.9638477e-11	8.947993e-11	8.9700469e-11	8.9816099e-11	8.9451321e-11	8.9380989e-11	8.9650398e-11	8.9847095e-11	8.9534768e-11	8.9800604e-11	8.9557417e-11	8.9897166e-11	8.9276087e-11	8.9422712e-11	8.9409598e-11	8.9420325e-11	8.915807e-11	8.9037666e-11	8.9541922e-11	8.9092504e-11	8.9080583e-11	8.9313036e-11	8.9408404e-11	8.9456088e-11	8.8994749e-11	8.9216481e-11	8.8540564e-11	8.9282047e-11	8.9015018e-11	9.0000875e-11	8.9810138e-11	8.9148529e-11	8.9153296e-11	8.9435827e-11	8.9878091e-11	8.9502579e-11	8.9702856e-11	8.9259392e-11	8.9762454e-11	8.932019e-11	8.9544303e-11	8.9338072e-11	9.0041405e-11	8.9586026e-11	8.9096078e-11	8.931781e-11	8.9415558e-11	8.9012631e-11	8.9502579e-11	8.8984022e-11	8.9029319e-11	8.9043627e-11	8.9243897e-11	8.9093691e-11	8.9183098e-11	8.9062702e-11	8.9128267e-11	8.9251051e-11	8.9951997e-11	8.9876898e-11	8.9171177e-11	8.9289194e-11	8.9175951e-11	8.9323771e-11	8.966828e-11	8.9705236e-11	8.9242704e-11	8.954669e-11	8.916641e-11	8.9383369e-11	8.9123493e-11	8.9115153e-11	8.9452515e-11	8.9756494e-11	8.9168797e-11	8.9423906e-11	8.998776e-11	8.9012631e-11	8.9214094e-11	8.889342e-11	8.9909087e-11	8.9521654e-11	8.9361914e-11	8.9483511e-11	8.9954384e-11	8.9020978e-11	8.9487084e-11	8.9391716e-11	8.9427479e-11	8.9504966e-11	8.9638477e-11	8.9156876e-11	8.8961373e-11	8.8932764e-11	8.9729078e-11	8.9724311e-11	8.9370261e-11	8.9736232e-11	8.9016204e-11	8.9258205e-11	8.9490658e-11	8.9338072e-11	9.0080748e-11	8.9476357e-11	8.9396483e-11	8.9458475e-11	8.8491686e-11	8.9202173e-11	8.9435827e-11	8.9106805e-11	8.9615829e-11	8.9098465e-11	8.971239e-11	8.892561e-11	8.8490493e-11	8.9510926e-11	8.8937531e-11	8.9105612e-11	8.923913e-11	8.9749347e-11	8.9265352e-11	8.9416752e-11	8.8629971e-11	8.9489471e-11	8.9651592e-11	8.963133e-11	8.924151e-11	8.9662319e-11	8.9318997e-11	8.9208134e-11	8.8945872e-11	8.9426286e-11	8.9521654e-11	8.9342839e-11	8.9237936e-11	8.8957793e-11	8.9140188e-11	8.9307076e-11	8.9422712e-11	8.9968692e-11	8.9451321e-11	8.9270126e-11	8.8628778e-11	8.9255818e-11	8.9483511e-11	8.9141375e-11	8.908177e-11	8.9011437e-11	8.9214094e-11	8.8715799e-11	8.8974487e-11	8.9240323e-11	8.9150916e-11	9.0102203e-11	8.935834e-11	8.9588413e-11	8.9613449e-11	8.9159256e-11	8.907939e-11	8.9540729e-11	8.9980613e-11	8.9230782e-11	8.9073429e-11	8.9237936e-11	8.9824446e-11	8.9366681e-11
8.9775569e-11	8.9617022e-11	8.9429866e-11	8.9280854e-11	8.923555e-11	8.9929349e-11	8.9581259e-11	8.9648018e-11	8.9302309e-11	8.9248664e-11	8.9565765e-11	8.9637291e-11	8.9468009e-11	8.9259392e-11	8.9624176e-11	8.9531195e-11	8.9475163e-11	8.9596754e-11	9.0083128e-11	8.9779149e-11	8.9812525e-11	8.9013824e-11	8.9484697e-11	8.9388143e-11	8.9328538e-11	8.9725505e-11	8.9148529e-11	8.9143762e-11	8.9524041e-11	8.9805371e-11	8.9528808e-11	8.990074e-11	8.9446554e-11	8.99067e-11	8.9283234e-11	8.9129454e-11	8.935238e-11	8.9528808e-11	8.9606295e-11	8.9568145e-11	8.982802e-11	8.8840969e-11	8.9701663e-11	8.9296348e-11	8.9557417e-11	8.9208134e-11	8.9323771e-11	8.9074623e-11	8.9556224e-11	8.9265352e-11	8.9596754e-11	8.963133e-11	8.9385756e-11	8.9481124e-11	8.9367874e-11	8.9260585e-11	8.9097271e-11	8.8439235e-11	8.9280854e-11	8.8898187e-11	8.8789712e-11	8.920456e-11	8.868719e-11	8.907939e-11	8.9541922e-11	8.9624176e-11	8.9111572e-11	8.8804013e-11	8.9202173e-11	8.9380989e-11	8.9359534e-11	8.8677655e-11	8.9690935e-11	8.8970907e-11	8.9252244e-11	8.9885245e-11	8.9626556e-11	8.9475163e-11	8.9190252e-11	8.9437013e-11	8.9652785e-11	8.9197406e-11	8.9582453e-11	8.9581259e-11	8.9342839e-11	8.9113959e-11	8.9384562e-11	8.9402444e-11	8.9142568e-11	8.912588e-11	8.9655172e-11	8.9528808e-11	8.9077003e-11	8.9459669e-11	9.0085515e-11	8.9769608e-11	8.9406024e-11	8.9679014e-11	8.9485891e-11	8.9881665e-11	8.9135414e-11	9.0142734e-11	8.9611062e-11	8.9318997e-11	8.9508539e-11	8.8981635e-11	8.9067469e-11	8.9154489e-11	8.9149722e-11	8.9049587e-11	8.8994749e-11	8.9012631e-11	8.9390523e-11	8.9438207e-11	8.8842163e-11	8.9295155e-11	8.893395e-11	8.9237936e-11	8.9258205e-11	8.990074e-11	8.9745766e-11	8.9421519e-11	8.9330918e-11	8.9762454e-11	8.9738612e-11	8.9280854e-11	8.9499005e-11	8.9140188e-11	9.0558776e-11	8.9227209e-11	8.9252244e-11	8.9264166e-11	8.9851862e-11	8.9570532e-11	8.927966e-11	8.9340459e-11	8.9304696e-11	8.9224822e-11	8.9425092e-11	8.8926803e-11	8.9489471e-11	8.9060315e-11	8.9770802e-11	8.9532382e-11	8.9133034e-11	8.9286814e-11	8.8897001e-11	8.9452515e-11	8.970643e-11	8.9403637e-11	8.9763648e-11	8.9333305e-11	8.904124e-11	8.9100845e-11	8.9210521e-11	8.9639671e-11	8.889104e-11	8.8938724e-11	8.9766035e-11	8.9341652e-11	8.9134228e-11	8.9190252e-11	8.9186679e-11	8.9705236e-11	8.908773e-11	8.9533575e-11	8.9967499e-11	8.9122307e-11	8.8807593e-11	8.912588e-11	9.0263137e-11	8.9441787e-11	8.9657552e-11	8.9588413e-11	8.9638477e-11	8.9229589e-11	8.9738612e-11	8.9669473e-11	8.9475163e-11	8.920456e-11	8.9507353e-11	8.9304696e-11	8.8898187e-11	8.9397677e-11	8.9450128e-11	8.9364301e-11	8.990432e-11	8.967186e-11	8.9318997e-11	8.9012631e-11	8.9651592e-11	8.9464436e-11	8.9864977e-11	8.9383369e-11	8.9539536e-11	8.9289194e-11	8.8787325e-11	8.9243897e-11	8.9355953e-11	8.904124e-11	8.9581259e-11	8.9454895e-11	8.9543116e-11	8.8901768e-11	8.892799e-11	8.9489471e-11	8.8995943e-11	8.9270126e-11	8.9323771e-11	8.9605101e-11	8.9262972e-11	8.9246284e-11	8.9011437e-11	8.9690935e-11	8.9725505e-11	8.9893586e-11	8.8948258e-11	8.9692122e-11	8.9282047e-11	8.9713584e-11	8.900071e-11	8.9236743e-11	8.940125e-11	8.9409598e-11	8.9284427e-11	8.955265e-11	8.9227209e-11	8.9186679e-11	8.9516887e-11	9.0253603e-11	8.9007864e-11	8.9155683e-11	8.8949452e-11	8.9236743e-11	8.9464436e-11	8.8899381e-11	8.8470231e-11	8.9382182e-11	8.9189059e-11	8.9067469e-11	8.8991176e-11	8.9581259e-11	8.9404831e-11	8.9968692e-11	8.9714777e-11	9.0122472e-11	8.9230782e-11	8.9048394e-11	8.9144955e-11	8.9637291e-11	8.9955578e-11	8.923555e-11	8.8918456e-11	8.9493045e-11	8.9862597e-11	8.9558611e-11
8.947397e-11	8.9767228e-11	8.9607488e-11	8.935238e-11	8.9096078e-11	8.9949617e-11	8.9482317e-11	8.9482317e-11	8.9162837e-11	8.9724311e-11	8.903886e-11	8.9237936e-11	8.9583646e-11	8.9444167e-11	8.9308269e-11	8.9701663e-11	8.9488278e-11	8.9537155e-11	8.9768415e-11	8.9513313e-11	9.0247643e-11	8.9324957e-11	8.9606295e-11	8.9406024e-11	8.9468009e-11	8.99067e-11	8.9571725e-11	8.9851862e-11	8.9509733e-11	8.9357147e-11	8.9144955e-11	9.0188038e-11	8.962775e-11	8.9738612e-11	8.9569338e-11	8.9397677e-11	8.9371448e-11	8.9084157e-11	8.9857823e-11	8.9588413e-11	9.0121278e-11	8.9178331e-11	8.9637291e-11	8.9208134e-11	8.9570532e-11	8.9187865e-11	8.9190252e-11	8.9437013e-11	8.9779149e-11	8.9177138e-11	8.9588413e-11	8.9603908e-11	8.9167604e-11	8.9268933e-11	8.9462049e-11	8.9177138e-11	8.9545496e-11	8.8908922e-11	8.9131841e-11	8.8860044e-11	8.8752755e-11	8.9584833e-11	8.920098e-11	8.876587e-11	8.9289194e-11	8.9677821e-11	8.9577686e-11	8.9105612e-11	8.9359534e-11	8.8992369e-11	8.9528808e-11	8.9142568e-11	8.9884052e-11	8.935476e-11	8.9639671e-11	8.982564e-11	8.9934116e-11	8.9744573e-11	8.9067469e-11	8.9277273e-11	8.9363107e-11	8.9440594e-11	8.9959151e-11	8.9394103e-11	8.9060315e-11	8.8645466e-11	8.9106805e-11	8.9545496e-11	8.9591987e-11	8.9484697e-11	8.9684975e-11	8.947755e-11	8.9469203e-11	8.9895973e-11	9.0012796e-11	8.9704043e-11	8.978749e-11	8.9570532e-11	8.9599141e-11	8.9808952e-11	8.9655172e-11	9.0055713e-11	8.9881665e-11	8.9264166e-11	8.9267739e-11	8.9506159e-11	8.8958986e-11	8.9494238e-11	8.920456e-11	8.9149722e-11	8.9329731e-11	8.8858851e-11	8.911992e-11	8.9246284e-11	8.9180718e-11	8.9336878e-11	8.9082963e-11	8.916641e-11	8.9290388e-11	8.9640864e-11	8.9754114e-11	8.9396483e-11	8.9757687e-11	8.9724311e-11	8.9291581e-11	8.9333305e-11	8.9606295e-11	8.9278467e-11	9.0245256e-11	8.9109192e-11	8.9594374e-11	8.9521654e-11	8.9535962e-11	9.0120085e-11	8.9118726e-11	8.9543116e-11	8.9527614e-11	8.9560991e-11	8.9169991e-11	8.8951832e-11	8.9513313e-11	8.9289194e-11	8.9768415e-11	8.9427479e-11	8.9228402e-11	8.9009057e-11	8.8870772e-11	8.9007864e-11	8.9993721e-11	8.9009057e-11	8.9190252e-11	8.9264166e-11	8.9382182e-11	8.8790905e-11	8.8943491e-11	8.9543116e-11	8.9274893e-11	8.9009057e-11	8.9670667e-11	8.8694344e-11	8.9441787e-11	8.8864811e-11	8.9246284e-11	8.9636097e-11	8.8843356e-11	8.8675269e-11	9.010101e-11	8.9621789e-11	8.8930377e-11	8.8974487e-11	9.0285786e-11	8.9340459e-11	8.9570532e-11	8.9576492e-11	8.9228402e-11	8.9057928e-11	8.9446554e-11	8.9367874e-11	8.9453708e-11	8.9507353e-11	8.9569338e-11	8.8991176e-11	8.9028125e-11	8.9199786e-11	8.9681394e-11	8.9762454e-11	8.989836e-11	8.9444167e-11	8.9259392e-11	8.9426286e-11	8.95145e-11	8.9972266e-11	8.9580066e-11	8.9298735e-11	8.9688548e-11	8.9465629e-11	8.8706265e-11	8.9429866e-11	8.9416752e-11	8.8958986e-11	8.9272506e-11	8.9879285e-11	8.9363107e-11	8.8949452e-11	8.8997136e-11	8.9824446e-11	8.9127074e-11	8.9109192e-11	8.9129454e-11	8.936072e-11	8.9035279e-11	8.9248664e-11	8.8926803e-11	8.9656359e-11	8.9268933e-11	8.970643e-11	8.9090117e-11	8.9658746e-11	8.9334498e-11	8.9708817e-11	8.8850503e-11	8.9454895e-11	8.9429866e-11	8.8945872e-11	8.9446554e-11	8.916045e-11	8.8575133e-11	8.9082963e-11	8.9476357e-11	8.9740999e-11	8.9098465e-11	8.9178331e-11	8.87313e-11	8.9258205e-11	8.939291e-11	8.8842163e-11	8.8856464e-11	8.8956606e-11	8.9591987e-11	8.8594208e-11	8.8982828e-11	8.9402444e-11	8.9620596e-11	8.9326151e-11	8.9423906e-11	8.9786296e-11	8.8858851e-11	8.9141375e-11	8.931185e-11	9.0126046e-11	8.9836368e-11	8.9432246e-11	8.8918456e-11	8.9531195e-11	8.9491851e-11	8.9162837e-11
8.9737426e-11	8.9748153e-11	8.951808e-11	8.96659e-11	8.8967334e-11	9.0137967e-11	8.9484697e-11	8.9892399e-11	8.9071042e-11	8.9686161e-11	8.9284427e-11	8.9694509e-11	8.9025745e-11	8.9342839e-11	9.013558e-11	8.9316617e-11	8.9346419e-11	8.9566951e-11	8.96659e-11	8.9608675e-11	9.0016376e-11	8.8831435e-11	8.9159256e-11	8.9191446e-11	8.947397e-11	8.9739806e-11	8.9659939e-11	8.9823253e-11	8.9469203e-11	8.8926803e-11	8.9411985e-11	9.0229761e-11	8.9371448e-11	8.9335692e-11	8.951808e-11	8.9661133e-11	8.9284427e-11	8.9361914e-11	9.0250023e-11	8.9502579e-11	8.9704043e-11	8.9600334e-11	8.9905507e-11	8.8794479e-11	8.9385756e-11	8.907939e-11	8.9061508e-11	8.9227209e-11	8.9991341e-11	8.9643251e-11	8.9463242e-11	8.947397e-11	8.9197406e-11	8.9180718e-11	8.9322577e-11	8.9185485e-11	8.9323771e-11	8.9066275e-11	8.9067469e-11	8.9134228e-11	8.869315e-11	8.8593015e-11	8.9274893e-11	8.8763483e-11	8.9261779e-11	8.9234363e-11	8.954669e-11	8.9226015e-11	8.9116346e-11	8.9068662e-11	8.9591987e-11	8.9290388e-11	8.936072e-11	8.9423906e-11	8.9644438e-11	8.9707623e-11	8.9768415e-11	8.9178331e-11	8.9099651e-11	8.9175951e-11	8.9310656e-11	8.9653979e-11	8.9864977e-11	8.9346419e-11	8.9231976e-11	8.8914882e-11	8.8593015e-11	8.9538342e-11	8.9413171e-11	8.958722e-11	8.9049587e-11	8.9107999e-11	8.947755e-11	9.0115318e-11	8.9299929e-11	8.9699276e-11	8.9739806e-11	8.9754114e-11	8.9262972e-11	8.9717157e-11	9.0111738e-11	8.9949617e-11	8.9736232e-11	8.963133e-11	8.9372641e-11	8.9318997e-11	8.9017398e-11	9.0253603e-11	8.9042433e-11	8.8967334e-11	8.9179525e-11	8.9165217e-11	8.92737e-11	8.9121113e-11	8.947993e-11	8.9711197e-11	8.9019785e-11	8.9658746e-11	8.9217668e-11	8.9355953e-11	8.9919815e-11	8.9568145e-11	8.9400064e-11	9.0031871e-11	8.9181912e-11	8.9378602e-11	8.993889e-11	8.9248664e-11	8.9756494e-11	8.9346419e-11	8.9751727e-11	8.9530001e-11	8.9437013e-11	9.0109357e-11	8.9274893e-11	8.947993e-11	8.979107e-11	8.9438207e-11	8.9196213e-11	8.9011437e-11	8.9003097e-11	8.9212901e-11	8.9361914e-11	8.8943491e-11	8.8858851e-11	8.8541757e-11	8.9414365e-11	8.9093691e-11	8.9580066e-11	8.9620596e-11	8.91986e-11	8.9104425e-11	8.9758881e-11	8.9015018e-11	8.9011437e-11	8.9336878e-11	8.9519274e-11	8.8842163e-11	8.9485891e-11	8.8644272e-11	8.9019785e-11	8.8942298e-11	8.9323771e-11	8.9749347e-11	8.9491851e-11	8.8910108e-11	8.9813719e-11	8.9129454e-11	8.8877926e-11	8.8958986e-11	8.9683781e-11	8.94394e-11	8.9255818e-11	8.971239e-11	8.9282047e-11	8.9804178e-11	8.9499005e-11	8.9153296e-11	8.9265352e-11	8.9643251e-11	8.939291e-11	8.8901768e-11	8.8659774e-11	8.9035279e-11	8.9956771e-11	8.9773189e-11	8.9605101e-11	8.9297542e-11	8.9315423e-11	8.9469203e-11	8.9686161e-11	8.9509733e-11	8.9328538e-11	8.9562184e-11	8.9634904e-11	8.9597947e-11	8.9121113e-11	8.939291e-11	8.9638477e-11	8.8856464e-11	8.9018591e-11	8.9735039e-11	8.9396483e-11	8.8947065e-11	8.8833815e-11	8.9359534e-11	8.9115153e-11	8.931423e-11	8.8792092e-11	8.9403637e-11	8.9140188e-11	8.9274893e-11	8.9077003e-11	8.9637291e-11	8.9541922e-11	8.9545496e-11	8.8843356e-11	8.9226015e-11	8.9042433e-11	8.9478737e-11	8.9109192e-11	8.9414365e-11	8.9679014e-11	8.9414365e-11	8.9525234e-11	8.9737426e-11	8.8706265e-11	8.9156876e-11	8.9266546e-11	8.9869744e-11	8.9726698e-11	8.9276087e-11	8.8418967e-11	8.8958986e-11	8.8923223e-11	8.8634738e-11	8.8926803e-11	8.8993556e-11	8.9144955e-11	8.8526256e-11	8.9400064e-11	8.9699276e-11	8.9541922e-11	8.96659e-11	8.9556224e-11	8.9888819e-11	8.9253431e-11	8.9293968e-11	8.9292775e-11	9.006048e-11	8.9699276e-11	8.9428673e-11	8.8783751e-11	8.9499005e-11	8.9993721e-11	8.9215288e-11
8.9921008e-11	8.9664706e-11	8.95145e-11	8.9572912e-11	8.9234363e-11	8.9484697e-11	8.9385756e-11	9.0166576e-11	8.974696e-11	8.9751727e-11	8.9353573e-11	8.9442974e-11	8.9494238e-11	8.9172371e-11	8.9895973e-11	8.9862597e-11	8.9208134e-11	8.9422712e-11	8.9215288e-11	8.9648018e-11	9.0078361e-11	8.8870772e-11	8.9836368e-11	8.9329731e-11	8.9175951e-11	8.9928155e-11	8.9310656e-11	8.9605101e-11	9.0068827e-11	8.9062702e-11	8.9564571e-11	8.9829214e-11	8.9402444e-11	8.9597947e-11	8.9500199e-11	8.9885245e-11	8.9298735e-11	8.9669473e-11	9.0059286e-11	8.9485891e-11	8.9605101e-11	8.979107e-11	9.0124852e-11	8.9218861e-11	8.9510926e-11	8.9541922e-11	8.9694509e-11	8.8863618e-11	8.9684975e-11	8.9422712e-11	8.9112766e-11	8.9404831e-11	8.9346419e-11	8.9305889e-11	8.9379795e-11	8.931185e-11	8.9129454e-11	8.9096078e-11	8.9457282e-11	8.8904148e-11	8.9086544e-11	8.8910108e-11	8.9510926e-11	8.8751562e-11	8.9766035e-11	8.8993556e-11	8.9426286e-11	8.920456e-11	8.899833e-11	8.8801633e-11	8.982802e-11	8.9447748e-11	8.9217668e-11	8.9884052e-11	8.9377408e-11	8.9510926e-11	8.9507353e-11	8.9180718e-11	8.9766035e-11	8.9307076e-11	8.96659e-11	8.9607488e-11	8.9783916e-11	8.9965112e-11	8.9380989e-11	8.9172371e-11	8.9122307e-11	8.9493045e-11	8.9260585e-11	8.9223628e-11	8.9454895e-11	8.9440594e-11	8.9355953e-11	8.96659e-11	8.9260585e-11	8.9679014e-11	8.9613449e-11	8.9611062e-11	8.9168797e-11	8.9581259e-11	8.979107e-11	9.0018756e-11	8.9812525e-11	8.9361914e-11	8.9895973e-11	8.9384562e-11	8.9434633e-11	8.9321384e-11	8.9446554e-11	8.9326151e-11	8.8739641e-11	8.9254625e-11	8.9261779e-11	8.9549076e-11	9.0031871e-11	8.9824446e-11	8.90472e-11	8.9140188e-11	8.907939e-11	8.9323771e-11	8.9909087e-11	8.9522847e-11	8.9024552e-11	8.9911467e-11	8.9516887e-11	8.9028125e-11	8.9372641e-11	8.9274893e-11	8.9978226e-11	8.9423906e-11	8.9794644e-11	8.9298735e-11	8.9482317e-11	8.9870937e-11	8.9144955e-11	8.916641e-11	8.9584833e-11	8.9501392e-11	8.9602714e-11	8.8517915e-11	8.8913689e-11	8.9292775e-11	8.9638477e-11	8.9260585e-11	8.9073429e-11	8.8607323e-11	8.9107999e-11	8.8919649e-11	8.9903127e-11	8.9485891e-11	8.9348799e-11	8.8926803e-11	8.9786296e-11	8.9109192e-11	8.9265352e-11	8.9254625e-11	8.9222442e-11	8.9248664e-11	8.9727885e-11	8.8950645e-11	8.9694509e-11	8.8987595e-11	8.9750533e-11	8.955265e-11	8.9432246e-11	8.8879119e-11	8.9882858e-11	8.9159256e-11	8.9154489e-11	8.9229589e-11	9.00581e-11	8.9560991e-11	8.927966e-11	8.9513313e-11	8.9159256e-11	8.9084157e-11	8.9252244e-11	8.9036473e-11	8.959318e-11	8.9104425e-11	8.9794644e-11	8.9382182e-11	8.9032899e-11	8.9015018e-11	8.9901933e-11	9.0031871e-11	8.9565765e-11	8.90472e-11	8.9936503e-11	8.9594374e-11	8.9543116e-11	8.9388143e-11	8.9379795e-11	8.9630137e-11	8.990074e-11	8.9661133e-11	8.9109192e-11	8.9500199e-11	8.9532382e-11	8.9489471e-11	8.8929183e-11	8.9322577e-11	8.9385756e-11	8.873368e-11	8.8854084e-11	8.939887e-11	8.9361914e-11	8.9723118e-11	8.8944685e-11	8.9549076e-11	8.9050781e-11	8.8869578e-11	8.9271313e-11	8.9060315e-11	8.9228402e-11	8.9750533e-11	8.935834e-11	8.9382182e-11	8.9615829e-11	8.9578872e-11	8.9267739e-11	8.9539536e-11	8.9919815e-11	8.8892227e-11	8.9426286e-11	8.9310656e-11	8.8973294e-11	8.8881499e-11	8.9208134e-11	9.0172536e-11	8.9078196e-11	8.9050781e-11	8.9268933e-11	8.8603742e-11	8.8957793e-11	8.8904148e-11	8.916403e-11	8.920456e-11	8.90472e-11	8.8781364e-11	8.9588413e-11	9.0067634e-11	8.8955412e-11	8.9959151e-11	8.9457282e-11	8.9849482e-11	8.9416752e-11	8.9297542e-11	8.9282047e-11	8.9740999e-11	8.9731465e-11	8.9429866e-11	8.8961373e-11	8.9388143e-11	8.998776e-11	8.8880306e-11
8.9526421e-11	8.9804178e-11	8.9497812e-11	8.9774375e-11	8.9679014e-11	8.9570532e-11	8.9681394e-11	8.9458475e-11	8.9824446e-11	8.9506159e-11	8.9222442e-11	8.9373835e-11	8.98316e-11	8.9280854e-11	8.9634904e-11	8.986021e-11	8.9444167e-11	8.9600334e-11	8.94394e-11	8.9679014e-11	8.9608675e-11	8.8578707e-11	8.92737e-11	8.9069849e-11	8.9581259e-11	8.9925775e-11	8.9059121e-11	8.9930542e-11	8.9797031e-11	8.9059121e-11	8.9730272e-11	8.9636097e-11	8.9710003e-11	8.951808e-11	8.9265352e-11	9.0205919e-11	8.9557417e-11	8.9515693e-11	9.0308434e-11	8.9643251e-11	8.9582453e-11	8.9341652e-11	8.9997301e-11	8.939291e-11	8.9349993e-11	8.9456088e-11	8.9422712e-11	8.9048394e-11	8.9732652e-11	8.9304696e-11	8.9590793e-11	9.0011602e-11	8.9142568e-11	8.9304696e-11	8.9016204e-11	8.9258205e-11	8.9211707e-11	8.9274893e-11	8.9149722e-11	8.9173564e-11	8.9098465e-11	8.9091311e-11	8.9203367e-11	8.8675269e-11	9.0078361e-11	8.9309463e-11	8.9564571e-11	8.903886e-11	8.892561e-11	8.9195019e-11	8.9364301e-11	8.9650398e-11	8.908773e-11	8.9681394e-11	8.9801798e-11	8.9835174e-11	8.935238e-11	8.9073429e-11	8.9992534e-11	8.9016204e-11	8.9774375e-11	8.9786296e-11	8.9742193e-11	8.9951997e-11	8.9262972e-11	8.9136608e-11	8.920694e-11	8.8938724e-11	8.9818486e-11	8.9195019e-11	8.9299929e-11	8.9332111e-11	8.9318997e-11	9.010697e-11	8.9416752e-11	8.9856636e-11	8.9819679e-11	9.0033064e-11	8.9339265e-11	8.9869744e-11	8.9462049e-11	8.9639671e-11	9.0071207e-11	8.9249858e-11	8.9607488e-11	8.9364301e-11	8.9495432e-11	8.884693e-11	8.9606295e-11	8.9084157e-11	8.8596588e-11	8.9508539e-11	8.9324957e-11	8.9503772e-11	8.9661133e-11	8.994485e-11	8.9563378e-11	8.8843356e-11	8.915807e-11	8.9612255e-11	8.9876898e-11	8.9031706e-11	8.9351186e-11	8.9539536e-11	8.95145e-11	8.9137801e-11	8.9276087e-11	8.9516887e-11	9.021426e-11	8.9069849e-11	8.9560991e-11	8.9282047e-11	8.9464436e-11	8.9882858e-11	8.9082963e-11	8.8937531e-11	8.9308269e-11	8.9216481e-11	8.9404831e-11	8.9096078e-11	8.8870772e-11	8.9378602e-11	8.9366681e-11	8.9102038e-11	8.8821894e-11	8.8621624e-11	8.8677655e-11	8.9167604e-11	8.9929349e-11	8.9333305e-11	8.935238e-11	8.8880306e-11	8.9651592e-11	8.9210521e-11	8.9402444e-11	8.9429866e-11	8.915807e-11	8.8963753e-11	8.9988954e-11	8.9059121e-11	8.9797031e-11	8.9040046e-11	8.9305889e-11	8.9469203e-11	8.9313036e-11	8.9147335e-11	8.9816099e-11	8.9369068e-11	8.9049587e-11	8.9456088e-11	8.9757687e-11	8.9308269e-11	8.9589607e-11	8.9131841e-11	8.8643079e-11	8.908535e-11	8.8968527e-11	8.9388143e-11	8.9855443e-11	8.9109192e-11	8.9664706e-11	8.9255818e-11	8.9037666e-11	8.9217668e-11	9.0266711e-11	8.9617022e-11	8.9725505e-11	8.9572912e-11	8.9545496e-11	8.9553844e-11	8.9640864e-11	8.9199786e-11	8.9524041e-11	8.9472776e-11	8.9719544e-11	8.9577686e-11	8.899833e-11	8.9122307e-11	8.9481124e-11	8.931423e-11	8.8908922e-11	8.9073429e-11	8.9296348e-11	8.8563212e-11	8.8602549e-11	8.9442974e-11	8.8669308e-11	8.9293968e-11	8.9243897e-11	8.947755e-11	8.9316617e-11	8.9173564e-11	8.9127074e-11	8.9580066e-11	8.9415558e-11	8.9453708e-11	8.9442974e-11	8.9376222e-11	8.9966305e-11	8.9509733e-11	8.9183098e-11	8.9762454e-11	8.9869744e-11	8.8982828e-11	8.9390523e-11	8.8676462e-11	8.923913e-11	8.8831435e-11	8.935834e-11	8.9818486e-11	8.9210521e-11	8.96659e-11	8.9336878e-11	8.845473e-11	8.9218861e-11	8.9042433e-11	8.9222442e-11	8.9452515e-11	8.9135414e-11	8.8874345e-11	8.9434633e-11	8.9777956e-11	8.9264166e-11	8.9757687e-11	8.9524041e-11	8.9524041e-11	8.967424e-11	8.9484697e-11	8.8805206e-11	8.9442974e-11	8.9690935e-11	8.9066275e-11	8.9105612e-11	8.9488278e-11	8.9953191e-11	8.9469203e-11
8.9553844e-11	8.9733845e-11	8.9677821e-11	9.0046179e-11	8.9586026e-11	8.9655172e-11	8.9681394e-11	8.9556224e-11	8.9605101e-11	8.9644438e-11	8.9359534e-11	8.9490658e-11	8.9570532e-11	8.9324957e-11	8.9423906e-11	8.9982993e-11	8.9688548e-11	8.9308269e-11	8.9575299e-11	8.931781e-11	8.9813719e-11	8.8981635e-11	8.936072e-11	8.9133034e-11	8.9470396e-11	8.9764841e-11	8.9452515e-11	8.963371e-11	8.9806565e-11	8.9308269e-11	8.9682588e-11	8.9612255e-11	8.970643e-11	8.9832794e-11	8.9172371e-11	8.9656359e-11	8.9330918e-11	8.9830407e-11	9.0459834e-11	8.979107e-11	8.9954384e-11	8.9670667e-11	8.9714777e-11	8.8999516e-11	8.9327344e-11	8.9383369e-11	8.9131841e-11	8.9478737e-11	8.9460855e-11	8.9382182e-11	8.9534768e-11	9.0124852e-11	8.8888653e-11	8.9506159e-11	8.9122307e-11	8.8984022e-11	8.9557417e-11	8.9162837e-11	8.9329731e-11	8.9140188e-11	8.8968527e-11	8.9456088e-11	8.9380989e-11	8.8991176e-11	8.9394103e-11	8.9361914e-11	8.9437013e-11	8.8913689e-11	8.8668115e-11	8.903886e-11	8.8974487e-11	8.9754114e-11	8.9181912e-11	8.9445361e-11	8.9767228e-11	9.0168963e-11	8.9185485e-11	8.9149722e-11	9.0023523e-11	8.9221248e-11	8.9069849e-11	8.9576492e-11	8.963133e-11	8.9451321e-11	8.9466816e-11	8.9057928e-11	8.9261779e-11	8.8912495e-11	8.9719544e-11	8.9322577e-11	8.9440594e-11	8.9372641e-11	8.9042433e-11	8.9867364e-11	8.9363107e-11	8.9637291e-11	9.0152275e-11	9.0077168e-11	8.9880478e-11	8.9689742e-11	8.9564571e-11	8.9506159e-11	8.9982993e-11	8.9577686e-11	8.9526421e-11	8.9277273e-11	8.9496618e-11	8.9203367e-11	8.9339265e-11	8.8699111e-11	8.9116346e-11	8.9172371e-11	8.9506159e-11	8.9383369e-11	8.9951997e-11	8.9669473e-11	8.9503772e-11	8.9222442e-11	8.9007864e-11	8.9707623e-11	8.9991341e-11	8.9088924e-11	8.9386949e-11	8.9482317e-11	8.9519274e-11	8.9130647e-11	8.9749347e-11	8.955265e-11	9.0363272e-11	8.9150916e-11	8.8709838e-11	8.9347613e-11	8.9088924e-11	8.9788683e-11	8.9197406e-11	8.9407211e-11	8.9214094e-11	8.9503772e-11	8.9123493e-11	8.8912495e-11	8.9515693e-11	8.9353573e-11	8.9483511e-11	8.9299929e-11	8.8904148e-11	8.8473805e-11	8.9181912e-11	8.9272506e-11	8.951808e-11	8.9022165e-11	8.9015018e-11	8.952046e-11	8.9293968e-11	8.9150916e-11	8.924151e-11	8.9259392e-11	8.8954219e-11	8.8918456e-11	8.9679014e-11	8.9040046e-11	8.9270126e-11	8.892561e-11	8.9365494e-11	8.9543116e-11	8.935476e-11	8.8951832e-11	9.0086709e-11	8.966828e-11	8.9154489e-11	8.9210521e-11	8.9636097e-11	8.8668115e-11	8.9050781e-11	8.9237936e-11	8.9078196e-11	8.9153296e-11	8.9094884e-11	8.9597947e-11	8.9353573e-11	8.8941104e-11	8.9503772e-11	8.9313036e-11	8.8811167e-11	8.9916234e-11	9.0027104e-11	8.9538342e-11	8.9686161e-11	8.9394103e-11	8.9340459e-11	8.9632517e-11	8.9732652e-11	8.8486919e-11	8.9580066e-11	8.9330918e-11	8.9180718e-11	8.9310656e-11	8.9059121e-11	8.9075809e-11	8.9376222e-11	8.9522847e-11	8.9538342e-11	8.9068662e-11	8.9718351e-11	8.8801633e-11	8.8464271e-11	8.9810138e-11	8.8867198e-11	8.8527449e-11	8.916403e-11	8.9655172e-11	8.9376222e-11	8.9437013e-11	8.9180718e-11	9.001995e-11	8.9380989e-11	8.9254625e-11	8.9098465e-11	8.9086544e-11	8.947397e-11	8.9535962e-11	8.9292775e-11	8.9869744e-11	9.0092669e-11	8.9468009e-11	8.9670667e-11	8.9267739e-11	8.9694509e-11	8.9288008e-11	8.9384562e-11	8.9855443e-11	8.9494238e-11	8.9169991e-11	8.9177138e-11	8.8585861e-11	8.9230782e-11	8.876587e-11	8.8763483e-11	8.9365494e-11	8.9035279e-11	8.8968527e-11	8.9862597e-11	8.9441787e-11	8.9940076e-11	8.9603908e-11	8.9655172e-11	8.9887625e-11	8.9894779e-11	8.9580066e-11	8.8892227e-11	8.9240323e-11	8.9481124e-11	8.8809973e-11	8.9496618e-11	8.9557417e-11	9.0015183e-11	8.9568145e-11
8.9332111e-11	8.9907894e-11	8.9494238e-11	8.9999681e-11	8.952046e-11	8.9372641e-11	8.9794644e-11	8.9760074e-11	8.9216481e-11	8.9847095e-11	8.9522847e-11	8.9532382e-11	8.9400064e-11	8.9750533e-11	8.9578872e-11	8.9897166e-11	8.9142568e-11	8.9236743e-11	8.9805371e-11	9.0030677e-11	9.0035444e-11	8.9597947e-11	8.924151e-11	8.9547883e-11	8.9521654e-11	8.9522847e-11	8.9717157e-11	8.9513313e-11	9.0130813e-11	8.9335692e-11	8.939529e-11	8.9773189e-11	8.951808e-11	9.0024717e-11	8.9447748e-11	8.9422712e-11	8.9017398e-11	8.974696e-11	9.0120085e-11	8.9438207e-11	8.9740999e-11	8.9495432e-11	9.0077168e-11	8.9185485e-11	8.924151e-11	8.9123493e-11	8.9138995e-11	8.9438207e-11	8.9359534e-11	8.9323771e-11	8.9636097e-11	8.9998495e-11	8.9205747e-11	8.9755307e-11	8.9237936e-11	8.9411985e-11	8.9135414e-11	8.9090117e-11	8.9066275e-11	8.8978061e-11	8.9013824e-11	8.9316617e-11	8.9268933e-11	8.9055548e-11	8.9454895e-11	8.9572912e-11	8.9501392e-11	8.9426286e-11	8.8409433e-11	8.9336878e-11	8.920694e-11	8.9570532e-11	8.9215288e-11	8.9192639e-11	8.9489471e-11	9.0092669e-11	8.9375028e-11	8.9048394e-11	8.9739806e-11	8.9829214e-11	8.9441787e-11	8.9651592e-11	8.9895973e-11	8.8929183e-11	8.9266546e-11	8.9035279e-11	8.9440594e-11	8.908773e-11	8.9370261e-11	8.9404831e-11	8.9640864e-11	8.9540729e-11	8.9680201e-11	8.9757687e-11	8.9483511e-11	8.9566951e-11	8.9977033e-11	8.9711197e-11	8.9729078e-11	8.9508539e-11	8.9569338e-11	8.9034086e-11	8.9338072e-11	8.920694e-11	8.9324957e-11	8.8719379e-11	8.9347613e-11	8.9364301e-11	8.9185485e-11	8.8598975e-11	8.9521654e-11	8.9495432e-11	8.9572912e-11	8.9229589e-11	8.9396483e-11	8.9470396e-11	8.9458475e-11	8.9063888e-11	8.9080583e-11	8.915807e-11	8.9810138e-11	8.9274893e-11	8.9560991e-11	8.9202173e-11	8.9704043e-11	8.9167604e-11	8.9445361e-11	8.9336878e-11	8.9872131e-11	8.9022165e-11	8.900667e-11	8.96659e-11	8.9463242e-11	8.9648018e-11	8.9462049e-11	8.9550263e-11	8.9606295e-11	8.9117533e-11	8.9181912e-11	8.9577686e-11	8.920456e-11	8.9104425e-11	8.9231976e-11	8.9887625e-11	8.9109192e-11	8.8787325e-11	8.9270126e-11	8.9162837e-11	8.9798217e-11	8.9212901e-11	8.9017398e-11	8.9754114e-11	8.9485891e-11	8.9265352e-11	8.9380989e-11	8.9406024e-11	8.920098e-11	8.9168797e-11	8.9533575e-11	8.9202173e-11	8.9184292e-11	8.889104e-11	8.9102038e-11	8.9779149e-11	8.9258205e-11	8.8886266e-11	8.9783916e-11	9.0037831e-11	8.920694e-11	8.9662319e-11	8.9504966e-11	8.9379795e-11	8.8855277e-11	8.9396483e-11	8.91986e-11	8.9236743e-11	8.9509733e-11	8.8851697e-11	8.9308269e-11	8.8625204e-11	8.9380989e-11	8.958722e-11	8.8939911e-11	8.9806565e-11	8.9942463e-11	8.9515693e-11	8.9841135e-11	8.9519274e-11	8.9463242e-11	8.9432246e-11	8.9174758e-11	8.8997136e-11	9.0198765e-11	8.9603908e-11	8.9295155e-11	8.9111572e-11	8.9243897e-11	8.9577686e-11	8.9850676e-11	8.9564571e-11	8.9524041e-11	8.920456e-11	8.9336878e-11	8.9018591e-11	8.8744408e-11	8.9580066e-11	8.899833e-11	8.9057928e-11	8.9384562e-11	8.9330918e-11	8.9257012e-11	8.9195019e-11	8.8845736e-11	9.0009222e-11	8.9348799e-11	8.9302309e-11	8.9183098e-11	8.9226015e-11	8.9588413e-11	8.935834e-11	8.935834e-11	8.9607488e-11	8.9340459e-11	8.9580066e-11	8.9348799e-11	8.9786296e-11	8.9731465e-11	8.935238e-11	8.954669e-11	8.962537e-11	8.9282047e-11	8.8860044e-11	8.9184292e-11	8.8604936e-11	8.9236743e-11	8.872534e-11	8.8987595e-11	8.904124e-11	8.9013824e-11	8.8992369e-11	8.979345e-11	8.9832794e-11	8.9868557e-11	9.0186844e-11	8.9547883e-11	8.9837561e-11	8.9417945e-11	8.9620596e-11	8.9293968e-11	8.9301115e-11	8.9600334e-11	8.911992e-11	8.8684803e-11	8.9442974e-11	8.9774375e-11	8.9758881e-11
8.9129454e-11	8.9539536e-11	8.9243897e-11	8.9743386e-11	8.9643251e-11	8.9513313e-11	8.9693315e-11	8.9874518e-11	8.9886439e-11	8.9221248e-11	8.9611062e-11	8.9566951e-11	8.951212e-11	8.9694509e-11	8.9724311e-11	8.9978226e-11	8.8843356e-11	8.924509e-11	8.8943491e-11	9.0201145e-11	8.9537155e-11	8.9867364e-11	8.9208134e-11	8.9578872e-11	8.9361914e-11	8.9550263e-11	8.9429866e-11	8.884693e-11	9.006406e-11	8.9410791e-11	8.9605101e-11	8.9596754e-11	8.9361914e-11	8.9777956e-11	8.9347613e-11	8.9248664e-11	8.915807e-11	8.9714777e-11	9.0166576e-11	8.888508e-11	9.021426e-11	8.9541922e-11	8.9921008e-11	8.9321384e-11	8.9231976e-11	8.9481124e-11	8.9268933e-11	8.9091311e-11	8.8973294e-11	8.9549076e-11	8.9530001e-11	8.9142568e-11	8.9077003e-11	8.9410791e-11	8.9211707e-11	8.9344032e-11	8.8907728e-11	8.8949452e-11	8.8922029e-11	8.9078196e-11	8.9011437e-11	8.9528808e-11	8.9190252e-11	8.8659774e-11	8.9283234e-11	8.947397e-11	8.9276087e-11	8.9223628e-11	8.8365322e-11	8.9851862e-11	8.9278467e-11	8.9808952e-11	8.8982828e-11	8.9664706e-11	8.9384562e-11	9.0284592e-11	8.9234363e-11	8.8939911e-11	8.9532382e-11	8.9323771e-11	8.9864977e-11	8.9568145e-11	8.9624176e-11	8.8901768e-11	8.9032899e-11	8.9237936e-11	8.9040046e-11	8.947397e-11	8.9177138e-11	8.9291581e-11	8.9736232e-11	8.9403637e-11	8.9534768e-11	8.9673054e-11	8.9426286e-11	8.9116346e-11	9.0271485e-11	8.963133e-11	8.9783916e-11	8.9375028e-11	8.9733845e-11	8.9640864e-11	8.9577686e-11	8.9737426e-11	8.9757687e-11	8.9187865e-11	8.8757522e-11	8.9353573e-11	8.9297542e-11	8.8951832e-11	8.9458475e-11	8.9612255e-11	8.9315423e-11	8.9905507e-11	8.907939e-11	8.9227209e-11	8.9911467e-11	8.9280854e-11	8.8999516e-11	8.9761268e-11	8.9714777e-11	8.9146149e-11	8.9322577e-11	8.9565765e-11	8.9410791e-11	8.916641e-11	8.9650398e-11	8.9549076e-11	9.0259564e-11	8.9504966e-11	8.9285621e-11	8.939529e-11	8.9681394e-11	8.9501392e-11	8.9196213e-11	8.9419132e-11	8.916641e-11	8.955265e-11	8.931185e-11	8.9388143e-11	8.9222442e-11	8.9454895e-11	8.9199786e-11	8.9431053e-11	8.9131841e-11	8.9084157e-11	8.9124687e-11	8.8628778e-11	8.9547883e-11	8.9302309e-11	8.9259392e-11	8.9726698e-11	8.9302309e-11	8.9768415e-11	8.9465629e-11	8.9426286e-11	8.9226015e-11	8.9062702e-11	8.9254625e-11	8.9248664e-11	8.9447748e-11	8.8962566e-11	8.9174758e-11	8.9338072e-11	8.9123493e-11	8.8799246e-11	8.9539536e-11	8.9884052e-11	8.8478572e-11	8.9465629e-11	8.9308269e-11	8.9583646e-11	8.9050781e-11	8.9680201e-11	8.9526421e-11	8.8827855e-11	8.8863618e-11	8.8815934e-11	8.9447748e-11	8.9035279e-11	8.9309463e-11	8.9710003e-11	8.9326151e-11	8.9416752e-11	9.0047365e-11	8.9431053e-11	8.9723118e-11	8.990074e-11	8.9485891e-11	9.0039025e-11	8.9298735e-11	8.9224822e-11	8.9928155e-11	8.9648018e-11	8.9490658e-11	8.893157e-11	8.9186679e-11	8.9930542e-11	9.0040218e-11	9.0018756e-11	8.9532382e-11	8.8954219e-11	8.9112766e-11	8.920456e-11	8.9017398e-11	8.9963918e-11	8.8938724e-11	8.8829048e-11	8.8769443e-11	8.9525234e-11	8.9124687e-11	8.8782558e-11	8.8808787e-11	8.9478737e-11	8.9614635e-11	8.9463242e-11	8.8773024e-11	8.9134228e-11	8.9466816e-11	8.9353573e-11	8.9196213e-11	8.9901933e-11	8.9342839e-11	8.9380989e-11	8.9556224e-11	8.9345226e-11	8.9237936e-11	8.9425092e-11	8.9330918e-11	8.9560991e-11	8.9090117e-11	8.9438207e-11	8.952046e-11	8.872534e-11	8.8855277e-11	8.8911302e-11	8.9022165e-11	8.9086544e-11	8.9301115e-11	8.8818321e-11	8.9645631e-11	8.9770802e-11	8.9642058e-11	9.030128e-11	8.9267739e-11	8.994723e-11	8.9429866e-11	8.8937531e-11	8.9032899e-11	8.9249858e-11	8.9553844e-11	8.9297542e-11	8.8746795e-11	8.9620596e-11	8.9468009e-11	8.9688548e-11
8.9432246e-11	9.0184457e-11	8.9339265e-11	8.9643251e-11	8.8964947e-11	8.9693315e-11	8.9577686e-11	8.9792257e-11	9.0130813e-11	8.9218861e-11	8.9462049e-11	8.9414365e-11	8.9522847e-11	8.9413171e-11	8.9609868e-11	9.0453874e-11	8.9240323e-11	8.9056741e-11	8.8895807e-11	8.9783916e-11	9.0093863e-11	8.9596754e-11	8.9468009e-11	8.9403637e-11	8.9092504e-11	8.9695702e-11	8.9842328e-11	8.9187865e-11	9.0272671e-11	8.951808e-11	8.9738612e-11	8.9652785e-11	8.9870937e-11	8.9873324e-11	8.9655172e-11	8.9525234e-11	8.9131841e-11	8.9607488e-11	9.0315588e-11	8.9686161e-11	8.9763648e-11	8.9543116e-11	8.9602714e-11	8.90472e-11	8.9309463e-11	8.924509e-11	8.9363107e-11	8.9026939e-11	8.9607488e-11	8.9205747e-11	8.9440594e-11	8.9720738e-11	8.8969714e-11	8.9015018e-11	8.9234363e-11	8.936072e-11	8.8914882e-11	8.9218861e-11	8.8926803e-11	8.8929183e-11	8.9541922e-11	8.923913e-11	8.916045e-11	8.9230782e-11	8.920694e-11	8.9178331e-11	8.916045e-11	8.9246284e-11	8.8730107e-11	8.9465629e-11	8.9057928e-11	8.9329731e-11	8.9421519e-11	8.9229589e-11	8.9565765e-11	8.9988954e-11	8.9669473e-11	8.9091311e-11	8.9268933e-11	8.9535962e-11	8.9652785e-11	8.9229589e-11	8.9816099e-11	8.9141375e-11	8.9088924e-11	8.8879119e-11	8.9237936e-11	8.9308269e-11	8.9702856e-11	8.904482e-11	8.9639671e-11	8.9385756e-11	8.9385756e-11	8.9315423e-11	8.9624176e-11	8.9429866e-11	8.9963918e-11	8.9482317e-11	8.9644438e-11	8.9493045e-11	8.9873324e-11	9.0161809e-11	8.9849482e-11	9.0099816e-11	8.9681394e-11	8.9574105e-11	8.9155683e-11	8.9458475e-11	8.9602714e-11	8.939291e-11	8.9347613e-11	8.9383369e-11	8.9110386e-11	8.9969879e-11	8.9304696e-11	8.9553844e-11	8.9624176e-11	8.9357147e-11	8.9404831e-11	8.9435827e-11	8.9966305e-11	8.9251051e-11	8.9302309e-11	8.9551457e-11	8.99067e-11	8.9409598e-11	8.936072e-11	8.9528808e-11	8.9634904e-11	8.9621789e-11	8.920456e-11	8.9575299e-11	8.9419132e-11	8.9506159e-11	8.9009057e-11	8.9289194e-11	8.9104425e-11	8.9531195e-11	8.9413171e-11	8.9655172e-11	8.9267739e-11	8.9469203e-11	8.8935144e-11	8.9154489e-11	8.9055548e-11	8.9065082e-11	8.9324957e-11	8.8763483e-11	8.9022165e-11	8.9286814e-11	8.9339265e-11	8.9500199e-11	8.9334498e-11	8.9428673e-11	8.9056741e-11	8.924509e-11	8.9389329e-11	8.9130647e-11	8.9123493e-11	8.9426286e-11	8.9489471e-11	8.8764676e-11	8.958722e-11	8.9444167e-11	8.935238e-11	8.939529e-11	8.9682588e-11	8.9720738e-11	8.8588248e-11	8.9499005e-11	8.9127074e-11	8.8860044e-11	8.9001903e-11	8.9544303e-11	8.9411985e-11	8.8750368e-11	8.9067469e-11	8.9259392e-11	8.9807758e-11	8.8836202e-11	8.9849482e-11	8.9639671e-11	8.9251051e-11	8.9723118e-11	8.9704043e-11	8.9342839e-11	8.9566951e-11	8.9869744e-11	8.9611062e-11	9.0070021e-11	8.9316617e-11	8.9700469e-11	9.0261944e-11	8.9230782e-11	8.9510926e-11	8.963133e-11	8.9177138e-11	8.935834e-11	8.9936503e-11	8.9875704e-11	8.9141375e-11	8.9278467e-11	8.9222442e-11	8.8918456e-11	8.872534e-11	9.0009222e-11	8.9040046e-11	8.8956606e-11	8.8961373e-11	8.9521654e-11	8.95145e-11	8.857156e-11	8.8964947e-11	8.9140188e-11	8.943344e-11	8.9066275e-11	8.8968527e-11	8.9683781e-11	8.9280854e-11	8.9346419e-11	8.9046007e-11	8.9928155e-11	8.9438207e-11	8.923913e-11	8.95145e-11	8.9575299e-11	8.9037666e-11	8.9359534e-11	8.9116346e-11	9.0143927e-11	8.9618216e-11	8.9458475e-11	8.9413171e-11	8.8540564e-11	8.8842163e-11	8.9106805e-11	8.8861238e-11	8.9440594e-11	8.9243897e-11	8.8699111e-11	8.9870937e-11	8.9322577e-11	8.9475163e-11	9.0163002e-11	8.9326151e-11	8.955503e-11	8.9632517e-11	8.9051967e-11	8.9608675e-11	8.9659939e-11	8.9551457e-11	8.9376222e-11	8.8914882e-11	8.9656359e-11	8.947159e-11	8.9603908e-11
8.9249858e-11	9.017373e-11	8.96659e-11	8.9648018e-11	8.9274893e-11	8.9744573e-11	8.9457282e-11	8.9984187e-11	9.0096243e-11	8.9400064e-11	8.9532382e-11	8.9535962e-11	8.9383369e-11	8.9359534e-11	8.9233169e-11	8.9880478e-11	8.9638477e-11	8.955265e-11	8.9236743e-11	8.9700469e-11	8.9773189e-11	8.9448934e-11	8.9403637e-11	8.9457282e-11	8.8972101e-11	8.9425092e-11	8.9589607e-11	8.947159e-11	9.0495597e-11	8.9229589e-11	8.9756494e-11	8.9953191e-11	9.0285786e-11	9.0039025e-11	8.9725505e-11	8.9521654e-11	8.9165217e-11	8.9463242e-11	9.0213066e-11	8.9537155e-11	8.9972266e-11	8.9276087e-11	8.9547883e-11	8.9376222e-11	8.9454895e-11	8.9575299e-11	8.9470396e-11	8.9094884e-11	8.9264166e-11	8.9460855e-11	8.9526421e-11	8.920456e-11	8.8762289e-11	8.9271313e-11	8.876825e-11	8.9348799e-11	8.8567979e-11	8.9276087e-11	8.8992369e-11	8.8991176e-11	8.9597947e-11	8.9934116e-11	8.9353573e-11	8.9131841e-11	8.9173564e-11	8.8897001e-11	8.9072236e-11	8.9547883e-11	8.8830242e-11	8.9736232e-11	8.9435827e-11	8.9434633e-11	8.9773189e-11	8.9506159e-11	8.9637291e-11	8.9730272e-11	8.9551457e-11	8.9004283e-11	8.9676627e-11	8.9582453e-11	8.9528808e-11	8.9265352e-11	8.9720738e-11	8.8988789e-11	8.9355953e-11	8.9253431e-11	8.9419132e-11	8.9289194e-11	8.936072e-11	8.8835009e-11	8.9684975e-11	8.916641e-11	8.9242704e-11	8.9400064e-11	8.9261779e-11	8.9727885e-11	8.9935309e-11	8.9442974e-11	8.9434633e-11	8.9595567e-11	8.9677821e-11	9.0239295e-11	8.9584833e-11	8.9699276e-11	8.9292775e-11	8.9446554e-11	8.915807e-11	8.9169991e-11	8.9127074e-11	8.9290388e-11	8.9465629e-11	8.865262e-11	8.9323771e-11	8.9813719e-11	8.9609868e-11	8.9357147e-11	8.9386949e-11	8.9348799e-11	8.9265352e-11	8.9394103e-11	8.9857823e-11	8.9406024e-11	8.8919649e-11	8.9769608e-11	8.9954384e-11	8.9135414e-11	8.916641e-11	8.9805371e-11	8.9415558e-11	8.9857823e-11	8.9440594e-11	8.9100845e-11	8.947755e-11	8.9316617e-11	8.9570532e-11	8.9248664e-11	8.8981635e-11	8.9446554e-11	8.9417945e-11	8.9602714e-11	8.9046007e-11	8.947159e-11	8.9247471e-11	8.9005477e-11	8.8970907e-11	8.9315423e-11	8.9675434e-11	8.9282047e-11	8.9265352e-11	8.8638312e-11	8.9404831e-11	8.9397677e-11	8.9744573e-11	8.9024552e-11	8.9271313e-11	8.9020978e-11	8.9084157e-11	8.9072236e-11	8.9462049e-11	8.9435827e-11	8.9892399e-11	8.9117533e-11	8.9346419e-11	8.9737426e-11	8.9853056e-11	8.9293968e-11	8.9644438e-11	8.9413171e-11	8.9400064e-11	8.9495432e-11	8.9659939e-11	8.888746e-11	8.9271313e-11	8.9308269e-11	8.9078196e-11	8.9029319e-11	8.9553844e-11	8.9246284e-11	8.9316617e-11	8.9080583e-11	8.9611062e-11	8.9993721e-11	8.8899381e-11	8.994485e-11	8.9680201e-11	8.9497812e-11	8.9429866e-11	8.9693315e-11	8.9524041e-11	8.9391716e-11	9.0005642e-11	8.9252244e-11	9.0154655e-11	8.9416752e-11	8.9298735e-11	8.9615829e-11	8.9210521e-11	8.9290388e-11	8.9634904e-11	8.9485891e-11	8.9284427e-11	8.9422712e-11	8.9394103e-11	8.8944685e-11	8.9071042e-11	8.9884052e-11	8.8968527e-11	8.9129454e-11	8.9560991e-11	8.954669e-11	8.9490658e-11	8.8911302e-11	8.9371448e-11	8.8981635e-11	8.9515693e-11	8.9346419e-11	8.9347613e-11	8.9601528e-11	8.9329731e-11	8.9327344e-11	8.9223628e-11	8.9656359e-11	8.9355953e-11	8.9001903e-11	8.9333305e-11	8.9550263e-11	8.9733845e-11	8.9692122e-11	8.8762289e-11	8.9969879e-11	8.9781529e-11	8.9707623e-11	8.9299929e-11	8.8444002e-11	8.8758716e-11	8.9078196e-11	8.9142568e-11	8.9329731e-11	8.8848123e-11	8.9057928e-11	8.9487084e-11	8.8961373e-11	8.9203367e-11	8.9788683e-11	8.947397e-11	8.9564571e-11	8.939291e-11	8.9695702e-11	8.9650398e-11	9.0068827e-11	8.9531195e-11	8.9714777e-11	8.908177e-11	8.9826833e-11	8.9794644e-11	8.9288008e-11
8.9086544e-11	8.9682588e-11	8.9721924e-11	8.966828e-11	8.9992534e-11	8.9901933e-11	8.896018e-11	9.0188038e-11	8.9689742e-11	8.9435827e-11	8.9334498e-11	8.9645631e-11	8.9444167e-11	8.9196213e-11	8.9683781e-11	8.959318e-11	8.931185e-11	8.9218861e-11	8.9416752e-11	8.9909087e-11	8.9651592e-11	8.959318e-11	8.8829048e-11	8.9696896e-11	8.9217668e-11	8.9289194e-11	8.9650398e-11	8.9689742e-11	9.0321549e-11	8.9333305e-11	8.9767228e-11	8.9586026e-11	8.9814912e-11	9.0180884e-11	8.9701663e-11	8.8945872e-11	8.954669e-11	8.9575299e-11	9.0165382e-11	8.9091311e-11	9.00581e-11	8.9282047e-11	8.9642058e-11	8.9766035e-11	8.9420325e-11	8.9472776e-11	8.9152109e-11	8.9425092e-11	8.923913e-11	8.9643251e-11	8.974696e-11	8.896018e-11	8.8942298e-11	8.9152109e-11	8.8935144e-11	8.9127074e-11	8.8670501e-11	8.8986409e-11	8.9226015e-11	8.8851697e-11	8.9187865e-11	8.9434633e-11	8.9288008e-11	8.8911302e-11	8.9018591e-11	8.8764676e-11	8.943344e-11	8.8951832e-11	8.8840969e-11	8.9574105e-11	8.9571725e-11	8.935476e-11	8.9316617e-11	8.9539536e-11	8.9651592e-11	8.9411985e-11	8.9680201e-11	8.9316617e-11	8.9550263e-11	8.9824446e-11	8.9544303e-11	8.9092504e-11	8.9922195e-11	8.9174758e-11	8.939291e-11	8.9307076e-11	8.9630137e-11	8.9630137e-11	8.9302309e-11	8.9302309e-11	8.9642058e-11	8.8968527e-11	8.9332111e-11	8.9670667e-11	8.9388143e-11	8.9584833e-11	8.9661133e-11	8.9482317e-11	8.9298735e-11	8.936072e-11	8.9335692e-11	8.9781529e-11	8.9450128e-11	8.9549076e-11	8.9731465e-11	8.9259392e-11	8.9159256e-11	8.8855277e-11	8.9097271e-11	8.9566951e-11	8.9924582e-11	8.8839776e-11	8.9202173e-11	8.9640864e-11	8.9292775e-11	8.9190252e-11	8.9559804e-11	8.9091311e-11	8.8895807e-11	8.9143762e-11	8.955503e-11	8.8901768e-11	8.8850503e-11	8.9711197e-11	8.9293968e-11	8.951808e-11	8.9297542e-11	8.9519274e-11	8.9636097e-11	8.9438207e-11	8.92737e-11	8.931185e-11	8.9349993e-11	8.8836202e-11	8.9329731e-11	8.92737e-11	8.8635932e-11	8.9379795e-11	8.9377408e-11	8.9582453e-11	8.8801633e-11	8.889104e-11	8.9277273e-11	8.8676462e-11	8.9056741e-11	8.8609703e-11	8.979345e-11	8.9756494e-11	8.95145e-11	8.8745601e-11	8.9419132e-11	8.9445361e-11	8.95145e-11	8.935476e-11	8.9205747e-11	8.9229589e-11	8.9468009e-11	8.9214094e-11	8.9806565e-11	8.9440594e-11	8.9605101e-11	8.8963753e-11	8.9550263e-11	8.9743386e-11	8.9400064e-11	8.9590793e-11	8.9888819e-11	8.9345226e-11	8.9613449e-11	8.9655172e-11	8.963133e-11	8.9330918e-11	8.9422712e-11	8.9782723e-11	8.9240323e-11	8.9046007e-11	8.9901933e-11	8.9271313e-11	8.9414365e-11	8.9127074e-11	8.8855277e-11	8.9258205e-11	8.8711032e-11	8.9581259e-11	8.9489471e-11	8.9526421e-11	8.9366681e-11	8.939887e-11	8.9437013e-11	8.9049587e-11	8.963133e-11	8.9186679e-11	9.0099816e-11	8.9404831e-11	8.9019785e-11	8.9950811e-11	8.9074623e-11	8.9127074e-11	8.9683781e-11	8.9482317e-11	8.9342839e-11	8.9408404e-11	8.9140188e-11	8.9284427e-11	8.8801633e-11	9.0124852e-11	8.9535962e-11	8.9221248e-11	8.9036473e-11	8.9382182e-11	8.9134228e-11	8.8843356e-11	8.9123493e-11	8.9589607e-11	8.9640864e-11	8.9175951e-11	8.8969714e-11	8.873368e-11	8.9265352e-11	8.9127074e-11	8.9851862e-11	8.9509733e-11	8.958722e-11	8.9042433e-11	8.9029319e-11	8.9389329e-11	8.9704043e-11	8.9410791e-11	8.8961373e-11	9.0012796e-11	8.9550263e-11	8.9584833e-11	8.8665734e-11	8.8596588e-11	8.8587054e-11	8.8689577e-11	8.9475163e-11	8.9286814e-11	8.8935144e-11	8.9390523e-11	8.9532382e-11	8.9161643e-11	8.9510926e-11	8.9658746e-11	8.8923223e-11	8.9700469e-11	8.9539536e-11	8.9749347e-11	8.9475163e-11	9.0290553e-11	8.9421519e-11	8.9916234e-11	8.9270126e-11	8.9383369e-11	8.9576492e-11	8.9334498e-11
8.9024552e-11	8.91986e-11	8.947993e-11	8.9451321e-11	8.9745766e-11	8.9530001e-11	8.9283234e-11	9.0208299e-11	8.9516887e-11	8.8935144e-11	8.931781e-11	8.9446554e-11	8.8873159e-11	8.908773e-11	9.0046179e-11	8.9729078e-11	8.9338072e-11	8.9484697e-11	8.962537e-11	8.9823253e-11	8.9696896e-11	8.940125e-11	8.935476e-11	8.9361914e-11	8.9483511e-11	8.963133e-11	8.9465629e-11	8.9425092e-11	9.0071207e-11	8.9499005e-11	8.9841135e-11	8.9918621e-11	8.9193826e-11	8.9713584e-11	8.8811167e-11	8.940125e-11	8.9758881e-11	8.9574105e-11	8.9971072e-11	8.9216481e-11	9.0188038e-11	8.9494238e-11	8.9494238e-11	8.9324957e-11	8.9700469e-11	8.9581259e-11	8.9400064e-11	8.8987595e-11	8.9508539e-11	8.947397e-11	8.9560991e-11	8.8969714e-11	8.9007864e-11	8.8621624e-11	8.8597782e-11	8.8682423e-11	8.8815934e-11	8.9147335e-11	8.9288008e-11	8.8799246e-11	8.9138995e-11	8.9365494e-11	8.893157e-11	8.9086544e-11	8.9212901e-11	8.8849317e-11	8.9355953e-11	8.9211707e-11	8.8775404e-11	8.9394103e-11	8.9236743e-11	8.9130647e-11	8.8951832e-11	8.9229589e-11	8.9524041e-11	8.9347613e-11	8.9867364e-11	8.9531195e-11	8.9329731e-11	8.9701663e-11	8.9255818e-11	8.9556224e-11	8.9804178e-11	8.9146149e-11	8.9620596e-11	8.9340459e-11	8.9493045e-11	8.9609868e-11	8.9169991e-11	8.9321384e-11	8.9595567e-11	8.8862424e-11	8.9434633e-11	8.9566951e-11	8.9117533e-11	8.9415558e-11	8.9510926e-11	8.9973459e-11	8.9082963e-11	8.904482e-11	8.9857823e-11	9.0010416e-11	9.0048559e-11	8.9624176e-11	8.9602714e-11	8.92737e-11	8.8993556e-11	8.9028125e-11	8.9130647e-11	8.9237936e-11	8.9460855e-11	8.9336878e-11	8.9140188e-11	8.9180718e-11	8.9537155e-11	8.9850676e-11	8.9146149e-11	8.9452515e-11	8.8907728e-11	8.9550263e-11	8.9530001e-11	8.8912495e-11	8.9202173e-11	8.9619409e-11	8.9237936e-11	8.9640864e-11	8.9140188e-11	8.9789877e-11	8.9922195e-11	8.9992534e-11	8.9414365e-11	8.9602714e-11	8.9178331e-11	8.9086544e-11	8.9154489e-11	8.9355953e-11	8.8823088e-11	8.9301115e-11	8.932019e-11	8.962775e-11	8.9293968e-11	8.8985215e-11	8.9532382e-11	8.9367874e-11	8.8776597e-11	8.8675269e-11	8.9380989e-11	8.9427479e-11	8.9538342e-11	8.9037666e-11	8.9435827e-11	8.9309463e-11	8.9218861e-11	8.9240323e-11	8.8889847e-11	8.9366681e-11	8.9491851e-11	8.9011437e-11	8.9963918e-11	8.8900574e-11	8.9376222e-11	8.924151e-11	8.9804178e-11	8.958722e-11	8.9599141e-11	8.9248664e-11	9.0130813e-11	8.9310656e-11	8.9327344e-11	8.943344e-11	8.9519274e-11	8.9090117e-11	8.9481124e-11	8.9717157e-11	8.9391716e-11	8.9167604e-11	8.9602714e-11	8.9216481e-11	8.9675434e-11	8.889104e-11	8.8923223e-11	8.9487084e-11	8.8699111e-11	8.9438207e-11	8.9531195e-11	8.9437013e-11	8.9322577e-11	8.9698082e-11	8.9724311e-11	8.9384562e-11	8.9551457e-11	8.861805e-11	9.0004455e-11	8.92737e-11	8.9091311e-11	8.9719544e-11	8.9202173e-11	8.8991176e-11	8.990074e-11	8.9388143e-11	8.9348799e-11	8.9355953e-11	8.9246284e-11	8.9011437e-11	8.8606129e-11	8.9786296e-11	8.9179525e-11	8.9379795e-11	8.9068662e-11	8.9545496e-11	8.9223628e-11	8.9185485e-11	8.931185e-11	8.9680201e-11	8.962537e-11	8.958722e-11	8.9103232e-11	8.9018591e-11	8.9385756e-11	8.9259392e-11	8.9713584e-11	8.9165217e-11	8.9413171e-11	8.9490658e-11	8.8708645e-11	8.9446554e-11	8.9434633e-11	8.9364301e-11	8.9506159e-11	8.9742193e-11	8.9255818e-11	8.9475163e-11	8.9278467e-11	8.8609703e-11	8.8943491e-11	8.8526256e-11	8.9112766e-11	8.9267739e-11	8.8713419e-11	8.9001903e-11	8.9278467e-11	8.9454895e-11	8.952046e-11	8.9499005e-11	8.9375028e-11	8.9662319e-11	8.9589607e-11	8.9695702e-11	8.9969879e-11	8.9612255e-11	8.9378602e-11	8.9448934e-11	8.90472e-11	8.9370261e-11	8.9708817e-11	8.9364301e-11
8.92737e-11	8.9258205e-11	8.9861403e-11	8.9451321e-11	8.924151e-11	8.9711197e-11	8.9277273e-11	8.9692122e-11	8.9857823e-11	8.8932764e-11	8.9304696e-11	8.9234363e-11	8.9138995e-11	8.8862424e-11	8.9748153e-11	8.9210521e-11	8.947397e-11	8.9324957e-11	8.9295155e-11	8.9622983e-11	8.9460855e-11	8.9421519e-11	8.9030512e-11	8.9285621e-11	8.9404831e-11	8.947159e-11	8.9649212e-11	8.9452515e-11	9.0036638e-11	8.9482317e-11	8.9848289e-11	8.9748153e-11	8.9391716e-11	8.9607488e-11	8.8953026e-11	8.9303502e-11	8.9545496e-11	8.9247471e-11	8.9890012e-11	8.9411985e-11	8.978749e-11	8.9619409e-11	8.9702856e-11	8.9570532e-11	8.9764841e-11	8.9735039e-11	8.9683781e-11	8.912588e-11	8.9513313e-11	8.885289e-11	8.9792257e-11	8.931781e-11	8.8829048e-11	8.9148529e-11	8.8584667e-11	8.8902961e-11	8.8621624e-11	8.9054354e-11	8.9075809e-11	8.8815934e-11	8.9236743e-11	8.9286814e-11	8.9233169e-11	8.8719379e-11	8.8883886e-11	8.9036473e-11	8.9099651e-11	8.9179525e-11	8.9243897e-11	8.9495432e-11	8.9456088e-11	8.9470396e-11	8.96659e-11	8.9154489e-11	8.9533575e-11	8.9696896e-11	8.9489471e-11	8.9594374e-11	8.9302309e-11	8.9264166e-11	8.9526421e-11	8.9681394e-11	8.979107e-11	8.9451321e-11	8.9438207e-11	8.8944685e-11	8.9191446e-11	8.9845902e-11	8.9267739e-11	8.9624176e-11	8.9807758e-11	8.9003097e-11	8.8876732e-11	8.9382182e-11	8.9440594e-11	8.9192639e-11	8.9838754e-11	8.9969879e-11	8.9868557e-11	8.9568145e-11	8.9997301e-11	9.0271485e-11	8.9910281e-11	8.9662319e-11	8.939291e-11	8.9092504e-11	8.9153296e-11	8.9425092e-11	8.9148529e-11	8.9417945e-11	8.9532382e-11	8.9599141e-11	8.9177138e-11	8.9167604e-11	8.9377408e-11	8.96659e-11	8.8759909e-11	8.916045e-11	8.9082963e-11	8.9816099e-11	8.9510926e-11	8.9540729e-11	8.963133e-11	8.9677821e-11	8.9563378e-11	8.979107e-11	8.9388143e-11	8.986021e-11	9.0056906e-11	9.0067634e-11	8.9391716e-11	8.9547883e-11	8.9425092e-11	8.9365494e-11	8.9483511e-11	8.9258205e-11	8.88064e-11	8.9549076e-11	8.962775e-11	8.9754114e-11	8.9531195e-11	8.9296348e-11	8.9224822e-11	8.908535e-11	8.9348799e-11	8.8769443e-11	8.931423e-11	8.9464436e-11	8.904482e-11	8.9146149e-11	8.9310656e-11	8.9458475e-11	8.9383369e-11	8.9102038e-11	8.8999516e-11	8.9293968e-11	8.9864977e-11	8.9415558e-11	8.9911467e-11	8.9346419e-11	8.9580066e-11	8.9259392e-11	9.0075981e-11	8.9624176e-11	8.9252244e-11	8.9322577e-11	8.96659e-11	8.9420325e-11	8.9050781e-11	8.9676627e-11	9.0033064e-11	8.9521654e-11	8.9444167e-11	8.9686161e-11	8.9109192e-11	8.9425092e-11	8.9652785e-11	8.888508e-11	8.9530001e-11	8.8973294e-11	8.9016204e-11	8.9309463e-11	8.9042433e-11	8.9426286e-11	8.9766035e-11	8.9628943e-11	8.9180718e-11	8.9632517e-11	8.947159e-11	8.8911302e-11	8.9357147e-11	8.9248664e-11	8.9993721e-11	8.9669473e-11	8.9683781e-11	8.9768415e-11	8.9432246e-11	8.9296348e-11	8.962775e-11	8.9543116e-11	8.9680201e-11	8.9626556e-11	8.9224822e-11	8.8901768e-11	8.8827855e-11	8.9456088e-11	8.9299929e-11	8.9270126e-11	8.9264166e-11	8.923913e-11	8.9371448e-11	8.9131841e-11	8.8587054e-11	8.951808e-11	8.9506159e-11	8.9837561e-11	8.8813554e-11	8.9521654e-11	8.9739806e-11	8.9349993e-11	8.9680201e-11	8.9463242e-11	8.9226015e-11	8.9379795e-11	8.8700304e-11	8.9080583e-11	8.9305889e-11	8.9481124e-11	8.9391716e-11	9.0085515e-11	8.9283234e-11	8.9400064e-11	8.9342839e-11	8.8387977e-11	8.8866005e-11	8.8372476e-11	8.8993556e-11	8.8786131e-11	8.8271147e-11	8.8622817e-11	8.9508539e-11	8.9336878e-11	8.9330918e-11	8.9798217e-11	8.9416752e-11	8.9861403e-11	8.9525234e-11	8.9719544e-11	8.9663513e-11	8.9534768e-11	8.9962732e-11	8.9758881e-11	8.9034086e-11	8.9247471e-11	8.9572912e-11	8.9113959e-11
8.931185e-11	8.9456088e-11	8.9456088e-11	8.9403637e-11	8.9154489e-11	8.9886439e-11	8.9113959e-11	8.9509733e-11	8.9489471e-11	8.9055548e-11	8.9385756e-11	8.9462049e-11	8.9580066e-11	8.9611062e-11	8.9429866e-11	8.9606295e-11	8.9597947e-11	8.9451321e-11	8.9380989e-11	8.9982993e-11	8.9458475e-11	8.9231976e-11	8.8564406e-11	8.9472776e-11	8.9446554e-11	8.9322577e-11	8.9613449e-11	8.9345226e-11	8.9767228e-11	8.9454895e-11	8.9884052e-11	8.958722e-11	8.9361914e-11	8.9257012e-11	8.9090117e-11	8.947993e-11	8.9611062e-11	8.9296348e-11	8.9742193e-11	8.9460855e-11	9.0075981e-11	8.8905341e-11	8.9513313e-11	8.9357147e-11	8.9606295e-11	8.9197406e-11	8.9553844e-11	8.9717157e-11	8.9764841e-11	8.9155683e-11	9.0006835e-11	8.9738612e-11	8.8794479e-11	8.8949452e-11	8.8520295e-11	8.9427479e-11	8.8793285e-11	8.9144955e-11	8.8941104e-11	8.8730107e-11	8.951808e-11	8.9282047e-11	8.9018591e-11	8.8762289e-11	8.9107999e-11	8.9457282e-11	8.947397e-11	8.923913e-11	8.9276087e-11	8.952046e-11	8.9570532e-11	8.9758881e-11	8.9645631e-11	8.9385756e-11	8.9519274e-11	8.994127e-11	8.9462049e-11	8.9189059e-11	8.9500199e-11	8.9017398e-11	8.9507353e-11	8.963371e-11	8.9679014e-11	8.9302309e-11	8.9284427e-11	8.931423e-11	8.9657552e-11	8.9568145e-11	8.9242704e-11	8.9844715e-11	9.014154e-11	8.9199786e-11	8.9283234e-11	8.9117533e-11	8.912588e-11	8.9327344e-11	8.9736232e-11	8.967186e-11	8.9645631e-11	8.9833981e-11	8.9813719e-11	8.9571725e-11	8.9935309e-11	9.0070021e-11	8.9411985e-11	8.9180718e-11	8.8788518e-11	8.9419132e-11	8.8863618e-11	8.8948258e-11	8.9718351e-11	8.9572912e-11	8.9233169e-11	8.9203367e-11	8.9470396e-11	8.9782723e-11	8.932019e-11	8.9280854e-11	8.9284427e-11	8.9577686e-11	8.9062702e-11	8.9553844e-11	8.9483511e-11	8.8958986e-11	8.931185e-11	8.9527614e-11	8.9495432e-11	8.9506159e-11	8.979345e-11	8.9348799e-11	8.939529e-11	8.967186e-11	8.9372641e-11	8.9373835e-11	8.9634904e-11	8.9459669e-11	8.8695537e-11	9.0086709e-11	8.9615829e-11	8.9539536e-11	8.9377408e-11	8.9973459e-11	8.9297542e-11	8.9082963e-11	8.9059121e-11	8.8807593e-11	8.9394103e-11	8.8792092e-11	8.8984022e-11	8.916403e-11	8.9608675e-11	8.9466816e-11	8.9011437e-11	8.9100845e-11	8.9057928e-11	8.9140188e-11	8.9636097e-11	8.9588413e-11	8.9686161e-11	8.9776762e-11	8.9730272e-11	8.8436848e-11	8.9756494e-11	8.9630137e-11	8.9192639e-11	8.9570532e-11	8.9544303e-11	8.9123493e-11	8.9174758e-11	8.9525234e-11	9.0034258e-11	8.9100845e-11	8.9284427e-11	8.9776762e-11	8.8948258e-11	8.9288008e-11	8.9363107e-11	8.9051967e-11	8.963371e-11	8.8930377e-11	8.892799e-11	8.9476357e-11	8.9102038e-11	8.9495432e-11	9.0044985e-11	8.9642058e-11	8.9779149e-11	8.9843522e-11	8.9414365e-11	8.9138995e-11	8.9411985e-11	8.9876898e-11	9.0177303e-11	8.947993e-11	8.9349993e-11	9.0272671e-11	8.9441787e-11	8.9557417e-11	8.9597947e-11	8.9732652e-11	8.9290388e-11	8.9444167e-11	8.9292775e-11	8.8935144e-11	8.900667e-11	8.9792257e-11	8.900071e-11	8.8856464e-11	8.9094884e-11	8.9680201e-11	8.8942298e-11	8.9190252e-11	8.8848123e-11	8.9228402e-11	8.9382182e-11	8.9382182e-11	8.9127074e-11	8.9731465e-11	8.955265e-11	8.8881499e-11	8.9046007e-11	8.955265e-11	8.9403637e-11	8.9131841e-11	8.9136608e-11	8.9553844e-11	8.9500199e-11	8.9035279e-11	8.9313036e-11	8.9756494e-11	8.9578872e-11	8.9010244e-11	8.9559804e-11	8.8565599e-11	8.9280854e-11	8.8390358e-11	8.9012631e-11	8.9127074e-11	8.9180718e-11	8.9102038e-11	8.947159e-11	8.9007864e-11	8.9127074e-11	8.967186e-11	8.9364301e-11	8.9882858e-11	8.9460855e-11	8.9525234e-11	8.9630137e-11	9.0024717e-11	8.9609868e-11	8.9117533e-11	8.9445361e-11	8.947159e-11	8.9718351e-11	8.9073429e-11
8.9490658e-11	8.9440594e-11	8.9094884e-11	8.9469203e-11	8.9237936e-11	8.9595567e-11	8.9290388e-11	8.9805371e-11	8.9342839e-11	8.8858851e-11	8.9545496e-11	8.9924582e-11	8.9389329e-11	8.9711197e-11	8.9193826e-11	8.9366681e-11	8.9458475e-11	8.9686161e-11	8.9340459e-11	9.0163002e-11	8.9707623e-11	8.9210521e-11	8.8606129e-11	8.9415558e-11	8.9328538e-11	8.9295155e-11	8.9556224e-11	8.9538342e-11	9.0103397e-11	8.9835174e-11	9.0130813e-11	8.9600334e-11	8.9581259e-11	8.9123493e-11	8.900667e-11	8.9451321e-11	8.9380989e-11	8.9659939e-11	8.9738612e-11	8.9376222e-11	8.9949617e-11	8.9643251e-11	8.9195019e-11	8.9135414e-11	8.9606295e-11	8.9397677e-11	8.9669473e-11	8.947993e-11	8.9262972e-11	8.939529e-11	8.9993721e-11	8.9577686e-11	8.8763483e-11	8.9558611e-11	8.9073429e-11	8.9298735e-11	8.8814747e-11	8.8851697e-11	8.8914882e-11	8.8836202e-11	8.9550263e-11	8.9445361e-11	8.9177138e-11	8.8805206e-11	8.9133034e-11	8.9346419e-11	8.9415558e-11	8.9321384e-11	8.9098465e-11	8.9731465e-11	8.9233169e-11	8.9444167e-11	8.9749347e-11	8.9220055e-11	8.9626556e-11	9.0270291e-11	8.975292e-11	8.923555e-11	8.9663513e-11	8.8997136e-11	8.9525234e-11	8.9600334e-11	8.9656359e-11	8.9408404e-11	8.9123493e-11	8.9452515e-11	8.9465629e-11	8.9186679e-11	8.9645631e-11	8.9171177e-11	8.9661133e-11	8.8844543e-11	8.9613449e-11	8.9410791e-11	8.9203367e-11	8.9404831e-11	8.9526421e-11	8.9304696e-11	8.9227209e-11	8.9590793e-11	8.959318e-11	8.986617e-11	8.9814912e-11	8.9596754e-11	8.9591987e-11	8.924509e-11	8.8941104e-11	8.9493045e-11	8.9258205e-11	8.8907728e-11	8.9887625e-11	8.9494238e-11	8.9144955e-11	8.9023358e-11	8.8813554e-11	8.9713584e-11	8.9183098e-11	8.9240323e-11	8.9422712e-11	8.9482317e-11	8.9369068e-11	8.9193826e-11	8.9446554e-11	8.9292775e-11	8.9110386e-11	8.9583646e-11	8.9192639e-11	8.9506159e-11	8.9645631e-11	8.9143762e-11	8.9189059e-11	8.9321384e-11	8.9193826e-11	8.9411985e-11	8.9673054e-11	8.9686161e-11	8.9149722e-11	9.0065247e-11	8.9155683e-11	8.9288008e-11	8.9456088e-11	8.9667093e-11	8.9378602e-11	8.8967334e-11	8.8980448e-11	8.9189059e-11	8.9063888e-11	8.8708645e-11	8.9535962e-11	8.904482e-11	8.9673054e-11	8.9535962e-11	8.9147335e-11	8.8789712e-11	8.91986e-11	8.9221248e-11	8.9315423e-11	8.9617022e-11	8.9682588e-11	8.9489471e-11	8.9136608e-11	8.8805206e-11	8.9848289e-11	8.9535962e-11	8.9502579e-11	8.958722e-11	8.9497812e-11	8.9396483e-11	8.9092504e-11	8.9290388e-11	8.9373835e-11	8.9059121e-11	8.9215288e-11	8.9215288e-11	8.8799246e-11	8.9175951e-11	8.9397677e-11	8.9167604e-11	8.9586026e-11	8.9004283e-11	8.9396483e-11	8.989836e-11	8.9012631e-11	8.9586026e-11	8.9526421e-11	8.9458475e-11	8.9258205e-11	9.0430032e-11	8.9152109e-11	8.9290388e-11	8.9842328e-11	8.935834e-11	8.9751727e-11	8.9611062e-11	8.9128267e-11	8.974696e-11	8.9465629e-11	8.9084157e-11	8.993889e-11	8.9655172e-11	8.8999516e-11	8.881236e-11	8.9416752e-11	8.8665734e-11	8.916045e-11	9.0198765e-11	8.896018e-11	8.8919649e-11	8.9189059e-11	8.9749347e-11	8.876825e-11	8.9481124e-11	8.8897001e-11	8.9538342e-11	8.9595567e-11	8.9429866e-11	8.9134228e-11	8.9372641e-11	8.9669473e-11	8.9187865e-11	8.8699111e-11	8.935476e-11	8.940125e-11	8.9380989e-11	8.9022165e-11	8.9389329e-11	8.9397677e-11	8.9484697e-11	8.9386949e-11	9.0044985e-11	8.9346419e-11	8.9105612e-11	8.9664706e-11	8.9116346e-11	8.9091311e-11	8.849884e-11	8.9065082e-11	8.9565765e-11	8.8984022e-11	8.8807593e-11	8.9380989e-11	8.9073429e-11	8.9252244e-11	8.9415558e-11	8.9711197e-11	9.0159422e-11	8.9680201e-11	8.9768415e-11	9.0489637e-11	8.9687355e-11	8.955503e-11	8.9124687e-11	8.931423e-11	8.9340459e-11	9.0248829e-11	8.9425092e-11
8.9196213e-11	8.9415558e-11	8.9375028e-11	8.9539536e-11	8.9526421e-11	8.9618216e-11	8.9251051e-11	8.9770802e-11	8.9682588e-11	8.8956606e-11	8.9379795e-11	8.9751727e-11	8.923555e-11	8.9423906e-11	8.9205747e-11	8.9262972e-11	8.9338072e-11	8.9872131e-11	8.9264166e-11	9.0089089e-11	8.9792257e-11	8.940125e-11	8.8967334e-11	8.9280854e-11	8.9222442e-11	8.9009057e-11	8.9700469e-11	8.9456088e-11	8.9855443e-11	8.9776762e-11	9.01332e-11	9.0084322e-11	8.94394e-11	8.9147335e-11	8.9228402e-11	8.9099651e-11	8.9409598e-11	8.9345226e-11	8.9992534e-11	8.9062702e-11	8.9863783e-11	8.9957958e-11	8.9222442e-11	8.9001903e-11	8.9682588e-11	8.9829214e-11	8.9042433e-11	8.9922195e-11	8.9310656e-11	8.9326151e-11	9.0154655e-11	8.9622983e-11	8.9017398e-11	8.951808e-11	8.9553844e-11	8.9421519e-11	8.9094884e-11	8.8976868e-11	8.8550098e-11	8.8913689e-11	8.9367874e-11	8.9088924e-11	8.8829048e-11	8.8958986e-11	8.8845736e-11	8.9334498e-11	8.9693315e-11	8.9288008e-11	8.9162837e-11	8.9527614e-11	8.8904148e-11	8.947397e-11	8.9693315e-11	8.9692122e-11	8.9763648e-11	8.9882858e-11	8.9535962e-11	8.9643251e-11	8.9444167e-11	8.8787325e-11	8.8775404e-11	8.9705236e-11	8.9839941e-11	8.9522847e-11	8.9098465e-11	8.9030512e-11	8.9258205e-11	8.9212901e-11	8.9901933e-11	8.861447e-11	8.9539536e-11	8.9229589e-11	8.9285621e-11	8.9429866e-11	8.9295155e-11	8.9012631e-11	9.0016376e-11	8.9494238e-11	8.9609868e-11	8.9385756e-11	8.8947065e-11	9.0281019e-11	8.955503e-11	8.9503772e-11	8.9562184e-11	8.9379795e-11	8.9563378e-11	8.9570532e-11	8.9109192e-11	8.908773e-11	8.9488278e-11	8.9226015e-11	8.9410791e-11	8.8842163e-11	8.9121113e-11	8.978749e-11	8.9458475e-11	8.9040046e-11	8.9432246e-11	8.9608675e-11	8.9227209e-11	8.9154489e-11	8.9700469e-11	8.9717157e-11	8.9097271e-11	8.9190252e-11	8.9438207e-11	8.9080583e-11	8.9869744e-11	8.9090117e-11	8.9077003e-11	8.9653979e-11	8.9700469e-11	8.9434633e-11	8.9402444e-11	8.9583646e-11	8.9165217e-11	8.9761268e-11	8.9042433e-11	8.931185e-11	8.9149722e-11	8.9251051e-11	8.9584833e-11	8.8974487e-11	8.916641e-11	8.9063888e-11	8.8718186e-11	8.9262972e-11	8.9643251e-11	8.9442974e-11	8.9551457e-11	8.936072e-11	8.952046e-11	8.9248664e-11	8.8633545e-11	8.9032899e-11	8.94394e-11	8.9365494e-11	8.9560991e-11	8.9103232e-11	8.9359534e-11	8.9029319e-11	8.9824446e-11	8.9702856e-11	8.9191446e-11	8.9410791e-11	8.9345226e-11	8.9001903e-11	8.9274893e-11	8.9447748e-11	8.9251051e-11	8.9541922e-11	8.9321384e-11	8.9208134e-11	8.9397677e-11	8.9495432e-11	8.9456088e-11	8.9190252e-11	8.935238e-11	8.9242704e-11	8.9328538e-11	8.9586026e-11	8.885289e-11	8.9619409e-11	8.978511e-11	9.0176117e-11	8.9928155e-11	8.9909087e-11	8.9068662e-11	8.9586026e-11	8.9564571e-11	8.9004283e-11	8.9700469e-11	8.971239e-11	8.9335692e-11	8.9370261e-11	8.9378602e-11	8.88064e-11	9.0310821e-11	8.998538e-11	8.9040046e-11	8.9249858e-11	8.9484697e-11	8.9131841e-11	8.8689577e-11	8.9696896e-11	8.8829048e-11	8.9084157e-11	8.9249858e-11	8.9390523e-11	8.9130647e-11	8.9425092e-11	8.9266546e-11	8.9574105e-11	8.9744573e-11	8.9675434e-11	8.90472e-11	8.935476e-11	8.9444167e-11	8.9274893e-11	8.8662154e-11	8.9502579e-11	8.9406024e-11	9.0041405e-11	8.9173564e-11	8.9255818e-11	8.9663513e-11	8.967424e-11	8.8840969e-11	8.962537e-11	8.9276087e-11	8.9322577e-11	8.9726698e-11	8.8843356e-11	8.9140188e-11	8.8831435e-11	8.8880306e-11	8.9335692e-11	8.899833e-11	8.8722953e-11	8.9267739e-11	8.9566951e-11	8.9400064e-11	8.9124687e-11	8.9729078e-11	9.0072401e-11	8.9344032e-11	8.9673054e-11	9.0048559e-11	8.9556224e-11	8.978749e-11	8.9149722e-11	8.9105612e-11	8.9571725e-11	8.9782723e-11	8.9202173e-11
8.9766035e-11	9.0065247e-11	8.9181912e-11	8.9272506e-11	8.931185e-11	8.9513313e-11	8.9190252e-11	8.9817292e-11	8.9468009e-11	8.9303502e-11	8.9510926e-11	8.9189059e-11	8.9190252e-11	8.9713584e-11	8.8920843e-11	8.9664706e-11	8.9431053e-11	8.9524041e-11	8.9541922e-11	9.0286979e-11	8.9522847e-11	8.9230782e-11	8.9434633e-11	8.9813719e-11	8.9268933e-11	8.9756494e-11	8.951808e-11	8.9659939e-11	8.9599141e-11	8.9742193e-11	8.9698082e-11	8.9899546e-11	8.9589607e-11	8.9460855e-11	8.9557417e-11	8.9012631e-11	8.9171177e-11	8.9278467e-11	8.9988954e-11	8.8987595e-11	8.9855443e-11	8.9446554e-11	8.9483511e-11	8.9183098e-11	8.9823253e-11	8.9607488e-11	8.9557417e-11	8.9626556e-11	8.9464436e-11	8.9295155e-11	8.9826833e-11	8.9780336e-11	8.9240323e-11	8.9372641e-11	8.9472776e-11	8.9357147e-11	8.9154489e-11	8.908773e-11	8.8593015e-11	8.8708645e-11	8.9887625e-11	8.9177138e-11	8.903886e-11	8.9152109e-11	8.9214094e-11	8.9538342e-11	8.9463242e-11	8.8937531e-11	8.9380989e-11	8.9547883e-11	8.8961373e-11	8.9448934e-11	8.9202173e-11	8.979107e-11	8.9468009e-11	9.001995e-11	8.9632517e-11	8.9242704e-11	8.9403637e-11	8.8858851e-11	8.9049587e-11	8.9607488e-11	8.9636097e-11	8.9482317e-11	8.9096078e-11	8.9340459e-11	8.9402444e-11	8.8963753e-11	8.9903127e-11	8.9149722e-11	8.9509733e-11	8.9453708e-11	8.9110386e-11	8.9543116e-11	8.9261779e-11	8.9302309e-11	8.9851862e-11	8.9651592e-11	8.9359534e-11	8.9445361e-11	8.923913e-11	8.975292e-11	8.9533575e-11	8.9646825e-11	8.9705236e-11	8.9310656e-11	8.9669473e-11	8.9644438e-11	8.9135414e-11	8.8870772e-11	8.9700469e-11	8.9310656e-11	8.9711197e-11	8.90472e-11	8.9100845e-11	8.9735039e-11	8.904124e-11	8.9189059e-11	8.9389329e-11	8.9339265e-11	8.9491851e-11	8.9577686e-11	8.9599141e-11	8.9348799e-11	8.9566951e-11	8.9620596e-11	8.9792257e-11	8.9309463e-11	8.9612255e-11	8.9252244e-11	8.9015018e-11	8.9407211e-11	8.9519274e-11	8.9664706e-11	8.9386949e-11	8.9862597e-11	8.9713584e-11	8.9632517e-11	8.8995943e-11	8.9810138e-11	8.9253431e-11	8.9445361e-11	8.9453708e-11	8.9162837e-11	8.8777791e-11	8.8695537e-11	8.9009057e-11	8.9113959e-11	8.9277273e-11	8.9899546e-11	8.9503772e-11	8.9757687e-11	8.9733845e-11	8.9442974e-11	8.9262972e-11	8.9179525e-11	8.9102038e-11	8.9478737e-11	8.9478737e-11	8.8942298e-11	8.9640864e-11	8.9257012e-11	8.9683781e-11	8.9400064e-11	8.9290388e-11	8.885289e-11	8.9141375e-11	8.9228402e-11	8.9261779e-11	8.9681394e-11	8.8930377e-11	8.9451321e-11	8.9670667e-11	8.931781e-11	8.9422712e-11	8.9411985e-11	8.9782723e-11	8.9148529e-11	8.9817292e-11	8.9248664e-11	8.9262972e-11	8.9255818e-11	8.9347613e-11	8.9833981e-11	8.975292e-11	9.0006835e-11	9.0004455e-11	8.9670667e-11	8.9012631e-11	8.9447748e-11	8.9626556e-11	8.9673054e-11	8.9303502e-11	8.9940076e-11	8.9535962e-11	8.9148529e-11	8.9067469e-11	8.8757522e-11	8.9717157e-11	8.9838754e-11	8.9322577e-11	8.9420325e-11	8.9735039e-11	8.9251051e-11	8.8923223e-11	8.9142568e-11	8.8755142e-11	8.9264166e-11	8.8624011e-11	8.9322577e-11	8.9438207e-11	8.8954219e-11	8.8970907e-11	8.9657552e-11	8.9670667e-11	8.9717157e-11	8.8817127e-11	8.8899381e-11	8.9659939e-11	8.9231976e-11	8.9128267e-11	8.9435827e-11	8.9276087e-11	8.9450128e-11	8.9252244e-11	8.9347613e-11	8.9364301e-11	8.9404831e-11	8.9434633e-11	8.9581259e-11	8.9508539e-11	8.947993e-11	8.9175951e-11	8.9185485e-11	8.904482e-11	8.9098465e-11	8.889104e-11	8.8923223e-11	8.888508e-11	8.8602549e-11	8.9566951e-11	8.9457282e-11	8.9578872e-11	8.9329731e-11	8.9650398e-11	8.9929349e-11	8.9527614e-11	8.9698082e-11	8.9991341e-11	8.9704043e-11	8.9614635e-11	8.9334498e-11	8.9082963e-11	8.9550263e-11	8.9628943e-11	8.9242704e-11
8.9196213e-11	8.9812525e-11	8.9262972e-11	8.958722e-11	8.8787325e-11	9.0186844e-11	8.916045e-11	8.9992534e-11	8.9205747e-11	8.982564e-11	8.9372641e-11	8.9857823e-11	8.9055548e-11	8.9897166e-11	8.924151e-11	9.0055713e-11	8.9472776e-11	8.9513313e-11	8.9695702e-11	8.990432e-11	8.9619409e-11	8.9403637e-11	8.9332111e-11	8.9675434e-11	8.9171177e-11	8.9621789e-11	8.9743386e-11	8.9714777e-11	8.9571725e-11	8.9577686e-11	8.9670667e-11	9.0011602e-11	8.936072e-11	8.9775569e-11	8.9420325e-11	8.9537155e-11	8.9121113e-11	8.924151e-11	8.9560991e-11	8.896614e-11	8.9402444e-11	8.9478737e-11	8.9441787e-11	8.8967334e-11	8.979107e-11	8.9628943e-11	8.9622983e-11	8.9499005e-11	8.962775e-11	8.993889e-11	8.9490658e-11	8.9379795e-11	8.935476e-11	8.9323771e-11	8.9550263e-11	8.927966e-11	8.9042433e-11	8.8991176e-11	8.8763483e-11	8.8584667e-11	8.9390523e-11	8.9558611e-11	8.9167604e-11	8.9043627e-11	8.9230782e-11	8.9130647e-11	8.9174758e-11	8.8979255e-11	8.9304696e-11	8.9626556e-11	8.9220055e-11	8.9388143e-11	8.9345226e-11	8.9489471e-11	8.9565765e-11	8.9735039e-11	8.9693315e-11	8.9345226e-11	8.9526421e-11	8.9199786e-11	8.8798052e-11	8.9400064e-11	8.9935309e-11	8.9318997e-11	8.9051967e-11	8.9377408e-11	8.9487084e-11	8.9215288e-11	8.9566951e-11	8.9327344e-11	8.9783916e-11	8.9336878e-11	8.9338072e-11	8.9324957e-11	8.9240323e-11	8.9482317e-11	8.9663513e-11	8.9112766e-11	8.9059121e-11	8.9380989e-11	8.9718351e-11	8.9570532e-11	8.9705236e-11	8.9390523e-11	8.9744573e-11	8.932019e-11	8.9564571e-11	8.9491851e-11	8.9011437e-11	8.8715799e-11	8.9969879e-11	8.923555e-11	8.9394103e-11	8.9184292e-11	8.9419132e-11	8.9861403e-11	8.8961373e-11	8.8979255e-11	8.8811167e-11	8.9411985e-11	8.9550263e-11	8.9799411e-11	8.9417945e-11	8.9564571e-11	9.0190418e-11	8.9601528e-11	9.0283399e-11	8.9257012e-11	8.9781529e-11	8.9396483e-11	8.9140188e-11	8.8980448e-11	8.9277273e-11	8.9960345e-11	8.9715964e-11	8.9262972e-11	8.9378602e-11	8.9596754e-11	8.9144955e-11	8.9760074e-11	8.9572912e-11	8.9437013e-11	8.9071042e-11	8.8908922e-11	8.8905341e-11	8.8796866e-11	8.9237936e-11	8.8993556e-11	8.9743386e-11	8.9659939e-11	8.9059121e-11	8.9572912e-11	8.9353573e-11	8.9496618e-11	8.9489471e-11	8.8897001e-11	8.9221248e-11	8.9230782e-11	8.9608675e-11	8.9177138e-11	8.9367874e-11	8.8856464e-11	8.9673054e-11	8.9220055e-11	8.9231976e-11	8.9274893e-11	8.9564571e-11	8.9178331e-11	8.9053161e-11	8.9634904e-11	8.9149722e-11	8.9208134e-11	8.9614635e-11	8.9184292e-11	8.9261779e-11	8.9502579e-11	9.017373e-11	8.9153296e-11	8.9888819e-11	8.9068662e-11	8.9481124e-11	8.9942463e-11	8.9270126e-11	8.9487084e-11	8.9735039e-11	9.0112931e-11	9.0041405e-11	9.0210686e-11	8.9534768e-11	8.9478737e-11	8.9502579e-11	8.9582453e-11	8.9918621e-11	8.9701663e-11	8.9634904e-11	8.9483511e-11	8.8914882e-11	8.9031706e-11	8.9495432e-11	9.0031871e-11	8.9309463e-11	8.9489471e-11	8.9563378e-11	8.8974487e-11	8.904482e-11	8.9293968e-11	8.8958986e-11	8.8892227e-11	8.9105612e-11	8.8804013e-11	8.9116346e-11	8.9061508e-11	8.9078196e-11	8.923555e-11	8.9118726e-11	8.955503e-11	8.900071e-11	8.8800439e-11	8.9720738e-11	8.9309463e-11	8.9138995e-11	8.9544303e-11	8.9888819e-11	8.9051967e-11	8.9179525e-11	8.9370261e-11	8.8953026e-11	8.9172371e-11	8.9303502e-11	8.9669473e-11	8.9122307e-11	8.9453708e-11	8.9174758e-11	8.889104e-11	8.9107999e-11	8.9133034e-11	8.8999516e-11	8.8910108e-11	8.8993556e-11	8.8536983e-11	8.9543116e-11	8.9133034e-11	8.962775e-11	8.9385756e-11	8.9843522e-11	9.0110551e-11	8.9764841e-11	8.9680201e-11	8.9924582e-11	9.0111738e-11	8.9333305e-11	8.9495432e-11	8.9645631e-11	8.9149722e-11	8.9972266e-11	8.9053161e-11
8.8976868e-11	8.9297542e-11	8.9779149e-11	8.9740999e-11	8.9032899e-11	9.0048559e-11	8.9417945e-11	8.9844715e-11	8.9557417e-11	8.9355953e-11	8.8942298e-11	8.9812525e-11	8.9447748e-11	8.9495432e-11	8.939291e-11	8.9745766e-11	8.9073429e-11	8.9420325e-11	8.9427479e-11	8.9743386e-11	8.9143762e-11	8.947755e-11	8.920098e-11	8.9859016e-11	8.9029319e-11	8.955503e-11	8.9602714e-11	8.9702856e-11	8.9655172e-11	8.9646825e-11	8.9890012e-11	9.0143927e-11	8.9247471e-11	8.9423906e-11	8.9465629e-11	8.9725505e-11	8.9284427e-11	8.9255818e-11	8.9745766e-11	8.9417945e-11	8.924151e-11	8.9596754e-11	8.9912661e-11	8.889104e-11	8.9140188e-11	8.9435827e-11	8.9910281e-11	8.9295155e-11	8.9383369e-11	8.9202173e-11	8.9472776e-11	8.9859016e-11	8.9205747e-11	8.9333305e-11	8.9307076e-11	8.9215288e-11	8.8898187e-11	8.9096078e-11	8.8761103e-11	8.8637125e-11	8.9103232e-11	8.9195019e-11	8.8730107e-11	8.9140188e-11	8.9215288e-11	8.9124687e-11	8.9340459e-11	8.9016204e-11	8.900667e-11	8.9576492e-11	8.9688548e-11	8.9377408e-11	8.9347613e-11	8.9634904e-11	8.9602714e-11	8.9679014e-11	9.0148694e-11	8.9020978e-11	8.9749347e-11	8.8897001e-11	8.8355788e-11	8.9503772e-11	9.0079555e-11	8.9545496e-11	8.9533575e-11	8.8854084e-11	8.9310656e-11	8.9292775e-11	8.9390523e-11	8.8910108e-11	8.9541922e-11	8.931185e-11	8.9107999e-11	8.9266546e-11	8.9932929e-11	8.9385756e-11	8.9749347e-11	8.9251051e-11	8.91986e-11	8.935476e-11	8.962537e-11	8.9836368e-11	8.9601528e-11	8.9788683e-11	8.9885245e-11	8.9442974e-11	8.9397677e-11	8.9361914e-11	8.9211707e-11	8.8912495e-11	8.9762454e-11	8.9019785e-11	8.9036473e-11	8.9149722e-11	8.9068662e-11	8.9453708e-11	8.9553844e-11	8.9338072e-11	8.9065082e-11	8.9377408e-11	8.9484697e-11	8.9382182e-11	8.9357147e-11	8.9620596e-11	8.9738612e-11	8.963133e-11	9.0203532e-11	8.9196213e-11	8.9953191e-11	8.9684975e-11	8.912588e-11	8.9209327e-11	8.9501392e-11	8.9550263e-11	8.9457282e-11	8.9422712e-11	8.9377408e-11	8.9677821e-11	8.9159256e-11	8.9094884e-11	8.9218861e-11	8.9187865e-11	8.9099651e-11	8.9205747e-11	8.8982828e-11	8.9077003e-11	8.951808e-11	8.8898187e-11	8.975292e-11	8.9637291e-11	8.9723118e-11	8.9249858e-11	8.9361914e-11	8.9453708e-11	8.9519274e-11	8.9084157e-11	8.9161643e-11	8.9123493e-11	8.9602714e-11	8.9380989e-11	8.9482317e-11	8.9091311e-11	8.9284427e-11	8.8882693e-11	8.9375028e-11	8.9210521e-11	8.9454895e-11	8.8874345e-11	8.9247471e-11	8.9521654e-11	8.8970907e-11	8.9059121e-11	8.9396483e-11	8.9572912e-11	8.9015018e-11	8.9223628e-11	8.9850676e-11	8.9386949e-11	8.9454895e-11	8.8737261e-11	8.9442974e-11	8.9196213e-11	8.9253431e-11	8.9380989e-11	8.9298735e-11	8.9910281e-11	8.9673054e-11	9.0024717e-11	8.9323771e-11	8.9148529e-11	8.9482317e-11	8.9528808e-11	8.9688548e-11	8.9657552e-11	8.9298735e-11	8.974696e-11	8.9762454e-11	8.9144955e-11	8.9609868e-11	8.951808e-11	8.9903127e-11	8.9550263e-11	8.9193826e-11	8.8430888e-11	8.8449963e-11	8.9391716e-11	8.8918456e-11	8.8730107e-11	8.9379795e-11	8.9046007e-11	8.9403637e-11	8.920456e-11	8.9007864e-11	8.9327344e-11	8.9569338e-11	8.9240323e-11	8.9043627e-11	8.9185485e-11	8.9676627e-11	8.9254625e-11	8.8935144e-11	8.9410791e-11	8.9859016e-11	8.9600334e-11	8.923913e-11	8.9288008e-11	8.8912495e-11	8.9309463e-11	8.9582453e-11	8.9788683e-11	8.9228402e-11	8.9704043e-11	8.9202173e-11	8.8798052e-11	8.9205747e-11	8.8970907e-11	8.9063888e-11	8.8590628e-11	8.8830242e-11	8.8471418e-11	8.9617022e-11	8.8912495e-11	8.939529e-11	8.9364301e-11	8.9731465e-11	8.9812525e-11	8.9553844e-11	8.993889e-11	8.9832794e-11	8.9589607e-11	8.9687355e-11	8.9476357e-11	8.9169991e-11	8.90472e-11	8.9686161e-11	8.9298735e-11
8.9553844e-11	8.9336878e-11	9.0036638e-11	8.9578872e-11	8.9689742e-11	8.9763648e-11	8.9872131e-11	9.0085515e-11	8.9382182e-11	8.9502579e-11	8.8997136e-11	8.9137801e-11	8.9687355e-11	8.9838754e-11	8.9247471e-11	8.9655172e-11	8.9416752e-11	8.9644438e-11	8.8964947e-11	8.9823253e-11	8.970643e-11	8.9097271e-11	8.9322577e-11	8.9572912e-11	8.8988789e-11	8.9776762e-11	8.9285621e-11	9.0022337e-11	8.9851862e-11	8.9193826e-11	8.9732652e-11	8.994127e-11	8.9309463e-11	8.9363107e-11	8.9566951e-11	8.9324957e-11	8.8718186e-11	8.9537155e-11	8.9737426e-11	8.9403637e-11	8.9328538e-11	8.9575299e-11	8.9966305e-11	8.8486919e-11	8.9255818e-11	8.9065082e-11	8.998538e-11	8.9305889e-11	8.9568145e-11	8.9175951e-11	8.9173564e-11	9.0149888e-11	8.9682588e-11	8.9726698e-11	8.9440594e-11	8.9504966e-11	8.924151e-11	8.8477378e-11	8.911992e-11	8.8919649e-11	8.9267739e-11	8.9537155e-11	8.9113959e-11	8.9489471e-11	8.9391716e-11	8.9650398e-11	8.9185485e-11	8.9271313e-11	8.8769443e-11	8.8910108e-11	8.9826833e-11	8.940125e-11	8.9254625e-11	8.9862597e-11	8.9487084e-11	8.9688548e-11	8.9798217e-11	8.9620596e-11	8.9483511e-11	8.9107999e-11	8.9434633e-11	9.0018756e-11	9.009863e-11	8.9618216e-11	8.9313036e-11	8.9007864e-11	8.9330918e-11	8.9167604e-11	8.9276087e-11	8.8929183e-11	8.924509e-11	8.9326151e-11	8.9186679e-11	8.9315423e-11	8.9543116e-11	8.9683781e-11	8.9149722e-11	8.9310656e-11	8.8879119e-11	8.9316617e-11	8.9880478e-11	8.9754114e-11	8.9611062e-11	8.9499005e-11	8.9687355e-11	8.9448934e-11	8.9124687e-11	8.9919815e-11	8.9065082e-11	8.9280854e-11	8.9342839e-11	8.9197406e-11	8.9040046e-11	8.9068662e-11	8.9156876e-11	8.9336878e-11	8.9493045e-11	8.9386949e-11	8.8814747e-11	8.9452515e-11	8.9304696e-11	8.8910108e-11	8.9205747e-11	8.9973459e-11	8.9175951e-11	8.9978226e-11	9.0055713e-11	8.9144955e-11	8.9969879e-11	8.9478737e-11	8.8854084e-11	8.9667093e-11	8.9718351e-11	8.927966e-11	8.9353573e-11	8.9234363e-11	8.9377408e-11	8.9434633e-11	8.9541922e-11	8.9247471e-11	8.907939e-11	8.8947065e-11	8.9025745e-11	8.908535e-11	8.8691957e-11	8.8753949e-11	8.9259392e-11	8.9019785e-11	8.9499005e-11	8.9321384e-11	8.9515693e-11	8.9421519e-11	8.947993e-11	8.9298735e-11	8.9652785e-11	8.9209327e-11	8.9437013e-11	8.9284427e-11	8.9463242e-11	8.9363107e-11	8.9267739e-11	8.9222442e-11	8.9646825e-11	8.9091311e-11	8.9800604e-11	8.9308269e-11	8.9599141e-11	8.9214094e-11	8.8970907e-11	8.9565765e-11	8.9018591e-11	8.9124687e-11	8.9615829e-11	8.9462049e-11	8.9262972e-11	8.9814912e-11	8.9551457e-11	8.9153296e-11	8.9757687e-11	8.9015018e-11	8.8708645e-11	8.91986e-11	8.9233169e-11	8.9348799e-11	8.9901933e-11	8.9652785e-11	8.9630137e-11	8.9882858e-11	8.931423e-11	8.9682588e-11	8.9961538e-11	8.9290388e-11	8.9490658e-11	8.9525234e-11	8.8843356e-11	8.9388143e-11	8.9903127e-11	8.9205747e-11	8.940125e-11	8.9612255e-11	8.9782723e-11	8.8789712e-11	8.911992e-11	8.8391551e-11	8.8595402e-11	8.9595567e-11	8.8844543e-11	8.9190252e-11	8.9304696e-11	8.9129454e-11	8.9340459e-11	8.9112766e-11	8.8954219e-11	8.9595567e-11	8.9606295e-11	8.9372641e-11	8.9375028e-11	8.936072e-11	8.9386949e-11	8.9397677e-11	8.8969714e-11	9.0184457e-11	8.9624176e-11	8.9754114e-11	8.8876732e-11	8.9491851e-11	8.9142568e-11	8.8708645e-11	8.9457282e-11	8.9454895e-11	8.9180718e-11	8.9700469e-11	8.920694e-11	8.865262e-11	8.9397677e-11	8.9030512e-11	8.9135414e-11	8.85799e-11	8.889342e-11	8.8680036e-11	8.9333305e-11	8.8738447e-11	8.9327344e-11	8.9372641e-11	8.9589607e-11	9.013558e-11	8.9704043e-11	8.9667093e-11	8.9799411e-11	8.9682588e-11	8.9974653e-11	8.9285621e-11	8.9144955e-11	8.888508e-11	8.9839941e-11	8.9019785e-11
8.989836e-11	8.9318997e-11	8.9743386e-11	8.9775569e-11	8.9068662e-11	8.9773189e-11	8.9905507e-11	8.9823253e-11	8.9485891e-11	8.9522847e-11	8.8945872e-11	8.9112766e-11	8.9693315e-11	8.935476e-11	8.9304696e-11	8.9832794e-11	8.9544303e-11	8.966828e-11	8.8970907e-11	8.9422712e-11	8.9990147e-11	8.9149722e-11	8.9377408e-11	8.9742193e-11	8.9367874e-11	8.9521654e-11	8.9545496e-11	8.9760074e-11	8.9922195e-11	8.9814912e-11	8.9612255e-11	8.952046e-11	8.9359534e-11	8.8982828e-11	8.9388143e-11	8.9530001e-11	8.9185485e-11	8.9189059e-11	9.0000875e-11	8.9373835e-11	8.9456088e-11	8.9626556e-11	8.9991341e-11	8.8942298e-11	8.9749347e-11	8.9048394e-11	8.9545496e-11	8.9017398e-11	8.9675434e-11	9.010459e-11	8.9141375e-11	8.9833981e-11	8.94394e-11	8.9799411e-11	8.9425092e-11	8.92737e-11	8.8694344e-11	8.8763483e-11	8.9049587e-11	8.8756329e-11	8.9565765e-11	8.9226015e-11	8.9113959e-11	8.9420325e-11	8.9078196e-11	8.9097271e-11	8.888508e-11	8.9862597e-11	8.9013824e-11	8.9026939e-11	8.9558611e-11	8.9601528e-11	8.9135414e-11	8.9615829e-11	8.9774375e-11	8.9762454e-11	8.9708817e-11	9.0314395e-11	8.9513313e-11	8.9195019e-11	8.9302309e-11	9.0035444e-11	8.9725505e-11	8.9515693e-11	8.9415558e-11	8.9155683e-11	8.9540729e-11	8.8963753e-11	8.9224822e-11	8.9077003e-11	8.920098e-11	8.9726698e-11	8.9161643e-11	8.9416752e-11	8.9290388e-11	8.9729078e-11	8.9407211e-11	8.9338072e-11	8.94394e-11	8.9727885e-11	8.9634904e-11	8.9236743e-11	8.9719544e-11	8.9590793e-11	8.9890012e-11	8.9180718e-11	8.9043627e-11	8.9059121e-11	8.8951832e-11	8.9110386e-11	8.9658746e-11	8.8813554e-11	8.9321384e-11	8.8813554e-11	8.8732487e-11	8.9653979e-11	8.9420325e-11	8.8995943e-11	8.9180718e-11	8.9291581e-11	8.9140188e-11	8.8932764e-11	8.9196213e-11	9.0010416e-11	8.9547883e-11	8.9839941e-11	8.9717157e-11	8.9267739e-11	8.966828e-11	8.9500199e-11	8.9332111e-11	8.971239e-11	8.9053161e-11	8.9050781e-11	8.9028125e-11	8.9624176e-11	8.9136608e-11	8.9383369e-11	8.9394103e-11	8.9879285e-11	8.888746e-11	8.9098465e-11	8.911992e-11	8.8930377e-11	8.8601362e-11	8.8820701e-11	8.9438207e-11	8.9656359e-11	8.9324957e-11	8.9560991e-11	8.9271313e-11	8.9566951e-11	8.95145e-11	8.9385756e-11	8.9513313e-11	8.9434633e-11	8.9663513e-11	8.9321384e-11	8.9367874e-11	8.9159256e-11	8.9574105e-11	8.9046007e-11	8.9526421e-11	8.9377408e-11	8.9216481e-11	8.9516887e-11	8.9341652e-11	8.9116346e-11	8.916641e-11	8.9380989e-11	8.9115153e-11	8.9220055e-11	8.98316e-11	8.9652785e-11	8.9596754e-11	8.9494238e-11	8.9645631e-11	8.8899381e-11	8.9472776e-11	8.8932764e-11	8.8643079e-11	8.9597947e-11	8.9824446e-11	8.9800604e-11	8.9210521e-11	8.998538e-11	8.8969714e-11	9.0052139e-11	8.9348799e-11	8.951808e-11	9.0023523e-11	8.9073429e-11	8.9260585e-11	8.9246284e-11	8.9234363e-11	8.9004283e-11	8.9710003e-11	8.9351186e-11	8.9165217e-11	8.9754114e-11	8.8993556e-11	8.9028125e-11	8.9050781e-11	8.8759909e-11	8.8479765e-11	8.9599141e-11	8.8904148e-11	8.9066275e-11	8.916403e-11	8.9234363e-11	8.9066275e-11	8.9607488e-11	8.9040046e-11	8.9133034e-11	8.9543116e-11	9.0111738e-11	8.9676627e-11	8.9450128e-11	8.9406024e-11	8.932019e-11	8.9063888e-11	8.9951997e-11	8.9664706e-11	8.9457282e-11	8.923555e-11	8.95145e-11	8.9470396e-11	8.9029319e-11	8.9750533e-11	8.9913854e-11	8.8968527e-11	8.9609868e-11	8.9299929e-11	8.9069849e-11	8.9637291e-11	8.8953026e-11	8.9135414e-11	8.9515693e-11	8.8553678e-11	8.8936337e-11	8.9496618e-11	8.9485891e-11	8.9262972e-11	8.9813719e-11	8.9082963e-11	8.9284427e-11	8.9388143e-11	8.9533575e-11	8.9576492e-11	8.9726698e-11	8.986617e-11	8.9407211e-11	8.939887e-11	8.9050781e-11	8.9584833e-11	8.9463242e-11
8.9713584e-11	8.9318997e-11	8.952046e-11	8.9584833e-11	8.9209327e-11	9.0130813e-11	8.9886439e-11	8.9960345e-11	8.9403637e-11	8.947397e-11	8.8939911e-11	8.9489471e-11	8.9804178e-11	8.9264166e-11	8.9226015e-11	8.9717157e-11	8.9483511e-11	8.9435827e-11	8.8899381e-11	8.9482317e-11	8.966828e-11	8.862043e-11	8.8910108e-11	8.990074e-11	8.9361914e-11	8.9574105e-11	8.9351186e-11	8.9366681e-11	8.9692122e-11	8.9988954e-11	8.9861403e-11	8.9527614e-11	8.9603908e-11	8.935476e-11	8.9501392e-11	8.9521654e-11	8.9055548e-11	8.9196213e-11	8.9710003e-11	8.9463242e-11	8.904482e-11	8.9911467e-11	8.9435827e-11	8.8957793e-11	8.9545496e-11	8.9261779e-11	8.9267739e-11	8.8992369e-11	8.9460855e-11	8.9696896e-11	8.9651592e-11	8.9357147e-11	8.9545496e-11	8.8954219e-11	8.9124687e-11	8.9642058e-11	8.8621624e-11	8.8721759e-11	8.9127074e-11	8.8517915e-11	8.9016204e-11	8.9460855e-11	8.8665734e-11	8.8970907e-11	8.8945872e-11	8.9091311e-11	8.888508e-11	8.9615829e-11	8.9112766e-11	8.8874345e-11	8.936072e-11	8.9168797e-11	8.907939e-11	8.9451321e-11	8.955503e-11	8.990432e-11	8.9488278e-11	8.9960345e-11	8.9391716e-11	8.9259392e-11	8.9400064e-11	8.9637291e-11	8.9588413e-11	8.978511e-11	8.9469203e-11	8.8696724e-11	8.92737e-11	8.9459669e-11	8.9415558e-11	8.8957793e-11	8.9265352e-11	8.908177e-11	8.9540729e-11	8.9558611e-11	8.9298735e-11	8.9619409e-11	8.9130647e-11	8.9019785e-11	8.9723118e-11	8.947397e-11	8.9149722e-11	8.9116346e-11	8.9427479e-11	8.9876898e-11	8.9638477e-11	8.9469203e-11	8.9180718e-11	8.912588e-11	8.9495432e-11	8.9329731e-11	8.9615829e-11	8.8902961e-11	8.9135414e-11	8.9007864e-11	8.9563378e-11	8.951808e-11	8.9348799e-11	8.8997136e-11	8.9291581e-11	8.9646825e-11	8.9375028e-11	8.9084157e-11	8.9086544e-11	8.9771995e-11	8.9658746e-11	9.0056906e-11	8.9656359e-11	8.9541922e-11	8.9881665e-11	8.9730272e-11	8.9431053e-11	8.9632517e-11	8.9091311e-11	8.8820701e-11	8.9191446e-11	8.970643e-11	8.9227209e-11	8.9416752e-11	8.9491851e-11	8.9626556e-11	8.892561e-11	8.9376222e-11	8.931185e-11	8.899833e-11	8.9051967e-11	8.8942298e-11	8.9146149e-11	9.017969e-11	8.9700469e-11	8.9571725e-11	8.9524041e-11	8.9702856e-11	8.9689742e-11	8.951808e-11	8.9111572e-11	8.935238e-11	8.9295155e-11	8.9003097e-11	8.9291581e-11	8.9155683e-11	8.9652785e-11	8.9029319e-11	8.9739806e-11	8.8879119e-11	8.9301115e-11	8.9255818e-11	8.9773189e-11	8.931185e-11	8.9077003e-11	8.923555e-11	8.9264166e-11	8.9326151e-11	8.9615829e-11	8.9618216e-11	8.9377408e-11	8.931423e-11	8.9918621e-11	8.8956606e-11	8.9237936e-11	8.9063888e-11	8.9116346e-11	8.9673054e-11	8.9468009e-11	8.9797031e-11	8.9702856e-11	8.9880478e-11	8.9429866e-11	8.9946037e-11	8.893157e-11	8.9359534e-11	8.9897166e-11	8.9274893e-11	8.9307076e-11	8.95145e-11	8.931185e-11	8.9152109e-11	8.9179525e-11	8.8962566e-11	8.9460855e-11	8.9673054e-11	8.9328538e-11	8.8964947e-11	8.9504966e-11	8.963371e-11	8.8482152e-11	8.9423906e-11	8.899833e-11	8.8995943e-11	8.9142568e-11	8.8969714e-11	8.9111572e-11	8.9470396e-11	8.8724146e-11	8.9339265e-11	8.9698082e-11	8.9837561e-11	8.9737426e-11	8.9407211e-11	8.9323771e-11	8.9639671e-11	8.8975674e-11	8.9797031e-11	8.9932929e-11	8.932019e-11	8.9524041e-11	8.9537155e-11	8.9417945e-11	8.9521654e-11	8.9240323e-11	9.0121278e-11	8.8688383e-11	8.9695702e-11	8.9138995e-11	8.8888653e-11	8.9675434e-11	8.9181912e-11	8.9288008e-11	8.8922029e-11	8.9001903e-11	8.9036473e-11	8.9540729e-11	8.9692122e-11	8.9556224e-11	8.9744573e-11	8.9214094e-11	8.9538342e-11	8.962537e-11	8.9564571e-11	8.9116346e-11	8.982802e-11	8.9924582e-11	8.9667093e-11	8.9586026e-11	8.9588413e-11	8.9550263e-11	8.9541922e-11
8.9881665e-11	8.9718351e-11	8.9454895e-11	8.9017398e-11	8.893157e-11	8.9779149e-11	8.9410791e-11	8.952046e-11	8.9116346e-11	8.8987595e-11	8.9419132e-11	8.9397677e-11	8.9296348e-11	8.9543116e-11	8.9438207e-11	8.9892399e-11	8.9429866e-11	8.9735039e-11	8.9364301e-11	8.9658746e-11	9.0074788e-11	8.8690763e-11	8.9023358e-11	8.9652785e-11	8.9324957e-11	8.9222442e-11	8.978749e-11	8.9609868e-11	8.9907894e-11	8.990074e-11	8.9925775e-11	8.994723e-11	8.9607488e-11	8.9563378e-11	8.9673054e-11	8.9658746e-11	8.9091311e-11	8.9216481e-11	8.9923388e-11	8.9237936e-11	8.9483511e-11	9.0002068e-11	8.9508539e-11	8.888508e-11	8.9452515e-11	8.9016204e-11	8.9109192e-11	8.9123493e-11	8.9324957e-11	8.9614635e-11	8.936072e-11	8.9482317e-11	8.9857823e-11	8.8941104e-11	8.9323771e-11	8.9328538e-11	8.8720566e-11	8.8988789e-11	8.958722e-11	8.8728913e-11	8.8685996e-11	8.9620596e-11	8.9282047e-11	8.9109192e-11	8.9380989e-11	8.9080583e-11	8.8926803e-11	8.9756494e-11	8.8970907e-11	8.9209327e-11	8.9303502e-11	8.9711197e-11	8.9221248e-11	8.9862597e-11	8.9159256e-11	9.0013989e-11	8.9485891e-11	8.9384562e-11	8.9221248e-11	8.9252244e-11	8.9649212e-11	8.9776762e-11	8.9617022e-11	8.9478737e-11	8.9296348e-11	8.8536983e-11	8.9617022e-11	8.9434633e-11	8.9199786e-11	8.9055548e-11	8.9764841e-11	8.9491851e-11	8.9649212e-11	8.9714777e-11	8.9444167e-11	8.9652785e-11	8.9748153e-11	8.9097271e-11	8.9329731e-11	8.9372641e-11	8.9553844e-11	8.9888819e-11	8.9894779e-11	9.0067634e-11	8.9737426e-11	8.9444167e-11	8.9062702e-11	8.9736232e-11	8.9067469e-11	8.9452515e-11	8.9127074e-11	8.892799e-11	8.9289194e-11	8.9184292e-11	8.9854249e-11	8.9617022e-11	8.9292775e-11	8.9193826e-11	8.9364301e-11	8.978511e-11	8.9258205e-11	8.9318997e-11	8.9345226e-11	8.9649212e-11	8.9566951e-11	8.9531195e-11	8.935238e-11	8.9397677e-11	8.982206e-11	8.9839941e-11	8.9102038e-11	8.9372641e-11	8.9379795e-11	8.9185485e-11	8.9067469e-11	8.9664706e-11	8.893157e-11	8.9842328e-11	8.9528808e-11	8.9456088e-11	8.9107999e-11	8.9522847e-11	8.915807e-11	8.92737e-11	8.8782558e-11	8.8597782e-11	8.9174758e-11	8.9288008e-11	8.9303502e-11	8.9499005e-11	8.9175951e-11	8.967186e-11	8.9600334e-11	8.9181912e-11	8.8743221e-11	8.9243897e-11	8.9459669e-11	8.9509733e-11	8.9788683e-11	8.9137801e-11	8.9510926e-11	8.940125e-11	8.9656359e-11	8.9043627e-11	8.9576492e-11	8.9084157e-11	8.994485e-11	8.9507353e-11	8.9142568e-11	8.9545496e-11	8.8777791e-11	8.9630137e-11	8.9446554e-11	8.9483511e-11	8.9283234e-11	8.9502579e-11	8.9328538e-11	8.8706265e-11	8.9240323e-11	8.9435827e-11	8.9240323e-11	8.9911467e-11	8.9574105e-11	8.9291581e-11	8.9502579e-11	8.9711197e-11	8.9452515e-11	8.9744573e-11	8.9229589e-11	8.9432246e-11	8.9457282e-11	8.9441787e-11	8.9295155e-11	8.9713584e-11	8.9526421e-11	8.9622983e-11	8.9084157e-11	8.8947065e-11	8.9677821e-11	8.9769608e-11	8.8963753e-11	8.8957793e-11	8.8973294e-11	8.9972266e-11	8.8595402e-11	8.9510926e-11	8.9086544e-11	8.9100845e-11	8.9426286e-11	8.9298735e-11	8.9099651e-11	8.9025745e-11	8.8616857e-11	8.9202173e-11	8.9067469e-11	8.9804178e-11	8.9874518e-11	8.9472776e-11	8.9537155e-11	8.9551457e-11	8.9415558e-11	8.9630137e-11	8.9619409e-11	8.9457282e-11	8.9020978e-11	8.9277273e-11	8.8804013e-11	8.8837396e-11	8.9423906e-11	8.9880478e-11	8.8985215e-11	8.9622983e-11	8.9177138e-11	8.888508e-11	8.9427479e-11	8.9391716e-11	8.9128267e-11	8.8868385e-11	8.8755142e-11	8.868719e-11	8.9390523e-11	8.9590793e-11	8.9680201e-11	8.9575299e-11	8.9403637e-11	8.9763648e-11	8.9730272e-11	8.9744573e-11	8.9490658e-11	8.9594374e-11	8.9824446e-11	8.955265e-11	8.9378602e-11	8.9868557e-11	8.9812525e-11	8.9566951e-11
8.9930542e-11	8.9683781e-11	8.9459669e-11	8.9310656e-11	8.9270126e-11	8.9930542e-11	8.9562184e-11	8.9702856e-11	8.9276087e-11	8.923913e-11	8.9353573e-11	8.9403637e-11	8.9383369e-11	8.9788683e-11	8.9844715e-11	9.0271485e-11	8.947159e-11	8.9419132e-11	8.9276087e-11	8.9600334e-11	9.0090282e-11	8.8709838e-11	8.9109192e-11	8.9603908e-11	8.9516887e-11	9.006644e-11	8.9814912e-11	8.9541922e-11	8.9650398e-11	8.9563378e-11	9.0053326e-11	8.9617022e-11	8.9283234e-11	8.9642058e-11	8.95145e-11	8.8970907e-11	8.9361914e-11	8.9562184e-11	8.9950811e-11	8.9233169e-11	8.9751727e-11	8.9643251e-11	8.9715964e-11	8.9106805e-11	8.9380989e-11	8.8963753e-11	8.9484697e-11	8.9111572e-11	8.9581259e-11	8.9414365e-11	8.9535962e-11	9.0190418e-11	8.9521654e-11	8.9313036e-11	8.9197406e-11	8.9339265e-11	8.9073429e-11	8.908773e-11	8.9302309e-11	8.8883886e-11	8.8709838e-11	8.8904148e-11	8.9278467e-11	8.9102038e-11	8.9018591e-11	8.9258205e-11	8.9093691e-11	8.9570532e-11	8.9214094e-11	8.9185485e-11	8.9328538e-11	8.9123493e-11	8.9334498e-11	8.9221248e-11	8.9830407e-11	8.9698082e-11	8.9472776e-11	8.9427479e-11	8.9012631e-11	8.9646825e-11	8.9243897e-11	8.9882858e-11	8.9446554e-11	8.9091311e-11	8.9973459e-11	8.9117533e-11	9.0153461e-11	8.9141375e-11	8.8932764e-11	8.9328538e-11	8.9488278e-11	8.9115153e-11	8.9824446e-11	8.9818486e-11	8.9457282e-11	8.9421519e-11	8.9550263e-11	8.9429866e-11	8.9550263e-11	8.9347613e-11	8.9801798e-11	8.9618216e-11	9.0132006e-11	8.9560991e-11	8.9351186e-11	8.9305889e-11	8.9124687e-11	8.9692122e-11	8.9525234e-11	8.9447748e-11	8.9391716e-11	8.8879119e-11	8.9231976e-11	8.9082963e-11	8.9508539e-11	8.9493045e-11	8.9192639e-11	8.9191446e-11	8.924509e-11	8.9864977e-11	8.9489471e-11	8.9568145e-11	8.9516887e-11	8.9456088e-11	8.9503772e-11	8.990432e-11	8.9464436e-11	8.91986e-11	9.0222607e-11	8.9814912e-11	8.884693e-11	8.9637291e-11	8.9315423e-11	8.9596754e-11	8.91986e-11	8.9199786e-11	8.8943491e-11	8.9829214e-11	8.9285621e-11	8.9465629e-11	8.9286814e-11	8.9569338e-11	8.9349993e-11	8.9236743e-11	8.8757522e-11	8.85799e-11	8.9216481e-11	8.9369068e-11	8.9191446e-11	8.9653979e-11	8.931781e-11	8.978511e-11	8.8528643e-11	8.9193826e-11	8.8744408e-11	8.9389329e-11	8.9216481e-11	8.9826833e-11	8.970643e-11	8.9195019e-11	8.9475163e-11	8.9030512e-11	8.9824446e-11	8.888508e-11	8.9537155e-11	8.916403e-11	8.9669473e-11	8.9252244e-11	8.9249858e-11	8.9426286e-11	8.9029319e-11	8.8801633e-11	8.9177138e-11	8.9533575e-11	8.9210521e-11	8.9482317e-11	8.9768415e-11	8.8895807e-11	8.8917262e-11	8.9226015e-11	8.9419132e-11	8.9628943e-11	8.9226015e-11	8.9278467e-11	8.9539536e-11	8.9895973e-11	8.9606295e-11	8.9986574e-11	8.9667093e-11	8.9662319e-11	8.9359534e-11	8.9426286e-11	8.9193826e-11	8.9775569e-11	8.951808e-11	8.9297542e-11	8.9472776e-11	8.9459669e-11	8.9469203e-11	8.9345226e-11	8.8699111e-11	8.8873159e-11	8.9496618e-11	8.9755307e-11	8.8711032e-11	8.9826833e-11	8.9186679e-11	8.9224822e-11	8.9491851e-11	8.9270126e-11	8.9156876e-11	8.916403e-11	8.8888653e-11	8.8892227e-11	8.8867198e-11	8.9726698e-11	8.9396483e-11	8.9169991e-11	8.9673054e-11	8.9733845e-11	8.9032899e-11	8.9636097e-11	8.9724311e-11	8.9775569e-11	8.9268933e-11	8.9594374e-11	8.9303502e-11	8.8939911e-11	8.9719544e-11	9.0089089e-11	8.9330918e-11	8.9478737e-11	8.9515693e-11	8.8742028e-11	8.8920843e-11	8.9373835e-11	8.9171177e-11	8.8882693e-11	8.8655e-11	8.9226015e-11	8.9367874e-11	8.8973294e-11	8.9594374e-11	8.9686161e-11	8.9929349e-11	8.9953191e-11	8.9264166e-11	8.9458475e-11	8.9543116e-11	8.9847095e-11	8.9506159e-11	8.9142568e-11	8.916641e-11	8.9570532e-11	8.9861403e-11	8.9953191e-11
8.9676627e-11	8.9476357e-11	8.9813719e-11	8.9191446e-11	8.9127074e-11	9.0321549e-11	8.9310656e-11	8.9564571e-11	8.9035279e-11	8.9258205e-11	8.9060315e-11	8.9180718e-11	8.9613449e-11	8.9812525e-11	8.966828e-11	8.9868557e-11	8.9192639e-11	8.9489471e-11	8.931185e-11	8.9942463e-11	8.9657552e-11	8.9299929e-11	8.8877926e-11	8.9329731e-11	8.9459669e-11	8.9667093e-11	8.9910281e-11	8.9494238e-11	8.9779149e-11	8.9643251e-11	9.0147501e-11	8.9909087e-11	8.9385756e-11	8.9258205e-11	8.9168797e-11	8.9020978e-11	8.9464436e-11	8.9288008e-11	8.986021e-11	8.9217668e-11	8.927966e-11	8.9440594e-11	8.9620596e-11	8.9332111e-11	8.9308269e-11	8.9113959e-11	8.8835009e-11	8.9355953e-11	8.9735039e-11	8.9297542e-11	8.9326151e-11	8.9521654e-11	8.931423e-11	8.9560991e-11	8.8784945e-11	8.9118726e-11	8.8953026e-11	8.9271313e-11	8.9123493e-11	8.9118726e-11	8.8888653e-11	8.9100845e-11	8.9069849e-11	8.9569338e-11	8.9577686e-11	8.9121113e-11	8.8825475e-11	8.9572912e-11	8.8826661e-11	8.9075809e-11	8.9600334e-11	8.9171177e-11	8.9583646e-11	8.9545496e-11	8.9544303e-11	8.979345e-11	8.931185e-11	8.923913e-11	8.8631165e-11	8.9088924e-11	8.9230782e-11	8.9870937e-11	8.9711197e-11	8.9080583e-11	8.9603908e-11	8.889104e-11	8.9376222e-11	8.8975674e-11	8.9042433e-11	8.9432246e-11	8.9251051e-11	8.9159256e-11	8.9216481e-11	8.9460855e-11	8.9541922e-11	8.9255818e-11	8.9173564e-11	8.9640864e-11	8.9662319e-11	8.9199786e-11	8.9428673e-11	8.9649212e-11	8.979107e-11	8.9468009e-11	8.9476357e-11	8.9150916e-11	8.9123493e-11	8.9695702e-11	8.9652785e-11	8.9402444e-11	8.907939e-11	8.9217668e-11	8.9434633e-11	8.908177e-11	8.8714605e-11	8.9246284e-11	8.903886e-11	8.9369068e-11	8.970643e-11	9.0118892e-11	8.9156876e-11	8.9460855e-11	8.9365494e-11	8.9452515e-11	8.9334498e-11	9.0068827e-11	8.9429866e-11	8.9116346e-11	9.0046179e-11	8.9335692e-11	8.8979255e-11	8.9409598e-11	8.9452515e-11	8.9490658e-11	8.9257012e-11	8.9211707e-11	8.9472776e-11	8.9441787e-11	8.9106805e-11	8.9353573e-11	8.9071042e-11	8.9375028e-11	8.9730272e-11	8.8906535e-11	8.8767063e-11	8.8783751e-11	8.9135414e-11	8.9383369e-11	8.9208134e-11	8.9309463e-11	8.9693315e-11	9.0314395e-11	8.8782558e-11	8.9153296e-11	8.8975674e-11	8.8821894e-11	8.9463242e-11	8.9503772e-11	8.9621789e-11	8.9327344e-11	8.9221248e-11	8.9295155e-11	8.9572912e-11	8.8968527e-11	8.9675434e-11	8.9364301e-11	8.9131841e-11	8.9545496e-11	8.9407211e-11	8.9397677e-11	8.9845902e-11	8.8945872e-11	8.9659939e-11	8.947397e-11	8.9023358e-11	8.9031706e-11	9.0267904e-11	8.916641e-11	8.9504966e-11	8.9022165e-11	8.9727885e-11	8.9394103e-11	8.9215288e-11	8.8975674e-11	8.9558611e-11	8.9640864e-11	8.9715964e-11	8.9721924e-11	8.9683781e-11	8.8835009e-11	8.9553844e-11	8.9670667e-11	8.9532382e-11	8.9651592e-11	8.9353573e-11	8.9575299e-11	8.9223628e-11	8.9414365e-11	8.9383369e-11	8.9500199e-11	8.9169991e-11	8.9272506e-11	8.939291e-11	8.9341652e-11	8.8904148e-11	8.931781e-11	8.9236743e-11	8.935238e-11	8.8994749e-11	8.8911302e-11	8.9407211e-11	8.9272506e-11	8.8888653e-11	8.9291581e-11	8.8938724e-11	8.9575299e-11	8.9216481e-11	8.8901768e-11	8.9528808e-11	8.9749347e-11	8.8957793e-11	8.9481124e-11	8.9290388e-11	8.990074e-11	8.9744573e-11	8.9556224e-11	8.9508539e-11	8.9488278e-11	8.9644438e-11	8.9388143e-11	8.9667093e-11	8.932019e-11	8.9175951e-11	8.91986e-11	8.9028125e-11	8.9288008e-11	8.9098465e-11	8.8978061e-11	8.8750368e-11	8.9417945e-11	8.9750533e-11	8.9508539e-11	8.9597947e-11	8.9744573e-11	8.9962732e-11	8.9657552e-11	8.8634738e-11	8.9128267e-11	8.9379795e-11	8.9680201e-11	8.9664706e-11	8.9411985e-11	8.9257012e-11	8.9575299e-11	8.9743386e-11	8.9607488e-11
8.975292e-11	8.9208134e-11	8.9977033e-11	8.8730107e-11	8.9059121e-11	9.0013989e-11	8.932019e-11	8.9545496e-11	8.8942298e-11	8.9123493e-11	8.9226015e-11	8.9092504e-11	8.9229589e-11	8.9868557e-11	8.9414365e-11	8.9923388e-11	8.9243897e-11	8.982206e-11	8.927966e-11	9.0080748e-11	8.9522847e-11	8.9601528e-11	8.8433275e-11	8.940125e-11	8.931185e-11	8.9432246e-11	8.9463242e-11	8.9930542e-11	8.9993721e-11	8.9720738e-11	9.0035444e-11	8.9879285e-11	8.9630137e-11	8.9342839e-11	8.9296348e-11	8.9267739e-11	8.9783916e-11	8.9290388e-11	9.0044985e-11	8.888746e-11	8.9501392e-11	8.9386949e-11	8.9692122e-11	8.9283234e-11	8.9365494e-11	8.8997136e-11	8.9005477e-11	8.9180718e-11	8.9884052e-11	8.9026939e-11	8.9532382e-11	8.9364301e-11	8.900071e-11	8.9630137e-11	8.8649039e-11	8.9369068e-11	8.8678842e-11	8.8895807e-11	8.9298735e-11	8.8911302e-11	8.9022165e-11	8.8840969e-11	8.9147335e-11	8.9702856e-11	8.8975674e-11	8.8932764e-11	8.9224822e-11	8.9344032e-11	8.8972101e-11	8.9426286e-11	8.9838754e-11	8.9234363e-11	8.920456e-11	8.9600334e-11	8.9658746e-11	8.9655172e-11	8.954669e-11	8.9315423e-11	8.9226015e-11	8.955503e-11	8.95145e-11	8.9804178e-11	8.9601528e-11	8.9104425e-11	8.9404831e-11	8.9527614e-11	8.9283234e-11	8.8876732e-11	8.9584833e-11	8.8995943e-11	8.9024552e-11	8.9199786e-11	8.9564571e-11	8.966828e-11	8.9500199e-11	8.9525234e-11	8.9032899e-11	8.9526421e-11	8.947397e-11	8.8982828e-11	8.939529e-11	8.9575299e-11	8.9607488e-11	8.9521654e-11	8.9679014e-11	8.9355953e-11	8.876587e-11	8.9599141e-11	8.9378602e-11	8.9276087e-11	8.8836202e-11	8.947755e-11	8.8986409e-11	8.9487084e-11	8.9024552e-11	8.9459669e-11	8.8930377e-11	8.9053161e-11	8.9603908e-11	9.0230948e-11	8.9102038e-11	8.939291e-11	8.9028125e-11	8.9733845e-11	8.9638477e-11	8.9576492e-11	8.9506159e-11	8.9209327e-11	8.9776762e-11	8.9226015e-11	8.8777791e-11	8.9271313e-11	8.967186e-11	8.9268933e-11	8.9414365e-11	8.9929349e-11	8.9510926e-11	8.9310656e-11	8.9184292e-11	8.9704043e-11	8.8877926e-11	8.9328538e-11	8.9801798e-11	8.8856464e-11	8.8877926e-11	8.9054354e-11	8.8962566e-11	8.9338072e-11	8.8746795e-11	8.9575299e-11	8.9253431e-11	8.9754114e-11	8.9150916e-11	8.8888653e-11	8.8662154e-11	8.9086544e-11	8.9230782e-11	8.9142568e-11	8.9725505e-11	8.8864811e-11	8.9583646e-11	8.8854084e-11	8.9422712e-11	8.9155683e-11	8.9590793e-11	8.9440594e-11	8.9152109e-11	8.959318e-11	8.9537155e-11	8.959318e-11	8.9297542e-11	8.9155683e-11	8.9755307e-11	8.9367874e-11	8.9524041e-11	8.9115153e-11	8.9649212e-11	8.9305889e-11	8.962775e-11	8.9313036e-11	8.9278467e-11	8.9440594e-11	8.931185e-11	8.915807e-11	8.9723118e-11	8.9302309e-11	8.9982993e-11	8.9382182e-11	8.9800604e-11	8.8993556e-11	9.0154655e-11	8.962775e-11	8.9619409e-11	8.9918621e-11	8.9427479e-11	8.9123493e-11	8.9361914e-11	8.9375028e-11	8.9175951e-11	8.9637291e-11	8.9197406e-11	8.9453708e-11	8.9366681e-11	8.9384562e-11	8.865858e-11	8.935834e-11	8.9106805e-11	8.9454895e-11	8.9117533e-11	8.8961373e-11	8.9091311e-11	8.9384562e-11	8.8732487e-11	8.939529e-11	8.8837396e-11	8.9364301e-11	8.8874345e-11	8.9091311e-11	8.9606295e-11	8.959318e-11	8.9383369e-11	8.9617022e-11	8.9230782e-11	8.9766035e-11	8.9447748e-11	8.9466816e-11	8.951808e-11	8.9813719e-11	8.9236743e-11	8.9513313e-11	8.9183098e-11	8.9720738e-11	8.9442974e-11	8.8886266e-11	8.9220055e-11	8.9127074e-11	8.9192639e-11	8.9324957e-11	8.9035279e-11	8.8904148e-11	8.9526421e-11	8.947755e-11	8.9353573e-11	8.9748153e-11	8.9572912e-11	8.9560991e-11	8.8707458e-11	8.9384562e-11	8.9482317e-11	8.9649212e-11	8.9335692e-11	8.96659e-11	8.9557417e-11	8.9078196e-11	8.9621789e-11	8.9334498e-11
8.9543116e-11	8.912588e-11	8.9798217e-11	8.9409598e-11	8.9152109e-11	9.0074788e-11	9.0112931e-11	8.9636097e-11	8.9253431e-11	8.9141375e-11	8.9342839e-11	8.9037666e-11	8.9265352e-11	8.9886439e-11	8.9695702e-11	8.9824446e-11	8.9879285e-11	8.9394103e-11	8.9377408e-11	8.9820873e-11	8.9733845e-11	8.9111572e-11	8.893395e-11	8.947159e-11	8.9363107e-11	8.9547883e-11	8.9494238e-11	9.0151081e-11	8.9544303e-11	8.9389329e-11	9.0078361e-11	8.9606295e-11	8.9309463e-11	8.9484697e-11	8.9342839e-11	8.8976868e-11	8.9502579e-11	8.9562184e-11	8.9969879e-11	8.8808787e-11	8.9993721e-11	8.9535962e-11	8.9794644e-11	8.9018591e-11	8.9545496e-11	8.904124e-11	8.8905341e-11	8.9338072e-11	8.9738612e-11	8.9116346e-11	8.9379795e-11	8.9031706e-11	8.9227209e-11	8.8709838e-11	8.931781e-11	8.8926803e-11	8.9009057e-11	8.9538342e-11	8.9115153e-11	8.8668115e-11	8.9324957e-11	8.8937531e-11	8.8780171e-11	8.9736232e-11	8.8935144e-11	8.9413171e-11	8.9293968e-11	8.9355953e-11	8.8769443e-11	8.9363107e-11	8.955503e-11	8.9639671e-11	8.9388143e-11	8.9742193e-11	8.9804178e-11	8.9615829e-11	9.0078361e-11	8.951212e-11	8.9180718e-11	8.9199786e-11	8.9349993e-11	9.0035444e-11	8.9650398e-11	8.8979255e-11	8.9613449e-11	8.9543116e-11	8.9299929e-11	8.9092504e-11	8.9413171e-11	8.8992369e-11	8.9289194e-11	8.9282047e-11	8.940125e-11	8.9260585e-11	8.9142568e-11	8.9212901e-11	8.9291581e-11	8.951212e-11	8.9543116e-11	8.9049587e-11	9.0134393e-11	8.9872131e-11	8.9539536e-11	8.9469203e-11	8.9497812e-11	8.9237936e-11	8.8818321e-11	8.9578872e-11	8.947993e-11	8.9499005e-11	8.9046007e-11	8.9304696e-11	8.920456e-11	8.8880306e-11	8.923555e-11	8.9533575e-11	8.8949452e-11	8.9459669e-11	8.9351186e-11	8.9609868e-11	8.9340459e-11	8.8987595e-11	8.9258205e-11	8.9705236e-11	8.9180718e-11	8.8939911e-11	8.9758881e-11	8.9136608e-11	8.9762454e-11	8.9246284e-11	8.9165217e-11	8.8941104e-11	8.9626556e-11	8.9180718e-11	8.9531195e-11	9.013558e-11	8.9290388e-11	8.92737e-11	8.9187865e-11	8.9581259e-11	8.8907728e-11	8.9336878e-11	8.9432246e-11	8.9007864e-11	8.8638312e-11	8.9171177e-11	8.970643e-11	8.9566951e-11	8.9327344e-11	8.9379795e-11	8.9179525e-11	8.9487084e-11	8.9134228e-11	8.9016204e-11	8.8955412e-11	8.9286814e-11	8.9426286e-11	8.9086544e-11	8.952046e-11	8.8883886e-11	8.9506159e-11	8.9086544e-11	8.9335692e-11	8.9493045e-11	8.99067e-11	8.9144955e-11	8.9297542e-11	8.9563378e-11	8.9332111e-11	8.9609868e-11	8.9336878e-11	8.9338072e-11	8.9936503e-11	8.9581259e-11	8.959318e-11	8.9323771e-11	8.9490658e-11	8.931423e-11	8.9611062e-11	8.9192639e-11	8.9286814e-11	8.8918456e-11	8.9050781e-11	8.939529e-11	8.9487084e-11	8.9559804e-11	8.998538e-11	8.951808e-11	8.9210521e-11	8.881236e-11	8.9833981e-11	8.9738612e-11	8.9615829e-11	8.9781529e-11	8.9596754e-11	8.8985215e-11	8.9438207e-11	8.947755e-11	8.9179525e-11	8.966828e-11	8.9246284e-11	8.9407211e-11	8.9513313e-11	8.9572912e-11	8.8706265e-11	8.9195019e-11	8.881236e-11	8.9265352e-11	8.9209327e-11	8.9211707e-11	8.9128267e-11	8.9507353e-11	8.8902961e-11	8.9100845e-11	8.9447748e-11	8.9288008e-11	8.8819514e-11	8.9422712e-11	8.9454895e-11	8.908535e-11	8.9214094e-11	9.0110551e-11	8.9729078e-11	8.9695702e-11	8.9417945e-11	8.9435827e-11	8.9043627e-11	8.9195019e-11	8.9644438e-11	8.9391716e-11	8.9575299e-11	9.0375193e-11	8.9522847e-11	8.8728913e-11	8.9062702e-11	8.8405859e-11	8.9055548e-11	8.9057928e-11	8.8655e-11	8.9049587e-11	8.9810138e-11	8.9004283e-11	8.9026939e-11	8.9823253e-11	8.9603908e-11	8.9475163e-11	8.9030512e-11	8.9444167e-11	8.939887e-11	8.9528808e-11	8.9394103e-11	8.9620596e-11	8.9152109e-11	8.9504966e-11	8.9499005e-11	8.9304696e-11
8.9489471e-11	8.9414365e-11	8.9574105e-11	8.9453708e-11	8.9272506e-11	9.0389501e-11	9.0317975e-11	8.9679014e-11	8.9309463e-11	8.8962566e-11	8.9707623e-11	8.9264166e-11	8.9470396e-11	9.0090282e-11	8.963371e-11	9.01332e-11	8.9775569e-11	8.9023358e-11	8.9663513e-11	8.9789877e-11	8.986021e-11	8.8742028e-11	8.9389329e-11	8.935834e-11	8.9847095e-11	8.9421519e-11	8.9583646e-11	8.9838754e-11	8.9954384e-11	8.9105612e-11	8.9584833e-11	8.9376222e-11	8.9397677e-11	8.9054354e-11	8.9646825e-11	8.8964947e-11	8.9531195e-11	8.8840969e-11	8.9887625e-11	8.9115153e-11	9.0476522e-11	8.9462049e-11	8.9619409e-11	8.9327344e-11	8.920694e-11	8.896614e-11	8.9040046e-11	8.9228402e-11	8.9564571e-11	8.8948258e-11	8.9450128e-11	8.9482317e-11	8.9724311e-11	8.9090117e-11	8.9583646e-11	8.9452515e-11	8.892561e-11	8.9335692e-11	8.9233169e-11	8.8848123e-11	8.8920843e-11	8.8980448e-11	8.8502414e-11	8.9807758e-11	8.8671695e-11	8.9324957e-11	8.9167604e-11	8.9391716e-11	8.8587054e-11	8.9291581e-11	8.9185485e-11	8.9240323e-11	8.9328538e-11	8.9462049e-11	8.9880478e-11	8.9707623e-11	8.9965112e-11	8.955265e-11	8.9482317e-11	8.9670667e-11	8.9365494e-11	8.9794644e-11	8.9977033e-11	8.9034086e-11	8.9731465e-11	8.9264166e-11	8.9116346e-11	8.9214094e-11	8.9380989e-11	8.9127074e-11	8.931423e-11	8.8863618e-11	8.9107999e-11	8.9438207e-11	8.9212901e-11	8.9525234e-11	8.9448934e-11	8.9226015e-11	8.9577686e-11	8.8838582e-11	8.9841135e-11	9.0428838e-11	8.9731465e-11	8.9839941e-11	8.9406024e-11	8.9153296e-11	8.8924416e-11	8.9583646e-11	8.9278467e-11	8.9533575e-11	8.9530001e-11	8.9074623e-11	8.9171177e-11	8.8880306e-11	8.9653979e-11	8.9276087e-11	8.9313036e-11	8.9233169e-11	8.9714777e-11	8.9262972e-11	8.9329731e-11	8.9177138e-11	8.9072236e-11	8.9117533e-11	8.9448934e-11	8.877183e-11	8.9639671e-11	8.9347613e-11	9.0177303e-11	8.9286814e-11	8.9450128e-11	8.9034086e-11	8.9700469e-11	8.9634904e-11	8.9346419e-11	9.0042598e-11	8.908773e-11	8.9732652e-11	8.9209327e-11	8.947993e-11	8.8370096e-11	8.9541922e-11	8.963133e-11	8.9005477e-11	8.8619244e-11	8.9649212e-11	8.9739806e-11	8.9051967e-11	8.9698082e-11	8.9292775e-11	8.9249858e-11	8.9452515e-11	8.9094884e-11	8.920694e-11	8.9543116e-11	8.9355953e-11	8.9357147e-11	8.9065082e-11	8.9636097e-11	8.9099651e-11	8.9377408e-11	8.9096078e-11	8.9589607e-11	8.9640864e-11	8.9453708e-11	8.9290388e-11	8.9172371e-11	8.9571725e-11	8.978749e-11	8.8902961e-11	8.9713584e-11	8.9283234e-11	9.0109357e-11	8.9509733e-11	8.9373835e-11	8.9150916e-11	8.9384562e-11	8.9431053e-11	8.9935309e-11	8.9185485e-11	8.9177138e-11	8.932019e-11	8.9236743e-11	8.9508539e-11	8.9575299e-11	8.954669e-11	8.9366681e-11	8.9537155e-11	8.9456088e-11	8.9103232e-11	9.0027104e-11	8.9640864e-11	8.9589607e-11	8.982802e-11	8.9481124e-11	8.9504966e-11	8.9438207e-11	8.9318997e-11	8.9571725e-11	8.8947065e-11	8.9226015e-11	8.9681394e-11	9.0089089e-11	8.9458475e-11	8.9056741e-11	8.9710003e-11	8.8910108e-11	8.9222442e-11	8.9122307e-11	8.9292775e-11	8.9249858e-11	8.8863618e-11	8.8935144e-11	8.9133034e-11	8.9259392e-11	8.9495432e-11	8.8942298e-11	8.9404831e-11	8.9549076e-11	8.9329731e-11	8.9009057e-11	8.9755307e-11	8.99067e-11	8.994723e-11	8.9550263e-11	8.94394e-11	8.9179525e-11	8.8854084e-11	8.9077003e-11	8.9274893e-11	8.9826833e-11	9.0008029e-11	8.9229589e-11	8.8643079e-11	8.9005477e-11	8.9152109e-11	8.9559804e-11	8.9305889e-11	8.8773024e-11	8.8817127e-11	8.9270126e-11	8.9159256e-11	8.9165217e-11	8.9652785e-11	8.9442974e-11	8.9375028e-11	8.9500199e-11	8.9694509e-11	8.9375028e-11	8.9733845e-11	8.951808e-11	8.9569338e-11	8.9501392e-11	8.9203367e-11	8.9400064e-11	8.9193826e-11
8.9465629e-11	8.9278467e-11	8.9463242e-11	8.8986409e-11	8.92737e-11	9.0165382e-11	8.9853056e-11	8.9930542e-11	8.9411985e-11	8.908177e-11	8.9909087e-11	8.9355953e-11	8.927966e-11	8.9556224e-11	8.9452515e-11	8.9786296e-11	8.9620596e-11	8.9724311e-11	8.9956771e-11	9.0282212e-11	8.9885245e-11	8.935834e-11	8.9248664e-11	8.9346419e-11	8.9543116e-11	8.9667093e-11	8.9664706e-11	8.9280854e-11	8.9909087e-11	8.9484697e-11	8.9391716e-11	8.9165217e-11	8.9404831e-11	8.9378602e-11	8.9088924e-11	8.8947065e-11	8.9428673e-11	8.8989982e-11	8.9768415e-11	8.947397e-11	8.9721924e-11	8.9193826e-11	8.9290388e-11	8.9553844e-11	8.9134228e-11	8.8843356e-11	8.947397e-11	8.931423e-11	8.9513313e-11	8.9115153e-11	8.9771995e-11	8.9930542e-11	8.9458475e-11	8.9682588e-11	8.9214094e-11	8.9419132e-11	8.8883886e-11	8.8843356e-11	8.9162837e-11	8.8868385e-11	8.9214094e-11	8.9169991e-11	8.8842163e-11	8.9402444e-11	8.9265352e-11	8.9835174e-11	8.9372641e-11	8.9543116e-11	8.916403e-11	8.9054354e-11	8.9615829e-11	8.9222442e-11	8.9328538e-11	8.9531195e-11	8.9602714e-11	9.0272671e-11	9.0030677e-11	8.9539536e-11	8.9253431e-11	8.9305889e-11	8.9159256e-11	8.9531195e-11	8.9577686e-11	8.9487084e-11	8.9464436e-11	8.9183098e-11	8.9364301e-11	8.9574105e-11	8.986021e-11	8.9289194e-11	8.9230782e-11	8.8924416e-11	8.9034086e-11	8.9242704e-11	8.9626556e-11	8.9615829e-11	8.9422712e-11	8.9607488e-11	8.9361914e-11	8.9004283e-11	8.9457282e-11	8.9856636e-11	8.9634904e-11	9.0122472e-11	8.9277273e-11	8.9382182e-11	8.900071e-11	8.9425092e-11	8.9227209e-11	8.9636097e-11	8.9751727e-11	8.9288008e-11	8.8912495e-11	8.8949452e-11	8.9893586e-11	8.9564571e-11	8.9143762e-11	8.9181912e-11	8.9196213e-11	8.9107999e-11	8.932019e-11	8.8639505e-11	8.9351186e-11	8.9291581e-11	8.927966e-11	8.9459669e-11	8.9237936e-11	8.907939e-11	8.966828e-11	8.9560991e-11	8.9148529e-11	8.9366681e-11	8.9700469e-11	8.9756494e-11	8.9638477e-11	8.9810138e-11	8.9147335e-11	8.9234363e-11	8.920098e-11	8.9390523e-11	8.8669308e-11	8.9228402e-11	8.9397677e-11	8.8956606e-11	8.8507181e-11	8.9767228e-11	8.9856636e-11	8.8911302e-11	9.0115318e-11	8.9620596e-11	8.9632517e-11	8.9469203e-11	8.9032899e-11	8.95145e-11	8.91986e-11	8.9385756e-11	8.9721924e-11	8.8660961e-11	8.9607488e-11	8.9234363e-11	8.9559804e-11	8.8631165e-11	8.9440594e-11	9.0245256e-11	8.9128267e-11	8.8862424e-11	8.931185e-11	8.9409598e-11	8.9690935e-11	8.9131841e-11	8.9888819e-11	8.9414365e-11	9.0109357e-11	8.9373835e-11	8.9724311e-11	8.8899381e-11	8.9737426e-11	8.9050781e-11	8.9611062e-11	8.9209327e-11	8.8875539e-11	8.9104425e-11	8.9031706e-11	8.9292775e-11	8.9605101e-11	8.9763648e-11	8.9278467e-11	8.9591987e-11	8.9086544e-11	8.9383369e-11	8.9748153e-11	8.9270126e-11	8.9841135e-11	8.9830407e-11	8.9082963e-11	8.9286814e-11	8.9583646e-11	8.9454895e-11	8.9690935e-11	8.900667e-11	8.9077003e-11	8.9528808e-11	8.9800604e-11	8.9067469e-11	8.9048394e-11	8.9507353e-11	8.8669308e-11	8.9502579e-11	8.935476e-11	8.9427479e-11	8.9458475e-11	8.8975674e-11	8.8713419e-11	8.8937531e-11	8.9547883e-11	8.9851862e-11	8.9597947e-11	8.9608675e-11	8.9001903e-11	8.9297542e-11	8.9035279e-11	8.9892399e-11	8.9903127e-11	8.9549076e-11	8.9609868e-11	8.9489471e-11	8.9153296e-11	8.9034086e-11	8.9538342e-11	8.9332111e-11	8.9686161e-11	8.9584833e-11	8.9731465e-11	8.9048394e-11	8.9211707e-11	8.9075809e-11	8.9150916e-11	8.9378602e-11	8.8932764e-11	8.8645466e-11	8.9367874e-11	8.9233169e-11	8.888746e-11	8.9493045e-11	8.9171177e-11	8.9524041e-11	8.9413171e-11	8.9369068e-11	8.967424e-11	8.9720738e-11	8.9704043e-11	8.9307076e-11	8.8703878e-11	8.962775e-11	8.9169991e-11	8.903886e-11
8.9545496e-11	8.923555e-11	8.947755e-11	8.9407211e-11	8.9072236e-11	9.033943e-11	9.0309628e-11	9.0155848e-11	8.9124687e-11	8.9606295e-11	8.9450128e-11	8.923913e-11	8.9613449e-11	8.9519274e-11	8.9963918e-11	8.9740999e-11	8.9599141e-11	8.9719544e-11	8.9886439e-11	9.0102203e-11	8.9758881e-11	8.9563378e-11	8.9285621e-11	8.9801798e-11	8.9524041e-11	9.0208299e-11	8.94394e-11	8.9874518e-11	9.030128e-11	8.940125e-11	8.9359534e-11	8.924509e-11	8.9770802e-11	8.9315423e-11	8.9634904e-11	8.9100845e-11	8.920098e-11	8.904482e-11	8.9802991e-11	8.9082963e-11	9.0161809e-11	8.9519274e-11	9.0023523e-11	8.9258205e-11	8.9475163e-11	8.8879119e-11	8.9272506e-11	8.9251051e-11	8.9686161e-11	8.9664706e-11	8.9556224e-11	8.951808e-11	8.9305889e-11	8.9594374e-11	8.8992369e-11	8.9128267e-11	8.9483511e-11	8.88064e-11	8.9277273e-11	8.9025745e-11	8.9220055e-11	8.9084157e-11	8.8637125e-11	8.9012631e-11	8.9725505e-11	8.9394103e-11	8.9366681e-11	8.9465629e-11	8.9571725e-11	8.9054354e-11	8.959318e-11	8.9614635e-11	8.8783751e-11	8.9513313e-11	8.9453708e-11	8.9969879e-11	8.9968692e-11	8.9183098e-11	8.9181912e-11	8.9342839e-11	8.924151e-11	8.9571725e-11	8.9737426e-11	8.939887e-11	8.9509733e-11	8.8776597e-11	8.9621789e-11	8.9556224e-11	8.9688548e-11	8.9216481e-11	8.9220055e-11	8.923913e-11	8.8970907e-11	8.9669473e-11	8.9926969e-11	8.9869744e-11	8.9688548e-11	8.954669e-11	8.8930377e-11	8.9072236e-11	8.9972266e-11	8.9950811e-11	8.9562184e-11	8.9664706e-11	8.9450128e-11	8.9578872e-11	8.9068662e-11	8.9779149e-11	8.8675269e-11	8.9104425e-11	8.9400064e-11	8.9074623e-11	8.8862424e-11	8.8935144e-11	8.9887625e-11	8.9708817e-11	8.8923223e-11	8.9202173e-11	8.9330918e-11	8.9355953e-11	8.9349993e-11	8.9154489e-11	8.9181912e-11	8.8953026e-11	8.9673054e-11	8.9580066e-11	8.9347613e-11	8.8999516e-11	8.9557417e-11	8.9779149e-11	8.9327344e-11	8.9730272e-11	8.9415558e-11	8.986617e-11	8.9872131e-11	8.9948424e-11	8.9310656e-11	8.9086544e-11	8.939887e-11	8.9438207e-11	8.8991176e-11	8.8937531e-11	8.924151e-11	8.9042433e-11	8.8751562e-11	8.9472776e-11	8.9487084e-11	8.9013824e-11	9.0089089e-11	8.9369068e-11	8.9340459e-11	8.9345226e-11	8.9121113e-11	8.9063888e-11	8.8953026e-11	8.8935144e-11	8.940125e-11	8.872772e-11	8.9533575e-11	8.9285621e-11	8.9850676e-11	8.892799e-11	8.9414365e-11	9.0089089e-11	8.9168797e-11	8.9488278e-11	8.9870937e-11	8.9493045e-11	8.9622983e-11	8.9372641e-11	8.9881665e-11	8.9367874e-11	8.9570532e-11	8.9335692e-11	8.9460855e-11	8.9302309e-11	8.9745766e-11	8.9066275e-11	8.9609868e-11	8.8979255e-11	8.9189059e-11	8.911992e-11	8.9411985e-11	8.920098e-11	8.9357147e-11	8.9597947e-11	8.9874518e-11	9.0093863e-11	8.9344032e-11	8.9060315e-11	8.963371e-11	8.9086544e-11	8.9890012e-11	8.951808e-11	8.9421519e-11	8.9615829e-11	8.9808952e-11	8.9700469e-11	8.9295155e-11	8.9096078e-11	8.9308269e-11	8.9382182e-11	8.9297542e-11	8.9042433e-11	8.9023358e-11	8.9388143e-11	8.8818321e-11	8.9710003e-11	8.9420325e-11	8.9113959e-11	8.8982828e-11	8.9123493e-11	8.8817127e-11	8.9334498e-11	8.9094884e-11	8.9340459e-11	8.9497812e-11	8.9719544e-11	8.9099651e-11	8.9606295e-11	8.8700304e-11	8.978511e-11	8.9848289e-11	8.9364301e-11	8.9404831e-11	8.943344e-11	8.8883886e-11	8.9539536e-11	8.9357147e-11	8.9015018e-11	8.9566951e-11	8.978511e-11	8.9729078e-11	8.8907728e-11	8.9191446e-11	8.9023358e-11	8.9476357e-11	8.920694e-11	8.907939e-11	8.896018e-11	8.9272506e-11	8.9361914e-11	8.9096078e-11	8.9744573e-11	8.9504966e-11	8.9590793e-11	8.955265e-11	8.9676627e-11	8.9966305e-11	8.9600334e-11	8.9371448e-11	8.9491851e-11	8.8746795e-11	8.9283234e-11	8.8907728e-11	8.9416752e-11
8.9875704e-11	8.9156876e-11	8.955265e-11	8.9607488e-11	8.9048394e-11	9.041215e-11	9.0137967e-11	8.9951997e-11	8.9091311e-11	8.9705236e-11	8.9192639e-11	8.9451321e-11	8.9442974e-11	8.9491851e-11	9.0099816e-11	8.9794644e-11	8.9307076e-11	8.9376222e-11	8.9447748e-11	8.9984187e-11	8.9417945e-11	8.9190252e-11	8.9061508e-11	8.9742193e-11	8.9280854e-11	8.9788683e-11	8.9619409e-11	8.9798217e-11	9.0128432e-11	8.9211707e-11	8.939887e-11	8.9457282e-11	8.9757687e-11	8.9597947e-11	8.9260585e-11	8.9271313e-11	8.9122307e-11	8.9053161e-11	8.9798217e-11	8.8904148e-11	9.0050946e-11	8.9664706e-11	8.9744573e-11	8.9057928e-11	8.9482317e-11	8.8961373e-11	8.9271313e-11	8.9100845e-11	8.9854249e-11	8.9421519e-11	8.9426286e-11	8.9506159e-11	8.9602714e-11	8.9240323e-11	8.9289194e-11	8.924509e-11	8.9460855e-11	8.9067469e-11	8.9040046e-11	8.9068662e-11	8.9224822e-11	8.9290388e-11	8.8254459e-11	8.8999516e-11	8.9179525e-11	8.9483511e-11	8.912588e-11	8.9324957e-11	8.8997136e-11	8.8815934e-11	8.979107e-11	8.923913e-11	8.876587e-11	8.9289194e-11	8.9419132e-11	8.9595567e-11	8.9880478e-11	8.8938724e-11	8.9259392e-11	8.9447748e-11	8.963371e-11	8.9434633e-11	9.025479e-11	8.9031706e-11	8.9394103e-11	8.9202173e-11	8.923555e-11	8.943344e-11	8.9564571e-11	8.9597947e-11	8.9528808e-11	8.907939e-11	8.9128267e-11	8.9617022e-11	8.9652785e-11	8.954669e-11	8.9925775e-11	8.9519274e-11	8.9329731e-11	8.8844543e-11	8.9701663e-11	8.9911467e-11	8.9692122e-11	8.9223628e-11	8.9743386e-11	8.9513313e-11	8.9128267e-11	8.9532382e-11	8.8964947e-11	8.9267739e-11	8.9873324e-11	8.9617022e-11	8.9227209e-11	8.9010244e-11	9.0164196e-11	8.9470396e-11	8.8943491e-11	8.9240323e-11	8.9192639e-11	8.9366681e-11	8.9369068e-11	8.935476e-11	8.8988789e-11	8.8867198e-11	8.9768415e-11	8.9032899e-11	8.9428673e-11	8.9084157e-11	8.9638477e-11	8.9375028e-11	8.8943491e-11	8.9340459e-11	8.9113959e-11	8.9847095e-11	8.9652785e-11	8.9533575e-11	8.9247471e-11	8.9135414e-11	8.8961373e-11	8.9451321e-11	8.9169991e-11	8.9055548e-11	8.9501392e-11	8.8849317e-11	8.8889847e-11	8.9601528e-11	8.9240323e-11	8.8737261e-11	8.9659939e-11	8.9445361e-11	8.9214094e-11	8.9334498e-11	8.9291581e-11	8.8870772e-11	8.8869578e-11	8.9363107e-11	8.9595567e-11	8.8670501e-11	8.9628943e-11	8.9336878e-11	8.9988954e-11	8.9028125e-11	8.9365494e-11	8.9221248e-11	8.931423e-11	8.9557417e-11	8.9721924e-11	8.9367874e-11	8.9099651e-11	8.927966e-11	8.9721924e-11	8.9484697e-11	8.9640864e-11	8.9465629e-11	8.9675434e-11	8.9026939e-11	8.9566951e-11	8.9442974e-11	8.9342839e-11	8.9253431e-11	8.9386949e-11	8.9341652e-11	8.9233169e-11	8.9288008e-11	8.9466816e-11	8.9962732e-11	8.9569338e-11	8.9451321e-11	8.9210521e-11	8.9150916e-11	8.986021e-11	8.9318997e-11	8.9926969e-11	8.9547883e-11	8.9750533e-11	8.9769608e-11	8.9776762e-11	9.0160615e-11	8.9550263e-11	8.9297542e-11	8.9078196e-11	8.9161643e-11	8.9228402e-11	8.9382182e-11	8.8948258e-11	8.9258205e-11	8.8860044e-11	8.9748153e-11	8.963133e-11	8.8967334e-11	8.9295155e-11	8.9255818e-11	8.9051967e-11	8.9454895e-11	8.9466816e-11	8.9177138e-11	8.9086544e-11	8.9282047e-11	8.9745766e-11	8.9739806e-11	8.9123493e-11	9.0216647e-11	8.9719544e-11	8.9123493e-11	8.947397e-11	8.9602714e-11	8.8939911e-11	8.9739806e-11	8.9268933e-11	8.9084157e-11	8.9259392e-11	8.978511e-11	8.9624176e-11	8.8880306e-11	8.9223628e-11	8.916045e-11	8.924509e-11	8.8926803e-11	8.8449963e-11	8.899833e-11	8.923555e-11	8.8877926e-11	8.9411985e-11	8.9489471e-11	8.9738612e-11	8.9595567e-11	8.904482e-11	8.9701663e-11	8.9508539e-11	8.9359534e-11	8.9645631e-11	8.9692122e-11	8.9068662e-11	8.9838754e-11	8.9547883e-11	8.8900574e-11
9.0198765e-11	8.9930542e-11	8.979345e-11	8.9084157e-11	8.900071e-11	9.0358505e-11	8.9926969e-11	8.9882858e-11	8.9339265e-11	8.9409598e-11	8.9614635e-11	8.9681394e-11	8.9689742e-11	8.9689742e-11	8.9613449e-11	8.9744573e-11	8.9373835e-11	8.8994749e-11	8.9664706e-11	9.0484863e-11	8.9365494e-11	8.947159e-11	8.9136608e-11	8.9577686e-11	8.9024552e-11	8.9956771e-11	8.9526421e-11	8.9266546e-11	9.0127239e-11	8.9179525e-11	8.9068662e-11	8.9929349e-11	8.9779149e-11	8.9299929e-11	8.8906535e-11	8.9761268e-11	8.9249858e-11	8.9234363e-11	8.9740999e-11	8.861447e-11	9.0171343e-11	8.979107e-11	8.9229589e-11	8.9093691e-11	8.9504966e-11	8.9353573e-11	8.9487084e-11	8.8987595e-11	8.9630137e-11	8.9757687e-11	8.9285621e-11	8.9819679e-11	8.9432246e-11	8.8945872e-11	8.9689742e-11	8.9332111e-11	8.9367874e-11	8.9438207e-11	8.8528643e-11	8.8814747e-11	8.8821894e-11	8.9231976e-11	8.8823088e-11	8.9582453e-11	8.8854084e-11	8.9682588e-11	8.904482e-11	8.8805206e-11	8.9221248e-11	8.900071e-11	8.9652785e-11	8.9559804e-11	8.9447748e-11	8.9304696e-11	8.9303502e-11	8.9597947e-11	8.96659e-11	8.924151e-11	8.9068662e-11	8.939291e-11	8.979345e-11	8.9686161e-11	8.9960345e-11	8.9149722e-11	8.9590793e-11	8.952046e-11	8.9189059e-11	8.9710003e-11	8.9458475e-11	8.9257012e-11	8.9260585e-11	8.9012631e-11	8.8840969e-11	8.9688548e-11	8.9463242e-11	8.9680201e-11	8.9833981e-11	8.9007864e-11	8.9307076e-11	8.8947065e-11	8.9373835e-11	8.9823253e-11	8.9338072e-11	8.9409598e-11	8.9559804e-11	8.9760074e-11	8.8886266e-11	8.9288008e-11	8.9468009e-11	8.9223628e-11	8.9446554e-11	9.0096243e-11	8.881236e-11	8.9001903e-11	8.9485891e-11	8.9732652e-11	8.9214094e-11	8.9252244e-11	8.9152109e-11	8.9642058e-11	8.9278467e-11	8.9836368e-11	8.943344e-11	8.9462049e-11	8.9733845e-11	8.9227209e-11	8.9447748e-11	8.9329731e-11	8.9522847e-11	8.9501392e-11	8.9397677e-11	8.9372641e-11	8.9115153e-11	8.9494238e-11	8.9068662e-11	8.9487084e-11	8.9272506e-11	8.9301115e-11	8.9545496e-11	8.9409598e-11	8.9662319e-11	8.9338072e-11	8.9402444e-11	8.8994749e-11	8.8839776e-11	8.9344032e-11	8.9162837e-11	8.9185485e-11	8.9775569e-11	8.952046e-11	8.9168797e-11	8.9515693e-11	8.8976868e-11	8.9091311e-11	8.8856464e-11	8.9146149e-11	8.9617022e-11	8.8813554e-11	8.9651592e-11	8.9540729e-11	8.9820873e-11	8.8781364e-11	8.9249858e-11	8.959318e-11	8.9550263e-11	8.9293968e-11	8.9842328e-11	8.9829214e-11	8.9372641e-11	8.9645631e-11	8.9639671e-11	8.9254625e-11	9.0105777e-11	8.9771995e-11	8.9452515e-11	8.9427479e-11	8.9731465e-11	8.9379795e-11	8.9458475e-11	8.8622817e-11	8.9316617e-11	8.9560991e-11	8.9131841e-11	8.9620596e-11	8.9833981e-11	9.0154655e-11	8.959318e-11	8.9257012e-11	8.9015018e-11	8.9493045e-11	8.9502579e-11	8.9419132e-11	8.9527614e-11	9.0050946e-11	8.9757687e-11	8.9342839e-11	8.9282047e-11	8.9727885e-11	8.9410791e-11	8.9233169e-11	8.9141375e-11	8.9415558e-11	8.8875539e-11	8.9178331e-11	8.9466816e-11	8.9417945e-11	8.888508e-11	8.9643251e-11	8.9249858e-11	8.8836202e-11	8.9324957e-11	8.9450128e-11	8.8962566e-11	8.9421519e-11	8.9653979e-11	8.936072e-11	8.8924416e-11	8.9229589e-11	8.9384562e-11	8.9205747e-11	8.9037666e-11	9.0189224e-11	8.9469203e-11	8.954669e-11	8.924151e-11	8.9488278e-11	8.9123493e-11	8.9912661e-11	8.9442974e-11	8.8780171e-11	8.9128267e-11	8.9451321e-11	8.9756494e-11	8.9231976e-11	8.9015018e-11	8.9113959e-11	8.8939911e-11	8.8780171e-11	8.834506e-11	8.8958986e-11	8.9459669e-11	8.9016204e-11	8.9535962e-11	8.9403637e-11	8.9695702e-11	8.9341652e-11	8.8970907e-11	8.9775569e-11	8.9675434e-11	8.9539536e-11	8.9804178e-11	8.9082963e-11	8.9557417e-11	8.9659939e-11	8.9525234e-11	8.9092504e-11
8.9478737e-11	8.9820873e-11	8.9382182e-11	8.8782558e-11	8.9494238e-11	9.0222607e-11	8.9998495e-11	8.967424e-11	8.9353573e-11	8.9134228e-11	8.9644438e-11	8.9249858e-11	8.9481124e-11	9.0130813e-11	8.9363107e-11	8.9692122e-11	8.9324957e-11	8.9296348e-11	8.9576492e-11	9.0366846e-11	8.9432246e-11	8.9575299e-11	8.9190252e-11	8.9874518e-11	8.9097271e-11	8.9738612e-11	8.9698082e-11	8.986021e-11	8.9562184e-11	8.923913e-11	8.9252244e-11	9.0326316e-11	8.9584833e-11	8.9122307e-11	8.9289194e-11	8.9454895e-11	8.9485891e-11	8.9408404e-11	8.9599141e-11	8.8917262e-11	8.9838754e-11	8.967186e-11	8.9267739e-11	8.935476e-11	8.9476357e-11	8.9167604e-11	8.9618216e-11	8.8807593e-11	8.9742193e-11	8.9913854e-11	8.931185e-11	8.9435827e-11	8.8918456e-11	8.8889847e-11	8.9185485e-11	8.9301115e-11	8.9092504e-11	8.9693315e-11	8.837963e-11	8.8637125e-11	8.8892227e-11	8.9563378e-11	8.9292775e-11	8.9910281e-11	8.9218861e-11	8.9383369e-11	8.9187865e-11	8.9019785e-11	8.9229589e-11	8.9162837e-11	8.9608675e-11	8.9427479e-11	8.9121113e-11	8.9497812e-11	8.931423e-11	8.9907894e-11	8.9656359e-11	8.9367874e-11	8.8994749e-11	8.9146149e-11	8.8948258e-11	8.9397677e-11	8.9599141e-11	8.9092504e-11	8.9419132e-11	8.9210521e-11	8.9650398e-11	8.9589607e-11	8.9717157e-11	8.8798052e-11	8.9334498e-11	8.9066275e-11	8.8855277e-11	8.9544303e-11	8.9563378e-11	8.9842328e-11	8.9485891e-11	8.9451321e-11	8.9156876e-11	8.8935144e-11	8.9839941e-11	8.9586026e-11	8.967186e-11	8.9476357e-11	8.9503772e-11	8.9468009e-11	8.9203367e-11	8.9462049e-11	8.8898187e-11	8.9549076e-11	8.9285621e-11	8.9624176e-11	8.9165217e-11	8.9328538e-11	8.9212901e-11	8.9922195e-11	8.9353573e-11	8.9549076e-11	8.9640864e-11	8.947993e-11	8.9116346e-11	8.9723118e-11	8.9296348e-11	8.982206e-11	8.951808e-11	8.9596754e-11	8.9330918e-11	8.9482317e-11	8.9240323e-11	8.9347613e-11	8.9679014e-11	8.9173564e-11	8.908177e-11	8.9713584e-11	8.8632351e-11	8.9621789e-11	8.9438207e-11	8.8839776e-11	8.9388143e-11	8.9414365e-11	8.9611062e-11	8.8973294e-11	8.9105612e-11	8.8825475e-11	8.8984022e-11	8.9236743e-11	8.8814747e-11	8.9458475e-11	9.0081942e-11	8.9298735e-11	8.9613449e-11	8.9729078e-11	8.9019785e-11	8.9122307e-11	8.8982828e-11	8.947755e-11	8.9214094e-11	8.8804013e-11	9.0161809e-11	8.9807758e-11	8.9289194e-11	8.853341e-11	8.9605101e-11	8.9302309e-11	8.9504966e-11	8.9301115e-11	8.9869744e-11	8.9695702e-11	8.9262972e-11	8.9420325e-11	8.9832794e-11	8.908773e-11	8.9754114e-11	8.9921008e-11	8.9177138e-11	8.9495432e-11	8.9577686e-11	8.9106805e-11	8.9571725e-11	8.8753949e-11	8.9149722e-11	8.9550263e-11	8.9265352e-11	8.9651592e-11	8.9283234e-11	8.9460855e-11	8.9475163e-11	8.9719544e-11	8.9209327e-11	8.9265352e-11	8.9502579e-11	8.9116346e-11	8.9694509e-11	8.9804178e-11	8.9864977e-11	8.8900574e-11	8.9365494e-11	8.939291e-11	8.9440594e-11	8.889342e-11	8.9254625e-11	8.8976868e-11	8.9397677e-11	8.8914882e-11	8.9161643e-11	8.9380989e-11	8.8916069e-11	8.9688548e-11	8.9313036e-11	8.8973294e-11	8.8972101e-11	8.9117533e-11	8.893395e-11	8.9322577e-11	8.9488278e-11	8.923913e-11	8.9348799e-11	8.9127074e-11	8.9103232e-11	8.9016204e-11	8.9385756e-11	9.0030677e-11	8.9222442e-11	8.9851862e-11	8.8958986e-11	8.9253431e-11	8.888508e-11	8.9740999e-11	8.9493045e-11	8.9073429e-11	8.9533575e-11	8.9533575e-11	8.9613449e-11	8.9092504e-11	8.8511955e-11	8.9403637e-11	8.8854084e-11	8.8827855e-11	8.8269961e-11	8.8955412e-11	8.9503772e-11	8.9497812e-11	8.9321384e-11	8.9646825e-11	8.9460855e-11	8.9345226e-11	8.8988789e-11	8.9783916e-11	8.9336878e-11	8.9494238e-11	8.947755e-11	8.9195019e-11	8.9066275e-11	8.962537e-11	8.9148529e-11	8.9377408e-11
8.9344032e-11	8.9853056e-11	8.9429866e-11	8.8913689e-11	8.9609868e-11	9.0391881e-11	8.9993721e-11	8.9762454e-11	8.9417945e-11	8.9382182e-11	8.9074623e-11	8.9406024e-11	8.9094884e-11	8.9612255e-11	8.9758881e-11	9.0078361e-11	8.9116346e-11	8.9069849e-11	8.9336878e-11	9.0224987e-11	8.9714777e-11	8.9740999e-11	8.9155683e-11	8.9800604e-11	8.9091311e-11	8.932019e-11	8.9453708e-11	9.0147501e-11	9.0027104e-11	8.9397677e-11	8.9367874e-11	9.0118892e-11	8.9626556e-11	8.9681394e-11	8.9557417e-11	8.8918456e-11	8.9942463e-11	8.9850676e-11	8.9266546e-11	8.9077003e-11	8.978749e-11	8.9733845e-11	8.9376222e-11	8.9088924e-11	8.9106805e-11	8.8916069e-11	8.9547883e-11	8.8777791e-11	8.9719544e-11	8.9494238e-11	8.8824281e-11	8.9444167e-11	8.9309463e-11	8.9122307e-11	8.9240323e-11	8.8957793e-11	8.9107999e-11	8.9370261e-11	8.8408239e-11	8.8386784e-11	8.9413171e-11	8.9748153e-11	8.916403e-11	8.9521654e-11	8.9544303e-11	8.8877926e-11	8.9242704e-11	8.8861238e-11	8.9421519e-11	8.8552485e-11	9.0065247e-11	8.9254625e-11	8.9341652e-11	8.9886439e-11	8.9530001e-11	8.963371e-11	9.0033064e-11	8.896018e-11	8.9409598e-11	8.9137801e-11	8.9271313e-11	8.9286814e-11	8.9887625e-11	8.8992369e-11	8.947755e-11	8.8908922e-11	8.932019e-11	8.9696896e-11	8.9550263e-11	8.8722953e-11	8.9233169e-11	8.8995943e-11	8.9137801e-11	8.9538342e-11	8.9574105e-11	8.9856636e-11	8.9291581e-11	8.955503e-11	8.9168797e-11	8.9065082e-11	8.9724311e-11	8.9740999e-11	8.9681394e-11	8.9539536e-11	8.9112766e-11	8.9330918e-11	8.9102038e-11	8.9196213e-11	8.8898187e-11	8.9576492e-11	8.9335692e-11	8.9127074e-11	8.9438207e-11	8.9575299e-11	8.9290388e-11	8.9637291e-11	8.9192639e-11	8.9228402e-11	8.9535962e-11	8.9934116e-11	8.9506159e-11	8.9379795e-11	8.9148529e-11	8.9859016e-11	8.9596754e-11	8.9414365e-11	8.935238e-11	8.9556224e-11	8.954669e-11	8.9208134e-11	8.9531195e-11	8.8914882e-11	8.8948258e-11	8.9376222e-11	8.8901768e-11	8.9950811e-11	8.9435827e-11	8.8736067e-11	8.9222442e-11	8.9359534e-11	8.9406024e-11	8.8809973e-11	8.9059121e-11	8.9335692e-11	8.9016204e-11	8.958722e-11	8.9007864e-11	8.963133e-11	8.9316617e-11	8.9583646e-11	8.9267739e-11	8.9355953e-11	8.943344e-11	8.9102038e-11	8.8856464e-11	8.9522847e-11	8.9155683e-11	8.9015018e-11	8.986021e-11	8.95145e-11	8.9447748e-11	8.8732487e-11	8.9565765e-11	8.9812525e-11	8.9375028e-11	8.9644438e-11	8.9934116e-11	8.9434633e-11	8.9264166e-11	8.9074623e-11	8.9438207e-11	8.9231976e-11	8.9764841e-11	8.9696896e-11	8.907939e-11	8.9328538e-11	8.9558611e-11	8.8832622e-11	8.9661133e-11	8.8936337e-11	8.8949452e-11	8.8982828e-11	8.9130647e-11	8.9451321e-11	8.9258205e-11	8.9271313e-11	8.9686161e-11	8.9383369e-11	8.9450128e-11	8.9199786e-11	8.9792257e-11	8.900071e-11	9.0000875e-11	8.982206e-11	8.9624176e-11	8.9543116e-11	8.989836e-11	8.9971072e-11	8.9404831e-11	8.896614e-11	8.9197406e-11	8.8967334e-11	8.9301115e-11	8.9210521e-11	8.9077003e-11	8.9130647e-11	8.8888653e-11	8.9588413e-11	8.9463242e-11	8.9043627e-11	8.8941104e-11	8.9020978e-11	8.9289194e-11	8.9159256e-11	8.958722e-11	8.8856464e-11	8.9531195e-11	8.900667e-11	8.9417945e-11	8.8938724e-11	8.9247471e-11	8.9780336e-11	8.9296348e-11	8.9569338e-11	8.9333305e-11	8.9282047e-11	8.8552485e-11	8.9663513e-11	8.9594374e-11	8.9637291e-11	8.9695702e-11	8.9495432e-11	8.9632517e-11	8.8886266e-11	8.8734874e-11	8.9292775e-11	8.8948258e-11	8.8978061e-11	8.8569173e-11	8.8953026e-11	8.924509e-11	8.8751562e-11	8.9531195e-11	8.9417945e-11	8.9366681e-11	8.9029319e-11	8.9264166e-11	8.9751727e-11	8.9438207e-11	8.9150916e-11	8.9463242e-11	8.931781e-11	8.9123493e-11	9.0035444e-11	8.9222442e-11	8.9254625e-11
8.9378602e-11	8.9682588e-11	8.939291e-11	8.9214094e-11	8.9414365e-11	9.0115318e-11	9.0234528e-11	8.9483511e-11	8.915807e-11	8.9255818e-11	8.9102038e-11	8.9650398e-11	8.9042433e-11	8.9556224e-11	8.9745766e-11	9.0021143e-11	8.8975674e-11	8.9051967e-11	8.9102038e-11	8.9977033e-11	8.994485e-11	8.9757687e-11	8.9313036e-11	8.979107e-11	8.9246284e-11	8.9438207e-11	8.9078196e-11	8.9810138e-11	9.0015183e-11	8.8773024e-11	8.9485891e-11	8.9527614e-11	8.9376222e-11	8.9177138e-11	8.951808e-11	8.90472e-11	8.9799411e-11	8.9673054e-11	8.9720738e-11	8.9370261e-11	8.9760074e-11	8.9302309e-11	8.9687355e-11	8.8713419e-11	8.9326151e-11	8.885289e-11	8.9385756e-11	8.9129454e-11	8.9411985e-11	8.9619409e-11	8.9106805e-11	8.940125e-11	8.9551457e-11	8.9450128e-11	8.9248664e-11	8.9149722e-11	8.9413171e-11	8.8881499e-11	8.8794479e-11	8.9130647e-11	8.939529e-11	8.9460855e-11	8.9257012e-11	8.9410791e-11	8.9303502e-11	8.9150916e-11	8.9277273e-11	8.923555e-11	8.9490658e-11	8.8719379e-11	8.9977033e-11	8.9240323e-11	8.9231976e-11	8.9991341e-11	8.9560991e-11	9.0013989e-11	8.9572912e-11	8.9104425e-11	8.9658746e-11	8.9345226e-11	8.9422712e-11	8.951808e-11	8.9924582e-11	8.9288008e-11	8.9258205e-11	8.9111572e-11	8.955503e-11	9.0055713e-11	8.9639671e-11	8.8956606e-11	8.9643251e-11	8.8689577e-11	8.951808e-11	9.0056906e-11	8.9409598e-11	8.9416752e-11	8.9509733e-11	8.9847095e-11	8.923913e-11	8.9195019e-11	8.9382182e-11	8.9735039e-11	8.9299929e-11	8.9686161e-11	8.908535e-11	8.9285621e-11	8.9118726e-11	8.9084157e-11	8.9040046e-11	8.932019e-11	8.9550263e-11	8.9181912e-11	8.9533575e-11	8.9539536e-11	8.9254625e-11	8.9628943e-11	8.916403e-11	8.9390523e-11	8.9603908e-11	8.9817292e-11	8.9572912e-11	8.9643251e-11	8.9349993e-11	8.9680201e-11	8.9630137e-11	8.9566951e-11	8.9240323e-11	8.9551457e-11	9.0086709e-11	8.8831435e-11	8.9071042e-11	8.8762289e-11	8.9062702e-11	8.9290388e-11	8.9130647e-11	8.9997301e-11	8.9649212e-11	8.9318997e-11	8.9339265e-11	8.9097271e-11	8.9123493e-11	8.8910108e-11	8.9186679e-11	8.9129454e-11	8.9155683e-11	8.9408404e-11	8.9177138e-11	8.9630137e-11	8.9718351e-11	8.9679014e-11	8.9178331e-11	8.9073429e-11	8.9075809e-11	8.9177138e-11	8.8863618e-11	8.982206e-11	8.9372641e-11	8.8976868e-11	8.9453708e-11	8.9642058e-11	8.9837561e-11	8.9026939e-11	8.9701663e-11	8.9499005e-11	8.9496618e-11	8.9687355e-11	8.9758881e-11	8.9653979e-11	8.9640864e-11	8.9084157e-11	8.9340459e-11	8.9075809e-11	8.955503e-11	8.9780336e-11	8.9769608e-11	8.9299929e-11	8.9228402e-11	8.9177138e-11	8.9700469e-11	8.9134228e-11	8.916641e-11	8.8856464e-11	8.908177e-11	8.9847095e-11	8.916403e-11	8.9550263e-11	9.0017563e-11	8.9421519e-11	8.8923223e-11	8.9109192e-11	8.9705236e-11	8.8753949e-11	8.9836368e-11	8.9836368e-11	8.970643e-11	8.9411985e-11	8.9730272e-11	8.9563378e-11	8.9347613e-11	8.8962566e-11	8.9049587e-11	8.9802991e-11	8.8815934e-11	8.9007864e-11	8.8901768e-11	8.9141375e-11	8.9054354e-11	8.9620596e-11	8.9078196e-11	8.9118726e-11	8.9211707e-11	8.8994749e-11	8.9215288e-11	8.9465629e-11	8.9575299e-11	8.9369068e-11	8.9497812e-11	8.9462049e-11	8.96659e-11	8.9305889e-11	8.9301115e-11	8.9624176e-11	8.9584833e-11	8.9442974e-11	8.9411985e-11	8.9531195e-11	8.8732487e-11	8.9266546e-11	8.9673054e-11	8.9742193e-11	8.9572912e-11	8.9305889e-11	8.9149722e-11	8.8942298e-11	8.9423906e-11	8.9296348e-11	8.888746e-11	8.9169991e-11	8.845235e-11	8.9369068e-11	8.9292775e-11	8.8871965e-11	8.9104425e-11	8.9720738e-11	8.9355953e-11	8.8913689e-11	8.8932764e-11	8.9726698e-11	8.9832794e-11	8.9355953e-11	8.935476e-11	8.9490658e-11	8.9266546e-11	9.026075e-11	8.9007864e-11	8.9183098e-11
8.9683781e-11	8.9837561e-11	8.9504966e-11	8.9280854e-11	8.9497812e-11	9.026075e-11	8.9783916e-11	8.9894779e-11	8.9302309e-11	8.9297542e-11	8.9342839e-11	8.9425092e-11	8.9384562e-11	9.0039025e-11	8.9643251e-11	9.006048e-11	8.9348799e-11	8.9113959e-11	8.9097271e-11	8.9962732e-11	9.0043792e-11	8.9404831e-11	8.9214094e-11	8.99067e-11	8.9547883e-11	8.927966e-11	8.9464436e-11	8.9949617e-11	8.975292e-11	8.8964947e-11	8.9917428e-11	8.9622983e-11	8.9462049e-11	8.9470396e-11	8.9265352e-11	8.8770637e-11	8.9619409e-11	8.939887e-11	8.9704043e-11	8.8961373e-11	8.9330918e-11	8.9397677e-11	8.9537155e-11	8.916641e-11	8.9808952e-11	8.8844543e-11	8.9264166e-11	8.9012631e-11	8.9249858e-11	8.9384562e-11	8.907939e-11	8.9131841e-11	8.9476357e-11	8.9450128e-11	8.908177e-11	8.9291581e-11	8.9344032e-11	8.8895807e-11	8.9071042e-11	8.8967334e-11	8.9283234e-11	8.9397677e-11	8.8929183e-11	8.9202173e-11	8.9470396e-11	8.9117533e-11	8.9215288e-11	8.904124e-11	8.8970907e-11	8.8916069e-11	8.9928155e-11	8.8984022e-11	8.9150916e-11	8.9783916e-11	8.9563378e-11	8.9369068e-11	8.9427479e-11	8.8796866e-11	8.9284427e-11	8.9340459e-11	8.9768415e-11	8.9489471e-11	8.9789877e-11	8.9453708e-11	8.9880478e-11	8.8951832e-11	8.9764841e-11	8.9789877e-11	8.9389329e-11	8.931185e-11	8.8967334e-11	8.8894614e-11	8.9533575e-11	8.947397e-11	8.9557417e-11	8.9472776e-11	8.9781529e-11	8.9618216e-11	8.9777956e-11	8.9757687e-11	8.9726698e-11	8.9258205e-11	8.9096078e-11	8.9447748e-11	8.9318997e-11	8.8862424e-11	8.9231976e-11	8.916403e-11	8.9408404e-11	8.9355953e-11	8.9351186e-11	8.9470396e-11	8.9450128e-11	8.9708817e-11	8.9301115e-11	9.0016376e-11	8.9216481e-11	8.9168797e-11	8.9458475e-11	9.0228568e-11	8.9556224e-11	8.9582453e-11	8.92737e-11	8.9338072e-11	9.0002068e-11	8.9135414e-11	8.9713584e-11	9.0027104e-11	8.9955578e-11	8.888746e-11	8.9187865e-11	8.9234363e-11	8.924509e-11	8.9557417e-11	8.9476357e-11	8.9923388e-11	8.9739806e-11	8.9302309e-11	8.9826833e-11	8.9432246e-11	8.9371448e-11	8.9355953e-11	8.9609868e-11	8.9161643e-11	8.9175951e-11	8.9338072e-11	8.9227209e-11	8.9264166e-11	8.9725505e-11	8.9868557e-11	8.9359534e-11	8.9162837e-11	8.9580066e-11	8.9059121e-11	8.9127074e-11	8.962537e-11	8.9406024e-11	8.9589607e-11	8.9252244e-11	8.9231976e-11	8.9850676e-11	8.958722e-11	8.9459669e-11	8.9649212e-11	8.8919649e-11	8.9335692e-11	8.9812525e-11	8.9406024e-11	8.9165217e-11	8.9055548e-11	8.9491851e-11	8.9361914e-11	8.9782723e-11	8.9482317e-11	8.9422712e-11	8.9109192e-11	8.9590793e-11	8.9050781e-11	8.9495432e-11	8.8901768e-11	8.9651592e-11	8.9011437e-11	8.9247471e-11	8.9482317e-11	8.9540729e-11	8.9769608e-11	8.998538e-11	8.9485891e-11	8.9299929e-11	8.9031706e-11	8.9499005e-11	8.9202173e-11	8.9385756e-11	8.9441787e-11	8.9519274e-11	8.924509e-11	8.9817292e-11	8.9415558e-11	8.9626556e-11	8.9143762e-11	8.9304696e-11	8.9632517e-11	8.8962566e-11	8.8633545e-11	8.9099651e-11	8.9481124e-11	8.8867198e-11	8.9191446e-11	8.9637291e-11	8.9246284e-11	8.9173564e-11	8.9315423e-11	8.8937531e-11	8.8861238e-11	8.939887e-11	8.978749e-11	8.9366681e-11	8.9637291e-11	8.9781529e-11	8.9540729e-11	8.9211707e-11	8.9586026e-11	8.9227209e-11	8.9894779e-11	8.9218861e-11	8.9315423e-11	8.8653813e-11	8.904124e-11	8.931185e-11	8.9322577e-11	8.9583646e-11	8.9572912e-11	8.9435827e-11	8.9142568e-11	8.9371448e-11	8.9342839e-11	8.9332111e-11	8.916045e-11	8.865262e-11	8.9582453e-11	8.8982828e-11	8.9116346e-11	8.9115153e-11	8.9488278e-11	8.936072e-11	8.9001903e-11	8.9016204e-11	8.9681394e-11	8.9925775e-11	8.9414365e-11	8.9800604e-11	8.9566951e-11	8.9749347e-11	8.9812525e-11	8.9230782e-11	8.8835009e-11
8.9843522e-11	8.9292775e-11	8.9775569e-11	8.9605101e-11	8.92737e-11	8.9648018e-11	8.9763648e-11	9.0055713e-11	8.91986e-11	8.8821894e-11	8.943344e-11	8.9547883e-11	8.9326151e-11	8.9383369e-11	9.0157042e-11	8.9650398e-11	8.9435827e-11	8.9315423e-11	8.9835174e-11	9.0031871e-11	8.9806565e-11	8.9229589e-11	8.963371e-11	8.993889e-11	8.9490658e-11	8.8986409e-11	8.971239e-11	8.993889e-11	8.9429866e-11	8.9367874e-11	9.0041405e-11	8.9428673e-11	8.9574105e-11	9.0031871e-11	8.9496618e-11	8.8840969e-11	8.9259392e-11	8.9216481e-11	8.9994914e-11	8.9222442e-11	8.9307076e-11	8.9553844e-11	8.9353573e-11	8.9406024e-11	8.9422712e-11	8.903886e-11	8.8974487e-11	8.9180718e-11	8.9370261e-11	8.9135414e-11	8.8831435e-11	8.900667e-11	8.9322577e-11	8.9881665e-11	8.8976868e-11	8.9489471e-11	8.9013824e-11	8.8603742e-11	8.9290388e-11	8.9208134e-11	8.9568145e-11	8.9181912e-11	8.9007864e-11	8.87313e-11	8.9491851e-11	8.9080583e-11	8.9277273e-11	8.9042433e-11	8.9375028e-11	8.8882693e-11	8.963133e-11	8.9222442e-11	8.8924416e-11	8.9847095e-11	8.9686161e-11	8.9341652e-11	8.9680201e-11	8.9140188e-11	9.0022337e-11	8.9124687e-11	8.9742193e-11	8.9127074e-11	8.9504966e-11	8.9472776e-11	8.9533575e-11	8.8671695e-11	8.8944685e-11	8.9420325e-11	8.9380989e-11	8.8964947e-11	8.9297542e-11	8.8718186e-11	8.9557417e-11	8.9450128e-11	8.9862597e-11	8.9761268e-11	8.9588413e-11	8.9867364e-11	8.9720738e-11	8.9243897e-11	8.9930542e-11	8.9342839e-11	8.9447748e-11	8.9757687e-11	8.9050781e-11	8.8899381e-11	8.904482e-11	8.9246284e-11	8.9704043e-11	8.9591987e-11	8.9043627e-11	8.9416752e-11	8.9435827e-11	8.9234363e-11	8.9180718e-11	8.9645631e-11	8.9074623e-11	8.8961373e-11	8.9223628e-11	8.9670667e-11	8.9687355e-11	8.9230782e-11	8.9484697e-11	8.9789877e-11	9.0322742e-11	8.9280854e-11	8.9385756e-11	8.982564e-11	9.0077168e-11	8.8838582e-11	8.927966e-11	8.9229589e-11	8.9291581e-11	8.9141375e-11	8.9535962e-11	8.9724311e-11	8.9323771e-11	8.9526421e-11	8.9850676e-11	8.9397677e-11	8.9242704e-11	8.904482e-11	8.9252244e-11	8.896018e-11	8.9020978e-11	8.9342839e-11	8.9096078e-11	8.9332111e-11	8.9973459e-11	8.9551457e-11	8.9212901e-11	8.9550263e-11	8.9084157e-11	8.9230782e-11	8.9307076e-11	8.99067e-11	8.9622983e-11	8.9450128e-11	8.9782723e-11	8.9242704e-11	8.9657552e-11	8.9459669e-11	8.9562184e-11	9.0096243e-11	8.9061508e-11	8.9572912e-11	8.9843522e-11	8.9550263e-11	8.8897001e-11	8.9341652e-11	8.9640864e-11	8.9385756e-11	8.963371e-11	8.9533575e-11	8.951212e-11	8.8935144e-11	8.9324957e-11	8.8718186e-11	8.9519274e-11	8.9321384e-11	8.9588413e-11	8.9122307e-11	8.9109192e-11	8.9438207e-11	8.9390523e-11	8.990074e-11	8.9619409e-11	8.9184292e-11	8.9690935e-11	8.9286814e-11	8.951808e-11	8.9560991e-11	8.9650398e-11	8.9690935e-11	8.9503772e-11	8.9215288e-11	8.9606295e-11	8.9438207e-11	8.9680201e-11	8.9224822e-11	8.9369068e-11	8.951808e-11	8.9216481e-11	8.9138995e-11	8.9285621e-11	8.9452515e-11	8.8787325e-11	8.9863783e-11	8.9928155e-11	8.8995943e-11	8.9447748e-11	8.9162837e-11	8.8992369e-11	8.8864811e-11	8.998776e-11	8.9736232e-11	8.9212901e-11	8.9608675e-11	8.9402444e-11	8.9155683e-11	8.8660961e-11	8.9327344e-11	8.9184292e-11	8.9799411e-11	8.893395e-11	8.9453708e-11	8.876587e-11	8.900071e-11	8.9042433e-11	8.9019785e-11	8.978749e-11	8.9736232e-11	8.9309463e-11	8.924151e-11	8.9372641e-11	8.952046e-11	8.9342839e-11	8.8839776e-11	8.85799e-11	8.9762454e-11	8.88064e-11	8.8882693e-11	8.916045e-11	8.9684975e-11	8.9630137e-11	8.9195019e-11	8.9048394e-11	8.9965112e-11	8.9400064e-11	8.9557417e-11	8.9499005e-11	8.9762454e-11	8.939291e-11	8.9646825e-11	8.9417945e-11	8.9410791e-11
9.0000875e-11	8.9308269e-11	8.9538342e-11	8.947993e-11	8.9062702e-11	8.9168797e-11	8.9538342e-11	8.9488278e-11	8.966828e-11	8.9491851e-11	8.927966e-11	8.9465629e-11	8.9757687e-11	8.9065082e-11	9.0028297e-11	8.9434633e-11	8.916641e-11	8.9251051e-11	8.9714777e-11	8.989836e-11	9.0198765e-11	8.9333305e-11	8.9361914e-11	8.9444167e-11	8.9359534e-11	8.8471418e-11	8.9714777e-11	8.9929349e-11	8.9562184e-11	8.9091311e-11	8.9681394e-11	8.9591987e-11	8.9745766e-11	9.0238102e-11	8.9749347e-11	8.8793285e-11	8.9519274e-11	8.9366681e-11	8.9957958e-11	8.9829214e-11	8.9934116e-11	8.9580066e-11	8.9774375e-11	8.9669473e-11	8.9620596e-11	8.9043627e-11	8.9181912e-11	8.8958986e-11	8.9456088e-11	8.9276087e-11	8.8894614e-11	8.8875539e-11	8.9397677e-11	8.939529e-11	8.9067469e-11	8.9129454e-11	8.861209e-11	8.8732487e-11	8.8879119e-11	8.9016204e-11	8.9618216e-11	8.9233169e-11	8.8820701e-11	8.8840969e-11	8.9190252e-11	8.9067469e-11	8.9421519e-11	8.9237936e-11	8.9122307e-11	8.8629971e-11	8.94394e-11	8.9345226e-11	8.8621624e-11	8.9726698e-11	8.9820873e-11	8.9262972e-11	8.9862597e-11	8.9754114e-11	8.9597947e-11	8.8701498e-11	8.9524041e-11	8.9286814e-11	8.9988954e-11	8.9845902e-11	8.939529e-11	8.8780171e-11	8.9344032e-11	8.978511e-11	8.9663513e-11	8.9285621e-11	8.9638477e-11	8.8955412e-11	8.9594374e-11	8.9233169e-11	8.9538342e-11	8.9640864e-11	8.979345e-11	8.9855443e-11	8.9868557e-11	8.8817127e-11	8.9483511e-11	8.9440594e-11	8.9431053e-11	8.8972101e-11	8.9626556e-11	8.8902961e-11	8.9280854e-11	8.9564571e-11	8.9545496e-11	8.9732652e-11	8.9547883e-11	8.9174758e-11	8.9670667e-11	8.9456088e-11	8.900071e-11	8.9733845e-11	8.9181912e-11	8.9056741e-11	8.9288008e-11	8.958722e-11	8.9754114e-11	8.9133034e-11	8.9667093e-11	8.9864977e-11	8.9533575e-11	8.9485891e-11	8.9302309e-11	8.9770802e-11	8.9748153e-11	8.9614635e-11	8.9335692e-11	8.8988789e-11	8.9437013e-11	8.9280854e-11	8.9344032e-11	8.9984187e-11	8.9394103e-11	8.9338072e-11	8.9454895e-11	8.9624176e-11	8.9301115e-11	8.923555e-11	8.924151e-11	8.903886e-11	8.8974487e-11	8.9242704e-11	8.9042433e-11	8.9301115e-11	8.9231976e-11	8.9589607e-11	8.9334498e-11	8.9795837e-11	8.9411985e-11	8.9601528e-11	8.951212e-11	9.017969e-11	8.9271313e-11	8.9105612e-11	9.0188038e-11	8.9372641e-11	8.9936503e-11	8.943344e-11	8.9664706e-11	9.0157042e-11	8.9309463e-11	8.9504966e-11	8.9519274e-11	8.952046e-11	8.9253431e-11	8.9005477e-11	8.9305889e-11	8.935834e-11	8.9380989e-11	8.9497812e-11	8.9782723e-11	8.924509e-11	8.9240323e-11	8.9307076e-11	8.9410791e-11	8.9470396e-11	8.9543116e-11	8.8668115e-11	8.8914882e-11	8.9738612e-11	8.9550263e-11	8.9788683e-11	8.9714777e-11	8.9321384e-11	8.9491851e-11	8.9612255e-11	8.9797031e-11	8.9854249e-11	8.9129454e-11	9.0096243e-11	8.9901933e-11	8.9445361e-11	8.9465629e-11	8.9265352e-11	8.9458475e-11	8.9036473e-11	8.9400064e-11	8.9770802e-11	8.9576492e-11	8.8738447e-11	8.8868385e-11	8.9307076e-11	8.8892227e-11	8.970643e-11	8.9922195e-11	8.9243897e-11	8.9464436e-11	8.8958986e-11	8.8920843e-11	8.9094884e-11	8.9686161e-11	8.9816099e-11	8.9503772e-11	8.9613449e-11	8.908535e-11	8.9262972e-11	8.8856464e-11	8.9469203e-11	8.9252244e-11	8.9375028e-11	8.8889847e-11	8.9359534e-11	8.893395e-11	8.9043627e-11	8.8945872e-11	8.9129454e-11	8.9892399e-11	8.9545496e-11	8.9137801e-11	8.943344e-11	8.971239e-11	8.9575299e-11	8.9098465e-11	8.9196213e-11	8.8938724e-11	8.923555e-11	8.8997136e-11	8.9303502e-11	8.9357147e-11	8.9171177e-11	8.9099651e-11	8.9191446e-11	8.8956606e-11	8.9762454e-11	8.9539536e-11	8.9611062e-11	8.924509e-11	8.9614635e-11	8.9537155e-11	8.9366681e-11	8.9389329e-11	8.9522847e-11
8.9605101e-11	8.9575299e-11	8.9544303e-11	8.9304696e-11	8.9061508e-11	8.923913e-11	8.9508539e-11	8.9088924e-11	8.9659939e-11	8.9336878e-11	8.9469203e-11	8.9562184e-11	8.99067e-11	8.94394e-11	8.9500199e-11	8.9662319e-11	8.9301115e-11	8.9334498e-11	8.9806565e-11	8.9521654e-11	9.0061673e-11	8.9288008e-11	8.9323771e-11	8.9814912e-11	8.9476357e-11	8.8837396e-11	8.9500199e-11	8.9767228e-11	8.9423906e-11	8.9223628e-11	8.9751727e-11	8.9475163e-11	8.9973459e-11	8.9931736e-11	9.0074788e-11	8.9332111e-11	8.9124687e-11	8.9686161e-11	8.9973459e-11	8.9251051e-11	8.9966305e-11	8.9841135e-11	8.959318e-11	8.9500199e-11	8.971239e-11	8.9328538e-11	8.9274893e-11	8.889104e-11	8.9543116e-11	8.8886266e-11	8.9001903e-11	8.9034086e-11	8.9475163e-11	8.9411985e-11	8.9373835e-11	8.9168797e-11	8.892561e-11	8.8556058e-11	8.8716992e-11	8.8985215e-11	8.9563378e-11	8.9191446e-11	8.9202173e-11	8.8907728e-11	8.8930377e-11	8.9309463e-11	8.8922029e-11	8.9342839e-11	8.8871965e-11	8.877183e-11	8.9689742e-11	8.9148529e-11	8.8706265e-11	8.9774375e-11	8.9568145e-11	8.9055548e-11	8.9699276e-11	8.9797031e-11	8.9277273e-11	8.9274893e-11	8.920098e-11	8.9272506e-11	9.0322742e-11	8.9267739e-11	8.9133034e-11	8.8981635e-11	8.9527614e-11	8.9764841e-11	8.9403637e-11	8.9168797e-11	8.9652785e-11	8.8857657e-11	8.9093691e-11	8.9689742e-11	8.9406024e-11	9.0089089e-11	8.979345e-11	8.9390523e-11	8.9349993e-11	8.8869578e-11	8.936072e-11	8.9750533e-11	8.951808e-11	8.8912495e-11	8.936072e-11	8.8980448e-11	8.9588413e-11	8.9353573e-11	8.9066275e-11	8.9525234e-11	8.9129454e-11	8.9621789e-11	8.9843522e-11	8.9380989e-11	8.9247471e-11	8.9696896e-11	8.8988789e-11	8.931423e-11	8.9088924e-11	8.9397677e-11	8.9736232e-11	8.9134228e-11	8.9290388e-11	8.9861403e-11	8.9234363e-11	8.9528808e-11	8.935238e-11	8.9869744e-11	8.9792257e-11	8.986021e-11	8.9476357e-11	8.9037666e-11	8.907939e-11	8.9816099e-11	8.923555e-11	8.9867364e-11	8.9537155e-11	8.923913e-11	8.9419132e-11	8.912588e-11	8.9174758e-11	8.9140188e-11	8.9687355e-11	8.8879119e-11	8.9121113e-11	8.9255818e-11	8.9144955e-11	8.9142568e-11	8.9209327e-11	8.9344032e-11	8.9333305e-11	8.9599141e-11	8.931185e-11	8.9131841e-11	8.9023358e-11	8.9915048e-11	8.9234363e-11	8.9153296e-11	9.0143927e-11	8.9003097e-11	8.9490658e-11	8.9816099e-11	8.963371e-11	8.9851862e-11	8.8968527e-11	8.9586026e-11	8.9571725e-11	8.962537e-11	8.8830242e-11	8.9373835e-11	8.9248664e-11	8.9116346e-11	8.9115153e-11	8.9620596e-11	8.9594374e-11	8.9289194e-11	8.9715964e-11	8.9116346e-11	8.9376222e-11	8.9202173e-11	8.994485e-11	8.8997136e-11	8.9303502e-11	8.9783916e-11	8.9496618e-11	8.9736232e-11	8.9649212e-11	8.9482317e-11	8.979345e-11	8.9569338e-11	8.9682588e-11	8.9806565e-11	8.9620596e-11	8.9710003e-11	8.9814912e-11	8.9417945e-11	8.9347613e-11	8.9271313e-11	8.9249858e-11	8.9289194e-11	8.9521654e-11	8.951808e-11	8.935238e-11	8.9183098e-11	8.8954219e-11	8.9094884e-11	8.912588e-11	8.9388143e-11	8.9191446e-11	8.9230782e-11	8.9348799e-11	8.8844543e-11	8.8943491e-11	8.9221248e-11	8.9211707e-11	8.9298735e-11	8.9414365e-11	8.9363107e-11	8.9577686e-11	8.904124e-11	8.923913e-11	8.9887625e-11	8.9516887e-11	8.9458475e-11	8.9322577e-11	8.9178331e-11	8.8963753e-11	8.9222442e-11	8.9260585e-11	8.9262972e-11	8.9650398e-11	8.947993e-11	8.935834e-11	8.9407211e-11	8.9410791e-11	8.9446554e-11	8.9591987e-11	8.9016204e-11	8.8917262e-11	8.9299929e-11	8.9143762e-11	8.9218861e-11	8.9091311e-11	8.967424e-11	8.9526421e-11	8.8786131e-11	8.9715964e-11	8.966828e-11	9.0406189e-11	8.9485891e-11	8.9168797e-11	8.9346419e-11	8.9738612e-11	8.9174758e-11	8.9338072e-11	8.9246284e-11
8.931781e-11	8.9420325e-11	8.9203367e-11	8.9094884e-11	8.9004283e-11	8.9588413e-11	8.970643e-11	8.9853056e-11	8.9757687e-11	8.8999516e-11	8.9442974e-11	8.9397677e-11	8.9566951e-11	8.9867364e-11	8.9183098e-11	8.9786296e-11	8.9363107e-11	8.9124687e-11	8.9683781e-11	8.9696896e-11	8.9595567e-11	8.9031706e-11	8.9468009e-11	8.9556224e-11	8.9172371e-11	8.9764841e-11	8.9614635e-11	8.986021e-11	8.9842328e-11	8.9365494e-11	8.9893586e-11	8.9551457e-11	8.9935309e-11	8.9905507e-11	8.975292e-11	8.9267739e-11	8.967186e-11	8.9493045e-11	8.9926969e-11	8.9144955e-11	8.9782723e-11	8.9832794e-11	8.9246284e-11	8.9056741e-11	8.9394103e-11	8.9109192e-11	8.9116346e-11	8.8970907e-11	8.9034086e-11	8.9004283e-11	8.9003097e-11	8.9147335e-11	8.9329731e-11	8.9268933e-11	8.9136608e-11	8.92737e-11	8.9400064e-11	8.8886266e-11	8.8981635e-11	8.8984022e-11	8.9420325e-11	8.911992e-11	8.9286814e-11	8.8786131e-11	8.9171177e-11	8.9109192e-11	8.9136608e-11	8.908535e-11	8.8753949e-11	8.963133e-11	8.9237936e-11	8.9288008e-11	8.9116346e-11	8.9797031e-11	8.9698082e-11	8.8989982e-11	8.9959151e-11	8.9893586e-11	8.9324957e-11	8.9313036e-11	8.8509568e-11	8.9655172e-11	8.9735039e-11	8.9948424e-11	8.9328538e-11	8.9274893e-11	8.9124687e-11	8.9737426e-11	8.8858851e-11	8.9574105e-11	8.9730272e-11	8.8726526e-11	8.9415558e-11	8.9662319e-11	8.9434633e-11	8.9917428e-11	8.9937696e-11	8.9110386e-11	8.9178331e-11	8.8995943e-11	8.9769608e-11	8.9414365e-11	8.9644438e-11	8.9096078e-11	8.9496618e-11	8.9531195e-11	8.9415558e-11	8.9359534e-11	8.8684803e-11	8.9190252e-11	8.9059121e-11	8.9804178e-11	8.9810138e-11	8.8714605e-11	8.9386949e-11	8.9937696e-11	8.8826661e-11	8.9165217e-11	8.9375028e-11	8.971239e-11	8.9780336e-11	8.9601528e-11	8.9515693e-11	8.9427479e-11	8.9545496e-11	8.9575299e-11	8.9470396e-11	8.9313036e-11	8.9935309e-11	8.9738612e-11	8.8923223e-11	8.9086544e-11	8.9264166e-11	9.014154e-11	8.9254625e-11	8.9859016e-11	8.9719544e-11	8.9293968e-11	8.9307076e-11	8.8997136e-11	8.9541922e-11	8.9525234e-11	8.9532382e-11	8.8609703e-11	8.8901768e-11	8.9227209e-11	8.9502579e-11	8.9223628e-11	8.9380989e-11	8.9530001e-11	8.9357147e-11	8.9414365e-11	8.8964947e-11	8.9285621e-11	8.8967334e-11	8.9493045e-11	8.9276087e-11	8.8999516e-11	8.9335692e-11	8.9046007e-11	8.9249858e-11	8.9142568e-11	8.9566951e-11	9.0043792e-11	8.9103232e-11	8.9580066e-11	8.9323771e-11	8.9575299e-11	8.8987595e-11	8.9483511e-11	8.9494238e-11	8.8776597e-11	8.9719544e-11	8.9737426e-11	8.9508539e-11	8.8969714e-11	8.9589607e-11	8.865262e-11	8.892561e-11	8.9296348e-11	8.9650398e-11	8.8982828e-11	8.9353573e-11	8.990432e-11	8.9735039e-11	8.9284427e-11	8.9297542e-11	8.9347613e-11	8.9400064e-11	8.9540729e-11	9.0096243e-11	8.9780336e-11	8.9292775e-11	8.9645631e-11	8.9426286e-11	8.9197406e-11	8.9507353e-11	8.9133034e-11	8.9246284e-11	8.9059121e-11	8.903886e-11	8.9366681e-11	8.9341652e-11	8.9104425e-11	8.907939e-11	8.9355953e-11	8.893395e-11	8.908177e-11	8.9295155e-11	8.9353573e-11	8.9243897e-11	8.9222442e-11	8.8944685e-11	8.9299929e-11	8.9478737e-11	8.923913e-11	8.9199786e-11	8.947755e-11	8.9702856e-11	8.9472776e-11	8.8913689e-11	8.9968692e-11	8.9607488e-11	8.9429866e-11	8.8879119e-11	8.9215288e-11	8.9001903e-11	8.9068662e-11	8.9751727e-11	8.9346419e-11	8.9154489e-11	8.9411985e-11	8.9403637e-11	8.9378602e-11	8.9683781e-11	8.9530001e-11	8.9264166e-11	8.8905341e-11	8.9004283e-11	8.9386949e-11	8.9489471e-11	8.904124e-11	8.9181912e-11	8.9925775e-11	8.9802991e-11	8.9427479e-11	9.0168963e-11	8.9361914e-11	9.3019252e-11	8.9214094e-11	8.9501392e-11	8.9298735e-11	8.9770802e-11	8.9415558e-11	8.9046007e-11	8.9310656e-11
8.9162837e-11	8.9499005e-11	8.9618216e-11	8.95145e-11	8.9116346e-11	8.9410791e-11	8.9963918e-11	8.9913854e-11	8.9615829e-11	8.9377408e-11	8.9333305e-11	8.9798217e-11	8.9568145e-11	8.9575299e-11	8.9789877e-11	9.0029484e-11	8.9195019e-11	8.8992369e-11	8.9659939e-11	8.9901933e-11	8.9992534e-11	8.888746e-11	8.9485891e-11	8.9621789e-11	8.9122307e-11	8.9487084e-11	8.9642058e-11	8.9926969e-11	8.9628943e-11	8.8975674e-11	8.974696e-11	8.9513313e-11	8.9549076e-11	9.0282212e-11	8.916641e-11	8.9196213e-11	8.9800604e-11	8.9521654e-11	9.0013989e-11	8.8994749e-11	8.9564571e-11	8.9361914e-11	8.9742193e-11	8.9193826e-11	8.9123493e-11	8.9073429e-11	8.9270126e-11	8.9187865e-11	8.92737e-11	8.9323771e-11	8.9371448e-11	8.9009057e-11	8.9020978e-11	8.9127074e-11	8.9482317e-11	8.8944685e-11	8.9043627e-11	8.8843356e-11	8.8938724e-11	8.9056741e-11	8.9242704e-11	8.9270126e-11	8.8888653e-11	8.837963e-11	8.8953026e-11	8.889104e-11	8.9218861e-11	8.9310656e-11	8.9189059e-11	8.9428673e-11	8.9237936e-11	8.9724311e-11	8.9411985e-11	8.9589607e-11	8.9717157e-11	8.9502579e-11	8.9895973e-11	8.9640864e-11	8.9658746e-11	8.9162837e-11	8.8587054e-11	8.9686161e-11	8.9268933e-11	8.9402444e-11	8.9570532e-11	8.8871965e-11	8.9135414e-11	8.979107e-11	8.9249858e-11	8.9402444e-11	8.9463242e-11	8.8763483e-11	8.931185e-11	8.9755307e-11	8.9657552e-11	8.9789877e-11	8.9538342e-11	8.9986574e-11	8.9572912e-11	8.9775569e-11	8.9888819e-11	9.0027104e-11	8.98316e-11	8.908177e-11	8.9411985e-11	8.9597947e-11	8.8962566e-11	8.8961373e-11	8.9078196e-11	8.8861238e-11	8.8831435e-11	8.9280854e-11	8.9226015e-11	8.9069849e-11	8.9444167e-11	8.9997301e-11	8.908773e-11	8.8756329e-11	8.9187865e-11	8.9895973e-11	9.001995e-11	8.9524041e-11	8.9224822e-11	8.9881665e-11	8.9369068e-11	8.9466816e-11	8.9469203e-11	8.9500199e-11	8.979345e-11	8.9842328e-11	8.8469038e-11	8.9361914e-11	8.903886e-11	9.010697e-11	8.971239e-11	8.9681394e-11	8.9438207e-11	8.9826833e-11	8.9450128e-11	8.8882693e-11	8.9535962e-11	8.9304696e-11	8.9174758e-11	8.9169991e-11	8.9215288e-11	8.8901768e-11	8.9391716e-11	8.9328538e-11	8.9450128e-11	8.9472776e-11	8.9339265e-11	8.9429866e-11	8.8953026e-11	8.9378602e-11	8.9134228e-11	8.9726698e-11	8.8950645e-11	8.8805206e-11	8.9441787e-11	8.9688548e-11	8.935238e-11	8.9218861e-11	8.9559804e-11	8.9986574e-11	8.8994749e-11	8.9594374e-11	8.9236743e-11	8.9321384e-11	8.9019785e-11	8.947755e-11	8.9956771e-11	8.8968527e-11	8.9509733e-11	8.9564571e-11	8.9636097e-11	8.8918456e-11	8.9370261e-11	8.92737e-11	8.9212901e-11	8.9423906e-11	8.9024552e-11	8.9324957e-11	8.9570532e-11	8.9622983e-11	8.9537155e-11	8.9800604e-11	8.9283234e-11	8.911992e-11	8.9304696e-11	8.947755e-11	8.9682588e-11	8.967186e-11	8.9457282e-11	8.9305889e-11	8.9431053e-11	8.9128267e-11	8.9720738e-11	8.9955578e-11	8.892561e-11	8.939887e-11	8.9141375e-11	8.9297542e-11	8.9491851e-11	8.9110386e-11	8.9384562e-11	8.9290388e-11	8.8905341e-11	8.9130647e-11	8.9578872e-11	8.9304696e-11	8.9427479e-11	8.9228402e-11	8.907939e-11	8.9594374e-11	8.9465629e-11	8.9290388e-11	8.8876732e-11	8.9698082e-11	9.0128432e-11	8.9577686e-11	8.9057928e-11	8.9233169e-11	9.0159422e-11	8.9442974e-11	8.9227209e-11	8.9060315e-11	8.8972101e-11	8.8855277e-11	8.9576492e-11	8.9305889e-11	8.9408404e-11	8.9323771e-11	8.9390523e-11	8.9768415e-11	8.9403637e-11	8.947755e-11	8.9304696e-11	8.8889847e-11	8.8798052e-11	8.9863783e-11	8.9607488e-11	8.935834e-11	8.9233169e-11	8.9253431e-11	8.9584833e-11	8.9493045e-11	9.0092669e-11	9.0290553e-11	9.2363603e-11	8.9621789e-11	8.9272506e-11	8.943344e-11	8.9614635e-11	8.9303502e-11	8.8954219e-11	8.9484697e-11
8.9394103e-11	8.9396483e-11	8.9531195e-11	8.9144955e-11	8.9539536e-11	8.9466816e-11	9.026075e-11	8.9288008e-11	8.951808e-11	8.9571725e-11	8.8773024e-11	8.9670667e-11	8.9701663e-11	8.9663513e-11	8.9653979e-11	8.9766035e-11	8.9338072e-11	8.9186679e-11	8.9472776e-11	8.9485891e-11	8.9986574e-11	8.940125e-11	8.9932929e-11	8.9581259e-11	8.9153296e-11	8.931781e-11	8.9771995e-11	8.9783916e-11	8.9820873e-11	8.923555e-11	8.9768415e-11	8.9842328e-11	8.9220055e-11	8.9978226e-11	8.9330918e-11	8.8976868e-11	8.9310656e-11	8.9673054e-11	8.9842328e-11	8.8775404e-11	8.9525234e-11	8.9154489e-11	8.997942e-11	8.9526421e-11	8.908773e-11	8.9236743e-11	8.9349993e-11	8.8973294e-11	8.9309463e-11	8.8902961e-11	9.0048559e-11	8.9055548e-11	8.9490658e-11	8.9713584e-11	8.9313036e-11	8.9267739e-11	8.8696724e-11	8.9274893e-11	8.9268933e-11	8.9265352e-11	8.9029319e-11	8.9402444e-11	8.8848123e-11	8.8871965e-11	8.8953026e-11	8.8877926e-11	8.9024552e-11	8.9220055e-11	8.9203367e-11	8.912588e-11	8.9195019e-11	8.9527614e-11	8.9288008e-11	8.9881665e-11	8.9857823e-11	8.9391716e-11	8.982802e-11	8.9191446e-11	8.990432e-11	8.9384562e-11	8.9278467e-11	8.9528808e-11	8.9650398e-11	8.8973294e-11	8.947159e-11	8.9025745e-11	8.9293968e-11	8.9824446e-11	8.9228402e-11	8.9307076e-11	8.9434633e-11	8.8753949e-11	8.9450128e-11	8.9915048e-11	8.9410791e-11	8.9915048e-11	8.9725505e-11	8.9928155e-11	8.9946037e-11	8.911992e-11	8.9576492e-11	9.0117698e-11	8.9613449e-11	8.8995943e-11	8.9015018e-11	8.9440594e-11	8.9118726e-11	8.8746795e-11	8.9015018e-11	8.896614e-11	8.8955412e-11	8.9670667e-11	8.9334498e-11	8.9303502e-11	8.9210521e-11	9.0439566e-11	8.9068662e-11	8.8531023e-11	8.9057928e-11	9.0223801e-11	8.9700469e-11	8.9142568e-11	8.9231976e-11	9.0127239e-11	8.9562184e-11	8.9653979e-11	8.962537e-11	8.9490658e-11	8.9943657e-11	8.9891206e-11	8.8830242e-11	8.9506159e-11	8.90472e-11	8.986617e-11	8.9725505e-11	9.009863e-11	8.8976868e-11	8.9564571e-11	8.9603908e-11	8.8955412e-11	8.9278467e-11	8.9265352e-11	8.8787325e-11	8.9304696e-11	8.9072236e-11	8.8777791e-11	8.9349993e-11	8.9178331e-11	8.9864977e-11	8.9643251e-11	8.9129454e-11	8.9324957e-11	8.9165217e-11	8.9538342e-11	8.8913689e-11	8.9713584e-11	8.8955412e-11	8.8820701e-11	8.9570532e-11	8.9917428e-11	8.9264166e-11	8.8905341e-11	9.0123659e-11	8.998538e-11	8.9323771e-11	8.9571725e-11	8.9839941e-11	8.9422712e-11	8.9155683e-11	8.9484697e-11	8.9792257e-11	8.8907728e-11	8.9743386e-11	8.9754114e-11	8.9580066e-11	8.9098465e-11	8.9082963e-11	8.9731465e-11	8.9396483e-11	8.9025745e-11	8.9535962e-11	8.91986e-11	8.9652785e-11	8.9526421e-11	8.9131841e-11	8.979107e-11	8.9107999e-11	8.9450128e-11	8.9341652e-11	8.9558611e-11	8.9508539e-11	8.9601528e-11	8.9676627e-11	8.9754114e-11	8.935238e-11	8.9202173e-11	8.9495432e-11	8.9642058e-11	8.9122307e-11	8.9302309e-11	8.9417945e-11	8.9676627e-11	8.9661133e-11	8.9727885e-11	8.8877926e-11	8.9140188e-11	8.8850503e-11	8.92737e-11	8.9351186e-11	8.9149722e-11	8.9544303e-11	8.9330918e-11	8.9082963e-11	8.9658746e-11	8.9305889e-11	8.9203367e-11	8.931185e-11	8.9656359e-11	9.0108164e-11	8.9538342e-11	8.8935144e-11	8.9521654e-11	9.0190418e-11	8.9613449e-11	8.8950645e-11	8.9128267e-11	8.9152109e-11	8.8943491e-11	8.8962566e-11	8.9609868e-11	8.9568145e-11	8.9389329e-11	8.9648018e-11	8.9864977e-11	8.8972101e-11	8.9735039e-11	8.912588e-11	8.8647853e-11	8.8423741e-11	8.951808e-11	8.9413171e-11	8.9272506e-11	8.940125e-11	8.9359534e-11	8.9413171e-11	8.9211707e-11	8.9205747e-11	8.971239e-11	9.0115318e-11	8.9534768e-11	8.9545496e-11	8.9445361e-11	8.9642058e-11	8.9346419e-11	8.9001903e-11	8.9540729e-11
8.9321384e-11	8.935834e-11	8.9470396e-11	8.900071e-11	8.982564e-11	8.9773189e-11	8.997942e-11	8.9508539e-11	8.9431053e-11	8.9390523e-11	8.9161643e-11	8.9688548e-11	8.9768415e-11	8.9918621e-11	8.9549076e-11	9.0205919e-11	8.955503e-11	8.9403637e-11	8.9781529e-11	8.9783916e-11	8.9929349e-11	8.9434633e-11	8.967424e-11	8.9516887e-11	8.9372641e-11	8.9351186e-11	8.9862597e-11	8.9481124e-11	8.9572912e-11	8.9123493e-11	8.9571725e-11	8.9738612e-11	8.9434633e-11	9.0035444e-11	8.9702856e-11	8.9136608e-11	8.9171177e-11	8.9880478e-11	8.9580066e-11	8.8908922e-11	8.9174758e-11	8.9416752e-11	8.997942e-11	8.9452515e-11	8.9383369e-11	8.9519274e-11	8.8823088e-11	8.8773024e-11	8.8886266e-11	8.8975674e-11	8.9568145e-11	8.9346419e-11	8.9315423e-11	9.0041405e-11	8.9376222e-11	8.9441787e-11	8.8540564e-11	8.9116346e-11	8.9147335e-11	8.9397677e-11	8.9221248e-11	8.9434633e-11	8.9367874e-11	8.920098e-11	8.9559804e-11	8.8916069e-11	8.9016204e-11	8.9161643e-11	8.9758881e-11	8.9304696e-11	8.9190252e-11	8.9055548e-11	8.9510926e-11	8.9740999e-11	8.9687355e-11	8.9251051e-11	8.9732652e-11	8.8941104e-11	8.9714777e-11	8.9212901e-11	8.9489471e-11	8.9253431e-11	8.9437013e-11	8.8762289e-11	8.9040046e-11	8.9411985e-11	8.9184292e-11	8.9491851e-11	8.9305889e-11	8.931781e-11	8.9485891e-11	8.8705071e-11	8.8911302e-11	8.9503772e-11	8.889342e-11	8.9583646e-11	8.9735039e-11	8.9638477e-11	8.9773189e-11	8.9109192e-11	8.9874518e-11	8.9912661e-11	8.9074623e-11	8.9419132e-11	8.9301115e-11	8.9545496e-11	8.8901768e-11	8.9144955e-11	8.9262972e-11	8.9662319e-11	8.9442974e-11	8.979107e-11	8.9394103e-11	8.8905341e-11	8.9218861e-11	9.0434799e-11	8.9133034e-11	8.8784945e-11	8.9057928e-11	8.9637291e-11	8.9226015e-11	8.9107999e-11	8.9082963e-11	8.9601528e-11	8.9345226e-11	8.963133e-11	8.9690935e-11	8.9472776e-11	8.9731465e-11	9.0079555e-11	8.8898187e-11	8.9551457e-11	8.8994749e-11	8.9751727e-11	8.9925775e-11	8.9614635e-11	8.8943491e-11	8.9365494e-11	8.9727885e-11	8.9175951e-11	8.9330918e-11	8.9465629e-11	8.8497647e-11	8.8955412e-11	8.9197406e-11	8.9040046e-11	8.9501392e-11	8.8764676e-11	8.9411985e-11	8.9680201e-11	8.9124687e-11	8.9600334e-11	8.8593015e-11	8.9808952e-11	8.9065082e-11	8.9702856e-11	8.9609868e-11	8.8565599e-11	8.9856636e-11	8.9658746e-11	8.9745766e-11	8.931781e-11	8.9835174e-11	8.9940076e-11	8.9466816e-11	8.9560991e-11	8.9998495e-11	8.9653979e-11	8.8695537e-11	8.9677821e-11	8.9321384e-11	8.8862424e-11	8.9857823e-11	8.9446554e-11	8.9504966e-11	8.9379795e-11	8.9289194e-11	8.9406024e-11	8.9332111e-11	8.9431053e-11	8.9373835e-11	8.9626556e-11	8.9615829e-11	8.9122307e-11	8.8958986e-11	8.9595567e-11	8.9423906e-11	8.9472776e-11	8.9516887e-11	8.9154489e-11	9.0050946e-11	8.9890012e-11	8.9524041e-11	8.9390523e-11	8.9369068e-11	8.9345226e-11	8.9159256e-11	8.9409598e-11	8.9582453e-11	8.9330918e-11	8.9124687e-11	8.9301115e-11	8.9152109e-11	8.9315423e-11	8.9195019e-11	8.9330918e-11	8.8591821e-11	8.9051967e-11	8.9270126e-11	8.9345226e-11	8.9111572e-11	8.9181912e-11	8.9326151e-11	8.9723118e-11	8.9732652e-11	8.8833815e-11	8.9220055e-11	8.994723e-11	8.9476357e-11	8.9562184e-11	8.9267739e-11	8.9649212e-11	9.0180884e-11	8.9359534e-11	8.9094884e-11	8.9286814e-11	8.9249858e-11	8.8737261e-11	8.9155683e-11	8.9422712e-11	8.9652785e-11	8.9446554e-11	8.9948424e-11	8.9591987e-11	8.9193826e-11	8.9223628e-11	8.9031706e-11	8.84142e-11	8.8423741e-11	8.9069849e-11	8.8681229e-11	8.9091311e-11	8.9379795e-11	8.9327344e-11	8.9503772e-11	8.872772e-11	8.9169991e-11	8.9538342e-11	8.9496618e-11	8.932019e-11	8.9617022e-11	8.9288008e-11	8.9448934e-11	8.9243897e-11	8.9195019e-11	8.967424e-11
8.9303502e-11	8.9740999e-11	8.9582453e-11	8.9413171e-11	8.951808e-11	8.9800604e-11	8.9742193e-11	8.9549076e-11	8.9531195e-11	8.9304696e-11	8.9072236e-11	8.9773189e-11	8.990432e-11	8.940125e-11	8.9030512e-11	8.9802991e-11	8.9419132e-11	8.9564571e-11	8.9637291e-11	9.0242869e-11	8.9590793e-11	8.9179525e-11	8.9729078e-11	8.9717157e-11	8.9446554e-11	8.9328538e-11	8.9702856e-11	8.9692122e-11	8.9994914e-11	8.9420325e-11	8.9586026e-11	8.9302309e-11	8.9558611e-11	8.9731465e-11	8.9426286e-11	8.9116346e-11	8.9646825e-11	8.9766035e-11	9.0012796e-11	8.8939911e-11	8.9544303e-11	8.943344e-11	8.9882858e-11	8.9417945e-11	8.8945872e-11	8.931781e-11	8.9049587e-11	8.872772e-11	8.8796866e-11	8.8955412e-11	8.9134228e-11	8.9056741e-11	8.8525062e-11	8.9818486e-11	8.9146149e-11	8.9291581e-11	8.8980448e-11	8.9022165e-11	8.8974487e-11	8.9565765e-11	8.9216481e-11	8.9444167e-11	8.9321384e-11	8.9134228e-11	9.0022337e-11	8.8991176e-11	8.9005477e-11	8.8866005e-11	8.9408404e-11	8.9212901e-11	8.9642058e-11	8.9185485e-11	8.9365494e-11	8.9688548e-11	8.9911467e-11	8.9601528e-11	8.9628943e-11	8.8666921e-11	8.9704043e-11	8.9117533e-11	8.9448934e-11	8.9423906e-11	8.9695702e-11	8.8689577e-11	8.9086544e-11	8.9550263e-11	8.9489471e-11	8.9452515e-11	8.9203367e-11	8.9556224e-11	8.9277273e-11	8.8932764e-11	8.8992369e-11	8.9526421e-11	8.9086544e-11	8.9409598e-11	8.924509e-11	8.9874518e-11	8.9519274e-11	8.9148529e-11	8.9699276e-11	9.0207106e-11	8.9313036e-11	8.9193826e-11	8.9540729e-11	8.9504966e-11	8.8739641e-11	8.9069849e-11	8.900667e-11	8.9543116e-11	8.9682588e-11	8.96659e-11	8.8875539e-11	8.8650233e-11	8.9349993e-11	9.0276252e-11	8.9383369e-11	8.892799e-11	8.9228402e-11	8.958722e-11	8.9385756e-11	8.900667e-11	8.931781e-11	8.9717157e-11	8.9484697e-11	8.9812525e-11	8.9396483e-11	8.9229589e-11	8.971239e-11	8.9425092e-11	8.9484697e-11	8.9563378e-11	8.9426286e-11	8.9717157e-11	8.9776762e-11	8.943344e-11	8.9497812e-11	8.8963753e-11	8.9768415e-11	8.923913e-11	8.9560991e-11	8.8663347e-11	8.8835009e-11	8.9334498e-11	8.8624011e-11	8.9246284e-11	8.9254625e-11	8.9022165e-11	8.9489471e-11	8.9693315e-11	8.9270126e-11	8.9670667e-11	8.8446389e-11	8.9327344e-11	8.9472776e-11	8.9539536e-11	8.9756494e-11	8.9134228e-11	8.9773189e-11	8.9015018e-11	8.9582453e-11	8.9262972e-11	8.9655172e-11	8.9657552e-11	8.9187865e-11	8.9104425e-11	8.9428673e-11	8.9723118e-11	8.899833e-11	8.9441787e-11	8.9887625e-11	8.9018591e-11	8.9688548e-11	8.9372641e-11	8.9502579e-11	8.9251051e-11	8.9478737e-11	8.888508e-11	8.9115153e-11	8.9153296e-11	8.9626556e-11	8.9097271e-11	8.9156876e-11	8.9243897e-11	8.9098465e-11	9.0013989e-11	8.9519274e-11	8.9376222e-11	8.9440594e-11	8.9130647e-11	8.9603908e-11	8.958722e-11	8.9519274e-11	8.9890012e-11	8.9991341e-11	8.9001903e-11	8.9184292e-11	8.9502579e-11	8.9761268e-11	8.9129454e-11	8.9043627e-11	8.95145e-11	8.9550263e-11	8.9569338e-11	8.9391716e-11	8.9562184e-11	8.8879119e-11	8.8877926e-11	8.9476357e-11	8.9643251e-11	8.8799246e-11	8.9277273e-11	8.9315423e-11	8.9757687e-11	8.9780336e-11	8.9117533e-11	8.9420325e-11	8.963371e-11	8.907939e-11	8.9783916e-11	8.9422712e-11	8.9687355e-11	8.9853056e-11	8.9490658e-11	8.8920843e-11	8.9530001e-11	8.9222442e-11	8.8705071e-11	8.923555e-11	8.9490658e-11	8.9334498e-11	8.9203367e-11	8.9646825e-11	8.9195019e-11	8.9196213e-11	8.9214094e-11	8.9134228e-11	8.8503607e-11	8.8536983e-11	8.9055548e-11	8.877183e-11	8.9199786e-11	8.9324957e-11	8.9092504e-11	8.9437013e-11	8.9090117e-11	8.9065082e-11	8.9274893e-11	8.9117533e-11	8.9054354e-11	8.9644438e-11	8.9406024e-11	8.9495432e-11	8.9727885e-11	8.9217668e-11	8.9540729e-11
8.9736232e-11	8.9764841e-11	8.9453708e-11	8.9093691e-11	8.9556224e-11	8.9777956e-11	8.9688548e-11	9.0015183e-11	8.9504966e-11	8.9177138e-11	8.9602714e-11	8.9661133e-11	8.9637291e-11	8.9605101e-11	8.8969714e-11	8.9487084e-11	8.885289e-11	8.9500199e-11	8.9743386e-11	8.9743386e-11	8.9214094e-11	8.9305889e-11	8.9591987e-11	8.9513313e-11	8.9419132e-11	8.9560991e-11	8.9754114e-11	8.9187865e-11	9.0103397e-11	8.9855443e-11	8.9779149e-11	8.9483511e-11	8.9488278e-11	9.0251216e-11	8.9301115e-11	8.9404831e-11	8.9500199e-11	8.9679014e-11	8.9975839e-11	8.8954219e-11	8.9513313e-11	8.9481124e-11	8.9836368e-11	8.9338072e-11	8.9068662e-11	8.9469203e-11	8.955503e-11	8.8781364e-11	8.9035279e-11	8.9260585e-11	8.9229589e-11	8.9341652e-11	8.9080583e-11	8.9372641e-11	8.9127074e-11	8.9274893e-11	8.8913689e-11	8.9121113e-11	8.8902961e-11	8.9482317e-11	8.9020978e-11	8.8839776e-11	8.9189059e-11	8.9080583e-11	8.939529e-11	8.9749347e-11	8.9303502e-11	8.9067469e-11	8.9220055e-11	8.9367874e-11	8.9813719e-11	8.9721924e-11	8.9249858e-11	8.9442974e-11	8.9661133e-11	8.9390523e-11	8.9624176e-11	8.8871965e-11	8.9338072e-11	8.9202173e-11	8.9351186e-11	8.9303502e-11	8.9719544e-11	8.9067469e-11	8.9223628e-11	8.9603908e-11	8.9541922e-11	8.9640864e-11	8.9402444e-11	8.9293968e-11	8.9756494e-11	8.8337906e-11	8.9131841e-11	8.9832794e-11	8.9389329e-11	8.9718351e-11	8.9348799e-11	8.9829214e-11	8.9661133e-11	8.9344032e-11	8.9686161e-11	9.0575464e-11	8.9736232e-11	8.9345226e-11	8.9892399e-11	8.9222442e-11	8.8553678e-11	8.9650398e-11	8.9009057e-11	8.9437013e-11	8.9508539e-11	8.9583646e-11	8.8676462e-11	8.9248664e-11	8.9322577e-11	8.993889e-11	8.9162837e-11	8.8881499e-11	8.9469203e-11	8.9484697e-11	8.9639671e-11	8.9196213e-11	8.9248664e-11	8.9760074e-11	8.9565765e-11	8.9998495e-11	8.9193826e-11	8.9510926e-11	8.9447748e-11	8.9324957e-11	8.9391716e-11	8.9595567e-11	8.9173564e-11	8.9630137e-11	8.9431053e-11	8.9724311e-11	8.986617e-11	8.947159e-11	8.9882858e-11	8.9497812e-11	8.9568145e-11	8.9140188e-11	8.8988789e-11	8.9602714e-11	8.8823088e-11	8.9185485e-11	8.8968527e-11	8.9118726e-11	8.931185e-11	8.9524041e-11	8.9231976e-11	8.9380989e-11	8.8628778e-11	8.9602714e-11	8.9257012e-11	8.9580066e-11	8.931185e-11	8.9230782e-11	8.9862597e-11	8.9611062e-11	8.9067469e-11	8.8947065e-11	8.9800604e-11	8.9296348e-11	8.920098e-11	8.9462049e-11	8.8991176e-11	8.9853056e-11	8.8684803e-11	8.9541922e-11	8.9488278e-11	8.8957793e-11	8.9344032e-11	8.9183098e-11	8.9936503e-11	8.9199786e-11	8.9659939e-11	8.9032899e-11	8.9692122e-11	8.8805206e-11	8.9427479e-11	8.8801633e-11	8.9121113e-11	8.9231976e-11	8.9390523e-11	9.0050946e-11	8.9894779e-11	8.982564e-11	8.9099651e-11	8.920098e-11	8.9336878e-11	8.9869744e-11	8.9454895e-11	8.9407211e-11	8.9599141e-11	8.9023358e-11	8.9743386e-11	8.9215288e-11	9.0788849e-11	9.0309628e-11	8.9539536e-11	8.9550263e-11	8.9456088e-11	8.9215288e-11	8.9599141e-11	8.9503772e-11	8.8740834e-11	8.8882693e-11	8.9446554e-11	8.9458475e-11	8.900667e-11	8.8945872e-11	8.9096078e-11	8.9607488e-11	8.9795837e-11	8.9458475e-11	8.9309463e-11	8.9626556e-11	8.9425092e-11	8.9854249e-11	9.0097436e-11	8.9509733e-11	8.9965112e-11	8.9380989e-11	8.9040046e-11	8.9218861e-11	8.9022165e-11	8.9233169e-11	8.9286814e-11	9.0062867e-11	8.920098e-11	8.9181912e-11	8.9608675e-11	8.9345226e-11	8.9370261e-11	8.9383369e-11	8.8976868e-11	8.8813554e-11	8.8838582e-11	8.9036473e-11	8.943344e-11	8.9507353e-11	8.9396483e-11	8.940125e-11	8.9421519e-11	8.9115153e-11	8.9327344e-11	9.010101e-11	8.9371448e-11	8.9698082e-11	8.9612255e-11	8.9396483e-11	8.9268933e-11	8.9606295e-11	8.9388143e-11	8.9848289e-11
8.9684975e-11	9.0099816e-11	8.9799411e-11	8.9107999e-11	8.9760074e-11	8.9869744e-11	8.9797031e-11	9.0289359e-11	8.9296348e-11	8.9209327e-11	8.9153296e-11	8.9361914e-11	8.9621789e-11	8.9289194e-11	8.8989982e-11	8.9718351e-11	8.9363107e-11	8.9416752e-11	8.9818486e-11	9.0190418e-11	8.9226015e-11	8.9534768e-11	8.9742193e-11	8.9396483e-11	8.9345226e-11	8.9702856e-11	9.0251216e-11	8.9632517e-11	8.9897166e-11	8.959318e-11	9.0005642e-11	8.9644438e-11	8.9622983e-11	8.9934116e-11	8.91986e-11	8.9390523e-11	8.9609868e-11	8.9435827e-11	8.9630137e-11	8.8880306e-11	8.9509733e-11	8.9425092e-11	8.9334498e-11	8.9152109e-11	8.900071e-11	9.0000875e-11	8.9757687e-11	8.9042433e-11	8.915807e-11	8.8895807e-11	8.9259392e-11	8.9106805e-11	8.9040046e-11	8.9622983e-11	8.9510926e-11	8.9243897e-11	8.903886e-11	8.9023358e-11	8.9043627e-11	8.931781e-11	8.9174758e-11	8.9211707e-11	8.9214094e-11	8.9065082e-11	8.994485e-11	8.939291e-11	8.9458475e-11	8.9140188e-11	8.9582453e-11	8.954669e-11	8.9699276e-11	8.9590793e-11	8.9407211e-11	8.9408404e-11	8.9802991e-11	8.9476357e-11	8.9655172e-11	8.9173564e-11	8.9367874e-11	8.9178331e-11	8.8939911e-11	8.9099651e-11	8.9657552e-11	8.9030512e-11	8.9329731e-11	8.9493045e-11	8.9440594e-11	8.9144955e-11	8.9608675e-11	8.9246284e-11	8.9296348e-11	8.8628778e-11	8.8972101e-11	8.9700469e-11	8.9295155e-11	8.955503e-11	8.9612255e-11	8.9869744e-11	8.9057928e-11	8.9482317e-11	8.9653979e-11	9.0195185e-11	8.9417945e-11	8.9115153e-11	8.9613449e-11	8.9527614e-11	8.7932592e-11	8.939291e-11	8.8609703e-11	8.9230782e-11	8.9291581e-11	8.9756494e-11	8.8796866e-11	8.900071e-11	8.9485891e-11	8.9862597e-11	8.9236743e-11	8.8929183e-11	8.900071e-11	8.9875704e-11	8.9975839e-11	8.9214094e-11	8.9669473e-11	8.9377408e-11	8.9826833e-11	8.9670667e-11	8.8899381e-11	8.9246284e-11	8.9584833e-11	8.9545496e-11	8.8942298e-11	8.9720738e-11	8.9488278e-11	8.9820873e-11	8.9484697e-11	8.9507353e-11	8.9792257e-11	8.9363107e-11	8.9652785e-11	8.923913e-11	8.9128267e-11	8.923913e-11	8.935238e-11	8.9277273e-11	8.9410791e-11	8.8857657e-11	8.939887e-11	8.8956606e-11	8.9305889e-11	8.91986e-11	8.9348799e-11	8.9432246e-11	8.8799246e-11	8.9543116e-11	8.9050781e-11	8.9223628e-11	8.9268933e-11	8.9230782e-11	8.9290388e-11	8.9597947e-11	8.9663513e-11	8.9222442e-11	8.9630137e-11	8.9377408e-11	8.9011437e-11	8.9580066e-11	8.9342839e-11	8.9624176e-11	8.8861238e-11	8.9891206e-11	8.9528808e-11	8.9404831e-11	8.9286814e-11	8.9226015e-11	8.9482317e-11	8.9366681e-11	8.963133e-11	8.952046e-11	8.9652785e-11	8.9563378e-11	8.9174758e-11	8.9240323e-11	8.9251051e-11	8.9209327e-11	8.9606295e-11	8.959318e-11	8.9837561e-11	8.9651592e-11	8.9390523e-11	8.9349993e-11	8.9611062e-11	8.9684975e-11	8.9525234e-11	8.9501392e-11	8.939291e-11	8.9226015e-11	8.9676627e-11	8.8866005e-11	9.2292077e-11	9.2172867e-11	8.9725505e-11	8.9864977e-11	8.9504966e-11	8.920098e-11	8.9299929e-11	8.9786296e-11	8.9178331e-11	8.904124e-11	8.9636097e-11	8.9379795e-11	8.9242704e-11	8.9092504e-11	8.9283234e-11	8.9440594e-11	8.9637291e-11	8.9857823e-11	8.9630137e-11	9.0053326e-11	9.0644603e-11	9.1102369e-11	9.247924e-11	9.0826999e-11	9.0365659e-11	8.9504966e-11	8.9165217e-11	8.9402444e-11	8.8883886e-11	8.9153296e-11	8.9556224e-11	8.9730272e-11	8.9274893e-11	8.9277273e-11	8.9805371e-11	9.044672e-11	9.1086874e-11	8.9966305e-11	8.9186679e-11	8.8500034e-11	8.9497812e-11	8.8855277e-11	8.92737e-11	8.881236e-11	8.9128267e-11	8.923913e-11	8.9323771e-11	8.916045e-11	8.9617022e-11	8.9488278e-11	8.9336878e-11	9.029532e-11	8.9438207e-11	8.9321384e-11	8.916641e-11	8.9181912e-11	8.9146149e-11	8.9843522e-11
8.95145e-11	8.9617022e-11	8.979107e-11	8.9246284e-11	8.9102038e-11	8.9797031e-11	9.0165382e-11	8.9893586e-11	8.8935144e-11	8.9550263e-11	8.9724311e-11	8.9146149e-11	8.9884052e-11	8.9171177e-11	8.9229589e-11	8.9692122e-11	8.9264166e-11	8.9581259e-11	8.9253431e-11	9.0072401e-11	8.9527614e-11	8.939887e-11	8.9482317e-11	8.8875539e-11	8.908535e-11	8.935238e-11	8.9910281e-11	8.9315423e-11	9.0213066e-11	8.9442974e-11	8.9880478e-11	8.9615829e-11	8.9384562e-11	8.9774375e-11	8.9094884e-11	8.9504966e-11	8.9457282e-11	8.9122307e-11	8.9847095e-11	8.8980448e-11	8.943344e-11	8.9650398e-11	8.9195019e-11	8.9438207e-11	8.92737e-11	8.9638477e-11	8.9389329e-11	8.9007864e-11	8.9063888e-11	8.8505994e-11	8.9112766e-11	8.8829048e-11	8.9270126e-11	8.9545496e-11	8.8838582e-11	8.9129454e-11	8.9018591e-11	8.9258205e-11	8.9165217e-11	8.9537155e-11	8.8907728e-11	8.9309463e-11	8.9302309e-11	8.8905341e-11	8.952046e-11	8.9030512e-11	8.9195019e-11	8.9049587e-11	8.9304696e-11	8.9122307e-11	8.9448934e-11	8.9859016e-11	8.9720738e-11	8.9421519e-11	9.0044985e-11	8.9656359e-11	8.9277273e-11	8.9530001e-11	8.9402444e-11	8.9110386e-11	8.9056741e-11	8.8943491e-11	8.9537155e-11	8.9133034e-11	8.911992e-11	8.9621789e-11	8.9802991e-11	8.931781e-11	8.9943657e-11	8.8867198e-11	8.9615829e-11	8.8870772e-11	8.9348799e-11	8.9848289e-11	8.9175951e-11	8.9559804e-11	8.9683781e-11	8.9843522e-11	8.9134228e-11	8.9535962e-11	8.9463242e-11	9.0018756e-11	8.9037666e-11	8.9272506e-11	8.931185e-11	8.9420325e-11	8.8917262e-11	8.9347613e-11	8.8453543e-11	8.9098465e-11	8.916641e-11	8.9525234e-11	8.9403637e-11	8.9159256e-11	8.9277273e-11	8.9338072e-11	8.9117533e-11	8.9302309e-11	8.9146149e-11	9.0118892e-11	8.9930542e-11	8.9129454e-11	8.9375028e-11	8.9688548e-11	8.9618216e-11	8.9220055e-11	8.8707458e-11	8.9309463e-11	8.9836368e-11	8.9943657e-11	8.9174758e-11	8.974696e-11	8.9510926e-11	8.9612255e-11	8.9758881e-11	8.963371e-11	8.935476e-11	8.9720738e-11	8.9670667e-11	8.9106805e-11	8.9313036e-11	8.9490658e-11	8.8969714e-11	8.9276087e-11	8.9062702e-11	8.881236e-11	8.9053161e-11	8.9338072e-11	8.9375028e-11	8.962537e-11	8.9743386e-11	8.9016204e-11	8.872772e-11	8.9410791e-11	8.9218861e-11	8.9063888e-11	8.9590793e-11	8.9355953e-11	8.9189059e-11	8.9524041e-11	9.0084322e-11	8.9562184e-11	8.9508539e-11	8.9715964e-11	8.9171177e-11	8.9168797e-11	8.9212901e-11	8.9621789e-11	8.9290388e-11	8.9782723e-11	8.9458475e-11	8.9029319e-11	8.9453708e-11	8.9524041e-11	8.952046e-11	8.9423906e-11	8.9499005e-11	8.9844715e-11	8.9445361e-11	8.9197406e-11	8.924509e-11	8.9407211e-11	8.927966e-11	8.9098465e-11	8.9880478e-11	8.9490658e-11	8.9521654e-11	8.9891206e-11	8.9246284e-11	8.9493045e-11	8.9407211e-11	8.9894779e-11	8.9856636e-11	8.9681394e-11	8.9260585e-11	8.9236743e-11	8.9452515e-11	8.9152109e-11	9.2430362e-11	9.1350323e-11	8.9699276e-11	8.9323771e-11	8.9475163e-11	8.9068662e-11	8.8895807e-11	9.1697226e-11	8.8801633e-11	8.939291e-11	8.9773189e-11	8.923555e-11	8.9165217e-11	8.9153296e-11	8.9040046e-11	8.9488278e-11	8.9180718e-11	8.9973459e-11	8.9303502e-11	8.9458475e-11	9.0310821e-11	9.1157207e-11	9.0730437e-11	8.9733845e-11	9.0278632e-11	8.9009057e-11	8.92737e-11	8.9012631e-11	8.8899381e-11	8.8695537e-11	8.9795837e-11	8.98316e-11	8.9624176e-11	8.92737e-11	9.0004455e-11	9.5372446e-11	9.4646464e-11	9.1637621e-11	8.9500199e-11	8.8683616e-11	8.8675269e-11	8.8809973e-11	8.9271313e-11	8.9283234e-11	8.9156876e-11	8.9468009e-11	8.900667e-11	8.9048394e-11	8.9782723e-11	8.9265352e-11	8.9278467e-11	8.9497812e-11	8.963371e-11	8.9359534e-11	8.9334498e-11	8.9568145e-11	8.9404831e-11	9.0105777e-11
8.9591987e-11	8.9318997e-11	8.923555e-11	8.9482317e-11	8.9127074e-11	9.0029484e-11	9.0041405e-11	8.9805371e-11	8.9315423e-11	8.9483511e-11	8.9863783e-11	8.9009057e-11	8.9588413e-11	8.9341652e-11	8.9185485e-11	9.0172536e-11	8.9260585e-11	8.9234363e-11	8.907939e-11	8.9948424e-11	8.9571725e-11	8.9528808e-11	8.9367874e-11	8.9289194e-11	8.9510926e-11	8.9472776e-11	9.0229761e-11	8.9402444e-11	9.033347e-11	8.9493045e-11	8.9484697e-11	8.9506159e-11	8.9565765e-11	8.9615829e-11	8.9386949e-11	8.9638477e-11	8.9637291e-11	8.8980448e-11	8.9680201e-11	8.8944685e-11	8.9267739e-11	8.9841135e-11	8.9169991e-11	8.9303502e-11	8.9377408e-11	8.9257012e-11	8.9643251e-11	8.912588e-11	8.955503e-11	8.9230782e-11	8.8672882e-11	8.9434633e-11	8.8763483e-11	8.9513313e-11	8.9577686e-11	8.872534e-11	8.8789712e-11	8.9059121e-11	8.9307076e-11	8.8908922e-11	8.9074623e-11	8.9233169e-11	8.888746e-11	8.8962566e-11	8.9506159e-11	8.8821894e-11	8.9735039e-11	8.9316617e-11	8.8527449e-11	8.9535962e-11	8.9535962e-11	8.9315423e-11	8.9293968e-11	8.9913854e-11	8.9749347e-11	8.982564e-11	8.9620596e-11	8.916641e-11	8.869315e-11	8.9435827e-11	8.8817127e-11	8.9404831e-11	8.9457282e-11	8.9490658e-11	8.9216481e-11	8.9026939e-11	8.9994914e-11	8.9442974e-11	8.9861403e-11	8.9298735e-11	8.9999681e-11	8.9386949e-11	8.9357147e-11	8.9568145e-11	8.9513313e-11	8.9408404e-11	8.939887e-11	8.9774375e-11	8.9359534e-11	8.939529e-11	8.940125e-11	8.9525234e-11	8.9323771e-11	8.9705236e-11	8.9327344e-11	8.9099651e-11	8.8747988e-11	8.9423906e-11	8.8949452e-11	8.923913e-11	8.9116346e-11	8.9506159e-11	8.963133e-11	8.9632517e-11	8.9608675e-11	8.952046e-11	8.8963753e-11	8.9107999e-11	8.9434633e-11	8.9839941e-11	8.9710003e-11	8.9240323e-11	8.8901768e-11	8.9972266e-11	8.9856636e-11	8.9926969e-11	8.9054354e-11	8.9336878e-11	8.9773189e-11	9.010459e-11	8.9240323e-11	8.9613449e-11	8.9570532e-11	8.9874518e-11	8.955503e-11	8.9792257e-11	8.9457282e-11	8.9538342e-11	8.9494238e-11	8.9309463e-11	8.9215288e-11	8.9332111e-11	8.889342e-11	8.9302309e-11	8.9096078e-11	8.8831435e-11	8.9453708e-11	8.9440594e-11	8.9276087e-11	8.9341652e-11	8.98316e-11	8.9807758e-11	8.8681229e-11	8.9591987e-11	8.8840969e-11	8.9595567e-11	8.952046e-11	8.9093691e-11	8.9481124e-11	8.9566951e-11	8.9662319e-11	8.9344032e-11	8.9620596e-11	8.9994914e-11	8.9117533e-11	8.9344032e-11	8.9143762e-11	9.0114124e-11	8.884693e-11	8.9718351e-11	8.9484697e-11	8.9100845e-11	8.9217668e-11	8.9272506e-11	8.9614635e-11	8.9382182e-11	8.98316e-11	8.9147335e-11	8.9236743e-11	8.958722e-11	8.9148529e-11	8.9259392e-11	8.9757687e-11	8.9152109e-11	8.9504966e-11	8.979345e-11	8.9248664e-11	8.9683781e-11	8.900667e-11	8.9394103e-11	8.9488278e-11	8.9892399e-11	8.9942463e-11	8.978749e-11	8.9583646e-11	8.9380989e-11	8.9109192e-11	8.9186679e-11	9.5513111e-11	9.0344197e-11	8.9937696e-11	8.9385756e-11	9.0300094e-11	8.9861403e-11	8.9124687e-11	9.1842658e-11	8.8705071e-11	8.9823253e-11	8.935834e-11	8.9394103e-11	9.0406189e-11	8.9946037e-11	8.9062702e-11	8.9396483e-11	8.9067469e-11	9.0016376e-11	8.8980448e-11	8.9260585e-11	8.9538342e-11	8.9899546e-11	8.9053161e-11	8.9226015e-11	9.0213066e-11	8.9209327e-11	8.9366681e-11	8.9034086e-11	8.9049587e-11	8.8796866e-11	8.982564e-11	8.9223628e-11	9.1445691e-11	8.9466816e-11	8.9864977e-11	9.2557913e-11	9.0265524e-11	8.9165217e-11	8.9406024e-11	8.8597782e-11	8.8204395e-11	8.8730107e-11	8.8978061e-11	8.9596754e-11	8.9475163e-11	9.0049752e-11	8.952046e-11	8.9056741e-11	8.9276087e-11	8.9649212e-11	8.8669308e-11	8.9732652e-11	8.9899546e-11	8.9460855e-11	8.9379795e-11	8.9538342e-11	8.9649212e-11	9.013558e-11
8.9046007e-11	8.9396483e-11	8.9388143e-11	8.9425092e-11	8.9677821e-11	8.9713584e-11	9.0151081e-11	8.9745766e-11	8.9513313e-11	8.9179525e-11	8.9490658e-11	8.9411985e-11	8.9251051e-11	8.9133034e-11	8.9507353e-11	9.037758e-11	8.9075809e-11	8.9327344e-11	8.9138995e-11	9.0065247e-11	8.9500199e-11	8.9547883e-11	8.904124e-11	8.9270126e-11	8.9254625e-11	8.9403637e-11	9.0134393e-11	8.9581259e-11	8.9959151e-11	8.9521654e-11	8.9777956e-11	8.9774375e-11	8.9935309e-11	9.0030677e-11	8.8987595e-11	8.9340459e-11	8.9732652e-11	8.9140188e-11	8.9946037e-11	8.8982828e-11	8.920694e-11	8.9683781e-11	8.9329731e-11	8.9078196e-11	8.9407211e-11	8.9369068e-11	8.927966e-11	8.8908922e-11	8.9407211e-11	8.8761103e-11	8.9448934e-11	9.0054519e-11	8.9264166e-11	8.9271313e-11	8.9788683e-11	8.8641892e-11	8.8989982e-11	8.8747988e-11	8.9571725e-11	8.9017398e-11	8.9071042e-11	8.9234363e-11	8.9359534e-11	8.9127074e-11	8.9389329e-11	8.9313036e-11	8.9575299e-11	8.9376222e-11	8.9072236e-11	8.9901933e-11	8.9547883e-11	8.9124687e-11	8.939291e-11	8.9357147e-11	8.9997301e-11	8.9701663e-11	8.9779149e-11	8.915807e-11	8.9237936e-11	8.9181912e-11	8.8820701e-11	8.9447748e-11	8.9531195e-11	8.8858851e-11	8.9530001e-11	8.9068662e-11	8.9698082e-11	8.9370261e-11	8.9733845e-11	8.9608675e-11	8.9795837e-11	8.9481124e-11	8.9390523e-11	8.974696e-11	8.9601528e-11	8.9739806e-11	8.9071042e-11	8.9484697e-11	8.9117533e-11	8.9230782e-11	8.9771995e-11	8.9688548e-11	8.9740999e-11	8.9874518e-11	8.931781e-11	8.9676627e-11	8.8736067e-11	8.9643251e-11	8.9208134e-11	8.9234363e-11	8.8924416e-11	8.9602714e-11	8.9838754e-11	8.9379795e-11	8.9178331e-11	8.959318e-11	8.8643079e-11	8.9216481e-11	8.9411985e-11	8.9560991e-11	8.9639671e-11	8.9290388e-11	8.9123493e-11	8.9839941e-11	8.9886439e-11	8.9795837e-11	8.9288008e-11	8.9602714e-11	8.9805371e-11	8.9577686e-11	8.9493045e-11	8.9499005e-11	8.962537e-11	8.9218861e-11	8.9686161e-11	9.0046179e-11	8.9611062e-11	8.9321384e-11	8.9584833e-11	8.9345226e-11	8.9271313e-11	8.9028125e-11	8.9222442e-11	8.9282047e-11	8.9396483e-11	8.8472611e-11	8.959318e-11	8.8916069e-11	8.9236743e-11	8.9134228e-11	8.9693315e-11	8.9780336e-11	8.8898187e-11	8.9606295e-11	8.9066275e-11	8.9379795e-11	8.896614e-11	8.9208134e-11	8.9438207e-11	8.9522847e-11	8.9062702e-11	8.899833e-11	8.940125e-11	8.9928155e-11	8.9196213e-11	8.9577686e-11	8.9613449e-11	8.9895973e-11	8.9054354e-11	8.9888819e-11	8.9813719e-11	8.9504966e-11	8.9297542e-11	8.9284427e-11	8.9545496e-11	8.9010244e-11	8.9584833e-11	8.8999516e-11	8.9649212e-11	8.952046e-11	8.9066275e-11	8.9367874e-11	8.9895973e-11	8.9524041e-11	8.9711197e-11	8.9842328e-11	8.9495432e-11	8.9584833e-11	8.9384562e-11	8.9611062e-11	8.9504966e-11	8.9702856e-11	8.975292e-11	8.9428673e-11	8.9719544e-11	8.9526421e-11	8.91986e-11	8.974696e-11	9.0981972e-11	8.9407211e-11	8.9830407e-11	8.9404831e-11	9.1099989e-11	8.9295155e-11	8.8924416e-11	9.0034258e-11	8.8647853e-11	8.9693315e-11	8.9278467e-11	8.9605101e-11	9.0502744e-11	9.0410956e-11	8.8826661e-11	8.8947065e-11	8.9053161e-11	8.9444167e-11	8.8987595e-11	8.9334498e-11	8.9448934e-11	8.9379795e-11	8.8836202e-11	8.9463242e-11	8.9916234e-11	8.9404831e-11	8.9390523e-11	8.9533575e-11	8.9037666e-11	8.9017398e-11	8.9496618e-11	8.9361914e-11	8.9899546e-11	8.9599141e-11	8.9713584e-11	8.9073429e-11	8.9574105e-11	8.8997136e-11	8.8902961e-11	8.8103067e-11	8.8465457e-11	8.8911302e-11	8.8641892e-11	8.9298735e-11	8.9637291e-11	8.99067e-11	8.955265e-11	8.9335692e-11	8.9326151e-11	8.9738612e-11	8.8833815e-11	8.9705236e-11	8.9926969e-11	8.9403637e-11	8.9683781e-11	8.9982993e-11	8.9516887e-11	8.9901933e-11
8.9289194e-11	8.9390523e-11	8.9804178e-11	8.9605101e-11	8.9794644e-11	9.0114124e-11	8.9990147e-11	8.9903127e-11	8.9169991e-11	8.900071e-11	8.940125e-11	8.9465629e-11	8.99818e-11	8.9284427e-11	8.9190252e-11	9.0315588e-11	8.9053161e-11	8.9220055e-11	8.9118726e-11	8.967186e-11	8.924151e-11	8.9318997e-11	8.8706265e-11	8.9016204e-11	8.9301115e-11	8.9451321e-11	9.0316782e-11	8.9169991e-11	8.9777956e-11	8.9786296e-11	9.0102203e-11	8.9704043e-11	8.9762454e-11	8.9973459e-11	8.939529e-11	8.9437013e-11	8.9403637e-11	9.0132006e-11	8.9894779e-11	8.8989982e-11	8.9535962e-11	8.9545496e-11	8.9501392e-11	8.903886e-11	8.9106805e-11	8.9217668e-11	8.9340459e-11	8.8942298e-11	8.9388143e-11	8.9181912e-11	8.9524041e-11	8.9559804e-11	8.9446554e-11	8.924509e-11	8.9782723e-11	8.9050781e-11	8.931423e-11	8.8795672e-11	8.9078196e-11	8.9187865e-11	8.9441787e-11	8.8694344e-11	8.9181912e-11	8.9260585e-11	8.9242704e-11	8.9513313e-11	8.9465629e-11	8.9328538e-11	8.9054354e-11	8.9290388e-11	8.9867364e-11	8.9326151e-11	8.9544303e-11	8.9203367e-11	9.0512285e-11	8.9808952e-11	8.959318e-11	8.9030512e-11	8.9073429e-11	8.8850503e-11	8.8888653e-11	8.9495432e-11	8.9515693e-11	8.8637125e-11	9.0202339e-11	8.9334498e-11	8.9609868e-11	8.962775e-11	8.9428673e-11	8.9478737e-11	8.9574105e-11	8.923913e-11	8.9222442e-11	8.9730272e-11	8.966828e-11	9.0039025e-11	8.8979255e-11	8.9718351e-11	8.9042433e-11	8.9618216e-11	8.9438207e-11	9.025479e-11	8.9195019e-11	8.9406024e-11	8.9503772e-11	8.9732652e-11	8.8582287e-11	8.9543116e-11	8.9118726e-11	8.8973294e-11	8.9055548e-11	8.9806565e-11	8.9425092e-11	8.9304696e-11	8.9110386e-11	8.9780336e-11	8.8892227e-11	8.9063888e-11	8.9276087e-11	8.9571725e-11	8.9566951e-11	8.9290388e-11	8.9862597e-11	8.9423906e-11	8.9599141e-11	8.9955578e-11	8.9490658e-11	8.9688548e-11	8.9773189e-11	8.939529e-11	8.900667e-11	8.9707623e-11	8.951808e-11	8.8923223e-11	8.9730272e-11	8.9818486e-11	8.9581259e-11	8.9926969e-11	8.9193826e-11	8.9469203e-11	8.9724311e-11	8.9270126e-11	8.8950645e-11	8.8968527e-11	8.9854249e-11	8.849526e-11	8.9266546e-11	8.8407046e-11	8.9216481e-11	8.9540729e-11	8.9562184e-11	8.9299929e-11	8.9394103e-11	8.9093691e-11	8.8707458e-11	8.9575299e-11	8.9445361e-11	8.9411985e-11	8.9915048e-11	8.885289e-11	8.9254625e-11	8.9298735e-11	8.9481124e-11	8.9911467e-11	8.9365494e-11	8.9524041e-11	8.9496618e-11	8.9615829e-11	8.8949452e-11	8.9830407e-11	8.9812525e-11	8.9569338e-11	8.9062702e-11	8.9470396e-11	8.9173564e-11	8.9186679e-11	8.9776762e-11	8.9688548e-11	8.9870937e-11	8.9680201e-11	8.9428673e-11	8.9475163e-11	9.0483676e-11	8.9537155e-11	9.1833124e-11	8.9441787e-11	8.9575299e-11	8.9853056e-11	9.0579044e-11	9.0506325e-11	8.99818e-11	8.9645631e-11	9.1007001e-11	8.9562184e-11	8.943344e-11	8.9500199e-11	8.9177138e-11	8.9559804e-11	8.9643251e-11	8.9416752e-11	8.9563378e-11	8.9404831e-11	8.9429866e-11	8.9234363e-11	8.8737261e-11	8.954669e-11	8.8453543e-11	8.9402444e-11	8.9624176e-11	8.9508539e-11	8.9563378e-11	8.9242704e-11	8.8813554e-11	8.8955412e-11	8.936072e-11	8.9231976e-11	8.9521654e-11	8.9727885e-11	8.8688383e-11	8.9308269e-11	8.8999516e-11	8.893157e-11	8.9824446e-11	8.904124e-11	8.9823253e-11	8.9513313e-11	8.9032899e-11	8.9444167e-11	8.9510926e-11	8.9649212e-11	8.9345226e-11	8.9811332e-11	8.9440594e-11	8.9003097e-11	8.9868557e-11	8.9246284e-11	8.9259392e-11	8.8711032e-11	8.8794479e-11	8.9351186e-11	8.857394e-11	8.952046e-11	8.9667093e-11	8.962775e-11	8.8968527e-11	8.940125e-11	8.9581259e-11	8.9468009e-11	8.9210521e-11	8.9508539e-11	8.986021e-11	8.9326151e-11	8.9519274e-11	8.9768415e-11	8.9336878e-11	8.9589607e-11
8.9289194e-11	8.9127074e-11	8.9282047e-11	8.9491851e-11	8.9884052e-11	9.0409763e-11	8.9431053e-11	9.0201145e-11	8.9218861e-11	8.9254625e-11	8.954669e-11	8.9251051e-11	8.9718351e-11	8.9522847e-11	8.9255818e-11	8.9884052e-11	8.954669e-11	8.9442974e-11	8.9086544e-11	8.9104425e-11	8.9648018e-11	8.8796866e-11	8.9001903e-11	8.9591987e-11	8.9284427e-11	8.9448934e-11	8.997942e-11	8.9386949e-11	8.9659939e-11	8.9437013e-11	8.994127e-11	9.0145121e-11	8.9969879e-11	8.9808952e-11	8.951808e-11	8.9708817e-11	8.9417945e-11	8.9577686e-11	8.9431053e-11	8.9061508e-11	8.9910281e-11	8.9444167e-11	8.9295155e-11	8.9155683e-11	8.935476e-11	8.9111572e-11	8.8670501e-11	8.9438207e-11	8.9051967e-11	8.935238e-11	8.9102038e-11	8.9588413e-11	8.9385756e-11	8.9679014e-11	8.979107e-11	8.8515528e-11	8.9315423e-11	8.8895807e-11	8.8857657e-11	8.9093691e-11	8.9088924e-11	8.9215288e-11	8.9185485e-11	8.9543116e-11	8.9134228e-11	8.9571725e-11	8.9715964e-11	8.9162837e-11	8.9415558e-11	8.9147335e-11	8.9786296e-11	8.90472e-11	8.9302309e-11	8.9874518e-11	8.9735039e-11	8.9876898e-11	8.9379795e-11	8.9346419e-11	8.904124e-11	8.8811167e-11	8.8823088e-11	8.9650398e-11	8.9407211e-11	8.8742028e-11	8.9588413e-11	8.9738612e-11	8.9527614e-11	8.9346419e-11	8.9102038e-11	8.9540729e-11	8.9584833e-11	8.9264166e-11	8.9115153e-11	8.9419132e-11	8.9701663e-11	9.0099816e-11	8.9349993e-11	9.0123659e-11	8.8968527e-11	8.947397e-11	8.9375028e-11	9.0239295e-11	8.9521654e-11	8.9328538e-11	8.9397677e-11	8.9296348e-11	8.872772e-11	8.9695702e-11	8.9077003e-11	8.9721924e-11	8.9136608e-11	8.932019e-11	8.936072e-11	8.9234363e-11	8.939529e-11	9.0080748e-11	8.8688383e-11	8.9291581e-11	8.9024552e-11	8.9620596e-11	8.9513313e-11	8.963133e-11	8.9919815e-11	8.9580066e-11	8.9637291e-11	9.009863e-11	8.9503772e-11	8.9895973e-11	9.0201145e-11	8.9543116e-11	8.9175951e-11	8.8776597e-11	8.9489471e-11	8.9248664e-11	8.9559804e-11	9.1015348e-11	9.0495597e-11	9.1151246e-11	8.9820873e-11	9.2090613e-11	8.9013824e-11	8.9116346e-11	8.8882693e-11	8.8904148e-11	8.9031706e-11	8.8628778e-11	8.9478737e-11	8.8964947e-11	8.9537155e-11	8.9648018e-11	8.9152109e-11	8.9609868e-11	8.9357147e-11	8.8994749e-11	8.9030512e-11	8.9590793e-11	8.9290388e-11	8.9286814e-11	8.9527614e-11	8.9291581e-11	8.9329731e-11	8.9112766e-11	8.9346419e-11	8.9699276e-11	8.9054354e-11	8.9363107e-11	8.911992e-11	8.9406024e-11	8.8912495e-11	9.0278632e-11	8.9677821e-11	8.9400064e-11	8.9026939e-11	8.9727885e-11	8.9456088e-11	8.9228402e-11	9.0122472e-11	8.9469203e-11	8.9493045e-11	8.9413171e-11	8.9258205e-11	8.9578872e-11	9.3059789e-11	9.0352545e-11	9.5393901e-11	8.9643251e-11	8.9404831e-11	8.9743386e-11	9.5005281e-11	9.1823583e-11	8.9687355e-11	9.1563708e-11	1.0125304e-10	8.9117533e-11	8.963371e-11	8.9367874e-11	8.9442974e-11	8.9373835e-11	8.9606295e-11	8.9029319e-11	8.9262972e-11	8.9694509e-11	8.8999516e-11	8.9271313e-11	8.9130647e-11	8.9656359e-11	8.8422547e-11	8.9348799e-11	8.9797031e-11	9.0099816e-11	8.9344032e-11	8.9218861e-11	8.9100845e-11	8.9068662e-11	8.9229589e-11	8.9253431e-11	8.9435827e-11	8.9572912e-11	8.8857657e-11	8.9798217e-11	8.9289194e-11	8.8792092e-11	8.9736232e-11	8.9266546e-11	8.9806565e-11	8.959318e-11	8.9429866e-11	8.9103232e-11	8.9524041e-11	8.9351186e-11	8.9563378e-11	8.9901933e-11	8.9349993e-11	8.8622817e-11	8.9242704e-11	8.8696724e-11	8.8929183e-11	8.9267739e-11	8.9068662e-11	8.8919649e-11	8.8895807e-11	8.9923388e-11	8.9547883e-11	8.9895973e-11	8.9411985e-11	8.9676627e-11	8.9441787e-11	8.9209327e-11	8.9450128e-11	8.9394103e-11	9.0023523e-11	8.9482317e-11	8.9304696e-11	8.9835174e-11	8.900071e-11	8.9688548e-11
[truncated: 511,998 more chars]
