# Supplementary material for: Long-distance electron transport in multicellular freshwater cable bacteria
Source: eLife. 2024 Aug 29;12:RP91097. doi: 10.7554/eLife.91097 (PMC11361709; doi:10.7554/eLife.91097)
Supplement: Figure 7—source data 3. [file elife-91097-fig7-data3.zip › Figure 7CableAuIDA50005AmplitudeRetrace.txt]

9.2690883e-08	9.2622678e-08	9.2564697e-08	9.2520239e-08	9.2536254e-08	9.263897e-08	9.2668792e-08	9.2600587e-08	9.2529625e-08	9.2633996e-08	9.2494012e-08	9.2475787e-08	9.2584024e-08	9.247772e-08	9.2656641e-08	9.2757702e-08	9.2621853e-08	9.268895e-08	9.26224e-08	9.2475233e-08	9.2628476e-08	9.2611913e-08	9.2694748e-08	9.2711311e-08	9.2787516e-08	9.2743619e-08	9.2591478e-08	9.2632618e-08	9.2502013e-08	9.2545363e-08	9.2700823e-08	9.2721528e-08	9.2721528e-08	9.2725948e-08	9.2693639e-08	9.2697782e-08	9.2655263e-08	9.2436025e-08	9.2452041e-08	9.2475233e-08	9.2572151e-08	9.2481031e-08	9.2571874e-08	9.2725394e-08	9.2735611e-08	9.2915634e-08	9.2605006e-08	9.2785037e-08	9.2789726e-08	9.2740301e-08	9.2763223e-08	9.2598931e-08	9.2508088e-08	9.2589268e-08	9.2506433e-08	9.2487383e-08	9.2602797e-08	9.2366996e-08	9.1931838e-08	9.1617345e-08	9.1499167e-08	9.2268699e-08	9.1807308e-08	9.2276707e-08	9.2488484e-08	9.2451486e-08	9.2532112e-08	9.2671002e-08	9.2808229e-08	9.2735888e-08	9.2824244e-08	9.276819e-08	9.2783928e-08	9.2843848e-08	9.2796633e-08	9.2818169e-08	9.2832252e-08	9.2938002e-08	9.2982731e-08	9.2662439e-08	9.2641734e-08	9.2754661e-08	9.2766811e-08	9.2659128e-08	9.2662717e-08	9.2634551e-08	9.2556135e-08	9.2652499e-08	9.2517205e-08	9.257905e-08	9.2476064e-08	9.2520793e-08	9.2623232e-08	9.2652776e-08	9.2714899e-08	9.250008e-08	9.251665e-08	9.25357e-08	9.2498425e-08	9.2555581e-08	9.2614393e-08	9.2695572e-08	9.2651121e-08	9.2743896e-08	9.2671279e-08	9.2704411e-08	9.2673211e-08	9.2627374e-08	9.2814304e-08	9.2641457e-08	9.2761844e-08	9.2521894e-08	9.263676e-08	9.2686186e-08	9.2646424e-08	9.2794977e-08	9.2719596e-08	9.2639524e-08	9.2476064e-08	9.2484072e-08	9.2487383e-08	9.2362299e-08	9.2502844e-08	9.2491803e-08	9.2536808e-08	9.2548959e-08	9.2482964e-08	9.2651945e-08	9.2664095e-08	9.2650843e-08	9.2556412e-08	9.2690605e-08	9.263124e-08	9.2456183e-08	9.2643667e-08	9.2688119e-08	9.2593133e-08	9.2637038e-08	9.2770122e-08	9.2648911e-08	9.2438512e-08	9.2600317e-08	9.2677077e-08	9.270137e-08	9.2609703e-08	9.2569941e-08	9.2591755e-08	9.2604452e-08	9.2635659e-08	9.2547296e-08	9.2581814e-08	9.2478544e-08	9.2538741e-08	9.250892e-08	9.2457284e-08	9.262461e-08	9.2693085e-08	9.2658297e-08	9.2538741e-08	9.2567454e-08	9.2628753e-08	9.2645045e-08	9.2614123e-08	9.2573806e-08	9.2673481e-08	9.2705513e-08	9.2675968e-08	9.2706621e-08	9.2822035e-08	9.285268e-08	9.2820379e-08	9.26768e-08	9.2684807e-08	9.2774265e-08	9.2671002e-08	9.2742788e-08	9.2825346e-08	9.2890787e-08	9.2744997e-08	9.2608595e-08	9.261025e-08	9.2702479e-08	9.2566353e-08	9.2596999e-08	9.2649188e-08	9.277813e-08	9.2428294e-08	9.2671002e-08	9.2747484e-08	9.2743342e-08	9.2798565e-08	9.2682598e-08	9.2486829e-08	9.2590923e-08	9.270358e-08	9.2695295e-08	9.2947388e-08	9.2785584e-08	9.2978318e-08	9.2978318e-08	9.2851856e-08	9.308269e-08	9.2790835e-08	9.287367e-08	9.2553925e-08	9.3050105e-08	9.3505975e-08	9.3888943e-08	9.3659771e-08	9.3208321e-08	9.2384113e-08	9.1885724e-08	9.1686644e-08	9.1693273e-08	9.195724e-08	9.2441546e-08	9.3027744e-08	9.2560832e-08	9.2918398e-08	9.2751073e-08	9.2680942e-08	9.2519137e-08	9.2873393e-08	9.2550891e-08	9.4369661e-08	9.2185587e-08	9.214196e-08	9.2289682e-08	9.2532666e-08	9.211076e-08	9.2119869e-08	9.2062713e-08	9.2647802e-08	9.2852133e-08	9.313073e-08	9.3058667e-08	9.2742788e-08	9.2727326e-08	9.2206847e-08	9.2128154e-08	9.2203535e-08	9.267017e-08	9.0967092e-08	9.279691e-08	9.2745275e-08	9.2838327e-08	9.3307172e-08	9.2450662e-08	9.3055903e-08	9.3385587e-08	9.2802985e-08	9.3126587e-08	9.3169113e-08	9.2975e-08	9.2746106e-08	9.2682875e-08	9.2613568e-08	9.2711311e-08	9.264587e-08	9.2568285e-08	9.2709378e-08	9.2466671e-08	9.2560278e-08	9.2457562e-08	9.2514718e-08	9.2831975e-08	9.3210808e-08	9.3605095e-08	9.3117755e-08	9.3081304e-08	9.3125763e-08	9.2790003e-08	9.234104e-08	9.2452318e-08	9.2613568e-08	9.3016418e-08	9.3370126e-08	9.3530822e-08	9.3514529e-08	9.3396082e-08	9.3382823e-08	9.3497412e-08	9.3755304e-08	9.4038874e-08	9.4100173e-08	9.3516462e-08	9.3436391e-08	9.3501278e-08	9.2799944e-08	9.2340485e-08	9.1975743e-08	9.1555215e-08	9.1186322e-08	9.1610715e-08	9.0016421e-08	9.217316e-08	9.2236668e-08	9.2478544e-08	9.2577672e-08	9.2314259e-08	9.1784671e-08	9.116976e-08	9.1024525e-08	9.1750707e-08	9.2286371e-08	9.2373895e-08	9.2659405e-08	9.3276519e-08	9.3561475e-08	9.4111492e-08	9.4068696e-08	9.3380066e-08	9.2902383e-08	9.244652e-08	9.2424152e-08	9.2391574e-08	9.237997e-08	9.2366164e-08	9.2673481e-08	9.2746653e-08	9.2696681e-08	9.2383289e-08	9.2407035e-08	9.2605006e-08	9.2514995e-08	9.2713243e-08	9.2579327e-08	9.2576293e-08	9.2629584e-08	9.2622955e-08	9.2747207e-08	9.2913702e-08	9.2597276e-08	9.258126e-08	9.2542052e-08	9.2509474e-08	9.2480207e-08	9.2601141e-08	9.2395986e-08	9.2690883e-08	9.3183743e-08	9.3430593e-08	9.4137725e-08	9.3700081e-08	9.3610623e-08	9.3618901e-08	9.3621111e-08	9.3270167e-08	9.3196171e-08	9.3031332e-08	9.2873115e-08	9.2536531e-08	9.2388255e-08	9.2859587e-08	9.2731469e-08	9.2503676e-08	9.2208779e-08	9.2404271e-08	9.2649188e-08	9.285931e-08	9.3018627e-08	9.2788625e-08	9.2496769e-08	9.2431883e-08	9.2316746e-08	9.2522171e-08	9.2579604e-08	9.2574361e-08	9.2680111e-08	9.2709932e-08	9.2827833e-08	9.2687564e-08	9.2709655e-08	9.2779786e-08	9.2637038e-08	9.2681212e-08	9.2659405e-08	9.2719873e-08	9.2753282e-08	9.2453696e-08	9.2373625e-08	9.2567731e-08	9.2594789e-08	9.2547026e-08	9.2626266e-08	9.2486005e-08	9.2554203e-08	9.2594512e-08	9.3074128e-08	9.2438512e-08	9.241311e-08	9.2391574e-08	9.2558899e-08	9.2665751e-08	9.2696681e-08	9.2818723e-08	9.2872838e-08	9.2893828e-08	9.2821757e-08	9.2697782e-08	9.2422496e-08	9.2372794e-08	9.2582091e-08	9.2628476e-08	9.2572975e-08	9.2751627e-08	9.2623786e-08	9.2735057e-08	9.2787246e-08	9.2709378e-08	9.2762392e-08	9.2617988e-08	9.2839706e-08	9.2702756e-08	9.2616602e-08	9.2633996e-08	9.2392398e-08	9.2494837e-08	9.2557791e-08	9.2864006e-08	9.2927237e-08	9.2700823e-08	9.2616879e-08	9.2644768e-08	9.2595066e-08	9.2632341e-08	9.2828664e-08	9.2625442e-08	9.271573e-08	9.2731469e-08	9.2851025e-08	9.2814304e-08	9.290045e-08	9.2687564e-08	9.2938279e-08	9.2839429e-08	9.2748586e-08	9.2620468e-08	9.2539018e-08	9.2645323e-08	9.2630685e-08	9.2430781e-08	9.2588166e-08	9.2479652e-08	9.2493735e-08	9.2393776e-08	9.2446243e-08	9.2658851e-08	9.2897416e-08	9.2779516e-08	9.2580436e-08	9.2542052e-08	9.2604452e-08	9.2901004e-08	9.2705235e-08	9.2709655e-08	9.2510575e-08	9.2829488e-08	9.3523923e-08	9.4251206e-08	9.463335e-08	9.4553833e-08	9.296258e-08	9.1914444e-08	9.0777121e-08	8.8632255e-08	8.7020574e-08	8.9949879e-08	9.17438e-08	9.1885454e-08	9.2475233e-08	9.28259e-08	9.2752451e-08	9.261025e-08	9.2399304e-08	9.2489316e-08	9.2659953e-08	9.280685e-08	9.2598107e-08	9.2576016e-08	9.2613568e-08	9.2621022e-08	9.2574084e-08	9.2625996e-08	9.2591755e-08	9.2685632e-08	9.2615224e-08	9.2683422e-08	9.2472469e-08	9.2595066e-08	9.2447344e-08	9.2524658e-08	9.2553925e-08	9.2491248e-08	9.2606385e-08	9.2486552e-08	9.2455629e-08	9.2770954e-08	9.254564e-08	9.2489039e-08	9.2719318e-08	9.2853234e-08	9.2735888e-08	9.2600317e-08	9.2531835e-08	9.2405649e-08	9.2471922e-08	9.2522171e-08	9.2660507e-08	9.256884e-08	9.2669069e-08	9.2595066e-08
9.2804918e-08	9.2678732e-08	9.268232e-08	9.2620468e-08	9.2637315e-08	9.26768e-08	9.2595343e-08	9.2539295e-08	9.2504223e-08	9.2445134e-08	9.2565799e-08	9.2648634e-08	9.248545e-08	9.264339e-08	9.2712419e-08	9.2648911e-08	9.2907356e-08	9.2624887e-08	9.2516096e-08	9.261467e-08	9.2434924e-08	9.2603351e-08	9.2575739e-08	9.2660507e-08	9.2600317e-08	9.2579327e-08	9.2680111e-08	9.250008e-08	9.2548959e-08	9.2609149e-08	9.2718764e-08	9.2734233e-08	9.2772332e-08	9.268895e-08	9.2614947e-08	9.2671279e-08	9.249235e-08	9.2585125e-08	9.2499533e-08	9.252107e-08	9.2574361e-08	9.2572151e-08	9.2738922e-08	9.2775373e-08	9.2925028e-08	9.28571e-08	9.2750518e-08	9.26536e-08	9.2702479e-08	9.2673211e-08	9.2577949e-08	9.2657743e-08	9.2534044e-08	9.2476888e-08	9.2453419e-08	9.2444857e-08	9.2234181e-08	9.2332755e-08	9.2368929e-08	9.2186966e-08	9.2391296e-08	9.269143e-08	9.2539295e-08	9.2717663e-08	9.2551993e-08	9.2650566e-08	9.274472e-08	9.2740855e-08	9.2724015e-08	9.268922e-08	9.2568563e-08	9.2760182e-08	9.2745552e-08	9.2770122e-08	9.2763223e-08	9.2754938e-08	9.2750241e-08	9.2618258e-08	9.2664926e-08	9.2749694e-08	9.267238e-08	9.2568563e-08	9.2553925e-08	9.23866e-08	9.2511129e-08	9.258568e-08	9.2760736e-08	9.2543708e-08	9.2542884e-08	9.248545e-08	9.2573806e-08	9.2672657e-08	9.2613845e-08	9.2843848e-08	9.2704134e-08	9.2660507e-08	9.2556135e-08	9.2623232e-08	9.2605838e-08	9.2626266e-08	9.2688119e-08	9.2687564e-08	9.2694748e-08	9.2469435e-08	9.260998e-08	9.2596451e-08	9.2567731e-08	9.2691984e-08	9.2650566e-08	9.2693639e-08	9.2572975e-08	9.2600587e-08	9.2728428e-08	9.265802e-08	9.2673481e-08	9.2414489e-08	9.2519137e-08	9.2301008e-08	9.2482686e-08	9.2387701e-08	9.235761e-08	9.2475233e-08	9.2471922e-08	9.2405649e-08	9.2517205e-08	9.2488762e-08	9.2656087e-08	9.2520516e-08	9.2672103e-08	9.2696951e-08	9.2648079e-08	9.2501743e-08	9.2632895e-08	9.265802e-08	9.267238e-08	9.2820379e-08	9.2770954e-08	9.2698883e-08	9.270579e-08	9.2716007e-08	9.2633449e-08	9.2632341e-08	9.2667136e-08	9.246336e-08	9.254564e-08	9.2566076e-08	9.2549506e-08	9.2523827e-08	9.2418077e-08	9.2465292e-08	9.2457839e-08	9.2528801e-08	9.2497601e-08	9.2594242e-08	9.265554e-08	9.2578773e-08	9.2468603e-08	9.2505331e-08	9.2497878e-08	9.2604729e-08	9.2585402e-08	9.2592579e-08	9.2550614e-08	9.2699437e-08	9.2651668e-08	9.2667406e-08	9.271573e-08	9.2830597e-08	9.2807674e-08	9.2756594e-08	9.2703026e-08	9.2846335e-08	9.2743896e-08	9.2680111e-08	9.2825623e-08	9.2690883e-08	9.2779239e-08	9.2596174e-08	9.2625164e-08	9.2510021e-08	9.2455629e-08	9.2534044e-08	9.2616879e-08	9.2538741e-08	9.2572705e-08	9.2578773e-08	9.2664095e-08	9.2637315e-08	9.2513886e-08	9.277371e-08	9.2590646e-08	9.2641734e-08	9.2680388e-08	9.2682043e-08	9.2852957e-08	9.2942422e-08	9.3148955e-08	9.3492716e-08	9.3324289e-08	9.3381168e-08	9.3325667e-08	9.2861796e-08	9.2767365e-08	9.253322e-08	9.2823967e-08	9.3104227e-08	9.3127973e-08	9.2822312e-08	9.2662162e-08	9.2276707e-08	9.1813106e-08	9.151352e-08	9.1736901e-08	9.2706344e-08	9.3015871e-08	9.320528e-08	9.2969479e-08	9.3209977e-08	9.2910668e-08	9.2976109e-08	9.2737544e-08	9.2872284e-08	9.1861708e-08	9.2040075e-08	9.2541498e-08	9.1430138e-08	9.1837684e-08	9.2241642e-08	9.2502567e-08	9.2458116e-08	9.1959173e-08	9.2308461e-08	9.2312327e-08	9.2527145e-08	9.2513339e-08	9.2910113e-08	9.2850478e-08	9.3115545e-08	9.3027467e-08	9.265333e-08	9.2534044e-08	9.249014e-08	9.3924285e-08	9.2835009e-08	9.2597553e-08	9.2111868e-08	9.1931561e-08	9.0206669e-08	9.1982642e-08	9.3372059e-08	9.2325301e-08	9.2494012e-08	9.2976656e-08	9.2841915e-08	9.2798011e-08	9.2785037e-08	9.2847436e-08	9.2699992e-08	9.2556689e-08	9.2708277e-08	9.2577672e-08	9.260004e-08	9.2602797e-08	9.2625442e-08	9.2536808e-08	9.2523557e-08	9.2644768e-08	9.2440445e-08	9.3132662e-08	9.2993226e-08	9.3141225e-08	9.3036022e-08	9.2300454e-08	9.2276707e-08	9.3300542e-08	9.3609515e-08	9.311168e-08	9.2910945e-08	9.3111957e-08	9.3610069e-08	9.3429492e-08	9.308517e-08	9.2812371e-08	9.295043e-08	9.2519961e-08	9.2902383e-08	9.2883333e-08	9.2577118e-08	9.2299345e-08	9.2083425e-08	9.1646335e-08	9.1142972e-08	9.1290971e-08	9.1638604e-08	9.2117112e-08	9.2447621e-08	9.2480207e-08	9.2741409e-08	9.2633996e-08	9.259783e-08	9.250008e-08	9.206078e-08	9.2309008e-08	9.2324477e-08	9.2891064e-08	9.3327053e-08	9.3361287e-08	9.3473112e-08	9.3524747e-08	9.3172147e-08	9.2967269e-08	9.3264646e-08	9.2683699e-08	9.2686186e-08	9.1875783e-08	9.1624521e-08	9.1922452e-08	9.26456e-08	9.261246e-08	9.2515819e-08	9.2358711e-08	9.2439059e-08	9.244652e-08	9.2541498e-08	9.2635382e-08	9.258126e-08	9.2696126e-08	9.261219e-08	9.2463637e-08	9.2421118e-08	9.2368097e-08	9.2354021e-08	9.2463083e-08	9.2451486e-08	9.2547573e-08	9.2602519e-08	9.2481031e-08	9.2606939e-08	9.2674867e-08	9.2693362e-08	9.3303306e-08	9.3581626e-08	9.3674956e-08	9.3232615e-08	9.3378681e-08	9.3686552e-08	9.4203443e-08	9.415816e-08	9.3347481e-08	9.3043752e-08	9.2513062e-08	9.2710209e-08	9.2460049e-08	9.2697782e-08	9.2857931e-08	9.2696403e-08	9.251665e-08	9.2337729e-08	9.242774e-08	9.2651398e-08	9.2532943e-08	9.2822035e-08	9.2870906e-08	9.2630685e-08	9.2521894e-08	9.272015e-08	9.2875602e-08	9.2679556e-08	9.2619366e-08	9.2716562e-08	9.2646701e-08	9.2596174e-08	9.2663271e-08	9.2725116e-08	9.2457007e-08	9.2325855e-08	9.2611636e-08	9.2733124e-08	9.2637592e-08	9.2551716e-08	9.248545e-08	9.2424983e-08	9.2503399e-08	9.2312604e-08	9.2406204e-08	9.2490971e-08	9.2587612e-08	9.2408413e-08	9.2571597e-08	9.2762946e-08	9.2455629e-08	9.254785e-08	9.2632618e-08	9.2463083e-08	9.2579882e-08	9.2766534e-08	9.2843294e-08	9.280933e-08	9.2684807e-08	9.2781995e-08	9.2639795e-08	9.278034e-08	9.2854613e-08	9.2820379e-08	9.2788071e-08	9.2507541e-08	9.2603074e-08	9.2483241e-08	9.2438235e-08	9.2553925e-08	9.2526868e-08	9.2633172e-08	9.2568563e-08	9.2700269e-08	9.2738368e-08	9.2806019e-08	9.2863729e-08	9.2892719e-08	9.2812371e-08	9.2854613e-08	9.3047348e-08	9.3036299e-08	9.2850748e-08	9.2605006e-08	9.2572975e-08	9.2830867e-08	9.2491526e-08	9.2582368e-08	9.2503946e-08	9.2636483e-08	9.2788071e-08	9.2728705e-08	9.257905e-08	9.2802985e-08	9.2789179e-08	9.2796078e-08	9.2780063e-08	9.2510852e-08	9.2656919e-08	9.2923372e-08	9.3017249e-08	9.2974453e-08	9.2602249e-08	9.2486275e-08	9.2116835e-08	9.229079e-08	9.2657196e-08	9.2860411e-08	9.2889131e-08	9.2861242e-08	9.2767642e-08	9.2650566e-08	9.2608595e-08	9.263897e-08	9.2878636e-08	9.2666028e-08	9.2822866e-08	9.3125763e-08	9.3684065e-08	9.4423783e-08	9.4827186e-08	9.3957418e-08	9.3748675e-08	9.2352089e-08	9.1125301e-08	8.9353193e-08	8.686429e-08	8.8645514e-08	9.148674e-08	9.113856e-08	9.2253238e-08	9.2693085e-08	9.2815959e-08	9.2762946e-08	9.2773163e-08	9.2584848e-08	9.2661608e-08	9.2530456e-08	9.2592032e-08	9.2823413e-08	9.2755215e-08	9.2696681e-08	9.2652222e-08	9.2586511e-08	9.2547026e-08	9.2493735e-08	9.2459771e-08	9.2616879e-08	9.2863452e-08	9.2714075e-08	9.2828387e-08	9.2627097e-08	9.2422496e-08	9.2703026e-08	9.2686186e-08	9.28571e-08	9.2684253e-08	9.235098e-08	9.2431883e-08	9.2536254e-08	9.2437681e-08	9.254785e-08	9.2588444e-08	9.26224e-08	9.2685632e-08	9.2669893e-08	9.2536808e-08	9.249235e-08	9.258347e-08	9.2666305e-08	9.2712689e-08	9.2780894e-08
9.2659405e-08	9.2738098e-08	9.2516096e-08	9.2600317e-08	9.2619921e-08	9.2443756e-08	9.2566907e-08	9.2534599e-08	9.2626543e-08	9.2540397e-08	9.2546472e-08	9.2624333e-08	9.2640626e-08	9.2616325e-08	9.2631794e-08	9.2843571e-08	9.2683422e-08	9.2707999e-08	9.2716832e-08	9.2453696e-08	9.2702756e-08	9.2650012e-08	9.2558899e-08	9.254785e-08	9.2566353e-08	9.2458663e-08	9.2634828e-08	9.2631794e-08	9.2711588e-08	9.2816514e-08	9.2735888e-08	9.2694194e-08	9.2709655e-08	9.2584848e-08	9.2462805e-08	9.2410623e-08	9.2538741e-08	9.2520239e-08	9.2491526e-08	9.247772e-08	9.2546749e-08	9.2712142e-08	9.2648911e-08	9.2541775e-08	9.2541228e-08	9.2561656e-08	9.2639524e-08	9.2574084e-08	9.2376105e-08	9.2586781e-08	9.2604182e-08	9.245894e-08	9.2573806e-08	9.2605283e-08	9.2491526e-08	9.2547296e-08	9.2572428e-08	9.2540397e-08	9.2524935e-08	9.252328e-08	9.2584578e-08	9.2708554e-08	9.2660507e-08	9.2633172e-08	9.2654986e-08	9.2703303e-08	9.2711865e-08	9.2747761e-08	9.2717386e-08	9.2754107e-08	9.2624056e-08	9.267459e-08	9.2671826e-08	9.2687017e-08	9.2656087e-08	9.2650566e-08	9.2630131e-08	9.2596174e-08	9.2660784e-08	9.2685632e-08	9.2665204e-08	9.2375558e-08	9.2319226e-08	9.2450932e-08	9.2661061e-08	9.2626266e-08	9.2661061e-08	9.2681212e-08	9.2609149e-08	9.2536254e-08	9.2557514e-08	9.2672657e-08	9.2636483e-08	9.2587889e-08	9.2601141e-08	9.2617711e-08	9.2692261e-08	9.2590646e-08	9.2678732e-08	9.2546195e-08	9.2699715e-08	9.2695018e-08	9.2662439e-08	9.2682043e-08	9.2573252e-08	9.2578773e-08	9.255006e-08	9.2613845e-08	9.263124e-08	9.2664372e-08	9.2666305e-08	9.2675144e-08	9.273009e-08	9.2665751e-08	9.235319e-08	9.233414e-08	9.2286648e-08	9.2390465e-08	9.2471922e-08	9.2418077e-08	9.2575739e-08	9.2551161e-08	9.2556412e-08	9.2644491e-08	9.2716284e-08	9.2788902e-08	9.2676522e-08	9.2827555e-08	9.2832529e-08	9.2712966e-08	9.2579327e-08	9.2642281e-08	9.2616325e-08	9.2539295e-08	9.2713243e-08	9.2561933e-08	9.2659953e-08	9.2690328e-08	9.2662439e-08	9.2581814e-08	9.2614393e-08	9.249456e-08	9.2498148e-08	9.2532666e-08	9.2481862e-08	9.2459217e-08	9.2483241e-08	9.2498702e-08	9.2455075e-08	9.2556412e-08	9.2605006e-08	9.2540951e-08	9.2632895e-08	9.2721805e-08	9.2736713e-08	9.2630408e-08	9.262461e-08	9.2656087e-08	9.2669616e-08	9.2644491e-08	9.2645323e-08	9.2619644e-08	9.2687017e-08	9.2695849e-08	9.2783928e-08	9.2680665e-08	9.2751073e-08	9.2594789e-08	9.2665204e-08	9.2715176e-08	9.2634274e-08	9.2644491e-08	9.2699437e-08	9.2738922e-08	9.2611913e-08	9.2685084e-08	9.2468056e-08	9.2555304e-08	9.2497324e-08	9.2488484e-08	9.2448452e-08	9.2415043e-08	9.268895e-08	9.3002612e-08	9.3458482e-08	9.3587424e-08	9.3283973e-08	9.2835009e-08	9.2666859e-08	9.2506433e-08	9.2616055e-08	9.2577672e-08	9.2682875e-08	9.2666028e-08	9.2862344e-08	9.3124108e-08	9.3714164e-08	9.38536e-08	9.4136894e-08	9.4363585e-08	9.3804452e-08	9.3577214e-08	9.2625164e-08	9.2420841e-08	9.2297135e-08	9.2486829e-08	9.2236668e-08	9.2118491e-08	9.2151346e-08	9.1890421e-08	9.1814215e-08	9.1725305e-08	9.2366719e-08	9.2830042e-08	9.299599e-08	9.3333675e-08	9.2809607e-08	9.2857654e-08	9.2999855e-08	9.3058667e-08	9.3566165e-08	9.2740578e-08	9.3031609e-08	9.1540855e-08	9.1538652e-08	9.1899807e-08	9.2246609e-08	9.2543708e-08	9.2702479e-08	9.2874217e-08	9.3143711e-08	9.2855721e-08	9.2839151e-08	9.2379423e-08	9.2285539e-08	9.2654709e-08	9.3198935e-08	9.3366538e-08	9.3040164e-08	9.2606939e-08	9.2686463e-08	9.2410069e-08	9.2876704e-08	9.2088122e-08	9.1744077e-08	9.1854247e-08	9.1760093e-08	9.1795989e-08	9.189484e-08	9.1810072e-08	9.1759269e-08	9.2378038e-08	9.2154664e-08	9.2316469e-08	9.2417523e-08	9.2776752e-08	9.2710756e-08	9.267238e-08	9.2675691e-08	9.2536531e-08	9.2262901e-08	9.2378038e-08	9.2560001e-08	9.2548127e-08	9.2588714e-08	9.2358434e-08	9.1978499e-08	9.1778873e-08	9.1667872e-08	9.2146657e-08	9.3052869e-08	9.2902106e-08	9.3075784e-08	9.3184575e-08	9.3121344e-08	9.3249461e-08	9.3034089e-08	9.2913155e-08	9.2952639e-08	9.3189271e-08	9.3097597e-08	9.2355677e-08	9.1683887e-08	9.1938738e-08	9.1658485e-08	9.1400594e-08	9.1857011e-08	9.1563777e-08	9.2124289e-08	9.1969113e-08	9.1990373e-08	9.1703768e-08	9.1664283e-08	9.186364e-08	9.2390465e-08	9.2606662e-08	9.2675968e-08	9.2764047e-08	9.2865108e-08	9.2957883e-08	9.3104227e-08	9.2717386e-08	9.0382557e-08	9.3095665e-08	9.3080757e-08	9.3234824e-08	9.3344447e-08	9.3121066e-08	9.2449554e-08	9.2330552e-08	9.2098063e-08	9.2261793e-08	9.2509751e-08	9.2189453e-08	9.2085635e-08	9.2058023e-08	9.2498425e-08	9.2681212e-08	9.2543985e-08	9.256663e-08	9.2564697e-08	9.2675691e-08	9.2718494e-08	9.2579604e-08	9.2734233e-08	9.275135e-08	9.2650843e-08	9.2678732e-08	9.2616602e-08	9.2483241e-08	9.24421e-08	9.2058301e-08	9.2179789e-08	9.2443202e-08	9.255227e-08	9.257905e-08	9.2661061e-08	9.2737267e-08	9.263897e-08	9.2539018e-08	9.2868149e-08	9.3396906e-08	9.3608961e-08	9.404495e-08	9.3782639e-08	9.3945275e-08	9.3596817e-08	9.319286e-08	9.2999024e-08	9.2554757e-08	9.2161564e-08	9.1589179e-08	9.2231701e-08	9.2744166e-08	9.2651668e-08	9.2633726e-08	9.2442654e-08	9.2588991e-08	9.2343804e-08	9.2320612e-08	9.2440445e-08	9.2484619e-08	9.2663271e-08	9.2705235e-08	9.2858755e-08	9.2800221e-08	9.2898517e-08	9.2954018e-08	9.2728158e-08	9.2633449e-08	9.2701093e-08	9.265581e-08	9.2707445e-08	9.2706891e-08	9.2625442e-08	9.2670447e-08	9.2599485e-08	9.2580159e-08	9.2616055e-08	9.2549506e-08	9.2657743e-08	9.2453142e-08	9.2382734e-08	9.2568563e-08	9.2589545e-08	9.2800775e-08	9.268232e-08	9.2693362e-08	9.2023235e-08	9.2104131e-08	9.2524935e-08	9.2606115e-08	9.2466948e-08	9.2308184e-08	9.2592309e-08	9.2609703e-08	9.2765433e-08	9.2878636e-08	9.2728982e-08	9.272788e-08	9.2908735e-08	9.290266e-08	9.2696681e-08	9.2734503e-08	9.2659675e-08	9.2748586e-08	9.2738098e-08	9.2704688e-08	9.2553371e-08	9.2626543e-08	9.2716007e-08	9.261219e-08	9.2686463e-08	9.2868419e-08	9.2718764e-08	9.2658574e-08	9.2762114e-08	9.2786692e-08	9.2786692e-08	9.281154e-08	9.2996267e-08	9.2822866e-08	9.2694748e-08	9.2666028e-08	9.2687841e-08	9.2616325e-08	9.2717663e-08	9.2875879e-08	9.2770954e-08	9.2680111e-08	9.2675144e-08	9.2724015e-08	9.2815959e-08	9.2744997e-08	9.2735057e-08	9.2696951e-08	9.2611081e-08	9.2635105e-08	9.2665204e-08	9.2828934e-08	9.2853234e-08	9.2920608e-08	9.2840537e-08	9.2482964e-08	9.2510852e-08	9.2862898e-08	9.3100638e-08	9.302277e-08	9.3032156e-08	9.2866216e-08	9.2945733e-08	9.3060045e-08	9.3105328e-08	9.2916466e-08	9.2588166e-08	9.2690883e-08	9.2931103e-08	9.3104774e-08	9.3536343e-08	9.4221384e-08	9.5032341e-08	9.4718949e-08	9.4161194e-08	9.247772e-08	9.140998e-08	8.978504e-08	8.7713069e-08	8.724146e-08	8.9826457e-08	9.041127e-08	9.2061335e-08	9.2550337e-08	9.2570495e-08	9.2571042e-08	9.2672103e-08	9.2741963e-08	9.2653053e-08	9.2579882e-08	9.2646701e-08	9.2555034e-08	9.2643113e-08	9.256442e-08	9.260998e-08	9.2565244e-08	9.2399027e-08	9.2524658e-08	9.2823136e-08	9.2815405e-08	9.2657473e-08	9.2799667e-08	9.2632618e-08	9.2740855e-08	9.2704958e-08	9.2555581e-08	9.2638416e-08	9.2396263e-08	9.2611636e-08	9.2616055e-08	9.2654432e-08	9.257905e-08	9.2682043e-08	9.2536808e-08	9.2426916e-08	9.2554203e-08	9.2652499e-08	9.2814581e-08	9.2767365e-08	9.2701647e-08	9.2748863e-08	9.2732847e-08	9.2664372e-08	9.2440168e-08
9.2523557e-08	9.2563312e-08	9.2634551e-08	9.2496769e-08	9.2476611e-08	9.2568563e-08	9.2639524e-08	9.2637862e-08	9.275908e-08	9.2757972e-08	9.2749971e-08	9.2720697e-08	9.2756594e-08	9.2651121e-08	9.2483518e-08	9.2386877e-08	9.2194149e-08	9.2520239e-08	9.2629307e-08	9.2746653e-08	9.2633449e-08	9.2667683e-08	9.2658297e-08	9.2479929e-08	9.250229e-08	9.2618258e-08	9.2650566e-08	9.2726772e-08	9.2651121e-08	9.2707445e-08	9.2558345e-08	9.2512508e-08	9.2411177e-08	9.2458393e-08	9.248545e-08	9.2463637e-08	9.2531558e-08	9.247551e-08	9.2584578e-08	9.2558068e-08	9.263676e-08	9.2662994e-08	9.2656087e-08	9.2557791e-08	9.2391019e-08	9.2481031e-08	9.2683422e-08	9.2550337e-08	9.2458393e-08	9.237224e-08	9.2329167e-08	9.2512231e-08	9.2523003e-08	9.2586781e-08	9.2685632e-08	9.2735888e-08	9.265333e-08	9.2754938e-08	9.2617988e-08	9.2584024e-08	9.2532112e-08	9.2549506e-08	9.2638416e-08	9.2642281e-08	9.2847714e-08	9.2717663e-08	9.2630962e-08	9.2705513e-08	9.2497601e-08	9.2345736e-08	9.2512785e-08	9.253322e-08	9.2461427e-08	9.2573252e-08	9.2658574e-08	9.2726495e-08	9.2528246e-08	9.2602519e-08	9.2505054e-08	9.2527969e-08	9.2524381e-08	9.2565799e-08	9.2605006e-08	9.2739754e-08	9.2667136e-08	9.281375e-08	9.2752174e-08	9.2552547e-08	9.2616879e-08	9.2762946e-08	9.2733679e-08	9.2649465e-08	9.2590646e-08	9.2405102e-08	9.2479929e-08	9.2780617e-08	9.2622955e-08	9.2801322e-08	9.264587e-08	9.2684253e-08	9.2616055e-08	9.265333e-08	9.2584578e-08	9.2616879e-08	9.2622678e-08	9.2582368e-08	9.2542884e-08	9.2597276e-08	9.2566353e-08	9.2556135e-08	9.2555581e-08	9.2635659e-08	9.2613291e-08	9.2700823e-08	9.2599208e-08	9.2569941e-08	9.2544539e-08	9.2555858e-08	9.2543161e-08	9.2590376e-08	9.2575462e-08	9.2582916e-08	9.268895e-08	9.272263e-08	9.2753559e-08	9.2801599e-08	9.2878089e-08	9.2632618e-08	9.2646978e-08	9.2616879e-08	9.2566907e-08	9.2584578e-08	9.2562765e-08	9.2803255e-08	9.2568285e-08	9.2582091e-08	9.2680942e-08	9.2514163e-08	9.2679834e-08	9.2605838e-08	9.2398196e-08	9.2547026e-08	9.2337174e-08	9.2407312e-08	9.2519414e-08	9.2578503e-08	9.2592579e-08	9.2598931e-08	9.2637592e-08	9.2604452e-08	9.2654709e-08	9.2743342e-08	9.2748039e-08	9.273257e-08	9.2749971e-08	9.2665751e-08	9.2633726e-08	9.2648357e-08	9.265333e-08	9.2640903e-08	9.2700823e-08	9.2625164e-08	9.2651398e-08	9.2778407e-08	9.272015e-08	9.2774265e-08	9.2673211e-08	9.27323e-08	9.2618812e-08	9.2691153e-08	9.2692815e-08	9.2626266e-08	9.259341e-08	9.2674867e-08	9.2611636e-08	9.2450662e-08	9.2483795e-08	9.2299345e-08	9.2426362e-08	9.250892e-08	9.2532666e-08	9.2624887e-08	9.2995712e-08	9.4173622e-08	9.4780525e-08	9.4364694e-08	9.3861054e-08	9.3075229e-08	9.2752174e-08	9.2934414e-08	9.2694471e-08	9.2799944e-08	9.2806296e-08	9.2857931e-08	9.3552913e-08	9.4122264e-08	9.41507e-08	9.420399e-08	9.383924e-08	9.3467591e-08	9.3451575e-08	9.2859864e-08	9.3139292e-08	9.2735888e-08	9.2436025e-08	9.2146934e-08	9.200722e-08	9.1998935e-08	9.2173991e-08	9.2449831e-08	9.2585125e-08	9.233414e-08	9.2901004e-08	9.3077993e-08	9.290045e-08	9.2400683e-08	9.2331376e-08	9.2138926e-08	9.2753837e-08	9.3073297e-08	9.2981907e-08	9.2752728e-08	9.2307076e-08	9.2428294e-08	9.2530456e-08	9.3030224e-08	9.3045415e-08	9.3272099e-08	9.340188e-08	9.3443298e-08	9.3184575e-08	9.3031879e-08	9.2941868e-08	9.2592856e-08	9.2308738e-08	9.2419732e-08	9.271573e-08	9.2889408e-08	9.2987428e-08	9.3206943e-08	9.2918675e-08	9.2866486e-08	9.2568285e-08	9.2290513e-08	9.2328612e-08	9.2064923e-08	9.2460326e-08	9.4506341e-08	9.2070174e-08	9.2213753e-08	9.2309008e-08	9.2217064e-08	9.2153286e-08	9.2197183e-08	9.2728705e-08	9.2712966e-08	9.2776752e-08	9.2735057e-08	9.2554757e-08	9.24733e-08	9.2618535e-08	9.2519961e-08	9.2567177e-08	9.2802431e-08	9.2668792e-08	9.2545093e-08	9.2205191e-08	9.1870817e-08	9.1605195e-08	9.1749598e-08	9.1835751e-08	9.2148589e-08	9.234104e-08	9.2395709e-08	9.2853234e-08	9.2985495e-08	9.2915634e-08	9.2328342e-08	9.2079283e-08	9.1970492e-08	9.1776663e-08	9.1600498e-08	9.1456364e-08	9.0964605e-08	9.1680576e-08	9.1776386e-08	9.1463271e-08	9.1812005e-08	9.183934e-08	9.2337729e-08	9.2445411e-08	9.2635929e-08	9.2484896e-08	9.2543985e-08	9.2693085e-08	9.2697782e-08	9.2673211e-08	9.2640072e-08	9.2921432e-08	9.3045685e-08	9.3005653e-08	9.3156686e-08	9.2094744e-08	9.3097043e-08	9.3347758e-08	9.3322633e-08	9.3062255e-08	9.2580706e-08	9.1987062e-08	9.2037311e-08	9.177252e-08	9.1420475e-08	9.1611547e-08	9.2001144e-08	9.2171781e-08	9.2580436e-08	9.2585125e-08	9.2596451e-08	9.2561379e-08	9.2625719e-08	9.2670724e-08	9.2575739e-08	9.2630408e-08	9.2585402e-08	9.2694194e-08	9.2735334e-08	9.2746376e-08	9.2657473e-08	9.2652776e-08	9.2588714e-08	9.2486829e-08	9.2493458e-08	9.2563312e-08	9.2543161e-08	9.274914e-08	9.2906802e-08	9.3012552e-08	9.2924196e-08	9.3012552e-08	9.2609703e-08	9.2592856e-08	9.3037677e-08	9.3724658e-08	9.3564509e-08	9.3451028e-08	9.3305786e-08	9.3034643e-08	9.2706067e-08	9.1800132e-08	9.1585314e-08	9.190174e-08	9.2286371e-08	9.2571319e-08	9.2606662e-08	9.2590646e-08	9.2261523e-08	9.256884e-08	9.2830597e-08	9.274693e-08	9.245894e-08	9.2281951e-08	9.2428017e-08	9.2491248e-08	9.2758249e-08	9.2759912e-08	9.2762669e-08	9.261246e-08	9.2657196e-08	9.2746653e-08	9.250892e-08	9.2532666e-08	9.2690328e-08	9.2749417e-08	9.2813472e-08	9.2899626e-08	9.2703303e-08	9.2627651e-08	9.2479375e-08	9.2476064e-08	9.2637592e-08	9.2618258e-08	9.2736165e-08	9.2659953e-08	9.2532943e-08	9.2767912e-08	9.2897416e-08	9.2788071e-08	9.2678455e-08	9.2682043e-08	9.2531558e-08	9.2433261e-08	9.2484896e-08	9.2595897e-08	9.2927785e-08	9.2778961e-08	9.2797734e-08	9.2748039e-08	9.2701924e-08	9.2636206e-08	9.2802154e-08	9.3023324e-08	9.302056e-08	9.2817615e-08	9.2582091e-08	9.2608595e-08	9.2675414e-08	9.2726772e-08	9.2756316e-08	9.2650289e-08	9.257905e-08	9.2631517e-08	9.2733124e-08	9.2762669e-08	9.2855167e-08	9.2741963e-08	9.2679009e-08	9.2683699e-08	9.2835563e-08	9.2690328e-08	9.282811e-08	9.2499256e-08	9.2443756e-08	9.2698613e-08	9.2783104e-08	9.2924751e-08	9.2887198e-08	9.2865662e-08	9.2727326e-08	9.2855721e-08	9.262461e-08	9.2584301e-08	9.2762114e-08	9.2919777e-08	9.2644491e-08	9.2688119e-08	9.2683422e-08	9.2551161e-08	9.2578226e-08	9.2707168e-08	9.2643937e-08	9.2715453e-08	9.2648634e-08	9.2802431e-08	9.2673481e-08	9.280933e-08	9.300372e-08	9.2970033e-08	9.2934137e-08	9.2843571e-08	9.259562e-08	9.2716562e-08	9.3002065e-08	9.3390554e-08	9.3046516e-08	9.288582e-08	9.2797734e-08	9.2640626e-08	9.2620191e-08	9.2977487e-08	9.3714718e-08	9.4912231e-08	9.5691426e-08	9.4250929e-08	9.362553e-08	9.1596355e-08	9.0260784e-08	8.8584763e-08	8.7607319e-08	8.9648083e-08	9.1674501e-08	9.2620191e-08	9.2489316e-08	9.264339e-08	9.2549229e-08	9.248766e-08	9.2474956e-08	9.2596451e-08	9.2538187e-08	9.2648634e-08	9.2677347e-08	9.2401784e-08	9.2807127e-08	9.2601695e-08	9.2456183e-08	9.257684e-08	9.2612737e-08	9.259783e-08	9.2662994e-08	9.2511954e-08	9.2328065e-08	9.2639524e-08	9.2445411e-08	9.2643937e-08	9.2490971e-08	9.2475233e-08	9.2798288e-08	9.2698613e-08	9.2759358e-08	9.2744997e-08	9.2715453e-08	9.2789179e-08	9.2838327e-08	9.2730367e-08	9.2524104e-08	9.268232e-08	9.2524104e-08	9.2827833e-08	9.293607e-08	9.2841361e-08	9.2577118e-08	9.2523557e-08	9.2577118e-08
9.2426362e-08	9.2608595e-08	9.2724292e-08	9.2595897e-08	9.2698613e-08	9.2709932e-08	9.2717663e-08	9.2753559e-08	9.263124e-08	9.2544539e-08	9.256221e-08	9.2728428e-08	9.2605283e-08	9.2684807e-08	9.240344e-08	9.2313982e-08	9.2595897e-08	9.2596174e-08	9.262903e-08	9.2638693e-08	9.2679009e-08	9.2596999e-08	9.253101e-08	9.2616055e-08	9.2668515e-08	9.2639524e-08	9.2690328e-08	9.2616325e-08	9.277371e-08	9.2719318e-08	9.2654155e-08	9.2511407e-08	9.2519961e-08	9.2437958e-08	9.2401507e-08	9.2510575e-08	9.2462258e-08	9.2619921e-08	9.2532943e-08	9.2709378e-08	9.2783928e-08	9.2727603e-08	9.2694194e-08	9.2704411e-08	9.2767365e-08	9.2712966e-08	9.254564e-08	9.2709378e-08	9.2715453e-08	9.26768e-08	9.2618535e-08	9.255227e-08	9.2656641e-08	9.2529902e-08	9.2658574e-08	9.2676522e-08	9.2698613e-08	9.2651121e-08	9.258568e-08	9.2709655e-08	9.265581e-08	9.2650012e-08	9.2591755e-08	9.2540951e-08	9.2614123e-08	9.256884e-08	9.2641457e-08	9.2527692e-08	9.2457007e-08	9.2630962e-08	9.2578503e-08	9.2557791e-08	9.2632341e-08	9.2605006e-08	9.247772e-08	9.2611081e-08	9.2696951e-08	9.2624333e-08	9.2632895e-08	9.2673758e-08	9.2681489e-08	9.2823136e-08	9.2758803e-08	9.2730367e-08	9.2638139e-08	9.2627928e-08	9.2511407e-08	9.2593133e-08	9.2703026e-08	9.2647802e-08	9.2680111e-08	9.2679009e-08	9.2531835e-08	9.2526314e-08	9.2559446e-08	9.2621022e-08	9.2728158e-08	9.2474401e-08	9.2590099e-08	9.2553101e-08	9.2541498e-08	9.2588991e-08	9.256442e-08	9.2606385e-08	9.2607216e-08	9.2552824e-08	9.2531288e-08	9.2525489e-08	9.2674867e-08	9.2594242e-08	9.25912e-08	9.2695849e-08	9.2617711e-08	9.2561933e-08	9.2541498e-08	9.2560832e-08	9.2673211e-08	9.2609149e-08	9.2695018e-08	9.2686186e-08	9.2610804e-08	9.2825623e-08	9.2795801e-08	9.2739754e-08	9.2697782e-08	9.2649735e-08	9.2666028e-08	9.2597553e-08	9.2451764e-08	9.2403717e-08	9.2544816e-08	9.2558345e-08	9.2534599e-08	9.253791e-08	9.2610804e-08	9.2627374e-08	9.2623786e-08	9.2664926e-08	9.2398473e-08	9.2602519e-08	9.2643113e-08	9.2629584e-08	9.2652222e-08	9.2700546e-08	9.2601418e-08	9.2574908e-08	9.261467e-08	9.2590099e-08	9.2708554e-08	9.2727326e-08	9.289603e-08	9.2940489e-08	9.2783104e-08	9.2649465e-08	9.2609149e-08	9.2599485e-08	9.2691984e-08	9.2621299e-08	9.2674867e-08	9.2750518e-08	9.2755492e-08	9.2719041e-08	9.263124e-08	9.2724292e-08	9.2698613e-08	9.2758249e-08	9.2650012e-08	9.2646978e-08	9.2652222e-08	9.2590646e-08	9.2558899e-08	9.2632895e-08	9.2580159e-08	9.2624333e-08	9.2546195e-08	9.245894e-08	9.2443756e-08	9.2665474e-08	9.2787516e-08	9.2758803e-08	9.2741409e-08	9.2924196e-08	9.3377302e-08	9.461872e-08	9.5177299e-08	9.4586689e-08	9.4499434e-08	9.3782091e-08	9.3141779e-08	9.2802154e-08	9.2866486e-08	9.2785584e-08	9.3001788e-08	9.3242285e-08	9.3449096e-08	9.3298887e-08	9.3060599e-08	9.2809607e-08	9.2907634e-08	9.2558345e-08	9.2334965e-08	9.2569941e-08	9.2548682e-08	9.18849e-08	9.2457284e-08	9.213727e-08	9.218062e-08	9.2423875e-08	9.2200224e-08	9.2663541e-08	9.298163e-08	9.3523646e-08	9.2904315e-08	9.2076249e-08	9.2310394e-08	9.2067964e-08	9.1753471e-08	9.185397e-08	9.1932669e-08	9.250671e-08	9.2565244e-08	9.3032988e-08	9.3093455e-08	9.315724e-08	9.3340581e-08	9.3627463e-08	9.3771597e-08	9.3016418e-08	9.2833353e-08	9.2976933e-08	9.2865108e-08	9.2983008e-08	9.2778684e-08	9.263124e-08	9.2765156e-08	9.2266212e-08	9.2077073e-08	9.2304042e-08	9.2884711e-08	9.3143711e-08	9.337316e-08	9.3653973e-08	9.3413199e-08	9.3243109e-08	9.3087934e-08	9.2886367e-08	9.2311772e-08	9.3006754e-08	9.2371415e-08	9.2625996e-08	9.2992394e-08	9.2783104e-08	9.2778407e-08	9.2780063e-08	9.2627651e-08	9.2714899e-08	9.2639795e-08	9.2646701e-08	9.2579604e-08	9.2625719e-08	9.2619366e-08	9.2851856e-08	9.2676245e-08	9.2630408e-08	9.2747484e-08	9.2671002e-08	9.2556412e-08	9.24733e-08	9.2389641e-08	9.1795712e-08	9.1261981e-08	9.1446154e-08	9.1317482e-08	9.1935149e-08	9.1789083e-08	9.1622866e-08	9.1879102e-08	9.1775277e-08	9.1978222e-08	9.1839894e-08	9.1511588e-08	9.1904504e-08	9.218089e-08	9.2464738e-08	9.2633726e-08	9.2006943e-08	9.192604e-08	9.193046e-08	9.2135338e-08	9.2438512e-08	9.2506156e-08	9.2479098e-08	9.2657743e-08	9.2744443e-08	9.273699e-08	9.2600317e-08	9.2584848e-08	9.262461e-08	9.2561379e-08	9.2785584e-08	9.2699715e-08	9.3107815e-08	9.3009518e-08	9.2704958e-08	9.2217618e-08	9.2556967e-08	9.2199393e-08	9.2308461e-08	9.2354568e-08	9.2043386e-08	9.1894286e-08	9.1721716e-08	9.1552728e-08	9.182029e-08	9.2426362e-08	9.2566907e-08	9.2587058e-08	9.2504777e-08	9.2455906e-08	9.2416698e-08	9.264587e-08	9.2682875e-08	9.2526037e-08	9.2671002e-08	9.2363685e-08	9.2502844e-08	9.263124e-08	9.2586234e-08	9.2599485e-08	9.2683422e-08	9.2529902e-08	9.2529078e-08	9.2531558e-08	9.2580983e-08	9.2796633e-08	9.3077439e-08	9.2786415e-08	9.3136251e-08	9.2801052e-08	9.2654709e-08	9.2294378e-08	9.2650289e-08	9.2174545e-08	9.3002889e-08	9.3293913e-08	9.265554e-08	9.2349048e-08	9.2103029e-08	9.200501e-08	9.2217341e-08	9.2184486e-08	9.2209334e-08	9.2394608e-08	9.247772e-08	9.2465015e-08	9.2913979e-08	9.3101463e-08	9.2939658e-08	9.2570495e-08	9.2358434e-08	9.2487383e-08	9.2546749e-08	9.268922e-08	9.2779516e-08	9.2564697e-08	9.2482964e-08	9.2440168e-08	9.2383289e-08	9.2622678e-08	9.2827555e-08	9.2602797e-08	9.2572151e-08	9.2599763e-08	9.2378869e-08	9.2325301e-08	9.2492627e-08	9.2468881e-08	9.2626543e-08	9.2512785e-08	9.2583747e-08	9.2580983e-08	9.2450932e-08	9.2588714e-08	9.2969756e-08	9.296258e-08	9.2897139e-08	9.2891888e-08	9.2699715e-08	9.2604182e-08	9.2889685e-08	9.2922264e-08	9.2736165e-08	9.2894375e-08	9.3023601e-08	9.2998746e-08	9.2766534e-08	9.2443479e-08	9.233414e-08	9.2444033e-08	9.2586234e-08	9.2601972e-08	9.2486275e-08	9.2500635e-08	9.2597276e-08	9.2510575e-08	9.2571042e-08	9.2899626e-08	9.2762669e-08	9.2568563e-08	9.2890232e-08	9.2769021e-08	9.2659128e-08	9.2654432e-08	9.257905e-08	9.2648911e-08	9.2490694e-08	9.2773988e-08	9.2769845e-08	9.2807397e-08	9.2413657e-08	9.2430781e-08	9.2515549e-08	9.2712419e-08	9.2744997e-08	9.2700546e-08	9.2559169e-08	9.2397372e-08	9.2391844e-08	9.2661061e-08	9.2651668e-08	9.2535977e-08	9.2496769e-08	9.2528524e-08	9.2501466e-08	9.2513339e-08	9.2449277e-08	9.2574638e-08	9.2924751e-08	9.2928893e-08	9.2901281e-08	9.29126e-08	9.2807952e-08	9.2593133e-08	9.2692815e-08	9.2687841e-08	9.2555858e-08	9.2651398e-08	9.270137e-08	9.2570772e-08	9.2545363e-08	9.2350426e-08	9.2429119e-08	9.2742511e-08	9.2840807e-08	9.2936347e-08	9.2728705e-08	9.2680111e-08	9.2621576e-08	9.3036299e-08	9.352226e-08	9.3881766e-08	9.4630039e-08	9.4571504e-08	9.3675233e-08	9.2661885e-08	9.1080572e-08	8.952577e-08	8.7937551e-08	8.9658855e-08	9.1070355e-08	9.2590646e-08	9.2477443e-08	9.2464468e-08	9.2664926e-08	9.2534876e-08	9.2508088e-08	9.247551e-08	9.2497324e-08	9.256884e-08	9.2646978e-08	9.2701093e-08	9.25045e-08	9.2587889e-08	9.2657743e-08	9.2690051e-08	9.2677347e-08	9.2518306e-08	9.2416698e-08	9.2376659e-08	9.2598384e-08	9.2378315e-08	9.2509474e-08	9.2486275e-08	9.2680111e-08	9.2714629e-08	9.2723738e-08	9.271794e-08	9.2745552e-08	9.2659953e-08	9.2723738e-08	9.2669069e-08	9.2648911e-08	9.254785e-08	9.2555304e-08	9.2316469e-08	9.2755215e-08	9.2658297e-08	9.2606115e-08	9.2639795e-08	9.2536531e-08	9.2437681e-08	9.2608872e-08
9.2618812e-08	9.2659128e-08	9.2742511e-08	9.2838604e-08	9.2701647e-08	9.2815682e-08	9.2715453e-08	9.2710756e-08	9.2448452e-08	9.26224e-08	9.260777e-08	9.2484072e-08	9.2620468e-08	9.2578503e-08	9.2777029e-08	9.2762946e-08	9.2617157e-08	9.2658574e-08	9.2588991e-08	9.2526314e-08	9.2524658e-08	9.2482139e-08	9.2554203e-08	9.2514995e-08	9.2594789e-08	9.2681766e-08	9.2620191e-08	9.2527692e-08	9.2420841e-08	9.2369483e-08	9.2416975e-08	9.2489316e-08	9.2356224e-08	9.2491248e-08	9.2678455e-08	9.2600587e-08	9.2542052e-08	9.2701924e-08	9.2815405e-08	9.2921987e-08	9.282369e-08	9.2762114e-08	9.2790557e-08	9.268922e-08	9.2591755e-08	9.2638693e-08	9.2685909e-08	9.2640349e-08	9.2573806e-08	9.2687017e-08	9.268453e-08	9.2733679e-08	9.2725116e-08	9.2743896e-08	9.2660507e-08	9.2709655e-08	9.2719873e-08	9.2680665e-08	9.2725671e-08	9.2640626e-08	9.2654155e-08	9.2687841e-08	9.2569664e-08	9.26536e-08	9.2511684e-08	9.2616602e-08	9.2495114e-08	9.2421665e-08	9.2570772e-08	9.2597276e-08	9.271794e-08	9.2740031e-08	9.2564143e-08	9.2429396e-08	9.2654432e-08	9.2527969e-08	9.2553371e-08	9.2656919e-08	9.2561379e-08	9.2648634e-08	9.2667683e-08	9.2706067e-08	9.2824244e-08	9.2579604e-08	9.2603905e-08	9.2566076e-08	9.2614123e-08	9.2657743e-08	9.2665204e-08	9.2646424e-08	9.2573529e-08	9.234104e-08	9.25912e-08	9.2630408e-08	9.2634274e-08	9.2457007e-08	9.2342418e-08	9.2453142e-08	9.2445688e-08	9.2416698e-08	9.2405102e-08	9.2401507e-08	9.2672657e-08	9.2524658e-08	9.2509197e-08	9.258126e-08	9.2643113e-08	9.277344e-08	9.2697505e-08	9.2848545e-08	9.2787516e-08	9.2725116e-08	9.2595897e-08	9.2635105e-08	9.2685909e-08	9.2788348e-08	9.2648357e-08	9.2690328e-08	9.268232e-08	9.2605838e-08	9.2658851e-08	9.2502844e-08	9.256221e-08	9.2639247e-08	9.2521347e-08	9.2553101e-08	9.2329167e-08	9.2526868e-08	9.2532666e-08	9.2548682e-08	9.2576016e-08	9.2577118e-08	9.259562e-08	9.2646701e-08	9.2668238e-08	9.2664372e-08	9.2502567e-08	9.2592032e-08	9.2589545e-08	9.2560555e-08	9.2592032e-08	9.2751904e-08	9.2710486e-08	9.261246e-08	9.2761844e-08	9.2791112e-08	9.272788e-08	9.2748039e-08	9.2821203e-08	9.2801322e-08	9.2605561e-08	9.2495945e-08	9.2493458e-08	9.2572428e-08	9.2632064e-08	9.2563866e-08	9.2511129e-08	9.2630962e-08	9.2576293e-08	9.2707722e-08	9.2685355e-08	9.268232e-08	9.2756316e-08	9.2700269e-08	9.2744997e-08	9.2608317e-08	9.2601695e-08	9.2645323e-08	9.2643667e-08	9.2609426e-08	9.2821203e-08	9.2553648e-08	9.2568285e-08	9.2549783e-08	9.244873e-08	9.2620745e-08	9.2687564e-08	9.2825069e-08	9.2799667e-08	9.2795524e-08	9.2804363e-08	9.2830597e-08	9.3315727e-08	9.3180155e-08	9.3264099e-08	9.3256361e-08	9.3478363e-08	9.0998569e-08	9.3707534e-08	9.3015039e-08	9.2825623e-08	9.2955673e-08	9.3131007e-08	9.4161749e-08	9.276598e-08	9.2991016e-08	9.2381079e-08	9.1666493e-08	9.2065477e-08	9.2101374e-08	9.1970215e-08	9.1988163e-08	9.2092534e-08	9.0833176e-08	9.1562399e-08	9.1603539e-08	9.1659587e-08	9.1975188e-08	9.2327234e-08	9.2052225e-08	9.2550337e-08	9.303492e-08	9.2312874e-08	9.2207955e-08	9.2039244e-08	9.2042008e-08	9.2347392e-08	9.2273119e-08	9.2558345e-08	9.2440445e-08	9.2785861e-08	9.3007309e-08	9.3031609e-08	9.3197002e-08	9.3437492e-08	9.3210254e-08	9.3161383e-08	9.3071641e-08	9.270579e-08	9.2606115e-08	9.2959816e-08	9.2782827e-08	9.2433261e-08	9.2553648e-08	9.228085e-08	9.2189175e-08	9.2271463e-08	9.2073485e-08	9.235761e-08	9.2541228e-08	9.2741686e-08	9.2825623e-08	9.3306895e-08	9.3436391e-08	9.331297e-08	9.3293366e-08	9.3036022e-08	9.2656919e-08	9.2837496e-08	9.3124655e-08	9.3306895e-08	9.3378134e-08	9.3630227e-08	9.3427559e-08	9.297721e-08	9.2702479e-08	9.256663e-08	9.2499533e-08	9.2556689e-08	9.2602519e-08	9.2719318e-08	9.2659405e-08	9.2546195e-08	9.265802e-08	9.2546195e-08	9.2539295e-08	9.2714352e-08	9.2627651e-08	9.2635929e-08	9.2584848e-08	9.1622589e-08	9.16259e-08	9.1625076e-08	9.1720608e-08	9.1519318e-08	9.1965802e-08	9.1864742e-08	9.1961383e-08	9.1866397e-08	9.1749051e-08	9.2018261e-08	9.2229214e-08	9.2330275e-08	9.24109e-08	9.2519961e-08	9.3156132e-08	9.2768467e-08	9.2588444e-08	9.2696681e-08	9.2706344e-08	9.2501189e-08	9.2551716e-08	9.2581537e-08	9.2617711e-08	9.266023e-08	9.2803255e-08	9.2502013e-08	9.2497601e-08	9.2131472e-08	9.2159354e-08	9.2573529e-08	9.2733679e-08	9.2882225e-08	9.2634551e-08	9.2500358e-08	9.1920242e-08	9.2035933e-08	9.1990096e-08	9.263124e-08	9.2994327e-08	9.3399947e-08	9.2819e-08	9.2478821e-08	9.2372517e-08	9.2492627e-08	9.2389364e-08	9.2439336e-08	9.2530179e-08	9.2681766e-08	9.2662162e-08	9.2518583e-08	9.2558899e-08	9.2500635e-08	9.2460326e-08	9.2430504e-08	9.2387978e-08	9.2237499e-08	9.2461981e-08	9.2423051e-08	9.2457284e-08	9.2611636e-08	9.2701647e-08	9.2629861e-08	9.2816514e-08	9.2745275e-08	9.2614393e-08	9.2865662e-08	9.2276153e-08	9.2441823e-08	9.2549506e-08	9.2248264e-08	9.2465847e-08	9.1020659e-08	9.3479187e-08	9.3079649e-08	9.286483e-08	9.2116281e-08	9.2040906e-08	9.2426639e-08	9.2217896e-08	9.2269254e-08	9.2243852e-08	9.2138926e-08	9.2095853e-08	9.2074039e-08	9.235761e-08	9.2402338e-08	9.2138372e-08	9.2386045e-08	9.2342148e-08	9.2507264e-08	9.2690328e-08	9.277344e-08	9.2851856e-08	9.2762946e-08	9.2825623e-08	9.273478e-08	9.2710486e-08	9.2562487e-08	9.2707999e-08	9.2714899e-08	9.2542329e-08	9.2443479e-08	9.2532943e-08	9.2355123e-08	9.233883e-08	9.2558345e-08	9.2701924e-08	9.2773988e-08	9.2815959e-08	9.2810993e-08	9.2976933e-08	9.2988529e-08	9.2886644e-08	9.2681212e-08	9.2664095e-08	9.2638693e-08	9.2699715e-08	9.2720974e-08	9.2823967e-08	9.2915364e-08	9.3066674e-08	9.3001788e-08	9.2995712e-08	9.2818446e-08	9.2609703e-08	9.276819e-08	9.2662439e-08	9.2760459e-08	9.2705235e-08	9.2560278e-08	9.2457562e-08	9.2558899e-08	9.2599485e-08	9.272236e-08	9.268453e-08	9.2629861e-08	9.2742511e-08	9.2749694e-08	9.253349e-08	9.2802985e-08	9.2837773e-08	9.2719596e-08	9.2539842e-08	9.2648634e-08	9.2806573e-08	9.2625996e-08	9.2511129e-08	9.2542329e-08	9.2615778e-08	9.2510298e-08	9.2659953e-08	9.271573e-08	9.2738098e-08	9.2460049e-08	9.2408968e-08	9.2483795e-08	9.2761844e-08	9.2813195e-08	9.281154e-08	9.2651398e-08	9.2431051e-08	9.2363408e-08	9.2581537e-08	9.2378869e-08	9.2550614e-08	9.265581e-08	9.2934691e-08	9.3118032e-08	9.2970858e-08	9.2622678e-08	9.2284161e-08	9.2264557e-08	9.2345182e-08	9.2524658e-08	9.2437126e-08	9.242774e-08	9.2398196e-08	9.2762114e-08	9.2787516e-08	9.2688673e-08	9.2445134e-08	9.2251852e-08	9.2564697e-08	9.2817061e-08	9.2873115e-08	9.2866216e-08	9.3010343e-08	9.3173526e-08	9.3492993e-08	9.3977299e-08	9.4178034e-08	9.4462159e-08	9.318844e-08	9.2214577e-08	9.1194607e-08	8.9977767e-08	8.8440906e-08	8.8757886e-08	9.1511041e-08	9.2978041e-08	9.1836576e-08	9.2511129e-08	9.2624056e-08	9.2502844e-08	9.2526314e-08	9.2591478e-08	9.2534876e-08	9.2539018e-08	9.2646147e-08	9.2713243e-08	9.2498979e-08	9.2503946e-08	9.2601141e-08	9.2598107e-08	9.2740031e-08	9.2618812e-08	9.2424706e-08	9.2557237e-08	9.2539565e-08	9.2653053e-08	9.2506433e-08	9.2679834e-08	9.265802e-08	9.2764878e-08	9.2683699e-08	9.2581814e-08	9.2675144e-08	9.2843848e-08	9.2589822e-08	9.2458116e-08	9.2558622e-08	9.2675968e-08	9.2757972e-08	9.2832529e-08	9.2527969e-08	9.268674e-08	9.2586511e-08	9.2483241e-08	9.2606115e-08	9.2723461e-08	9.2855167e-08
9.2710209e-08	9.2416421e-08	9.2511954e-08	9.261246e-08	9.2748309e-08	9.2644214e-08	9.2678178e-08	9.2660784e-08	9.2630685e-08	9.2590376e-08	9.2630408e-08	9.2610804e-08	9.2622123e-08	9.2613568e-08	9.259341e-08	9.2708824e-08	9.2604182e-08	9.2605838e-08	9.2617434e-08	9.2673758e-08	9.253791e-08	9.2624056e-08	9.2544262e-08	9.2443479e-08	9.2725116e-08	9.2517752e-08	9.2539018e-08	9.2469712e-08	9.2449831e-08	9.2499533e-08	9.2647532e-08	9.2582368e-08	9.2608047e-08	9.2725394e-08	9.2749971e-08	9.2711034e-08	9.2754661e-08	9.2625719e-08	9.2939658e-08	9.2827278e-08	9.2652222e-08	9.2680388e-08	9.2667136e-08	9.2564967e-08	9.2637315e-08	9.2445966e-08	9.2594512e-08	9.2560001e-08	9.2663271e-08	9.2636483e-08	9.2650843e-08	9.268922e-08	9.2587889e-08	9.2510021e-08	9.2682875e-08	9.2538187e-08	9.2718494e-08	9.2593687e-08	9.2617434e-08	9.2574638e-08	9.2699437e-08	9.2658851e-08	9.2668792e-08	9.2496215e-08	9.26536e-08	9.2546195e-08	9.2603905e-08	9.2590099e-08	9.2604182e-08	9.2750795e-08	9.270358e-08	9.2661338e-08	9.2770676e-08	9.2616055e-08	9.2588991e-08	9.2685084e-08	9.2787246e-08	9.270137e-08	9.2660507e-08	9.2826177e-08	9.2776475e-08	9.2801876e-08	9.2495114e-08	9.253791e-08	9.2572151e-08	9.2590376e-08	9.2620468e-08	9.2651398e-08	9.2432714e-08	9.2517482e-08	9.2383566e-08	9.2513886e-08	9.2515819e-08	9.2501189e-08	9.2596451e-08	9.2558899e-08	9.2687841e-08	9.2798565e-08	9.3012829e-08	9.2779239e-08	9.2688396e-08	9.2566907e-08	9.2370861e-08	9.2484072e-08	9.2606662e-08	9.2700546e-08	9.2775373e-08	9.2688396e-08	9.2831421e-08	9.2764878e-08	9.2802154e-08	9.2643113e-08	9.2708554e-08	9.2646978e-08	9.2817892e-08	9.2543985e-08	9.2633996e-08	9.2591478e-08	9.2534599e-08	9.2619089e-08	9.2756316e-08	9.2599763e-08	9.264339e-08	9.2530733e-08	9.2609149e-08	9.2362299e-08	9.2634274e-08	9.2513616e-08	9.2593964e-08	9.2564143e-08	9.2588444e-08	9.2665474e-08	9.2584024e-08	9.2644214e-08	9.2661608e-08	9.2545918e-08	9.2677347e-08	9.2650012e-08	9.2748039e-08	9.2659953e-08	9.2675691e-08	9.2493735e-08	9.2599485e-08	9.2771231e-08	9.2701093e-08	9.2865662e-08	9.2740578e-08	9.2668238e-08	9.2714629e-08	9.2649188e-08	9.2523557e-08	9.2498979e-08	9.2563312e-08	9.2590646e-08	9.2657196e-08	9.2698059e-08	9.2731746e-08	9.2687841e-08	9.2775373e-08	9.2552547e-08	9.2551993e-08	9.2591755e-08	9.2613568e-08	9.2768467e-08	9.271794e-08	9.2590923e-08	9.2637315e-08	9.2481031e-08	9.267017e-08	9.2616602e-08	9.2447898e-08	9.2448452e-08	9.2405649e-08	9.2543431e-08	9.2607216e-08	9.2607216e-08	9.2641734e-08	9.2611913e-08	9.272236e-08	9.2758803e-08	9.2712419e-08	9.2970311e-08	9.2510021e-08	9.2110206e-08	9.1658208e-08	9.1900638e-08	9.2459217e-08	9.354325e-08	9.3571138e-08	9.3421484e-08	9.2966992e-08	9.2799667e-08	9.2906802e-08	9.3069708e-08	9.3749783e-08	9.2076796e-08	9.2078182e-08	9.2470536e-08	9.1933217e-08	9.1609337e-08	9.1930183e-08	9.1639706e-08	9.1314718e-08	9.0198107e-08	9.1724196e-08	9.1809518e-08	9.2037041e-08	9.2258205e-08	9.218062e-08	9.2459771e-08	9.1866674e-08	9.1482597e-08	9.1962214e-08	9.212954e-08	9.190947e-08	9.2016052e-08	9.2391574e-08	9.2425253e-08	9.2532666e-08	9.3000956e-08	9.357997e-08	9.3433357e-08	9.3003166e-08	9.2648357e-08	9.261246e-08	9.254785e-08	9.2534876e-08	9.2410623e-08	9.2537363e-08	9.2608595e-08	9.2520239e-08	9.2475787e-08	9.2485173e-08	9.236313e-08	9.2545093e-08	9.2673758e-08	9.2618535e-08	9.2615778e-08	9.2340485e-08	9.2407312e-08	9.2416698e-08	9.2278363e-08	9.2625719e-08	9.2883056e-08	9.359902e-08	9.3508731e-08	9.3443298e-08	9.3530268e-08	9.3894194e-08	9.3913243e-08	9.3784024e-08	9.3856642e-08	9.4093821e-08	9.3780152e-08	9.3515915e-08	9.2874217e-08	9.2725116e-08	9.2692815e-08	9.2802431e-08	9.2663541e-08	9.2577672e-08	9.2650289e-08	9.2466401e-08	9.2348493e-08	9.2442924e-08	9.2700823e-08	9.24733e-08	9.2754384e-08	9.2596451e-08	9.2543161e-08	9.2807397e-08	9.2239709e-08	9.2586781e-08	9.2455352e-08	9.3016972e-08	9.2080938e-08	9.2600317e-08	9.2423598e-08	9.2397642e-08	9.2442924e-08	9.2369206e-08	9.2558899e-08	9.2365617e-08	9.2053881e-08	9.2408968e-08	9.2682598e-08	9.2595066e-08	9.2885543e-08	9.2822866e-08	9.2714629e-08	9.2691984e-08	9.2695295e-08	9.2578226e-08	9.2703857e-08	9.263124e-08	9.2569941e-08	9.2677077e-08	9.2468056e-08	9.2708824e-08	9.227643e-08	9.2195528e-08	9.2730637e-08	9.2690883e-08	9.2312874e-08	9.2143615e-08	9.2014119e-08	9.1947577e-08	9.2185587e-08	9.2802985e-08	9.2305974e-08	9.3217153e-08	9.3045138e-08	9.2642559e-08	9.2453696e-08	9.240344e-08	9.2571042e-08	9.2561933e-08	9.2623509e-08	9.2671002e-08	9.2543431e-08	9.2572428e-08	9.2602797e-08	9.2711865e-08	9.2542329e-08	9.2488207e-08	9.2464738e-08	9.2664372e-08	9.2469158e-08	9.2541498e-08	9.2590646e-08	9.2608595e-08	9.2688673e-08	9.2721805e-08	9.2725394e-08	9.254012e-08	9.2420841e-08	9.2054712e-08	9.2235844e-08	9.2315915e-08	9.2354846e-08	9.2648357e-08	9.3271829e-08	9.5214574e-08	9.2876149e-08	9.3274863e-08	9.2875048e-08	9.2770676e-08	9.253791e-08	9.2473023e-08	9.2457007e-08	9.2170403e-08	9.2340215e-08	9.2112138e-08	9.2064099e-08	9.242995e-08	9.1886001e-08	9.1521805e-08	9.1769209e-08	9.1873581e-08	9.2178134e-08	9.2350703e-08	9.2395439e-08	9.2604182e-08	9.2592032e-08	9.2825069e-08	9.2975e-08	9.2865662e-08	9.270358e-08	9.2485728e-08	9.2338283e-08	9.2532666e-08	9.2431605e-08	9.2354021e-08	9.2475233e-08	9.2716562e-08	9.2984664e-08	9.280464e-08	9.2732847e-08	9.2781448e-08	9.2947111e-08	9.2757702e-08	9.2767912e-08	9.2716007e-08	9.268674e-08	9.264587e-08	9.2465015e-08	9.2651398e-08	9.2886921e-08	9.3017526e-08	9.2772332e-08	9.273699e-08	9.2748039e-08	9.2760182e-08	9.2589545e-08	9.2596174e-08	9.2671549e-08	9.2793591e-08	9.2818723e-08	9.2788348e-08	9.259562e-08	9.2412556e-08	9.2484342e-08	9.2586511e-08	9.2546472e-08	9.2587058e-08	9.2744166e-08	9.261246e-08	9.2389911e-08	9.2561656e-08	9.2697782e-08	9.2604182e-08	9.2596999e-08	9.2681212e-08	9.2790003e-08	9.2879468e-08	9.3074128e-08	9.3380066e-08	9.3152266e-08	9.2764047e-08	9.2664649e-08	9.2865662e-08	9.2733124e-08	9.2829211e-08	9.2687017e-08	9.2560278e-08	9.2432984e-08	9.263676e-08	9.2797734e-08	9.3023871e-08	9.2804363e-08	9.2650843e-08	9.2495391e-08	9.2186696e-08	9.2273119e-08	9.2301278e-08	9.2511684e-08	9.2665204e-08	9.2604452e-08	9.2262624e-08	9.1972979e-08	9.1821391e-08	9.1828568e-08	9.1966626e-08	9.2308461e-08	9.2442654e-08	9.2484342e-08	9.2256549e-08	9.23866e-08	9.2474679e-08	9.2875325e-08	9.2817892e-08	9.2450932e-08	9.2111868e-08	9.2272288e-08	9.2597276e-08	9.2905147e-08	9.2730637e-08	9.3004545e-08	9.3100908e-08	9.3557055e-08	9.4066486e-08	9.4505786e-08	9.462093e-08	9.3630774e-08	9.2412002e-08	9.1482597e-08	9.0337544e-08	8.8343995e-08	8.7760561e-08	9.0581629e-08	9.057252e-08	9.1470724e-08	9.253101e-08	9.2628476e-08	9.2722082e-08	9.2642559e-08	9.2604452e-08	9.2747484e-08	9.2650843e-08	9.2558622e-08	9.2494837e-08	9.2727603e-08	9.2728428e-08	9.2647255e-08	9.2798288e-08	9.277371e-08	9.2959816e-08	9.2690883e-08	9.2635929e-08	9.2566907e-08	9.2619089e-08	9.2880292e-08	9.2686186e-08	9.2817615e-08	9.2526314e-08	9.2551439e-08	9.2695849e-08	9.2710486e-08	9.2549506e-08	9.2774265e-08	9.2660784e-08	9.2517752e-08	9.2727603e-08	9.2828934e-08	9.2842193e-08	9.2613845e-08	9.2568285e-08	9.2459494e-08	9.2528246e-08	9.2738368e-08	9.2724839e-08	9.26536e-08
9.2699437e-08	9.2696681e-08	9.2624056e-08	9.279691e-08	9.2687841e-08	9.2733679e-08	9.2602797e-08	9.2462805e-08	9.2657743e-08	9.262903e-08	9.2514718e-08	9.2649735e-08	9.2450385e-08	9.2596721e-08	9.2680942e-08	9.2602249e-08	9.2535423e-08	9.2565244e-08	9.2535423e-08	9.2614393e-08	9.2633726e-08	9.2644214e-08	9.2678455e-08	9.279028e-08	9.2651945e-08	9.2822589e-08	9.2888577e-08	9.2757702e-08	9.2672657e-08	9.256442e-08	9.2584578e-08	9.2702201e-08	9.2828934e-08	9.2752451e-08	9.2806296e-08	9.271794e-08	9.2796078e-08	9.285268e-08	9.2580983e-08	9.2693917e-08	9.2545918e-08	9.2538187e-08	9.2501189e-08	9.2542884e-08	9.2503946e-08	9.2411177e-08	9.2491248e-08	9.2467779e-08	9.2561656e-08	9.2578773e-08	9.2640072e-08	9.2582646e-08	9.2639524e-08	9.2548404e-08	9.248545e-08	9.2724015e-08	9.2592309e-08	9.2622123e-08	9.2532666e-08	9.2608317e-08	9.2702479e-08	9.2545363e-08	9.2642004e-08	9.2563035e-08	9.2602797e-08	9.2631517e-08	9.2648079e-08	9.2608872e-08	9.2734503e-08	9.277565e-08	9.2756316e-08	9.2602797e-08	9.2706067e-08	9.2647802e-08	9.2723461e-08	9.2823413e-08	9.2826731e-08	9.2699992e-08	9.2791659e-08	9.2875048e-08	9.2585957e-08	9.2478821e-08	9.2728428e-08	9.2672103e-08	9.2603074e-08	9.2588714e-08	9.250008e-08	9.2553101e-08	9.2711588e-08	9.2469158e-08	9.2513062e-08	9.2466401e-08	9.2469158e-08	9.2725671e-08	9.2466671e-08	9.2651121e-08	9.2880569e-08	9.31161e-08	9.2890787e-08	9.2929717e-08	9.2595343e-08	9.279028e-08	9.2591755e-08	9.2768467e-08	9.2801599e-08	9.276129e-08	9.2882779e-08	9.2846335e-08	9.2569941e-08	9.2540397e-08	9.2465569e-08	9.2544262e-08	9.2525489e-08	9.2541228e-08	9.2509751e-08	9.2698059e-08	9.2571319e-08	9.2708554e-08	9.2587612e-08	9.2671826e-08	9.2590376e-08	9.2635105e-08	9.2567177e-08	9.2538464e-08	9.2491526e-08	9.2686186e-08	9.2405926e-08	9.253101e-08	9.2669069e-08	9.2661338e-08	9.2802154e-08	9.2740301e-08	9.2864553e-08	9.2924473e-08	9.268922e-08	9.2800498e-08	9.2640903e-08	9.2613014e-08	9.2546195e-08	9.253101e-08	9.2651121e-08	9.2682043e-08	9.269916e-08	9.2675691e-08	9.2687564e-08	9.2658297e-08	9.2646147e-08	9.2748039e-08	9.2659675e-08	9.2668792e-08	9.2575462e-08	9.2645323e-08	9.2625164e-08	9.2785584e-08	9.2709932e-08	9.2737544e-08	9.2758803e-08	9.2693917e-08	9.266796e-08	9.2679009e-08	9.2703303e-08	9.2690605e-08	9.262903e-08	9.2468056e-08	9.2577672e-08	9.2660784e-08	9.2575462e-08	9.2539842e-08	9.2657473e-08	9.2644214e-08	9.2669893e-08	9.2777583e-08	9.2706344e-08	9.2563866e-08	9.2598654e-08	9.2787516e-08	9.2623232e-08	9.2523827e-08	9.2299899e-08	9.2429673e-08	9.2716832e-08	9.2792767e-08	9.2926683e-08	9.1828845e-08	9.1617615e-08	9.2037041e-08	9.2363962e-08	9.3993037e-08	9.3045962e-08	9.2362029e-08	9.2733401e-08	9.2322814e-08	9.2243297e-08	9.1809518e-08	9.2108273e-08	9.1737178e-08	9.1757883e-08	9.1630596e-08	9.1874959e-08	9.1746287e-08	9.1872195e-08	9.1896496e-08	9.2009699e-08	9.215853e-08	9.2568285e-08	9.2438789e-08	9.0663363e-08	9.1514352e-08	9.1461892e-08	9.1308642e-08	9.2106895e-08	9.1738556e-08	9.2027648e-08	9.2774819e-08	9.2371963e-08	9.1899253e-08	9.2112415e-08	9.2667683e-08	9.2979143e-08	9.3103672e-08	9.2095576e-08	9.2785314e-08	9.3240352e-08	9.2992948e-08	9.268232e-08	9.2138926e-08	9.2100542e-08	9.2279741e-08	9.2418631e-08	9.2302663e-08	9.2238878e-08	9.2387431e-08	9.2406481e-08	9.2607216e-08	9.2843571e-08	9.2802985e-08	9.2645045e-08	9.2352636e-08	9.2236668e-08	9.1953098e-08	9.1707079e-08	9.2105516e-08	9.2544539e-08	9.2879468e-08	9.1850104e-08	9.3694283e-08	9.3521713e-08	9.3575828e-08	9.3548216e-08	9.36802e-08	9.3662528e-08	9.409824e-08	9.3225992e-08	9.3290325e-08	9.3143711e-08	9.305618e-08	9.2677624e-08	9.2703303e-08	9.2712689e-08	9.2761567e-08	9.2736165e-08	9.2674867e-08	9.2639795e-08	9.2668792e-08	9.2609703e-08	9.2619089e-08	9.2794423e-08	9.2605006e-08	9.2704688e-08	9.2418354e-08	9.2235567e-08	9.2354568e-08	9.222866e-08	9.2394885e-08	9.258126e-08	9.2736165e-08	9.2472199e-08	9.2582916e-08	9.2437126e-08	9.2275052e-08	9.2667136e-08	9.2693085e-08	9.2593687e-08	9.2718494e-08	9.2326957e-08	9.2531288e-08	9.2736435e-08	9.2499256e-08	9.2699992e-08	9.2625164e-08	9.2612737e-08	9.257905e-08	9.26224e-08	9.2393506e-08	9.2391019e-08	9.2526868e-08	9.289603e-08	9.3193684e-08	9.2784482e-08	9.2476611e-08	9.2359265e-08	9.2169572e-08	9.2377768e-08	9.2614123e-08	9.2367273e-08	9.235098e-08	9.21519e-08	9.2221207e-08	9.2383566e-08	9.3007586e-08	9.230294e-08	9.2231424e-08	9.2543708e-08	9.2542329e-08	9.2664649e-08	9.2694194e-08	9.2730367e-08	9.2575739e-08	9.258347e-08	9.2631794e-08	9.2617157e-08	9.2486275e-08	9.2307076e-08	9.2438235e-08	9.2562487e-08	9.25912e-08	9.2659128e-08	9.2698883e-08	9.2729259e-08	9.2543431e-08	9.2760182e-08	9.2703303e-08	9.2744443e-08	9.2627928e-08	9.2579327e-08	9.2480477e-08	9.2431605e-08	9.2536808e-08	9.2505331e-08	9.2541228e-08	9.2469435e-08	9.2486275e-08	9.2986326e-08	9.3316558e-08	9.2750795e-08	9.2818723e-08	9.2921162e-08	9.3090968e-08	9.2860688e-08	9.2433815e-08	9.2373348e-08	9.2110483e-08	9.231757e-08	9.2349879e-08	9.2209888e-08	9.2106063e-08	9.1712323e-08	9.1450843e-08	9.1982088e-08	9.2415867e-08	9.2554203e-08	9.2524104e-08	9.2286925e-08	9.2318125e-08	9.2573806e-08	9.2460873e-08	9.2502013e-08	9.2466671e-08	9.2433815e-08	9.2432437e-08	9.2359542e-08	9.2511954e-08	9.2556967e-08	9.2750518e-08	9.2947111e-08	9.2680942e-08	9.2577949e-08	9.2603628e-08	9.2647802e-08	9.25357e-08	9.2511129e-08	9.2575462e-08	9.2628476e-08	9.2507264e-08	9.2493181e-08	9.2341871e-08	9.2544262e-08	9.2724562e-08	9.2558899e-08	9.261219e-08	9.2605006e-08	9.2625442e-08	9.2678732e-08	9.2359542e-08	9.2600587e-08	9.2667136e-08	9.2661061e-08	9.2545363e-08	9.2540951e-08	9.2390188e-08	9.2394053e-08	9.2564697e-08	9.2529625e-08	9.2463637e-08	9.272263e-08	9.2760182e-08	9.2648357e-08	9.2752451e-08	9.3112234e-08	9.249981e-08	9.2976933e-08	9.2702201e-08	9.2646147e-08	9.2630408e-08	9.3048172e-08	9.3928705e-08	9.4307261e-08	9.3825442e-08	9.3296954e-08	9.2887475e-08	9.2758803e-08	9.2868696e-08	9.2644768e-08	9.2436856e-08	9.2672657e-08	9.2897963e-08	9.2983285e-08	9.27635e-08	9.2527145e-08	9.2710756e-08	9.2832799e-08	9.2855721e-08	9.2256272e-08	9.2159908e-08	9.2337729e-08	9.2325855e-08	9.2440445e-08	9.2522171e-08	9.2291614e-08	9.1877716e-08	9.2082047e-08	9.2313982e-08	9.2599208e-08	9.2582091e-08	9.2410623e-08	9.2529355e-08	9.2431605e-08	9.2279464e-08	9.234877e-08	9.2511129e-08	9.2580706e-08	9.2457839e-08	9.2005287e-08	9.1966903e-08	9.2326957e-08	9.2268422e-08	9.2662994e-08	9.2625442e-08	9.2905424e-08	9.3119688e-08	9.34455e-08	9.4240164e-08	9.4583655e-08	9.4338738e-08	9.3008964e-08	9.184928e-08	9.0833176e-08	8.9248545e-08	8.7284263e-08	8.9304322e-08	8.8709569e-08	9.1567919e-08	9.2513339e-08	9.2676522e-08	9.2627928e-08	9.2694748e-08	9.2584578e-08	9.2625442e-08	9.2665474e-08	9.2534322e-08	9.2740578e-08	9.2632341e-08	9.2729259e-08	9.2627651e-08	9.2803532e-08	9.3038508e-08	9.2910668e-08	9.2694194e-08	9.2606385e-08	9.2614393e-08	9.2666028e-08	9.258568e-08	9.2775373e-08	9.2577672e-08	9.2827278e-08	9.2793869e-08	9.2779239e-08	9.2647255e-08	9.2632341e-08	9.2507264e-08	9.2717663e-08	9.2678455e-08	9.2657743e-08	9.2679279e-08	9.2505609e-08	9.2558345e-08	9.2441269e-08	9.2846335e-08	9.2761567e-08	9.2741132e-08	9.279939e-08	9.2467779e-08
9.2727603e-08	9.2767912e-08	9.2553925e-08	9.2756039e-08	9.2551716e-08	9.2403994e-08	9.2436302e-08	9.24109e-08	9.2531288e-08	9.237224e-08	9.2640349e-08	9.2513339e-08	9.2744166e-08	9.2576293e-08	9.2536254e-08	9.2527145e-08	9.2581814e-08	9.264587e-08	9.2802985e-08	9.285268e-08	9.2792767e-08	9.2871737e-08	9.2887475e-08	9.2598654e-08	9.2823136e-08	9.2668792e-08	9.2699715e-08	9.2739754e-08	9.2711588e-08	9.2654986e-08	9.2702479e-08	9.2625164e-08	9.2651121e-08	9.2633726e-08	9.2597553e-08	9.2727603e-08	9.2849369e-08	9.2932758e-08	9.2720974e-08	9.2630685e-08	9.261025e-08	9.2516096e-08	9.2461704e-08	9.262903e-08	9.2529078e-08	9.2648911e-08	9.2608595e-08	9.2657196e-08	9.2721251e-08	9.2602797e-08	9.248987e-08	9.2560832e-08	9.2566076e-08	9.2503122e-08	9.2679279e-08	9.2503676e-08	9.2513886e-08	9.2517752e-08	9.2706891e-08	9.2657743e-08	9.2642281e-08	9.2723461e-08	9.2569664e-08	9.2714352e-08	9.2630962e-08	9.2677624e-08	9.2738645e-08	9.2805195e-08	9.2681489e-08	9.2605283e-08	9.2602249e-08	9.2611913e-08	9.2617711e-08	9.2744166e-08	9.2617711e-08	9.276598e-08	9.2664095e-08	9.2586781e-08	9.2545363e-08	9.2252129e-08	9.2560555e-08	9.2527692e-08	9.2356501e-08	9.265802e-08	9.2605838e-08	9.2556967e-08	9.2502844e-08	9.253322e-08	9.2399027e-08	9.2611636e-08	9.2630962e-08	9.2686186e-08	9.2677077e-08	9.2533767e-08	9.2629307e-08	9.2464468e-08	9.2391574e-08	9.2310671e-08	9.2426085e-08	9.272015e-08	9.2640626e-08	9.2591755e-08	9.2930549e-08	9.2702479e-08	9.281154e-08	9.2762946e-08	9.2733956e-08	9.2491526e-08	9.255227e-08	9.2445966e-08	9.2392675e-08	9.232641e-08	9.2547026e-08	9.2625164e-08	9.2573252e-08	9.2514441e-08	9.2575185e-08	9.2455629e-08	9.241338e-08	9.2360366e-08	9.2551161e-08	9.2646978e-08	9.2625719e-08	9.2561933e-08	9.2669893e-08	9.2673758e-08	9.2808229e-08	9.2793321e-08	9.2764601e-08	9.2801052e-08	9.267017e-08	9.2877258e-08	9.2815682e-08	9.2709655e-08	9.2795801e-08	9.2610527e-08	9.2743896e-08	9.2633172e-08	9.2680388e-08	9.2734503e-08	9.2560278e-08	9.2556135e-08	9.2677624e-08	9.2742511e-08	9.2743619e-08	9.2679009e-08	9.2659405e-08	9.2735057e-08	9.2607216e-08	9.2610527e-08	9.2582646e-08	9.276819e-08	9.2620745e-08	9.2617157e-08	9.2585402e-08	9.2595897e-08	9.2634828e-08	9.2624887e-08	9.2728982e-08	9.2602797e-08	9.267238e-08	9.2680388e-08	9.2714075e-08	9.2762392e-08	9.2669069e-08	9.2837773e-08	9.2774265e-08	9.2764324e-08	9.2665204e-08	9.2696951e-08	9.2601972e-08	9.2576293e-08	9.2626543e-08	9.2702479e-08	9.2616879e-08	9.262461e-08	9.2696681e-08	9.2621576e-08	9.2563035e-08	9.2579882e-08	9.2470813e-08	9.2701924e-08	9.1289593e-08	9.2469435e-08	9.150579e-08	9.0225996e-08	9.2677077e-08	9.3110849e-08	9.1895117e-08	9.2118768e-08	9.2284161e-08	9.2641457e-08	9.2012186e-08	9.1398107e-08	9.1266678e-08	9.2071829e-08	9.1667317e-08	9.1538922e-08	9.1489774e-08	9.2055259e-08	9.1793503e-08	9.1982919e-08	9.2235844e-08	9.2460873e-08	9.270358e-08	9.3268234e-08	9.1535888e-08	9.2177579e-08	9.1696862e-08	9.1602153e-08	9.1813938e-08	9.3040995e-08	9.325305e-08	9.2905424e-08	9.2608872e-08	9.2091987e-08	9.1701558e-08	9.2121802e-08	9.2068788e-08	9.2307907e-08	9.2550891e-08	9.2269524e-08	9.2298244e-08	9.2841638e-08	9.2361475e-08	9.2006943e-08	9.1355588e-08	9.1634185e-08	9.1705424e-08	9.2109381e-08	9.2120146e-08	9.2124289e-08	9.2544262e-08	9.2618812e-08	9.2709655e-08	9.2641734e-08	9.2451486e-08	9.2449277e-08	9.2179235e-08	9.2179789e-08	9.218089e-08	9.240869e-08	9.211076e-08	9.2652222e-08	9.3699256e-08	9.3825989e-08	9.367109e-08	9.3424518e-08	9.3246697e-08	9.2702479e-08	9.3562576e-08	9.3051213e-08	9.3357144e-08	9.2963404e-08	9.308738e-08	9.2682598e-08	9.2577672e-08	9.2642281e-08	9.2568285e-08	9.2545918e-08	9.2654986e-08	9.2723738e-08	9.2852957e-08	9.2820379e-08	9.2687017e-08	9.2688673e-08	9.2442924e-08	9.2604182e-08	9.2591478e-08	9.2536254e-08	9.2665474e-08	9.2463637e-08	9.230763e-08	9.2163496e-08	9.2019093e-08	9.2397372e-08	9.1937636e-08	9.2100819e-08	9.2434647e-08	9.2560278e-08	9.2775096e-08	9.2554757e-08	9.2758526e-08	9.2685355e-08	9.2829765e-08	9.222093e-08	9.2532389e-08	9.2722082e-08	9.2572428e-08	9.2600317e-08	9.2479375e-08	9.2484342e-08	9.267459e-08	9.2564967e-08	9.2509474e-08	9.2640349e-08	9.2896308e-08	9.282811e-08	9.2846605e-08	9.2710209e-08	9.2677077e-08	9.2566907e-08	9.2680111e-08	9.2652499e-08	9.2664372e-08	9.2344905e-08	9.2774819e-08	9.249981e-08	9.2101928e-08	9.2157151e-08	9.2061335e-08	9.1900084e-08	9.2400683e-08	9.2752174e-08	9.2698613e-08	9.2624056e-08	9.2678178e-08	9.2597276e-08	9.2523827e-08	9.2441823e-08	9.2423321e-08	9.2535153e-08	9.26224e-08	9.2587612e-08	9.2598384e-08	9.2650289e-08	9.252107e-08	9.2721251e-08	9.2682043e-08	9.2832529e-08	9.269916e-08	9.2826177e-08	9.2542884e-08	9.2586511e-08	9.2505331e-08	9.2530733e-08	9.2651945e-08	9.2642004e-08	9.2616325e-08	9.2593133e-08	9.2522725e-08	9.165683e-08	9.1929628e-08	9.2023505e-08	9.2238878e-08	9.2562765e-08	9.288609e-08	9.3135149e-08	9.3250016e-08	9.290487e-08	9.2452041e-08	9.2295757e-08	9.2405102e-08	9.2608595e-08	9.2700546e-08	9.2736165e-08	9.2343804e-08	9.2180343e-08	9.2351257e-08	9.2424983e-08	9.2311495e-08	9.2196906e-08	9.2462258e-08	9.2803532e-08	9.2707445e-08	9.2349048e-08	9.2085635e-08	9.2339384e-08	9.2633449e-08	9.2569387e-08	9.2605006e-08	9.2620468e-08	9.2817615e-08	9.2741963e-08	9.2479098e-08	9.2523003e-08	9.26224e-08	9.2549229e-08	9.2577949e-08	9.2544262e-08	9.253322e-08	9.2584024e-08	9.2873947e-08	9.2758803e-08	9.2572705e-08	9.276129e-08	9.2704688e-08	9.2585957e-08	9.263676e-08	9.2424152e-08	9.2785861e-08	9.2827278e-08	9.2725394e-08	9.2914533e-08	9.2724562e-08	9.2705513e-08	9.2402892e-08	9.235319e-08	9.246115e-08	9.2460326e-08	9.2649188e-08	9.2526037e-08	9.2529078e-08	9.2553101e-08	9.2679009e-08	9.2587335e-08	9.28502e-08	9.3059491e-08	9.326078e-08	9.2683145e-08	9.3096496e-08	9.2805742e-08	9.2659405e-08	9.2818723e-08	9.3027467e-08	9.3338372e-08	9.3166349e-08	9.3204456e-08	9.2806019e-08	9.2794977e-08	9.2862344e-08	9.2951808e-08	9.2728158e-08	9.2641734e-08	9.2723738e-08	9.2961194e-08	9.3035474e-08	9.3184852e-08	9.3732936e-08	9.431637e-08	9.4076981e-08	9.3432249e-08	9.2935238e-08	9.2449277e-08	9.2492073e-08	9.2536808e-08	9.2558345e-08	9.2394053e-08	9.2546749e-08	9.2721805e-08	9.2699715e-08	9.2814027e-08	9.2780617e-08	9.2472746e-08	9.2518583e-08	9.2616879e-08	9.2659953e-08	9.2477165e-08	9.2350703e-08	9.218752e-08	9.2248541e-08	9.2219551e-08	9.2408413e-08	9.2309563e-08	9.2106063e-08	9.237003e-08	9.2627374e-08	9.2745275e-08	9.2762114e-08	9.2986326e-08	9.3457103e-08	9.3912689e-08	9.4586412e-08	9.4754569e-08	9.3461516e-08	9.2571042e-08	9.167919e-08	9.0389179e-08	8.7880117e-08	8.7918778e-08	9.0101189e-08	9.1276064e-08	9.2100542e-08	9.2699992e-08	9.2684253e-08	9.2818446e-08	9.2760459e-08	9.2785037e-08	9.2755215e-08	9.2700269e-08	9.2629307e-08	9.2561102e-08	9.2800775e-08	9.290487e-08	9.2614123e-08	9.2144724e-08	9.2296311e-08	9.2493735e-08	9.2678732e-08	9.2632064e-08	9.2648911e-08	9.2679556e-08	9.2610804e-08	9.2601695e-08	9.261219e-08	9.2810161e-08	9.277371e-08	9.2699437e-08	9.2678732e-08	9.2770676e-08	9.2628476e-08	9.2593687e-08	9.2326957e-08	9.2210712e-08	9.2418631e-08	9.2488484e-08	9.2765433e-08	9.2472746e-08	9.273009e-08	9.2750241e-08	9.2551439e-08	9.2707168e-08
9.2608047e-08	9.2524658e-08	9.2546749e-08	9.2253238e-08	9.2335519e-08	9.2286648e-08	9.2542606e-08	9.2448452e-08	9.2557237e-08	9.250892e-08	9.2394608e-08	9.2605838e-08	9.2644214e-08	9.2547573e-08	9.2501466e-08	9.2482409e-08	9.2686463e-08	9.2915634e-08	9.2911222e-08	9.2896862e-08	9.2875048e-08	9.2807674e-08	9.2901281e-08	9.2924473e-08	9.2497601e-08	9.2544539e-08	9.2541498e-08	9.2641734e-08	9.2707445e-08	9.2595343e-08	9.2608872e-08	9.2569941e-08	9.2709101e-08	9.2707999e-08	9.2744997e-08	9.2698336e-08	9.269916e-08	9.2596174e-08	9.2703026e-08	9.2621853e-08	9.2549506e-08	9.2518029e-08	9.2586781e-08	9.2572151e-08	9.2616055e-08	9.2617434e-08	9.2690605e-08	9.2545093e-08	9.2548959e-08	9.2511129e-08	9.2498979e-08	9.2510298e-08	9.263124e-08	9.2672657e-08	9.2623786e-08	9.2681766e-08	9.2730637e-08	9.2739199e-08	9.2690883e-08	9.2680388e-08	9.2691153e-08	9.2532666e-08	9.2635659e-08	9.2680111e-08	9.2630685e-08	9.2709655e-08	9.2732847e-08	9.2617988e-08	9.2692815e-08	9.260998e-08	9.257657e-08	9.2680665e-08	9.274914e-08	9.2716007e-08	9.2630962e-08	9.2516373e-08	9.2683145e-08	9.2517205e-08	9.2540674e-08	9.2482139e-08	9.240869e-08	9.2476064e-08	9.2616325e-08	9.2466671e-08	9.2525212e-08	9.2420564e-08	9.2475787e-08	9.2501466e-08	9.2560278e-08	9.2673758e-08	9.2628198e-08	9.2650566e-08	9.2646424e-08	9.2679556e-08	9.2518583e-08	9.2564697e-08	9.2516373e-08	9.2275329e-08	9.2266767e-08	9.2440722e-08	9.2620468e-08	9.284247e-08	9.2653877e-08	9.2865662e-08	9.245673e-08	9.2608595e-08	9.2479652e-08	9.2596721e-08	9.2486552e-08	9.2513062e-08	9.2474401e-08	9.2569387e-08	9.2525489e-08	9.244873e-08	9.2461704e-08	9.2527422e-08	9.2458393e-08	9.2562765e-08	9.2627928e-08	9.2608047e-08	9.2675691e-08	9.2738645e-08	9.2623786e-08	9.269143e-08	9.2652222e-08	9.2669339e-08	9.2677624e-08	9.2707999e-08	9.2769575e-08	9.2817615e-08	9.2815405e-08	9.2749971e-08	9.274693e-08	9.2643113e-08	9.2471645e-08	9.2513062e-08	9.2589545e-08	9.2611913e-08	9.2727603e-08	9.2623786e-08	9.2566907e-08	9.2525759e-08	9.2622955e-08	9.2756316e-08	9.2729536e-08	9.2608872e-08	9.274693e-08	9.2588166e-08	9.2439059e-08	9.2413657e-08	9.2456183e-08	9.2535423e-08	9.263676e-08	9.2464738e-08	9.2539842e-08	9.2682043e-08	9.2593687e-08	9.2666305e-08	9.2561379e-08	9.2783928e-08	9.2651945e-08	9.2799667e-08	9.2724292e-08	9.2590376e-08	9.2673758e-08	9.2495945e-08	9.2532389e-08	9.2630131e-08	9.2527422e-08	9.24178e-08	9.2469158e-08	9.2566907e-08	9.2650012e-08	9.2445411e-08	9.2635105e-08	9.2577949e-08	9.274472e-08	9.2662994e-08	9.2621022e-08	9.2498425e-08	9.2606385e-08	9.266796e-08	9.1925209e-08	9.2410069e-08	9.2796633e-08	9.1853423e-08	9.2082047e-08	9.2260969e-08	9.1430962e-08	9.200722e-08	9.2421665e-08	9.2468056e-08	9.2682043e-08	9.1968012e-08	9.1598011e-08	9.1743253e-08	9.1874959e-08	9.2174268e-08	9.209613e-08	9.2182276e-08	9.2306806e-08	9.2620468e-08	9.2576016e-08	9.2463914e-08	9.2850478e-08	9.3359631e-08	9.3840349e-08	9.267017e-08	9.2370861e-08	9.232199e-08	9.2460049e-08	9.1639428e-08	9.150579e-08	9.3228202e-08	9.205057e-08	9.2018816e-08	9.217537e-08	9.2022127e-08	9.2193595e-08	9.2150799e-08	9.2421665e-08	9.2117936e-08	9.1550795e-08	9.1680299e-08	9.1822223e-08	9.1703768e-08	9.1997002e-08	9.2050847e-08	9.2095021e-08	9.2030135e-08	9.2019917e-08	9.2155766e-08	9.2311772e-08	9.2616879e-08	9.2770954e-08	9.3153375e-08	9.2997645e-08	9.2453696e-08	9.2283329e-08	9.212981e-08	9.2528524e-08	9.2865662e-08	9.3096219e-08	9.3162207e-08	9.4534776e-08	9.342093e-08	9.3557333e-08	9.3031332e-08	9.2449831e-08	9.2750518e-08	9.2834739e-08	9.3463449e-08	9.3183743e-08	9.2749417e-08	9.2405379e-08	9.2151076e-08	9.2707722e-08	9.2513886e-08	9.2656641e-08	9.255006e-08	9.2628476e-08	9.2685355e-08	9.2437681e-08	9.2637038e-08	9.2627651e-08	9.2565521e-08	9.2799667e-08	9.253791e-08	9.2381079e-08	9.2413657e-08	9.2550891e-08	9.2669339e-08	9.2819825e-08	9.2817615e-08	9.232199e-08	9.2088669e-08	9.2180066e-08	9.2710209e-08	9.2894929e-08	9.2971966e-08	9.2775373e-08	9.2951254e-08	9.2633726e-08	9.2849923e-08	9.2690605e-08	9.2816514e-08	9.2747207e-08	9.2563035e-08	9.2628476e-08	9.2596174e-08	9.2644491e-08	9.2651398e-08	9.2758249e-08	9.2810161e-08	9.2695295e-08	9.2655263e-08	9.2476611e-08	9.2430504e-08	9.2497324e-08	9.2650012e-08	9.2642836e-08	9.2593133e-08	9.1984298e-08	9.2223694e-08	9.2565244e-08	9.2544816e-08	9.2193041e-08	9.2358988e-08	9.2210435e-08	9.19161e-08	9.1702937e-08	9.2356501e-08	9.2733401e-08	9.2760459e-08	9.2571597e-08	9.2582091e-08	9.2573529e-08	9.2567177e-08	9.2531558e-08	9.2533767e-08	9.2627097e-08	9.2586781e-08	9.2602519e-08	9.261219e-08	9.2683976e-08	9.2582091e-08	9.2665751e-08	9.2613568e-08	9.2727049e-08	9.281375e-08	9.26768e-08	9.2579882e-08	9.2647255e-08	9.2657743e-08	9.272263e-08	9.270579e-08	9.2657743e-08	9.2627928e-08	9.2553101e-08	9.2469989e-08	9.2416421e-08	9.2383836e-08	9.2247163e-08	9.2889955e-08	9.340188e-08	9.3285635e-08	9.3243109e-08	9.3272099e-08	9.3250293e-08	9.2931373e-08	9.2711865e-08	9.2555581e-08	9.2553925e-08	9.2741963e-08	9.280464e-08	9.2601141e-08	9.2412833e-08	9.2316746e-08	9.1937636e-08	9.1918587e-08	9.2046704e-08	9.207514e-08	9.2208502e-08	9.242553e-08	9.2662994e-08	9.2731746e-08	9.2472746e-08	9.2346014e-08	9.2650843e-08	9.2883887e-08	9.2870351e-08	9.2771778e-08	9.2575462e-08	9.2549506e-08	9.2525212e-08	9.2543161e-08	9.2773163e-08	9.2999024e-08	9.2901828e-08	9.2939381e-08	9.2946287e-08	9.2923095e-08	9.2695018e-08	9.2751904e-08	9.2938279e-08	9.276598e-08	9.2615501e-08	9.2390465e-08	9.2709101e-08	9.3031332e-08	9.3103395e-08	9.3209145e-08	9.2910668e-08	9.2735888e-08	9.2603351e-08	9.2486005e-08	9.2558622e-08	9.2543985e-08	9.2639524e-08	9.2749417e-08	9.2710209e-08	9.2765156e-08	9.2763223e-08	9.2704134e-08	9.2528801e-08	9.2506433e-08	9.3025534e-08	9.312604e-08	9.3180986e-08	9.4005188e-08	9.268674e-08	9.2851579e-08	9.2855167e-08	9.2786415e-08	9.2594789e-08	9.2119322e-08	9.1953375e-08	9.2127053e-08	9.2463914e-08	9.2864283e-08	9.2750241e-08	9.2835009e-08	9.2627097e-08	9.2653053e-08	9.2643113e-08	9.2666582e-08	9.2483518e-08	9.3259956e-08	9.3878455e-08	9.4129994e-08	9.3940855e-08	9.3550149e-08	9.3135426e-08	9.2637315e-08	9.2725948e-08	9.2790003e-08	9.2756316e-08	9.2560832e-08	9.2604452e-08	9.2545093e-08	9.2623232e-08	9.2516373e-08	9.2519137e-08	9.2521894e-08	9.2447621e-08	9.2455075e-08	9.2577672e-08	9.2831975e-08	9.277813e-08	9.2666028e-08	9.2354568e-08	9.2665751e-08	9.259341e-08	9.2693639e-08	9.2495114e-08	9.253349e-08	9.2690883e-08	9.2741132e-08	9.2914533e-08	9.3360732e-08	9.365894e-08	9.3891707e-08	9.4214208e-08	9.484458e-08	9.4383466e-08	9.3270444e-08	9.1913058e-08	9.0945278e-08	8.958154e-08	8.8640263e-08	9.0541874e-08	9.0321805e-08	9.1847348e-08	9.2572428e-08	9.2781995e-08	9.2869527e-08	9.2822312e-08	9.2718764e-08	9.2646701e-08	9.2673758e-08	9.2698336e-08	9.2553371e-08	9.2463083e-08	9.2593133e-08	9.2457007e-08	9.2072931e-08	9.2379146e-08	9.264118e-08	9.2666028e-08	9.2742511e-08	9.2630408e-08	9.2664649e-08	9.2654432e-08	9.2539565e-08	9.2658851e-08	9.2496769e-08	9.2437958e-08	9.233662e-08	9.2513616e-08	9.2528524e-08	9.2621299e-08	9.243989e-08	9.2500358e-08	9.2466401e-08	9.2552824e-08	9.2684253e-08	9.2548404e-08	9.2689497e-08	9.2597553e-08	9.2648357e-08	9.2580159e-08	9.2598384e-08
9.2598384e-08	9.2566907e-08	9.2522725e-08	9.2595066e-08	9.2624887e-08	9.2739754e-08	9.2627097e-08	9.2756039e-08	9.2777306e-08	9.284247e-08	9.2745552e-08	9.2688396e-08	9.2701924e-08	9.2617157e-08	9.2636483e-08	9.2806019e-08	9.2862344e-08	9.2826454e-08	9.3270721e-08	9.3054801e-08	9.3020283e-08	9.2938002e-08	9.3095665e-08	9.2534044e-08	9.2883887e-08	9.258347e-08	9.2518583e-08	9.2529078e-08	9.2622955e-08	9.2681212e-08	9.2671002e-08	9.2663271e-08	9.2712419e-08	9.2686186e-08	9.271573e-08	9.2786969e-08	9.2633726e-08	9.2630685e-08	9.2528246e-08	9.2395439e-08	9.2640072e-08	9.269916e-08	9.2592032e-08	9.2670447e-08	9.2671549e-08	9.2705513e-08	9.25045e-08	9.2619366e-08	9.2570495e-08	9.2557514e-08	9.279028e-08	9.2714352e-08	9.261467e-08	9.2762114e-08	9.2630408e-08	9.2738645e-08	9.2617434e-08	9.2629584e-08	9.2753559e-08	9.2735334e-08	9.2637038e-08	9.2681766e-08	9.2653877e-08	9.2618535e-08	9.2707999e-08	9.2616602e-08	9.2578773e-08	9.2662717e-08	9.2582916e-08	9.2571319e-08	9.2665204e-08	9.2735057e-08	9.2649465e-08	9.2829765e-08	9.2738368e-08	9.2673211e-08	9.2531558e-08	9.2515549e-08	9.256221e-08	9.2513616e-08	9.2483518e-08	9.2534322e-08	9.2491526e-08	9.2590923e-08	9.257684e-08	9.2642836e-08	9.2602519e-08	9.2701093e-08	9.2653877e-08	9.2624056e-08	9.2787246e-08	9.2700269e-08	9.2556135e-08	9.2503946e-08	9.2644768e-08	9.2673758e-08	9.2656641e-08	9.2664372e-08	9.2613014e-08	9.2506433e-08	9.262461e-08	9.2532943e-08	9.2614947e-08	9.2502844e-08	9.25045e-08	9.2453419e-08	9.2465569e-08	9.2235844e-08	9.2394053e-08	9.249235e-08	9.2587335e-08	9.2585125e-08	9.2589822e-08	9.2557791e-08	9.2553101e-08	9.258568e-08	9.2760459e-08	9.2694471e-08	9.2722082e-08	9.2775373e-08	9.2696403e-08	9.2609149e-08	9.2686463e-08	9.2612737e-08	9.2661885e-08	9.268674e-08	9.2675691e-08	9.2756871e-08	9.2698883e-08	9.2617988e-08	9.26456e-08	9.2442924e-08	9.2551716e-08	9.2505879e-08	9.2643667e-08	9.2769298e-08	9.2674867e-08	9.2699992e-08	9.2554203e-08	9.2569664e-08	9.2773163e-08	9.2657196e-08	9.2615778e-08	9.2556967e-08	9.2556689e-08	9.2674036e-08	9.2523003e-08	9.2525759e-08	9.2510298e-08	9.2654155e-08	9.2613568e-08	9.2784759e-08	9.2633726e-08	9.2581814e-08	9.2630408e-08	9.2712966e-08	9.2661061e-08	9.2679009e-08	9.2739199e-08	9.2691153e-08	9.2822866e-08	9.2691153e-08	9.2679009e-08	9.268674e-08	9.2400406e-08	9.2521894e-08	9.2592856e-08	9.2605561e-08	9.2466401e-08	9.2562487e-08	9.2534322e-08	9.2618535e-08	9.2477443e-08	9.2622955e-08	9.2525759e-08	9.2590923e-08	9.2425807e-08	9.2516096e-08	9.2613014e-08	9.2624887e-08	9.2402061e-08	9.2743065e-08	9.4064276e-08	9.2296588e-08	9.2474131e-08	9.4421296e-08	9.2156597e-08	9.1873304e-08	9.2202981e-08	9.2636483e-08	9.2750241e-08	9.2709655e-08	9.2624333e-08	9.2521347e-08	9.2381079e-08	9.2541775e-08	9.2583193e-08	9.2364786e-08	9.2399574e-08	9.2436302e-08	9.2481585e-08	9.241338e-08	9.2534044e-08	9.2715453e-08	9.2666859e-08	9.267238e-08	9.413165e-08	9.2588166e-08	9.2522171e-08	9.2868419e-08	9.3774354e-08	9.3594331e-08	9.4640811e-08	9.2994327e-08	9.2098333e-08	9.2254339e-08	9.0540489e-08	9.181035e-08	9.204615e-08	9.1516839e-08	9.1602153e-08	9.1371049e-08	9.1383747e-08	9.1174179e-08	9.1507999e-08	9.2085635e-08	9.2403994e-08	9.2539842e-08	9.2526868e-08	9.2206569e-08	9.2304319e-08	9.238439e-08	9.2169024e-08	9.2680665e-08	9.2424983e-08	9.2518029e-08	9.277344e-08	9.2925852e-08	9.281375e-08	9.2877535e-08	9.2901558e-08	9.3538553e-08	9.3481674e-08	9.3079649e-08	9.258568e-08	9.2329998e-08	9.2415313e-08	9.2229214e-08	9.2078182e-08	9.2169572e-08	9.251886e-08	9.2831975e-08	9.2602249e-08	9.2493181e-08	9.2229214e-08	9.2407859e-08	9.2546749e-08	9.2580706e-08	9.2565799e-08	9.2518306e-08	9.241311e-08	9.2357332e-08	9.2326957e-08	9.2434369e-08	9.2666859e-08	9.2512508e-08	9.2521894e-08	9.2538741e-08	9.256884e-08	9.2674313e-08	9.264118e-08	9.2894098e-08	9.305397e-08	9.3107538e-08	9.3164971e-08	9.3106436e-08	9.1470447e-08	9.2848268e-08	9.2522448e-08	9.2586511e-08	9.254564e-08	9.2495668e-08	9.2553371e-08	9.2448452e-08	9.2292723e-08	9.2609426e-08	9.2229492e-08	9.2520793e-08	9.2569387e-08	9.2695018e-08	9.2690605e-08	9.2832529e-08	9.2716832e-08	9.2799667e-08	9.2634551e-08	9.2510575e-08	9.216626e-08	9.2294378e-08	9.2371138e-08	9.2637592e-08	9.2600317e-08	9.2424983e-08	9.201495e-08	9.2217064e-08	9.2227559e-08	9.2163774e-08	9.2067133e-08	9.1912234e-08	9.2275052e-08	9.2907904e-08	9.2827001e-08	9.2901558e-08	9.2886367e-08	9.2841084e-08	9.2741686e-08	9.2605283e-08	9.2568285e-08	9.2530733e-08	9.264587e-08	9.269143e-08	9.2580436e-08	9.2520793e-08	9.2648357e-08	9.2682598e-08	9.2732847e-08	9.2609426e-08	9.2617988e-08	9.2581814e-08	9.2688396e-08	9.2598107e-08	9.2503676e-08	9.2595897e-08	9.2599208e-08	9.2698883e-08	9.2701647e-08	9.2481031e-08	9.2599208e-08	9.2389087e-08	9.2519684e-08	9.2542329e-08	9.2725394e-08	9.2787246e-08	9.2578773e-08	9.2869804e-08	9.308738e-08	9.2904592e-08	9.3258571e-08	9.3027467e-08	9.3271829e-08	9.326741e-08	9.3030501e-08	9.2741686e-08	9.26456e-08	9.2526868e-08	9.2494837e-08	9.2167362e-08	9.2396817e-08	9.2146657e-08	9.1933217e-08	9.2014673e-08	9.2150799e-08	9.2475233e-08	9.2574638e-08	9.2355123e-08	9.2482139e-08	9.2443202e-08	9.2531558e-08	9.2799119e-08	9.2724562e-08	9.2683699e-08	9.2644214e-08	9.2671279e-08	9.2534322e-08	9.2378592e-08	9.2481031e-08	9.2591755e-08	9.2640072e-08	9.2487383e-08	9.2683422e-08	9.2823136e-08	9.3126587e-08	9.2773988e-08	9.2688119e-08	9.2611913e-08	9.25045e-08	9.2490971e-08	9.2563035e-08	9.2743342e-08	9.2841361e-08	9.320749e-08	9.3283148e-08	9.3168282e-08	9.2812925e-08	9.2676245e-08	9.2718217e-08	9.258568e-08	9.2621022e-08	9.2873393e-08	9.2803255e-08	9.28502e-08	9.2830867e-08	9.254564e-08	9.2509474e-08	9.2799667e-08	9.2866486e-08	9.2808229e-08	9.2760182e-08	9.28259e-08	9.2102752e-08	9.2359542e-08	9.2354291e-08	9.2751904e-08	9.2712966e-08	9.2651945e-08	9.2181999e-08	9.1686374e-08	9.1361109e-08	9.1707079e-08	9.2510298e-08	9.2924473e-08	9.2915634e-08	9.2364232e-08	9.2551439e-08	9.2751627e-08	9.2590376e-08	9.2383011e-08	9.2503122e-08	9.2639795e-08	9.2567177e-08	9.256884e-08	9.2681489e-08	9.2557514e-08	9.2559723e-08	9.2699992e-08	9.2674867e-08	9.2813472e-08	9.2889955e-08	9.2827833e-08	9.2789179e-08	9.2808783e-08	9.2747484e-08	9.2696681e-08	9.257905e-08	9.2669339e-08	9.3026912e-08	9.2816236e-08	9.2629861e-08	9.2618258e-08	9.2584848e-08	9.2383011e-08	9.2577395e-08	9.2625164e-08	9.2916189e-08	9.267238e-08	9.2660784e-08	9.2868696e-08	9.2781718e-08	9.3012005e-08	9.2995158e-08	9.3067499e-08	9.332512e-08	9.3554014e-08	9.4115357e-08	9.4299807e-08	9.4628106e-08	9.3226269e-08	9.2471367e-08	9.125425e-08	9.0639617e-08	8.9860698e-08	8.906769e-08	9.0086282e-08	9.2403994e-08	9.2093366e-08	9.2648911e-08	9.2728158e-08	9.2697228e-08	9.2664095e-08	9.2689497e-08	9.2634274e-08	9.2569941e-08	9.2601418e-08	9.2551439e-08	9.2455352e-08	9.2476064e-08	9.2986873e-08	9.2461427e-08	9.2675691e-08	9.2594512e-08	9.2525759e-08	9.2631517e-08	9.2512508e-08	9.256884e-08	9.2556967e-08	9.2420564e-08	9.2534876e-08	9.234877e-08	9.2546195e-08	9.2520516e-08	9.2617988e-08	9.2428571e-08	9.253101e-08	9.2632064e-08	9.2622123e-08	9.2589268e-08	9.2535977e-08	9.2665751e-08	9.2585957e-08	9.265554e-08	9.2683699e-08	9.2688396e-08	9.2563866e-08
9.2616602e-08	9.2571319e-08	9.2665204e-08	9.2594789e-08	9.2683145e-08	9.2677347e-08	9.2765433e-08	9.2818723e-08	9.2902106e-08	9.2856546e-08	9.2764601e-08	9.2813195e-08	9.2752174e-08	9.268922e-08	9.2676245e-08	9.2536531e-08	9.2724015e-08	9.295595e-08	9.3077716e-08	9.3183196e-08	9.277371e-08	9.0861612e-08	9.2450662e-08	9.2633726e-08	9.2747484e-08	9.2753282e-08	9.2750518e-08	9.2507818e-08	9.2832799e-08	9.2773988e-08	9.2801322e-08	9.2728982e-08	9.2620745e-08	9.2688673e-08	9.2629861e-08	9.2739199e-08	9.2625719e-08	9.2376659e-08	9.2540951e-08	9.2544816e-08	9.2571874e-08	9.2700546e-08	9.2879191e-08	9.257905e-08	9.2541775e-08	9.249014e-08	9.2582646e-08	9.2599763e-08	9.2596174e-08	9.2757972e-08	9.2616055e-08	9.2679009e-08	9.2667136e-08	9.2674867e-08	9.2778961e-08	9.2706621e-08	9.273257e-08	9.2607493e-08	9.2580436e-08	9.2586234e-08	9.2556967e-08	9.2591478e-08	9.2611913e-08	9.259783e-08	9.2515819e-08	9.2712142e-08	9.2579327e-08	9.2567731e-08	9.2637862e-08	9.2628476e-08	9.2640903e-08	9.2625442e-08	9.2625996e-08	9.2558345e-08	9.2632341e-08	9.2576016e-08	9.2579604e-08	9.256884e-08	9.2663818e-08	9.2738368e-08	9.264587e-08	9.2741132e-08	9.2677624e-08	9.265554e-08	9.256663e-08	9.2646978e-08	9.2605838e-08	9.2573806e-08	9.2658574e-08	9.2691984e-08	9.2737821e-08	9.2561933e-08	9.2742511e-08	9.2600864e-08	9.2704958e-08	9.2746376e-08	9.2772055e-08	9.2686463e-08	9.2735611e-08	9.2707999e-08	9.2753005e-08	9.2675968e-08	9.2416975e-08	9.254785e-08	9.2603351e-08	9.2579882e-08	9.253101e-08	9.2783651e-08	9.2737821e-08	9.2667683e-08	9.2802431e-08	9.2855167e-08	9.2663271e-08	9.2607493e-08	9.2683422e-08	9.2757972e-08	9.2703026e-08	9.280906e-08	9.2650012e-08	9.2613014e-08	9.2563866e-08	9.2554757e-08	9.2598654e-08	9.2693917e-08	9.2701647e-08	9.2670447e-08	9.271794e-08	9.2741963e-08	9.2643113e-08	9.2747207e-08	9.2669339e-08	9.2522448e-08	9.2400683e-08	9.2528524e-08	9.2718764e-08	9.2772332e-08	9.2689497e-08	9.2675691e-08	9.2608317e-08	9.2650843e-08	9.2620468e-08	9.277371e-08	9.2560555e-08	9.2432984e-08	9.2384944e-08	9.2384667e-08	9.2297689e-08	9.250671e-08	9.2731746e-08	9.2598384e-08	9.2805195e-08	9.2844672e-08	9.2833631e-08	9.2886921e-08	9.2782273e-08	9.2699715e-08	9.2765433e-08	9.2775096e-08	9.268453e-08	9.2698613e-08	9.2655263e-08	9.2680665e-08	9.2641457e-08	9.2522448e-08	9.2557791e-08	9.2496769e-08	9.2569664e-08	9.2608047e-08	9.2628198e-08	9.2522171e-08	9.2615224e-08	9.2671826e-08	9.2717386e-08	9.2859032e-08	9.2731469e-08	9.2673211e-08	9.2444033e-08	9.2434092e-08	9.263897e-08	9.2567454e-08	9.2708277e-08	9.184707e-08	9.2376936e-08	9.1889866e-08	9.1816148e-08	9.3269897e-08	9.2314814e-08	9.2699715e-08	9.3092076e-08	9.3205557e-08	9.2553648e-08	9.2677077e-08	9.2501743e-08	9.2696126e-08	9.2785314e-08	9.2723461e-08	9.2485173e-08	9.2624887e-08	9.2592856e-08	9.2465569e-08	9.253791e-08	9.2647802e-08	9.2595066e-08	9.2582091e-08	9.2072106e-08	9.1561567e-08	9.2802431e-08	9.253101e-08	9.191389e-08	9.2540674e-08	9.2944909e-08	9.4854798e-08	9.4206754e-08	9.2668792e-08	9.2850748e-08	9.198623e-08	9.0221299e-08	9.1858666e-08	9.1649923e-08	9.1561567e-08	9.1723372e-08	9.189732e-08	9.1936258e-08	9.1701281e-08	9.1797645e-08	9.2307907e-08	9.2664649e-08	9.2695572e-08	9.2467225e-08	9.2458116e-08	9.285241e-08	9.2904038e-08	9.3182642e-08	9.0766903e-08	9.3042928e-08	9.2310671e-08	9.2231701e-08	9.243216e-08	9.2409515e-08	9.3223228e-08	9.290487e-08	9.2986596e-08	9.2885543e-08	9.3343338e-08	9.2960917e-08	9.2862621e-08	9.2424152e-08	9.207735e-08	9.2545093e-08	9.2646147e-08	9.2304042e-08	9.2156043e-08	9.2293547e-08	9.2165429e-08	9.186612e-08	9.2242743e-08	9.2114348e-08	9.256442e-08	9.2482139e-08	9.266796e-08	9.2532112e-08	9.2473023e-08	9.2849646e-08	9.2750795e-08	9.263124e-08	9.2665204e-08	9.2513339e-08	9.254785e-08	9.2623232e-08	9.2629584e-08	9.2701647e-08	9.2849923e-08	9.2894375e-08	9.3298056e-08	9.3350792e-08	9.3768556e-08	9.2941868e-08	9.3448264e-08	9.2621853e-08	9.2268699e-08	9.2265388e-08	9.2229214e-08	9.2409792e-08	9.2382734e-08	9.249981e-08	9.2486005e-08	9.2479375e-08	9.2457284e-08	9.2531288e-08	9.251665e-08	9.2627097e-08	9.2400683e-08	9.2572151e-08	9.2571874e-08	9.2676522e-08	9.2561933e-08	9.2433538e-08	9.223529e-08	9.2440445e-08	9.2577118e-08	9.2712419e-08	9.27947e-08	9.2555304e-08	9.2107172e-08	9.2019917e-08	9.2068518e-08	9.1891252e-08	9.1850936e-08	9.2144447e-08	9.1698794e-08	9.28883e-08	9.2952916e-08	9.2853512e-08	9.2602797e-08	9.2728428e-08	9.26456e-08	9.2606115e-08	9.2575185e-08	9.2617157e-08	9.2501743e-08	9.2565521e-08	9.2683976e-08	9.2646147e-08	9.2645045e-08	9.2819e-08	9.3016418e-08	9.2824244e-08	9.2793591e-08	9.2541228e-08	9.253349e-08	9.2486005e-08	9.239654e-08	9.2543708e-08	9.2552547e-08	9.2577395e-08	9.2548404e-08	9.2436579e-08	9.2665204e-08	9.2618535e-08	9.2758803e-08	9.2847714e-08	9.2740578e-08	9.25045e-08	9.2410346e-08	9.2892719e-08	9.0830966e-08	9.271794e-08	9.2992124e-08	9.2952362e-08	9.3344994e-08	9.3054524e-08	9.2934968e-08	9.2590646e-08	9.2452318e-08	9.2236668e-08	9.2359819e-08	9.2503946e-08	9.2614947e-08	9.2282228e-08	9.2040629e-08	9.2090325e-08	9.243989e-08	9.2505879e-08	9.2386877e-08	9.2239155e-08	9.2405102e-08	9.2731192e-08	9.2661885e-08	9.2534322e-08	9.2373348e-08	9.2539842e-08	9.2489316e-08	9.2608872e-08	9.2600317e-08	9.2732023e-08	9.2632064e-08	9.2421665e-08	9.246336e-08	9.2418077e-08	9.2753005e-08	9.2584848e-08	9.2722907e-08	9.2444033e-08	9.2493735e-08	9.2565244e-08	9.2629861e-08	9.2622955e-08	9.2504223e-08	9.2683699e-08	9.2783651e-08	9.3059768e-08	9.2662439e-08	9.2680111e-08	9.2497601e-08	9.2549506e-08	9.2772055e-08	9.3095942e-08	9.2898517e-08	9.2617434e-08	9.2630685e-08	9.2646424e-08	9.2708824e-08	9.2607216e-08	9.2618535e-08	9.2776197e-08	9.2815128e-08	9.2565521e-08	9.2251582e-08	9.2317848e-08	9.2605006e-08	9.2759635e-08	9.2745275e-08	9.281927e-08	9.2649735e-08	9.2437681e-08	9.2302663e-08	9.2058301e-08	9.2162395e-08	9.2130087e-08	9.2249095e-08	9.2363685e-08	9.2584024e-08	9.2602519e-08	9.2662439e-08	9.2549506e-08	9.2513062e-08	9.2555034e-08	9.1887657e-08	9.1233815e-08	9.1235748e-08	9.1659032e-08	9.206051e-08	9.2608872e-08	9.2801052e-08	9.2709378e-08	9.2593133e-08	9.257657e-08	9.2717386e-08	9.2821757e-08	9.2688119e-08	9.2819825e-08	9.2800498e-08	9.2692261e-08	9.2936347e-08	9.3099807e-08	9.3050105e-08	9.2779516e-08	9.2535153e-08	9.2599208e-08	9.2590099e-08	9.2770676e-08	9.2795254e-08	9.2671279e-08	9.2712142e-08	9.2694748e-08	9.2696681e-08	9.2857377e-08	9.3004822e-08	9.2970588e-08	9.2774819e-08	9.29126e-08	9.3232892e-08	9.3775462e-08	9.4586412e-08	9.4729714e-08	9.4049092e-08	9.2864553e-08	9.1633353e-08	9.1022592e-08	8.9642285e-08	8.9399585e-08	9.043778e-08	9.1458027e-08	9.1697139e-08	9.2340215e-08	9.258347e-08	9.2608872e-08	9.2833631e-08	9.2707168e-08	9.2466948e-08	9.2574638e-08	9.2700546e-08	9.2488207e-08	9.246336e-08	9.2380525e-08	9.2468056e-08	9.2760182e-08	9.2766811e-08	9.2685632e-08	9.2646424e-08	9.2543985e-08	9.2615778e-08	9.2710486e-08	9.2805742e-08	9.2674313e-08	9.2495945e-08	9.2727603e-08	9.2642559e-08	9.2579882e-08	9.2480754e-08	9.2691707e-08	9.2572975e-08	9.2737267e-08	9.267238e-08	9.2438789e-08	9.2695572e-08	9.2633726e-08	9.2727049e-08	9.2803532e-08	9.2617434e-08	9.2801876e-08	9.2703857e-08
9.2605838e-08	9.2771508e-08	9.2711034e-08	9.2620191e-08	9.2682598e-08	9.2718217e-08	9.2630685e-08	9.2712142e-08	9.2465292e-08	9.2524658e-08	9.26224e-08	9.2532666e-08	9.2593964e-08	9.2572428e-08	9.2729259e-08	9.2788902e-08	9.2786969e-08	9.291702e-08	9.2988806e-08	9.3151442e-08	9.2951254e-08	9.1493916e-08	9.2371138e-08	9.2829488e-08	9.225986e-08	9.2605006e-08	9.2512231e-08	9.2812925e-08	9.2458663e-08	9.2624056e-08	9.2607216e-08	9.2664926e-08	9.2592856e-08	9.2641734e-08	9.2547296e-08	9.2532666e-08	9.2472199e-08	9.2572975e-08	9.2626266e-08	9.2601695e-08	9.2701924e-08	9.2712966e-08	9.2687017e-08	9.2719873e-08	9.2725948e-08	9.2631517e-08	9.2616325e-08	9.2728705e-08	9.2809607e-08	9.2715453e-08	9.2711311e-08	9.2727049e-08	9.2678732e-08	9.2731746e-08	9.2534599e-08	9.2665474e-08	9.25357e-08	9.2670447e-08	9.2503676e-08	9.2577672e-08	9.2553648e-08	9.2553648e-08	9.258347e-08	9.2571597e-08	9.2739754e-08	9.2431328e-08	9.2662162e-08	9.2574638e-08	9.2480754e-08	9.2711588e-08	9.2659953e-08	9.2662717e-08	9.2643937e-08	9.2371415e-08	9.2385498e-08	9.2519961e-08	9.2452318e-08	9.2632895e-08	9.2695295e-08	9.3843383e-08	9.289576e-08	9.2630408e-08	9.2628198e-08	9.2596174e-08	9.273478e-08	9.2714629e-08	9.2741686e-08	9.2619366e-08	9.2671002e-08	9.2601418e-08	9.2542884e-08	9.2683145e-08	9.257684e-08	9.2797187e-08	9.2674867e-08	9.24421e-08	9.244873e-08	9.2546195e-08	9.2376659e-08	9.2545918e-08	9.2528524e-08	9.2536531e-08	9.2611359e-08	9.2492073e-08	9.2783104e-08	9.2682875e-08	9.2707445e-08	9.2546749e-08	9.2733401e-08	9.2706891e-08	9.2711588e-08	9.274693e-08	9.2741686e-08	9.2813472e-08	9.2784482e-08	9.2738645e-08	9.2681212e-08	9.2617434e-08	9.2791112e-08	9.2725116e-08	9.267017e-08	9.2649735e-08	9.2736435e-08	9.2765433e-08	9.2852133e-08	9.2944909e-08	9.2821203e-08	9.2652776e-08	9.265333e-08	9.2558345e-08	9.2601695e-08	9.2492627e-08	9.2554203e-08	9.2564967e-08	9.2511407e-08	9.2406481e-08	9.2530456e-08	9.2560555e-08	9.2669069e-08	9.2799667e-08	9.2675691e-08	9.2752728e-08	9.2641457e-08	9.2664926e-08	9.2594789e-08	9.2537633e-08	9.2616879e-08	9.2759912e-08	9.2711865e-08	9.2780617e-08	9.2768744e-08	9.2515549e-08	9.2780063e-08	9.2708824e-08	9.2818169e-08	9.2665474e-08	9.2762114e-08	9.2723461e-08	9.2690328e-08	9.2693362e-08	9.2479929e-08	9.2488484e-08	9.2529078e-08	9.2585957e-08	9.2613014e-08	9.2588714e-08	9.2670447e-08	9.2500635e-08	9.2530179e-08	9.2659675e-08	9.2649188e-08	9.2974176e-08	9.3146191e-08	9.3166072e-08	9.3151442e-08	9.267459e-08	9.2661338e-08	9.2920608e-08	9.2783651e-08	9.2882502e-08	9.2793869e-08	9.2488484e-08	9.1823601e-08	9.1794881e-08	9.2094744e-08	9.1894009e-08	9.2225072e-08	9.3506252e-08	9.3415686e-08	9.3274309e-08	9.3130183e-08	9.2990462e-08	9.2927237e-08	9.2647532e-08	9.248987e-08	9.2528524e-08	9.2657473e-08	9.2635382e-08	9.2624333e-08	9.2626266e-08	9.2565799e-08	9.2561933e-08	9.2613014e-08	9.2606385e-08	9.2240811e-08	9.1829122e-08	9.1599119e-08	9.1761201e-08	9.2350703e-08	9.2051394e-08	9.0004555e-08	9.2028479e-08	9.1324111e-08	9.1914998e-08	9.2072383e-08	9.2252407e-08	9.202958e-08	9.1751531e-08	9.1858112e-08	9.1969667e-08	9.1853146e-08	9.2099718e-08	9.223308e-08	9.2495668e-08	9.2625164e-08	9.2597276e-08	9.2675691e-08	9.2696126e-08	9.261246e-08	9.285931e-08	9.291923e-08	9.3789545e-08	9.1393133e-08	9.3908547e-08	9.2306252e-08	9.2372517e-08	9.168582e-08	9.1989548e-08	9.2616325e-08	9.2508365e-08	9.3132662e-08	9.270358e-08	9.2834185e-08	9.2739477e-08	9.2866486e-08	9.2765156e-08	9.2916743e-08	9.3348859e-08	9.2812094e-08	9.2991293e-08	9.2450662e-08	9.2084527e-08	9.249456e-08	9.2703026e-08	9.2867872e-08	9.2632618e-08	9.2772886e-08	9.2550891e-08	9.2373071e-08	9.2637862e-08	9.2679279e-08	9.2781718e-08	9.2812925e-08	9.2807674e-08	9.2845227e-08	9.2547573e-08	9.2581537e-08	9.2560278e-08	9.2476888e-08	9.2652222e-08	9.292917e-08	9.3129074e-08	9.3394974e-08	9.2991016e-08	9.2912877e-08	9.2962303e-08	9.498374e-08	9.3030224e-08	9.2786692e-08	9.2265388e-08	9.23554e-08	9.2539018e-08	9.2525759e-08	9.2643113e-08	9.2635659e-08	9.2692261e-08	9.273009e-08	9.268895e-08	9.2533767e-08	9.2524381e-08	9.2438235e-08	9.2621299e-08	9.2418908e-08	9.2466401e-08	9.2402061e-08	9.2696126e-08	9.2656087e-08	9.2627651e-08	9.2532112e-08	9.261219e-08	9.2763777e-08	9.2600864e-08	9.2213476e-08	9.1975465e-08	9.1916377e-08	9.2296865e-08	9.2341317e-08	9.2489039e-08	9.2861796e-08	9.2985772e-08	9.271794e-08	9.2469712e-08	9.2455629e-08	9.2725394e-08	9.2835286e-08	9.2677347e-08	9.2467502e-08	9.2573806e-08	9.2494837e-08	9.2503676e-08	9.2651945e-08	9.2778407e-08	9.2687841e-08	9.303713e-08	9.3314902e-08	9.2296588e-08	9.2933583e-08	9.2708554e-08	9.2518029e-08	9.2514718e-08	9.2495114e-08	9.2503946e-08	9.2568008e-08	9.2577949e-08	9.2512231e-08	9.2500358e-08	9.2601141e-08	9.2741686e-08	9.2807397e-08	9.2846605e-08	9.2609149e-08	9.2739199e-08	9.2501189e-08	9.254564e-08	9.3099253e-08	9.2965337e-08	9.2622678e-08	9.277371e-08	9.3423139e-08	9.3168836e-08	9.323621e-08	9.2991016e-08	9.2711588e-08	9.2481585e-08	9.2171504e-08	9.2398196e-08	9.2478274e-08	9.2514441e-08	9.2330552e-08	9.2033446e-08	9.2011362e-08	9.2105516e-08	9.21519e-08	9.2373071e-08	9.2594242e-08	9.2677077e-08	9.2757425e-08	9.2572428e-08	9.2474956e-08	9.2387701e-08	9.2435194e-08	9.2503122e-08	9.2564697e-08	9.2747207e-08	9.2783928e-08	9.2921709e-08	9.26768e-08	9.2589268e-08	9.2611081e-08	9.2439613e-08	9.2578226e-08	9.2312604e-08	9.2438235e-08	9.2543985e-08	9.2716284e-08	9.2670447e-08	9.2671279e-08	9.2788071e-08	9.2515272e-08	9.2281127e-08	9.1847348e-08	9.2104408e-08	9.2282228e-08	9.2469989e-08	9.2506156e-08	9.252107e-08	9.2647532e-08	9.2601972e-08	9.2493735e-08	9.2555581e-08	9.2667136e-08	9.2924473e-08	9.2832529e-08	9.277565e-08	9.2864553e-08	9.2876149e-08	9.2535423e-08	9.2675968e-08	9.2843017e-08	9.2763777e-08	9.2874217e-08	9.2822589e-08	9.2703026e-08	9.2716284e-08	9.284247e-08	9.2699437e-08	9.2637315e-08	9.2483518e-08	9.2631794e-08	9.2473577e-08	9.2471645e-08	9.2718764e-08	9.2551993e-08	9.2590099e-08	9.2905147e-08	9.2839429e-08	9.2762946e-08	9.2468603e-08	9.1768101e-08	9.1411081e-08	9.1816972e-08	9.2299345e-08	9.2725394e-08	9.2837219e-08	9.296506e-08	9.2742233e-08	9.2548404e-08	9.2672657e-08	9.2592032e-08	9.2790835e-08	9.2468603e-08	9.2497601e-08	9.283805e-08	9.2831975e-08	9.2742511e-08	9.2778684e-08	9.2625164e-08	9.2743896e-08	9.285268e-08	9.3028568e-08	9.3089035e-08	9.2954849e-08	9.2757425e-08	9.2701647e-08	9.2749417e-08	9.2696403e-08	9.2656919e-08	9.2691707e-08	9.2622955e-08	9.2753005e-08	9.2716562e-08	9.3058112e-08	9.3848634e-08	9.4751528e-08	9.5132016e-08	9.3923461e-08	9.3185399e-08	9.190174e-08	9.0485266e-08	8.9346841e-08	8.940566e-08	8.9436583e-08	9.0384212e-08	9.1511311e-08	9.2316469e-08	9.2501189e-08	9.2687841e-08	9.2762114e-08	9.2621022e-08	9.2611636e-08	9.2793321e-08	9.2770676e-08	9.2735057e-08	9.2653877e-08	9.2727049e-08	9.2551439e-08	9.2448175e-08	9.2709655e-08	9.2743896e-08	9.2738645e-08	9.2669339e-08	9.2659405e-08	9.2608595e-08	9.2785584e-08	9.2839706e-08	9.2845504e-08	9.2851025e-08	9.2868696e-08	9.280685e-08	9.2790835e-08	9.2659128e-08	9.2927785e-08	9.2703303e-08	9.2832799e-08	9.2889685e-08	9.2563312e-08	9.2601418e-08	9.2543161e-08	9.2536808e-08	9.2514718e-08	9.2587335e-08	9.2603628e-08
9.2746376e-08	9.2603905e-08	9.2569941e-08	9.2373071e-08	9.2508643e-08	9.257684e-08	9.2627928e-08	9.2678178e-08	9.2524658e-08	9.2540951e-08	9.2531288e-08	9.2488484e-08	9.2659953e-08	9.255227e-08	9.2675691e-08	9.2680665e-08	9.2375558e-08	9.2516096e-08	9.2592309e-08	9.2320057e-08	9.2994881e-08	9.3099253e-08	9.2651121e-08	9.2425807e-08	9.2537086e-08	9.2487383e-08	9.2500912e-08	9.2471645e-08	9.2563589e-08	9.2605006e-08	9.2747761e-08	9.2614393e-08	9.2666582e-08	9.2511129e-08	9.2407035e-08	9.2476611e-08	9.2615501e-08	9.2609149e-08	9.2584848e-08	9.2656364e-08	9.264118e-08	9.2625719e-08	9.2728158e-08	9.26456e-08	9.2532943e-08	9.2764324e-08	9.2746106e-08	9.273257e-08	9.2675968e-08	9.2603074e-08	9.2555858e-08	9.2610804e-08	9.2600317e-08	9.2653053e-08	9.2524104e-08	9.2488207e-08	9.2599485e-08	9.2570218e-08	9.2564967e-08	9.2593133e-08	9.2638139e-08	9.2649735e-08	9.2556135e-08	9.2535423e-08	9.2574361e-08	9.2630685e-08	9.2617711e-08	9.2667683e-08	9.2713798e-08	9.2595066e-08	9.257657e-08	9.2480754e-08	9.2406481e-08	9.2669616e-08	9.2620191e-08	9.2536531e-08	9.2556135e-08	9.2651945e-08	9.2556689e-08	9.4123642e-08	9.2523827e-08	9.2519414e-08	9.2546749e-08	9.2631517e-08	9.2725948e-08	9.2701647e-08	9.2624056e-08	9.2661061e-08	9.256884e-08	9.2603074e-08	9.2640626e-08	9.259783e-08	9.2529355e-08	9.2473023e-08	9.2405102e-08	9.2663271e-08	9.2368374e-08	9.250892e-08	9.2714075e-08	9.2692538e-08	9.2589822e-08	9.2645045e-08	9.2720697e-08	9.2712689e-08	9.2642281e-08	9.2736713e-08	9.2825069e-08	9.2730367e-08	9.2665204e-08	9.2735334e-08	9.2541228e-08	9.2534599e-08	9.2532666e-08	9.2524658e-08	9.2744166e-08	9.2595343e-08	9.2588444e-08	9.2621576e-08	9.2632341e-08	9.2604452e-08	9.263897e-08	9.2697782e-08	9.2669339e-08	9.2790835e-08	9.2867317e-08	9.2671279e-08	9.2646701e-08	9.2628753e-08	9.2529355e-08	9.2491526e-08	9.2559446e-08	9.2572705e-08	9.2572975e-08	9.25045e-08	9.2513339e-08	9.253101e-08	9.2684253e-08	9.2688396e-08	9.2724292e-08	9.2625164e-08	9.2571042e-08	9.2637592e-08	9.2694194e-08	9.2741132e-08	9.2606662e-08	9.2630131e-08	9.2793044e-08	9.2571874e-08	9.2653053e-08	9.2690051e-08	9.2828387e-08	9.2708554e-08	9.2651945e-08	9.2713243e-08	9.265554e-08	9.2643113e-08	9.268453e-08	9.2725948e-08	9.2672934e-08	9.2527145e-08	9.2588444e-08	9.2505054e-08	9.2730637e-08	9.2716832e-08	9.2651945e-08	9.2622123e-08	9.2482409e-08	9.2716284e-08	9.2719596e-08	9.2841361e-08	9.3171593e-08	9.3350245e-08	9.3444676e-08	9.3512874e-08	9.2827001e-08	9.2659128e-08	9.2613291e-08	9.271352e-08	9.268453e-08	9.2802985e-08	9.290045e-08	9.2890232e-08	9.2896585e-08	9.2847159e-08	9.2582646e-08	9.2978865e-08	9.3395805e-08	9.2658574e-08	9.308517e-08	9.3377302e-08	9.3528335e-08	9.3220194e-08	9.3071364e-08	9.3139292e-08	9.2813195e-08	9.262461e-08	9.2619366e-08	9.2628198e-08	9.2748309e-08	9.2646147e-08	9.2737544e-08	9.2673211e-08	9.2782273e-08	9.2629584e-08	9.2604452e-08	9.2543708e-08	9.2433815e-08	9.2359819e-08	9.2364232e-08	9.1577029e-08	8.9118224e-08	8.9815416e-08	9.090386e-08	9.0994703e-08	9.2212375e-08	9.2419185e-08	9.2426085e-08	9.2239432e-08	9.1757336e-08	9.2003624e-08	9.2173437e-08	9.2379423e-08	9.2709932e-08	9.2799667e-08	9.2738645e-08	9.2558345e-08	9.2527969e-08	9.2521617e-08	9.2681489e-08	9.2462528e-08	9.302277e-08	9.3117478e-08	9.4028934e-08	9.3616968e-08	9.2623786e-08	9.1614581e-08	9.1540308e-08	9.1722264e-08	9.2148589e-08	9.2859864e-08	9.291039e-08	9.2209056e-08	9.2315638e-08	9.2209334e-08	9.2281674e-08	9.2656641e-08	9.269143e-08	9.3130183e-08	9.3639613e-08	9.2293547e-08	9.2603628e-08	9.2098063e-08	9.2215409e-08	9.2393776e-08	9.1737455e-08	9.2764324e-08	9.2711311e-08	9.2783381e-08	9.2974176e-08	9.2770122e-08	9.2746376e-08	9.2743342e-08	9.232668e-08	9.252107e-08	9.2526037e-08	9.2596451e-08	9.2596999e-08	9.2708554e-08	9.2627374e-08	9.3161105e-08	9.3223782e-08	9.3220471e-08	9.3365983e-08	9.3437222e-08	9.2540397e-08	9.2240256e-08	9.312631e-08	9.2202157e-08	9.2455352e-08	9.2646978e-08	9.2534876e-08	9.264118e-08	9.2719041e-08	9.2656364e-08	9.2615778e-08	9.2693917e-08	9.2584848e-08	9.2584848e-08	9.2600864e-08	9.259783e-08	9.2613014e-08	9.2612737e-08	9.2694194e-08	9.2617157e-08	9.2797457e-08	9.2667683e-08	9.2676522e-08	9.2670447e-08	9.284026e-08	9.2625996e-08	9.2231701e-08	9.2199947e-08	9.24733e-08	9.2326957e-08	9.217316e-08	9.2270632e-08	9.2323646e-08	9.2473577e-08	9.2416975e-08	9.2358157e-08	9.225959e-08	9.2351534e-08	9.3286459e-08	9.4265843e-08	9.4332663e-08	9.3691796e-08	9.3124378e-08	9.2608317e-08	9.2783104e-08	9.2743342e-08	9.2675144e-08	9.2681489e-08	9.2779516e-08	9.3228749e-08	9.3455441e-08	9.3698979e-08	9.3272931e-08	9.2867872e-08	9.2608872e-08	9.2518306e-08	9.2683422e-08	9.255227e-08	9.2545093e-08	9.2534044e-08	9.255448e-08	9.2673211e-08	9.2712689e-08	9.2759635e-08	9.2744443e-08	9.2675144e-08	9.2665204e-08	9.2577118e-08	9.2620468e-08	9.2634551e-08	9.2777306e-08	9.4351435e-08	9.4178311e-08	9.3896126e-08	9.3546838e-08	9.354104e-08	9.335853e-08	9.3026081e-08	9.2752728e-08	9.2510575e-08	9.2534876e-08	9.2683145e-08	9.2766811e-08	9.2617988e-08	9.2227559e-08	9.2005834e-08	9.209392e-08	9.1925486e-08	9.2229492e-08	9.2447621e-08	9.2482139e-08	9.2576293e-08	9.2898794e-08	9.2679279e-08	9.2637862e-08	9.2530456e-08	9.269916e-08	9.2702201e-08	9.2557237e-08	9.2370307e-08	9.2443756e-08	9.2725394e-08	9.2866763e-08	9.2733401e-08	9.2450108e-08	9.2221207e-08	9.2263178e-08	9.252328e-08	9.2567731e-08	9.2690883e-08	9.2932481e-08	9.2787246e-08	9.2642836e-08	9.2842193e-08	9.2960093e-08	9.2693362e-08	9.2354021e-08	9.2439336e-08	9.2571597e-08	9.2524935e-08	9.2616602e-08	9.2617711e-08	9.2543708e-08	9.2792213e-08	9.2703303e-08	9.2677624e-08	9.2841638e-08	9.2860411e-08	9.2996537e-08	9.2920885e-08	9.2817892e-08	9.285241e-08	9.2923095e-08	9.2575462e-08	9.2539018e-08	9.2377213e-08	9.2441823e-08	9.2556135e-08	9.2583193e-08	9.2768744e-08	9.2736435e-08	9.2599763e-08	9.2729536e-08	9.2789179e-08	9.2835286e-08	9.2707722e-08	9.2857377e-08	9.2649188e-08	9.2637315e-08	9.227864e-08	9.2316192e-08	9.2496215e-08	9.2798565e-08	9.2756594e-08	9.2448452e-08	9.2204637e-08	9.2370307e-08	9.2578773e-08	9.2780894e-08	9.2815682e-08	9.2961471e-08	9.2876427e-08	9.2535423e-08	9.240096e-08	9.256884e-08	9.2582646e-08	9.2561656e-08	9.2590646e-08	9.2743896e-08	9.2700546e-08	9.2601695e-08	9.2569387e-08	9.2749694e-08	9.2957883e-08	9.2856276e-08	9.2928339e-08	9.3014485e-08	9.2995712e-08	9.2673481e-08	9.2612737e-08	9.2637315e-08	9.2627651e-08	9.24109e-08	9.2312327e-08	9.2519137e-08	9.2515272e-08	9.273009e-08	9.3056457e-08	9.3549325e-08	9.4104315e-08	9.4775274e-08	9.4629762e-08	9.3069431e-08	9.2071552e-08	9.0030781e-08	8.9037869e-08	8.8873307e-08	8.9787527e-08	9.0091248e-08	9.1691064e-08	9.2297967e-08	9.2617157e-08	9.2564143e-08	9.2556412e-08	9.2687287e-08	9.263676e-08	9.2695018e-08	9.2675144e-08	9.2701093e-08	9.2812094e-08	9.2438235e-08	9.2621576e-08	9.2693085e-08	9.2588714e-08	9.28259e-08	9.2866486e-08	9.2671002e-08	9.2715176e-08	9.2573529e-08	9.2586781e-08	9.2514163e-08	9.2825069e-08	9.3292812e-08	9.3078825e-08	9.3006754e-08	9.262903e-08	9.2755492e-08	9.2537363e-08	9.2999578e-08	9.2755769e-08	9.2636483e-08	9.2764047e-08	9.2553101e-08	9.2525212e-08	9.2504777e-08	9.2486275e-08	9.2552824e-08	9.2656641e-08
9.2662439e-08	9.260004e-08	9.2494012e-08	9.2613014e-08	9.2592579e-08	9.268895e-08	9.2704134e-08	9.2718494e-08	9.2634828e-08	9.2650289e-08	9.2678178e-08	9.264339e-08	9.2549506e-08	9.2672103e-08	9.263897e-08	9.2560278e-08	9.2551993e-08	9.2214577e-08	9.2205468e-08	9.2308184e-08	9.2474956e-08	9.4239056e-08	9.2866763e-08	9.2592856e-08	9.2517205e-08	9.2492627e-08	9.2632064e-08	9.2648079e-08	9.2786692e-08	9.276819e-08	9.2575739e-08	9.2613014e-08	9.2538464e-08	9.2573529e-08	9.2720974e-08	9.2651121e-08	9.2665474e-08	9.2665204e-08	9.2628476e-08	9.2632618e-08	9.2584301e-08	9.2457284e-08	9.2435748e-08	9.2549506e-08	9.2730367e-08	9.2584848e-08	9.271573e-08	9.2529078e-08	9.2565244e-08	9.2649465e-08	9.2598384e-08	9.2884989e-08	9.2723461e-08	9.2638693e-08	9.2617434e-08	9.2537363e-08	9.2629307e-08	9.2556689e-08	9.2637592e-08	9.2662439e-08	9.2577672e-08	9.2652776e-08	9.2657196e-08	9.2538464e-08	9.2696681e-08	9.2954295e-08	9.3021939e-08	9.3017803e-08	9.2728428e-08	9.2647802e-08	9.2598107e-08	9.2526037e-08	9.2574084e-08	9.2521617e-08	9.260777e-08	9.2509197e-08	9.2459217e-08	9.255006e-08	9.2365617e-08	9.2576016e-08	9.2380247e-08	9.2561379e-08	9.2582916e-08	9.2495391e-08	9.2589822e-08	9.2572975e-08	9.2737267e-08	9.2758249e-08	9.2760459e-08	9.2611636e-08	9.2668792e-08	9.2615224e-08	9.2663271e-08	9.2807127e-08	9.2800221e-08	9.2638416e-08	9.2772886e-08	9.2768744e-08	9.2807674e-08	9.2632895e-08	9.2705513e-08	9.2599485e-08	9.2613568e-08	9.257684e-08	9.2706891e-08	9.2688396e-08	9.2545918e-08	9.2701093e-08	9.272015e-08	9.2578226e-08	9.2573529e-08	9.2605561e-08	9.2662994e-08	9.2581537e-08	9.2569387e-08	9.272788e-08	9.2671279e-08	9.271352e-08	9.272236e-08	9.2642281e-08	9.2695849e-08	9.2698883e-08	9.2718764e-08	9.2709655e-08	9.2582916e-08	9.2694471e-08	9.2627097e-08	9.2435471e-08	9.2516927e-08	9.2579604e-08	9.2525212e-08	9.2561102e-08	9.2694748e-08	9.2711311e-08	9.2693917e-08	9.2742233e-08	9.2625996e-08	9.2635929e-08	9.2703857e-08	9.2605561e-08	9.2573529e-08	9.252328e-08	9.2521347e-08	9.2498425e-08	9.2605838e-08	9.2632895e-08	9.2593133e-08	9.2699437e-08	9.2720974e-08	9.2855167e-08	9.2534322e-08	9.2603628e-08	9.2646978e-08	9.2676245e-08	9.262461e-08	9.2731192e-08	9.2706067e-08	9.2635929e-08	9.2586781e-08	9.2516096e-08	9.2481308e-08	9.2582368e-08	9.2776752e-08	9.2785037e-08	9.2786969e-08	9.2836942e-08	9.2975e-08	9.2957052e-08	9.3204733e-08	9.3605372e-08	9.3394142e-08	9.3577484e-08	9.3042374e-08	9.3024703e-08	9.2982184e-08	9.2934691e-08	9.287146e-08	9.2887198e-08	9.3124108e-08	9.3032988e-08	9.3030224e-08	9.2851025e-08	9.2670724e-08	9.2791112e-08	9.3318214e-08	9.315945e-08	9.2798842e-08	9.279028e-08	9.2808506e-08	9.2699715e-08	9.3034366e-08	9.2963127e-08	9.3064465e-08	9.2722082e-08	9.2730367e-08	9.2572705e-08	9.2574084e-08	9.2668515e-08	9.2648911e-08	9.272263e-08	9.2665204e-08	9.273478e-08	9.277344e-08	9.268232e-08	9.2684253e-08	9.252328e-08	9.2466948e-08	9.2730637e-08	9.2616879e-08	9.2384944e-08	9.1974634e-08	9.129208e-08	9.0786507e-08	9.1942056e-08	9.2918398e-08	9.276819e-08	9.2625442e-08	9.2416975e-08	9.2315361e-08	9.2146102e-08	9.2387701e-08	9.2743619e-08	9.2824244e-08	9.2819548e-08	9.2555304e-08	9.2633172e-08	9.2645045e-08	9.2535423e-08	9.2265935e-08	9.2349602e-08	9.2162949e-08	9.2086459e-08	9.3366538e-08	9.2198292e-08	9.1328801e-08	9.1678913e-08	9.2156874e-08	9.2412556e-08	9.2623509e-08	9.244652e-08	9.2807127e-08	9.273009e-08	9.2287472e-08	9.204394e-08	9.2074039e-08	9.1987339e-08	9.259562e-08	9.2788625e-08	9.277565e-08	9.2090602e-08	9.2030135e-08	9.1664006e-08	9.1583381e-08	9.1932939e-08	9.0132943e-08	9.2599485e-08	9.2645045e-08	9.3085447e-08	9.1831886e-08	9.2868149e-08	9.2611359e-08	9.2567454e-08	9.2582916e-08	9.2363962e-08	9.2298798e-08	9.2535977e-08	9.256884e-08	9.276819e-08	9.2923095e-08	9.3419274e-08	9.421283e-08	9.3960736e-08	9.3245042e-08	9.2261246e-08	9.2858478e-08	9.1913613e-08	9.1273023e-08	9.1566534e-08	9.2217896e-08	9.2532389e-08	9.2589545e-08	9.2565244e-08	9.2590646e-08	9.2785861e-08	9.2698883e-08	9.2461981e-08	9.2488484e-08	9.2724015e-08	9.2729259e-08	9.280906e-08	9.2627097e-08	9.2604182e-08	9.2556967e-08	9.2709101e-08	9.2658851e-08	9.2721251e-08	9.273699e-08	9.2730637e-08	9.2642559e-08	9.2469435e-08	9.2344351e-08	9.2185864e-08	9.2523827e-08	9.2638139e-08	9.2652776e-08	9.2499533e-08	9.2609703e-08	9.2332485e-08	9.1829399e-08	9.1895387e-08	9.1840718e-08	9.3046793e-08	9.4327689e-08	9.4931281e-08	9.4848446e-08	9.4575647e-08	9.3788437e-08	9.3052314e-08	9.2590646e-08	9.2574638e-08	9.2596174e-08	9.2431605e-08	9.252107e-08	9.2654986e-08	9.2789179e-08	9.354104e-08	9.271573e-08	9.2746653e-08	9.2816791e-08	9.273699e-08	9.2588714e-08	9.2630408e-08	9.2666305e-08	9.2686186e-08	9.2688119e-08	9.2680942e-08	9.2744443e-08	9.2763777e-08	9.279028e-08	9.2644768e-08	9.256884e-08	9.2522725e-08	9.2559169e-08	9.256911e-08	9.2858478e-08	9.4173345e-08	9.3785125e-08	9.4076981e-08	9.358439e-08	9.3230682e-08	9.3196448e-08	9.3134872e-08	9.2841638e-08	9.2649465e-08	9.3105605e-08	9.3010897e-08	9.303713e-08	9.2619089e-08	9.2267868e-08	9.1957794e-08	9.1956139e-08	9.2164882e-08	9.2358711e-08	9.2687564e-08	9.2572705e-08	9.2632895e-08	9.2523003e-08	9.2686463e-08	9.2851579e-08	9.2951254e-08	9.277813e-08	9.2743342e-08	9.2585957e-08	9.2530179e-08	9.2709101e-08	9.2608872e-08	9.2653053e-08	9.2682875e-08	9.256884e-08	9.259783e-08	9.2293824e-08	9.2422496e-08	9.2584301e-08	9.2810993e-08	9.2791936e-08	9.2766811e-08	9.2847991e-08	9.2870629e-08	9.2891341e-08	9.2697228e-08	9.2555581e-08	9.2582368e-08	9.2691707e-08	9.275908e-08	9.2591478e-08	9.2885543e-08	9.3035197e-08	9.2907356e-08	9.2930826e-08	9.2809884e-08	9.258347e-08	9.2389641e-08	9.2590923e-08	9.2753837e-08	9.2932481e-08	9.302498e-08	9.2790003e-08	9.2881123e-08	9.2717109e-08	9.2533767e-08	9.259562e-08	9.2480754e-08	9.2668792e-08	9.2538187e-08	9.2666859e-08	9.2684807e-08	9.2761844e-08	9.2852133e-08	9.289576e-08	9.2689497e-08	9.2500912e-08	9.2649465e-08	9.2629584e-08	9.2640626e-08	9.2582091e-08	9.2740301e-08	9.2675144e-08	9.2839151e-08	9.2746106e-08	9.2662162e-08	9.242553e-08	9.275135e-08	9.2677347e-08	9.2759912e-08	9.2793044e-08	9.293386e-08	9.2793044e-08	9.277565e-08	9.2486005e-08	9.2552824e-08	9.2781718e-08	9.2950977e-08	9.2704134e-08	9.270137e-08	9.277592e-08	9.2728982e-08	9.2826177e-08	9.2860141e-08	9.2916743e-08	9.2887475e-08	9.2715453e-08	9.2488762e-08	9.266796e-08	9.2517752e-08	9.2582091e-08	9.2606385e-08	9.2643667e-08	9.2543161e-08	9.2518029e-08	9.2621022e-08	9.2616879e-08	9.2797734e-08	9.3318491e-08	9.3665847e-08	9.4136894e-08	9.4524012e-08	9.3372883e-08	9.2732847e-08	9.0525582e-08	8.8674227e-08	8.7951911e-08	8.9488765e-08	9.1242931e-08	9.0839251e-08	9.2108273e-08	9.250229e-08	9.2695295e-08	9.2484342e-08	9.2496215e-08	9.2658851e-08	9.2432437e-08	9.2526591e-08	9.2707999e-08	9.3021939e-08	9.3112504e-08	9.2815959e-08	9.2753282e-08	9.2820933e-08	9.2710209e-08	9.2706621e-08	9.3015871e-08	9.2956228e-08	9.247109e-08	9.2229214e-08	9.2508088e-08	9.2866216e-08	9.2826454e-08	9.2976386e-08	9.2494012e-08	9.2571874e-08	9.2465569e-08	9.268922e-08	9.2424706e-08	9.2477443e-08	9.2965891e-08	9.258347e-08	9.260004e-08	9.2673758e-08	9.2547296e-08	9.2598654e-08	9.2666305e-08	9.254785e-08
9.2515819e-08	9.2538187e-08	9.2664372e-08	9.2673481e-08	9.2614947e-08	9.2675414e-08	9.2578503e-08	9.256442e-08	9.2593133e-08	9.2762114e-08	9.260777e-08	9.2561933e-08	9.2652776e-08	9.2760736e-08	9.2562487e-08	9.2575462e-08	9.2559723e-08	9.2385498e-08	9.1536165e-08	9.2021025e-08	9.1871648e-08	9.3171046e-08	9.2221484e-08	9.2493458e-08	9.2549783e-08	9.2625164e-08	9.2735888e-08	9.2744443e-08	9.2815959e-08	9.2613014e-08	9.268232e-08	9.2485173e-08	9.2588991e-08	9.2590099e-08	9.2532389e-08	9.2640072e-08	9.268232e-08	9.2750795e-08	9.2684807e-08	9.2639247e-08	9.2624887e-08	9.2572151e-08	9.2548404e-08	9.2590923e-08	9.2453973e-08	9.250892e-08	9.2519414e-08	9.2517205e-08	9.2599208e-08	9.272788e-08	9.2777029e-08	9.2414489e-08	9.252328e-08	9.2407035e-08	9.2610527e-08	9.2598107e-08	9.2447898e-08	9.2653053e-08	9.2574361e-08	9.2663271e-08	9.2682598e-08	9.2587335e-08	9.2600587e-08	9.2678178e-08	9.289603e-08	9.2939658e-08	9.2560832e-08	9.2954018e-08	9.2669339e-08	9.2595343e-08	9.2482139e-08	9.248766e-08	9.2601141e-08	9.2656919e-08	9.254564e-08	9.2587058e-08	9.2423051e-08	9.2511129e-08	9.2705513e-08	9.2563589e-08	9.2652499e-08	9.2514995e-08	9.2565799e-08	9.2530733e-08	9.2440168e-08	9.2504777e-08	9.2548127e-08	9.2602519e-08	9.2568008e-08	9.2649188e-08	9.2525489e-08	9.2697228e-08	9.2795524e-08	9.2752174e-08	9.2695295e-08	9.2797734e-08	9.2710756e-08	9.2804086e-08	9.2605006e-08	9.2693085e-08	9.2755215e-08	9.2955673e-08	9.2987705e-08	9.280685e-08	9.2679279e-08	9.2483518e-08	9.2712142e-08	9.2677347e-08	9.2771778e-08	9.2697782e-08	9.2641734e-08	9.2695849e-08	9.2791389e-08	9.2706621e-08	9.2767088e-08	9.262903e-08	9.2603074e-08	9.2743342e-08	9.2601695e-08	9.2641457e-08	9.2674313e-08	9.2624056e-08	9.268895e-08	9.259562e-08	9.2678455e-08	9.2597276e-08	9.2535423e-08	9.257657e-08	9.2606115e-08	9.2541775e-08	9.2572975e-08	9.2671826e-08	9.2601972e-08	9.265802e-08	9.2642004e-08	9.2697228e-08	9.2656919e-08	9.2669616e-08	9.2590923e-08	9.2634828e-08	9.2630408e-08	9.2509751e-08	9.2650012e-08	9.2726225e-08	9.2748586e-08	9.2685632e-08	9.270137e-08	9.2935792e-08	9.3004545e-08	9.2855998e-08	9.2801322e-08	9.2648911e-08	9.2674036e-08	9.2561933e-08	9.261246e-08	9.2594789e-08	9.2665751e-08	9.2682043e-08	9.2587058e-08	9.2634551e-08	9.2748863e-08	9.2690051e-08	9.2786138e-08	9.2990739e-08	9.3177668e-08	9.3607859e-08	9.3703392e-08	9.3692073e-08	9.3773806e-08	9.3888396e-08	9.3301097e-08	9.2751904e-08	9.3087657e-08	9.2777583e-08	9.3299441e-08	9.3377579e-08	9.3367639e-08	9.313846e-08	9.302719e-08	9.2724839e-08	9.2626266e-08	9.234104e-08	9.2515819e-08	9.2759635e-08	9.277565e-08	9.2529078e-08	9.2665474e-08	9.3011451e-08	9.2860965e-08	9.281375e-08	9.2400683e-08	9.2661061e-08	9.2317293e-08	9.268453e-08	9.2542606e-08	9.2376659e-08	9.2619644e-08	9.2694748e-08	9.2759358e-08	9.2648357e-08	9.2695572e-08	9.270579e-08	9.2647255e-08	9.2640349e-08	9.2622955e-08	9.2592309e-08	9.2608872e-08	9.2624056e-08	9.2994327e-08	9.1286829e-08	9.3413199e-08	9.2763223e-08	9.3185953e-08	9.3231236e-08	9.240344e-08	9.2321159e-08	9.2647532e-08	9.2465569e-08	9.2261246e-08	9.2532389e-08	9.264118e-08	9.257905e-08	9.2465847e-08	9.2473577e-08	9.2517205e-08	9.2566076e-08	9.252107e-08	9.2513062e-08	9.2625719e-08	9.2615501e-08	9.1846239e-08	9.1328246e-08	9.1153744e-08	9.1155677e-08	9.1161198e-08	9.2002523e-08	9.2583747e-08	9.3102571e-08	9.340436e-08	9.2476888e-08	9.2652499e-08	9.2617711e-08	9.3064742e-08	9.2507264e-08	9.200501e-08	9.1952273e-08	9.1953652e-08	9.1941779e-08	9.2215686e-08	9.3651764e-08	9.2070721e-08	9.1777764e-08	9.1697416e-08	9.1805099e-08	9.2149968e-08	9.2310671e-08	9.2725948e-08	9.3085447e-08	9.3505143e-08	9.2756039e-08	9.2617711e-08	9.2426362e-08	9.248987e-08	9.2617988e-08	9.2603905e-08	9.2742788e-08	9.2764047e-08	9.280685e-08	9.2890232e-08	9.285268e-08	9.1801233e-08	9.3480296e-08	9.3731558e-08	9.0761105e-08	9.2099995e-08	9.260777e-08	9.2325024e-08	9.2396817e-08	9.2605283e-08	9.2659405e-08	9.2509197e-08	9.2522171e-08	9.2734503e-08	9.2538187e-08	9.2777029e-08	9.2684253e-08	9.268674e-08	9.2743619e-08	9.274472e-08	9.2839429e-08	9.277371e-08	9.2781995e-08	9.275135e-08	9.2591755e-08	9.2598931e-08	9.2643667e-08	9.2597553e-08	9.2718494e-08	9.2510021e-08	9.2563589e-08	9.2556967e-08	9.2582091e-08	9.2674036e-08	9.2589268e-08	9.2595066e-08	9.2492073e-08	9.2421388e-08	9.2434924e-08	9.1773899e-08	9.1634185e-08	9.1907815e-08	9.3081304e-08	9.3555947e-08	9.3697594e-08	9.4035286e-08	9.4252862e-08	9.4360551e-08	9.3623598e-08	9.333975e-08	9.2484619e-08	9.2545363e-08	9.2529625e-08	9.2422773e-08	9.1979885e-08	9.1765067e-08	9.1739935e-08	9.2153833e-08	9.2456183e-08	9.2515549e-08	9.2493181e-08	9.2646701e-08	9.2710209e-08	9.2836395e-08	9.2644491e-08	9.273257e-08	9.2708554e-08	9.289824e-08	9.2875602e-08	9.2731192e-08	9.2637862e-08	9.2587889e-08	9.2680111e-08	9.2807674e-08	9.2573806e-08	9.2377491e-08	9.3349136e-08	9.2662717e-08	9.2997368e-08	9.2964235e-08	9.2937448e-08	9.3270167e-08	9.3214673e-08	9.3110302e-08	9.2894929e-08	9.273257e-08	9.3118857e-08	9.3045685e-08	9.265581e-08	9.2257928e-08	9.2176478e-08	9.2174822e-08	9.2210712e-08	9.2467779e-08	9.2503399e-08	9.2601418e-08	9.2611636e-08	9.2453142e-08	9.2664926e-08	9.2901558e-08	9.2885543e-08	9.2794146e-08	9.2604182e-08	9.2764324e-08	9.2949321e-08	9.2720427e-08	9.2556689e-08	9.2635105e-08	9.2637038e-08	9.2832252e-08	9.2750795e-08	9.2748586e-08	9.2650289e-08	9.2759358e-08	9.268232e-08	9.26768e-08	9.2748309e-08	9.2593964e-08	9.241559e-08	9.2257928e-08	9.2309286e-08	9.2491248e-08	9.2551993e-08	9.2627097e-08	9.2605006e-08	9.258347e-08	9.2932204e-08	9.2992124e-08	9.2976109e-08	9.2968378e-08	9.2606662e-08	9.2472469e-08	9.2625719e-08	9.2715176e-08	9.2750241e-08	9.2671549e-08	9.2633172e-08	9.2802154e-08	9.2652222e-08	9.2637592e-08	9.2742511e-08	9.250892e-08	9.2730367e-08	9.2630685e-08	9.2675414e-08	9.270579e-08	9.2626543e-08	9.2687017e-08	9.2696951e-08	9.2649465e-08	9.2815128e-08	9.2698059e-08	9.2542884e-08	9.2539295e-08	9.267017e-08	9.2776752e-08	9.2737267e-08	9.2841361e-08	9.2701647e-08	9.2739477e-08	9.2640903e-08	9.2507541e-08	9.2251028e-08	9.2546472e-08	9.2584301e-08	9.249456e-08	9.2385768e-08	9.2600587e-08	9.2599763e-08	9.2463083e-08	9.2586781e-08	9.2881123e-08	9.273257e-08	9.2813472e-08	9.2697782e-08	9.2613291e-08	9.2755769e-08	9.2905147e-08	9.2939658e-08	9.2768467e-08	9.2488207e-08	9.2422773e-08	9.2362299e-08	9.2485728e-08	9.248766e-08	9.2621022e-08	9.2698613e-08	9.2766257e-08	9.2787516e-08	9.2714075e-08	9.2717386e-08	9.2880846e-08	9.2952085e-08	9.3155307e-08	9.354104e-08	9.4280203e-08	9.4888762e-08	9.3751439e-08	9.2910668e-08	9.1212279e-08	8.9204093e-08	8.8512977e-08	8.8861157e-08	9.0513154e-08	9.0458485e-08	9.1738833e-08	9.2338553e-08	9.2651668e-08	9.2512785e-08	9.2443479e-08	9.2544539e-08	9.271573e-08	9.249235e-08	9.2671549e-08	9.285268e-08	9.2866763e-08	9.2851302e-08	9.2693085e-08	9.2498425e-08	9.2558899e-08	9.2884157e-08	9.2628198e-08	9.282811e-08	9.2666028e-08	9.258347e-08	9.2598654e-08	9.2655263e-08	9.260777e-08	9.2317293e-08	9.2458393e-08	9.2541228e-08	9.264118e-08	9.2592579e-08	9.2420841e-08	9.2879191e-08	9.2597553e-08	9.2868419e-08	9.2685909e-08	9.2527969e-08	9.2634551e-08	9.2697782e-08	9.273699e-08	9.2771508e-08
9.271573e-08	9.2820933e-08	9.259341e-08	9.2696951e-08	9.2602519e-08	9.2671549e-08	9.2575739e-08	9.267459e-08	9.261467e-08	9.2596174e-08	9.2580983e-08	9.2646978e-08	9.2635659e-08	9.2603905e-08	9.2600864e-08	9.256442e-08	9.2318679e-08	9.2457562e-08	9.2777306e-08	9.2241088e-08	9.1995624e-08	9.2149691e-08	9.2265388e-08	9.2461704e-08	9.2543431e-08	9.265581e-08	9.2608872e-08	9.2611636e-08	9.2524658e-08	9.2526037e-08	9.2546195e-08	9.2605561e-08	9.2623786e-08	9.2635382e-08	9.2611081e-08	9.2582091e-08	9.254564e-08	9.2619089e-08	9.2514718e-08	9.2707168e-08	9.2507541e-08	9.2579327e-08	9.253322e-08	9.2558068e-08	9.2605838e-08	9.2605838e-08	9.2555858e-08	9.261219e-08	9.2677077e-08	9.2635659e-08	9.2661608e-08	9.276819e-08	9.2539842e-08	9.2519414e-08	9.2526591e-08	9.2644768e-08	9.2857931e-08	9.2669339e-08	9.2567731e-08	9.2744166e-08	9.2635382e-08	9.2574084e-08	9.2735057e-08	9.2698613e-08	9.2538741e-08	9.2760736e-08	9.2984116e-08	9.2540951e-08	9.2539842e-08	9.2514441e-08	9.2695018e-08	9.2830867e-08	9.2450385e-08	9.2788625e-08	9.2565521e-08	9.2632895e-08	9.2709101e-08	9.2633996e-08	9.2693362e-08	9.2591478e-08	9.2552824e-08	9.2544816e-08	9.2721805e-08	9.2649735e-08	9.271573e-08	9.2758249e-08	9.2698613e-08	9.2647802e-08	9.2674313e-08	9.2640626e-08	9.259562e-08	9.2572975e-08	9.2601695e-08	9.2788348e-08	9.2739477e-08	9.2666028e-08	9.2701093e-08	9.2613845e-08	9.2547573e-08	9.2582368e-08	9.2815405e-08	9.2627097e-08	9.2726772e-08	9.2588991e-08	9.2615501e-08	9.2742511e-08	9.2602797e-08	9.2695849e-08	9.2590099e-08	9.2535153e-08	9.2595897e-08	9.270358e-08	9.2654155e-08	9.2730915e-08	9.261025e-08	9.2581537e-08	9.2561933e-08	9.2405379e-08	9.2597553e-08	9.270137e-08	9.2719041e-08	9.2746376e-08	9.2532666e-08	9.2547573e-08	9.2344905e-08	9.2408413e-08	9.2586511e-08	9.2644768e-08	9.2592856e-08	9.2707999e-08	9.2650566e-08	9.26456e-08	9.2692538e-08	9.2556967e-08	9.2600587e-08	9.2597553e-08	9.2566907e-08	9.2612737e-08	9.2647532e-08	9.2677077e-08	9.2637592e-08	9.2689497e-08	9.2584024e-08	9.2652776e-08	9.2561379e-08	9.2699715e-08	9.2712419e-08	9.2893551e-08	9.2848815e-08	9.28502e-08	9.2740855e-08	9.2775373e-08	9.2687564e-08	9.2685632e-08	9.2627651e-08	9.2440722e-08	9.2568563e-08	9.2528524e-08	9.2624056e-08	9.2767912e-08	9.2895483e-08	9.2631517e-08	9.2744443e-08	9.2984394e-08	9.3631606e-08	9.4065932e-08	9.3925117e-08	9.3878725e-08	9.3338926e-08	9.291481e-08	9.2909289e-08	9.2446243e-08	9.2509474e-08	9.3130183e-08	9.3582457e-08	9.3593499e-08	9.3190373e-08	9.2722082e-08	9.2786692e-08	9.2686186e-08	9.244652e-08	9.2643113e-08	9.2385221e-08	9.2459771e-08	9.2517205e-08	9.2685632e-08	9.2414766e-08	9.261467e-08	9.2298798e-08	9.2284992e-08	9.2213476e-08	9.1850104e-08	9.2303765e-08	9.2013842e-08	9.2371138e-08	9.283805e-08	9.2651398e-08	9.2517482e-08	9.256221e-08	9.2707445e-08	9.2705513e-08	9.2714075e-08	9.2502013e-08	9.2481308e-08	9.2371693e-08	9.2583193e-08	9.254564e-08	9.2742233e-08	9.3348312e-08	9.3890328e-08	9.4679187e-08	9.3594885e-08	9.159691e-08	9.2104962e-08	9.2241088e-08	9.2342418e-08	9.2492627e-08	9.2593964e-08	9.2691984e-08	9.2594512e-08	9.2549229e-08	9.2424429e-08	9.2450108e-08	9.2418354e-08	9.2527969e-08	9.2596451e-08	9.2680665e-08	9.2735057e-08	9.2645045e-08	9.2620745e-08	9.2494012e-08	9.1689685e-08	9.1335153e-08	9.1601876e-08	9.2391296e-08	9.2734503e-08	9.3009795e-08	9.302277e-08	9.3106706e-08	9.3101185e-08	9.2094467e-08	9.280685e-08	9.2646424e-08	9.2993226e-08	9.2634828e-08	9.236976e-08	9.1755126e-08	9.1903125e-08	9.185149e-08	9.1802342e-08	9.1751808e-08	9.1944813e-08	9.1741867e-08	9.2018261e-08	9.2697505e-08	9.2619089e-08	9.245894e-08	9.2191939e-08	9.2847159e-08	9.2189175e-08	9.231205e-08	9.2540674e-08	9.2570495e-08	9.2485173e-08	9.2749694e-08	9.2701924e-08	9.2893828e-08	9.2802154e-08	9.2711588e-08	9.2032067e-08	8.9634007e-08	9.1740212e-08	9.2069897e-08	9.3101185e-08	9.2970311e-08	9.2418077e-08	9.2252407e-08	9.2494837e-08	9.2599485e-08	9.2585125e-08	9.2621853e-08	9.2552547e-08	9.2480477e-08	9.2742511e-08	9.2540397e-08	9.2595343e-08	9.2664926e-08	9.243216e-08	9.2619089e-08	9.2476888e-08	9.2762114e-08	9.2730367e-08	9.2540951e-08	9.2567177e-08	9.2635382e-08	9.2551993e-08	9.2514718e-08	9.2421388e-08	9.2457562e-08	9.2487937e-08	9.2651121e-08	9.2391574e-08	9.2445134e-08	9.2433261e-08	9.2280573e-08	9.2314536e-08	9.237224e-08	9.2312604e-08	9.2288303e-08	9.2235013e-08	9.2353467e-08	9.2660784e-08	9.2289405e-08	9.2266767e-08	9.2331376e-08	9.3037677e-08	9.3638235e-08	9.2925028e-08	9.2928062e-08	9.2678178e-08	9.276129e-08	9.27323e-08	9.2669339e-08	9.2147211e-08	9.1838508e-08	9.1797368e-08	9.1865573e-08	9.2106617e-08	9.2511407e-08	9.2629861e-08	9.2840537e-08	9.2661338e-08	9.2742511e-08	9.2817892e-08	9.2820933e-08	9.2733956e-08	9.2684253e-08	9.252328e-08	9.2568563e-08	9.2724015e-08	9.2787246e-08	9.2768467e-08	9.2854613e-08	9.2864283e-08	9.2920054e-08	9.3427559e-08	9.3475045e-08	9.2706891e-08	9.225959e-08	9.2563866e-08	9.2986326e-08	9.3334229e-08	9.3188717e-08	9.3036299e-08	9.3183466e-08	9.2946287e-08	9.2805742e-08	9.2866486e-08	9.2952085e-08	9.260998e-08	9.2285269e-08	9.2227836e-08	9.2154387e-08	9.2215686e-08	9.2396817e-08	9.2524104e-08	9.2681489e-08	9.2724839e-08	9.2659953e-08	9.2781171e-08	9.2877258e-08	9.2944632e-08	9.2853512e-08	9.293165e-08	9.288582e-08	9.2803532e-08	9.2754107e-08	9.2777306e-08	9.2846058e-08	9.2747207e-08	9.269143e-08	9.2654155e-08	9.2669616e-08	9.2669339e-08	9.2617434e-08	9.2670447e-08	9.2682875e-08	9.2355954e-08	9.2186418e-08	9.2195528e-08	9.2421665e-08	9.256884e-08	9.2406758e-08	9.2322267e-08	9.2569664e-08	9.2789456e-08	9.2778961e-08	9.2809607e-08	9.2663541e-08	9.2700546e-08	9.2824521e-08	9.2837773e-08	9.2673481e-08	9.2704411e-08	9.2354568e-08	9.1927973e-08	9.2268145e-08	9.2462258e-08	9.2591755e-08	9.2607493e-08	9.2640072e-08	9.2646424e-08	9.2629307e-08	9.2749417e-08	9.2695018e-08	9.2511954e-08	9.2556412e-08	9.2379423e-08	9.2534876e-08	9.2413657e-08	9.2435194e-08	9.2526314e-08	9.2719041e-08	9.2758526e-08	9.2680388e-08	9.2887753e-08	9.295043e-08	9.3055355e-08	9.274472e-08	9.2645045e-08	9.2243575e-08	9.2339661e-08	9.2609149e-08	9.2905971e-08	9.2682043e-08	9.2794146e-08	9.2653877e-08	9.2554203e-08	9.2729536e-08	9.263676e-08	9.263676e-08	9.2847159e-08	9.2717386e-08	9.2833076e-08	9.2651668e-08	9.2802985e-08	9.2724292e-08	9.2604182e-08	9.2685632e-08	9.2541775e-08	9.2453142e-08	9.2487106e-08	9.2630131e-08	9.2870081e-08	9.2875325e-08	9.2757425e-08	9.2959539e-08	9.3189541e-08	9.3091245e-08	9.292944e-08	9.2875879e-08	9.2988259e-08	9.3168282e-08	9.35866e-08	9.3924008e-08	9.4621477e-08	9.4736066e-08	9.3475599e-08	9.1865019e-08	9.0165251e-08	8.8714536e-08	8.8626457e-08	8.9590934e-08	9.2366719e-08	9.2020471e-08	9.2191939e-08	9.2528801e-08	9.2466948e-08	9.2652776e-08	9.2582646e-08	9.2485173e-08	9.2535977e-08	9.2488207e-08	9.2531558e-08	9.2698883e-08	9.2536254e-08	9.254012e-08	9.2550337e-08	9.2391844e-08	9.2452041e-08	9.294601e-08	9.2471645e-08	9.2741132e-08	9.2934137e-08	9.2730637e-08	9.2599763e-08	9.2311495e-08	9.2268145e-08	9.2424152e-08	9.2633172e-08	9.2788071e-08	9.2790835e-08	9.27947e-08	9.2550614e-08	9.2617988e-08	9.2561933e-08	9.2558345e-08	9.2661061e-08	9.2710209e-08	9.2784482e-08	9.2761844e-08	9.2783104e-08
9.2685355e-08	9.2627097e-08	9.2727603e-08	9.2643937e-08	9.2637038e-08	9.2580983e-08	9.2632341e-08	9.2536254e-08	9.2566353e-08	9.2505331e-08	9.2600587e-08	9.2549783e-08	9.2477165e-08	9.2574908e-08	9.2493458e-08	9.2532666e-08	9.2571874e-08	9.2201603e-08	9.2210989e-08	9.2423321e-08	9.271352e-08	9.2538464e-08	9.2699437e-08	9.271794e-08	9.2841084e-08	9.2762669e-08	9.265554e-08	9.2593687e-08	9.2535423e-08	9.2495391e-08	9.2463914e-08	9.264587e-08	9.2526037e-08	9.2588991e-08	9.2634551e-08	9.2496492e-08	9.2634551e-08	9.2544816e-08	9.2635929e-08	9.2471922e-08	9.2512785e-08	9.2532666e-08	9.256442e-08	9.2574361e-08	9.2634828e-08	9.2671002e-08	9.257905e-08	9.2570218e-08	9.2728428e-08	9.2558899e-08	9.2429673e-08	9.2424983e-08	9.2462528e-08	9.2606385e-08	9.2621853e-08	9.2572428e-08	9.2723738e-08	9.2654432e-08	9.272015e-08	9.2581814e-08	9.2470813e-08	9.2500912e-08	9.2505331e-08	9.2634828e-08	9.24109e-08	9.2113801e-08	9.2231978e-08	9.2136993e-08	9.2518583e-08	9.2565244e-08	9.25357e-08	9.2561379e-08	9.2800498e-08	9.2545363e-08	9.2672103e-08	9.2839429e-08	9.2688673e-08	9.2623232e-08	9.2566907e-08	9.2542329e-08	9.2436302e-08	9.2774819e-08	9.2639524e-08	9.2724292e-08	9.2598107e-08	9.2727049e-08	9.2724562e-08	9.2676522e-08	9.2647802e-08	9.2623232e-08	9.2650289e-08	9.2565799e-08	9.2529355e-08	9.2560832e-08	9.2679556e-08	9.2648911e-08	9.2556967e-08	9.2454798e-08	9.2628753e-08	9.2569387e-08	9.2571874e-08	9.2883887e-08	9.2608872e-08	9.2754661e-08	9.2566353e-08	9.2728158e-08	9.2698613e-08	9.242774e-08	9.2555581e-08	9.2718764e-08	9.2573806e-08	9.2607216e-08	9.2663818e-08	9.2648357e-08	9.26224e-08	9.2731746e-08	9.2741686e-08	9.2651945e-08	9.2606115e-08	9.2757148e-08	9.2676522e-08	9.2638139e-08	9.2609703e-08	9.2488207e-08	9.2543161e-08	9.2472746e-08	9.2474131e-08	9.2556689e-08	9.2619921e-08	9.268674e-08	9.2729813e-08	9.2700546e-08	9.2648079e-08	9.275135e-08	9.2712966e-08	9.258126e-08	9.2625719e-08	9.2647802e-08	9.266023e-08	9.2617434e-08	9.2619089e-08	9.2612737e-08	9.265581e-08	9.2594512e-08	9.2839151e-08	9.2692538e-08	9.2661608e-08	9.2371138e-08	9.2606662e-08	9.246115e-08	9.2665474e-08	9.2644214e-08	9.2692261e-08	9.2675414e-08	9.2595343e-08	9.2475233e-08	9.2484342e-08	9.2571597e-08	9.265554e-08	9.2787246e-08	9.2563589e-08	9.2668792e-08	9.2567731e-08	9.2991016e-08	9.3395251e-08	9.3369017e-08	9.3276519e-08	9.3100908e-08	9.2870906e-08	9.2529078e-08	9.2759635e-08	9.2845504e-08	9.2754384e-08	9.2510021e-08	9.2797734e-08	9.2951808e-08	9.2798565e-08	9.2394885e-08	9.195724e-08	9.2217896e-08	9.2374172e-08	9.2546472e-08	9.2695295e-08	9.281927e-08	9.2563589e-08	9.2574361e-08	9.2496492e-08	9.2155766e-08	9.2468881e-08	9.2411447e-08	9.2507264e-08	9.2595897e-08	9.2579604e-08	9.2714899e-08	9.2790003e-08	9.2690883e-08	9.2840537e-08	9.2795524e-08	9.259783e-08	9.2679279e-08	9.2639524e-08	9.2524104e-08	9.2584301e-08	9.2620191e-08	9.26456e-08	9.2646147e-08	9.2666582e-08	9.2393229e-08	9.2868149e-08	9.5146099e-08	9.4394515e-08	9.2736435e-08	9.0252506e-08	9.2427463e-08	9.2392398e-08	9.2481308e-08	9.2811817e-08	9.2757148e-08	9.2646701e-08	9.2575739e-08	9.2400406e-08	9.2310117e-08	9.2527692e-08	9.2529902e-08	9.2703303e-08	9.2620468e-08	9.2693362e-08	9.2684807e-08	9.2773988e-08	9.2637315e-08	9.2496769e-08	9.2613568e-08	9.2626543e-08	9.270358e-08	9.2583193e-08	9.2710486e-08	9.2629307e-08	9.2748586e-08	9.2133128e-08	9.2366719e-08	9.2992671e-08	9.2820656e-08	9.2864553e-08	9.2436856e-08	9.2463083e-08	9.2077627e-08	9.1879649e-08	9.1735792e-08	9.1781629e-08	9.1659864e-08	9.1837684e-08	9.2046704e-08	9.2181445e-08	9.2341594e-08	9.2452865e-08	9.2531558e-08	9.2209888e-08	9.1841827e-08	9.1931561e-08	9.2184209e-08	9.2433261e-08	9.261219e-08	9.2731469e-08	9.2668515e-08	9.2598384e-08	9.2736713e-08	9.2724562e-08	9.2450108e-08	9.243216e-08	9.1869161e-08	9.1233268e-08	9.1195162e-08	9.1026457e-08	9.0670262e-08	9.1935703e-08	9.1824425e-08	9.2497601e-08	9.2575739e-08	9.2535423e-08	9.2551716e-08	9.2448175e-08	9.2546472e-08	9.2542052e-08	9.2443479e-08	9.2511407e-08	9.2540951e-08	9.2468881e-08	9.2551439e-08	9.2478544e-08	9.2561656e-08	9.249014e-08	9.2434092e-08	9.2537363e-08	9.2505879e-08	9.2558899e-08	9.2465569e-08	9.2532666e-08	9.2529078e-08	9.2674036e-08	9.2658297e-08	9.2599208e-08	9.2601418e-08	9.2476334e-08	9.236755e-08	9.24178e-08	9.2420287e-08	9.2307907e-08	9.2513616e-08	9.2433538e-08	9.2449554e-08	9.2381356e-08	9.1644957e-08	9.1423509e-08	9.1098244e-08	9.1116469e-08	9.1415778e-08	9.0734879e-08	9.3360185e-08	9.285241e-08	9.2706891e-08	9.2653053e-08	9.2623509e-08	9.2542052e-08	9.2696403e-08	9.2418077e-08	9.243216e-08	9.2537633e-08	9.2711311e-08	9.2817338e-08	9.2872838e-08	9.2754107e-08	9.2815128e-08	9.2815959e-08	9.2718217e-08	9.2568285e-08	9.2442654e-08	9.2458116e-08	9.2480754e-08	9.265333e-08	9.2927785e-08	9.2980521e-08	9.3087102e-08	9.2844402e-08	9.3107815e-08	9.3652588e-08	9.3803074e-08	9.429732e-08	9.3714164e-08	9.3263544e-08	9.3060045e-08	9.3146745e-08	9.3303854e-08	9.3356043e-08	9.325526e-08	9.2996267e-08	9.2798565e-08	9.3000679e-08	9.3266856e-08	9.3454894e-08	9.3484985e-08	9.3233169e-08	9.2890787e-08	9.242995e-08	9.2279464e-08	9.2171504e-08	9.2432437e-08	9.263676e-08	9.2582646e-08	9.2388255e-08	9.2592032e-08	9.2630131e-08	9.2914533e-08	9.2695849e-08	9.2714629e-08	9.2905694e-08	9.290487e-08	9.3024148e-08	9.3071094e-08	9.2876149e-08	9.2674313e-08	9.2653053e-08	9.2818169e-08	9.2729536e-08	9.2586781e-08	9.2549783e-08	9.2620745e-08	9.2586234e-08	9.2646424e-08	9.2555581e-08	9.250671e-08	9.2452041e-08	9.2415313e-08	9.2541498e-08	9.2663271e-08	9.2730915e-08	9.2285816e-08	9.2305974e-08	9.2281127e-08	9.273699e-08	9.276571e-08	9.2704958e-08	9.2642281e-08	9.2681489e-08	9.2581537e-08	9.2468603e-08	9.2492904e-08	9.2376382e-08	9.2552824e-08	9.2660784e-08	9.2669616e-08	9.2849646e-08	9.2656641e-08	9.2851856e-08	9.2733679e-08	9.2680665e-08	9.2644491e-08	9.2510852e-08	9.2595343e-08	9.2495391e-08	9.2400683e-08	9.2449277e-08	9.2495391e-08	9.2857654e-08	9.2984941e-08	9.2909012e-08	9.2605283e-08	9.260777e-08	9.2525212e-08	9.2748309e-08	9.2472199e-08	9.253322e-08	9.2630962e-08	9.265554e-08	9.2681489e-08	9.2678178e-08	9.2541775e-08	9.2637862e-08	9.2647255e-08	9.2648911e-08	9.274472e-08	9.2729259e-08	9.2753837e-08	9.2810438e-08	9.2659953e-08	9.281154e-08	9.2721251e-08	9.2625442e-08	9.2506987e-08	9.2407582e-08	9.2544262e-08	9.2546195e-08	9.2517205e-08	9.2727603e-08	9.2960093e-08	9.2762114e-08	9.2912046e-08	9.3044029e-08	9.3337817e-08	9.3050105e-08	9.2976386e-08	9.2927507e-08	9.308738e-08	9.3194792e-08	9.3211078e-08	9.3529167e-08	9.4099072e-08	9.4426817e-08	9.3114167e-08	9.2673758e-08	9.0967916e-08	8.9762672e-08	8.8443116e-08	8.9333589e-08	9.126115e-08	9.1384301e-08	9.1863086e-08	9.264587e-08	9.2764878e-08	9.283805e-08	9.2894652e-08	9.2623232e-08	9.2777029e-08	9.269143e-08	9.2515549e-08	9.253349e-08	9.2767088e-08	9.2745275e-08	9.287146e-08	9.2656641e-08	9.2536254e-08	9.2483241e-08	9.3016695e-08	9.2831698e-08	9.2622678e-08	9.261467e-08	9.2200771e-08	9.2082047e-08	9.2278086e-08	9.2577672e-08	9.250671e-08	9.2751073e-08	9.2905694e-08	9.2804918e-08	9.2626266e-08	9.2503122e-08	9.2476334e-08	9.257905e-08	9.2471645e-08	9.2650012e-08	9.2630408e-08	9.2560832e-08	9.2494012e-08
9.2611081e-08	9.2595066e-08	9.2614393e-08	9.2569387e-08	9.261246e-08	9.2614947e-08	9.2518029e-08	9.2608872e-08	9.2538187e-08	9.2764324e-08	9.2616325e-08	9.268922e-08	9.2516096e-08	9.2356778e-08	9.249235e-08	9.2609703e-08	9.2689497e-08	9.2575185e-08	9.252107e-08	9.2415043e-08	9.241559e-08	9.2658297e-08	9.2616325e-08	9.2709378e-08	9.2615778e-08	9.2470813e-08	9.2497601e-08	9.245673e-08	9.2545918e-08	9.2675414e-08	9.2685355e-08	9.2611913e-08	9.2770399e-08	9.2682043e-08	9.266023e-08	9.2707445e-08	9.2561656e-08	9.2478821e-08	9.2429119e-08	9.2600317e-08	9.2577118e-08	9.2677077e-08	9.2498979e-08	9.2436302e-08	9.2545363e-08	9.2642004e-08	9.2718494e-08	9.2668238e-08	9.2584848e-08	9.2560832e-08	9.25912e-08	9.2546472e-08	9.2627651e-08	9.248987e-08	9.2687564e-08	9.2638139e-08	9.2592309e-08	9.2628476e-08	9.2468333e-08	9.2465847e-08	9.2629307e-08	9.2512508e-08	9.2617711e-08	9.2603351e-08	9.2606939e-08	9.236976e-08	9.2303765e-08	9.2657473e-08	9.2788348e-08	9.2938556e-08	9.2821757e-08	9.2665751e-08	9.2844125e-08	9.2633726e-08	9.2795524e-08	9.2625442e-08	9.2788902e-08	9.2648079e-08	9.2691153e-08	9.2632341e-08	9.2780063e-08	9.265802e-08	9.2815959e-08	9.2735611e-08	9.26456e-08	9.2649188e-08	9.2603351e-08	9.2600317e-08	9.2568563e-08	9.2639524e-08	9.2598654e-08	9.2893828e-08	9.2670724e-08	9.2576293e-08	9.2508643e-08	9.251665e-08	9.2627928e-08	9.2590923e-08	9.2475787e-08	9.2577118e-08	9.2439613e-08	9.242774e-08	9.2509751e-08	9.2580436e-08	9.2667406e-08	9.2373348e-08	9.2387978e-08	9.244873e-08	9.2463637e-08	9.2566076e-08	9.2841638e-08	9.2816514e-08	9.2720974e-08	9.2757972e-08	9.273699e-08	9.2732023e-08	9.2654432e-08	9.2758526e-08	9.270358e-08	9.2637592e-08	9.2580706e-08	9.2682598e-08	9.2472199e-08	9.2605283e-08	9.2606115e-08	9.2601972e-08	9.2577672e-08	9.2587335e-08	9.2764601e-08	9.2648357e-08	9.2716832e-08	9.2745275e-08	9.2670447e-08	9.2576016e-08	9.2613845e-08	9.2648911e-08	9.2716284e-08	9.2621022e-08	9.2512785e-08	9.2472469e-08	9.2524935e-08	9.2558622e-08	9.2579604e-08	9.2625442e-08	9.2658297e-08	9.2683976e-08	9.2688119e-08	9.2582916e-08	9.2265935e-08	9.2315361e-08	9.2524935e-08	9.2514441e-08	9.2403717e-08	9.259562e-08	9.2478544e-08	9.2528246e-08	9.2367827e-08	9.2460873e-08	9.2609703e-08	9.2671826e-08	9.2706344e-08	9.278034e-08	9.2838327e-08	9.3116647e-08	9.2795524e-08	9.2698613e-08	9.2463914e-08	9.2495391e-08	9.2887753e-08	9.2808506e-08	9.2798011e-08	9.2933035e-08	9.3142603e-08	9.3149232e-08	9.2817615e-08	9.2944354e-08	9.2802985e-08	9.2820379e-08	9.2755492e-08	9.1832433e-08	9.2660507e-08	9.2381079e-08	9.25912e-08	9.2310117e-08	9.2114348e-08	9.2173714e-08	9.232199e-08	9.2424152e-08	9.2750518e-08	9.2786415e-08	9.2664095e-08	9.2603074e-08	9.2725116e-08	9.2681489e-08	9.2855167e-08	9.3135981e-08	9.3012552e-08	9.2779786e-08	9.2843848e-08	9.2728982e-08	9.271794e-08	9.2642004e-08	9.262461e-08	9.2607216e-08	9.2703026e-08	9.2650289e-08	9.2983285e-08	9.1392309e-08	9.2276707e-08	9.193819e-08	9.2383011e-08	9.1687753e-08	9.1608506e-08	9.1737178e-08	9.2011632e-08	9.2492627e-08	9.2545363e-08	9.2505054e-08	9.2420009e-08	9.2588991e-08	9.2595897e-08	9.2685355e-08	9.2625442e-08	9.2727326e-08	9.2837773e-08	9.2720427e-08	9.2756316e-08	9.2705513e-08	9.2564697e-08	9.2697505e-08	9.2682043e-08	9.2613845e-08	9.2718217e-08	9.2654986e-08	9.271352e-08	9.2601141e-08	9.263676e-08	9.2134229e-08	9.194288e-08	9.2243297e-08	9.0043208e-08	9.2381079e-08	9.2358157e-08	9.2270355e-08	9.1982642e-08	9.16502e-08	9.1409426e-08	9.1427374e-08	9.1748774e-08	9.1949232e-08	9.1796821e-08	9.1860599e-08	9.2105793e-08	9.2318949e-08	9.2246609e-08	9.2263726e-08	9.240869e-08	9.236534e-08	9.2341317e-08	9.2611636e-08	9.2543708e-08	9.2657743e-08	9.259783e-08	9.258347e-08	9.2674867e-08	9.2513886e-08	9.2458116e-08	9.2508088e-08	9.2331376e-08	9.2380525e-08	9.2580159e-08	9.1415501e-08	9.1209245e-08	9.0986141e-08	9.1335977e-08	9.2242466e-08	9.2577672e-08	9.2547026e-08	9.2460326e-08	9.2583747e-08	9.2725394e-08	9.2646701e-08	9.2455352e-08	9.2359542e-08	9.2447898e-08	9.2373071e-08	9.2574361e-08	9.2698336e-08	9.2664372e-08	9.2638139e-08	9.2650012e-08	9.2556689e-08	9.2629584e-08	9.2694748e-08	9.2560001e-08	9.2526037e-08	9.256442e-08	9.2627374e-08	9.2570772e-08	9.2610527e-08	9.2581537e-08	9.2474401e-08	9.2405649e-08	9.2454798e-08	9.2440722e-08	9.2471367e-08	9.2557514e-08	9.2691707e-08	9.2596174e-08	9.2568563e-08	9.2442654e-08	9.1874128e-08	9.1111772e-08	9.0579697e-08	9.0734325e-08	9.1014861e-08	8.9394888e-08	9.2231147e-08	9.2119322e-08	9.2518583e-08	9.2547026e-08	9.2633449e-08	9.2795254e-08	9.2604729e-08	9.274914e-08	9.2574638e-08	9.2592032e-08	9.2690051e-08	9.2767088e-08	9.2742233e-08	9.2711311e-08	9.2809607e-08	9.2742233e-08	9.2800775e-08	9.256911e-08	9.2710486e-08	9.2464468e-08	9.2607493e-08	9.2971412e-08	9.3176844e-08	9.3435837e-08	9.3088765e-08	9.3442743e-08	9.3190927e-08	9.3247806e-08	9.3223782e-08	9.3229581e-08	9.3828476e-08	9.3432526e-08	9.3776016e-08	9.338752e-08	9.3296677e-08	9.3668326e-08	9.3695391e-08	9.3501278e-08	9.3121621e-08	9.2906525e-08	9.339746e-08	9.3707811e-08	9.4197915e-08	9.3775185e-08	9.3378404e-08	9.2822312e-08	9.2435748e-08	9.2457284e-08	9.2515819e-08	9.2420564e-08	9.2696126e-08	9.2748586e-08	9.2897963e-08	9.3090968e-08	9.2944354e-08	9.289051e-08	9.2803255e-08	9.2633996e-08	9.2701647e-08	9.2462805e-08	9.2302109e-08	9.2566907e-08	9.2731469e-08	9.2693362e-08	9.2562765e-08	9.2637038e-08	9.2658574e-08	9.2630408e-08	9.2847991e-08	9.3059768e-08	9.280933e-08	9.2796633e-08	9.2860688e-08	9.2718764e-08	9.2669069e-08	9.2566076e-08	9.2814858e-08	9.2848545e-08	9.2747761e-08	9.2726225e-08	9.2732023e-08	9.2697505e-08	9.2631517e-08	9.267459e-08	9.2625719e-08	9.2571319e-08	9.2638139e-08	9.2477997e-08	9.2479652e-08	9.2608872e-08	9.2637862e-08	9.2679279e-08	9.2823413e-08	9.280933e-08	9.3125486e-08	9.2803809e-08	9.267238e-08	9.2310117e-08	9.2437681e-08	9.2528524e-08	9.2638139e-08	9.2541228e-08	9.2578773e-08	9.2647802e-08	9.2781448e-08	9.2554203e-08	9.2723184e-08	9.2620468e-08	9.265554e-08	9.2367273e-08	9.2213199e-08	9.2479098e-08	9.2440445e-08	9.2691984e-08	9.2838874e-08	9.2855998e-08	9.2652499e-08	9.2442924e-08	9.2405926e-08	9.2611081e-08	9.2902106e-08	9.2913432e-08	9.277565e-08	9.2587889e-08	9.2484619e-08	9.269916e-08	9.2721805e-08	9.2901828e-08	9.2793591e-08	9.2662439e-08	9.2706621e-08	9.2661885e-08	9.2677077e-08	9.2506987e-08	9.2554203e-08	9.2543431e-08	9.2671826e-08	9.291481e-08	9.2555304e-08	9.2632341e-08	9.2883887e-08	9.3074959e-08	9.2974453e-08	9.2873393e-08	9.2856546e-08	9.2815959e-08	9.3072195e-08	9.3526957e-08	9.3558711e-08	9.4211998e-08	9.3888666e-08	9.2802708e-08	9.1685543e-08	9.0048175e-08	8.8302023e-08	8.7628301e-08	8.9880849e-08	9.031546e-08	9.1511041e-08	9.2449277e-08	9.2748863e-08	9.3103395e-08	9.3993592e-08	9.282148e-08	9.2754938e-08	9.2663541e-08	9.2667406e-08	9.2843294e-08	9.2785861e-08	9.2819e-08	9.2539565e-08	9.1797645e-08	9.2555034e-08	9.2577949e-08	9.2091433e-08	9.2793044e-08	9.2558068e-08	9.250671e-08	9.2264557e-08	9.2298521e-08	9.248545e-08	9.2731469e-08	9.2648911e-08	9.2667683e-08	9.269916e-08	9.2941868e-08	9.2589545e-08	9.2466671e-08	9.2551993e-08	9.2447067e-08	9.2526591e-08	9.2370861e-08	9.2349879e-08	9.2494012e-08	9.2731469e-08
9.2567731e-08	9.2764601e-08	9.2613014e-08	9.2593964e-08	9.2665751e-08	9.2691984e-08	9.2589545e-08	9.2596174e-08	9.2697782e-08	9.2849923e-08	9.2819825e-08	9.2697782e-08	9.2686186e-08	9.2736435e-08	9.2563035e-08	9.2558899e-08	9.2596999e-08	9.2691984e-08	9.2671002e-08	9.2635382e-08	9.2683145e-08	9.2588166e-08	9.2648634e-08	9.2618812e-08	9.2613845e-08	9.2633172e-08	9.2555858e-08	9.2573252e-08	9.2800498e-08	9.2757425e-08	9.2687287e-08	9.2534876e-08	9.261467e-08	9.2789179e-08	9.273478e-08	9.2506156e-08	9.2685355e-08	9.2716832e-08	9.252107e-08	9.2568008e-08	9.2614393e-08	9.2613568e-08	9.2524104e-08	9.264339e-08	9.2556135e-08	9.2574361e-08	9.2567731e-08	9.2451486e-08	9.2526314e-08	9.2511684e-08	9.2609426e-08	9.259562e-08	9.2619089e-08	9.2732023e-08	9.26224e-08	9.2645323e-08	9.2514441e-08	9.2468881e-08	9.2587612e-08	9.2609703e-08	9.2599763e-08	9.2700269e-08	9.2580706e-08	9.2515819e-08	9.2526037e-08	9.2565799e-08	9.2555581e-08	9.2839983e-08	9.2748309e-08	9.2858755e-08	9.2762392e-08	9.2799944e-08	9.2558345e-08	9.2805465e-08	9.2470813e-08	9.2557791e-08	9.26456e-08	9.2729536e-08	9.2648079e-08	9.2711588e-08	9.2656087e-08	9.2737821e-08	9.2656364e-08	9.2716284e-08	9.2745552e-08	9.2521617e-08	9.2466124e-08	9.2595343e-08	9.273257e-08	9.274472e-08	9.2894929e-08	9.2678732e-08	9.2685909e-08	9.2416975e-08	9.2535977e-08	9.2513062e-08	9.2553648e-08	9.2519137e-08	9.2824244e-08	9.2709932e-08	9.2536808e-08	9.2390742e-08	9.2435471e-08	9.2433538e-08	9.2546472e-08	9.2564697e-08	9.2707999e-08	9.2633996e-08	9.2644491e-08	9.270579e-08	9.2664926e-08	9.2602797e-08	9.2691707e-08	9.2557514e-08	9.2623509e-08	9.2608595e-08	9.2746106e-08	9.268453e-08	9.2767365e-08	9.2745829e-08	9.2526037e-08	9.2465015e-08	9.2570495e-08	9.2501189e-08	9.2503676e-08	9.2611636e-08	9.2636483e-08	9.2746376e-08	9.2674313e-08	9.2637862e-08	9.2662717e-08	9.2621022e-08	9.2651398e-08	9.2836672e-08	9.2756039e-08	9.2691707e-08	9.2625442e-08	9.2642004e-08	9.2590099e-08	9.2576293e-08	9.2531288e-08	9.2695572e-08	9.2664926e-08	9.2651668e-08	9.2706891e-08	9.2647255e-08	9.2787516e-08	9.2685632e-08	9.2628198e-08	9.2742233e-08	9.261467e-08	9.2442924e-08	9.2453419e-08	9.2393506e-08	9.2434092e-08	9.2615224e-08	9.2653053e-08	9.2717663e-08	9.2820102e-08	9.311831e-08	9.3336993e-08	9.3077162e-08	9.2870351e-08	9.2914533e-08	9.2966992e-08	9.2370584e-08	9.2387431e-08	9.2751904e-08	9.2467225e-08	9.2646424e-08	9.2519961e-08	9.3077439e-08	9.3451028e-08	9.3088765e-08	9.2646147e-08	9.2731746e-08	9.3210531e-08	9.3024425e-08	9.2966168e-08	9.3669982e-08	9.2678455e-08	9.2597553e-08	9.2302386e-08	9.2195805e-08	9.1912511e-08	9.159691e-08	9.1916931e-08	9.2104685e-08	9.2131195e-08	9.2707722e-08	9.2599208e-08	9.263676e-08	9.2566076e-08	9.3677443e-08	9.3475876e-08	9.2906248e-08	9.2932758e-08	9.3147854e-08	9.2696403e-08	9.2633726e-08	9.2671826e-08	9.2617157e-08	9.2661608e-08	9.2698059e-08	9.2791936e-08	9.2864283e-08	9.2968655e-08	9.4209511e-08	9.2505331e-08	9.1072565e-08	9.1216975e-08	9.1508554e-08	9.2431883e-08	9.2237499e-08	9.24421e-08	9.2500635e-08	9.2469435e-08	9.2432714e-08	9.2615778e-08	9.2558899e-08	9.2642836e-08	9.268232e-08	9.2712142e-08	9.279249e-08	9.2738368e-08	9.2788625e-08	9.2681212e-08	9.2556135e-08	9.264118e-08	9.2577949e-08	9.2620191e-08	9.2600587e-08	9.2686463e-08	9.2771508e-08	9.284026e-08	9.2696126e-08	9.2491803e-08	9.2231701e-08	9.2159908e-08	9.1941779e-08	9.1180524e-08	9.2247717e-08	9.2122633e-08	9.0391111e-08	9.1540031e-08	9.1356412e-08	9.1645781e-08	9.1845415e-08	9.173386e-08	9.1786049e-08	9.2368929e-08	9.250892e-08	9.246336e-08	9.2439613e-08	9.2438789e-08	9.2577118e-08	9.2558899e-08	9.2599208e-08	9.2743342e-08	9.2592579e-08	9.2813195e-08	9.2603905e-08	9.2719873e-08	9.2690883e-08	9.2643667e-08	9.2587889e-08	9.2432714e-08	9.248766e-08	9.2633996e-08	9.2610804e-08	9.2476064e-08	9.2501466e-08	9.2159084e-08	9.242995e-08	9.2478821e-08	9.2588714e-08	9.2455352e-08	9.2565799e-08	9.2688396e-08	9.2633172e-08	9.2619366e-08	9.2645323e-08	9.2563312e-08	9.2504777e-08	9.2578226e-08	9.2726495e-08	9.2736435e-08	9.2725948e-08	9.2762669e-08	9.2623232e-08	9.2583747e-08	9.2651945e-08	9.268922e-08	9.2720427e-08	9.2639524e-08	9.2484342e-08	9.2571319e-08	9.2479652e-08	9.254012e-08	9.2628198e-08	9.2496215e-08	9.2603905e-08	9.273009e-08	9.2563589e-08	9.2584578e-08	9.2578503e-08	9.2679009e-08	9.2623786e-08	9.2750795e-08	9.2753005e-08	9.2674867e-08	9.2458663e-08	9.1739388e-08	9.1064834e-08	9.0901928e-08	9.094169e-08	9.116534e-08	9.1943434e-08	9.1661519e-08	9.2551993e-08	9.2701647e-08	9.2662162e-08	9.2690883e-08	9.2497324e-08	9.258126e-08	9.2658851e-08	9.2733956e-08	9.2738098e-08	9.2673211e-08	9.2818723e-08	9.2858755e-08	9.2709655e-08	9.2641457e-08	9.283805e-08	9.2902937e-08	9.2880569e-08	9.258347e-08	9.2624333e-08	9.2625164e-08	9.3097874e-08	9.401154e-08	9.4296212e-08	9.3990835e-08	9.3203901e-08	9.2372517e-08	9.2013565e-08	9.2876149e-08	9.357003e-08	9.409824e-08	9.3419551e-08	9.3485262e-08	9.3485262e-08	9.3465104e-08	9.3370673e-08	9.3323735e-08	9.2999301e-08	9.2727603e-08	9.3030501e-08	9.3337817e-08	9.3655075e-08	9.370671e-08	9.3182088e-08	9.2841084e-08	9.2507818e-08	9.2300731e-08	9.2281127e-08	9.2378869e-08	9.2561102e-08	9.2659953e-08	9.2755769e-08	9.2727603e-08	9.2623232e-08	9.2513616e-08	9.2591478e-08	9.2665474e-08	9.2511684e-08	9.254564e-08	9.2538464e-08	9.2511684e-08	9.2598384e-08	9.2605838e-08	9.2484072e-08	9.2556135e-08	9.2721805e-08	9.3055903e-08	9.3353833e-08	9.3220748e-08	9.3132385e-08	9.2844402e-08	9.2856823e-08	9.276129e-08	9.2616055e-08	9.275908e-08	9.2850748e-08	9.2893828e-08	9.2706891e-08	9.2689774e-08	9.2615224e-08	9.2653053e-08	9.2669616e-08	9.2737821e-08	9.2860688e-08	9.2802708e-08	9.2397372e-08	9.250008e-08	9.2604452e-08	9.2542052e-08	9.2517482e-08	9.2509751e-08	9.2673758e-08	9.2783651e-08	9.2694194e-08	9.2724292e-08	9.2322267e-08	9.2506987e-08	9.2976109e-08	9.279691e-08	9.2706621e-08	9.2704958e-08	9.2611081e-08	9.2662439e-08	9.2800775e-08	9.2712966e-08	9.2706067e-08	9.2941313e-08	9.2579604e-08	9.2545093e-08	9.2418631e-08	9.2272288e-08	9.2816791e-08	9.2875325e-08	9.3046239e-08	9.277592e-08	9.2761567e-08	9.2610804e-08	9.2664095e-08	9.2646147e-08	9.2588444e-08	9.2735334e-08	9.2810993e-08	9.268232e-08	9.2507264e-08	9.2516373e-08	9.3197002e-08	9.3074405e-08	9.3060599e-08	9.2961194e-08	9.2970311e-08	9.2949321e-08	9.2776752e-08	9.27323e-08	9.2675144e-08	9.2558899e-08	9.247551e-08	9.2381903e-08	9.24733e-08	9.2335242e-08	9.2100542e-08	9.2469435e-08	9.2474679e-08	9.273009e-08	9.278255e-08	9.2677624e-08	9.2951531e-08	9.3381999e-08	9.4065662e-08	9.4554935e-08	9.4270263e-08	9.3258024e-08	9.1790469e-08	9.0422589e-08	8.841247e-08	8.6450392e-08	8.8283798e-08	8.9359546e-08	9.1226362e-08	9.1958896e-08	9.2611081e-08	9.3067499e-08	9.4415221e-08	9.2680111e-08	9.2555581e-08	9.2683976e-08	9.2626266e-08	9.2521347e-08	9.232641e-08	9.2554203e-08	9.2450385e-08	9.3079649e-08	9.2416975e-08	9.2608872e-08	9.2663271e-08	9.2439059e-08	9.260777e-08	9.2508088e-08	9.2739754e-08	9.2541775e-08	9.2625442e-08	9.2602249e-08	9.2813472e-08	9.262461e-08	9.257657e-08	9.2145548e-08	9.256442e-08	9.2650012e-08	9.2652499e-08	9.2774819e-08	9.2689774e-08	9.265581e-08	9.2682043e-08	9.2560001e-08	9.2679279e-08
9.268895e-08	9.2746106e-08	9.2807127e-08	9.2734503e-08	9.2705513e-08	9.2694748e-08	9.2752451e-08	9.2567177e-08	9.2485728e-08	9.2298798e-08	9.2445411e-08	9.265581e-08	9.2664095e-08	9.256663e-08	9.2692538e-08	9.2503946e-08	9.2582646e-08	9.2681766e-08	9.2767088e-08	9.2697228e-08	9.2611359e-08	9.2584848e-08	9.2563866e-08	9.2501189e-08	9.2519414e-08	9.2519414e-08	9.2632341e-08	9.275908e-08	9.2728428e-08	9.2789179e-08	9.2551716e-08	9.2673481e-08	9.246115e-08	9.2618258e-08	9.2640072e-08	9.2628753e-08	9.2475233e-08	9.2486552e-08	9.2647802e-08	9.2585957e-08	9.2566353e-08	9.2535153e-08	9.2708277e-08	9.2605838e-08	9.265554e-08	9.255227e-08	9.2472469e-08	9.2548404e-08	9.2532112e-08	9.2588444e-08	9.2514718e-08	9.2623509e-08	9.252107e-08	9.2674313e-08	9.2561379e-08	9.2556689e-08	9.2503399e-08	9.2679556e-08	9.2816236e-08	9.2787793e-08	9.279249e-08	9.2720697e-08	9.2726225e-08	9.2704958e-08	9.2759912e-08	9.2791112e-08	9.2779239e-08	9.2631517e-08	9.2895206e-08	9.2855167e-08	9.2675691e-08	9.2569941e-08	9.279028e-08	9.2527422e-08	9.2659675e-08	9.254564e-08	9.2585125e-08	9.2579604e-08	9.2585402e-08	9.2672934e-08	9.2718764e-08	9.2648357e-08	9.2517752e-08	9.2697782e-08	9.2302109e-08	9.2444033e-08	9.2623232e-08	9.259562e-08	9.2677347e-08	9.2661608e-08	9.2553101e-08	9.2495668e-08	9.2607216e-08	9.270137e-08	9.2604729e-08	9.2682043e-08	9.2607216e-08	9.277565e-08	9.2648357e-08	9.2743619e-08	9.276571e-08	9.2510298e-08	9.2484342e-08	9.2724562e-08	9.2611913e-08	9.262682e-08	9.2675144e-08	9.2843571e-08	9.2806296e-08	9.2785037e-08	9.2657473e-08	9.25912e-08	9.245673e-08	9.2499533e-08	9.2501466e-08	9.2518306e-08	9.2503122e-08	9.2576016e-08	9.2465292e-08	9.2613014e-08	9.2491248e-08	9.2410069e-08	9.2575739e-08	9.2530456e-08	9.2525759e-08	9.2636206e-08	9.2731746e-08	9.2738098e-08	9.27635e-08	9.2618535e-08	9.2515819e-08	9.261219e-08	9.2661885e-08	9.2539565e-08	9.2627928e-08	9.2577395e-08	9.2572428e-08	9.2523557e-08	9.2601141e-08	9.2555858e-08	9.2724562e-08	9.2596721e-08	9.265554e-08	9.268895e-08	9.2556135e-08	9.2658297e-08	9.2443479e-08	9.2676245e-08	9.2596721e-08	9.2530456e-08	9.2550337e-08	9.244679e-08	9.2440722e-08	9.2587335e-08	9.2672657e-08	9.2781718e-08	9.2801322e-08	9.279691e-08	9.2861242e-08	9.2945179e-08	9.2880292e-08	9.3219086e-08	9.2913979e-08	9.2779516e-08	9.3307449e-08	9.1658208e-08	9.3110849e-08	9.2765156e-08	9.3127142e-08	9.3245873e-08	9.3290879e-08	9.2902383e-08	9.2824521e-08	9.2845227e-08	9.2801322e-08	9.2265388e-08	9.2791936e-08	9.2903761e-08	9.2772609e-08	9.2566076e-08	9.2536808e-08	9.26224e-08	9.2758526e-08	9.2117666e-08	9.1689131e-08	9.1619277e-08	9.1607404e-08	9.1734968e-08	9.1403074e-08	9.167919e-08	9.2176201e-08	9.2878913e-08	9.3557603e-08	9.342093e-08	9.3152543e-08	9.3484438e-08	9.2903491e-08	9.2420009e-08	9.2504777e-08	9.2437681e-08	9.2244676e-08	9.2359265e-08	9.2776197e-08	9.2746653e-08	9.2913155e-08	9.2650012e-08	9.2510021e-08	9.2946287e-08	9.1913336e-08	9.2093366e-08	9.2197737e-08	9.2527422e-08	9.2709378e-08	9.2559446e-08	9.2555581e-08	9.2608317e-08	9.2464738e-08	9.2684807e-08	9.2755769e-08	9.2757972e-08	9.2804918e-08	9.268453e-08	9.2669616e-08	9.2681212e-08	9.2599208e-08	9.2442377e-08	9.2476064e-08	9.2580436e-08	9.2532112e-08	9.2708277e-08	9.2583747e-08	9.2632618e-08	9.2643667e-08	9.2636206e-08	9.2674313e-08	9.2587335e-08	9.248987e-08	9.2165152e-08	9.2143068e-08	9.2424706e-08	9.2305974e-08	9.1893732e-08	9.180151e-08	9.2235844e-08	9.1908923e-08	9.212954e-08	9.2571597e-08	9.263676e-08	9.2616055e-08	9.265581e-08	9.2552824e-08	9.256442e-08	9.2534876e-08	9.2594512e-08	9.2565799e-08	9.2589822e-08	9.2616055e-08	9.2982461e-08	9.2808783e-08	9.3040164e-08	9.2806296e-08	9.2808229e-08	9.2770676e-08	9.2730367e-08	9.272263e-08	9.2573806e-08	9.2600317e-08	9.266023e-08	9.2733401e-08	9.2708554e-08	9.2507818e-08	9.2379146e-08	9.2619921e-08	9.2497324e-08	9.2443202e-08	9.2406481e-08	9.2519137e-08	9.2615224e-08	9.2582368e-08	9.2650289e-08	9.2617157e-08	9.2656364e-08	9.2777306e-08	9.2761844e-08	9.2742511e-08	9.27323e-08	9.2726495e-08	9.2683145e-08	9.2450932e-08	9.2582091e-08	9.2541498e-08	9.2554203e-08	9.2524381e-08	9.2331653e-08	9.2601972e-08	9.2608317e-08	9.2586234e-08	9.2733956e-08	9.2679279e-08	9.2635105e-08	9.2606385e-08	9.255448e-08	9.2632064e-08	9.2624333e-08	9.2583193e-08	9.260777e-08	9.2624333e-08	9.2637315e-08	9.267459e-08	9.2687841e-08	9.2791659e-08	9.2700546e-08	9.2521894e-08	9.2437404e-08	9.2081493e-08	9.2128708e-08	9.2457284e-08	9.3106159e-08	9.3267133e-08	9.2674313e-08	9.2648079e-08	9.2659405e-08	9.2464191e-08	9.276819e-08	9.2646147e-08	9.2719596e-08	9.2687841e-08	9.2621299e-08	9.2803809e-08	9.3077439e-08	9.2830319e-08	9.2798011e-08	9.2826177e-08	9.3110025e-08	9.2847159e-08	9.3283973e-08	9.3033812e-08	9.2804363e-08	9.300372e-08	9.329861e-08	9.3510664e-08	9.3695661e-08	9.3474497e-08	9.3098429e-08	9.1813384e-08	9.1550525e-08	9.159249e-08	9.2279194e-08	9.2721805e-08	9.3347204e-08	9.3181534e-08	9.3456549e-08	9.3571408e-08	9.339194e-08	9.296258e-08	9.2882225e-08	9.2918953e-08	9.2923642e-08	9.3071364e-08	9.3152266e-08	9.305176e-08	9.2819825e-08	9.2444587e-08	9.2271186e-08	9.2689497e-08	9.2480477e-08	9.2382734e-08	9.2508088e-08	9.2611359e-08	9.2449277e-08	9.2161287e-08	9.2322267e-08	9.2428571e-08	9.2793869e-08	9.2584578e-08	9.2687287e-08	9.2642004e-08	9.2690328e-08	9.2569664e-08	9.2437958e-08	9.2602249e-08	9.2426639e-08	9.2693639e-08	9.2712142e-08	9.2831421e-08	9.3069154e-08	9.2982461e-08	9.2664095e-08	9.2642281e-08	9.2492627e-08	9.2584301e-08	9.2748309e-08	9.2866763e-08	9.3067221e-08	9.2830597e-08	9.2846605e-08	9.2626543e-08	9.2440722e-08	9.2619089e-08	9.2692261e-08	9.2770954e-08	9.2868973e-08	9.2878636e-08	9.276129e-08	9.2876427e-08	9.2891341e-08	9.2700546e-08	9.2918398e-08	9.2931103e-08	9.277344e-08	9.2582368e-08	9.2619644e-08	9.2526037e-08	9.2633726e-08	9.2731746e-08	9.0904138e-08	9.2810716e-08	9.2686463e-08	9.2503399e-08	9.2715453e-08	9.2975277e-08	9.2938834e-08	9.3063086e-08	9.3015871e-08	9.2813195e-08	9.2919777e-08	9.2706067e-08	9.2791936e-08	9.2841084e-08	9.2881955e-08	9.2819e-08	9.2884711e-08	9.2916743e-08	9.2656364e-08	9.2703303e-08	9.2823967e-08	9.2764324e-08	9.2752174e-08	9.2764878e-08	9.292917e-08	9.2920608e-08	9.2951531e-08	9.3016141e-08	9.2929994e-08	9.2945456e-08	9.2600864e-08	9.2696681e-08	9.2703857e-08	9.2725394e-08	9.2529078e-08	9.272236e-08	9.271352e-08	9.272236e-08	9.244679e-08	9.239433e-08	9.2510852e-08	9.241559e-08	9.2167639e-08	9.2220105e-08	9.249014e-08	9.2509751e-08	9.2650566e-08	9.2854343e-08	9.3196171e-08	9.3346102e-08	9.4064831e-08	9.4475965e-08	9.4704589e-08	9.3335331e-08	9.2659675e-08	9.0612836e-08	8.8817806e-08	8.6774278e-08	8.7491621e-08	8.8740492e-08	9.0855266e-08	9.1284626e-08	9.2251852e-08	9.2216787e-08	9.2625164e-08	9.2732847e-08	9.2645323e-08	9.2672934e-08	9.2646978e-08	9.2431328e-08	9.2683976e-08	9.2855444e-08	9.2656087e-08	9.2700269e-08	9.25912e-08	9.2378038e-08	9.2438789e-08	9.2291337e-08	9.2469712e-08	9.2939658e-08	9.2678455e-08	9.2774542e-08	9.2480477e-08	9.2419455e-08	9.2558899e-08	9.2501743e-08	9.2199947e-08	9.2424706e-08	9.2586781e-08	9.2735334e-08	9.2685909e-08	9.2614393e-08	9.2574084e-08	9.2733679e-08	9.2536531e-08	9.2520793e-08	9.2359265e-08
9.2666305e-08	9.254012e-08	9.2637315e-08	9.2453696e-08	9.2704411e-08	9.2600864e-08	9.2812648e-08	9.2575462e-08	9.2606115e-08	9.2597553e-08	9.2535153e-08	9.2563866e-08	9.2603905e-08	9.2643667e-08	9.2573806e-08	9.2666859e-08	9.2590376e-08	9.2613845e-08	9.2561379e-08	9.2736165e-08	9.2593133e-08	9.2675968e-08	9.2526591e-08	9.256911e-08	9.2682875e-08	9.271573e-08	9.2590923e-08	9.2706067e-08	9.270579e-08	9.2567731e-08	9.2586781e-08	9.2627374e-08	9.2725671e-08	9.2492904e-08	9.2510298e-08	9.2482964e-08	9.2438235e-08	9.2482139e-08	9.2521894e-08	9.2585402e-08	9.256442e-08	9.2677624e-08	9.2576016e-08	9.25357e-08	9.259562e-08	9.2538741e-08	9.2510021e-08	9.2694748e-08	9.2668238e-08	9.2573252e-08	9.2585957e-08	9.2693917e-08	9.2739754e-08	9.2615778e-08	9.2800498e-08	9.2694748e-08	9.2757148e-08	9.2748039e-08	9.2783381e-08	9.2846605e-08	9.285931e-08	9.2725671e-08	9.2770399e-08	9.2698336e-08	9.2785584e-08	9.2766257e-08	9.2743619e-08	9.2382457e-08	9.2682043e-08	9.2481585e-08	9.2739199e-08	9.2526868e-08	9.2468333e-08	9.2731746e-08	9.2824244e-08	9.2861519e-08	9.2719318e-08	9.2901004e-08	9.2836942e-08	9.2568563e-08	9.257657e-08	9.2569941e-08	9.267459e-08	9.2709932e-08	9.2614393e-08	9.2512508e-08	9.2576016e-08	9.2675414e-08	9.2594789e-08	9.250229e-08	9.2568563e-08	9.2582368e-08	9.2514718e-08	9.2497601e-08	9.2647532e-08	9.2606385e-08	9.2659675e-08	9.2704134e-08	9.2595343e-08	9.2619366e-08	9.2471645e-08	9.2652222e-08	9.2714629e-08	9.2528801e-08	9.2619644e-08	9.2626543e-08	9.2594512e-08	9.27635e-08	9.2707722e-08	9.2596721e-08	9.2619921e-08	9.2544816e-08	9.2477443e-08	9.2668238e-08	9.2568008e-08	9.2633449e-08	9.2741132e-08	9.2548959e-08	9.2528801e-08	9.239433e-08	9.2477443e-08	9.2648634e-08	9.263124e-08	9.2726225e-08	9.2793044e-08	9.280464e-08	9.2690328e-08	9.2525212e-08	9.2394885e-08	9.2638416e-08	9.2669069e-08	9.2642836e-08	9.2678178e-08	9.2573252e-08	9.2368374e-08	9.2521894e-08	9.2534599e-08	9.2457562e-08	9.2592856e-08	9.2688673e-08	9.2624887e-08	9.2749971e-08	9.2739754e-08	9.2676245e-08	9.2592032e-08	9.2565244e-08	9.2734233e-08	9.2510575e-08	9.2573806e-08	9.2580436e-08	9.252328e-08	9.2799119e-08	9.2764878e-08	9.2694471e-08	9.2739754e-08	9.2617157e-08	9.2781718e-08	9.2788348e-08	9.262682e-08	9.2699437e-08	9.225738e-08	9.2982461e-08	9.304707e-08	9.3331742e-08	9.2757972e-08	9.3818812e-08	9.3320978e-08	9.2680388e-08	9.2768467e-08	9.3309104e-08	9.3243663e-08	9.3413199e-08	9.2889131e-08	9.2620468e-08	9.2416144e-08	9.2861242e-08	9.2927507e-08	9.3532755e-08	9.3037954e-08	9.266796e-08	9.2563035e-08	9.2659953e-08	9.2507264e-08	9.2560001e-08	9.259783e-08	9.2320057e-08	9.1926317e-08	9.2107449e-08	9.2090325e-08	9.2061335e-08	9.2426639e-08	9.269143e-08	9.1644402e-08	9.4084989e-08	9.4075048e-08	9.2915911e-08	9.3001788e-08	9.2608047e-08	9.2372794e-08	9.2428849e-08	9.2555304e-08	9.2690051e-08	9.2770122e-08	9.3563955e-08	9.2957883e-08	9.2534876e-08	9.2092534e-08	9.2005287e-08	9.1987339e-08	9.2296588e-08	9.2469435e-08	9.2640072e-08	9.2690883e-08	9.263676e-08	9.2719873e-08	9.2524658e-08	9.2635659e-08	9.2687287e-08	9.2634828e-08	9.2653877e-08	9.2630408e-08	9.2786138e-08	9.2670724e-08	9.2600587e-08	9.2592856e-08	9.2544539e-08	9.2542052e-08	9.2616055e-08	9.2726225e-08	9.2568008e-08	9.2735057e-08	9.2647802e-08	9.2660784e-08	9.2714899e-08	9.2453973e-08	9.2322814e-08	9.2354846e-08	9.2452041e-08	9.2585402e-08	9.2343804e-08	9.2324477e-08	9.1519595e-08	9.16571e-08	9.2767912e-08	9.2145001e-08	9.2533767e-08	9.2556135e-08	9.2335796e-08	9.2331376e-08	9.2481308e-08	9.2511407e-08	9.2495391e-08	9.2648357e-08	9.2606385e-08	9.2588991e-08	9.2656364e-08	9.2806573e-08	9.3031879e-08	9.2853234e-08	9.2822035e-08	9.2805195e-08	9.2780063e-08	9.2634551e-08	9.271573e-08	9.2636206e-08	9.2729259e-08	9.2705235e-08	9.2700269e-08	9.249456e-08	9.2574908e-08	9.2633726e-08	9.2908458e-08	9.2603628e-08	9.2387431e-08	9.2559723e-08	9.2519684e-08	9.2722082e-08	9.265802e-08	9.2663818e-08	9.2572428e-08	9.2627928e-08	9.2754384e-08	9.2622955e-08	9.2691707e-08	9.2611359e-08	9.2694748e-08	9.2685355e-08	9.2604182e-08	9.2585125e-08	9.2354021e-08	9.2523003e-08	9.2591478e-08	9.2619089e-08	9.2465015e-08	9.2509474e-08	9.2661885e-08	9.2724839e-08	9.2640072e-08	9.2663818e-08	9.2743065e-08	9.2670724e-08	9.2741409e-08	9.2658574e-08	9.2628198e-08	9.2574638e-08	9.2667683e-08	9.2748039e-08	9.2734233e-08	9.2666028e-08	9.2690883e-08	9.2628753e-08	9.2580159e-08	9.2709101e-08	9.2546195e-08	9.2610527e-08	9.2656919e-08	9.2421665e-08	9.2457562e-08	9.315503e-08	9.2611913e-08	9.2512231e-08	9.2489316e-08	9.2756316e-08	9.2646424e-08	9.2736713e-08	9.2791936e-08	9.264339e-08	9.2599485e-08	9.2648079e-08	9.2709101e-08	9.2627374e-08	9.2662717e-08	9.2543431e-08	9.2720974e-08	9.3240075e-08	9.2686186e-08	9.3106159e-08	9.3188717e-08	9.3168836e-08	9.3240352e-08	9.3394696e-08	9.2937725e-08	9.2512508e-08	9.211297e-08	9.1935703e-08	9.1327422e-08	9.127772e-08	9.1918309e-08	9.3233169e-08	9.350542e-08	9.4000768e-08	9.3888666e-08	9.3400494e-08	9.3333952e-08	9.3169938e-08	9.3012005e-08	9.2938002e-08	9.2580706e-08	9.3088488e-08	9.2877535e-08	9.2961471e-08	9.2925575e-08	9.2807127e-08	9.2944077e-08	9.2635659e-08	9.2893828e-08	9.2495668e-08	9.2555581e-08	9.2504777e-08	9.2257103e-08	9.2297135e-08	9.2365063e-08	9.276129e-08	9.2492904e-08	9.2542606e-08	9.2640903e-08	9.3067499e-08	9.3019182e-08	9.2766534e-08	9.2810993e-08	9.2717386e-08	9.2688396e-08	9.2622123e-08	9.2708277e-08	9.2546195e-08	9.231757e-08	9.2198569e-08	9.2301278e-08	9.2666305e-08	9.2866763e-08	9.2813195e-08	9.2716562e-08	9.2680388e-08	9.257684e-08	9.2723738e-08	9.2685909e-08	9.2548682e-08	9.2653053e-08	9.2467502e-08	9.2505609e-08	9.271573e-08	9.2791936e-08	9.2789179e-08	9.2928339e-08	9.2958985e-08	9.3016141e-08	9.2886644e-08	9.2637862e-08	9.2741409e-08	9.2733401e-08	9.2778407e-08	9.2623786e-08	9.2617434e-08	9.261467e-08	9.3020006e-08	9.219967e-08	9.3227371e-08	9.2859864e-08	9.2609703e-08	9.2785314e-08	9.2762669e-08	9.2811817e-08	9.2725394e-08	9.2543161e-08	9.2566076e-08	9.2542329e-08	9.2723738e-08	9.2863175e-08	9.2862344e-08	9.2955119e-08	9.2731192e-08	9.251665e-08	9.2551161e-08	9.2516927e-08	9.2724292e-08	9.2803809e-08	9.302719e-08	9.2827833e-08	9.3034089e-08	9.297279e-08	9.2928616e-08	9.3000956e-08	9.3173526e-08	9.268674e-08	9.2384667e-08	9.2346838e-08	9.2428571e-08	9.2340763e-08	9.2292446e-08	9.2687287e-08	9.3038508e-08	9.3014485e-08	9.2639524e-08	9.2651945e-08	9.2793869e-08	9.2815405e-08	9.2708277e-08	9.2461427e-08	9.2422773e-08	9.2552547e-08	9.2551993e-08	9.2580706e-08	9.2828664e-08	9.2947943e-08	9.3345825e-08	9.3471733e-08	9.3916277e-08	9.4289312e-08	9.4417985e-08	9.2930271e-08	9.185618e-08	8.9908184e-08	8.8467971e-08	8.703438e-08	8.9401794e-08	9.0718864e-08	9.1000224e-08	9.2064099e-08	9.204615e-08	9.2058848e-08	9.266023e-08	9.2891064e-08	9.2992671e-08	9.2827833e-08	9.2535977e-08	9.2452318e-08	9.2573529e-08	9.2812648e-08	9.2784205e-08	9.2780617e-08	9.2484342e-08	9.2558068e-08	9.2550614e-08	9.2712419e-08	9.2488207e-08	9.2633726e-08	9.2547296e-08	9.2616879e-08	9.2674313e-08	9.2721805e-08	9.2481585e-08	9.2284992e-08	9.2647255e-08	9.3029122e-08	9.3135704e-08	9.2642281e-08	9.2461704e-08	9.2861242e-08	9.2780894e-08	9.2505331e-08	9.2492904e-08	9.2524104e-08
9.2494012e-08	9.2458663e-08	9.2344628e-08	9.250671e-08	9.2592579e-08	9.2633449e-08	9.2466671e-08	9.2511684e-08	9.2585402e-08	9.256884e-08	9.2580159e-08	9.2409792e-08	9.2544262e-08	9.2521617e-08	9.2582091e-08	9.2630685e-08	9.2741963e-08	9.264339e-08	9.2648911e-08	9.2492627e-08	9.2542606e-08	9.2625719e-08	9.2634828e-08	9.2662717e-08	9.2679009e-08	9.2664649e-08	9.2673211e-08	9.2476334e-08	9.245673e-08	9.2313428e-08	9.2678455e-08	9.265802e-08	9.2736713e-08	9.2638416e-08	9.2591478e-08	9.2582916e-08	9.2493181e-08	9.2482964e-08	9.2469435e-08	9.250671e-08	9.2613845e-08	9.253791e-08	9.259783e-08	9.2590099e-08	9.252107e-08	9.2755492e-08	9.2739477e-08	9.2823413e-08	9.2888854e-08	9.2762392e-08	9.2800775e-08	9.2558622e-08	9.2706891e-08	9.2696126e-08	9.2630131e-08	9.283584e-08	9.2692815e-08	9.2781718e-08	9.2659405e-08	9.259341e-08	9.2529355e-08	9.2617434e-08	9.2596999e-08	9.2733956e-08	9.2633996e-08	9.2774542e-08	9.2831421e-08	9.2791389e-08	9.2566076e-08	9.2520239e-08	9.2534322e-08	9.2755769e-08	9.2622123e-08	9.2755769e-08	9.2618535e-08	9.2834185e-08	9.313073e-08	9.3817157e-08	9.2778407e-08	9.2865662e-08	9.2697782e-08	9.2672103e-08	9.2685632e-08	9.2560001e-08	9.2859032e-08	9.2868419e-08	9.2682875e-08	9.2620468e-08	9.2469158e-08	9.2560001e-08	9.2448452e-08	9.2624056e-08	9.2564967e-08	9.2663271e-08	9.2714352e-08	9.2803532e-08	9.2867872e-08	9.2697782e-08	9.2641457e-08	9.2629307e-08	9.2732023e-08	9.2771778e-08	9.2662717e-08	9.2570218e-08	9.2626543e-08	9.2677347e-08	9.2783381e-08	9.2742788e-08	9.2592856e-08	9.2519961e-08	9.2743896e-08	9.282369e-08	9.2789726e-08	9.2687017e-08	9.2618258e-08	9.2542329e-08	9.2499256e-08	9.2519137e-08	9.2561379e-08	9.2529078e-08	9.2703857e-08	9.2674313e-08	9.2710486e-08	9.2751627e-08	9.2741963e-08	9.2624333e-08	9.2510852e-08	9.2633726e-08	9.2616879e-08	9.2534599e-08	9.2707722e-08	9.2605006e-08	9.2561102e-08	9.2529625e-08	9.2519137e-08	9.2548404e-08	9.2605283e-08	9.2669339e-08	9.2624333e-08	9.2594512e-08	9.2659675e-08	9.2736435e-08	9.2750241e-08	9.2629584e-08	9.2719873e-08	9.2782827e-08	9.2542052e-08	9.2816791e-08	9.2665751e-08	9.2698059e-08	9.2677347e-08	9.2750241e-08	9.2704411e-08	9.2701093e-08	9.2666582e-08	9.2631794e-08	9.2745552e-08	9.2702479e-08	9.2505054e-08	9.2077627e-08	9.2818446e-08	9.2455629e-08	9.295816e-08	9.289603e-08	9.2986873e-08	9.3434458e-08	9.2293824e-08	9.2101928e-08	9.2037311e-08	9.2341871e-08	9.3044029e-08	9.300841e-08	9.2683422e-08	9.3244765e-08	9.3178222e-08	9.3212741e-08	9.3149787e-08	9.3444676e-08	9.3844768e-08	9.3412922e-08	9.3105051e-08	9.2942422e-08	9.2566907e-08	9.262903e-08	9.2702756e-08	9.2843294e-08	9.258568e-08	9.2673481e-08	9.2720427e-08	9.2431051e-08	9.2674867e-08	9.4084157e-08	9.364679e-08	9.2862898e-08	9.3092076e-08	9.1598288e-08	9.2661608e-08	9.2405379e-08	9.2646701e-08	9.2646978e-08	9.248987e-08	9.2643667e-08	9.2733679e-08	9.4503299e-08	9.2400128e-08	9.2371415e-08	9.2294933e-08	9.2366719e-08	9.2619089e-08	9.2558899e-08	9.2730915e-08	9.2734503e-08	9.2580159e-08	9.2696126e-08	9.2786138e-08	9.2891888e-08	9.272263e-08	9.2658851e-08	9.2720974e-08	9.2796633e-08	9.2656641e-08	9.2466948e-08	9.2577672e-08	9.2640072e-08	9.2535153e-08	9.2617157e-08	9.252107e-08	9.2838327e-08	9.2612737e-08	9.2851856e-08	9.260998e-08	9.265802e-08	9.263124e-08	9.2341871e-08	9.2440722e-08	9.2546749e-08	9.249014e-08	9.2579882e-08	9.2467779e-08	9.2513062e-08	9.253349e-08	9.2192217e-08	9.17126e-08	9.1936805e-08	9.2165983e-08	9.2439613e-08	9.2497878e-08	9.2359265e-08	9.2361198e-08	9.2360644e-08	9.2564967e-08	9.2637592e-08	9.2664095e-08	9.2732847e-08	9.276819e-08	9.2750518e-08	9.2641734e-08	9.2451764e-08	9.2983839e-08	9.2582646e-08	9.2543985e-08	9.2558345e-08	9.2663541e-08	9.2746653e-08	9.277592e-08	9.2769021e-08	9.2589268e-08	9.2538464e-08	9.2750518e-08	9.2863452e-08	9.326741e-08	9.2989637e-08	9.2939381e-08	9.2621576e-08	9.2515549e-08	9.2714899e-08	9.2784759e-08	9.2732847e-08	9.2680388e-08	9.2639247e-08	9.2618535e-08	9.2443202e-08	9.2504777e-08	9.2635659e-08	9.256221e-08	9.2664095e-08	9.2447344e-08	9.2489039e-08	9.2709378e-08	9.2707168e-08	9.2613291e-08	9.2525759e-08	9.2589268e-08	9.2697782e-08	9.2709378e-08	9.2753837e-08	9.2681766e-08	9.268674e-08	9.2576293e-08	9.2470813e-08	9.2728982e-08	9.2812371e-08	9.296506e-08	9.2992671e-08	9.268232e-08	9.2696681e-08	9.2622123e-08	9.2729813e-08	9.2846882e-08	9.2766534e-08	9.2680665e-08	9.2836395e-08	9.2719873e-08	9.2648357e-08	9.2611081e-08	9.2795801e-08	9.2772055e-08	9.1328246e-08	9.2457284e-08	9.2501743e-08	9.2577118e-08	9.2698059e-08	9.2729536e-08	9.2750518e-08	9.2755492e-08	9.2590646e-08	9.264118e-08	9.2560832e-08	9.2468881e-08	9.2185587e-08	9.2302386e-08	9.2243575e-08	9.2511684e-08	9.2344081e-08	9.2546749e-08	9.2974176e-08	9.308738e-08	9.4173345e-08	9.4390373e-08	9.3772421e-08	9.2808783e-08	9.2836672e-08	9.1904781e-08	9.1904226e-08	9.1990927e-08	9.2198015e-08	9.2247717e-08	9.2772055e-08	9.3322633e-08	9.4665936e-08	9.4559631e-08	9.38536e-08	9.3546284e-08	9.3371781e-08	9.3345548e-08	9.3144259e-08	9.2841915e-08	9.280906e-08	9.2539565e-08	9.2851302e-08	9.3008687e-08	9.3158064e-08	9.3188163e-08	9.2895206e-08	9.2992671e-08	9.264118e-08	9.2546195e-08	9.2381633e-08	9.2247717e-08	9.2172613e-08	9.1991204e-08	9.2229214e-08	9.2444587e-08	9.246336e-08	9.250229e-08	9.2609703e-08	9.2978865e-08	9.2582368e-08	9.3144813e-08	9.2732023e-08	9.2784205e-08	9.288582e-08	9.2865939e-08	9.2747207e-08	9.262461e-08	9.2243575e-08	9.2400128e-08	9.2802708e-08	9.3225992e-08	9.2931927e-08	9.2995712e-08	9.2674313e-08	9.2589545e-08	9.2488207e-08	9.2517205e-08	9.2795254e-08	9.2743065e-08	9.2686186e-08	9.2678732e-08	9.2817061e-08	9.2742511e-08	9.276571e-08	9.277813e-08	9.2711865e-08	9.2503399e-08	9.2566076e-08	9.2634274e-08	9.2714899e-08	9.2442654e-08	9.2450662e-08	9.2556135e-08	9.2616325e-08	9.2637862e-08	9.3083791e-08	9.3428106e-08	9.4126683e-08	9.3132115e-08	9.2769845e-08	9.30062e-08	9.2906525e-08	9.2853512e-08	9.2758249e-08	9.2527422e-08	9.2560001e-08	9.2483241e-08	9.2470813e-08	9.2647532e-08	9.2692538e-08	9.2702756e-08	9.2724292e-08	9.2677347e-08	9.2473854e-08	9.2452595e-08	9.2422496e-08	9.2552547e-08	9.2721528e-08	9.2725394e-08	9.2790557e-08	9.2572705e-08	9.2740031e-08	9.2646424e-08	9.284247e-08	9.2966722e-08	9.2294101e-08	9.2665474e-08	9.2379146e-08	9.2516927e-08	9.2515549e-08	9.25912e-08	9.2884434e-08	9.3156132e-08	9.3292812e-08	9.3089035e-08	9.2903214e-08	9.2804363e-08	9.285268e-08	9.2698613e-08	9.2618535e-08	9.2593687e-08	9.2663818e-08	9.2724015e-08	9.2945179e-08	9.2889955e-08	9.3021114e-08	9.3122722e-08	9.3427282e-08	9.3967913e-08	9.4397549e-08	9.4083056e-08	9.3506522e-08	9.2525759e-08	9.1242377e-08	8.9682601e-08	8.7849749e-08	8.9326413e-08	9.0441915e-08	9.1948955e-08	9.2489316e-08	9.256911e-08	9.2601141e-08	9.2666305e-08	9.2893274e-08	9.26768e-08	9.2285269e-08	9.2064376e-08	9.2419732e-08	9.2408968e-08	9.2538741e-08	9.2689497e-08	9.2344081e-08	9.2333863e-08	9.2567731e-08	9.2820379e-08	9.264587e-08	9.2449e-08	9.2267868e-08	9.2374172e-08	9.2649465e-08	9.2760182e-08	9.2687564e-08	9.2947388e-08	9.2940489e-08	9.2925575e-08	9.2823136e-08	9.2662162e-08	9.2734233e-08	9.2887753e-08	9.2602249e-08	9.2543985e-08	9.2529625e-08	9.2495391e-08	9.242774e-08
9.2397094e-08	9.2364232e-08	9.247772e-08	9.2558345e-08	9.2351257e-08	9.24178e-08	9.2458663e-08	9.2600317e-08	9.2586781e-08	9.2620468e-08	9.2621022e-08	9.2550891e-08	9.2492904e-08	9.2502567e-08	9.2562487e-08	9.2737267e-08	9.2674867e-08	9.2724015e-08	9.2701647e-08	9.2725948e-08	9.264587e-08	9.2703026e-08	9.2688673e-08	9.2607216e-08	9.2601695e-08	9.2679834e-08	9.2645323e-08	9.2567177e-08	9.245673e-08	9.2459494e-08	9.267017e-08	9.2740855e-08	9.2715453e-08	9.2752728e-08	9.2579327e-08	9.2630131e-08	9.2596721e-08	9.2670724e-08	9.2686186e-08	9.2564143e-08	9.2625719e-08	9.2613014e-08	9.2603628e-08	9.2686463e-08	9.2746106e-08	9.2721251e-08	9.2786138e-08	9.2870629e-08	9.2658574e-08	9.2632064e-08	9.2639247e-08	9.2849092e-08	9.2639247e-08	9.2717386e-08	9.2855998e-08	9.2651945e-08	9.2700546e-08	9.2619644e-08	9.2560555e-08	9.247551e-08	9.2602519e-08	9.2566353e-08	9.2568008e-08	9.2746106e-08	9.2785314e-08	9.3099807e-08	9.3160828e-08	9.3237588e-08	9.2897963e-08	9.288361e-08	9.2697505e-08	9.2550614e-08	9.2614123e-08	9.2351812e-08	9.2723184e-08	9.2469435e-08	9.2651668e-08	9.4884619e-08	9.2872561e-08	9.2754384e-08	9.2762669e-08	9.2553648e-08	9.2638416e-08	9.2606115e-08	9.2688673e-08	9.2720974e-08	9.2592032e-08	9.2414489e-08	9.2584848e-08	9.2666305e-08	9.2814027e-08	9.2654709e-08	9.2638693e-08	9.2653877e-08	9.2672103e-08	9.2583193e-08	9.2614123e-08	9.2598384e-08	9.2753282e-08	9.2563589e-08	9.2581537e-08	9.250229e-08	9.2623232e-08	9.2624056e-08	9.2553101e-08	9.2605283e-08	9.260998e-08	9.2482686e-08	9.2620745e-08	9.265802e-08	9.2681489e-08	9.2839151e-08	9.1516561e-08	9.26536e-08	9.2648911e-08	9.2573252e-08	9.2571042e-08	9.2570772e-08	9.2537363e-08	9.2700546e-08	9.2719041e-08	9.2771778e-08	9.2707999e-08	9.2566076e-08	9.261246e-08	9.241338e-08	9.2581537e-08	9.2566076e-08	9.2727326e-08	9.2643113e-08	9.2590376e-08	9.2539842e-08	9.2521894e-08	9.255448e-08	9.2569941e-08	9.2542052e-08	9.2545363e-08	9.260777e-08	9.2752728e-08	9.2864553e-08	9.278034e-08	9.2698059e-08	9.2778961e-08	9.2730367e-08	9.2836942e-08	9.2772332e-08	9.3033265e-08	9.1385957e-08	9.2668515e-08	9.2558345e-08	9.2802708e-08	9.2852133e-08	9.2677347e-08	9.2628198e-08	9.2524104e-08	9.2567454e-08	9.2561102e-08	9.2522448e-08	9.2620468e-08	9.2653877e-08	9.2287202e-08	9.3453508e-08	9.3156409e-08	9.2024891e-08	9.1686374e-08	9.1756782e-08	9.1250662e-08	9.1980986e-08	9.2514718e-08	9.1925763e-08	9.188269e-08	9.1843759e-08	9.2662717e-08	9.2640903e-08	9.2962303e-08	9.3010065e-08	9.2959539e-08	9.2913979e-08	9.2910668e-08	9.3474775e-08	9.3443845e-08	9.3200313e-08	9.3306618e-08	9.2962303e-08	9.2643667e-08	9.2572705e-08	9.2918675e-08	9.2778961e-08	9.3184852e-08	9.326078e-08	9.3134872e-08	9.3181811e-08	9.4667868e-08	9.2788348e-08	9.2409245e-08	9.3493547e-08	9.2109104e-08	9.2296034e-08	9.2314814e-08	9.2423321e-08	9.2621853e-08	9.2569387e-08	9.2344628e-08	9.2663271e-08	9.205305e-08	9.2519961e-08	9.2635929e-08	9.2668792e-08	9.2659675e-08	9.2795801e-08	9.2505054e-08	9.2600864e-08	9.2582368e-08	9.273478e-08	9.2703857e-08	9.2902937e-08	9.2856276e-08	9.2724015e-08	9.2692815e-08	9.2720697e-08	9.2599208e-08	9.2590376e-08	9.2423051e-08	9.2428849e-08	9.2577672e-08	9.2652499e-08	9.2704134e-08	9.2649465e-08	9.2741409e-08	9.2626266e-08	9.2678732e-08	9.2606939e-08	9.2460873e-08	9.2536254e-08	9.2569387e-08	9.2553648e-08	9.2858478e-08	9.2749417e-08	9.2570218e-08	9.2647802e-08	9.270579e-08	9.2788625e-08	9.2622678e-08	9.2513062e-08	9.2708824e-08	9.2729536e-08	9.2389911e-08	9.252328e-08	9.2439613e-08	9.2569387e-08	9.2634551e-08	9.2590376e-08	9.2746106e-08	9.2872561e-08	9.2893274e-08	9.3102017e-08	9.2814027e-08	9.2406758e-08	9.2197737e-08	9.2288857e-08	9.2575739e-08	9.2724292e-08	9.2677901e-08	9.2596721e-08	9.2520239e-08	9.2533767e-08	9.26456e-08	9.2601972e-08	9.2729536e-08	9.3556501e-08	9.4586412e-08	9.3418997e-08	9.316414e-08	9.2656641e-08	9.2682875e-08	9.2663271e-08	9.2657743e-08	9.2498425e-08	9.2579604e-08	9.2474131e-08	9.2524104e-08	9.2620468e-08	9.272788e-08	9.2591755e-08	9.2604182e-08	9.2582916e-08	9.2594512e-08	9.2604452e-08	9.2519684e-08	9.2518306e-08	9.2689497e-08	9.2904592e-08	9.2601141e-08	9.2682875e-08	9.2611636e-08	9.2587335e-08	9.2572975e-08	9.245425e-08	9.2509474e-08	9.2599208e-08	9.2857931e-08	9.3447163e-08	9.4184941e-08	9.3076061e-08	9.2939935e-08	9.2703857e-08	9.266796e-08	9.2674036e-08	9.2815405e-08	9.2872284e-08	9.2676245e-08	9.2327234e-08	9.2654432e-08	9.2688673e-08	9.2534599e-08	9.2799944e-08	9.2936901e-08	9.2983839e-08	9.2086736e-08	9.2554203e-08	9.2713798e-08	9.273009e-08	9.268895e-08	9.2736713e-08	9.2608047e-08	9.2570772e-08	9.2613845e-08	9.2625442e-08	9.2478544e-08	9.2255171e-08	9.2310117e-08	9.261467e-08	9.2364786e-08	9.2391844e-08	9.2841084e-08	9.3228749e-08	9.423492e-08	9.4034185e-08	9.3819089e-08	9.3019736e-08	9.2025715e-08	9.1025903e-08	9.1498336e-08	9.1882967e-08	9.2163219e-08	9.2706891e-08	9.2929717e-08	9.3597365e-08	9.3526126e-08	9.4160917e-08	9.367551e-08	9.3612826e-08	9.3242008e-08	9.3347204e-08	9.3425626e-08	9.3344447e-08	9.3444399e-08	9.3254982e-08	9.3014208e-08	9.2862344e-08	9.2847991e-08	9.2891888e-08	9.280906e-08	9.2563589e-08	9.2374449e-08	9.2919777e-08	9.0878459e-08	9.3068053e-08	9.2434369e-08	9.2191385e-08	9.2446243e-08	9.2417523e-08	9.2712142e-08	9.264118e-08	9.2609149e-08	9.2913979e-08	9.358881e-08	9.2013565e-08	9.3351346e-08	9.2819e-08	9.2517482e-08	9.2427186e-08	9.244431e-08	9.2412556e-08	9.2445411e-08	9.246336e-08	9.2511954e-08	9.2698883e-08	9.285241e-08	9.304182e-08	9.2519684e-08	9.2487106e-08	9.2779239e-08	9.2701093e-08	9.2832252e-08	9.2743065e-08	9.3015039e-08	9.3218539e-08	9.3320701e-08	9.3055078e-08	9.2898794e-08	9.2600864e-08	9.2886644e-08	9.2786415e-08	9.2637315e-08	9.2494837e-08	9.2614123e-08	9.2783651e-08	9.2815959e-08	9.2748586e-08	9.2693639e-08	9.2453696e-08	9.2573252e-08	9.2621576e-08	9.2744997e-08	9.4474863e-08	9.2892165e-08	9.2807952e-08	9.2904038e-08	9.3011174e-08	9.2765433e-08	9.2656087e-08	9.2707999e-08	9.2482686e-08	9.2516373e-08	9.2825623e-08	9.2784482e-08	9.2662439e-08	9.2716832e-08	9.2553101e-08	9.2536531e-08	9.2522448e-08	9.2317293e-08	9.2402061e-08	9.2465569e-08	9.2522725e-08	9.2491803e-08	9.2536808e-08	9.2485728e-08	9.2538464e-08	9.2681489e-08	9.2548404e-08	9.2403994e-08	9.2764601e-08	9.235319e-08	9.2680665e-08	9.2788902e-08	9.2818446e-08	9.2760736e-08	9.2816791e-08	9.2957329e-08	9.279249e-08	9.2806019e-08	9.2701093e-08	9.2579882e-08	9.2557791e-08	9.2662994e-08	9.2748586e-08	9.2565244e-08	9.2553648e-08	9.286483e-08	9.3003443e-08	9.3085724e-08	9.2977764e-08	9.2932204e-08	9.3361564e-08	9.41195e-08	9.4920786e-08	9.525268e-08	9.3622766e-08	9.3068884e-08	9.1752916e-08	9.0616425e-08	8.8846797e-08	8.8779977e-08	9.0233449e-08	9.2631517e-08	9.2529625e-08	9.2650566e-08	9.2643667e-08	9.2462258e-08	9.1913613e-08	9.2311218e-08	9.2647255e-08	9.244652e-08	9.27323e-08	9.2309008e-08	9.2555858e-08	9.253322e-08	9.2602249e-08	9.2498979e-08	9.267459e-08	9.256884e-08	9.2649735e-08	9.2611081e-08	9.271352e-08	9.2596451e-08	9.2644214e-08	9.2644214e-08	9.2953741e-08	9.2597276e-08	9.2721251e-08	9.2342148e-08	9.2134229e-08	9.2331931e-08	9.2436579e-08	9.2524935e-08	9.2652499e-08	9.2497046e-08	9.2442654e-08	9.2504223e-08	9.2486275e-08
9.2547026e-08	9.2596174e-08	9.2543708e-08	9.2621576e-08	9.2521347e-08	9.2399574e-08	9.2329721e-08	9.2619089e-08	9.2595897e-08	9.2549783e-08	9.2578773e-08	9.2562487e-08	9.2565521e-08	9.2710756e-08	9.2674313e-08	9.2701647e-08	9.2720697e-08	9.2717663e-08	9.2714629e-08	9.2502013e-08	9.2725116e-08	9.2592579e-08	9.2757425e-08	9.267238e-08	9.2656364e-08	9.2550337e-08	9.268922e-08	9.270579e-08	9.2697782e-08	9.2726495e-08	9.2547296e-08	9.2494837e-08	9.2460326e-08	9.2371415e-08	9.2616879e-08	9.2600317e-08	9.2583193e-08	9.2697228e-08	9.2765156e-08	9.2793591e-08	9.2689497e-08	9.2639795e-08	9.2743065e-08	9.2698059e-08	9.2846058e-08	9.2820933e-08	9.2643667e-08	9.2482964e-08	9.259562e-08	9.2604182e-08	9.2665474e-08	9.2598384e-08	9.2844672e-08	9.2780063e-08	9.2748039e-08	9.2688396e-08	9.2608595e-08	9.253101e-08	9.2489593e-08	9.2596451e-08	9.2702201e-08	9.2651945e-08	9.2740855e-08	9.2605561e-08	9.3030501e-08	9.3186785e-08	9.3430593e-08	9.3433627e-08	9.2861796e-08	9.2697228e-08	9.2267868e-08	9.2585957e-08	9.2659128e-08	9.2559169e-08	9.2378869e-08	9.2449554e-08	9.2402338e-08	9.23554e-08	9.2517752e-08	9.2363408e-08	9.2608317e-08	9.2709101e-08	9.2658851e-08	9.2698883e-08	9.2527969e-08	9.2472199e-08	9.268922e-08	9.2625442e-08	9.2722082e-08	9.2631794e-08	9.2611636e-08	9.2746106e-08	9.279691e-08	9.2771231e-08	9.2605283e-08	9.2505879e-08	9.248545e-08	9.2509197e-08	9.2541498e-08	9.2597553e-08	9.2528801e-08	9.2694194e-08	9.2630131e-08	9.2733124e-08	9.2577118e-08	9.2661608e-08	9.260004e-08	9.2645045e-08	9.2641734e-08	9.2819e-08	9.2978041e-08	9.3349968e-08	9.2246331e-08	9.3005653e-08	9.2567731e-08	9.2582916e-08	9.2597553e-08	9.2599208e-08	9.2675414e-08	9.2657473e-08	9.2572705e-08	9.250008e-08	9.2626543e-08	9.2487383e-08	9.2528801e-08	9.2723738e-08	9.2566907e-08	9.2548682e-08	9.2584024e-08	9.2527145e-08	9.2520793e-08	9.2554203e-08	9.2601141e-08	9.2656641e-08	9.261025e-08	9.264118e-08	9.2681766e-08	9.2738922e-08	9.2639524e-08	9.2709655e-08	9.2713798e-08	9.2650289e-08	9.2465847e-08	9.2738922e-08	9.264118e-08	9.3126864e-08	9.2851025e-08	9.1612648e-08	9.2829488e-08	9.2836117e-08	9.2669069e-08	9.2365063e-08	9.2644214e-08	9.250671e-08	9.2722907e-08	9.2639524e-08	9.2511129e-08	9.2543708e-08	9.3222681e-08	9.4455807e-08	9.2548959e-08	9.3552636e-08	9.3274586e-08	9.2861519e-08	9.2428294e-08	9.2524381e-08	9.2675414e-08	9.2773163e-08	9.2409515e-08	9.2616602e-08	9.2244676e-08	9.2256272e-08	9.1725028e-08	9.180814e-08	9.206051e-08	9.1877716e-08	9.2152177e-08	9.1795435e-08	9.2365894e-08	9.2628753e-08	9.3359908e-08	9.3705324e-08	9.3661974e-08	9.3230959e-08	9.3247252e-08	9.2959539e-08	9.3009518e-08	9.3108369e-08	9.3544628e-08	9.3308273e-08	9.2935238e-08	9.212512e-08	9.2570218e-08	9.185149e-08	9.1111225e-08	9.1957517e-08	9.1886832e-08	9.23797e-08	9.280464e-08	9.2707445e-08	9.2772332e-08	9.2756871e-08	9.2349879e-08	9.2306252e-08	9.2494282e-08	9.2763223e-08	9.2682875e-08	9.2776752e-08	9.2793044e-08	9.2771231e-08	9.269916e-08	9.2518029e-08	9.2503122e-08	9.2547573e-08	9.2807397e-08	9.2602519e-08	9.2552547e-08	9.256221e-08	9.2531835e-08	9.2697228e-08	9.2679834e-08	9.2535977e-08	9.2512231e-08	9.2515272e-08	9.251886e-08	9.2664926e-08	9.2594789e-08	9.2531835e-08	9.2599208e-08	9.2586234e-08	9.2589822e-08	9.2394885e-08	9.2491248e-08	9.2516373e-08	9.2627928e-08	9.2724292e-08	9.2651945e-08	9.2555304e-08	9.2719041e-08	9.2746653e-08	9.2998199e-08	9.2830042e-08	9.2804086e-08	9.2647255e-08	9.2469712e-08	9.2418631e-08	9.2588166e-08	9.2465569e-08	9.2537086e-08	9.2597553e-08	9.2586234e-08	9.2674313e-08	9.2647255e-08	9.2795524e-08	9.2881677e-08	9.2837773e-08	9.2679556e-08	9.2583193e-08	9.2395439e-08	9.2616055e-08	9.254564e-08	9.2568563e-08	9.2531835e-08	9.2409792e-08	9.2440445e-08	9.2560832e-08	9.2837219e-08	9.3148955e-08	9.3243941e-08	9.3194792e-08	9.3391662e-08	9.3272099e-08	9.2418908e-08	9.2635929e-08	9.2568008e-08	9.2576016e-08	9.2553648e-08	9.2762392e-08	9.2617434e-08	9.2875879e-08	9.2825346e-08	9.2671549e-08	9.2549506e-08	9.26768e-08	9.2671826e-08	9.2625442e-08	9.2637862e-08	9.2503946e-08	9.2697782e-08	9.2799944e-08	9.2658574e-08	9.2667136e-08	9.276571e-08	9.2661885e-08	9.2629307e-08	9.2550891e-08	9.245646e-08	9.2601695e-08	9.2560832e-08	9.2576016e-08	9.268895e-08	9.3027467e-08	9.4616787e-08	9.2872284e-08	9.2762392e-08	9.277344e-08	9.2733956e-08	9.2640072e-08	9.2675691e-08	9.2607493e-08	9.2533767e-08	9.2542052e-08	9.2580706e-08	9.2571319e-08	9.267459e-08	9.2212098e-08	9.2310941e-08	9.2349879e-08	9.2303765e-08	9.2666028e-08	9.2697505e-08	9.2659675e-08	9.2755215e-08	9.2596174e-08	9.2584578e-08	9.2675144e-08	9.258568e-08	9.2573806e-08	9.2518029e-08	9.2389364e-08	9.2494282e-08	9.266023e-08	9.2671002e-08	9.2796078e-08	9.3036299e-08	9.3414577e-08	9.3622766e-08	9.3195069e-08	9.2719596e-08	9.2040352e-08	9.1725028e-08	8.8814218e-08	9.1664837e-08	9.1977398e-08	9.2794423e-08	9.2696126e-08	9.2669339e-08	9.2489316e-08	9.3659771e-08	9.3212741e-08	9.3484161e-08	9.3222127e-08	9.3176567e-08	9.3255814e-08	9.3251394e-08	9.3438601e-08	9.3327877e-08	9.3508454e-08	9.3490236e-08	9.3080757e-08	9.298936e-08	9.2651945e-08	9.2330552e-08	9.2319503e-08	9.2722907e-08	9.338531e-08	9.4702379e-08	9.3323735e-08	9.2755492e-08	9.2582916e-08	9.2712419e-08	9.3049827e-08	9.2695295e-08	9.2669616e-08	9.2926683e-08	9.3004267e-08	9.2845781e-08	9.4376013e-08	9.2630408e-08	9.2493735e-08	9.2433261e-08	9.2662994e-08	9.2767088e-08	9.2842193e-08	9.2841638e-08	9.2616879e-08	9.2447067e-08	9.2769845e-08	9.2781171e-08	9.2710756e-08	9.2839706e-08	9.0574176e-08	9.2945456e-08	9.3069708e-08	9.275908e-08	9.2802431e-08	9.2933305e-08	9.3191751e-08	9.3216052e-08	9.3194515e-08	9.2982184e-08	9.3016972e-08	9.2481585e-08	9.2624887e-08	9.2629861e-08	9.2609703e-08	9.2625719e-08	9.2527692e-08	9.251886e-08	9.2681212e-08	9.2518306e-08	9.2465292e-08	9.248766e-08	9.2409792e-08	9.2051117e-08	9.2654432e-08	9.2573806e-08	9.3013661e-08	9.2764878e-08	9.2649188e-08	9.2592856e-08	9.2704688e-08	9.2632895e-08	9.2796078e-08	9.2686186e-08	9.2667136e-08	9.2640903e-08	9.2683422e-08	9.2543708e-08	9.2623509e-08	9.2640626e-08	9.2589268e-08	9.2556135e-08	9.2854613e-08	9.3017526e-08	9.276129e-08	9.2707445e-08	9.2786138e-08	9.272015e-08	9.2519684e-08	9.2573529e-08	9.2558068e-08	9.1937359e-08	9.2281127e-08	9.2179235e-08	9.2629584e-08	9.2804918e-08	9.2911222e-08	9.2817892e-08	9.2231978e-08	9.2246331e-08	9.2335242e-08	9.2598654e-08	9.2692538e-08	9.2717663e-08	9.2642559e-08	9.2577395e-08	9.2554757e-08	9.2465292e-08	9.2587612e-08	9.280906e-08	9.291923e-08	9.2704411e-08	9.24421e-08	9.2813472e-08	9.3284804e-08	9.3797553e-08	9.4742141e-08	9.5398747e-08	9.5340759e-08	9.360123e-08	9.2377491e-08	9.1093e-08	8.966272e-08	8.8786329e-08	9.0671925e-08	9.2519684e-08	9.1972979e-08	9.2556135e-08	9.2599763e-08	9.2359265e-08	9.2650289e-08	9.2412279e-08	9.2376936e-08	9.3207213e-08	9.256884e-08	9.2785037e-08	9.2958437e-08	9.2904592e-08	9.3071094e-08	9.2832529e-08	9.2503399e-08	9.2442924e-08	9.2607216e-08	9.2662717e-08	9.2700269e-08	9.2893828e-08	9.2798842e-08	9.2678178e-08	9.2433538e-08	9.2604452e-08	9.2443202e-08	9.2302109e-08	9.2277531e-08	9.2253785e-08	9.2576016e-08	9.2571319e-08	9.2308184e-08	9.2297689e-08	9.2513062e-08	9.2740301e-08	9.261025e-08
9.2558899e-08	9.2573252e-08	9.2584024e-08	9.2370861e-08	9.242995e-08	9.2609426e-08	9.2627928e-08	9.253791e-08	9.2544262e-08	9.2585402e-08	9.2719873e-08	9.2736713e-08	9.2779786e-08	9.2747484e-08	9.2670724e-08	9.2702201e-08	9.2671002e-08	9.2821203e-08	9.2470813e-08	9.2781718e-08	9.2468881e-08	9.2684253e-08	9.2688673e-08	9.2611636e-08	9.2488762e-08	9.2559169e-08	9.2631517e-08	9.2730915e-08	9.2752174e-08	9.2639247e-08	9.2574361e-08	9.2524658e-08	9.2416975e-08	9.2512785e-08	9.2524104e-08	9.256911e-08	9.2814581e-08	9.276129e-08	9.2625164e-08	9.2800221e-08	9.2787516e-08	9.2650012e-08	9.2658851e-08	9.2860141e-08	9.2631794e-08	9.2590099e-08	9.2592309e-08	9.2572428e-08	9.2629307e-08	9.2535423e-08	9.2690051e-08	9.2778961e-08	9.2751627e-08	9.2516373e-08	9.261025e-08	9.2444857e-08	9.2617988e-08	9.2620745e-08	9.2754107e-08	9.273257e-08	9.2694471e-08	9.2616879e-08	9.1568197e-08	9.3086832e-08	9.2941043e-08	9.2646701e-08	9.3426451e-08	9.3112234e-08	9.3079649e-08	9.314288e-08	9.3049827e-08	9.3193684e-08	9.2937725e-08	9.3005653e-08	9.2661885e-08	9.2640072e-08	9.2325578e-08	9.2263456e-08	9.23797e-08	9.2582091e-08	9.2569664e-08	9.2625996e-08	9.2635105e-08	9.2677347e-08	9.2601418e-08	9.2577395e-08	9.273699e-08	9.2868696e-08	9.2787516e-08	9.2699437e-08	9.2619921e-08	9.2617711e-08	9.2641734e-08	9.2601418e-08	9.2534876e-08	9.2605006e-08	9.2508088e-08	9.2625442e-08	9.239433e-08	9.2610527e-08	9.2531558e-08	9.2497046e-08	9.2657743e-08	9.2632618e-08	9.2679834e-08	9.2613014e-08	9.262903e-08	9.2635929e-08	9.2625164e-08	9.2731192e-08	9.3026912e-08	9.3194515e-08	9.4042463e-08	9.2992671e-08	9.2619366e-08	9.247772e-08	9.2439613e-08	9.2549783e-08	9.2588166e-08	9.2575739e-08	9.2543708e-08	9.2568563e-08	9.2470266e-08	9.2653877e-08	9.2545093e-08	9.2603074e-08	9.2599208e-08	9.2730367e-08	9.2652222e-08	9.2690605e-08	9.2626266e-08	9.2663271e-08	9.2616055e-08	9.2734503e-08	9.2618258e-08	9.2545093e-08	9.2703303e-08	9.2597553e-08	9.2787246e-08	9.280906e-08	9.26536e-08	9.2695849e-08	9.2676522e-08	9.2721805e-08	9.3213842e-08	9.3170492e-08	9.3069985e-08	9.3337817e-08	9.3300265e-08	9.2448452e-08	9.2717109e-08	9.2585402e-08	9.2535977e-08	9.2821757e-08	9.2610527e-08	9.2458116e-08	9.2476888e-08	9.2659675e-08	9.3411266e-08	9.4032799e-08	9.5596441e-08	9.3373437e-08	9.3159727e-08	9.2966445e-08	9.2871183e-08	9.248987e-08	9.2725116e-08	9.2838604e-08	9.2809884e-08	9.2743896e-08	9.2753837e-08	9.2277809e-08	9.1627285e-08	9.1427651e-08	9.1323557e-08	9.1761201e-08	9.1956139e-08	9.2271186e-08	9.2257658e-08	9.2648911e-08	9.2963404e-08	9.3397738e-08	9.3232615e-08	9.3430039e-08	9.3124378e-08	9.3172702e-08	9.3029399e-08	9.3015871e-08	9.3105882e-08	9.30849e-08	9.261219e-08	9.1359723e-08	9.0832899e-08	9.0737359e-08	9.1277442e-08	9.148895e-08	9.1855078e-08	9.2557237e-08	9.2672934e-08	9.2573252e-08	9.2875048e-08	9.2593133e-08	9.2647532e-08	9.2518029e-08	9.2611636e-08	9.2654432e-08	9.2718217e-08	9.2605283e-08	9.2815128e-08	9.2832252e-08	9.254564e-08	9.2623509e-08	9.262903e-08	9.2586234e-08	9.2382457e-08	9.2475787e-08	9.2550337e-08	9.2605561e-08	9.252107e-08	9.2277809e-08	9.2341594e-08	9.2515819e-08	9.2536531e-08	9.2581814e-08	9.2712142e-08	9.2738922e-08	9.283805e-08	9.2730915e-08	9.2510575e-08	9.2572151e-08	9.2568008e-08	9.2660784e-08	9.2589822e-08	9.2663271e-08	9.2616325e-08	9.2691984e-08	9.2633726e-08	9.2785861e-08	9.266023e-08	9.2915364e-08	9.2892719e-08	9.2873393e-08	9.2702756e-08	9.2676522e-08	9.2604452e-08	9.2445966e-08	9.2463083e-08	9.2506156e-08	9.256442e-08	9.2524658e-08	9.2563312e-08	9.2589822e-08	9.2501743e-08	9.236976e-08	9.2248264e-08	9.2379146e-08	9.2551993e-08	9.2476334e-08	9.2574084e-08	9.2540397e-08	9.2603351e-08	9.2600317e-08	9.2542329e-08	9.2560555e-08	9.2525212e-08	9.3122722e-08	9.3264369e-08	9.3419551e-08	9.305618e-08	9.2659405e-08	9.3163862e-08	9.172475e-08	9.2125397e-08	9.2598107e-08	9.2720427e-08	9.2664649e-08	9.265581e-08	9.2659128e-08	9.277371e-08	9.282811e-08	9.2670447e-08	9.2706621e-08	9.275135e-08	9.26224e-08	9.2547026e-08	9.2602519e-08	9.2646978e-08	9.2612737e-08	9.2574908e-08	9.2623786e-08	9.2812648e-08	9.2689774e-08	9.2620191e-08	9.2650012e-08	9.2585402e-08	9.2613568e-08	9.2639524e-08	9.2617434e-08	9.2669893e-08	9.2632618e-08	9.2398473e-08	9.211297e-08	9.2596174e-08	9.2283329e-08	9.2511407e-08	9.2646978e-08	9.2619921e-08	9.2551993e-08	9.2469435e-08	9.2506987e-08	9.2507818e-08	9.262461e-08	9.244652e-08	9.2538187e-08	9.2546749e-08	9.2398196e-08	9.2436302e-08	9.2123187e-08	9.2462805e-08	9.268232e-08	9.2665204e-08	9.2825346e-08	9.2708277e-08	9.2716562e-08	9.2532666e-08	9.254564e-08	9.2750795e-08	9.2421665e-08	9.25357e-08	9.254564e-08	9.2669069e-08	9.2749694e-08	9.284495e-08	9.2738098e-08	9.2228937e-08	9.2327788e-08	9.2211543e-08	9.2279194e-08	9.1721986e-08	9.1889042e-08	9.1701558e-08	9.1297046e-08	9.2287202e-08	9.2802431e-08	9.2561102e-08	9.2577672e-08	9.2356224e-08	9.2179512e-08	9.2222308e-08	9.2436579e-08	9.2416975e-08	9.3178777e-08	9.3282317e-08	9.3112504e-08	9.3331188e-08	9.3360185e-08	9.3594885e-08	9.3381168e-08	9.3098429e-08	9.3354934e-08	9.270579e-08	9.3144536e-08	9.2600864e-08	9.251886e-08	9.2705513e-08	9.2825623e-08	9.3996903e-08	9.2777853e-08	9.2846058e-08	9.2971966e-08	9.3026081e-08	9.2937725e-08	9.3197272e-08	9.2735334e-08	9.2726225e-08	9.2575739e-08	9.2155766e-08	9.2754107e-08	9.2027925e-08	9.250229e-08	9.2723184e-08	9.2764878e-08	9.2908181e-08	9.3321248e-08	9.3040995e-08	9.2851025e-08	9.2872284e-08	9.28259e-08	9.2771778e-08	9.2932481e-08	9.3065289e-08	9.2992948e-08	9.2969202e-08	9.2689497e-08	9.2753005e-08	9.2841084e-08	9.265333e-08	9.2690328e-08	9.2683976e-08	9.2707999e-08	9.2574361e-08	9.2657196e-08	9.2570218e-08	9.2575185e-08	9.2665751e-08	9.2748586e-08	9.2741132e-08	9.2696951e-08	9.2882225e-08	9.2724015e-08	9.2646978e-08	9.2502567e-08	9.2867317e-08	9.2854613e-08	9.2587889e-08	9.242774e-08	9.2739477e-08	9.321964e-08	9.2979143e-08	9.2564967e-08	9.2524104e-08	9.2546195e-08	9.2739199e-08	9.2752451e-08	9.2821203e-08	9.2680942e-08	9.2559446e-08	9.2506433e-08	9.2599208e-08	9.2552824e-08	9.2783104e-08	9.2933035e-08	9.2973622e-08	9.3010897e-08	9.2878359e-08	9.3010343e-08	9.2783104e-08	9.2671549e-08	9.2701924e-08	9.2693085e-08	9.257684e-08	9.2661885e-08	9.2630962e-08	9.2283884e-08	9.2526591e-08	9.266023e-08	9.2657196e-08	9.235319e-08	9.2491526e-08	9.2601418e-08	9.2198569e-08	9.2498979e-08	9.2650289e-08	9.2897693e-08	9.2922541e-08	9.2822035e-08	9.2839983e-08	9.2526868e-08	9.2743342e-08	9.2609426e-08	9.261467e-08	9.2512508e-08	9.2280018e-08	9.2444033e-08	9.2709378e-08	9.3096496e-08	9.358439e-08	9.4049369e-08	9.4694926e-08	9.5005554e-08	9.4027001e-08	9.2892996e-08	9.1879379e-08	9.0746752e-08	8.9276156e-08	9.0159176e-08	9.0984486e-08	9.1416332e-08	9.1704592e-08	9.2515819e-08	9.2723461e-08	9.3055625e-08	9.276598e-08	9.2472746e-08	9.2418631e-08	9.2317293e-08	9.2516927e-08	9.2605283e-08	9.3163862e-08	9.2966992e-08	9.2918398e-08	9.2682598e-08	9.2574361e-08	9.2603628e-08	9.2674036e-08	9.2583193e-08	9.2596174e-08	9.2447344e-08	9.2498425e-08	9.2538464e-08	9.2426362e-08	9.2442924e-08	9.2639795e-08	9.2655263e-08	9.2640903e-08	9.2465847e-08	9.2418077e-08	9.2587335e-08	9.2728428e-08	9.2778684e-08	9.2664926e-08	9.2723184e-08
9.2678455e-08	9.2654709e-08	9.256663e-08	9.2575739e-08	9.2692815e-08	9.2733124e-08	9.2632064e-08	9.2621853e-08	9.2634551e-08	9.2703857e-08	9.2730367e-08	9.2761013e-08	9.2698059e-08	9.2566907e-08	9.2647802e-08	9.2525759e-08	9.2757148e-08	9.255227e-08	9.2697505e-08	9.2524935e-08	9.270579e-08	9.2558622e-08	9.250671e-08	9.269143e-08	9.2551161e-08	9.2621576e-08	9.268232e-08	9.262461e-08	9.2553648e-08	9.2632895e-08	9.272788e-08	9.2672657e-08	9.2744443e-08	9.2590646e-08	9.2669339e-08	9.2751073e-08	9.2714352e-08	9.2628198e-08	9.2724839e-08	9.2623232e-08	9.2741963e-08	9.2847714e-08	9.2788071e-08	9.2584024e-08	9.2721251e-08	9.2474401e-08	9.2531835e-08	9.2560555e-08	9.2585402e-08	9.2716007e-08	9.2605838e-08	9.2635382e-08	9.2520516e-08	9.2599208e-08	9.2415043e-08	9.2520239e-08	9.2665204e-08	9.2715176e-08	9.260777e-08	9.2636206e-08	9.2697505e-08	9.2710209e-08	9.3063356e-08	9.264339e-08	9.2508365e-08	9.274914e-08	9.2669339e-08	9.2864283e-08	9.3623875e-08	9.3311861e-08	9.3300542e-08	9.3150057e-08	9.324642e-08	9.3096766e-08	9.3153375e-08	9.2695572e-08	9.2632618e-08	9.2541775e-08	9.2548127e-08	9.2870081e-08	9.2711311e-08	9.2709101e-08	9.2594512e-08	9.2561656e-08	9.2648357e-08	9.2685632e-08	9.27635e-08	9.2582091e-08	9.2572705e-08	9.2640626e-08	9.2658574e-08	9.2362576e-08	9.2511129e-08	9.257905e-08	9.2599208e-08	9.2622678e-08	9.2687287e-08	9.2667406e-08	9.2757148e-08	9.268232e-08	9.2738098e-08	9.2621853e-08	9.2742788e-08	9.2671549e-08	9.2681489e-08	9.270358e-08	9.2665204e-08	9.2574361e-08	9.2559169e-08	9.2493458e-08	9.2511129e-08	9.2595066e-08	9.384145e-08	9.2280573e-08	9.2534322e-08	9.2706891e-08	9.2702756e-08	9.2749694e-08	9.2686463e-08	9.2591478e-08	9.2611081e-08	9.2509197e-08	9.2639795e-08	9.2530456e-08	9.272236e-08	9.2657743e-08	9.2690051e-08	9.2598654e-08	9.2628198e-08	9.2780894e-08	9.2816236e-08	9.2761844e-08	9.2761013e-08	9.2541498e-08	9.2657743e-08	9.2709655e-08	9.2763777e-08	9.277344e-08	9.2723461e-08	9.2677077e-08	9.2680665e-08	9.2888577e-08	9.3028014e-08	9.2923642e-08	9.2121802e-08	9.2598654e-08	9.3091245e-08	9.2569664e-08	9.2492627e-08	9.2843294e-08	9.2664649e-08	9.2699992e-08	9.2729536e-08	9.2472199e-08	9.2624333e-08	9.2593687e-08	9.2820656e-08	9.2882502e-08	9.2844402e-08	9.2511407e-08	9.3773529e-08	9.2795801e-08	9.3034366e-08	9.2886644e-08	9.2620468e-08	9.2486829e-08	9.2875325e-08	9.3110025e-08	9.2276153e-08	9.2322814e-08	9.2164051e-08	9.2218173e-08	9.2157975e-08	9.1569021e-08	9.1401418e-08	9.1788536e-08	9.2235013e-08	9.2706891e-08	9.2665474e-08	9.2819548e-08	9.2491526e-08	9.2526314e-08	9.2872284e-08	9.3208321e-08	9.3493547e-08	9.3202523e-08	9.3100361e-08	9.2971689e-08	9.2607493e-08	9.223308e-08	9.2174822e-08	9.2061335e-08	9.1415501e-08	9.1495849e-08	9.1967458e-08	9.2638139e-08	9.2830319e-08	9.2750795e-08	9.2593133e-08	9.2880846e-08	9.2527422e-08	9.2552824e-08	9.2439059e-08	9.2482139e-08	9.2541498e-08	9.253101e-08	9.262903e-08	9.2522725e-08	9.2519414e-08	9.2464468e-08	9.2676245e-08	9.2546472e-08	9.2704958e-08	9.2526591e-08	9.2510298e-08	9.2563035e-08	9.2559169e-08	9.2544262e-08	9.2668792e-08	9.2822035e-08	9.2923372e-08	9.2706891e-08	9.2660784e-08	9.2726495e-08	9.2723461e-08	9.2761013e-08	9.2720974e-08	9.2634551e-08	9.2748039e-08	9.2549783e-08	9.2626543e-08	9.2606662e-08	9.2767912e-08	9.2721251e-08	9.2794146e-08	9.2646424e-08	9.2556135e-08	9.2616055e-08	9.2572705e-08	9.2464468e-08	9.2023235e-08	9.2254339e-08	9.2477165e-08	9.2485173e-08	9.2311495e-08	9.2459217e-08	9.2510852e-08	9.2692538e-08	9.2632341e-08	9.2666582e-08	9.2650289e-08	9.2709932e-08	9.2651668e-08	9.2419185e-08	9.2555858e-08	9.231978e-08	9.2496492e-08	9.2617434e-08	9.2638139e-08	9.2670447e-08	9.2565799e-08	9.2406758e-08	9.2449e-08	9.2442924e-08	9.2545363e-08	9.2667683e-08	9.2988806e-08	9.2629307e-08	9.2513886e-08	9.1949509e-08	9.2260137e-08	9.1615682e-08	9.2390465e-08	9.2711865e-08	9.2542052e-08	9.265802e-08	9.2710756e-08	9.2721251e-08	9.28259e-08	9.2743342e-08	9.2773163e-08	9.2683145e-08	9.2653053e-08	9.2601972e-08	9.2770954e-08	9.2720427e-08	9.2674313e-08	9.2728428e-08	9.2762946e-08	9.2704958e-08	9.2408968e-08	9.2566907e-08	9.2638139e-08	9.2640626e-08	9.2677077e-08	9.269916e-08	9.2663541e-08	9.2629584e-08	9.2599763e-08	9.2622678e-08	9.2504223e-08	9.1841272e-08	9.1670358e-08	9.2087845e-08	9.2546472e-08	9.2666859e-08	9.2627928e-08	9.2613291e-08	9.2368651e-08	9.2294933e-08	9.2473023e-08	9.2663818e-08	9.25912e-08	9.2436856e-08	9.2513339e-08	9.2709932e-08	9.2709932e-08	9.2632341e-08	9.2713243e-08	9.2614123e-08	9.2662439e-08	9.2642004e-08	9.2539565e-08	9.2532666e-08	9.2652222e-08	9.2554757e-08	9.2483795e-08	9.2752174e-08	9.2507541e-08	9.2643667e-08	9.2626543e-08	9.2575739e-08	9.2809607e-08	9.2350426e-08	9.212733e-08	9.1524015e-08	9.1220009e-08	9.1068422e-08	9.1166449e-08	9.1339572e-08	9.1706525e-08	9.2455906e-08	9.2460049e-08	9.2595897e-08	9.2569387e-08	9.2542052e-08	9.2297412e-08	9.1914721e-08	9.2072383e-08	9.2489316e-08	9.2913979e-08	9.3203624e-08	9.3119411e-08	9.3113059e-08	9.3193407e-08	9.3385587e-08	9.3530822e-08	9.3626085e-08	9.320528e-08	9.2634274e-08	9.2754938e-08	9.2323646e-08	9.2774819e-08	9.2797734e-08	9.2407859e-08	9.1874959e-08	9.190947e-08	9.1899807e-08	9.2454528e-08	9.279939e-08	9.2929994e-08	9.2978318e-08	9.2629307e-08	9.2646978e-08	9.2707445e-08	9.2534044e-08	9.1885177e-08	9.1610161e-08	9.1659587e-08	9.2372794e-08	9.2778684e-08	9.3107261e-08	9.2824799e-08	9.304155e-08	9.3166349e-08	9.2980251e-08	9.2617988e-08	9.2598384e-08	9.2470813e-08	9.2554757e-08	9.3079095e-08	9.3455718e-08	9.3115823e-08	9.2741686e-08	9.2690883e-08	9.2387978e-08	9.2393776e-08	9.2156874e-08	9.2207678e-08	9.2499533e-08	9.2598931e-08	9.2407582e-08	9.2590099e-08	9.268674e-08	9.2650012e-08	9.2675691e-08	9.2601972e-08	9.2675968e-08	9.2609149e-08	9.2525489e-08	9.265802e-08	9.2851025e-08	9.274472e-08	9.291481e-08	9.2674867e-08	9.2608872e-08	9.258568e-08	9.2542052e-08	9.2755769e-08	9.2893828e-08	9.2828387e-08	9.2678455e-08	9.2728158e-08	9.2836942e-08	9.2804363e-08	9.2582368e-08	9.2483795e-08	9.2375558e-08	9.2549506e-08	9.2766257e-08	9.2856546e-08	9.2860965e-08	9.32097e-08	9.2864553e-08	9.2845227e-08	9.2899896e-08	9.3002612e-08	9.2722082e-08	9.2690883e-08	9.2683976e-08	9.2720697e-08	9.2675414e-08	9.2616325e-08	9.2770676e-08	9.2712419e-08	9.25912e-08	9.2635105e-08	9.2822312e-08	9.2836672e-08	9.2818169e-08	9.2728428e-08	9.27323e-08	9.2758803e-08	9.2719318e-08	9.2721528e-08	9.285241e-08	9.2939381e-08	9.2927507e-08	9.2907356e-08	9.2793321e-08	9.2376659e-08	9.2026546e-08	9.2179235e-08	9.2432437e-08	9.2646978e-08	9.3025257e-08	9.3343616e-08	9.3838139e-08	9.4397549e-08	9.4752082e-08	9.3977853e-08	9.3251394e-08	9.2067133e-08	9.0956597e-08	9.1013753e-08	8.9521073e-08	9.0673026e-08	9.0412925e-08	9.1552458e-08	9.2246054e-08	9.2804363e-08	9.4603806e-08	9.2967269e-08	9.2786415e-08	9.2570495e-08	9.2647255e-08	9.260777e-08	9.2673481e-08	9.2683145e-08	9.2729813e-08	9.3018073e-08	9.2503122e-08	9.2443479e-08	9.2545918e-08	9.2474679e-08	9.2516927e-08	9.2424429e-08	9.2475787e-08	9.2375281e-08	9.2389641e-08	9.2637315e-08	9.2665751e-08	9.2669339e-08	9.2513062e-08	9.2393229e-08	9.2459217e-08	9.249456e-08	9.2592032e-08	9.2571874e-08	9.2666859e-08	9.2552547e-08	9.2539295e-08
9.2572151e-08	9.2643667e-08	9.277344e-08	9.2683422e-08	9.268453e-08	9.2571319e-08	9.2834462e-08	9.2750518e-08	9.2753005e-08	9.2645323e-08	9.2574908e-08	9.2639247e-08	9.2688396e-08	9.2652222e-08	9.2528524e-08	9.2650012e-08	9.2639795e-08	9.2647802e-08	9.2662994e-08	9.2682598e-08	9.2602797e-08	9.2721528e-08	9.2845781e-08	9.2724839e-08	9.2822866e-08	9.2767365e-08	9.2625996e-08	9.2600864e-08	9.2565244e-08	9.2656919e-08	9.2654432e-08	9.2747484e-08	9.2817615e-08	9.2812925e-08	9.2684253e-08	9.2638416e-08	9.2642836e-08	9.2685909e-08	9.2598384e-08	9.2701924e-08	9.2795254e-08	9.2820656e-08	9.2690605e-08	9.260998e-08	9.268674e-08	9.2648357e-08	9.2647255e-08	9.2681489e-08	9.2752174e-08	9.2692261e-08	9.2679556e-08	9.2714629e-08	9.2501743e-08	9.2483241e-08	9.2442377e-08	9.2731746e-08	9.2540397e-08	9.276571e-08	9.2778961e-08	9.2682875e-08	9.265333e-08	9.2660507e-08	9.3806385e-08	9.2758526e-08	9.249014e-08	9.2632341e-08	9.2996267e-08	9.3698979e-08	9.3477254e-08	9.415816e-08	9.3760825e-08	9.3537452e-08	9.3198935e-08	9.2896862e-08	9.2781448e-08	9.2894929e-08	9.2606939e-08	9.2591478e-08	9.2740578e-08	9.2695572e-08	9.2655263e-08	9.2532112e-08	9.2599485e-08	9.2606939e-08	9.25912e-08	9.2561102e-08	9.2494837e-08	9.253101e-08	9.2534599e-08	9.2703303e-08	9.2637038e-08	9.2755492e-08	9.2565244e-08	9.2545093e-08	9.268674e-08	9.2807127e-08	9.2634274e-08	9.2695849e-08	9.2613845e-08	9.2769845e-08	9.2672657e-08	9.2586781e-08	9.2604729e-08	9.2783104e-08	9.258568e-08	9.2613014e-08	9.2684807e-08	9.262461e-08	9.2495945e-08	9.2336073e-08	9.1866674e-08	9.1514075e-08	9.1793503e-08	9.2135608e-08	9.2685084e-08	9.2637315e-08	9.282148e-08	9.2658574e-08	9.2730637e-08	9.2554757e-08	9.2594242e-08	9.2636483e-08	9.2696951e-08	9.2788071e-08	9.2623786e-08	9.2625719e-08	9.2668238e-08	9.2556135e-08	9.2616325e-08	9.2692815e-08	9.2639524e-08	9.2683699e-08	9.2540951e-08	9.2488484e-08	9.2692538e-08	9.2790835e-08	9.2800498e-08	9.2889685e-08	9.2638693e-08	9.2524104e-08	9.2565244e-08	9.2837773e-08	9.2755492e-08	9.2853512e-08	9.2668238e-08	9.1676981e-08	9.182277e-08	9.2107172e-08	9.2486829e-08	9.2738098e-08	9.2535153e-08	9.25357e-08	9.2532943e-08	9.2703857e-08	9.2600317e-08	9.2643667e-08	9.2747484e-08	9.2677624e-08	9.2431328e-08	9.1626177e-08	9.1539754e-08	9.1958341e-08	9.2686463e-08	9.2267591e-08	9.2141413e-08	9.2356501e-08	9.2493735e-08	9.2730637e-08	9.2950152e-08	9.201495e-08	9.186391e-08	9.1696585e-08	9.1855078e-08	9.2210165e-08	9.2438789e-08	9.263897e-08	9.2497046e-08	9.2134783e-08	9.2298521e-08	9.2175647e-08	9.2129262e-08	9.2213753e-08	9.2489039e-08	9.300841e-08	9.2994327e-08	9.3219086e-08	9.3206943e-08	9.2920885e-08	9.272788e-08	9.2724015e-08	9.2748309e-08	9.2356501e-08	9.2111037e-08	9.245425e-08	9.2461704e-08	9.265581e-08	9.2839983e-08	9.2597553e-08	9.2566907e-08	9.2398196e-08	9.2474401e-08	9.2579327e-08	9.2635929e-08	9.2474131e-08	9.2596174e-08	9.2621022e-08	9.2540397e-08	9.2574361e-08	9.2559723e-08	9.2484619e-08	9.2513062e-08	9.2748309e-08	9.2579882e-08	9.2627651e-08	9.2569664e-08	9.2502013e-08	9.2529355e-08	9.2616325e-08	9.2703303e-08	9.1598842e-08	9.3083237e-08	9.3382823e-08	9.3042097e-08	9.2764878e-08	9.2741686e-08	9.2723738e-08	9.2619366e-08	9.2746106e-08	9.2570218e-08	9.2692261e-08	9.2601972e-08	9.2781995e-08	9.2736165e-08	9.2770122e-08	9.253101e-08	9.2695018e-08	9.2677901e-08	9.255448e-08	9.2582916e-08	9.2299899e-08	9.2489039e-08	9.2424983e-08	9.2424706e-08	9.2486829e-08	9.2508643e-08	9.2582091e-08	9.2645323e-08	9.2680388e-08	9.2738922e-08	9.2630131e-08	9.2627651e-08	9.2491248e-08	9.2520239e-08	9.2513339e-08	9.2539565e-08	9.262461e-08	9.2615501e-08	9.2632341e-08	9.2726772e-08	9.2707722e-08	9.2444587e-08	9.2598654e-08	9.2625996e-08	9.2566907e-08	9.2664095e-08	9.2306806e-08	9.1888211e-08	9.1860876e-08	9.1876892e-08	9.1655167e-08	9.1727237e-08	9.216626e-08	9.2651668e-08	9.2766257e-08	9.2803255e-08	9.2651668e-08	9.2476064e-08	9.2497878e-08	9.2430504e-08	9.2545363e-08	9.2654432e-08	9.2626266e-08	9.2542052e-08	9.2644491e-08	9.2510575e-08	9.2635382e-08	9.2631517e-08	9.2570218e-08	9.2541775e-08	9.2626543e-08	9.2591755e-08	9.2577395e-08	9.2583193e-08	9.2551439e-08	9.2491526e-08	9.2376936e-08	9.2560278e-08	9.2695849e-08	9.2702756e-08	9.2634551e-08	9.2563589e-08	9.2452041e-08	9.2513886e-08	9.259341e-08	9.2575739e-08	9.2531558e-08	9.2519684e-08	9.2625442e-08	9.2875602e-08	9.2558068e-08	9.2744997e-08	9.2480754e-08	9.2479929e-08	9.2570772e-08	9.2772609e-08	9.2749694e-08	9.2837219e-08	9.281154e-08	9.2733956e-08	9.268674e-08	9.2614947e-08	9.2510298e-08	9.2484896e-08	9.2618258e-08	9.2633996e-08	9.2681489e-08	9.2505879e-08	9.2525759e-08	9.270579e-08	9.2759635e-08	9.2602249e-08	9.2698613e-08	9.2679556e-08	9.2490417e-08	9.2238324e-08	9.2021025e-08	9.1425996e-08	9.1101832e-08	9.1316373e-08	9.1376016e-08	9.2172613e-08	9.2992394e-08	9.273257e-08	9.2559723e-08	9.2333586e-08	9.2408136e-08	9.2340763e-08	9.2426639e-08	9.2472199e-08	9.2878636e-08	9.3443568e-08	9.3250563e-08	9.3108092e-08	9.3199205e-08	9.3199205e-08	9.3265477e-08	9.3235379e-08	9.3193137e-08	9.3159727e-08	9.23242e-08	9.209392e-08	9.2325301e-08	9.3161105e-08	9.3476977e-08	9.2944909e-08	9.2072654e-08	9.1521251e-08	9.1866951e-08	9.2481862e-08	9.2873947e-08	9.268674e-08	9.2312874e-08	9.2191939e-08	9.2666028e-08	9.2639247e-08	9.259562e-08	9.2397372e-08	9.2074863e-08	9.2537633e-08	9.2630408e-08	9.2618812e-08	9.2605006e-08	9.2823967e-08	9.2289135e-08	9.2229492e-08	9.2400683e-08	9.2739199e-08	9.2287202e-08	9.2311772e-08	9.2477997e-08	9.2781171e-08	9.2619366e-08	9.2740578e-08	9.272236e-08	9.2592309e-08	9.2716832e-08	9.2344905e-08	9.2270355e-08	9.2253515e-08	9.216626e-08	9.2426362e-08	9.2582646e-08	9.2579327e-08	9.2556135e-08	9.2666028e-08	9.2680111e-08	9.25357e-08	9.2646978e-08	9.2787793e-08	9.2579882e-08	9.2782273e-08	9.2942145e-08	9.3449096e-08	9.3332851e-08	9.2943523e-08	9.2141683e-08	9.1925486e-08	9.1943434e-08	9.2595343e-08	9.2793321e-08	9.2884989e-08	9.2784482e-08	9.2827555e-08	9.265333e-08	9.2802431e-08	9.2891064e-08	9.266796e-08	9.2526868e-08	9.2556689e-08	9.2643667e-08	9.2712689e-08	9.2931373e-08	9.2653053e-08	9.2782273e-08	9.2615501e-08	9.2579882e-08	9.2673211e-08	9.2703303e-08	9.2657473e-08	9.254564e-08	9.2552824e-08	9.2603628e-08	9.2707722e-08	9.2585957e-08	9.2693917e-08	9.2889408e-08	9.2808783e-08	9.2691153e-08	9.279939e-08	9.2729536e-08	9.2623232e-08	9.2500358e-08	9.241311e-08	9.2704411e-08	9.291039e-08	9.3038508e-08	9.3052591e-08	9.3304131e-08	9.3166626e-08	9.2957052e-08	9.2669893e-08	9.2506987e-08	9.2423598e-08	9.2413934e-08	9.2572705e-08	9.2915364e-08	9.3174357e-08	9.3632984e-08	9.4284339e-08	9.4929348e-08	9.4879098e-08	9.4108458e-08	9.2548959e-08	9.1609614e-08	9.1031701e-08	9.0230138e-08	9.025112e-08	9.0600132e-08	9.1569575e-08	9.198844e-08	9.2595343e-08	9.3465935e-08	9.2440168e-08	9.2647802e-08	9.2765433e-08	9.2778684e-08	9.26768e-08	9.245894e-08	9.224302e-08	9.2637315e-08	9.2071552e-08	9.242553e-08	9.2501743e-08	9.2417523e-08	9.2601418e-08	9.257905e-08	9.2582646e-08	9.276598e-08	9.2630131e-08	9.2575185e-08	9.2281951e-08	9.2450385e-08	9.2556135e-08	9.2584848e-08	9.2484896e-08	9.2556689e-08	9.251886e-08	9.2406758e-08	9.2619921e-08	9.2457007e-08	9.2617711e-08	9.2558345e-08
9.2458116e-08	9.2605838e-08	9.2653053e-08	9.2776197e-08	9.2538187e-08	9.2694194e-08	9.2482139e-08	9.2651945e-08	9.2656919e-08	9.264339e-08	9.2636206e-08	9.266023e-08	9.2654986e-08	9.2763777e-08	9.2730637e-08	9.2677901e-08	9.2683145e-08	9.2599208e-08	9.2555581e-08	9.2600317e-08	9.2716832e-08	9.2704411e-08	9.2603351e-08	9.2837496e-08	9.2745275e-08	9.2611081e-08	9.2688673e-08	9.2623786e-08	9.2664926e-08	9.2675691e-08	9.26768e-08	9.2656641e-08	9.2550614e-08	9.2674036e-08	9.2661885e-08	9.2560278e-08	9.2572975e-08	9.2637315e-08	9.2742233e-08	9.2706621e-08	9.2611913e-08	9.2563312e-08	9.2686463e-08	9.2709932e-08	9.2450385e-08	9.2677624e-08	9.2745829e-08	9.2736435e-08	9.2687564e-08	9.2724839e-08	9.2509197e-08	9.2291614e-08	9.2659405e-08	9.2694471e-08	9.2769298e-08	9.2630408e-08	9.2788625e-08	9.2714352e-08	9.2649188e-08	9.2609703e-08	9.2559169e-08	9.2507541e-08	9.2186696e-08	9.2257658e-08	9.2647255e-08	9.2894375e-08	9.3087657e-08	9.3451575e-08	9.307054e-08	9.33276e-08	9.3295021e-08	9.3213842e-08	9.2747484e-08	9.3002065e-08	9.2963681e-08	9.2525759e-08	9.2657473e-08	9.2558068e-08	9.2366996e-08	9.247772e-08	9.2523827e-08	9.2556412e-08	9.2714352e-08	9.2626543e-08	9.2592856e-08	9.2690605e-08	9.2595066e-08	9.2538741e-08	9.2579604e-08	9.2604729e-08	9.2752728e-08	9.2709932e-08	9.2759358e-08	9.2716562e-08	9.2761567e-08	9.2496492e-08	9.2785314e-08	9.2604729e-08	9.2518583e-08	9.2412279e-08	9.2530733e-08	9.2729259e-08	9.2528246e-08	9.2463083e-08	9.2541775e-08	9.256884e-08	9.2521894e-08	9.2508088e-08	9.2696126e-08	9.2643113e-08	9.2365617e-08	9.2034831e-08	9.2208502e-08	9.2502567e-08	9.2716284e-08	9.2817892e-08	9.2659675e-08	9.2584024e-08	9.2558345e-08	9.267238e-08	9.2737821e-08	9.2836672e-08	9.2766811e-08	9.2569941e-08	9.2499256e-08	9.265581e-08	9.2719318e-08	9.2739754e-08	9.267017e-08	9.2514163e-08	9.2720697e-08	9.2562487e-08	9.2608595e-08	9.2706344e-08	9.2589268e-08	9.2672103e-08	9.2785314e-08	9.2641734e-08	9.2577118e-08	9.2757425e-08	9.2795254e-08	9.3001788e-08	9.2992124e-08	9.2354021e-08	9.2342418e-08	9.2347669e-08	9.2596721e-08	9.3130183e-08	9.2558622e-08	9.2556689e-08	9.2407582e-08	9.2551161e-08	9.2589268e-08	9.258568e-08	9.2853512e-08	9.3032988e-08	9.3733767e-08	9.3923461e-08	9.3062255e-08	9.2574084e-08	9.2018261e-08	9.2294101e-08	9.196939e-08	9.2273943e-08	9.230763e-08	9.2347669e-08	9.2594789e-08	9.2463637e-08	9.2658574e-08	9.2252129e-08	9.194509e-08	9.1890698e-08	9.1972147e-08	9.2171781e-08	9.2973067e-08	9.283584e-08	9.2584848e-08	9.2417245e-08	9.1830231e-08	9.1664006e-08	9.1955584e-08	9.2476611e-08	9.2804086e-08	9.2927507e-08	9.3175466e-08	9.2860411e-08	9.2594242e-08	9.2453419e-08	9.2432714e-08	9.2828387e-08	9.270137e-08	9.3012552e-08	9.2997368e-08	9.2738922e-08	9.2613014e-08	9.2450932e-08	9.2407859e-08	9.2726225e-08	9.2583193e-08	9.2636206e-08	9.2720427e-08	9.2725116e-08	9.2608047e-08	9.2712142e-08	9.2710486e-08	9.2711311e-08	9.2611359e-08	9.2453973e-08	9.2569664e-08	9.2526868e-08	9.2675144e-08	9.2551993e-08	9.2664372e-08	9.2550337e-08	9.2716284e-08	9.2675691e-08	9.2844125e-08	9.2665474e-08	9.2763223e-08	9.1603262e-08	9.3453231e-08	9.3070263e-08	9.2997645e-08	9.2814027e-08	9.2635929e-08	9.2669893e-08	9.2534044e-08	9.2479929e-08	9.2587335e-08	9.2617434e-08	9.2621576e-08	9.2839151e-08	9.2629307e-08	9.2478544e-08	9.2618535e-08	9.2627651e-08	9.2630408e-08	9.2586511e-08	9.2508365e-08	9.2551716e-08	9.2629861e-08	9.2410346e-08	9.2323646e-08	9.2299068e-08	9.2600317e-08	9.2484896e-08	9.2592579e-08	9.2710486e-08	9.2526037e-08	9.2586511e-08	9.2557514e-08	9.2546472e-08	9.262903e-08	9.2560278e-08	9.2550614e-08	9.247772e-08	9.272236e-08	9.2693917e-08	9.2445411e-08	9.261467e-08	9.2748309e-08	9.2571319e-08	9.2712966e-08	9.2683145e-08	9.2577672e-08	9.2146102e-08	9.1936535e-08	9.1787427e-08	9.1936805e-08	9.2194426e-08	9.2528801e-08	9.2666582e-08	9.263897e-08	9.2585402e-08	9.2731746e-08	9.2696126e-08	9.2663818e-08	9.2548404e-08	9.2598384e-08	9.2539295e-08	9.238218e-08	9.2487106e-08	9.2670724e-08	9.2640903e-08	9.2720974e-08	9.2532112e-08	9.2625442e-08	9.2617988e-08	9.2688396e-08	9.2508365e-08	9.2566076e-08	9.2444587e-08	9.2474401e-08	9.250892e-08	9.2539295e-08	9.2578226e-08	9.2702201e-08	9.2652499e-08	9.2563866e-08	9.2766534e-08	9.2616879e-08	9.259783e-08	9.2561933e-08	9.2536808e-08	9.2383836e-08	9.248766e-08	9.2614123e-08	9.2659953e-08	9.2523827e-08	9.2652499e-08	9.2409792e-08	9.2706067e-08	9.2748586e-08	9.2729259e-08	9.271794e-08	9.2668792e-08	9.2644768e-08	9.2739477e-08	9.2653877e-08	9.2552824e-08	9.2574361e-08	9.2613014e-08	9.2561656e-08	9.2543431e-08	9.2554203e-08	9.2571597e-08	9.2633996e-08	9.2575185e-08	9.2627374e-08	9.2677901e-08	9.286483e-08	9.2865108e-08	9.2667136e-08	9.2805195e-08	9.255227e-08	9.2208232e-08	9.2344628e-08	9.2068518e-08	9.2054982e-08	9.2492073e-08	9.265581e-08	9.4077535e-08	9.2921709e-08	9.2621853e-08	9.2584578e-08	9.2472199e-08	9.2684253e-08	9.2477443e-08	9.2085081e-08	9.194509e-08	9.2722907e-08	9.281154e-08	9.3296123e-08	9.3290325e-08	9.3100361e-08	9.324615e-08	9.3008687e-08	9.2799667e-08	9.279939e-08	9.2866763e-08	9.2588991e-08	9.2682875e-08	9.2882779e-08	9.3464834e-08	9.311168e-08	9.2593964e-08	9.2482964e-08	9.2413657e-08	9.2421665e-08	9.2442377e-08	9.2417523e-08	9.2287472e-08	9.2339938e-08	9.2404271e-08	9.2697228e-08	9.2726495e-08	9.2643113e-08	9.2623232e-08	9.2940766e-08	9.2707722e-08	9.2923642e-08	9.2797734e-08	9.2414766e-08	9.2279464e-08	9.2160739e-08	9.2539842e-08	9.2456183e-08	9.249981e-08	9.2390188e-08	9.229548e-08	9.2727049e-08	9.4232988e-08	9.2899349e-08	9.2731746e-08	9.2579882e-08	9.2453696e-08	9.2514718e-08	9.2361198e-08	9.2431605e-08	9.2589545e-08	9.2612737e-08	9.262682e-08	9.2531835e-08	9.2835009e-08	9.2829211e-08	9.272788e-08	9.2930271e-08	9.285241e-08	9.2728158e-08	9.2893828e-08	9.2855721e-08	9.3353279e-08	9.3261889e-08	9.3140116e-08	9.3089866e-08	9.2918398e-08	9.2491248e-08	9.258347e-08	9.2643667e-08	9.2648357e-08	9.2707445e-08	9.260777e-08	9.2378592e-08	9.2543985e-08	9.2644491e-08	9.282369e-08	9.3004545e-08	9.3008133e-08	9.2820656e-08	9.2692261e-08	9.2705513e-08	9.2571042e-08	9.2660784e-08	9.2687017e-08	9.2622123e-08	9.2593133e-08	9.2839429e-08	9.2878359e-08	9.2625442e-08	9.2625719e-08	9.2517752e-08	9.2555034e-08	9.2795524e-08	9.2820379e-08	9.2711034e-08	9.256221e-08	9.2602519e-08	9.2716832e-08	9.260998e-08	9.263676e-08	9.270579e-08	9.2627651e-08	9.2549229e-08	9.2640903e-08	9.2673211e-08	9.303271e-08	9.2937725e-08	9.2920054e-08	9.2982184e-08	9.2600587e-08	9.2648634e-08	9.2399851e-08	9.2517752e-08	9.2830042e-08	9.2793321e-08	9.2960647e-08	9.3208044e-08	9.3521713e-08	9.416727e-08	9.480565e-08	9.5309836e-08	9.3794789e-08	9.308738e-08	9.1466859e-08	9.0224617e-08	9.0904138e-08	9.0731291e-08	9.1115638e-08	9.1506621e-08	9.1807586e-08	9.2543431e-08	9.2048637e-08	9.2252961e-08	9.2431051e-08	9.2483241e-08	9.2608317e-08	9.2627097e-08	9.2278363e-08	9.2013565e-08	9.2112138e-08	9.2396263e-08	9.2695849e-08	9.2709101e-08	9.2662717e-08	9.2465569e-08	9.247109e-08	9.2611359e-08	9.2647802e-08	9.2647532e-08	9.2377768e-08	9.2584848e-08	9.2559169e-08	9.2633726e-08	9.2638693e-08	9.2722082e-08	9.2645323e-08	9.268453e-08	9.273257e-08	9.2494012e-08	9.2490971e-08	9.2363408e-08	9.2587058e-08
9.2552547e-08	9.2564697e-08	9.248545e-08	9.2661608e-08	9.2931927e-08	9.2705235e-08	9.2814581e-08	9.273009e-08	9.2666028e-08	9.2695295e-08	9.2786969e-08	9.284495e-08	9.2847159e-08	9.2733679e-08	9.280906e-08	9.2797187e-08	9.2654155e-08	9.2571597e-08	9.2481585e-08	9.2509474e-08	9.2690883e-08	9.2690328e-08	9.270358e-08	9.2452318e-08	9.2671279e-08	9.275908e-08	9.268453e-08	9.2519961e-08	9.2604182e-08	9.2543161e-08	9.2526314e-08	9.2558068e-08	9.2606385e-08	9.2606385e-08	9.270137e-08	9.2835286e-08	9.2818723e-08	9.2788625e-08	9.2674313e-08	9.2603905e-08	9.2633172e-08	9.2717109e-08	9.253322e-08	9.2615501e-08	9.2556689e-08	9.2541498e-08	9.2587335e-08	9.2654432e-08	9.2545918e-08	9.2443756e-08	9.2454528e-08	9.2743342e-08	9.2643113e-08	9.2664095e-08	9.265802e-08	9.2697782e-08	9.2738098e-08	9.2723461e-08	9.2748039e-08	9.2757425e-08	9.2554757e-08	9.2657473e-08	9.2571319e-08	9.241311e-08	9.2517752e-08	9.202958e-08	9.2084527e-08	9.2174268e-08	9.2748586e-08	9.2539565e-08	9.2877535e-08	9.2664649e-08	9.2339661e-08	9.2206847e-08	9.2191939e-08	9.2521894e-08	9.2531558e-08	9.25045e-08	9.2506156e-08	9.2403717e-08	9.2438789e-08	9.2770122e-08	9.257684e-08	9.26456e-08	9.2644768e-08	9.2689774e-08	9.2613568e-08	9.2710486e-08	9.2497878e-08	9.2596451e-08	9.241311e-08	9.2622678e-08	9.2558899e-08	9.2638693e-08	9.2561102e-08	9.2649188e-08	9.2518029e-08	9.2598654e-08	9.2525489e-08	9.2580983e-08	9.2750518e-08	9.2551716e-08	9.2564697e-08	9.2535977e-08	9.2578226e-08	9.2651398e-08	9.2518029e-08	9.2697782e-08	9.2522725e-08	9.2590923e-08	9.2650012e-08	9.261467e-08	9.2741409e-08	9.2840537e-08	9.2779516e-08	9.2571597e-08	9.2551993e-08	9.2457284e-08	9.2567454e-08	9.2659405e-08	9.2662717e-08	9.2769021e-08	9.2636483e-08	9.2857931e-08	9.2726772e-08	9.2642004e-08	9.2650566e-08	9.2706067e-08	9.2599485e-08	9.2453419e-08	9.2320882e-08	9.2514441e-08	9.26768e-08	9.2674867e-08	9.2840807e-08	9.2702201e-08	9.2587889e-08	9.2551161e-08	9.2528246e-08	9.2797187e-08	9.3143981e-08	9.2273943e-08	9.2283884e-08	9.2245507e-08	9.2512785e-08	9.2608047e-08	9.2376936e-08	9.1249284e-08	9.2277531e-08	9.2385498e-08	9.2659128e-08	9.2587335e-08	9.2661338e-08	9.2717663e-08	9.2774265e-08	9.2750241e-08	9.2996814e-08	9.3094009e-08	9.3045415e-08	9.2563035e-08	9.2368097e-08	9.2006665e-08	9.1560736e-08	9.203842e-08	9.2376659e-08	9.2798565e-08	9.2706621e-08	9.2643937e-08	9.0074963e-08	9.268453e-08	9.2510021e-08	9.2290236e-08	9.2771778e-08	9.2949875e-08	9.2694748e-08	9.2347392e-08	9.2143615e-08	9.1906436e-08	9.2350156e-08	9.252107e-08	9.2570218e-08	9.2783651e-08	9.2973067e-08	9.2951254e-08	9.2660507e-08	9.259341e-08	9.2294101e-08	9.2194149e-08	9.2648911e-08	9.2947943e-08	9.3213565e-08	9.3507076e-08	9.3130183e-08	9.3209145e-08	9.2959816e-08	9.2774265e-08	9.2693085e-08	9.2553371e-08	9.2587889e-08	9.2649188e-08	9.2412556e-08	9.2758803e-08	9.2731469e-08	9.2890232e-08	9.2756594e-08	9.2754661e-08	9.2677347e-08	9.2738098e-08	9.2665204e-08	9.2726225e-08	9.2621853e-08	9.2572705e-08	9.2518306e-08	9.2632618e-08	9.2645323e-08	9.2896862e-08	9.2780063e-08	9.2896308e-08	9.2743342e-08	9.2134783e-08	9.2248818e-08	9.2497878e-08	9.2589545e-08	9.2534876e-08	9.2885543e-08	9.2512231e-08	9.2530733e-08	9.251886e-08	9.2502844e-08	9.2525759e-08	9.2603351e-08	9.2490417e-08	9.256663e-08	9.2581814e-08	9.2741963e-08	9.2690605e-08	9.258347e-08	9.2716562e-08	9.2779239e-08	9.2770954e-08	9.2614123e-08	9.270358e-08	9.2551439e-08	9.2588166e-08	9.2574908e-08	9.268674e-08	9.2730367e-08	9.2501189e-08	9.2529355e-08	9.2576016e-08	9.2544539e-08	9.2647255e-08	9.2598384e-08	9.2677077e-08	9.2657196e-08	9.266023e-08	9.2570218e-08	9.2529625e-08	9.2545363e-08	9.2521617e-08	9.2647255e-08	9.2771508e-08	9.2651398e-08	9.2641734e-08	9.253322e-08	9.265333e-08	9.2446243e-08	9.2613568e-08	9.2492627e-08	9.2656087e-08	9.2675691e-08	9.2726495e-08	9.2727049e-08	9.2677901e-08	9.2640903e-08	9.280906e-08	9.2899896e-08	9.2790835e-08	9.2619366e-08	9.2478274e-08	9.2608317e-08	9.2694194e-08	9.2462528e-08	9.2539842e-08	9.2484342e-08	9.2519414e-08	9.2529078e-08	9.268232e-08	9.2485173e-08	9.2421118e-08	9.2501466e-08	9.2502567e-08	9.2431605e-08	9.260998e-08	9.277592e-08	9.2810161e-08	9.2817061e-08	9.2848268e-08	9.2779516e-08	9.2440445e-08	9.254012e-08	9.2625996e-08	9.2577118e-08	9.2590099e-08	9.2672934e-08	9.2793591e-08	9.2712142e-08	9.2527692e-08	9.2445688e-08	9.2516373e-08	9.2677901e-08	9.2703026e-08	9.2798565e-08	9.2824521e-08	9.2793869e-08	9.2756316e-08	9.2519137e-08	9.2545363e-08	9.2626543e-08	9.2698059e-08	9.2580436e-08	9.2430227e-08	9.2486552e-08	9.233662e-08	9.2563589e-08	9.2413657e-08	9.2509474e-08	9.2674867e-08	9.2766257e-08	9.2832252e-08	9.2956782e-08	9.272263e-08	9.2525489e-08	9.2425253e-08	9.2640626e-08	9.2759635e-08	9.2424429e-08	9.2514163e-08	9.2564967e-08	9.2590376e-08	9.2750518e-08	9.4014304e-08	9.2356224e-08	9.2317293e-08	9.2448452e-08	9.2544262e-08	9.2610527e-08	9.2642004e-08	9.2351257e-08	9.2296865e-08	9.1879102e-08	9.318844e-08	9.3159727e-08	9.3055625e-08	9.3274309e-08	9.3023047e-08	9.3021939e-08	9.2748863e-08	9.2648634e-08	9.2742788e-08	9.2954018e-08	9.3284527e-08	9.3442743e-08	9.3372336e-08	9.357003e-08	9.311389e-08	9.2667136e-08	9.2489593e-08	9.2436856e-08	9.2359265e-08	9.2597553e-08	9.2553101e-08	9.2769021e-08	9.2649188e-08	9.2415313e-08	9.2427186e-08	9.2663541e-08	9.2841361e-08	9.2873115e-08	9.3092353e-08	9.2922541e-08	9.2707722e-08	9.2630408e-08	9.2582646e-08	9.2610527e-08	9.2507541e-08	9.2563312e-08	9.2703303e-08	9.2739199e-08	9.2653877e-08	9.2441546e-08	9.348885e-08	9.2011632e-08	9.2270355e-08	9.2433538e-08	9.2495391e-08	9.2598654e-08	9.2566907e-08	9.259341e-08	9.2792213e-08	9.2854613e-08	9.2691707e-08	9.2875325e-08	9.287146e-08	9.2978041e-08	9.2777853e-08	9.2722082e-08	9.3002889e-08	9.3214673e-08	9.2874217e-08	9.2665751e-08	9.2746653e-08	9.277371e-08	9.2810438e-08	9.2598654e-08	9.2679279e-08	9.2865108e-08	9.303271e-08	9.2856546e-08	9.2884711e-08	9.2749971e-08	9.265333e-08	9.2575739e-08	9.2585957e-08	9.2781448e-08	9.3023047e-08	9.3049827e-08	9.3019736e-08	9.2978865e-08	9.3010065e-08	9.2871183e-08	9.2731746e-08	9.2599763e-08	9.2754107e-08	9.2868973e-08	9.2934414e-08	9.2938279e-08	9.2796633e-08	9.2885543e-08	9.2730367e-08	9.2940766e-08	9.2856823e-08	9.2835563e-08	9.2785861e-08	9.2769021e-08	9.2719318e-08	9.2588991e-08	9.2475787e-08	9.2621299e-08	9.265802e-08	9.2754938e-08	9.2635659e-08	9.2714629e-08	9.2615224e-08	9.2609426e-08	9.2517752e-08	9.2691984e-08	9.2352359e-08	9.2207678e-08	9.2480754e-08	9.2347392e-08	9.2518583e-08	9.2645045e-08	9.2772332e-08	9.3125763e-08	9.3147577e-08	9.3158619e-08	9.3469801e-08	9.3915453e-08	9.4368559e-08	9.4694371e-08	9.4816137e-08	9.3621665e-08	9.2221761e-08	9.0469527e-08	8.902434e-08	9.0186511e-08	9.0690421e-08	9.1317482e-08	9.1886555e-08	9.2566076e-08	9.2270632e-08	9.2439613e-08	9.2672657e-08	9.2793591e-08	9.2557791e-08	9.2318949e-08	9.2482686e-08	9.2247717e-08	9.2339661e-08	9.2630962e-08	9.2753282e-08	9.2814304e-08	9.2584578e-08	9.2572975e-08	9.2628476e-08	9.2469158e-08	9.2542329e-08	9.2437126e-08	9.242553e-08	9.244873e-08	9.25357e-08	9.2570772e-08	9.2626266e-08	9.2540397e-08	9.2692538e-08	9.2800221e-08	9.2747207e-08	9.2714899e-08	9.2664372e-08	9.2431605e-08	9.2607493e-08
9.2671549e-08	9.274472e-08	9.2761567e-08	9.2757425e-08	9.2561379e-08	9.2845781e-08	9.2756871e-08	9.2702201e-08	9.2752451e-08	9.2714075e-08	9.2820102e-08	9.2721805e-08	9.2554203e-08	9.2673481e-08	9.2745829e-08	9.2581537e-08	9.2511129e-08	9.2474131e-08	9.2621576e-08	9.2751904e-08	9.2668238e-08	9.2616879e-08	9.252328e-08	9.267238e-08	9.258126e-08	9.257905e-08	9.2464468e-08	9.2726495e-08	9.2645323e-08	9.2627097e-08	9.2616055e-08	9.2694194e-08	9.2663271e-08	9.2625442e-08	9.2696403e-08	9.268453e-08	9.2700269e-08	9.2686463e-08	9.2747207e-08	9.2677901e-08	9.2572705e-08	9.2598384e-08	9.253101e-08	9.2551439e-08	9.2689497e-08	9.263676e-08	9.2630685e-08	9.2540397e-08	9.2509474e-08	9.2587058e-08	9.2664926e-08	9.2518583e-08	9.2578503e-08	9.2812648e-08	9.2719318e-08	9.2701647e-08	9.2678732e-08	9.2589268e-08	9.259783e-08	9.2604182e-08	9.3052314e-08	9.3019736e-08	9.2793044e-08	9.2790003e-08	9.242774e-08	9.2283607e-08	9.1866674e-08	9.180593e-08	9.2048637e-08	9.1571508e-08	9.15947e-08	9.1820837e-08	9.2290513e-08	9.2287472e-08	9.2149691e-08	9.2413934e-08	9.2607493e-08	9.2453142e-08	9.2599763e-08	9.2483241e-08	9.2601972e-08	9.2499256e-08	9.2606939e-08	9.2608872e-08	9.25045e-08	9.2578226e-08	9.2609149e-08	9.2532943e-08	9.256884e-08	9.247109e-08	9.2590376e-08	9.2530179e-08	9.2556689e-08	9.2539565e-08	9.2466948e-08	9.2501189e-08	9.2529078e-08	9.276819e-08	9.2716562e-08	9.2586511e-08	9.2582646e-08	9.2740855e-08	9.250892e-08	9.245673e-08	9.2645045e-08	9.2656087e-08	9.2621576e-08	9.2491526e-08	9.2526037e-08	9.2618258e-08	9.2551439e-08	9.254785e-08	9.2511954e-08	9.2470813e-08	9.2316469e-08	9.2458116e-08	9.2447621e-08	9.2724015e-08	9.2712689e-08	9.2822312e-08	9.2707445e-08	9.2555304e-08	9.2633172e-08	9.271352e-08	9.2739477e-08	9.2595897e-08	9.2556135e-08	9.2437681e-08	9.249235e-08	9.2467779e-08	9.2600864e-08	9.2748039e-08	9.2811817e-08	9.2954849e-08	9.2716007e-08	9.257905e-08	9.2460326e-08	9.2521347e-08	9.2517205e-08	9.2481585e-08	9.1923553e-08	9.2588444e-08	9.2398473e-08	9.26456e-08	9.2639795e-08	9.2677624e-08	9.2481585e-08	9.2629307e-08	9.240344e-08	9.2543985e-08	9.2499256e-08	9.2690051e-08	9.274914e-08	9.2690605e-08	9.2571319e-08	9.2245784e-08	9.199065e-08	9.1835197e-08	9.209171e-08	9.2487937e-08	9.0982553e-08	9.2405649e-08	9.2452318e-08	9.2468056e-08	9.287367e-08	9.2583747e-08	9.2709101e-08	9.2708277e-08	9.1711776e-08	9.2698336e-08	9.2440722e-08	9.2816791e-08	9.3102017e-08	9.2921162e-08	9.2577118e-08	9.226649e-08	9.2010531e-08	9.213727e-08	9.2368651e-08	9.2651121e-08	9.2470813e-08	8.9898244e-08	9.2100265e-08	9.2241365e-08	9.2447621e-08	9.2421118e-08	9.2268145e-08	9.2526591e-08	9.3057011e-08	9.3283425e-08	9.3160274e-08	9.3191474e-08	9.3502656e-08	9.375696e-08	9.3734599e-08	9.3216052e-08	9.2827001e-08	9.256884e-08	9.2514995e-08	9.247109e-08	9.2669616e-08	9.2556135e-08	9.2630962e-08	9.2641457e-08	9.2739477e-08	9.2736435e-08	9.271794e-08	9.2706344e-08	9.2731192e-08	9.2562765e-08	9.2597276e-08	9.2704134e-08	9.2872838e-08	9.2828664e-08	9.2936901e-08	9.3211355e-08	9.4220283e-08	9.3273762e-08	9.2789179e-08	9.2488484e-08	9.1924385e-08	9.1940947e-08	9.226428e-08	9.2509751e-08	9.2272288e-08	9.2473023e-08	9.2573806e-08	9.2506156e-08	9.2530179e-08	9.2512231e-08	9.2799944e-08	9.278034e-08	9.2474401e-08	9.2603628e-08	9.2482686e-08	9.2675691e-08	9.24421e-08	9.2545918e-08	9.2655263e-08	9.2512785e-08	9.2492073e-08	9.2767365e-08	9.2866216e-08	9.2754107e-08	9.2707722e-08	9.2669616e-08	9.2621022e-08	9.2604182e-08	9.2758249e-08	9.2813472e-08	9.2782273e-08	9.275908e-08	9.2660784e-08	9.2730367e-08	9.2529355e-08	9.2657473e-08	9.255227e-08	9.272236e-08	9.2826731e-08	9.2583747e-08	9.267238e-08	9.2588714e-08	9.258568e-08	9.2678732e-08	9.2708554e-08	9.2632341e-08	9.2725948e-08	9.2660784e-08	9.2793044e-08	9.2642004e-08	9.2607493e-08	9.2589822e-08	9.2570495e-08	9.2596451e-08	9.2656641e-08	9.2579604e-08	9.2490971e-08	9.2537363e-08	9.2624333e-08	9.2555858e-08	9.2505331e-08	9.2450662e-08	9.26536e-08	9.2560555e-08	9.2604182e-08	9.2644491e-08	9.289603e-08	9.3136528e-08	9.3114437e-08	9.2797457e-08	9.2590646e-08	9.2632341e-08	9.2842193e-08	9.2730637e-08	9.2843017e-08	9.2648079e-08	9.2704958e-08	9.2598107e-08	9.2513616e-08	9.2581537e-08	9.26456e-08	9.2571874e-08	9.2560278e-08	9.2814027e-08	9.2842193e-08	9.2623509e-08	9.2548682e-08	9.2421942e-08	9.2457007e-08	9.2642281e-08	9.2731192e-08	9.2743342e-08	9.2688673e-08	9.2684253e-08	9.2689497e-08	9.2547573e-08	9.2669069e-08	9.2512231e-08	9.2420841e-08	9.2431051e-08	9.2601972e-08	9.2549506e-08	9.2464738e-08	9.256442e-08	9.2396817e-08	9.2551161e-08	9.2901004e-08	9.2791389e-08	9.2756594e-08	9.2679009e-08	9.2602249e-08	9.2655263e-08	9.2522448e-08	9.2481585e-08	9.2356778e-08	9.2448452e-08	9.250008e-08	9.2573252e-08	9.2387431e-08	9.2372517e-08	9.1918309e-08	9.2038974e-08	9.2082871e-08	9.2482409e-08	9.2493181e-08	9.287146e-08	9.2816514e-08	9.2627651e-08	9.2815128e-08	9.2907634e-08	9.2473854e-08	9.3415686e-08	9.3436114e-08	9.3165525e-08	9.3310483e-08	9.32097e-08	9.2907904e-08	9.2783928e-08	9.2726772e-08	9.2817615e-08	9.3141779e-08	9.3239244e-08	9.3208321e-08	9.2912323e-08	9.2901281e-08	9.2962303e-08	9.2721251e-08	9.2498979e-08	9.2594512e-08	9.2501189e-08	9.2483241e-08	9.2673481e-08	9.2724015e-08	9.29438e-08	9.2824244e-08	9.2593687e-08	9.2506433e-08	9.2662994e-08	9.2775096e-08	9.2986596e-08	9.3040441e-08	9.2865108e-08	9.2600587e-08	9.2268145e-08	9.2434369e-08	9.2665474e-08	9.2783104e-08	9.3014485e-08	9.2821203e-08	9.2768467e-08	9.2174545e-08	9.1866951e-08	9.1971046e-08	9.2153009e-08	9.2255995e-08	9.2407035e-08	9.2614393e-08	9.2745552e-08	9.2864006e-08	9.2875879e-08	9.28259e-08	9.2857654e-08	9.2756871e-08	9.269143e-08	9.2782827e-08	9.2731192e-08	9.2539565e-08	9.261219e-08	9.2691984e-08	9.2685632e-08	9.2658574e-08	9.2042562e-08	9.1833542e-08	9.1920796e-08	9.2497324e-08	9.2537363e-08	9.2773163e-08	9.2759358e-08	9.2749694e-08	9.2553648e-08	9.2560832e-08	9.2555581e-08	9.2540951e-08	9.2631517e-08	9.2712689e-08	9.2891888e-08	9.2849369e-08	9.2677901e-08	9.2753559e-08	9.2858478e-08	9.2841915e-08	9.291702e-08	9.3002065e-08	9.3102294e-08	9.2867317e-08	9.2727326e-08	9.2526314e-08	9.2728158e-08	9.2719873e-08	9.2749694e-08	9.258126e-08	9.2647532e-08	9.2512231e-08	9.2620468e-08	9.2667406e-08	9.2742511e-08	9.2677077e-08	9.2652222e-08	9.2699992e-08	9.2835563e-08	9.2770399e-08	9.2757148e-08	9.28259e-08	9.2491526e-08	9.2331376e-08	9.2430504e-08	9.2469989e-08	9.2505879e-08	9.2315915e-08	9.2387701e-08	9.2658574e-08	9.296037e-08	9.2844125e-08	9.303271e-08	9.3062809e-08	9.3058112e-08	9.309732e-08	9.3279006e-08	9.3549048e-08	9.396129e-08	9.439313e-08	9.4252037e-08	9.4334872e-08	9.2595066e-08	9.0309932e-08	8.9065203e-08	8.946143e-08	9.0358256e-08	9.0661707e-08	9.1647991e-08	9.223308e-08	9.2587612e-08	9.2760459e-08	9.2736435e-08	9.2411177e-08	9.2424152e-08	9.2646147e-08	9.2398473e-08	9.2663271e-08	9.2472746e-08	9.2507264e-08	9.2690605e-08	9.2413657e-08	9.2501743e-08	9.2468603e-08	9.2453142e-08	9.2602249e-08	9.2532666e-08	9.2676522e-08	9.2587612e-08	9.2632895e-08	9.2466124e-08	9.2541228e-08	9.2622955e-08	9.2725671e-08	9.2680388e-08	9.2669339e-08	9.281927e-08	9.2743342e-08	9.2701093e-08	9.2707445e-08	9.2818169e-08
9.27635e-08	9.2853234e-08	9.2971966e-08	9.2909566e-08	9.3103118e-08	9.277813e-08	9.2708554e-08	9.2625719e-08	9.2694471e-08	9.2758249e-08	9.2517752e-08	9.2541498e-08	9.2439059e-08	9.2414766e-08	9.2543985e-08	9.2737821e-08	9.2639795e-08	9.2599763e-08	9.2608047e-08	9.2666582e-08	9.2523557e-08	9.2660784e-08	9.2672934e-08	9.2650566e-08	9.2688396e-08	9.2661061e-08	9.2755215e-08	9.2580159e-08	9.2673481e-08	9.2603905e-08	9.2642281e-08	9.2652499e-08	9.2726225e-08	9.2704134e-08	9.2623232e-08	9.2633726e-08	9.2636206e-08	9.2698613e-08	9.2532112e-08	9.2538741e-08	9.2491803e-08	9.2460873e-08	9.2523557e-08	9.2631794e-08	9.2588444e-08	9.2536254e-08	9.2527692e-08	9.2600317e-08	9.2543431e-08	9.272236e-08	9.2884157e-08	9.2696126e-08	9.2683422e-08	9.26456e-08	9.2698059e-08	9.2604452e-08	9.2503122e-08	9.2547296e-08	9.2473577e-08	9.2740301e-08	9.2557514e-08	9.3923738e-08	9.2920608e-08	9.2978041e-08	9.205305e-08	9.2843017e-08	9.2194149e-08	9.1550795e-08	9.1467413e-08	9.0998014e-08	9.1359723e-08	9.1352547e-08	9.2012741e-08	9.1970215e-08	9.2411447e-08	9.2554757e-08	9.2561933e-08	9.2691153e-08	9.2656919e-08	9.267459e-08	9.2686186e-08	9.2601972e-08	9.2445411e-08	9.2548127e-08	9.2613291e-08	9.2544816e-08	9.2651945e-08	9.2567177e-08	9.2720974e-08	9.2605006e-08	9.2761844e-08	9.2642836e-08	9.261246e-08	9.2729536e-08	9.2656087e-08	9.2733679e-08	9.2769575e-08	9.252107e-08	9.2733401e-08	9.265333e-08	9.2438789e-08	9.2389364e-08	9.2654155e-08	9.2706344e-08	9.2625996e-08	9.2506156e-08	9.2678455e-08	9.2640072e-08	9.2693917e-08	9.2710486e-08	9.2662994e-08	9.2692261e-08	9.2672657e-08	9.2582916e-08	9.2552824e-08	9.2556412e-08	9.2714899e-08	9.2748586e-08	9.257684e-08	9.256221e-08	9.2453142e-08	9.2414211e-08	9.2533767e-08	9.2681212e-08	9.2617988e-08	9.2629584e-08	9.2399304e-08	9.2591478e-08	9.265802e-08	9.2705513e-08	9.2721251e-08	9.285931e-08	9.2768744e-08	9.2596174e-08	9.2527422e-08	9.2498148e-08	9.254785e-08	9.2708824e-08	9.2654986e-08	9.2457284e-08	9.2468603e-08	9.2306252e-08	9.2501743e-08	9.2728705e-08	9.2688396e-08	9.2513616e-08	9.2454528e-08	9.2547573e-08	9.2505879e-08	9.256884e-08	9.2671279e-08	9.2657473e-08	9.2911222e-08	9.285268e-08	9.2458116e-08	9.2468603e-08	9.1651856e-08	9.1560466e-08	9.1709566e-08	9.1804822e-08	9.0521716e-08	9.2420287e-08	9.193819e-08	9.2411724e-08	9.2350156e-08	9.263897e-08	9.2795801e-08	9.2558899e-08	9.3125486e-08	9.2426916e-08	9.2460049e-08	9.2545363e-08	9.2845781e-08	9.2770954e-08	9.2215686e-08	9.1984298e-08	9.1951719e-08	9.2558899e-08	9.2492627e-08	9.2511129e-08	9.2565521e-08	9.1116469e-08	9.1967181e-08	9.2052503e-08	9.2397372e-08	9.2394053e-08	9.2630131e-08	9.2841361e-08	9.254012e-08	9.2233357e-08	9.2368097e-08	9.2587335e-08	9.3511495e-08	9.358439e-08	9.3580248e-08	9.3618077e-08	9.2966722e-08	9.2740855e-08	9.262682e-08	9.2515549e-08	9.2619366e-08	9.2458393e-08	9.2584848e-08	9.2490417e-08	9.259783e-08	9.2433538e-08	9.2648911e-08	9.2585125e-08	9.2517482e-08	9.2565244e-08	9.2688119e-08	9.2661885e-08	9.2455629e-08	9.2560832e-08	9.2491526e-08	9.2608872e-08	9.4232156e-08	9.2588991e-08	9.2590376e-08	9.2547296e-08	9.2371138e-08	9.2593133e-08	9.2488762e-08	9.2574361e-08	9.2578226e-08	9.2568285e-08	9.2479929e-08	9.2580436e-08	9.2609703e-08	9.2858208e-08	9.2759635e-08	9.2624056e-08	9.2667136e-08	9.2522171e-08	9.253322e-08	9.2307076e-08	9.2562765e-08	9.238439e-08	9.2377491e-08	9.267238e-08	9.2563312e-08	9.2644768e-08	9.2685909e-08	9.272015e-08	9.2704958e-08	9.2660784e-08	9.2640072e-08	9.2659953e-08	9.2764601e-08	9.265802e-08	9.2665474e-08	9.2654432e-08	9.2671279e-08	9.2726772e-08	9.2632895e-08	9.2609149e-08	9.2741132e-08	9.2785314e-08	9.2656087e-08	9.2811263e-08	9.2642836e-08	9.2609426e-08	9.265554e-08	9.2706891e-08	9.2735888e-08	9.2659128e-08	9.2647532e-08	9.2681489e-08	9.2601972e-08	9.2736713e-08	9.2721251e-08	9.2620468e-08	9.2619921e-08	9.2591755e-08	9.2481308e-08	9.2386323e-08	9.2488762e-08	9.2543985e-08	9.2489316e-08	9.2513339e-08	9.2556135e-08	9.2662717e-08	9.26536e-08	9.2523557e-08	9.2614393e-08	9.2858478e-08	9.3415686e-08	9.3605649e-08	9.3002889e-08	9.2887475e-08	9.2704958e-08	9.259562e-08	9.268674e-08	9.2714899e-08	9.2548127e-08	9.2682598e-08	9.2733679e-08	9.2787246e-08	9.2803532e-08	9.260777e-08	9.2628476e-08	9.2815405e-08	9.2737821e-08	9.2651945e-08	9.2571319e-08	9.2511407e-08	9.2470813e-08	9.2602797e-08	9.257657e-08	9.278255e-08	9.2858208e-08	9.2663271e-08	9.2690883e-08	9.2662439e-08	9.2510852e-08	9.2641734e-08	9.2487383e-08	9.2553101e-08	9.2648911e-08	9.2577949e-08	9.2458116e-08	9.2523827e-08	9.2587335e-08	9.2661885e-08	9.2740578e-08	9.2934137e-08	9.2743619e-08	9.2838604e-08	9.2888854e-08	9.2648357e-08	9.251665e-08	9.2317016e-08	9.2300454e-08	9.2363962e-08	9.2525489e-08	9.2571874e-08	9.2496769e-08	9.2537086e-08	9.2551439e-08	9.250892e-08	9.2412002e-08	9.2336073e-08	9.2422773e-08	9.2483795e-08	9.2707999e-08	9.2534044e-08	9.2477997e-08	9.2474956e-08	9.2495391e-08	9.258126e-08	9.3716928e-08	9.2675968e-08	9.2704958e-08	9.3050936e-08	9.3101185e-08	9.3138738e-08	9.2934968e-08	9.2787516e-08	9.2723738e-08	9.2582368e-08	9.3140116e-08	9.35866e-08	9.3498514e-08	9.272236e-08	9.2495114e-08	9.240344e-08	9.254012e-08	9.2649735e-08	9.2356224e-08	9.2323369e-08	9.2359542e-08	9.2574361e-08	9.3011451e-08	9.2927507e-08	9.2777583e-08	9.2539295e-08	9.2658297e-08	9.2786692e-08	9.2907904e-08	9.3467868e-08	9.3421484e-08	9.3467868e-08	9.2831144e-08	9.2657743e-08	9.2597553e-08	9.26768e-08	9.2897963e-08	9.2669616e-08	9.2591478e-08	9.2511129e-08	9.2318402e-08	9.2196636e-08	9.244431e-08	9.2548404e-08	9.250008e-08	9.2472746e-08	9.2443479e-08	9.2556135e-08	9.2579327e-08	9.2549229e-08	9.2402338e-08	9.2313151e-08	9.2376659e-08	9.2326957e-08	9.2481031e-08	9.2518583e-08	9.2756871e-08	9.2487383e-08	9.2384667e-08	9.2688673e-08	9.2659128e-08	9.2529078e-08	9.2277261e-08	9.2379146e-08	9.2588444e-08	9.2725394e-08	9.26224e-08	9.2534876e-08	9.2457839e-08	9.2399851e-08	9.2601972e-08	9.2604182e-08	9.2821203e-08	9.2824244e-08	9.267238e-08	9.2592032e-08	9.2681489e-08	9.2552824e-08	9.2672934e-08	9.243989e-08	9.2643667e-08	9.2752174e-08	9.2577949e-08	9.2723738e-08	9.2868973e-08	9.2561933e-08	9.225959e-08	9.2455352e-08	9.2566076e-08	9.2746106e-08	9.2871183e-08	9.2564697e-08	9.2486275e-08	9.2528801e-08	9.276571e-08	9.2786138e-08	9.2697782e-08	9.2752728e-08	9.2590376e-08	9.2634828e-08	9.2663818e-08	9.2598654e-08	9.2778407e-08	9.272788e-08	9.2490417e-08	9.2418354e-08	9.2399304e-08	9.2557237e-08	9.2683699e-08	9.2617434e-08	9.2817615e-08	9.2822035e-08	9.2791112e-08	9.2608595e-08	9.2889955e-08	9.3237865e-08	9.3372336e-08	9.3547669e-08	9.3471733e-08	9.3705324e-08	9.3796999e-08	9.3676611e-08	9.3579146e-08	9.2247163e-08	8.9612193e-08	8.9172616e-08	8.8150436e-08	8.9460883e-08	9.0353836e-08	9.1156231e-08	9.2202704e-08	9.265581e-08	9.2848545e-08	9.2894929e-08	9.2821203e-08	9.277344e-08	9.2553101e-08	9.2579882e-08	9.2457562e-08	9.2477443e-08	9.2376105e-08	9.2371138e-08	9.2657473e-08	9.2489039e-08	9.2653877e-08	9.2528801e-08	9.2528246e-08	9.2597276e-08	9.2611359e-08	9.2777853e-08	9.2637592e-08	9.2557237e-08	9.2526591e-08	9.2544816e-08	9.2501466e-08	9.2656641e-08	9.2663271e-08	9.2574084e-08	9.2537633e-08	9.2720974e-08	9.2666582e-08	9.2662994e-08
9.2750241e-08	9.2808229e-08	9.3126864e-08	9.3494378e-08	9.2077904e-08	9.3338926e-08	9.2845227e-08	9.2685632e-08	9.2550614e-08	9.2371693e-08	9.2487106e-08	9.2396263e-08	9.2677624e-08	9.2685355e-08	9.2688119e-08	9.2640626e-08	9.2593133e-08	9.2544816e-08	9.2628753e-08	9.2587612e-08	9.2627374e-08	9.2551716e-08	9.2591755e-08	9.2607493e-08	9.2602249e-08	9.2536531e-08	9.2668238e-08	9.2827833e-08	9.2739199e-08	9.2741132e-08	9.2671279e-08	9.2709655e-08	9.2754661e-08	9.2731469e-08	9.2709378e-08	9.2613845e-08	9.2545363e-08	9.2577949e-08	9.2649465e-08	9.2590646e-08	9.2451764e-08	9.2513616e-08	9.2567731e-08	9.2593687e-08	9.2581814e-08	9.2552824e-08	9.2468056e-08	9.2589545e-08	9.2822035e-08	9.2601695e-08	9.2737821e-08	9.2743619e-08	9.2711588e-08	9.2637038e-08	9.2565799e-08	9.2560555e-08	9.2500358e-08	9.2431883e-08	9.2438789e-08	9.2387154e-08	9.2786692e-08	9.4095476e-08	9.2535153e-08	9.2923372e-08	9.2484896e-08	9.2756316e-08	9.2645323e-08	9.2304319e-08	9.1464095e-08	9.2095576e-08	9.1080018e-08	9.2230316e-08	9.2077073e-08	9.2387431e-08	9.2340763e-08	9.2565799e-08	9.2531558e-08	9.2593964e-08	9.2674313e-08	9.2700823e-08	9.2674036e-08	9.253791e-08	9.261219e-08	9.2542884e-08	9.2599485e-08	9.2709932e-08	9.2555581e-08	9.2761567e-08	9.2619644e-08	9.2635382e-08	9.2562765e-08	9.2568285e-08	9.2739754e-08	9.2586781e-08	9.277371e-08	9.2760459e-08	9.2760182e-08	9.2712966e-08	9.2573806e-08	9.2632064e-08	9.2648357e-08	9.2715176e-08	9.2733124e-08	9.2640903e-08	9.2702201e-08	9.2625719e-08	9.2474679e-08	9.2479929e-08	9.2617434e-08	9.2528246e-08	9.2688673e-08	9.2923372e-08	9.2901558e-08	9.2844125e-08	9.2755215e-08	9.2861796e-08	9.2777583e-08	9.2693639e-08	9.2724839e-08	9.257905e-08	9.2711588e-08	9.2738098e-08	9.2787516e-08	9.2753282e-08	9.2744443e-08	9.2606662e-08	9.2644491e-08	9.2623232e-08	9.2603074e-08	9.2882779e-08	9.2711588e-08	9.2538464e-08	9.2529902e-08	9.2560001e-08	9.2542606e-08	9.2545918e-08	9.274693e-08	9.2855998e-08	9.2892996e-08	9.3119134e-08	9.2740031e-08	9.2740301e-08	9.2442654e-08	9.2542329e-08	9.2473577e-08	9.2502013e-08	9.2401784e-08	9.2549506e-08	9.2680388e-08	9.2553371e-08	9.284495e-08	9.2766811e-08	9.2855721e-08	9.2833076e-08	9.2966992e-08	9.2853789e-08	9.2507541e-08	9.2021025e-08	9.1805653e-08	9.1416879e-08	9.1168928e-08	9.2237777e-08	9.2311495e-08	9.2297689e-08	9.2286371e-08	9.2544816e-08	9.2452595e-08	9.2254894e-08	9.2235013e-08	9.2104408e-08	9.2251582e-08	9.2262901e-08	9.2066031e-08	9.2332485e-08	9.2388809e-08	9.2479652e-08	9.2677624e-08	9.2563035e-08	9.2815682e-08	9.2500635e-08	9.2721805e-08	9.3163592e-08	9.2662994e-08	9.254564e-08	9.2363685e-08	9.2996814e-08	9.321964e-08	9.2982731e-08	9.2400406e-08	9.2149143e-08	9.2244122e-08	9.2515272e-08	9.2601418e-08	9.2803532e-08	9.2817615e-08	9.2672103e-08	9.3353002e-08	9.3069708e-08	9.2816514e-08	9.2780063e-08	9.2595897e-08	9.2769575e-08	9.2781448e-08	9.2708554e-08	9.261219e-08	9.2653053e-08	9.2464191e-08	9.2536254e-08	9.2630131e-08	9.2600317e-08	9.2678732e-08	9.2606939e-08	9.2399027e-08	9.2534876e-08	9.2457839e-08	9.2009429e-08	9.2257928e-08	9.2225903e-08	9.2282505e-08	9.2640072e-08	9.255227e-08	9.2589545e-08	9.2680942e-08	9.2505879e-08	9.2671826e-08	9.2664095e-08	9.2791936e-08	9.2654709e-08	9.2752728e-08	9.2646978e-08	9.2618812e-08	9.2578226e-08	9.2424152e-08	9.2440992e-08	9.2444033e-08	9.2469158e-08	9.2351812e-08	9.2455075e-08	9.2525759e-08	9.2371963e-08	9.2745552e-08	9.2772332e-08	9.2618258e-08	9.2611636e-08	9.253101e-08	9.2582916e-08	9.2559169e-08	9.2699992e-08	9.2693085e-08	9.2556135e-08	9.2579882e-08	9.2720974e-08	9.2622123e-08	9.2893551e-08	9.2751904e-08	9.2633449e-08	9.2540674e-08	9.2399027e-08	9.2473023e-08	9.2402338e-08	9.2494837e-08	9.2551161e-08	9.2598384e-08	9.2520793e-08	9.257684e-08	9.2551161e-08	9.2565799e-08	9.2601418e-08	9.2784205e-08	9.2605006e-08	9.2608317e-08	9.2785861e-08	9.26536e-08	9.2609703e-08	9.257684e-08	9.252328e-08	9.2541228e-08	9.2566353e-08	9.2653877e-08	9.2714352e-08	9.2822589e-08	9.273257e-08	9.2495945e-08	9.2699992e-08	9.2553648e-08	9.2883887e-08	9.2781718e-08	9.2973622e-08	9.3107261e-08	9.2650843e-08	9.2867872e-08	9.2869804e-08	9.2751073e-08	9.2761013e-08	9.2691984e-08	9.3182088e-08	9.3597087e-08	9.327956e-08	9.3003166e-08	9.2776752e-08	9.2663541e-08	9.2492627e-08	9.2607493e-08	9.2511954e-08	9.2463637e-08	9.2431051e-08	9.2639795e-08	9.256663e-08	9.2791936e-08	9.2719873e-08	9.2624333e-08	9.2731746e-08	9.2545918e-08	9.2622678e-08	9.2540674e-08	9.2502844e-08	9.2568563e-08	9.2662994e-08	9.2567731e-08	9.2437681e-08	9.258126e-08	9.2655263e-08	9.2679556e-08	9.2818723e-08	9.2860688e-08	9.2817615e-08	9.2701647e-08	9.296037e-08	9.2564143e-08	9.2799119e-08	9.2463914e-08	9.2458663e-08	9.2621022e-08	9.2660784e-08	9.2527422e-08	9.2504777e-08	9.257684e-08	9.2631794e-08	9.2543708e-08	9.2401507e-08	9.2451486e-08	9.2478274e-08	9.2753282e-08	9.2632895e-08	9.2572151e-08	9.2514163e-08	9.2594512e-08	9.2780894e-08	9.2573806e-08	9.2082047e-08	9.2223416e-08	9.2450108e-08	9.3208044e-08	9.3520057e-08	9.3043482e-08	9.2723738e-08	9.2788348e-08	9.2799119e-08	9.2831421e-08	9.3275141e-08	9.3443298e-08	9.3791478e-08	9.3234554e-08	9.3091799e-08	9.2585402e-08	9.2461981e-08	9.2565799e-08	9.2577672e-08	9.2788348e-08	9.265554e-08	9.2371693e-08	9.2238324e-08	9.2550337e-08	9.2760182e-08	9.2644768e-08	9.2297135e-08	9.2354021e-08	9.2668238e-08	9.2935515e-08	9.3204733e-08	9.3025534e-08	9.2898794e-08	9.3251394e-08	9.2675144e-08	9.2543708e-08	9.2436302e-08	9.2443202e-08	9.2570772e-08	9.2633172e-08	9.2610527e-08	9.2388809e-08	9.2752174e-08	9.2654432e-08	9.2802154e-08	9.2798288e-08	9.2682043e-08	9.2740031e-08	9.2627928e-08	9.2643113e-08	9.2476888e-08	9.2535977e-08	9.2666859e-08	9.2560278e-08	9.2398196e-08	9.2387431e-08	9.2847159e-08	9.3016418e-08	9.2922541e-08	9.2683976e-08	9.2748039e-08	9.2659128e-08	9.2627928e-08	9.2613291e-08	9.266023e-08	9.2515819e-08	9.2700546e-08	9.2675414e-08	9.2835563e-08	9.2687564e-08	9.2841638e-08	9.2797187e-08	9.2978041e-08	9.2868149e-08	9.2810438e-08	9.2711865e-08	9.2471922e-08	9.2321159e-08	9.2648911e-08	9.2641734e-08	9.2720427e-08	9.2589268e-08	9.2536531e-08	9.2737267e-08	9.2649735e-08	9.2520793e-08	9.2667136e-08	9.2609426e-08	9.252328e-08	9.2696681e-08	9.2640903e-08	9.2541228e-08	9.2791389e-08	9.2666582e-08	9.2627097e-08	9.2632341e-08	9.263897e-08	9.2764878e-08	9.2609149e-08	9.2635659e-08	9.2671826e-08	9.2721805e-08	9.2834462e-08	9.2659405e-08	9.2698613e-08	9.2772609e-08	9.2534322e-08	9.266023e-08	9.2663541e-08	9.2739477e-08	9.2824521e-08	9.2594242e-08	9.2483518e-08	9.2539295e-08	9.2785314e-08	9.2989083e-08	9.3431147e-08	9.3588532e-08	9.3426173e-08	9.3499345e-08	9.37357e-08	9.3907722e-08	9.4246793e-08	9.3049827e-08	9.2886921e-08	8.9979977e-08	8.7403819e-08	8.7571422e-08	8.8408605e-08	9.0114725e-08	9.1366907e-08	9.1605195e-08	9.2372794e-08	9.2531288e-08	9.2592309e-08	9.266796e-08	9.2773163e-08	9.2491248e-08	9.2662994e-08	9.276571e-08	9.2430504e-08	9.2638416e-08	9.2690605e-08	9.2570772e-08	9.2692261e-08	9.2615501e-08	9.2787246e-08	9.2770676e-08	9.2421942e-08	9.2498148e-08	9.2452865e-08	9.2679279e-08	9.2718764e-08	9.2499533e-08	9.24421e-08	9.2683976e-08	9.2837773e-08	9.2690051e-08	9.2500635e-08	9.2897693e-08	9.2738922e-08	9.2756039e-08	9.2403994e-08
9.2754384e-08	9.3131838e-08	9.3971501e-08	9.4738553e-08	9.2438789e-08	9.3056457e-08	9.2863729e-08	9.2587889e-08	9.2503676e-08	9.248545e-08	9.2481585e-08	9.2623232e-08	9.2706067e-08	9.2798565e-08	9.2791659e-08	9.2770954e-08	9.2588991e-08	9.2565244e-08	9.2515549e-08	9.259562e-08	9.2593133e-08	9.2516927e-08	9.2510021e-08	9.2476064e-08	9.2486275e-08	9.2692815e-08	9.2625442e-08	9.2595897e-08	9.2596174e-08	9.2615778e-08	9.2679009e-08	9.2558899e-08	9.2499533e-08	9.2623786e-08	9.2698336e-08	9.2634551e-08	9.2617434e-08	9.2517752e-08	9.2618258e-08	9.2611913e-08	9.2561102e-08	9.2613568e-08	9.2601141e-08	9.2482964e-08	9.2567177e-08	9.2602519e-08	9.2766534e-08	9.2737544e-08	9.2775096e-08	9.2748863e-08	9.2659128e-08	9.264587e-08	9.2739199e-08	9.2468333e-08	9.2615501e-08	9.2539295e-08	9.2581537e-08	9.2500635e-08	9.2517482e-08	9.2363408e-08	9.1948408e-08	9.2074316e-08	9.2377213e-08	9.2628753e-08	9.2621853e-08	9.2483795e-08	9.2025438e-08	9.2237777e-08	9.2558345e-08	9.2273666e-08	9.2954572e-08	9.2577395e-08	9.2576293e-08	9.2692815e-08	9.2590923e-08	9.2526314e-08	9.2489039e-08	9.2538464e-08	9.2651398e-08	9.25357e-08	9.2570495e-08	9.2555304e-08	9.2672103e-08	9.2608595e-08	9.2693639e-08	9.2741409e-08	9.2777029e-08	9.262682e-08	9.2703303e-08	9.2769845e-08	9.271573e-08	9.2669069e-08	9.2606385e-08	9.2682598e-08	9.2648079e-08	9.2748039e-08	9.2633996e-08	9.2574361e-08	9.2566076e-08	9.2582091e-08	9.2612737e-08	9.2621576e-08	9.2615778e-08	9.2680388e-08	9.2566353e-08	9.2661608e-08	9.2632618e-08	9.2748863e-08	9.2633726e-08	9.2646424e-08	9.265554e-08	9.2778684e-08	9.259341e-08	9.2846605e-08	9.2844125e-08	9.2726772e-08	9.27323e-08	9.2661885e-08	9.2639795e-08	9.2613568e-08	9.2696951e-08	9.281375e-08	9.2688673e-08	9.2302386e-08	9.2518306e-08	9.2580983e-08	9.2658851e-08	9.2611636e-08	9.2697782e-08	9.2640349e-08	9.2680111e-08	9.2482964e-08	9.2418631e-08	9.2553648e-08	9.2568008e-08	9.2616602e-08	9.2635659e-08	9.2761013e-08	9.2735334e-08	9.2537633e-08	9.2740578e-08	9.2496769e-08	9.2497324e-08	9.2393506e-08	9.2488762e-08	9.2522448e-08	9.2555034e-08	9.2541228e-08	9.2525489e-08	9.2634828e-08	9.2836117e-08	9.2906802e-08	9.3113613e-08	9.3121066e-08	9.363216e-08	9.4068142e-08	9.3304131e-08	9.2595897e-08	9.2224241e-08	9.2120146e-08	9.2339384e-08	9.1898983e-08	9.2483518e-08	9.1830231e-08	9.2079837e-08	9.1962214e-08	9.2118214e-08	9.2174268e-08	9.1504411e-08	9.2118214e-08	9.2396263e-08	9.2344351e-08	9.2045319e-08	9.2068241e-08	9.2310941e-08	9.2617157e-08	9.2561933e-08	9.2523827e-08	9.2877258e-08	9.3126864e-08	9.315724e-08	9.2460049e-08	9.2737821e-08	9.2646978e-08	9.2355677e-08	9.2404548e-08	9.2594789e-08	9.2665204e-08	9.2705235e-08	9.2539565e-08	9.269916e-08	9.2798842e-08	9.2620745e-08	9.0283429e-08	9.209392e-08	9.2549506e-08	9.1159542e-08	9.2837496e-08	9.2740855e-08	9.2825623e-08	9.272015e-08	9.2741963e-08	9.2615501e-08	9.2761844e-08	9.2615224e-08	9.2603905e-08	9.2625719e-08	9.2594789e-08	9.264118e-08	9.2708277e-08	9.2636483e-08	9.2793869e-08	9.2913702e-08	9.2769575e-08	9.2558068e-08	9.2290236e-08	9.2054712e-08	9.2097231e-08	9.2397919e-08	9.2554203e-08	9.2662162e-08	9.2503122e-08	9.2496215e-08	9.2618258e-08	9.2523557e-08	9.2734503e-08	9.2559169e-08	9.2633996e-08	9.2595066e-08	9.2479652e-08	9.2266212e-08	9.235098e-08	9.253791e-08	9.2622123e-08	9.2609703e-08	9.2621576e-08	9.2752728e-08	9.2751627e-08	9.2711588e-08	9.2715453e-08	9.2743896e-08	9.2595343e-08	9.2753282e-08	9.2587335e-08	9.2497046e-08	9.258126e-08	9.2734233e-08	9.2627097e-08	9.2648357e-08	9.2658574e-08	9.2629307e-08	9.2648079e-08	9.273478e-08	9.2424429e-08	9.261025e-08	9.2585957e-08	9.2703857e-08	9.2603074e-08	9.2545918e-08	9.2590376e-08	9.260777e-08	9.2561656e-08	9.2525212e-08	9.2471367e-08	9.2577395e-08	9.2559723e-08	9.26456e-08	9.2675414e-08	9.2491248e-08	9.2531288e-08	9.2613291e-08	9.2467225e-08	9.2663271e-08	9.2768744e-08	9.2720427e-08	9.2526591e-08	9.2498148e-08	9.2563312e-08	9.2702201e-08	9.2691153e-08	9.2631794e-08	9.2559446e-08	9.276819e-08	9.2556967e-08	9.272015e-08	9.258568e-08	9.2468056e-08	9.194509e-08	9.1914721e-08	9.2445411e-08	9.276571e-08	9.2742233e-08	9.2735057e-08	9.2907356e-08	9.3345825e-08	9.4029211e-08	9.3387797e-08	9.2858755e-08	9.2784759e-08	9.2642559e-08	9.2519137e-08	9.2571319e-08	9.2537363e-08	9.2385768e-08	9.2424152e-08	9.2627928e-08	9.263897e-08	9.2801322e-08	9.2592856e-08	9.2650012e-08	9.2591755e-08	9.2416975e-08	9.2569387e-08	9.2553925e-08	9.2558622e-08	9.2559723e-08	9.2511407e-08	9.2466948e-08	9.2520239e-08	9.2516373e-08	9.2626266e-08	9.2691707e-08	9.274914e-08	9.2814581e-08	9.2785861e-08	9.2823967e-08	9.265581e-08	9.2497046e-08	9.2878359e-08	9.2591478e-08	9.2782827e-08	9.2647532e-08	9.261025e-08	9.2679009e-08	9.2674036e-08	9.2573252e-08	9.2548682e-08	9.2492904e-08	9.2521617e-08	9.2394053e-08	9.2532112e-08	9.2535423e-08	9.256884e-08	9.258568e-08	9.2656641e-08	9.2560278e-08	9.2799667e-08	9.2701093e-08	9.2746106e-08	9.2289405e-08	9.2531288e-08	9.3233169e-08	9.3489682e-08	9.3090698e-08	9.3275965e-08	9.323869e-08	9.3091522e-08	9.3134048e-08	9.318844e-08	9.347864e-08	9.3949687e-08	9.3674956e-08	9.2926129e-08	9.274914e-08	9.2571874e-08	9.2791389e-08	9.3145921e-08	9.3015871e-08	9.283584e-08	9.2625719e-08	9.2470813e-08	9.2204637e-08	9.1937082e-08	9.2104131e-08	9.2267321e-08	9.2654432e-08	9.2704411e-08	9.2925305e-08	9.2705235e-08	9.2383011e-08	9.300593e-08	9.3167728e-08	9.3013661e-08	9.2977764e-08	9.2883887e-08	9.272015e-08	9.2499256e-08	9.2686463e-08	9.2846605e-08	9.2767642e-08	9.2899896e-08	9.2568285e-08	9.2841638e-08	9.2732847e-08	9.2889685e-08	9.2894652e-08	9.2966168e-08	9.2852133e-08	9.2703026e-08	9.2659675e-08	9.2632064e-08	9.258568e-08	9.253791e-08	9.2727326e-08	9.2974453e-08	9.3357976e-08	9.3529167e-08	9.3518949e-08	9.3016418e-08	9.2538464e-08	9.2370861e-08	9.2610804e-08	9.2580983e-08	9.249014e-08	9.2471922e-08	9.2454798e-08	9.2517752e-08	9.2626266e-08	9.3088765e-08	9.313846e-08	9.311389e-08	9.3134872e-08	9.3137636e-08	9.3028014e-08	9.2797457e-08	9.2547026e-08	9.2630685e-08	9.2441546e-08	9.2602519e-08	9.2672103e-08	9.2731746e-08	9.2466124e-08	9.2285269e-08	9.2328889e-08	9.2450662e-08	9.2668792e-08	9.2656087e-08	9.2555034e-08	9.263897e-08	9.2716007e-08	9.2752174e-08	9.2732023e-08	9.2911769e-08	9.2743065e-08	9.268232e-08	9.2674867e-08	9.2436025e-08	9.2516096e-08	9.2688673e-08	9.2696126e-08	9.2965891e-08	9.3124378e-08	9.2921432e-08	9.2822312e-08	9.2757148e-08	9.2735334e-08	9.2556967e-08	9.2634551e-08	9.2765433e-08	9.2867595e-08	9.2826454e-08	9.2542884e-08	9.2592032e-08	9.2933035e-08	9.3427829e-08	9.3121344e-08	9.3287014e-08	9.3102017e-08	9.3008133e-08	9.3320146e-08	9.3876793e-08	9.4175e-08	9.418936e-08	9.3970677e-08	9.1466305e-08	8.8221398e-08	8.6730651e-08	8.7984766e-08	8.9456186e-08	9.0745097e-08	9.0812186e-08	9.2169849e-08	9.2418631e-08	9.236534e-08	9.2401507e-08	9.2404548e-08	9.2619921e-08	9.2541228e-08	9.2747207e-08	9.2788625e-08	9.2771231e-08	9.2843294e-08	9.2676522e-08	9.2682875e-08	9.2866216e-08	9.2547026e-08	9.2579882e-08	9.2390465e-08	9.2313705e-08	9.2495114e-08	9.2640072e-08	9.2830597e-08	9.2595343e-08	9.2451486e-08	9.2469435e-08	9.2282228e-08	9.2459494e-08	9.2648079e-08	9.2978588e-08	9.3241177e-08	9.3103949e-08	9.2889131e-08
9.2779239e-08	9.3039063e-08	9.3806108e-08	9.5011352e-08	9.404053e-08	9.3460969e-08	9.2497878e-08	9.2597276e-08	9.263676e-08	9.2722907e-08	9.2797187e-08	9.3000132e-08	9.2986049e-08	9.2671826e-08	9.2636483e-08	9.2482686e-08	9.2605283e-08	9.2606939e-08	9.2668792e-08	9.2671826e-08	9.2633996e-08	9.2600864e-08	9.2566353e-08	9.2688673e-08	9.2652776e-08	9.259783e-08	9.2632341e-08	9.2508088e-08	9.2594789e-08	9.2589545e-08	9.24733e-08	9.256911e-08	9.2608047e-08	9.2687841e-08	9.2588166e-08	9.26536e-08	9.2674867e-08	9.2586781e-08	9.2530733e-08	9.2607493e-08	9.263124e-08	9.2602797e-08	9.2687287e-08	9.2658574e-08	9.2543708e-08	9.2672934e-08	9.2750241e-08	9.2747761e-08	9.264339e-08	9.2707722e-08	9.257657e-08	9.2684807e-08	9.2509197e-08	9.268895e-08	9.2497878e-08	9.2685355e-08	9.249014e-08	9.2650012e-08	9.256884e-08	9.257657e-08	9.2513339e-08	9.2547573e-08	9.2417245e-08	9.2389641e-08	9.3489682e-08	9.2431883e-08	9.1800686e-08	9.1867776e-08	9.2021025e-08	9.213975e-08	9.3028014e-08	9.2361198e-08	9.259783e-08	9.2490694e-08	9.2706344e-08	9.2613845e-08	9.2673481e-08	9.2706621e-08	9.2570772e-08	9.2555304e-08	9.2453973e-08	9.2662717e-08	9.2616879e-08	9.2839429e-08	9.2799944e-08	9.278255e-08	9.2663271e-08	9.2945456e-08	9.2786969e-08	9.2735334e-08	9.272788e-08	9.2802708e-08	9.2712689e-08	9.2620745e-08	9.2649465e-08	9.2522725e-08	9.2606115e-08	9.2538741e-08	9.255006e-08	9.2669069e-08	9.2562765e-08	9.2596174e-08	9.2558899e-08	9.2635659e-08	9.2724562e-08	9.2574908e-08	9.2650843e-08	9.2557514e-08	9.2771778e-08	9.2624056e-08	9.2709655e-08	9.2590099e-08	9.2808783e-08	9.2470266e-08	9.2629307e-08	9.2763777e-08	9.2566076e-08	9.2596451e-08	9.2671279e-08	9.2674313e-08	9.2728705e-08	9.2511407e-08	9.2428849e-08	9.2478544e-08	9.2381903e-08	9.26224e-08	9.2652499e-08	9.2703026e-08	9.2734503e-08	9.2680111e-08	9.2569387e-08	9.2633449e-08	9.2538464e-08	9.2622678e-08	9.2667136e-08	9.2725671e-08	9.2555304e-08	9.237224e-08	9.239433e-08	9.2401784e-08	9.2314536e-08	9.2273396e-08	9.2357055e-08	9.2474131e-08	9.2598931e-08	9.2526037e-08	9.2657473e-08	9.2690051e-08	9.2717663e-08	9.2780617e-08	9.2639795e-08	9.2728428e-08	9.3165248e-08	9.3450474e-08	9.3859121e-08	9.5249092e-08	9.3240899e-08	9.2908458e-08	9.2514995e-08	9.2496769e-08	9.2595066e-08	9.1733313e-08	9.162121e-08	9.1872749e-08	9.2014396e-08	9.1889589e-08	9.1513797e-08	9.1709566e-08	9.19473e-08	9.2107726e-08	9.2661061e-08	9.2783381e-08	9.2496769e-08	9.2542052e-08	9.2737821e-08	9.2724015e-08	9.2586781e-08	9.2455906e-08	9.2479652e-08	9.3129906e-08	9.3497135e-08	9.361559e-08	9.2639795e-08	9.250229e-08	9.2526314e-08	9.2426639e-08	9.2725394e-08	9.2596721e-08	9.218531e-08	9.263897e-08	9.2498425e-08	9.2502844e-08	9.2211543e-08	9.2162949e-08	9.1804822e-08	9.2014396e-08	9.2696403e-08	9.2811263e-08	9.2644768e-08	9.2800221e-08	9.2633449e-08	9.2623786e-08	9.270137e-08	9.2528801e-08	9.2625164e-08	9.2623786e-08	9.2666305e-08	9.2726772e-08	9.2642836e-08	9.2605838e-08	9.256442e-08	9.2607493e-08	9.2870906e-08	9.2732023e-08	9.2685909e-08	9.2602249e-08	9.2529625e-08	9.2621022e-08	9.2494012e-08	9.2528246e-08	9.2397094e-08	9.2464191e-08	9.2539018e-08	9.2572705e-08	9.2749694e-08	9.2613014e-08	9.2696403e-08	9.2594789e-08	9.2812094e-08	9.2677077e-08	9.2624056e-08	9.2541775e-08	9.2642004e-08	9.2564967e-08	9.255448e-08	9.2625442e-08	9.2509197e-08	9.2565244e-08	9.2598107e-08	9.252107e-08	9.2571042e-08	9.2737267e-08	9.2550614e-08	9.2613845e-08	9.2727326e-08	9.2736713e-08	9.2677901e-08	9.2707999e-08	9.2629861e-08	9.2558068e-08	9.2706621e-08	9.2548404e-08	9.252328e-08	9.2493458e-08	9.2513886e-08	9.2572975e-08	9.2654709e-08	9.2661061e-08	9.2522725e-08	9.2597553e-08	9.2620468e-08	9.2700823e-08	9.2563312e-08	9.268895e-08	9.2578226e-08	9.265333e-08	9.2806296e-08	9.2550891e-08	9.2586511e-08	9.2565521e-08	9.2609426e-08	9.2693085e-08	9.2623509e-08	9.2488484e-08	9.2535977e-08	9.2675144e-08	9.2656919e-08	9.2707445e-08	9.2578773e-08	9.2735611e-08	9.272788e-08	9.2610804e-08	9.2445134e-08	9.2639247e-08	9.2631517e-08	9.2211266e-08	9.188048e-08	9.167919e-08	9.2232526e-08	9.2471922e-08	9.2496492e-08	9.2498702e-08	9.265802e-08	9.3093732e-08	9.4016784e-08	9.3240899e-08	9.2709101e-08	9.2635659e-08	9.2461427e-08	9.2526037e-08	9.2603351e-08	9.2605283e-08	9.2524381e-08	9.2664372e-08	9.2801322e-08	9.277344e-08	9.2770954e-08	9.272236e-08	9.2738922e-08	9.2560278e-08	9.2621576e-08	9.257657e-08	9.2469712e-08	9.2465847e-08	9.2421942e-08	9.2549506e-08	9.2500912e-08	9.2608047e-08	9.2619366e-08	9.2744443e-08	9.267017e-08	9.272788e-08	9.273478e-08	9.266796e-08	9.2619921e-08	9.2520516e-08	9.2486275e-08	9.2435471e-08	9.2254062e-08	9.2401237e-08	9.2645045e-08	9.2639524e-08	9.2719873e-08	9.2534322e-08	9.2453142e-08	9.2453973e-08	9.2537633e-08	9.2587889e-08	9.2493735e-08	9.253101e-08	9.2592309e-08	9.2633172e-08	9.262461e-08	9.2684807e-08	9.2695849e-08	9.2764324e-08	9.2701093e-08	9.2675144e-08	9.2503122e-08	9.253322e-08	9.2538187e-08	9.2951531e-08	9.2787516e-08	9.3352455e-08	9.2643667e-08	9.2848815e-08	9.2982184e-08	9.3133771e-08	9.3306618e-08	9.3401049e-08	9.3054524e-08	9.2777306e-08	9.2753282e-08	9.2507541e-08	9.2783381e-08	9.2883887e-08	9.3004822e-08	9.3418997e-08	9.3174911e-08	9.2506987e-08	9.2586511e-08	9.2430504e-08	9.2127877e-08	9.1895942e-08	9.2153833e-08	9.2618812e-08	9.2872014e-08	9.3235933e-08	9.3077716e-08	9.2387701e-08	9.2067687e-08	9.2064653e-08	9.2154664e-08	9.2872838e-08	9.2436025e-08	9.2483518e-08	9.2762669e-08	9.2860965e-08	9.3020837e-08	9.3232067e-08	9.289824e-08	9.2715453e-08	9.2559723e-08	9.2700269e-08	9.2715453e-08	9.2769575e-08	9.2811817e-08	9.2918121e-08	9.2783928e-08	9.2815405e-08	9.2833908e-08	9.2817338e-08	9.2854066e-08	9.2908458e-08	9.3463726e-08	9.4023136e-08	9.3941132e-08	9.3393595e-08	9.3155307e-08	9.2854343e-08	9.2830319e-08	9.2774265e-08	9.282369e-08	9.2692815e-08	9.2507541e-08	9.2586234e-08	9.2789179e-08	9.2823413e-08	9.2989637e-08	9.3183196e-08	9.3378404e-08	9.3460415e-08	9.3443845e-08	9.3126864e-08	9.313846e-08	9.318402e-08	9.288361e-08	9.2970033e-08	9.2752728e-08	9.2690605e-08	9.2502567e-08	9.2572705e-08	9.2680111e-08	9.2618258e-08	9.2738098e-08	9.2635929e-08	9.2783104e-08	9.2638416e-08	9.2673211e-08	9.2765156e-08	9.269916e-08	9.2654709e-08	9.2738098e-08	9.27323e-08	9.2579604e-08	9.2596451e-08	9.2634551e-08	9.254564e-08	9.2601141e-08	9.2647532e-08	9.2738098e-08	9.2803809e-08	9.273257e-08	9.2615501e-08	9.2596174e-08	9.2597276e-08	9.2442654e-08	9.2652499e-08	9.2795254e-08	9.3009241e-08	9.2893551e-08	9.2890232e-08	9.2972243e-08	9.2855721e-08	9.2918953e-08	9.2968655e-08	9.2550891e-08	9.2548127e-08	9.2723738e-08	9.3031609e-08	9.350763e-08	9.4248996e-08	9.4477073e-08	9.355788e-08	9.2388532e-08	9.1086093e-08	8.9268148e-08	8.8270269e-08	8.9468614e-08	8.9755773e-08	9.0627189e-08	9.1991758e-08	9.2348223e-08	9.2301555e-08	9.2309286e-08	9.2592032e-08	9.2425253e-08	9.2556967e-08	9.2508643e-08	9.2586781e-08	9.2898517e-08	9.2823967e-08	9.2781718e-08	9.2527969e-08	9.2329721e-08	9.2527969e-08	9.2407312e-08	9.2581537e-08	9.260998e-08	9.2814858e-08	9.276598e-08	9.2891618e-08	9.2574084e-08	9.2424152e-08	9.2319503e-08	9.2499533e-08	9.2167639e-08	9.2524935e-08	9.2545093e-08	9.2650289e-08	9.2488484e-08	9.2656919e-08
9.2429673e-08	9.2437958e-08	9.220188e-08	9.1494471e-08	9.3502656e-08	8.9836121e-08	9.2450385e-08	9.263124e-08	9.2677347e-08	9.2761013e-08	9.2978318e-08	9.2805465e-08	9.266023e-08	9.2704688e-08	9.2525759e-08	9.2593687e-08	9.2711311e-08	9.2720427e-08	9.2675414e-08	9.2696681e-08	9.2764047e-08	9.2663271e-08	9.2704411e-08	9.2632618e-08	9.2693917e-08	9.2640349e-08	9.2498425e-08	9.2650566e-08	9.2474131e-08	9.249456e-08	9.263897e-08	9.2660784e-08	9.2574084e-08	9.2597276e-08	9.2639524e-08	9.2482409e-08	9.2465569e-08	9.2516096e-08	9.2542052e-08	9.2570218e-08	9.2589268e-08	9.2629861e-08	9.2517205e-08	9.2574908e-08	9.2675968e-08	9.2611081e-08	9.2635659e-08	9.2644768e-08	9.2772332e-08	9.2793591e-08	9.2698059e-08	9.2725948e-08	9.2702201e-08	9.2552547e-08	9.2532943e-08	9.2509751e-08	9.2671002e-08	9.2602797e-08	9.26768e-08	9.2603905e-08	9.2738922e-08	9.2572151e-08	9.25045e-08	9.1869708e-08	9.2086189e-08	9.1900084e-08	9.2892996e-08	9.2429119e-08	9.2344628e-08	9.2452041e-08	9.2477165e-08	9.2487106e-08	9.2630408e-08	9.2616879e-08	9.2490694e-08	9.2634274e-08	9.2587058e-08	9.2576016e-08	9.2566353e-08	9.2707445e-08	9.2677347e-08	9.2573806e-08	9.2727326e-08	9.2893274e-08	9.2670447e-08	9.2683976e-08	9.2773988e-08	9.2799119e-08	9.2738922e-08	9.2635382e-08	9.2646424e-08	9.2449277e-08	9.2728705e-08	9.2694748e-08	9.257657e-08	9.2465015e-08	9.2423321e-08	9.2465015e-08	9.2572428e-08	9.2478274e-08	9.2534599e-08	9.2596721e-08	9.2620468e-08	9.2662439e-08	9.2511129e-08	9.2714075e-08	9.2642836e-08	9.2599485e-08	9.2648634e-08	9.2867317e-08	9.2712689e-08	9.2400128e-08	9.2375558e-08	9.2427186e-08	9.2688673e-08	9.2629307e-08	9.2654155e-08	9.2682043e-08	9.2595343e-08	9.2494837e-08	9.2462528e-08	9.2526591e-08	9.2435471e-08	9.254785e-08	9.2720427e-08	9.2697505e-08	9.2725394e-08	9.2791659e-08	9.2578226e-08	9.2557791e-08	9.2616325e-08	9.2621853e-08	9.25045e-08	9.2553101e-08	9.2601418e-08	9.2610527e-08	9.2565521e-08	9.2492904e-08	9.2541498e-08	9.237997e-08	9.263676e-08	9.256911e-08	9.2596999e-08	9.2595343e-08	9.256911e-08	9.2679009e-08	9.2603905e-08	9.2659953e-08	9.2746376e-08	9.2672934e-08	9.2213753e-08	9.2399851e-08	9.2654155e-08	9.2923642e-08	9.2529625e-08	9.2988806e-08	9.2262901e-08	9.2433815e-08	9.2713798e-08	9.2635929e-08	9.2627374e-08	9.2471645e-08	9.2244399e-08	9.23797e-08	9.1904781e-08	9.1691341e-08	9.1488673e-08	9.165241e-08	9.2455352e-08	9.2506987e-08	9.2677901e-08	9.2569941e-08	9.2843017e-08	9.271794e-08	9.2608317e-08	9.2550891e-08	9.2488762e-08	9.242774e-08	9.2467225e-08	9.2928339e-08	9.349548e-08	9.4334595e-08	9.3022216e-08	9.2627651e-08	9.28814e-08	9.2989637e-08	9.2601695e-08	9.2130918e-08	9.2230316e-08	9.162342e-08	9.1796821e-08	9.1884345e-08	9.2331099e-08	9.3876793e-08	9.2115179e-08	9.2134783e-08	9.3449366e-08	9.229327e-08	9.2806296e-08	9.2614393e-08	9.2732023e-08	9.2576293e-08	9.2564697e-08	9.2597276e-08	9.2615778e-08	9.2673211e-08	9.2746653e-08	9.2578773e-08	9.2518029e-08	9.2619921e-08	9.2590376e-08	9.2448452e-08	9.2147481e-08	9.2509474e-08	9.2635105e-08	9.2660507e-08	9.2582646e-08	9.2594242e-08	9.2695295e-08	9.2571042e-08	9.2540397e-08	9.2618812e-08	9.2707999e-08	9.2740578e-08	9.2635382e-08	9.2503399e-08	9.2633172e-08	9.2605561e-08	9.2548404e-08	9.2544816e-08	9.2455075e-08	9.255448e-08	9.2582368e-08	9.2643937e-08	9.2747484e-08	9.2678732e-08	9.2692538e-08	9.2606662e-08	9.2461981e-08	9.2551161e-08	9.2584578e-08	9.2358157e-08	9.2646701e-08	9.2714899e-08	9.2691984e-08	9.2848815e-08	9.2737821e-08	9.2629584e-08	9.2604452e-08	9.2674867e-08	9.2616879e-08	9.268674e-08	9.2518583e-08	9.2622955e-08	9.262461e-08	9.2586234e-08	9.2470266e-08	9.254785e-08	9.276571e-08	9.268453e-08	9.2654432e-08	9.2595897e-08	9.2719318e-08	9.2684807e-08	9.2700823e-08	9.2692815e-08	9.2629307e-08	9.2743342e-08	9.2622678e-08	9.2583193e-08	9.2625442e-08	9.2498425e-08	9.246115e-08	9.2466124e-08	9.2577118e-08	9.2762392e-08	9.2569387e-08	9.2567731e-08	9.2541775e-08	9.2491248e-08	9.2376659e-08	9.2573806e-08	9.2608047e-08	9.2738098e-08	9.2682598e-08	9.2561656e-08	9.2191108e-08	9.237997e-08	9.2632618e-08	9.266796e-08	9.2480754e-08	9.2462528e-08	9.285931e-08	9.3465104e-08	9.485673e-08	9.3706156e-08	9.2282505e-08	9.2333032e-08	9.239875e-08	9.2504223e-08	9.2629861e-08	9.2569941e-08	9.2775373e-08	9.2691153e-08	9.2621576e-08	9.2695018e-08	9.2663541e-08	9.2779786e-08	9.2697228e-08	9.2557514e-08	9.2529625e-08	9.2481031e-08	9.2546195e-08	9.2571042e-08	9.2442924e-08	9.2554203e-08	9.2799119e-08	9.2742788e-08	9.2725671e-08	9.2781718e-08	9.2812648e-08	9.2770399e-08	9.2752451e-08	9.2505054e-08	9.2539295e-08	9.2514441e-08	9.2635382e-08	9.242774e-08	9.2383011e-08	9.2466401e-08	9.2585125e-08	9.265554e-08	9.2504223e-08	9.2633726e-08	9.2589545e-08	9.2616055e-08	9.2651945e-08	9.2601141e-08	9.2718217e-08	9.2758526e-08	9.2672657e-08	9.2624887e-08	9.2702479e-08	9.267238e-08	9.2668792e-08	9.2556689e-08	9.2349048e-08	9.2272842e-08	9.2349879e-08	9.2689774e-08	9.2694471e-08	9.2596451e-08	9.3299711e-08	9.3159997e-08	9.2521894e-08	9.2669893e-08	9.3119688e-08	9.3280939e-08	9.3257192e-08	9.2896862e-08	9.2346291e-08	9.1937359e-08	9.2183377e-08	9.2810161e-08	9.3016418e-08	9.2751904e-08	9.2625164e-08	9.2892442e-08	9.3431694e-08	9.3297508e-08	9.2666028e-08	9.265333e-08	9.254012e-08	9.2572151e-08	9.2690051e-08	9.2724015e-08	9.2855444e-08	9.2616879e-08	9.2836672e-08	9.302498e-08	9.2210712e-08	9.2086459e-08	9.2032067e-08	9.2035378e-08	9.2552824e-08	9.247551e-08	9.2287749e-08	9.2542329e-08	9.2805195e-08	9.2814304e-08	9.2902106e-08	9.2561656e-08	9.2487937e-08	9.2762114e-08	9.2731746e-08	9.2726495e-08	9.2640903e-08	9.2706067e-08	9.2876427e-08	9.2682875e-08	9.2543985e-08	9.273257e-08	9.2895483e-08	9.280464e-08	9.2798011e-08	9.2803532e-08	9.2631794e-08	9.284247e-08	9.2539295e-08	9.2805742e-08	9.284247e-08	9.2610804e-08	9.2498148e-08	9.2624887e-08	9.2711311e-08	9.2844125e-08	9.2907634e-08	9.2827555e-08	9.2683976e-08	9.2790003e-08	9.2739754e-08	9.2872838e-08	9.3129351e-08	9.3650108e-08	9.3338926e-08	9.3018905e-08	9.2752174e-08	9.2931927e-08	9.2850748e-08	9.2831698e-08	9.2813472e-08	9.2584301e-08	9.2685632e-08	9.2574638e-08	9.2700823e-08	9.2493735e-08	9.257657e-08	9.2583747e-08	9.2672103e-08	9.2615778e-08	9.2704134e-08	9.2537363e-08	9.2338006e-08	9.2432984e-08	9.2589822e-08	9.2596721e-08	9.2635929e-08	9.280685e-08	9.2687287e-08	9.251665e-08	9.2154664e-08	9.2116004e-08	9.2431605e-08	9.2676245e-08	9.2582646e-08	9.2712689e-08	9.3012275e-08	9.3081859e-08	9.3151719e-08	9.3110572e-08	9.3048172e-08	9.3502109e-08	9.3608691e-08	9.3473666e-08	9.2636206e-08	9.2077904e-08	9.2038142e-08	9.2561933e-08	9.2659405e-08	9.295595e-08	9.3325667e-08	9.3976197e-08	9.437187e-08	9.3763589e-08	9.285489e-08	9.1349513e-08	9.0179057e-08	8.8230507e-08	8.873856e-08	9.0745097e-08	9.0340862e-08	9.1873027e-08	9.231757e-08	9.2666305e-08	9.2696951e-08	9.259562e-08	9.2726225e-08	9.2507264e-08	9.250229e-08	9.2664926e-08	9.2531835e-08	9.2450662e-08	9.235098e-08	9.246115e-08	9.2436579e-08	9.2393506e-08	9.2524381e-08	9.2635929e-08	9.2669069e-08	9.2338006e-08	9.261219e-08	9.2306252e-08	9.258568e-08	9.246115e-08	9.2344351e-08	9.2219828e-08	9.2642281e-08	9.2400683e-08	9.2264834e-08	9.2209611e-08	9.2271463e-08	9.224744e-08
9.2527145e-08	9.1975743e-08	9.1257562e-08	8.9493462e-08	9.2444587e-08	9.0604551e-08	9.2368374e-08	9.2630408e-08	9.2793591e-08	9.2678178e-08	9.2498148e-08	9.2579882e-08	9.2453419e-08	9.2328065e-08	9.2482686e-08	9.2536808e-08	9.2599763e-08	9.265554e-08	9.2683422e-08	9.2699992e-08	9.2592032e-08	9.2717109e-08	9.2690605e-08	9.2550891e-08	9.2539018e-08	9.2604729e-08	9.2675414e-08	9.2607493e-08	9.2717386e-08	9.2755492e-08	9.2674313e-08	9.2549506e-08	9.2569941e-08	9.2527422e-08	9.2456183e-08	9.2615501e-08	9.2538741e-08	9.2598931e-08	9.253101e-08	9.2588444e-08	9.2571597e-08	9.2585402e-08	9.2632064e-08	9.2662162e-08	9.2731746e-08	9.2721251e-08	9.2719041e-08	9.2827555e-08	9.2785314e-08	9.2663271e-08	9.2658851e-08	9.2579327e-08	9.2679834e-08	9.2648634e-08	9.2673211e-08	9.2603074e-08	9.2509474e-08	9.2723738e-08	9.271352e-08	9.2625164e-08	9.2543161e-08	9.2646701e-08	9.2536254e-08	9.2582916e-08	9.2546195e-08	9.2281397e-08	9.1988994e-08	9.218062e-08	9.224965e-08	9.2576293e-08	9.2580706e-08	9.2673211e-08	9.2375835e-08	9.2487383e-08	9.2800775e-08	9.2610527e-08	9.2587889e-08	9.2574638e-08	9.2590923e-08	9.2635382e-08	9.2693639e-08	9.2704411e-08	9.2635929e-08	9.2570772e-08	9.2477165e-08	9.2435471e-08	9.2617157e-08	9.2421118e-08	9.2606115e-08	9.2534044e-08	9.2512785e-08	9.2728705e-08	9.2493735e-08	9.2493735e-08	9.243989e-08	9.2574638e-08	9.2531288e-08	9.2525212e-08	9.2673758e-08	9.2575185e-08	9.2705513e-08	9.2742788e-08	9.2670447e-08	9.2732023e-08	9.2837496e-08	9.2647802e-08	9.2618812e-08	9.2704134e-08	9.2691984e-08	9.2693362e-08	9.2671279e-08	9.2561102e-08	9.2503676e-08	9.2583193e-08	9.2613291e-08	9.2589268e-08	9.2470266e-08	9.2567454e-08	9.2515549e-08	9.2452318e-08	9.2353467e-08	9.2528524e-08	9.2680942e-08	9.2689774e-08	9.2664095e-08	9.2748039e-08	9.2698336e-08	9.2511684e-08	9.2583193e-08	9.2601695e-08	9.2578503e-08	9.254012e-08	9.2790835e-08	9.2667406e-08	9.2580436e-08	9.2640903e-08	9.2568563e-08	9.2407035e-08	9.2534876e-08	9.2421388e-08	9.2622123e-08	9.2572428e-08	9.2740031e-08	9.2638416e-08	9.2786692e-08	9.2582916e-08	9.26536e-08	9.2695295e-08	9.2657743e-08	9.2614393e-08	9.2535153e-08	9.2399574e-08	9.2152455e-08	9.2044218e-08	9.1303399e-08	9.168361e-08	9.1926594e-08	9.2427186e-08	9.2532389e-08	9.2572428e-08	9.2452595e-08	9.2418077e-08	9.2654432e-08	9.2572705e-08	9.2447898e-08	9.2190561e-08	9.2216787e-08	9.2337451e-08	9.2696951e-08	9.2635929e-08	9.2538464e-08	9.2727603e-08	9.2736165e-08	9.2683422e-08	9.2627374e-08	9.2530733e-08	9.256221e-08	9.2496769e-08	9.2422496e-08	9.2517205e-08	9.250892e-08	9.3979786e-08	9.2943523e-08	9.2685084e-08	9.2946287e-08	9.2662717e-08	9.275908e-08	9.2815128e-08	9.0581082e-08	9.2621576e-08	9.215853e-08	9.1487294e-08	9.1460507e-08	9.208177e-08	9.1974911e-08	9.2137817e-08	9.2251582e-08	9.2278363e-08	9.2646424e-08	9.2647255e-08	9.2610527e-08	9.2505609e-08	9.2571319e-08	9.2521617e-08	9.24421e-08	9.2595066e-08	9.2494282e-08	9.2589822e-08	9.2532666e-08	9.2560278e-08	9.2584024e-08	9.2553925e-08	9.2619644e-08	9.24733e-08	9.2526591e-08	9.2623232e-08	9.2715176e-08	9.2724839e-08	9.2583747e-08	9.2601141e-08	9.2691153e-08	9.2690328e-08	9.2780617e-08	9.2689774e-08	9.251665e-08	9.2691153e-08	9.2461427e-08	9.2586234e-08	9.2521347e-08	9.2462258e-08	9.2588166e-08	9.2570772e-08	9.2676522e-08	9.2677347e-08	9.2688673e-08	9.2785861e-08	9.2767365e-08	9.2694471e-08	9.2648634e-08	9.2616879e-08	9.2527145e-08	9.2539565e-08	9.2542329e-08	9.2635659e-08	9.2717663e-08	9.2439059e-08	9.2447067e-08	9.2539565e-08	9.2429396e-08	9.2534044e-08	9.2657743e-08	9.2704134e-08	9.2733679e-08	9.2695018e-08	9.2798288e-08	9.2833631e-08	9.2886644e-08	9.2899072e-08	9.2807952e-08	9.2680111e-08	9.2548959e-08	9.2666305e-08	9.2793591e-08	9.2727049e-08	9.2661061e-08	9.2608047e-08	9.2633726e-08	9.2576293e-08	9.265333e-08	9.2634551e-08	9.2622955e-08	9.278255e-08	9.2627928e-08	9.2514163e-08	9.2674036e-08	9.260004e-08	9.2725394e-08	9.2594512e-08	9.250008e-08	9.2580436e-08	9.2661061e-08	9.2794146e-08	9.2786692e-08	9.2501743e-08	9.2727049e-08	9.2687564e-08	9.2757702e-08	9.2579327e-08	9.2467779e-08	9.2414489e-08	9.2462528e-08	9.2559446e-08	9.2340485e-08	9.2316746e-08	9.2394885e-08	9.3198658e-08	9.166677e-08	9.1900638e-08	9.2285269e-08	9.2582646e-08	9.2574638e-08	9.2667406e-08	9.2638693e-08	9.2642281e-08	9.2701924e-08	9.2660507e-08	9.2880569e-08	9.2600587e-08	9.2630131e-08	9.2556412e-08	9.2356778e-08	9.2449277e-08	9.2486829e-08	9.2499533e-08	9.2697505e-08	9.2790003e-08	9.2711034e-08	9.2854066e-08	9.2767365e-08	9.2814027e-08	9.2715453e-08	9.2653053e-08	9.2614393e-08	9.2521347e-08	9.2632341e-08	9.2585125e-08	9.2511954e-08	9.2713798e-08	9.267238e-08	9.2617434e-08	9.2585957e-08	9.2611081e-08	9.2473023e-08	9.2407312e-08	9.2673211e-08	9.2813195e-08	9.2586511e-08	9.2703303e-08	9.2776475e-08	9.2792767e-08	9.2684253e-08	9.2692261e-08	9.2669893e-08	9.2677077e-08	9.2546472e-08	9.2539565e-08	9.2625164e-08	9.2662439e-08	9.266796e-08	9.2695572e-08	9.2578773e-08	9.2421665e-08	9.3061701e-08	9.3061423e-08	9.3278452e-08	9.2748863e-08	9.3249461e-08	9.3312416e-08	9.3120789e-08	9.2458663e-08	9.2339661e-08	9.2304042e-08	9.261467e-08	9.2746653e-08	9.3079926e-08	9.2876149e-08	9.2651398e-08	9.265802e-08	9.2940489e-08	9.2954572e-08	9.2635659e-08	9.2498148e-08	9.2455075e-08	9.2492627e-08	9.250229e-08	9.256221e-08	9.2176478e-08	9.1852591e-08	9.1942333e-08	9.2303765e-08	9.268674e-08	9.2057746e-08	9.1999489e-08	9.2009699e-08	9.2153833e-08	9.2401784e-08	9.2621022e-08	9.2235844e-08	9.2005834e-08	9.2104685e-08	9.2146379e-08	9.2488762e-08	9.2534599e-08	9.2478544e-08	9.2521617e-08	9.2400683e-08	9.2585402e-08	9.2668792e-08	9.2968925e-08	9.2785314e-08	9.2604729e-08	9.2491526e-08	9.2646424e-08	9.2738645e-08	9.2130641e-08	9.1654343e-08	9.1797645e-08	9.1896773e-08	9.2293824e-08	9.2514995e-08	9.261025e-08	9.2607493e-08	9.261025e-08	9.267459e-08	9.279028e-08	9.2531288e-08	9.2432437e-08	9.2539842e-08	9.2566076e-08	9.2299899e-08	9.2118214e-08	9.2140858e-08	9.2402061e-08	9.2798011e-08	9.280685e-08	9.2556967e-08	9.2791389e-08	9.279249e-08	9.2835563e-08	9.2831698e-08	9.2668792e-08	9.3002889e-08	9.2651668e-08	9.2541228e-08	9.2495391e-08	9.2693917e-08	9.2848545e-08	9.2905424e-08	9.2738922e-08	9.2696681e-08	9.2637862e-08	9.26536e-08	9.2595343e-08	9.2751627e-08	9.2682598e-08	9.2580706e-08	9.2689774e-08	9.2520239e-08	9.2635659e-08	9.2534599e-08	9.2540397e-08	9.2824799e-08	9.3156409e-08	9.3035744e-08	9.3386966e-08	9.3282871e-08	9.3404083e-08	9.3630497e-08	9.3877901e-08	9.409051e-08	9.4303118e-08	9.3967358e-08	9.4003255e-08	9.3481397e-08	9.2886367e-08	9.2374449e-08	9.2622678e-08	9.2529355e-08	9.2707445e-08	9.2859032e-08	9.3377302e-08	9.3756412e-08	9.3999944e-08	9.3789822e-08	9.316414e-08	9.1332112e-08	8.9346294e-08	8.8619835e-08	8.8160377e-08	8.9571053e-08	9.1648268e-08	9.1883244e-08	9.2407035e-08	9.2633172e-08	9.2777029e-08	9.2610527e-08	9.2650289e-08	9.2622678e-08	9.2480477e-08	9.2475787e-08	9.24421e-08	9.2325024e-08	9.2300176e-08	9.237997e-08	9.243216e-08	9.2629584e-08	9.2595897e-08	9.2614947e-08	9.2488207e-08	9.241338e-08	9.2182276e-08	9.2425253e-08	9.2441546e-08	9.2538741e-08	9.26224e-08	9.2625442e-08	9.2781718e-08	9.2812648e-08	9.24421e-08	9.2353467e-08	9.2843848e-08	9.2990192e-08
9.2548127e-08	9.2231978e-08	9.1409426e-08	9.1262258e-08	9.1265292e-08	9.2392952e-08	9.2716284e-08	9.2741963e-08	9.2598931e-08	9.2622123e-08	9.258126e-08	9.2294933e-08	9.2417245e-08	9.2626543e-08	9.2534599e-08	9.2561379e-08	9.2585957e-08	9.2669339e-08	9.2595897e-08	9.2542052e-08	9.2690328e-08	9.2659675e-08	9.2659405e-08	9.2725948e-08	9.2659128e-08	9.2557514e-08	9.2553371e-08	9.2643937e-08	9.2627928e-08	9.2619644e-08	9.2545363e-08	9.2605838e-08	9.2559169e-08	9.2421118e-08	9.2598384e-08	9.2555034e-08	9.2714899e-08	9.2617988e-08	9.2567177e-08	9.262903e-08	9.258126e-08	9.2652222e-08	9.2672103e-08	9.2754384e-08	9.2853789e-08	9.2846605e-08	9.2728158e-08	9.2631794e-08	9.2802431e-08	9.2530456e-08	9.2553101e-08	9.2558345e-08	9.2461427e-08	9.2502567e-08	9.2497878e-08	9.2490694e-08	9.2520516e-08	9.2516373e-08	9.2656087e-08	9.2775373e-08	9.2654432e-08	9.2599485e-08	9.2817338e-08	9.2473577e-08	9.2648357e-08	9.2524381e-08	9.2497878e-08	9.2488484e-08	9.2551993e-08	9.2497601e-08	9.249014e-08	9.2550614e-08	9.2669069e-08	9.2734233e-08	9.2671002e-08	9.2776475e-08	9.2728705e-08	9.2628198e-08	9.2666582e-08	9.2720697e-08	9.2606385e-08	9.2631517e-08	9.253322e-08	9.248987e-08	9.2572705e-08	9.2548404e-08	9.2509751e-08	9.2584848e-08	9.2562487e-08	9.2575462e-08	9.2462528e-08	9.2466671e-08	9.2498148e-08	9.2526037e-08	9.2619644e-08	9.2695572e-08	9.260004e-08	9.2694471e-08	9.2538741e-08	9.2685909e-08	9.2654986e-08	9.2659675e-08	9.2619644e-08	9.2685632e-08	9.2658297e-08	9.2718764e-08	9.2753559e-08	9.2659405e-08	9.2731746e-08	9.2757702e-08	9.2609149e-08	9.2567177e-08	9.2511954e-08	9.2660507e-08	9.2704411e-08	9.2589545e-08	9.2695572e-08	9.2371138e-08	9.2594512e-08	9.2558068e-08	9.2687841e-08	9.2752728e-08	9.264118e-08	9.260004e-08	9.2615224e-08	9.260004e-08	9.2682043e-08	9.2697505e-08	9.2581537e-08	9.2576016e-08	9.2590923e-08	9.2581537e-08	9.2619644e-08	9.2497324e-08	9.2697782e-08	9.2693639e-08	9.2624056e-08	9.2556412e-08	9.2560832e-08	9.2604182e-08	9.2589545e-08	9.2628753e-08	9.2500358e-08	9.2631794e-08	9.2615501e-08	9.2737544e-08	9.2812094e-08	9.2685084e-08	9.2526037e-08	9.2593687e-08	9.2598384e-08	9.2543431e-08	9.1608229e-08	9.1652687e-08	9.1792124e-08	9.1817803e-08	9.2360644e-08	9.2515549e-08	9.2550337e-08	9.2390465e-08	9.2628476e-08	9.2577118e-08	9.2610527e-08	9.2688119e-08	9.2622123e-08	9.2657196e-08	9.2719041e-08	9.2604452e-08	9.2811817e-08	9.2786138e-08	9.2704688e-08	9.2633449e-08	9.2480207e-08	9.2441546e-08	9.2366164e-08	9.2404271e-08	9.2515819e-08	9.2491526e-08	9.2425253e-08	9.2079006e-08	9.2008875e-08	9.2772332e-08	9.1995069e-08	9.2025438e-08	9.2196636e-08	9.2365617e-08	9.2453696e-08	9.284026e-08	9.3734599e-08	9.2846605e-08	9.3016418e-08	9.2511684e-08	9.1883514e-08	9.1821668e-08	9.2596451e-08	9.250892e-08	9.2416975e-08	9.2604729e-08	9.2246331e-08	9.241559e-08	9.2447898e-08	9.2558899e-08	9.2424983e-08	9.2495945e-08	9.2511129e-08	9.2544539e-08	9.2517752e-08	9.2465569e-08	9.2581537e-08	9.2568285e-08	9.2670447e-08	9.2757148e-08	9.2595897e-08	9.2551993e-08	9.2679009e-08	9.2589822e-08	9.2561933e-08	9.2666305e-08	9.2743342e-08	9.271573e-08	9.2735334e-08	9.2644768e-08	9.2657743e-08	9.2604452e-08	9.2618812e-08	9.2477165e-08	9.2601141e-08	9.2453973e-08	9.2408413e-08	9.2564967e-08	9.2561656e-08	9.2804363e-08	9.2679834e-08	9.2781718e-08	9.2640349e-08	9.269143e-08	9.2688673e-08	9.2696126e-08	9.2595343e-08	9.2506156e-08	9.2530179e-08	9.2480477e-08	9.2637038e-08	9.2650289e-08	9.2522448e-08	9.2621299e-08	9.2586234e-08	9.2531558e-08	9.2635382e-08	9.2645323e-08	9.2653053e-08	9.2677624e-08	9.2728158e-08	9.3010897e-08	9.3498791e-08	9.339967e-08	9.3102571e-08	9.2695572e-08	9.2862344e-08	9.2587335e-08	9.2771778e-08	9.2633726e-08	9.2594789e-08	9.2561656e-08	9.2611913e-08	9.2585402e-08	9.2488484e-08	9.2711865e-08	9.2596721e-08	9.2630408e-08	9.2614123e-08	9.2508643e-08	9.2622955e-08	9.2933305e-08	9.2688396e-08	9.2640626e-08	9.2490971e-08	9.2557514e-08	9.2421665e-08	9.2498425e-08	9.2621576e-08	9.2757425e-08	9.2437404e-08	9.2888577e-08	9.2474679e-08	9.2591755e-08	9.247772e-08	9.2632341e-08	9.2664372e-08	9.2608872e-08	9.2650843e-08	9.2491803e-08	9.2498148e-08	9.1459682e-08	9.1919688e-08	9.1423509e-08	9.1646058e-08	9.2114625e-08	9.2395162e-08	9.2578226e-08	9.2699715e-08	9.2666859e-08	9.2712689e-08	9.2739754e-08	9.2692538e-08	9.2722907e-08	9.240344e-08	9.2614393e-08	9.2409515e-08	9.2481308e-08	9.2544539e-08	9.2599763e-08	9.2623786e-08	9.2782273e-08	9.290045e-08	9.2954849e-08	9.289603e-08	9.2699992e-08	9.2759635e-08	9.2669069e-08	9.2630685e-08	9.247772e-08	9.2505054e-08	9.2598107e-08	9.2728705e-08	9.2563866e-08	9.2903761e-08	9.2796355e-08	9.274914e-08	9.2731192e-08	9.2736165e-08	9.2650566e-08	9.2685355e-08	9.2483518e-08	9.260998e-08	9.2669616e-08	9.2732023e-08	9.2923095e-08	9.2660784e-08	9.2830319e-08	9.2698883e-08	9.2710486e-08	9.2628753e-08	9.2775373e-08	9.2618812e-08	9.2690605e-08	9.2677347e-08	9.2710486e-08	9.277371e-08	9.2579882e-08	9.2676245e-08	9.2440168e-08	9.2952362e-08	9.3296954e-08	9.370229e-08	9.3412368e-08	9.3013107e-08	9.31161e-08	9.3356597e-08	9.3209145e-08	9.2618258e-08	9.2492904e-08	9.2593964e-08	9.2887753e-08	9.2824521e-08	9.3039063e-08	9.2776475e-08	9.2387431e-08	9.2217064e-08	9.2509474e-08	9.2418631e-08	9.2567731e-08	9.2461704e-08	9.2413657e-08	9.235761e-08	9.2201603e-08	9.2215132e-08	9.1951996e-08	9.1791847e-08	9.1372982e-08	9.1638881e-08	9.1951165e-08	9.2476064e-08	9.274472e-08	9.2631517e-08	9.2668792e-08	9.2666028e-08	9.2465569e-08	9.2188074e-08	9.2120978e-08	9.2342148e-08	9.2542329e-08	9.2483241e-08	9.2460873e-08	9.2311772e-08	9.2521617e-08	9.2714075e-08	9.2757425e-08	9.2741132e-08	9.2830042e-08	9.2503122e-08	9.253101e-08	9.2652499e-08	9.2666305e-08	9.2239709e-08	9.1651579e-08	9.1774176e-08	9.2247717e-08	9.2525212e-08	9.2546749e-08	9.2507818e-08	9.2615501e-08	9.2787246e-08	9.279691e-08	9.2804086e-08	9.2617157e-08	9.2574638e-08	9.2521347e-08	9.2391019e-08	9.2317848e-08	9.2237499e-08	9.2224241e-08	9.1975465e-08	9.1800686e-08	9.1986507e-08	9.2111591e-08	9.2393776e-08	9.2732023e-08	9.2819548e-08	9.2775373e-08	9.2877535e-08	9.2715176e-08	9.2863452e-08	9.2733401e-08	9.267459e-08	9.2704688e-08	9.2853789e-08	9.3098151e-08	9.2928616e-08	9.2639795e-08	9.2694194e-08	9.2710486e-08	9.2858208e-08	9.2807127e-08	9.2751904e-08	9.2639524e-08	9.2685355e-08	9.2949598e-08	9.2814581e-08	9.3112504e-08	9.3419821e-08	9.3148678e-08	9.3577214e-08	9.4416322e-08	9.4448076e-08	9.4654062e-08	9.4253416e-08	9.460436e-08	9.4916921e-08	9.4968556e-08	9.5029854e-08	9.4368559e-08	9.3296123e-08	9.3196448e-08	9.2384113e-08	9.2626266e-08	9.2390188e-08	9.252107e-08	9.2407312e-08	9.2816791e-08	9.3106159e-08	9.3362942e-08	9.3644857e-08	9.3957148e-08	9.3139569e-08	9.1921066e-08	9.0158622e-08	8.8800135e-08	8.7876529e-08	8.8936815e-08	9.212733e-08	9.1543896e-08	9.2128708e-08	9.2556412e-08	9.2618812e-08	9.2674867e-08	9.260777e-08	9.2559446e-08	9.265333e-08	9.2420841e-08	9.2404271e-08	9.2405926e-08	9.2641457e-08	9.2589545e-08	9.2832799e-08	9.2695572e-08	9.2694471e-08	9.2808229e-08	9.2570495e-08	9.2376105e-08	9.2535423e-08	9.2417523e-08	9.252107e-08	9.2553101e-08	9.274914e-08	9.2858208e-08	9.2790557e-08	9.2781718e-08	9.2356778e-08	9.2658851e-08	9.2749417e-08	9.271573e-08
9.254564e-08	9.2481585e-08	9.2287472e-08	9.2529902e-08	9.2395162e-08	9.2778961e-08	9.2780063e-08	9.2740301e-08	9.2758249e-08	9.2551439e-08	9.2464738e-08	9.2506433e-08	9.2520793e-08	9.2559723e-08	9.2684253e-08	9.258126e-08	9.2539842e-08	9.2616055e-08	9.2633996e-08	9.2608595e-08	9.2617988e-08	9.2728705e-08	9.2707445e-08	9.2548404e-08	9.2508365e-08	9.2640072e-08	9.2679279e-08	9.2682875e-08	9.2625164e-08	9.2609149e-08	9.2582646e-08	9.2515819e-08	9.2620745e-08	9.2668792e-08	9.2429396e-08	9.2606662e-08	9.268232e-08	9.2667136e-08	9.2646701e-08	9.2698336e-08	9.2730637e-08	9.2563589e-08	9.2712689e-08	9.2887198e-08	9.2656087e-08	9.253101e-08	9.2455906e-08	9.2439059e-08	9.2155766e-08	9.2539018e-08	9.2463083e-08	9.2293e-08	9.2426916e-08	9.2464468e-08	9.2666305e-08	9.2696951e-08	9.2683422e-08	9.2572975e-08	9.2569387e-08	9.2471922e-08	9.2747761e-08	9.2608595e-08	9.254012e-08	9.2622123e-08	9.2455075e-08	9.2477443e-08	9.2564967e-08	9.264118e-08	9.256442e-08	9.2650566e-08	9.2594242e-08	9.2661338e-08	9.2563312e-08	9.2639524e-08	9.2647802e-08	9.2578773e-08	9.2629584e-08	9.2739754e-08	9.2705235e-08	9.2682598e-08	9.2710486e-08	9.2553925e-08	9.2586511e-08	9.2538741e-08	9.2487106e-08	9.2580436e-08	9.2485728e-08	9.2548127e-08	9.2560832e-08	9.261467e-08	9.2516096e-08	9.2553101e-08	9.256221e-08	9.2609426e-08	9.2654432e-08	9.256911e-08	9.2719041e-08	9.2591478e-08	9.2629307e-08	9.2649465e-08	9.2712142e-08	9.2659953e-08	9.2770676e-08	9.2600317e-08	9.2543985e-08	9.2532389e-08	9.266796e-08	9.2731469e-08	9.2551439e-08	9.2589545e-08	9.2623232e-08	9.2551439e-08	9.2710486e-08	9.263676e-08	9.2641734e-08	9.2592032e-08	9.2555858e-08	9.2620191e-08	9.2544816e-08	9.276571e-08	9.2709655e-08	9.2547573e-08	9.2601418e-08	9.2617157e-08	9.2517482e-08	9.2603628e-08	9.2460596e-08	9.2638416e-08	9.2679009e-08	9.2899626e-08	9.2849092e-08	9.2730915e-08	9.26536e-08	9.2719041e-08	9.2634551e-08	9.2603905e-08	9.2642004e-08	9.2594242e-08	9.267238e-08	9.2593133e-08	9.26224e-08	9.2708554e-08	9.2753282e-08	9.276819e-08	9.2676522e-08	9.2733401e-08	9.2740855e-08	9.2680665e-08	9.2708554e-08	9.2678178e-08	9.277813e-08	9.2617988e-08	9.2182276e-08	9.1819736e-08	9.1901192e-08	9.2292169e-08	9.2387154e-08	9.2605006e-08	9.2607493e-08	9.2586234e-08	9.2625164e-08	9.2743065e-08	9.2724292e-08	9.2621299e-08	9.2781171e-08	9.271573e-08	9.2773163e-08	9.2765156e-08	9.2466124e-08	9.2559169e-08	9.2642836e-08	9.2431328e-08	9.2439613e-08	9.2392952e-08	9.2543431e-08	9.261246e-08	9.2567454e-08	9.2721251e-08	9.224302e-08	9.2010254e-08	9.1354757e-08	9.122774e-08	9.1613749e-08	9.185618e-08	9.1971877e-08	9.2337729e-08	9.1861978e-08	9.2140581e-08	9.4163127e-08	9.2903214e-08	9.2733401e-08	9.250892e-08	9.2270909e-08	9.2546195e-08	9.2493735e-08	9.2491248e-08	9.2210712e-08	9.2368651e-08	9.2484072e-08	9.2551716e-08	9.2532666e-08	9.2542329e-08	9.2516096e-08	9.2556967e-08	9.2551161e-08	9.2558899e-08	9.2538741e-08	9.2669339e-08	9.2649735e-08	9.257657e-08	9.2613291e-08	9.2616325e-08	9.2560278e-08	9.2701647e-08	9.2766811e-08	9.2756871e-08	9.2769021e-08	9.2696403e-08	9.260777e-08	9.2621022e-08	9.2649188e-08	9.2614947e-08	9.25912e-08	9.2517752e-08	9.2613014e-08	9.2608317e-08	9.2509197e-08	9.2680388e-08	9.2574361e-08	9.2622678e-08	9.2729259e-08	9.2769021e-08	9.2770676e-08	9.265802e-08	9.2602797e-08	9.2595897e-08	9.2551439e-08	9.2422496e-08	9.2481585e-08	9.2557791e-08	9.2607216e-08	9.2605006e-08	9.2586511e-08	9.2394053e-08	9.2547573e-08	9.2479929e-08	9.2553101e-08	9.2642281e-08	9.2502567e-08	9.2553925e-08	9.2585957e-08	9.2635105e-08	9.2721805e-08	9.3252773e-08	9.4999756e-08	9.2582646e-08	9.272236e-08	9.2677347e-08	9.2565244e-08	9.2698883e-08	9.2587058e-08	9.26456e-08	9.2507818e-08	9.2653877e-08	9.268232e-08	9.2666859e-08	9.2731469e-08	9.2549506e-08	9.2785314e-08	9.2708824e-08	9.2571319e-08	9.2685632e-08	9.3058944e-08	9.3312416e-08	9.3029676e-08	9.2673758e-08	9.2594789e-08	9.2495391e-08	9.2706067e-08	9.2734233e-08	9.2750795e-08	9.280464e-08	9.322406e-08	9.2600864e-08	9.2801876e-08	9.2743065e-08	9.2721805e-08	9.2604452e-08	9.2619644e-08	9.2677901e-08	9.265581e-08	9.2649735e-08	9.2390188e-08	9.2184209e-08	9.1701835e-08	9.1754849e-08	9.2427463e-08	9.2627651e-08	9.2669616e-08	9.2663271e-08	9.2602797e-08	9.2573806e-08	9.2606385e-08	9.256911e-08	9.2612737e-08	9.2434369e-08	9.2498425e-08	9.2496769e-08	9.2568008e-08	9.2678732e-08	9.2687564e-08	9.2769021e-08	9.2788348e-08	9.2746106e-08	9.2770399e-08	9.2578773e-08	9.2277531e-08	9.2505054e-08	9.2536254e-08	9.2656364e-08	9.2685355e-08	9.2706067e-08	9.2648911e-08	9.2741132e-08	9.2590376e-08	9.2911499e-08	9.2845227e-08	9.2783928e-08	9.2606385e-08	9.2696951e-08	9.2810716e-08	9.2505331e-08	9.2545363e-08	9.2584024e-08	9.2598384e-08	9.265802e-08	9.2715453e-08	9.2659405e-08	9.2762114e-08	9.2653053e-08	9.2751904e-08	9.26536e-08	9.2544816e-08	9.2587058e-08	9.272015e-08	9.2709655e-08	9.2727049e-08	9.268895e-08	9.2583193e-08	9.2606939e-08	9.2565244e-08	9.2503122e-08	9.2793044e-08	9.3290048e-08	9.3829854e-08	9.3902202e-08	9.3513151e-08	9.3232345e-08	9.3054524e-08	9.3183466e-08	9.2785037e-08	9.2380247e-08	9.2342695e-08	9.2346838e-08	9.2540951e-08	9.2562765e-08	9.2674313e-08	9.2379146e-08	9.1973533e-08	9.1948131e-08	9.2314814e-08	9.2618535e-08	9.2866763e-08	9.2788902e-08	9.2741686e-08	9.2457284e-08	9.2079006e-08	9.2027371e-08	9.2123464e-08	9.1923276e-08	9.1828568e-08	9.231205e-08	9.2642836e-08	9.247551e-08	9.2450108e-08	9.2488484e-08	9.2406758e-08	9.2426639e-08	9.2491803e-08	9.2432714e-08	9.2557514e-08	9.256442e-08	9.2751627e-08	9.2802431e-08	9.28502e-08	9.2888577e-08	9.3068607e-08	9.2781448e-08	9.2677901e-08	9.2568563e-08	9.2880569e-08	9.2726772e-08	9.2592032e-08	9.2611081e-08	9.2622678e-08	9.2362576e-08	9.2382734e-08	9.2451764e-08	9.250671e-08	9.2448452e-08	9.2678178e-08	9.2930271e-08	9.2622678e-08	9.2575739e-08	9.269143e-08	9.2888854e-08	9.2819e-08	9.2648357e-08	9.2619644e-08	9.243989e-08	9.2394885e-08	9.2408968e-08	9.2310394e-08	9.2072931e-08	9.2067964e-08	9.2241088e-08	9.2502567e-08	9.2631517e-08	9.2549783e-08	9.2467502e-08	9.2572151e-08	9.2909836e-08	9.2920054e-08	9.2946841e-08	9.3217984e-08	9.2878913e-08	9.2993503e-08	9.2938279e-08	9.2735057e-08	9.2693917e-08	9.2644768e-08	9.2761013e-08	9.2750518e-08	9.2735057e-08	9.2594789e-08	9.2733124e-08	9.3047895e-08	9.3104774e-08	9.3637958e-08	9.381025e-08	9.4444211e-08	9.5908177e-08	9.6553734e-08	9.685553e-08	9.7438132e-08	9.6968741e-08	9.6325941e-08	9.5357052e-08	9.5047525e-08	9.4586689e-08	9.433073e-08	9.4147666e-08	9.3418997e-08	9.2649188e-08	9.2670447e-08	9.2212922e-08	9.203842e-08	9.2422496e-08	9.3045962e-08	9.3166072e-08	9.32964e-08	9.3502933e-08	9.3799486e-08	9.4006573e-08	9.3430316e-08	9.239875e-08	9.1568197e-08	8.987174e-08	8.857041e-08	8.9250754e-08	9.0884257e-08	9.0521162e-08	9.2059402e-08	9.2513886e-08	9.2517205e-08	9.2357887e-08	9.2451209e-08	9.257905e-08	9.2525489e-08	9.2649188e-08	9.2522171e-08	9.2482409e-08	9.2570495e-08	9.2710486e-08	9.2867595e-08	9.2750795e-08	9.2586511e-08	9.2615501e-08	9.2668238e-08	9.2623786e-08	9.2392675e-08	9.2501189e-08	9.2709101e-08	9.2778407e-08	9.2603074e-08	9.2623786e-08	9.2856546e-08	9.26768e-08	9.2713798e-08	9.2459771e-08	9.2327234e-08	9.242774e-08
9.2559446e-08	9.25912e-08	9.2583193e-08	9.2656364e-08	9.2597553e-08	9.2601418e-08	9.264587e-08	9.2761844e-08	9.2702479e-08	9.2561102e-08	9.2524104e-08	9.2552547e-08	9.2467502e-08	9.2616055e-08	9.2698059e-08	9.2696681e-08	9.2673758e-08	9.2640349e-08	9.2615778e-08	9.26456e-08	9.2706621e-08	9.2570495e-08	9.2436579e-08	9.2546195e-08	9.2529902e-08	9.2491803e-08	9.2498425e-08	9.2525489e-08	9.2574638e-08	9.2661608e-08	9.2614393e-08	9.2670724e-08	9.2694194e-08	9.2609149e-08	9.2758249e-08	9.2607216e-08	9.2590099e-08	9.2660507e-08	9.2787793e-08	9.2692815e-08	9.2667683e-08	9.2773988e-08	9.2811263e-08	9.2525212e-08	9.2719873e-08	9.264339e-08	9.2605838e-08	9.24421e-08	9.2455906e-08	9.243216e-08	9.2534322e-08	9.2580436e-08	9.2599485e-08	9.2584024e-08	9.2558068e-08	9.2663818e-08	9.2619366e-08	9.2543161e-08	9.2577395e-08	9.2598384e-08	9.2597276e-08	9.2561656e-08	9.2689774e-08	9.2509197e-08	9.2465847e-08	9.2721805e-08	9.2712966e-08	9.2666582e-08	9.2736165e-08	9.2598384e-08	9.2628476e-08	9.2527692e-08	9.2552547e-08	9.2499256e-08	9.2484072e-08	9.2670447e-08	9.2633449e-08	9.2782827e-08	9.2768467e-08	9.2832252e-08	9.262682e-08	9.2608872e-08	9.2558899e-08	9.2617434e-08	9.2809607e-08	9.2654432e-08	9.261219e-08	9.273257e-08	9.2685084e-08	9.2688673e-08	9.2718494e-08	9.2560278e-08	9.2558622e-08	9.2671279e-08	9.2590646e-08	9.2534599e-08	9.263897e-08	9.26536e-08	9.2676245e-08	9.274693e-08	9.2538741e-08	9.2560832e-08	9.2485728e-08	9.256911e-08	9.2668792e-08	9.2848268e-08	9.2658297e-08	9.2537086e-08	9.2630962e-08	9.2589545e-08	9.265554e-08	9.2732023e-08	9.2562487e-08	9.2481585e-08	9.2384944e-08	9.2492627e-08	9.247772e-08	9.2564143e-08	9.2626266e-08	9.2663541e-08	9.2615224e-08	9.2636483e-08	9.2662994e-08	9.2714075e-08	9.2771508e-08	9.2682875e-08	9.2698613e-08	9.2629861e-08	9.2781448e-08	9.2948497e-08	9.2591478e-08	9.2744997e-08	9.262903e-08	9.2626543e-08	9.2637592e-08	9.2639524e-08	9.2587889e-08	9.2727326e-08	9.2711034e-08	9.2633996e-08	9.2498979e-08	9.2516096e-08	9.2638416e-08	9.2603905e-08	9.2609703e-08	9.2730915e-08	9.2682043e-08	9.2618258e-08	9.2735888e-08	9.2683422e-08	9.272263e-08	9.2595343e-08	9.1083059e-08	9.2568563e-08	9.2520793e-08	9.2481308e-08	9.2711865e-08	9.2552824e-08	9.2614393e-08	9.2725671e-08	9.2719596e-08	9.257684e-08	9.2664926e-08	9.2658297e-08	9.2559169e-08	9.2739754e-08	9.2958437e-08	9.2745552e-08	9.2590646e-08	9.2497324e-08	9.2523557e-08	9.2621853e-08	9.2575185e-08	9.2479098e-08	9.2601695e-08	9.2635659e-08	9.2867872e-08	9.2719318e-08	9.2729536e-08	9.2164882e-08	9.1640537e-08	9.1686921e-08	9.1942603e-08	9.2057192e-08	9.200501e-08	9.1573717e-08	9.1926864e-08	9.1882413e-08	9.1718952e-08	9.2038142e-08	9.1797091e-08	9.2304596e-08	9.2586781e-08	9.2402338e-08	9.2575462e-08	9.2511954e-08	9.2518306e-08	9.254012e-08	9.2632064e-08	9.2539018e-08	9.2752451e-08	9.2623232e-08	9.264587e-08	9.2621299e-08	9.2801599e-08	9.2649465e-08	9.2602249e-08	9.2644214e-08	9.2613568e-08	9.2695849e-08	9.2721805e-08	9.262903e-08	9.2638416e-08	9.2555304e-08	9.2634274e-08	9.2723184e-08	9.2681212e-08	9.2675144e-08	9.279249e-08	9.2732023e-08	9.2664649e-08	9.2679556e-08	9.2556689e-08	9.2480754e-08	9.2580706e-08	9.2590646e-08	9.2661061e-08	9.268674e-08	9.2803532e-08	9.2624887e-08	9.2610804e-08	9.2502844e-08	9.2609149e-08	9.2556689e-08	9.2587058e-08	9.25912e-08	9.2580159e-08	9.2571874e-08	9.2600864e-08	9.2691707e-08	9.2667136e-08	9.2664926e-08	9.2527145e-08	9.2637038e-08	9.2647255e-08	9.2769021e-08	9.2659675e-08	9.265581e-08	9.2602797e-08	9.2537633e-08	9.2557237e-08	9.2365894e-08	9.2315361e-08	9.231205e-08	9.3396352e-08	9.2751627e-08	9.2329721e-08	9.2410623e-08	9.2365617e-08	9.2665474e-08	9.2695018e-08	9.2646978e-08	9.267238e-08	9.2603905e-08	9.2665204e-08	9.267238e-08	9.2650566e-08	9.2603074e-08	9.2600587e-08	9.2633996e-08	9.2603074e-08	9.2621299e-08	9.2998469e-08	9.4602427e-08	9.2870629e-08	9.266023e-08	9.2596721e-08	9.2588166e-08	9.2777853e-08	9.2691984e-08	9.2785584e-08	9.2437958e-08	9.2416698e-08	9.2853512e-08	9.2849369e-08	9.2811817e-08	9.2783928e-08	9.2463637e-08	9.25045e-08	9.2481308e-08	9.2428571e-08	9.2568563e-08	9.2582646e-08	9.2426916e-08	9.243216e-08	9.254012e-08	9.2718764e-08	9.296258e-08	9.2944632e-08	9.2680111e-08	9.2495668e-08	9.2660507e-08	9.2632064e-08	9.256663e-08	9.2596721e-08	9.2403717e-08	9.2378315e-08	9.2505879e-08	9.26536e-08	9.2602797e-08	9.2783104e-08	9.2973067e-08	9.2819825e-08	9.2742788e-08	9.277592e-08	9.2821757e-08	9.2807397e-08	9.2750795e-08	9.2807127e-08	9.2665751e-08	9.2700823e-08	9.2724015e-08	9.2744166e-08	9.2679834e-08	9.2827001e-08	9.2716007e-08	9.2457007e-08	9.2537086e-08	9.2626266e-08	9.2657473e-08	9.1874405e-08	9.2540397e-08	9.2530179e-08	9.2671549e-08	9.2463083e-08	9.2370584e-08	9.2467779e-08	9.2632064e-08	9.2482964e-08	9.2508088e-08	9.2511954e-08	9.2636206e-08	9.2751627e-08	9.264118e-08	9.2625164e-08	9.2760459e-08	9.2716832e-08	9.2719873e-08	9.2627097e-08	9.2577395e-08	9.2317848e-08	9.2330275e-08	9.2091156e-08	9.2717663e-08	9.1254805e-08	9.3571138e-08	9.3090421e-08	9.2999578e-08	9.2848545e-08	9.2869527e-08	9.3001233e-08	9.2611359e-08	9.2228113e-08	9.2201049e-08	9.1987616e-08	9.2062166e-08	9.2150245e-08	9.2018261e-08	9.1784671e-08	9.1972979e-08	9.2722082e-08	9.2858208e-08	9.3108916e-08	9.3055078e-08	9.2756871e-08	9.2544539e-08	9.2574361e-08	9.2354568e-08	9.2318679e-08	9.2491803e-08	9.2481585e-08	9.2341871e-08	9.2326133e-08	9.2460326e-08	9.2633449e-08	9.2537363e-08	9.2548682e-08	9.2559446e-08	9.268922e-08	9.2760459e-08	9.2757148e-08	9.2643667e-08	9.274472e-08	9.2849923e-08	9.2983839e-08	9.2849369e-08	9.2807952e-08	9.2914533e-08	9.2582368e-08	9.272236e-08	9.289603e-08	9.2739754e-08	9.2593964e-08	9.2442377e-08	9.2569941e-08	9.2588166e-08	9.2561933e-08	9.2478821e-08	9.2610804e-08	9.2693639e-08	9.2817338e-08	9.2669069e-08	9.2743065e-08	9.26224e-08	9.2611081e-08	9.2846335e-08	9.2894098e-08	9.2866486e-08	9.2493735e-08	9.249456e-08	9.2506433e-08	9.258126e-08	9.2449e-08	9.2402061e-08	9.258347e-08	9.2938556e-08	9.284495e-08	9.2510021e-08	9.2580436e-08	9.2560832e-08	9.2422496e-08	9.2618812e-08	9.2789456e-08	9.2966992e-08	9.1331565e-08	9.277344e-08	9.2271463e-08	9.2287202e-08	9.2711034e-08	9.2690605e-08	9.2491526e-08	9.2611359e-08	9.2917844e-08	9.2965337e-08	9.3132385e-08	9.3252496e-08	9.3421207e-08	9.414849e-08	9.5410343e-08	9.5792764e-08	9.6341125e-08	9.6259122e-08	9.5954839e-08	9.5575459e-08	9.5195801e-08	9.5399294e-08	9.5384387e-08	9.5164602e-08	9.4941775e-08	9.4630593e-08	9.4106802e-08	9.4197915e-08	9.40883e-08	9.2865385e-08	9.2111591e-08	9.2451209e-08	9.2915911e-08	9.3000132e-08	9.3193684e-08	9.3313517e-08	9.3550703e-08	9.3808872e-08	9.4092997e-08	9.4215316e-08	9.4053235e-08	9.2733124e-08	9.2435748e-08	9.1500269e-08	9.0850016e-08	8.9398476e-08	9.0353012e-08	9.1044676e-08	9.1763404e-08	9.217068e-08	9.2756594e-08	9.2645323e-08	9.262461e-08	9.2531288e-08	9.2622955e-08	9.2563035e-08	9.2522171e-08	9.2532389e-08	9.2518029e-08	9.2674036e-08	9.2541775e-08	9.2622123e-08	9.2567177e-08	9.2542052e-08	9.2652499e-08	9.2605838e-08	9.2482409e-08	9.2642004e-08	9.2690605e-08	9.2805742e-08	9.2747207e-08	9.2402061e-08	9.2268145e-08	9.2597553e-08	9.2651398e-08	9.2362299e-08	9.2159084e-08	9.2134229e-08
9.2619644e-08	9.2654986e-08	9.2682598e-08	9.2731469e-08	9.2624056e-08	9.2561933e-08	9.2479098e-08	9.2277809e-08	9.2439613e-08	9.262903e-08	9.2719596e-08	9.2873393e-08	9.2835563e-08	9.2744997e-08	9.2512785e-08	9.2574084e-08	9.2665751e-08	9.256221e-08	9.2706067e-08	9.2624056e-08	9.2727326e-08	9.2681212e-08	9.2681766e-08	9.257657e-08	9.263897e-08	9.2610804e-08	9.2549229e-08	9.2589268e-08	9.2524104e-08	9.2557237e-08	9.2606939e-08	9.2555304e-08	9.2488484e-08	9.2687017e-08	9.2722907e-08	9.2690051e-08	9.2537086e-08	9.2692815e-08	9.2742788e-08	9.2683976e-08	9.2634551e-08	9.2658574e-08	9.2680388e-08	9.2557514e-08	9.2635659e-08	9.2644768e-08	9.2678455e-08	9.265554e-08	9.2523003e-08	9.2518306e-08	9.2573529e-08	9.2723184e-08	9.2639247e-08	9.2601972e-08	9.2680665e-08	9.274914e-08	9.2702479e-08	9.2690883e-08	9.2562765e-08	9.2576293e-08	9.2465292e-08	9.2656087e-08	9.2480207e-08	9.2546472e-08	9.2650289e-08	9.2574638e-08	9.2607216e-08	9.2606939e-08	9.2682598e-08	9.2679279e-08	9.2705235e-08	9.2588714e-08	9.2835286e-08	9.2723738e-08	9.2698883e-08	9.261467e-08	9.2711034e-08	9.258347e-08	9.2724292e-08	9.2619366e-08	9.2631517e-08	9.2649188e-08	9.2723184e-08	9.2756316e-08	9.2580706e-08	9.258568e-08	9.2580159e-08	9.239875e-08	9.2602797e-08	9.2655263e-08	9.2580706e-08	9.2614393e-08	9.2633996e-08	9.2478274e-08	9.2495945e-08	9.26224e-08	9.2440722e-08	9.2611359e-08	9.2860141e-08	9.2825069e-08	9.2627097e-08	9.2618812e-08	9.274693e-08	9.276598e-08	9.2780063e-08	9.2592856e-08	9.2778684e-08	9.2560001e-08	9.255448e-08	9.256442e-08	9.2716562e-08	9.2591755e-08	9.2617434e-08	9.2567177e-08	9.2694748e-08	9.2476334e-08	9.2627097e-08	9.2757702e-08	9.2721805e-08	9.2622678e-08	9.2495391e-08	9.2646147e-08	9.271794e-08	9.2743619e-08	9.2740578e-08	9.2795801e-08	9.2675691e-08	9.2551439e-08	9.2459771e-08	9.275908e-08	9.2870629e-08	9.2727049e-08	9.2646424e-08	9.2535423e-08	9.2679556e-08	9.2718494e-08	9.2780063e-08	9.2545918e-08	9.268453e-08	9.2644214e-08	9.2445134e-08	9.256442e-08	9.2570772e-08	9.2623232e-08	9.2562765e-08	9.2365617e-08	9.2360921e-08	9.2426362e-08	9.2447898e-08	9.247551e-08	9.2430504e-08	9.2545363e-08	9.2419732e-08	9.2781995e-08	9.2709101e-08	9.2712689e-08	9.2476334e-08	9.2715176e-08	9.2726772e-08	9.2812925e-08	9.2637038e-08	9.2827001e-08	9.259562e-08	9.272263e-08	9.2824799e-08	9.2813195e-08	9.2674867e-08	9.2765433e-08	9.2687841e-08	9.2624056e-08	9.2654709e-08	9.2584024e-08	9.2603074e-08	9.2631517e-08	9.2614123e-08	9.2713798e-08	9.2541498e-08	9.2743896e-08	9.2898517e-08	9.2526868e-08	9.2183932e-08	9.195945e-08	9.2072383e-08	9.2254616e-08	9.1764235e-08	9.2008598e-08	9.2229769e-08	9.1892353e-08	9.1680299e-08	9.1567642e-08	9.2095576e-08	9.2538187e-08	9.2677901e-08	9.2709378e-08	9.2492073e-08	9.2655263e-08	9.2696681e-08	9.2712966e-08	9.2736713e-08	9.2730915e-08	9.2741686e-08	9.2789456e-08	9.2649188e-08	9.2755492e-08	9.2649735e-08	9.2701093e-08	9.2747761e-08	9.2658851e-08	9.2791112e-08	9.2780063e-08	9.2887475e-08	9.264118e-08	9.2629584e-08	9.2661608e-08	9.2729813e-08	9.2597276e-08	9.2761844e-08	9.2740031e-08	9.2660507e-08	9.261219e-08	9.2664926e-08	9.2530456e-08	9.2615778e-08	9.2551716e-08	9.2534044e-08	9.2513339e-08	9.25912e-08	9.2741132e-08	9.2748309e-08	9.2690328e-08	9.2694748e-08	9.2697505e-08	9.2683976e-08	9.2629307e-08	9.2537363e-08	9.2630408e-08	9.267459e-08	9.272788e-08	9.2772055e-08	9.2652499e-08	9.257657e-08	9.2591478e-08	9.2652222e-08	9.2658851e-08	9.2651398e-08	9.2719318e-08	9.2596451e-08	9.2469435e-08	9.250892e-08	9.2527422e-08	9.253101e-08	9.2603905e-08	9.2520793e-08	9.2060233e-08	9.1816695e-08	9.1991204e-08	9.2140304e-08	9.2526591e-08	9.2644768e-08	9.258568e-08	9.2807397e-08	9.2664095e-08	9.253322e-08	9.26536e-08	9.2518583e-08	9.2643937e-08	9.2480477e-08	9.2731192e-08	9.2812094e-08	9.2687017e-08	9.2802708e-08	9.2475787e-08	9.2320612e-08	9.3148401e-08	9.2197183e-08	9.2329444e-08	9.2717386e-08	9.2785314e-08	9.2735334e-08	9.2556135e-08	9.2417245e-08	9.240096e-08	9.259562e-08	9.2594512e-08	9.2816236e-08	9.2419455e-08	9.2618535e-08	9.2667136e-08	9.2486005e-08	9.2658574e-08	9.2685084e-08	9.2590923e-08	9.2632064e-08	9.2715453e-08	9.2786969e-08	9.2750518e-08	9.2817615e-08	9.267017e-08	9.2621576e-08	9.2695849e-08	9.2576016e-08	9.2599763e-08	9.2526868e-08	9.2498425e-08	9.2364232e-08	9.2456183e-08	9.2673211e-08	9.2639795e-08	9.2543708e-08	9.2776475e-08	9.2762669e-08	9.2716832e-08	9.2821203e-08	9.2513062e-08	9.2682598e-08	9.2986049e-08	9.307054e-08	9.3036022e-08	9.2709932e-08	9.2631794e-08	9.2595066e-08	9.263676e-08	9.2621022e-08	9.2646424e-08	9.2428849e-08	9.2342418e-08	9.2534876e-08	9.2331931e-08	9.2545093e-08	9.2585125e-08	9.2613014e-08	9.2497878e-08	9.2558899e-08	9.2604729e-08	9.2670724e-08	9.2662439e-08	9.2528246e-08	9.2434647e-08	9.2561102e-08	9.2588444e-08	9.2635382e-08	9.2893828e-08	9.2800221e-08	9.2788348e-08	9.2783381e-08	9.2771231e-08	9.2754107e-08	9.2678732e-08	9.2550614e-08	9.2599763e-08	9.2574638e-08	9.2287202e-08	9.230294e-08	9.2709101e-08	9.249235e-08	9.3310483e-08	9.308048e-08	9.2785584e-08	9.2969202e-08	9.2825623e-08	9.2802708e-08	9.2853234e-08	9.2423875e-08	9.2119599e-08	9.2153009e-08	9.2113801e-08	9.2082047e-08	9.2221484e-08	9.2194696e-08	9.2227559e-08	9.2133675e-08	9.3113613e-08	9.3026912e-08	9.2894375e-08	9.2865662e-08	9.2746376e-08	9.2677624e-08	9.2679834e-08	9.2609703e-08	9.2452318e-08	9.2433261e-08	9.251665e-08	9.2451209e-08	9.2643667e-08	9.2658574e-08	9.2787793e-08	9.2788071e-08	9.2541498e-08	9.240344e-08	9.2557514e-08	9.2846882e-08	9.2856823e-08	9.284026e-08	9.2780617e-08	9.2817061e-08	9.2622678e-08	9.2304873e-08	9.2308184e-08	9.2371138e-08	9.2598107e-08	9.2595066e-08	9.2620745e-08	9.2453419e-08	9.249014e-08	9.2502567e-08	9.255006e-08	9.2514995e-08	9.2388255e-08	9.2453696e-08	9.268922e-08	9.2731746e-08	9.2620468e-08	9.2688396e-08	9.2622678e-08	9.2556412e-08	9.2544816e-08	9.2757702e-08	9.2746106e-08	9.270358e-08	9.2806296e-08	9.2619921e-08	9.2452318e-08	9.2537633e-08	9.2802985e-08	9.3143981e-08	9.3212186e-08	9.3086001e-08	9.2889685e-08	9.2836672e-08	9.2891618e-08	9.2849923e-08	9.2758526e-08	9.2962303e-08	9.346428e-08	9.1964417e-08	9.291039e-08	9.2391574e-08	9.2404548e-08	9.2476064e-08	9.26768e-08	9.272015e-08	9.265581e-08	9.2929994e-08	9.3232067e-08	9.3439979e-08	9.4176102e-08	9.5541495e-08	9.6814667e-08	9.6343889e-08	9.593137e-08	9.5128151e-08	9.4769476e-08	9.4312782e-08	9.3957695e-08	9.3718029e-08	9.3714441e-08	9.3931192e-08	9.4303118e-08	9.4123919e-08	9.403805e-08	9.4084157e-08	9.4342326e-08	9.4410524e-08	9.4063729e-08	9.3428937e-08	9.3192305e-08	9.2801052e-08	9.2791659e-08	9.2880846e-08	9.3029122e-08	9.322406e-08	9.3430593e-08	9.3742607e-08	9.4192949e-08	9.3962115e-08	9.4053512e-08	9.3320701e-08	9.313846e-08	9.236755e-08	9.0329813e-08	8.9979977e-08	9.0459864e-08	9.116534e-08	9.1968012e-08	9.2579327e-08	9.265554e-08	9.2584578e-08	9.2699437e-08	9.2530456e-08	9.2509751e-08	9.2520516e-08	9.2637862e-08	9.2632895e-08	9.271352e-08	9.2668515e-08	9.2609149e-08	9.2526037e-08	9.2358711e-08	9.253101e-08	9.2653053e-08	9.2669616e-08	9.2569941e-08	9.2769021e-08	9.2570495e-08	9.2633449e-08	9.2775373e-08	9.2802708e-08	9.2574361e-08	9.24109e-08	9.2482964e-08	9.2574084e-08	9.2913155e-08
9.2802708e-08	9.2681766e-08	9.2616879e-08	9.2547573e-08	9.2606115e-08	9.2635929e-08	9.2535423e-08	9.2527692e-08	9.2484896e-08	9.2512508e-08	9.2710486e-08	9.2835563e-08	9.2742233e-08	9.2543985e-08	9.2569664e-08	9.2635105e-08	9.2499533e-08	9.2599485e-08	9.2535423e-08	9.2578226e-08	9.2590376e-08	9.2527145e-08	9.2607493e-08	9.2616879e-08	9.2687564e-08	9.2678178e-08	9.263124e-08	9.2558068e-08	9.2551716e-08	9.2504223e-08	9.2579882e-08	9.2648634e-08	9.2616055e-08	9.2475787e-08	9.2631517e-08	9.2923642e-08	9.3102571e-08	9.2849369e-08	9.2780617e-08	9.2935238e-08	9.2656641e-08	9.2609149e-08	9.2557791e-08	9.2750518e-08	9.2525489e-08	9.2868973e-08	9.3113613e-08	9.3051483e-08	9.2668792e-08	9.2574908e-08	9.2609703e-08	9.2559169e-08	9.2627928e-08	9.2712966e-08	9.2699715e-08	9.2566907e-08	9.2710209e-08	9.2621022e-08	9.2602249e-08	9.2572705e-08	9.2493735e-08	9.260998e-08	9.245894e-08	9.2616325e-08	9.2537086e-08	9.2474956e-08	9.2588714e-08	9.2461981e-08	9.2515272e-08	9.2586511e-08	9.2716562e-08	9.2769021e-08	9.2650843e-08	9.2798842e-08	9.2713798e-08	9.2748309e-08	9.2664372e-08	9.2742788e-08	9.2688673e-08	9.2646701e-08	9.2598384e-08	9.2691153e-08	9.2687287e-08	9.2638139e-08	9.264339e-08	9.2596174e-08	9.2508643e-08	9.2584848e-08	9.2421942e-08	9.2528524e-08	9.2642559e-08	9.276598e-08	9.2650289e-08	9.2624056e-08	9.2707445e-08	9.2619644e-08	9.2672934e-08	9.2970311e-08	9.2786969e-08	9.2627374e-08	9.2683699e-08	9.2685355e-08	9.2706067e-08	9.2477443e-08	9.262903e-08	9.2487383e-08	9.2338283e-08	9.2540951e-08	9.2468603e-08	9.256884e-08	9.2390188e-08	9.259341e-08	9.2542052e-08	9.2628476e-08	9.2661885e-08	9.2884434e-08	9.2709378e-08	9.279249e-08	9.2624333e-08	9.2464191e-08	9.258568e-08	9.2665204e-08	9.2543708e-08	9.2728428e-08	9.2615778e-08	9.2529625e-08	9.26224e-08	9.2721805e-08	9.2538187e-08	9.2559169e-08	9.275908e-08	9.2468333e-08	9.253791e-08	9.2553648e-08	9.2619644e-08	9.2498702e-08	9.2824799e-08	9.2483518e-08	9.2410069e-08	9.2601695e-08	9.2625719e-08	9.2657743e-08	9.2665474e-08	9.2620468e-08	9.2611359e-08	9.2608317e-08	9.2564967e-08	9.2428571e-08	9.2483518e-08	9.2468603e-08	9.2793044e-08	9.3136805e-08	9.393036e-08	9.3048172e-08	9.265802e-08	9.2628476e-08	9.2626266e-08	9.2565244e-08	9.2580159e-08	9.2725948e-08	9.2652222e-08	9.2692815e-08	9.2769021e-08	9.2692261e-08	9.2695295e-08	9.2674867e-08	9.2760182e-08	9.2759358e-08	9.2539565e-08	9.2521617e-08	9.256663e-08	9.2561656e-08	9.2568285e-08	9.2544539e-08	9.267459e-08	9.2469435e-08	9.2563589e-08	9.2500358e-08	9.2529625e-08	9.2569387e-08	9.238439e-08	9.239433e-08	9.2249373e-08	9.2350156e-08	9.2196359e-08	9.2167092e-08	9.2355677e-08	9.2539295e-08	9.2347392e-08	9.2487937e-08	9.2614947e-08	9.2648634e-08	9.264339e-08	9.2734233e-08	9.2827001e-08	9.2802154e-08	9.2797734e-08	9.2557237e-08	9.2687287e-08	9.2548959e-08	9.2592579e-08	9.2722082e-08	9.2873947e-08	9.2775096e-08	9.2836942e-08	9.2643667e-08	9.2501743e-08	9.2490971e-08	9.2787246e-08	9.199838e-08	9.2797457e-08	9.2884434e-08	9.2757148e-08	9.2707445e-08	9.2663541e-08	9.2761013e-08	9.2658574e-08	9.2561379e-08	9.2568285e-08	9.26224e-08	9.2513616e-08	9.2637862e-08	9.2483241e-08	9.2659405e-08	9.2620468e-08	9.2636206e-08	9.2642281e-08	9.2558622e-08	9.2614393e-08	9.2471645e-08	9.2674036e-08	9.2728428e-08	9.25912e-08	9.2633172e-08	9.2649735e-08	9.2724562e-08	9.2906802e-08	9.2878359e-08	9.2763223e-08	9.2630131e-08	9.2523827e-08	9.262461e-08	9.2563589e-08	9.2591478e-08	9.2674313e-08	9.2594512e-08	9.2603905e-08	9.286704e-08	9.2797187e-08	9.2751073e-08	9.2652222e-08	9.2577672e-08	9.2550891e-08	9.2294933e-08	9.2063267e-08	9.2222585e-08	9.2447621e-08	9.2503946e-08	9.248987e-08	9.2534044e-08	9.2448175e-08	9.2507264e-08	9.2695849e-08	9.2568563e-08	9.2539842e-08	9.2619921e-08	9.2703026e-08	9.2613845e-08	9.2669616e-08	9.2577672e-08	9.2649465e-08	9.2653053e-08	9.2002246e-08	9.191389e-08	9.2135608e-08	9.2709655e-08	9.2629307e-08	9.2720697e-08	9.268895e-08	9.2598384e-08	9.2671002e-08	9.2767365e-08	9.2450662e-08	9.2366442e-08	9.2178411e-08	9.2413657e-08	9.2379146e-08	9.2588444e-08	9.2717386e-08	9.2798842e-08	9.2652222e-08	9.2640072e-08	9.2633726e-08	9.2650566e-08	9.2617711e-08	9.2813472e-08	9.2851302e-08	9.2757972e-08	9.2691153e-08	9.249014e-08	9.2622955e-08	9.2441269e-08	9.26224e-08	9.2563589e-08	9.2560001e-08	9.2766257e-08	9.2659675e-08	9.2761013e-08	9.2922264e-08	9.2769575e-08	9.2921162e-08	9.286483e-08	9.2684807e-08	9.28259e-08	9.2868973e-08	9.3465935e-08	9.4049646e-08	9.2776752e-08	9.276129e-08	9.2651945e-08	9.2561933e-08	9.2529902e-08	9.2709655e-08	9.2758803e-08	9.2494837e-08	9.2465569e-08	9.2151623e-08	9.2232526e-08	9.2391019e-08	9.2564967e-08	9.2930271e-08	9.2494012e-08	9.2564967e-08	9.2635105e-08	9.263124e-08	9.260777e-08	9.2654155e-08	9.2640903e-08	9.2708277e-08	9.2671002e-08	9.2848815e-08	9.2756871e-08	9.26456e-08	9.2642281e-08	9.2650012e-08	9.2716562e-08	9.254564e-08	9.25045e-08	9.2505054e-08	9.2536531e-08	9.2499533e-08	9.2706621e-08	9.2328342e-08	9.2929717e-08	9.357224e-08	9.3376201e-08	9.3186785e-08	9.3025534e-08	9.2833353e-08	9.2864283e-08	9.3005653e-08	9.2888577e-08	9.2783651e-08	9.2465292e-08	9.2210435e-08	9.2264003e-08	9.2171781e-08	9.2047252e-08	9.2281397e-08	9.2924751e-08	9.3168005e-08	9.3046516e-08	9.2975831e-08	9.2890787e-08	9.294601e-08	9.2955119e-08	9.2946841e-08	9.2916466e-08	9.2694471e-08	9.2524935e-08	9.2539295e-08	9.2551716e-08	9.2802985e-08	9.288582e-08	9.2788348e-08	9.2719318e-08	9.2636206e-08	9.2738098e-08	9.2947111e-08	9.3150888e-08	9.2708824e-08	9.2701924e-08	9.2567731e-08	9.2741409e-08	9.2497046e-08	9.2714352e-08	9.2501466e-08	9.227422e-08	9.2267044e-08	9.2467225e-08	9.2583193e-08	9.2825346e-08	9.2902383e-08	9.2771778e-08	9.2697505e-08	9.2655263e-08	9.2486552e-08	9.2679556e-08	9.2794423e-08	9.2675968e-08	9.2712966e-08	9.2811817e-08	9.2823967e-08	9.2876981e-08	9.2686463e-08	9.2536808e-08	9.2323091e-08	9.2378315e-08	9.2432437e-08	9.2590923e-08	9.2680665e-08	9.2503399e-08	9.2630962e-08	9.265802e-08	9.2809884e-08	9.3211355e-08	9.3077162e-08	9.302056e-08	9.2980521e-08	9.2601695e-08	9.2704411e-08	9.2996537e-08	9.3757791e-08	9.4512693e-08	9.4325209e-08	9.3328985e-08	9.2882779e-08	9.2368929e-08	9.2609149e-08	9.270579e-08	9.2890232e-08	9.3031055e-08	9.3290048e-08	9.3694005e-08	9.4440622e-08	9.5409511e-08	9.621273e-08	9.5898514e-08	9.553542e-08	9.5062163e-08	9.4132204e-08	9.3498514e-08	9.3221018e-08	9.3146745e-08	9.2865108e-08	9.297279e-08	9.3147023e-08	9.311389e-08	9.306391e-08	9.3205834e-08	9.3621388e-08	9.3818812e-08	9.4310018e-08	9.4609604e-08	9.4031144e-08	9.3159997e-08	9.3076338e-08	9.274693e-08	9.2722907e-08	9.2985495e-08	9.3003997e-08	9.3302198e-08	9.3412645e-08	9.3803628e-08	9.4319958e-08	9.5179509e-08	9.4472654e-08	9.430947e-08	9.3404637e-08	9.2736713e-08	9.1072565e-08	9.0452964e-08	9.1156508e-08	9.1887934e-08	9.2101374e-08	9.2356778e-08	9.2629584e-08	9.2590376e-08	9.2734233e-08	9.2599485e-08	9.2651398e-08	9.278255e-08	9.288609e-08	9.2673758e-08	9.2635382e-08	9.2588991e-08	9.2857654e-08	9.2651398e-08	9.2523557e-08	9.2734503e-08	9.2596174e-08	9.2410069e-08	9.2286371e-08	9.2616602e-08	9.2756316e-08	9.2623786e-08	9.2630131e-08	9.2494282e-08	9.2487106e-08	9.2703857e-08	9.2915364e-08	9.277344e-08
9.2596721e-08	9.2615778e-08	9.2729813e-08	9.2652776e-08	9.2648634e-08	9.2622123e-08	9.2673758e-08	9.2551161e-08	9.2568285e-08	9.2642281e-08	9.2706621e-08	9.2549783e-08	9.2664095e-08	9.2700823e-08	9.272263e-08	9.2725394e-08	9.25357e-08	9.2624056e-08	9.2616602e-08	9.2650566e-08	9.2547296e-08	9.264339e-08	9.2652222e-08	9.2666028e-08	9.2632618e-08	9.2598384e-08	9.2701647e-08	9.2698613e-08	9.2613845e-08	9.2605006e-08	9.2535977e-08	9.2610527e-08	9.2695572e-08	9.2761013e-08	9.2944909e-08	9.3289771e-08	9.2957052e-08	9.3256361e-08	9.3158064e-08	9.2781995e-08	9.2938556e-08	9.2646978e-08	9.2440992e-08	9.2539295e-08	9.264339e-08	9.316966e-08	9.442433e-08	9.2436302e-08	9.2652776e-08	9.2718764e-08	9.2783381e-08	9.2638693e-08	9.2764601e-08	9.2650843e-08	9.2671826e-08	9.2644768e-08	9.261246e-08	9.2600587e-08	9.252328e-08	9.2462528e-08	9.2600317e-08	9.2445688e-08	9.2602249e-08	9.2628198e-08	9.2580436e-08	9.2642004e-08	9.2442654e-08	9.2573252e-08	9.2627374e-08	9.2554757e-08	9.2562487e-08	9.2624887e-08	9.2785037e-08	9.253791e-08	9.2603074e-08	9.2714075e-08	9.2609703e-08	9.2459217e-08	9.2576293e-08	9.2516373e-08	9.2604452e-08	9.2634828e-08	9.2602519e-08	9.2547026e-08	9.2654155e-08	9.2571874e-08	9.2685909e-08	9.2538187e-08	9.2634551e-08	9.2632341e-08	9.2544539e-08	9.2519961e-08	9.2715176e-08	9.2694194e-08	9.2580436e-08	9.2694748e-08	9.2740855e-08	9.2569664e-08	9.2679279e-08	9.2724562e-08	9.2738922e-08	9.2602249e-08	9.2543161e-08	9.2694194e-08	9.228085e-08	9.244873e-08	9.2546749e-08	9.2780894e-08	9.2704958e-08	9.2603628e-08	9.2491526e-08	9.2455629e-08	9.2728705e-08	9.2667683e-08	9.2639524e-08	9.2719873e-08	9.272015e-08	9.2642836e-08	9.2528801e-08	9.262682e-08	9.2718217e-08	9.2688673e-08	9.2773163e-08	9.249235e-08	9.2573252e-08	9.2670447e-08	9.25045e-08	9.2435194e-08	9.2617157e-08	9.2206022e-08	9.2315638e-08	9.2529078e-08	9.2507818e-08	9.2571042e-08	9.2462805e-08	9.2516096e-08	9.2469712e-08	9.2988529e-08	9.250008e-08	9.2588444e-08	9.2686186e-08	9.2669893e-08	9.2623509e-08	9.2467779e-08	9.260777e-08	9.2642281e-08	9.2635105e-08	9.2595343e-08	9.2595897e-08	9.2665474e-08	9.3044306e-08	9.3810527e-08	9.4991471e-08	9.2875325e-08	9.272788e-08	9.2657743e-08	9.2800775e-08	9.272015e-08	9.2601418e-08	9.2599485e-08	9.2785314e-08	9.2553925e-08	9.2637592e-08	9.2775096e-08	9.2718764e-08	9.2727326e-08	9.2537363e-08	9.2666859e-08	9.2404548e-08	9.2669069e-08	9.2470813e-08	9.2789456e-08	9.2536808e-08	9.261025e-08	9.2510852e-08	9.2611359e-08	9.2491248e-08	9.2419455e-08	9.2481862e-08	9.2358711e-08	9.2418908e-08	9.2646424e-08	9.25912e-08	9.2495668e-08	9.2494837e-08	9.2664372e-08	9.2484896e-08	9.256911e-08	9.2580983e-08	9.2652222e-08	9.263897e-08	9.2711034e-08	9.2780063e-08	9.273478e-08	9.2748586e-08	9.2645323e-08	9.2617988e-08	9.2536808e-08	9.2457284e-08	9.2590923e-08	9.2640349e-08	9.2652222e-08	9.2783381e-08	9.2843848e-08	9.2669069e-08	9.2559723e-08	9.2598931e-08	9.2749417e-08	9.2753559e-08	9.335632e-08	9.27635e-08	9.2761567e-08	9.3061153e-08	9.2821757e-08	9.277592e-08	9.2636206e-08	9.2587058e-08	9.2559169e-08	9.2523557e-08	9.2558622e-08	9.2435471e-08	9.2479929e-08	9.2619089e-08	9.2823413e-08	9.2815405e-08	9.2877258e-08	9.2639795e-08	9.2507264e-08	9.2425807e-08	9.2609703e-08	9.2579327e-08	9.2543431e-08	9.2562765e-08	9.2620191e-08	9.276598e-08	9.2569387e-08	9.2839706e-08	9.2726495e-08	9.2679834e-08	9.2594789e-08	9.2642004e-08	9.2581814e-08	9.2570772e-08	9.2510021e-08	9.2582646e-08	9.2625164e-08	9.2740301e-08	9.2807397e-08	9.2791389e-08	9.2894929e-08	9.2738368e-08	9.2850748e-08	9.2805465e-08	9.2729813e-08	9.2646701e-08	9.2580159e-08	9.2694471e-08	9.2657196e-08	9.2694748e-08	9.2648079e-08	9.25912e-08	9.2679556e-08	9.2580706e-08	9.2602797e-08	9.2661885e-08	9.2633726e-08	9.2617988e-08	9.2553101e-08	9.2386045e-08	9.254012e-08	9.224744e-08	9.2522448e-08	9.2422773e-08	9.2283059e-08	9.26456e-08	9.2693917e-08	9.2796078e-08	9.2849369e-08	9.2838604e-08	9.2673481e-08	9.259783e-08	9.2500635e-08	9.2651121e-08	9.2484072e-08	9.2471367e-08	9.2466401e-08	9.265802e-08	9.2751627e-08	9.2799944e-08	9.2613291e-08	9.268232e-08	9.2606939e-08	9.2657196e-08	9.2662162e-08	9.2809884e-08	9.2627097e-08	9.2585957e-08	9.2509751e-08	9.2522725e-08	9.2603074e-08	9.2509197e-08	9.2604182e-08	9.2514718e-08	9.2662162e-08	9.3013107e-08	9.2770954e-08	9.2827555e-08	9.2913432e-08	9.2756594e-08	9.268674e-08	9.270137e-08	9.2601418e-08	9.2641734e-08	9.2620191e-08	9.2543708e-08	9.2767365e-08	9.3527511e-08	9.3066397e-08	9.2662162e-08	9.2721528e-08	9.2640626e-08	9.2690051e-08	9.2497878e-08	9.2464468e-08	9.2650843e-08	9.2442924e-08	9.2575739e-08	9.2509474e-08	9.2515272e-08	9.23797e-08	9.232199e-08	9.2560001e-08	9.2595343e-08	9.266023e-08	9.2702479e-08	9.271573e-08	9.26224e-08	9.2614393e-08	9.2654432e-08	9.2748586e-08	9.2682598e-08	9.2568285e-08	9.2627651e-08	9.2468333e-08	9.2448452e-08	9.2314259e-08	9.2423321e-08	9.2487937e-08	9.2465292e-08	9.2469712e-08	9.2470813e-08	9.2478544e-08	9.3029399e-08	9.1409149e-08	9.3591844e-08	9.3505697e-08	9.3035197e-08	9.2907356e-08	9.2948497e-08	9.3009241e-08	9.2978588e-08	9.3022216e-08	9.298163e-08	9.2575462e-08	9.2448175e-08	9.2286093e-08	9.225738e-08	9.2277531e-08	9.2729813e-08	9.3250016e-08	9.0470913e-08	9.2632895e-08	9.2236114e-08	9.2498425e-08	9.2427186e-08	9.2787793e-08	9.3037677e-08	9.2926406e-08	9.2762669e-08	9.2659405e-08	9.2657196e-08	9.2959539e-08	9.2933305e-08	9.2790835e-08	9.2711311e-08	9.2714629e-08	9.2579882e-08	9.2653877e-08	9.283805e-08	9.2996537e-08	9.3067499e-08	9.2904592e-08	9.2483795e-08	9.2238324e-08	9.2498979e-08	9.2783651e-08	9.2824799e-08	9.26768e-08	9.2769298e-08	9.2735334e-08	9.2786138e-08	9.2969756e-08	9.2991016e-08	9.293386e-08	9.2788902e-08	9.2678178e-08	9.2871737e-08	9.268922e-08	9.2555858e-08	9.2658297e-08	9.2555581e-08	9.264339e-08	9.2767642e-08	9.2534876e-08	9.2514163e-08	9.2558899e-08	9.2532943e-08	9.2488207e-08	9.2590376e-08	9.2641734e-08	9.2663541e-08	9.2688673e-08	9.2645323e-08	9.2659675e-08	9.2820656e-08	9.3188994e-08	9.330634e-08	9.3060599e-08	9.2973067e-08	9.285241e-08	9.2778407e-08	9.3190373e-08	9.3524747e-08	9.3306618e-08	9.4554935e-08	9.324836e-08	9.3102571e-08	9.2778407e-08	9.2859587e-08	9.3124655e-08	9.350542e-08	9.3873481e-08	9.3977029e-08	9.4310849e-08	9.4846236e-08	9.4956405e-08	9.4601326e-08	9.4457192e-08	9.4215864e-08	9.3986415e-08	9.3601507e-08	9.3068884e-08	9.2804363e-08	9.2950977e-08	9.2986873e-08	9.3069985e-08	9.3107815e-08	9.3185129e-08	9.2876427e-08	9.3077993e-08	9.33276e-08	9.3549602e-08	9.3921251e-08	9.4499157e-08	9.4454705e-08	9.3398015e-08	9.3194792e-08	9.288361e-08	9.2997645e-08	9.2875879e-08	9.3062255e-08	9.3276242e-08	9.3712785e-08	9.4183285e-08	9.5023502e-08	9.5722626e-08	9.5396537e-08	9.5904589e-08	9.5264554e-08	9.4201781e-08	9.2525759e-08	9.136442e-08	9.1165894e-08	9.1804822e-08	9.2322267e-08	9.2565521e-08	9.2559169e-08	9.2657743e-08	9.263897e-08	9.2600317e-08	9.2717663e-08	9.2555581e-08	9.265554e-08	9.2782827e-08	9.2530733e-08	9.2594242e-08	9.2698883e-08	9.2844402e-08	9.273009e-08	9.249981e-08	9.2742511e-08	9.2614947e-08	9.2543985e-08	9.2428017e-08	9.2431883e-08	9.2450932e-08	9.2366719e-08	9.2350426e-08	9.2711588e-08	9.3002889e-08	9.267459e-08	9.2674867e-08
9.2708277e-08	9.2682043e-08	9.2634828e-08	9.2675968e-08	9.2685355e-08	9.250008e-08	9.2553101e-08	9.2684253e-08	9.2785314e-08	9.2722907e-08	9.2580706e-08	9.2442924e-08	9.2453419e-08	9.2606939e-08	9.2575185e-08	9.2646701e-08	9.2621299e-08	9.2424152e-08	9.2621576e-08	9.2577672e-08	9.2659953e-08	9.248766e-08	9.25912e-08	9.259562e-08	9.2598107e-08	9.2510852e-08	9.2610804e-08	9.2569941e-08	9.2563312e-08	9.2576016e-08	9.2530179e-08	9.2584578e-08	9.2854066e-08	9.29126e-08	9.2975554e-08	9.3073851e-08	9.3737633e-08	9.3339196e-08	9.318402e-08	9.3066397e-08	9.29438e-08	9.2787246e-08	9.2747761e-08	9.2728158e-08	9.2585125e-08	9.2441823e-08	9.3622219e-08	9.2785584e-08	9.2605561e-08	9.2631794e-08	9.2520516e-08	9.2524104e-08	9.2522725e-08	9.2754107e-08	9.2511684e-08	9.2572151e-08	9.2549783e-08	9.266796e-08	9.2637038e-08	9.2654155e-08	9.2548959e-08	9.2672934e-08	9.2650566e-08	9.2721805e-08	9.2581814e-08	9.250671e-08	9.2665751e-08	9.2742233e-08	9.2701924e-08	9.2743896e-08	9.265581e-08	9.269916e-08	9.2735057e-08	9.2713243e-08	9.2625442e-08	9.2698336e-08	9.2674313e-08	9.2607216e-08	9.2441269e-08	9.2517482e-08	9.2586511e-08	9.2606939e-08	9.263676e-08	9.2695849e-08	9.2582646e-08	9.2613291e-08	9.2592579e-08	9.2731469e-08	9.2614123e-08	9.2540397e-08	9.2530733e-08	9.2692261e-08	9.257905e-08	9.2625442e-08	9.2683699e-08	9.2654986e-08	9.2611081e-08	9.2600317e-08	9.2475233e-08	9.2560832e-08	9.2633449e-08	9.2674867e-08	9.2574908e-08	9.2571319e-08	9.2690051e-08	9.2671549e-08	9.2691153e-08	9.2588166e-08	9.2517752e-08	9.2604452e-08	9.2690328e-08	9.2685632e-08	9.2674867e-08	9.2709655e-08	9.2681489e-08	9.2521347e-08	9.2345182e-08	9.2390742e-08	9.2442377e-08	9.2735057e-08	9.2690605e-08	9.2562487e-08	9.2481308e-08	9.2539842e-08	9.255227e-08	9.2577949e-08	9.2749417e-08	9.275908e-08	9.2653877e-08	9.2638416e-08	9.2444033e-08	9.2508365e-08	9.2587335e-08	9.2633449e-08	9.258126e-08	9.2622123e-08	9.2240533e-08	9.2317016e-08	9.2653053e-08	9.2633996e-08	9.2719596e-08	9.2695849e-08	9.2707168e-08	9.2659128e-08	9.245646e-08	9.260777e-08	9.2635105e-08	9.2678178e-08	9.2709101e-08	9.2748863e-08	9.3076338e-08	9.4485351e-08	9.2656919e-08	9.2675414e-08	9.271794e-08	9.2701647e-08	9.2661061e-08	9.278034e-08	9.2861796e-08	9.2631794e-08	9.2694471e-08	9.277813e-08	9.265581e-08	9.2624056e-08	9.26224e-08	9.2472469e-08	9.240869e-08	9.2427186e-08	9.2461981e-08	9.2461981e-08	9.251665e-08	9.2457839e-08	9.2635929e-08	9.2641457e-08	9.2544539e-08	9.260004e-08	9.2632895e-08	9.2542052e-08	9.2359819e-08	9.2467225e-08	9.2577395e-08	9.2573529e-08	9.2651121e-08	9.2735334e-08	9.2816236e-08	9.2769298e-08	9.2867317e-08	9.2737544e-08	9.2667683e-08	9.2609149e-08	9.2709932e-08	9.2573529e-08	9.2527969e-08	9.2464191e-08	9.2590099e-08	9.2555581e-08	9.2380247e-08	9.2539018e-08	9.2560832e-08	9.2616879e-08	9.2541228e-08	9.2453973e-08	9.2468881e-08	9.2566907e-08	9.2577949e-08	9.2700546e-08	9.2726225e-08	9.2650289e-08	9.2484896e-08	9.2640072e-08	9.2493735e-08	9.2858755e-08	9.2984116e-08	9.2800498e-08	9.2558622e-08	9.2556689e-08	9.2571042e-08	9.2518583e-08	9.2582646e-08	9.2536254e-08	9.2528524e-08	9.258126e-08	9.2665474e-08	9.2724839e-08	9.2716007e-08	9.2664649e-08	9.2643667e-08	9.2604452e-08	9.2575739e-08	9.2755492e-08	9.260777e-08	9.2620468e-08	9.2553648e-08	9.2598654e-08	9.240317e-08	9.2586781e-08	9.2483795e-08	9.2500358e-08	9.2563312e-08	9.2758249e-08	9.2630962e-08	9.26456e-08	9.2682043e-08	9.2660784e-08	9.2754661e-08	9.2851302e-08	9.2786969e-08	9.2598654e-08	9.2817338e-08	9.2876981e-08	9.282148e-08	9.277371e-08	9.2565799e-08	9.2651668e-08	9.2549506e-08	9.264118e-08	9.2541228e-08	9.2657473e-08	9.2564697e-08	9.2564697e-08	9.2662439e-08	9.2584301e-08	9.262903e-08	9.254564e-08	9.2579882e-08	9.2637315e-08	9.2567177e-08	9.238218e-08	9.2108003e-08	9.2204367e-08	9.2440722e-08	9.2503946e-08	9.2502013e-08	9.2543708e-08	9.2523827e-08	9.2596451e-08	9.280464e-08	9.272236e-08	9.2841638e-08	9.2617988e-08	9.2592579e-08	9.2608047e-08	9.2671826e-08	9.2825623e-08	9.2746376e-08	9.2787246e-08	9.2735334e-08	9.265802e-08	9.2524935e-08	9.2498979e-08	9.2415867e-08	9.2615778e-08	9.2635105e-08	9.2588714e-08	9.2549783e-08	9.2593133e-08	9.2504777e-08	9.2542052e-08	9.2494837e-08	9.2564143e-08	9.2693085e-08	9.2754661e-08	9.2894098e-08	9.2778407e-08	9.2762392e-08	9.2990462e-08	9.3000402e-08	9.2938279e-08	9.3062255e-08	9.2924751e-08	9.2606115e-08	9.263897e-08	9.2656641e-08	9.2714352e-08	9.2506987e-08	9.1956409e-08	9.3259679e-08	9.2355677e-08	9.2561656e-08	9.2637862e-08	9.2655263e-08	9.2597276e-08	9.2631517e-08	9.2453419e-08	9.24109e-08	9.2523557e-08	9.2532389e-08	9.2745552e-08	9.2516096e-08	9.2680111e-08	9.2638693e-08	9.2659675e-08	9.2708277e-08	9.2762392e-08	9.2753005e-08	9.2621853e-08	9.2729259e-08	9.2601418e-08	9.2568563e-08	9.2616602e-08	9.253349e-08	9.2527145e-08	9.2403717e-08	9.2627097e-08	9.2570218e-08	9.2342418e-08	9.2388809e-08	9.2407859e-08	9.2521617e-08	9.2561102e-08	9.2551993e-08	9.2696951e-08	9.2732847e-08	9.3890051e-08	9.4549137e-08	9.2845227e-08	9.2904038e-08	9.2739754e-08	9.2865939e-08	9.2933035e-08	9.3048726e-08	9.3065843e-08	9.2965337e-08	9.2817061e-08	9.2637315e-08	9.2412279e-08	9.2431883e-08	9.239433e-08	9.2596174e-08	9.2740578e-08	9.4237954e-08	9.2510021e-08	9.2179235e-08	9.2119869e-08	9.2148589e-08	9.2344628e-08	9.2658851e-08	9.2906802e-08	9.2776475e-08	9.2902383e-08	9.2888577e-08	9.291481e-08	9.2770122e-08	9.2939935e-08	9.2934414e-08	9.2783381e-08	9.2809607e-08	9.2632341e-08	9.2673211e-08	9.2264003e-08	9.2458393e-08	9.2370307e-08	9.2546749e-08	9.2528801e-08	9.2540397e-08	9.2666028e-08	9.2701924e-08	9.2814581e-08	9.2922541e-08	9.261219e-08	9.2667683e-08	9.2771778e-08	9.2856823e-08	9.2885543e-08	9.2764878e-08	9.2771231e-08	9.2731192e-08	9.2716284e-08	9.2520516e-08	9.2453696e-08	9.2668238e-08	9.2702201e-08	9.2557791e-08	9.2609149e-08	9.2652499e-08	9.2469435e-08	9.2704688e-08	9.2833908e-08	9.2968378e-08	9.2876427e-08	9.2971135e-08	9.3040718e-08	9.2880292e-08	9.2558622e-08	9.2473577e-08	9.2353467e-08	9.2664926e-08	9.2917297e-08	9.2635382e-08	9.2761567e-08	9.2858755e-08	9.2690328e-08	9.2584848e-08	9.2377491e-08	9.3277073e-08	9.2288026e-08	9.2679009e-08	9.3014762e-08	9.3068053e-08	9.3432526e-08	9.4020649e-08	9.4105971e-08	9.4210066e-08	9.4351989e-08	9.4207032e-08	9.3761102e-08	9.346207e-08	9.3322356e-08	9.3429492e-08	9.3385033e-08	9.3348859e-08	9.2995435e-08	9.3098699e-08	9.3059221e-08	9.3112781e-08	9.31785e-08	9.3134872e-08	9.2871737e-08	9.2952362e-08	9.2998746e-08	9.3008687e-08	9.3137082e-08	9.3454062e-08	9.3637126e-08	9.4177764e-08	9.3795343e-08	9.3013384e-08	9.3226269e-08	9.2877812e-08	9.2890232e-08	9.3140947e-08	9.3362118e-08	9.371913e-08	9.4192394e-08	9.4453874e-08	9.5720971e-08	9.6351897e-08	9.6661694e-08	9.6349964e-08	9.4466856e-08	9.3103949e-08	9.1699349e-08	9.1376293e-08	9.1595254e-08	9.2160185e-08	9.2716832e-08	9.2621022e-08	9.2288303e-08	9.2415867e-08	9.2563589e-08	9.2420841e-08	9.2405379e-08	9.2474679e-08	9.2450108e-08	9.2563866e-08	9.2570495e-08	9.2759358e-08	9.2648357e-08	9.2464738e-08	9.2546749e-08	9.2611636e-08	9.2887753e-08	9.2808229e-08	9.2769021e-08	9.2616602e-08	9.2732023e-08	9.2356501e-08	9.2294933e-08	9.2701924e-08	9.2582916e-08	9.2686186e-08	9.2211266e-08
9.2703026e-08	9.2740031e-08	9.2561933e-08	9.2568285e-08	9.2547026e-08	9.2700823e-08	9.272236e-08	9.2747484e-08	9.2600317e-08	9.2624887e-08	9.2501466e-08	9.2497601e-08	9.2433538e-08	9.2580159e-08	9.2662994e-08	9.2608317e-08	9.258347e-08	9.2714075e-08	9.2497046e-08	9.2579882e-08	9.2320882e-08	9.2572151e-08	9.2586511e-08	9.2668792e-08	9.257905e-08	9.2704958e-08	9.2569941e-08	9.2537086e-08	9.2577949e-08	9.2617711e-08	9.2681489e-08	9.2683699e-08	9.2767912e-08	9.2799667e-08	9.302498e-08	9.3097043e-08	9.3968467e-08	9.4234089e-08	9.378126e-08	9.3027744e-08	9.255227e-08	9.2764878e-08	9.2966168e-08	9.2520516e-08	9.2674867e-08	9.1853423e-08	9.2038142e-08	9.212291e-08	9.2615224e-08	9.2561933e-08	9.257657e-08	9.2666582e-08	9.2639524e-08	9.2437126e-08	9.2506156e-08	9.2564143e-08	9.2603905e-08	9.2639247e-08	9.2695572e-08	9.2665204e-08	9.2676522e-08	9.256911e-08	9.2560555e-08	9.2534044e-08	9.2690328e-08	9.2688396e-08	9.2659405e-08	9.268674e-08	9.2728982e-08	9.2634551e-08	9.2718494e-08	9.2605006e-08	9.2679834e-08	9.2686186e-08	9.2617988e-08	9.2521347e-08	9.2455075e-08	9.2593687e-08	9.2680942e-08	9.2628476e-08	9.2545918e-08	9.2596451e-08	9.2432984e-08	9.2333863e-08	9.2450662e-08	9.2543985e-08	9.2555581e-08	9.25357e-08	9.2480754e-08	9.2654709e-08	9.2571319e-08	9.2445966e-08	9.2706891e-08	9.2667683e-08	9.2674867e-08	9.2760736e-08	9.267459e-08	9.26456e-08	9.2623232e-08	9.2440992e-08	9.2590646e-08	9.2685632e-08	9.2772332e-08	9.2772332e-08	9.2711588e-08	9.2691153e-08	9.2534876e-08	9.2625719e-08	9.2550891e-08	9.2648911e-08	9.2527692e-08	9.2721805e-08	9.281375e-08	9.2577949e-08	9.24733e-08	9.2458663e-08	9.255448e-08	9.2484072e-08	9.2822035e-08	9.27323e-08	9.2807397e-08	9.2557791e-08	9.2546472e-08	9.2647255e-08	9.2769845e-08	9.2654432e-08	9.2830042e-08	9.2707999e-08	9.2601141e-08	9.2486275e-08	9.2511954e-08	9.2598931e-08	9.2614393e-08	9.268895e-08	9.274472e-08	9.2626543e-08	9.2691984e-08	9.2571874e-08	9.2681212e-08	9.268895e-08	9.2666305e-08	9.2556135e-08	9.2548404e-08	9.2496492e-08	9.2599485e-08	9.258126e-08	9.2580436e-08	9.2721251e-08	9.2682598e-08	9.2486005e-08	9.2283607e-08	9.3643479e-08	9.2621853e-08	9.2940766e-08	9.3172424e-08	9.2905424e-08	9.2839151e-08	9.2849646e-08	9.3001233e-08	9.2987982e-08	9.2740031e-08	9.2675144e-08	9.2606385e-08	9.2582646e-08	9.2514163e-08	9.229548e-08	9.2317848e-08	9.2163219e-08	9.2495114e-08	9.2418077e-08	9.2578503e-08	9.2481862e-08	9.251665e-08	9.2572428e-08	9.2575462e-08	9.2535977e-08	9.2572151e-08	9.2602797e-08	9.2585402e-08	9.2525489e-08	9.2710756e-08	9.2748863e-08	9.2826177e-08	9.2651945e-08	9.2819548e-08	9.2635105e-08	9.2701924e-08	9.2602797e-08	9.2693917e-08	9.2668515e-08	9.2669339e-08	9.2665204e-08	9.2593687e-08	9.2635382e-08	9.2225072e-08	9.2326133e-08	9.2497878e-08	9.2687287e-08	9.2757972e-08	9.2688396e-08	9.2549229e-08	9.2426362e-08	9.2322267e-08	9.2455352e-08	9.2479375e-08	9.2603905e-08	9.2617988e-08	9.2755769e-08	9.2540397e-08	9.2572151e-08	9.2592032e-08	9.2793321e-08	9.343087e-08	9.2891341e-08	9.2608047e-08	9.2588714e-08	9.2532943e-08	9.2693917e-08	9.2629861e-08	9.2609426e-08	9.2659675e-08	9.274472e-08	9.273699e-08	9.2569664e-08	9.2575739e-08	9.260998e-08	9.2578773e-08	9.2714629e-08	9.258568e-08	9.2644214e-08	9.2571874e-08	9.2503676e-08	9.2650566e-08	9.2489593e-08	9.2562765e-08	9.2371693e-08	9.229327e-08	9.263897e-08	9.2736713e-08	9.2575739e-08	9.2670724e-08	9.2634551e-08	9.2677077e-08	9.2730915e-08	9.2867595e-08	9.2557791e-08	9.2358711e-08	9.2434092e-08	9.2458663e-08	9.2595066e-08	9.2695295e-08	9.2666582e-08	9.2627928e-08	9.2501743e-08	9.2684807e-08	9.2699715e-08	9.2746106e-08	9.2592856e-08	9.2529625e-08	9.2498425e-08	9.2514441e-08	9.2487383e-08	9.2458393e-08	9.2610804e-08	9.2557791e-08	9.2515272e-08	9.2555034e-08	9.2488484e-08	9.2606662e-08	9.2618258e-08	9.2531288e-08	9.2579882e-08	9.2671279e-08	9.2673211e-08	9.2711311e-08	9.2628753e-08	9.2461704e-08	9.2793321e-08	9.2511129e-08	9.2611913e-08	9.2695018e-08	9.2958437e-08	9.3262159e-08	9.3225438e-08	9.3054524e-08	9.2782273e-08	9.2577949e-08	9.2480207e-08	9.2538464e-08	9.2783104e-08	9.2664095e-08	9.2681489e-08	9.2690051e-08	9.2598384e-08	9.2514163e-08	9.2595343e-08	9.2509474e-08	9.2559446e-08	9.2625996e-08	9.268674e-08	9.2778684e-08	9.2939381e-08	9.2875602e-08	9.3079095e-08	9.2840537e-08	9.2839151e-08	9.3111403e-08	9.318844e-08	9.3026912e-08	9.2893551e-08	9.272015e-08	9.2580436e-08	9.2822866e-08	9.3234554e-08	9.3124932e-08	9.2251852e-08	9.1954476e-08	9.2162949e-08	9.2442654e-08	9.23554e-08	9.2537086e-08	9.2525759e-08	9.253349e-08	9.2593964e-08	9.258347e-08	9.2567454e-08	9.2716007e-08	9.2755769e-08	9.2659953e-08	9.2607216e-08	9.2727603e-08	9.2753559e-08	9.2644491e-08	9.2553371e-08	9.2674313e-08	9.2693362e-08	9.2576293e-08	9.2537363e-08	9.260004e-08	9.2479929e-08	9.2476611e-08	9.2625164e-08	9.274693e-08	9.264339e-08	9.2511407e-08	9.2618258e-08	9.2573252e-08	9.2562487e-08	9.2594789e-08	9.2495668e-08	9.2757702e-08	9.2716562e-08	9.2517482e-08	9.2719596e-08	9.2889955e-08	9.1961383e-08	9.2358157e-08	9.2909836e-08	9.2940766e-08	9.285489e-08	9.2798011e-08	9.2738645e-08	9.2802985e-08	9.2719596e-08	9.2656364e-08	9.2539842e-08	9.2584848e-08	9.2391844e-08	9.2222308e-08	9.2045596e-08	9.3023601e-08	9.1646889e-08	9.1724473e-08	9.181062e-08	9.2126221e-08	9.2012463e-08	9.2002523e-08	9.2190284e-08	9.2560278e-08	9.266796e-08	9.2902106e-08	9.2788902e-08	9.2847159e-08	9.2569941e-08	9.2770954e-08	9.2669616e-08	9.2554757e-08	9.2741686e-08	9.2636206e-08	9.2417523e-08	9.2218443e-08	9.2500358e-08	9.2633726e-08	9.25357e-08	9.2399851e-08	9.2403994e-08	9.2419185e-08	9.2580436e-08	9.2441546e-08	9.2551161e-08	9.2479098e-08	9.229079e-08	9.2214854e-08	9.2428294e-08	9.2511684e-08	9.2669339e-08	9.2717663e-08	9.2777306e-08	9.2820656e-08	9.2909836e-08	9.2841361e-08	9.2804918e-08	9.2801599e-08	9.2786415e-08	9.2986049e-08	9.2878913e-08	9.272788e-08	9.2669893e-08	9.2606939e-08	9.2846335e-08	9.3404637e-08	9.3346657e-08	9.296285e-08	9.2826454e-08	9.2463914e-08	9.2267591e-08	9.2121532e-08	9.2062443e-08	9.2374172e-08	9.244679e-08	9.2460596e-08	9.2435748e-08	9.2161017e-08	9.1866674e-08	9.237003e-08	9.2399574e-08	9.2694748e-08	9.315503e-08	9.3130183e-08	9.3314348e-08	9.3544074e-08	9.3780706e-08	9.3773806e-08	9.3685451e-08	9.3627186e-08	9.328425e-08	9.2551439e-08	9.2345459e-08	9.261246e-08	9.3042928e-08	9.3153652e-08	9.308048e-08	9.2879191e-08	9.3124108e-08	9.3263822e-08	9.3349691e-08	9.34143e-08	9.3369849e-08	9.3171046e-08	9.2927785e-08	9.2642559e-08	9.2465847e-08	9.2672934e-08	9.2949321e-08	9.3336439e-08	9.3549048e-08	9.3108369e-08	9.2840537e-08	9.2776475e-08	9.2601972e-08	9.2730367e-08	9.2994057e-08	9.3118857e-08	9.3613657e-08	9.4814482e-08	9.5559166e-08	9.6470899e-08	9.5416141e-08	9.4718118e-08	9.3258294e-08	9.2857654e-08	9.199286e-08	9.0856645e-08	9.1302844e-08	9.1998658e-08	9.2549229e-08	9.2662994e-08	9.2839983e-08	9.2580706e-08	9.2640903e-08	9.2619644e-08	9.2527969e-08	9.2296311e-08	9.2397094e-08	9.264587e-08	9.2670447e-08	9.2391844e-08	9.2452318e-08	9.2473577e-08	9.2556689e-08	9.2603628e-08	9.2728705e-08	9.2785037e-08	9.2648079e-08	9.2655263e-08	9.2588991e-08	9.2653877e-08	9.2455629e-08	9.204836e-08	9.2163219e-08	9.2529355e-08	9.2942145e-08
9.2501189e-08	9.2525212e-08	9.2577949e-08	9.254564e-08	9.2579604e-08	9.2645323e-08	9.2601972e-08	9.2590646e-08	9.2564697e-08	9.2591478e-08	9.2577395e-08	9.2646978e-08	9.2621576e-08	9.259562e-08	9.2634274e-08	9.2670724e-08	9.2654432e-08	9.2637038e-08	9.2653053e-08	9.2593687e-08	9.2805195e-08	9.2694748e-08	9.2680665e-08	9.2651121e-08	9.2718764e-08	9.2532666e-08	9.256884e-08	9.2651121e-08	9.2706891e-08	9.2785037e-08	9.2791659e-08	9.2732847e-08	9.2794423e-08	9.3073851e-08	9.2882225e-08	9.3608691e-08	9.3410989e-08	9.3097874e-08	9.297942e-08	9.2731746e-08	9.2793591e-08	9.2867317e-08	9.2063821e-08	9.2996267e-08	9.2536254e-08	9.2569941e-08	9.2394608e-08	9.2600864e-08	9.2671279e-08	9.2728982e-08	9.2721251e-08	9.2648634e-08	9.2650843e-08	9.2632341e-08	9.2517752e-08	9.2466671e-08	9.257684e-08	9.270579e-08	9.274693e-08	9.2754938e-08	9.269916e-08	9.2597553e-08	9.2588714e-08	9.2684807e-08	9.2642836e-08	9.2680388e-08	9.2637315e-08	9.2579604e-08	9.2619921e-08	9.2580436e-08	9.2587612e-08	9.2642004e-08	9.2571042e-08	9.2523557e-08	9.2466671e-08	9.2460326e-08	9.2625164e-08	9.2619366e-08	9.2632341e-08	9.2597276e-08	9.2605006e-08	9.2500912e-08	9.2506156e-08	9.2566076e-08	9.2515549e-08	9.2601418e-08	9.2559169e-08	9.2555581e-08	9.2673211e-08	9.2484072e-08	9.2565799e-08	9.26536e-08	9.2554757e-08	9.2560832e-08	9.2599208e-08	9.2577672e-08	9.2536808e-08	9.2603074e-08	9.2484342e-08	9.2663271e-08	9.2693085e-08	9.2720427e-08	9.2588991e-08	9.2632341e-08	9.2584301e-08	9.2495114e-08	9.2528801e-08	9.2526314e-08	9.2601418e-08	9.2616879e-08	9.2714352e-08	9.2736435e-08	9.2704688e-08	9.321522e-08	9.2997368e-08	9.2737544e-08	9.2671549e-08	9.2829488e-08	9.2678732e-08	9.2807397e-08	9.2504777e-08	9.2572428e-08	9.2600587e-08	9.2588166e-08	9.2513886e-08	9.271352e-08	9.2709378e-08	9.2936901e-08	9.2764601e-08	9.284495e-08	9.2751904e-08	9.2689497e-08	9.2773988e-08	9.2682875e-08	9.2812925e-08	9.276129e-08	9.2711865e-08	9.2827001e-08	9.2720427e-08	9.2717386e-08	9.264587e-08	9.2741409e-08	9.2608047e-08	9.263897e-08	9.2626543e-08	9.2593964e-08	9.2613014e-08	9.2572151e-08	9.2642004e-08	9.2655263e-08	9.2250751e-08	9.2549506e-08	9.2746106e-08	9.3811636e-08	9.3157517e-08	9.270137e-08	9.2541775e-08	9.2703303e-08	9.2841361e-08	9.2704134e-08	9.2528246e-08	9.257684e-08	9.2598931e-08	9.2663271e-08	9.2437958e-08	9.2487106e-08	9.2449831e-08	9.2472469e-08	9.2586781e-08	9.2711034e-08	9.2569664e-08	9.2589545e-08	9.2675691e-08	9.2816791e-08	9.2837219e-08	9.2812925e-08	9.2665204e-08	9.2581537e-08	9.2571319e-08	9.2695849e-08	9.2789456e-08	9.2630962e-08	9.256663e-08	9.2603628e-08	9.2851302e-08	9.2953741e-08	9.2551993e-08	9.2548404e-08	9.2718217e-08	9.2751073e-08	9.2676245e-08	9.2889131e-08	9.27947e-08	9.256911e-08	9.2671279e-08	9.252328e-08	9.2723738e-08	9.271352e-08	9.2739199e-08	9.2547573e-08	9.2473577e-08	9.2573252e-08	9.2498148e-08	9.2467225e-08	9.2440992e-08	9.2475233e-08	9.2522171e-08	9.2606939e-08	9.2707722e-08	9.2625719e-08	9.2545363e-08	9.2411177e-08	9.4214208e-08	9.267459e-08	9.2560001e-08	9.2526314e-08	9.2512785e-08	9.262903e-08	9.2798011e-08	9.2755215e-08	9.2832252e-08	9.2697505e-08	9.2656364e-08	9.2549229e-08	9.2666859e-08	9.2545093e-08	9.2632341e-08	9.2560278e-08	9.2661608e-08	9.2505879e-08	9.2481308e-08	9.2440445e-08	9.24733e-08	9.2669069e-08	9.2572705e-08	9.2582646e-08	9.2659405e-08	9.2544539e-08	9.2721528e-08	9.2732847e-08	9.2566907e-08	9.2714352e-08	9.2704958e-08	9.2651668e-08	9.2422496e-08	9.2506433e-08	9.2517482e-08	9.247772e-08	9.2549229e-08	9.2517482e-08	9.2395709e-08	9.2331099e-08	9.2472469e-08	9.2653053e-08	9.262461e-08	9.2661885e-08	9.2486829e-08	9.250008e-08	9.24733e-08	9.2727326e-08	9.2568008e-08	9.2501466e-08	9.2532666e-08	9.2574908e-08	9.252328e-08	9.248987e-08	9.2626543e-08	9.2608872e-08	9.2587612e-08	9.2770954e-08	9.2696126e-08	9.2618535e-08	9.2744997e-08	9.285489e-08	9.2592032e-08	9.2561102e-08	9.2561933e-08	9.222866e-08	9.2362853e-08	9.2556967e-08	9.2897693e-08	9.3853323e-08	9.406925e-08	9.3773529e-08	9.3208044e-08	9.3177121e-08	9.2992671e-08	9.2550337e-08	9.2611636e-08	9.2596721e-08	9.2777583e-08	9.2669069e-08	9.2540951e-08	9.2669616e-08	9.2612737e-08	9.254012e-08	9.2624056e-08	9.2560555e-08	9.2670447e-08	9.3019182e-08	9.3188717e-08	9.33276e-08	9.3373437e-08	9.3213565e-08	9.3374268e-08	9.3404083e-08	9.3010897e-08	9.2957052e-08	9.339967e-08	9.3494378e-08	9.3186507e-08	9.281375e-08	9.2999855e-08	9.3206388e-08	9.339221e-08	9.2746106e-08	9.2538464e-08	9.2324477e-08	9.2541498e-08	9.2471367e-08	9.2431605e-08	9.2502013e-08	9.2499533e-08	9.2479929e-08	9.2464468e-08	9.2560278e-08	9.2600587e-08	9.2593964e-08	9.2801322e-08	9.2779786e-08	9.2739754e-08	9.2929717e-08	9.2730367e-08	9.2712419e-08	9.2572975e-08	9.2592032e-08	9.2574084e-08	9.2600317e-08	9.2673211e-08	9.2735611e-08	9.2520516e-08	9.2527145e-08	9.2567731e-08	9.2555858e-08	9.2653053e-08	9.2582916e-08	9.2638416e-08	9.2565244e-08	9.2540397e-08	9.2729259e-08	9.2713243e-08	9.273699e-08	9.224965e-08	9.1456641e-08	9.1124754e-08	9.193819e-08	9.2819e-08	9.298936e-08	9.3063356e-08	9.2858208e-08	9.2667406e-08	9.2633996e-08	9.2566907e-08	9.2627097e-08	9.2393229e-08	9.2611359e-08	9.2584024e-08	9.2375281e-08	9.154445e-08	9.1290147e-08	9.1020929e-08	9.0850847e-08	9.1374361e-08	9.1787982e-08	9.1950341e-08	9.1774453e-08	9.1754849e-08	9.2006665e-08	9.233414e-08	9.2217064e-08	9.248766e-08	9.2512231e-08	9.2336073e-08	9.2329444e-08	9.2199393e-08	9.2501189e-08	9.2460049e-08	9.2477997e-08	9.2397372e-08	9.2582091e-08	9.2473023e-08	9.2688396e-08	9.2661885e-08	9.280685e-08	9.274693e-08	9.2524658e-08	9.2389087e-08	9.2441546e-08	9.2445966e-08	9.2470266e-08	9.2273943e-08	9.2064099e-08	9.2126776e-08	9.2333586e-08	9.2752728e-08	9.2821203e-08	9.3052591e-08	9.29195e-08	9.2928616e-08	9.2880569e-08	9.2978588e-08	9.2718764e-08	9.2636206e-08	9.2833353e-08	9.2785861e-08	9.2958715e-08	9.2975831e-08	9.2816514e-08	9.294159e-08	9.2938002e-08	9.2995435e-08	9.3026635e-08	9.3059768e-08	9.2924196e-08	9.2785037e-08	9.2149413e-08	9.1829399e-08	9.1934325e-08	9.2159631e-08	9.2395709e-08	9.2564143e-08	9.2130918e-08	9.1954753e-08	9.1737178e-08	9.1808417e-08	9.2652499e-08	9.2793321e-08	9.2763223e-08	9.2777306e-08	9.2795524e-08	9.288582e-08	9.3174357e-08	9.3370673e-08	9.3613657e-08	9.3517571e-08	9.3195894e-08	9.2747761e-08	9.2171781e-08	9.2649465e-08	9.2868419e-08	9.297279e-08	9.2928616e-08	9.2934414e-08	9.3033265e-08	9.3266578e-08	9.3319315e-08	9.3154476e-08	9.3198658e-08	9.3017803e-08	9.2827278e-08	9.2565521e-08	9.2403717e-08	9.2081216e-08	9.2317848e-08	9.2675144e-08	9.3166626e-08	9.3114991e-08	9.277344e-08	9.2603074e-08	9.2487383e-08	9.2466948e-08	9.2660784e-08	9.2914256e-08	9.3588532e-08	9.4135238e-08	9.5222305e-08	9.4458017e-08	9.308296e-08	9.25357e-08	9.2400128e-08	9.2169294e-08	9.1371049e-08	9.1373259e-08	9.1355311e-08	9.1938468e-08	9.2412833e-08	9.2611636e-08	9.2698613e-08	9.2703857e-08	9.2601418e-08	9.2745829e-08	9.2611636e-08	9.2440168e-08	9.2445134e-08	9.2752174e-08	9.2714075e-08	9.2733956e-08	9.2576016e-08	9.2749417e-08	9.2672934e-08	9.2585402e-08	9.2360644e-08	9.2680111e-08	9.2358434e-08	9.2381903e-08	9.2629861e-08	9.2783651e-08	9.2832252e-08	9.255227e-08	9.2233911e-08	9.2598384e-08	9.3049827e-08
9.2401237e-08	9.2462528e-08	9.2473577e-08	9.2596999e-08	9.2685355e-08	9.2606939e-08	9.2633449e-08	9.2598931e-08	9.2517752e-08	9.2620191e-08	9.2478274e-08	9.2521894e-08	9.2709932e-08	9.2756039e-08	9.2519414e-08	9.2499533e-08	9.2611636e-08	9.2647255e-08	9.267459e-08	9.2755492e-08	9.2771778e-08	9.2697782e-08	9.2671279e-08	9.2516096e-08	9.2566907e-08	9.2589268e-08	9.2563312e-08	9.2563866e-08	9.2761567e-08	9.2878089e-08	9.2752728e-08	9.2836942e-08	9.2790003e-08	9.2898517e-08	9.3104774e-08	9.2992948e-08	9.2345182e-08	9.2543431e-08	9.2147481e-08	9.2238601e-08	9.2397919e-08	9.2851025e-08	9.3155307e-08	9.2611913e-08	9.2471922e-08	9.2662439e-08	9.2538187e-08	9.2549783e-08	9.2727603e-08	9.2652222e-08	9.2587612e-08	9.2618812e-08	9.2532666e-08	9.2501466e-08	9.2493735e-08	9.2656087e-08	9.2587889e-08	9.25357e-08	9.2547573e-08	9.2586234e-08	9.2458116e-08	9.2528246e-08	9.263897e-08	9.2633726e-08	9.2530179e-08	9.2625442e-08	9.2522171e-08	9.2542052e-08	9.2540397e-08	9.2518029e-08	9.2463637e-08	9.2515819e-08	9.2477443e-08	9.2576016e-08	9.2786415e-08	9.2756871e-08	9.2697782e-08	9.2550614e-08	9.2518306e-08	9.2483241e-08	9.2590646e-08	9.2456183e-08	9.2684253e-08	9.2731192e-08	9.2722907e-08	9.2602249e-08	9.2598931e-08	9.2654986e-08	9.2656364e-08	9.2639524e-08	9.2584301e-08	9.2646424e-08	9.2745552e-08	9.2721528e-08	9.2729259e-08	9.2590099e-08	9.2687564e-08	9.2525212e-08	9.2664095e-08	9.2522171e-08	9.2532943e-08	9.254012e-08	9.2524104e-08	9.2505609e-08	9.249235e-08	9.2558068e-08	9.2711034e-08	9.2841084e-08	9.3099253e-08	9.2991016e-08	9.2860965e-08	9.2859587e-08	9.343529e-08	9.3149787e-08	9.3290325e-08	9.3029399e-08	9.2872284e-08	9.2742511e-08	9.2606662e-08	9.2317848e-08	9.2510852e-08	9.2605561e-08	9.2707722e-08	9.264339e-08	9.2507264e-08	9.2436856e-08	9.24421e-08	9.276598e-08	9.2768744e-08	9.2915364e-08	9.2061889e-08	9.2840807e-08	9.2738645e-08	9.2745829e-08	9.2643113e-08	9.2941313e-08	9.2820102e-08	9.270358e-08	9.2617988e-08	9.2652222e-08	9.2625164e-08	9.2647802e-08	9.2435748e-08	9.2592032e-08	9.2692261e-08	9.268895e-08	9.2616325e-08	9.2608595e-08	9.2647255e-08	9.2801322e-08	9.3025534e-08	9.3189819e-08	9.3558711e-08	9.3101463e-08	9.3044306e-08	9.2769021e-08	9.2939935e-08	9.2873393e-08	9.2457839e-08	9.245646e-08	9.2513886e-08	9.2572428e-08	9.2763223e-08	9.248766e-08	9.2634274e-08	9.2658851e-08	9.2753559e-08	9.2764878e-08	9.2838327e-08	9.2867595e-08	9.2892165e-08	9.2886644e-08	9.2728428e-08	9.2731469e-08	9.2746106e-08	9.2702479e-08	9.259783e-08	9.2542884e-08	9.2655263e-08	9.2828664e-08	9.2677077e-08	9.2824521e-08	9.2567177e-08	9.2788902e-08	9.2512785e-08	9.2750795e-08	9.2968378e-08	9.2920608e-08	9.2962303e-08	9.2685355e-08	9.2868696e-08	9.2515549e-08	9.264118e-08	9.2685909e-08	9.2777583e-08	9.314067e-08	9.2984116e-08	9.2728158e-08	9.2492904e-08	9.2580706e-08	9.2486552e-08	9.2555034e-08	9.2755215e-08	9.2706344e-08	9.2731192e-08	9.2722082e-08	9.2668792e-08	9.2558345e-08	9.2505331e-08	9.2529902e-08	9.2443479e-08	9.2162672e-08	9.2607216e-08	9.217537e-08	9.2495114e-08	9.2528246e-08	9.2586234e-08	9.2561102e-08	9.2420287e-08	9.2551993e-08	9.2538464e-08	9.2601418e-08	9.2598107e-08	9.2616602e-08	9.2473023e-08	9.2620191e-08	9.2644214e-08	9.2646424e-08	9.2584024e-08	9.2575185e-08	9.2455075e-08	9.247109e-08	9.2663818e-08	9.2507541e-08	9.2756039e-08	9.2739199e-08	9.2759912e-08	9.2751904e-08	9.2574908e-08	9.2701924e-08	9.2849923e-08	9.2922818e-08	9.2600587e-08	9.2393776e-08	9.2484072e-08	9.2550891e-08	9.2627651e-08	9.2728158e-08	9.2429119e-08	9.239433e-08	9.2501466e-08	9.26456e-08	9.2774542e-08	9.2524104e-08	9.2495945e-08	9.2426639e-08	9.2518583e-08	9.2594512e-08	9.2668238e-08	9.2491526e-08	9.2477165e-08	9.2555581e-08	9.2656364e-08	9.2468056e-08	9.2486829e-08	9.2551716e-08	9.2551993e-08	9.2551993e-08	9.2726772e-08	9.2618258e-08	9.2663818e-08	9.2778407e-08	9.2668238e-08	9.2747761e-08	9.2741409e-08	9.2677347e-08	9.2575185e-08	9.2585402e-08	9.2446243e-08	9.29438e-08	9.3324012e-08	9.3768286e-08	9.4047159e-08	9.3857466e-08	9.3482505e-08	9.3649554e-08	9.2622955e-08	9.3207767e-08	9.2630962e-08	9.2691984e-08	9.2504777e-08	9.2563312e-08	9.2628476e-08	9.2585125e-08	9.2674313e-08	9.2674313e-08	9.2664926e-08	9.2770954e-08	9.2953741e-08	9.3037407e-08	9.3682409e-08	9.3799763e-08	9.3599297e-08	9.4022035e-08	9.4037773e-08	9.3857189e-08	9.3563408e-08	9.3183743e-08	9.3083514e-08	9.3358253e-08	9.3119411e-08	9.3073027e-08	9.268232e-08	9.2659675e-08	9.2374449e-08	9.2696951e-08	9.2440722e-08	9.2457562e-08	9.2360921e-08	9.2555858e-08	9.2544816e-08	9.248545e-08	9.2544539e-08	9.2483241e-08	9.2551439e-08	9.2570495e-08	9.2598654e-08	9.2679556e-08	9.2470536e-08	9.2442654e-08	9.2792767e-08	9.2699992e-08	9.2723184e-08	9.2656641e-08	9.2679009e-08	9.265554e-08	9.2801876e-08	9.2785314e-08	9.2658297e-08	9.2580436e-08	9.2688396e-08	9.26224e-08	9.2636483e-08	9.2518029e-08	9.2635382e-08	9.2822312e-08	9.2663541e-08	9.2672103e-08	9.2686186e-08	9.2786138e-08	9.2584024e-08	9.2635382e-08	9.2435194e-08	9.2064923e-08	9.1909193e-08	9.2581814e-08	9.3172702e-08	9.3262713e-08	9.2989637e-08	9.2924473e-08	9.289051e-08	9.2772055e-08	9.2840537e-08	9.2812648e-08	9.2936624e-08	9.29126e-08	9.2928339e-08	9.2727603e-08	9.2252129e-08	9.1273854e-08	9.0963503e-08	9.1360278e-08	9.148895e-08	9.1545829e-08	9.1647159e-08	9.1977398e-08	9.2399574e-08	9.2378038e-08	9.2333309e-08	9.2310117e-08	9.2363962e-08	9.2233357e-08	9.2261793e-08	9.2133675e-08	9.2251852e-08	9.2298798e-08	9.2685355e-08	9.2747761e-08	9.2568285e-08	9.2733401e-08	9.2772055e-08	9.2693085e-08	9.272236e-08	9.2866763e-08	9.2813472e-08	9.2771231e-08	9.2801599e-08	9.2628198e-08	9.2650289e-08	9.2442654e-08	9.2552824e-08	9.2455352e-08	9.2568563e-08	9.2423875e-08	9.2365063e-08	9.2572428e-08	9.283805e-08	9.2785314e-08	9.29438e-08	9.286704e-08	9.2646424e-08	9.2714075e-08	9.2640903e-08	9.2581537e-08	9.2899626e-08	9.29195e-08	9.2880292e-08	9.2820379e-08	9.2763777e-08	9.2570495e-08	9.2532666e-08	9.2781171e-08	9.2606115e-08	9.2768467e-08	9.2646701e-08	9.2604182e-08	9.2708277e-08	9.2645045e-08	9.2652776e-08	9.2648911e-08	9.2543431e-08	9.2269254e-08	9.1879926e-08	9.20652e-08	9.2251305e-08	9.2770676e-08	9.3080203e-08	9.2879745e-08	9.262682e-08	9.2444033e-08	9.2535153e-08	9.2783651e-08	9.3340859e-08	9.3808318e-08	9.4198192e-08	9.380252e-08	9.3147577e-08	9.2847436e-08	9.2855721e-08	9.2606662e-08	9.2624333e-08	9.2596721e-08	9.2845227e-08	9.2829488e-08	9.2841084e-08	9.2864006e-08	9.2893551e-08	9.2971966e-08	9.282811e-08	9.2645045e-08	9.2435471e-08	9.2117389e-08	9.2135608e-08	9.2282782e-08	9.2608047e-08	9.3113059e-08	9.2823136e-08	9.2539018e-08	9.2381079e-08	9.2424152e-08	9.2363962e-08	9.2576293e-08	9.3090968e-08	9.3266031e-08	9.4001599e-08	9.4024792e-08	9.3864919e-08	9.3439979e-08	9.3028291e-08	9.2062443e-08	9.2108827e-08	9.1961383e-08	9.1982919e-08	9.1712877e-08	9.2057746e-08	9.2195805e-08	9.2474401e-08	9.24733e-08	9.2651668e-08	9.2810161e-08	9.258126e-08	9.2557514e-08	9.2511954e-08	9.262682e-08	9.2948774e-08	9.3292535e-08	9.3094009e-08	9.3052037e-08	9.3113059e-08	9.2747207e-08	9.2534322e-08	9.2489316e-08	9.2487937e-08	9.2721528e-08	9.2674313e-08	9.2835563e-08	9.3109747e-08	9.31161e-08	9.3145644e-08	9.3182919e-08	9.2944354e-08	9.2855444e-08
9.2740855e-08	9.2574084e-08	9.2615778e-08	9.2718764e-08	9.2721805e-08	9.2726495e-08	9.273699e-08	9.2601695e-08	9.2572705e-08	9.2469712e-08	9.249456e-08	9.2580983e-08	9.2596174e-08	9.2619921e-08	9.2768744e-08	9.2735888e-08	9.257905e-08	9.2600587e-08	9.276571e-08	9.2565521e-08	9.2579604e-08	9.253322e-08	9.244679e-08	9.2487383e-08	9.253101e-08	9.2580706e-08	9.2801322e-08	9.2721251e-08	9.2723184e-08	9.261219e-08	9.2911769e-08	9.274914e-08	9.2653877e-08	9.2662717e-08	9.2650289e-08	9.2094197e-08	9.1812005e-08	9.1530922e-08	9.1942603e-08	9.2356778e-08	9.2508643e-08	9.2171227e-08	9.2564143e-08	9.2269801e-08	9.2703303e-08	9.258347e-08	9.2703857e-08	9.2603074e-08	9.2445411e-08	9.2592309e-08	9.2560832e-08	9.2608317e-08	9.2616602e-08	9.2563589e-08	9.2599485e-08	9.2582091e-08	9.2618258e-08	9.2550614e-08	9.2475787e-08	9.254564e-08	9.2709378e-08	9.2804086e-08	9.2699992e-08	9.256884e-08	9.2753005e-08	9.2615501e-08	9.2618535e-08	9.253349e-08	9.2565521e-08	9.265802e-08	9.2704958e-08	9.2653877e-08	9.2553648e-08	9.2642004e-08	9.2733956e-08	9.2678178e-08	9.2693639e-08	9.2689774e-08	9.2536531e-08	9.2486005e-08	9.2598384e-08	9.2669616e-08	9.265581e-08	9.2678732e-08	9.2779239e-08	9.2678732e-08	9.2740031e-08	9.2740578e-08	9.2638693e-08	9.2740031e-08	9.2806296e-08	9.2787246e-08	9.2901281e-08	9.2938002e-08	9.2715453e-08	9.2754107e-08	9.2715453e-08	9.2750241e-08	9.2696681e-08	9.2658574e-08	9.261467e-08	9.2406758e-08	9.240869e-08	9.2507818e-08	9.2634274e-08	9.3201137e-08	9.3365429e-08	9.3503211e-08	9.3384756e-08	9.3164694e-08	9.3228749e-08	9.3274309e-08	9.3450474e-08	9.3566442e-08	9.3184298e-08	9.3209145e-08	9.2956505e-08	9.2700269e-08	9.2631794e-08	9.2448452e-08	9.2628198e-08	9.2513616e-08	9.2510852e-08	9.2512785e-08	9.2606385e-08	9.265581e-08	9.2613014e-08	9.2738098e-08	9.3185129e-08	9.3473389e-08	9.1414122e-08	9.2965891e-08	9.2921709e-08	9.2646701e-08	9.2575739e-08	9.2349048e-08	9.2547026e-08	9.239654e-08	9.2595897e-08	9.2560001e-08	9.2474131e-08	9.2550891e-08	9.2742233e-08	9.2693362e-08	9.2717663e-08	9.2560001e-08	9.2538464e-08	9.2604729e-08	9.269143e-08	9.2766811e-08	9.3013938e-08	9.2841915e-08	9.2409792e-08	9.2171781e-08	9.2231147e-08	9.2491248e-08	9.2558899e-08	9.2435748e-08	9.2606939e-08	9.2329998e-08	9.2399304e-08	9.2878913e-08	9.2615224e-08	9.2993226e-08	9.2642836e-08	9.2695018e-08	9.2832252e-08	9.2948774e-08	9.3022493e-08	9.2800775e-08	9.2907634e-08	9.2721528e-08	9.2786692e-08	9.2706344e-08	9.2703857e-08	9.2562487e-08	9.2627928e-08	9.2786692e-08	9.2594242e-08	9.2733401e-08	9.2730637e-08	9.2557237e-08	9.2733401e-08	9.2693362e-08	9.265581e-08	9.2778961e-08	9.2877258e-08	9.2669893e-08	9.2736713e-08	9.2810161e-08	9.2547026e-08	9.2927785e-08	9.2573252e-08	9.2787516e-08	9.2833353e-08	9.2587889e-08	9.2543985e-08	9.2517752e-08	9.251886e-08	9.2594789e-08	9.264339e-08	9.2644768e-08	9.2756871e-08	9.2752451e-08	9.2810993e-08	9.265554e-08	9.2760736e-08	9.2572428e-08	9.2670724e-08	9.2617711e-08	9.2590923e-08	9.2402061e-08	9.2095576e-08	9.2360921e-08	9.2426639e-08	9.2598931e-08	9.2655263e-08	9.2635105e-08	9.2745829e-08	9.2660784e-08	9.279249e-08	9.2654986e-08	9.2620745e-08	9.2552824e-08	9.2700546e-08	9.2612737e-08	9.2765433e-08	9.2683422e-08	9.2613291e-08	9.2516927e-08	9.2714352e-08	9.2707999e-08	9.2647802e-08	9.2735611e-08	9.2511684e-08	9.2545363e-08	9.2617157e-08	9.2577672e-08	9.2878359e-08	9.3185129e-08	9.3552913e-08	9.3288392e-08	9.2783928e-08	9.2652222e-08	9.2561379e-08	9.261219e-08	9.2635105e-08	9.2566076e-08	9.2524935e-08	9.2490971e-08	9.258126e-08	9.2669069e-08	9.2472199e-08	9.2752728e-08	9.2546472e-08	9.257657e-08	9.2527145e-08	9.2632341e-08	9.2550891e-08	9.2585957e-08	9.268232e-08	9.2584024e-08	9.2532389e-08	9.2549783e-08	9.2558899e-08	9.2322544e-08	9.2349048e-08	9.2542052e-08	9.253791e-08	9.2603351e-08	9.265802e-08	9.2656364e-08	9.2573806e-08	9.2553371e-08	9.2741686e-08	9.2726772e-08	9.2751627e-08	9.2428294e-08	9.2639795e-08	9.2968378e-08	9.3090968e-08	9.3065019e-08	9.3067499e-08	9.3042097e-08	9.3242285e-08	9.3217984e-08	9.3392764e-08	9.2942699e-08	9.2833908e-08	9.2536808e-08	9.2542884e-08	9.2620468e-08	9.2584024e-08	9.2627374e-08	9.2719873e-08	9.2667136e-08	9.2811263e-08	9.2848815e-08	9.3033812e-08	9.3376471e-08	9.3304685e-08	9.2831698e-08	9.2977487e-08	9.3214673e-08	9.3279006e-08	9.33276e-08	9.3659494e-08	9.3186785e-08	9.3061153e-08	9.2845504e-08	9.3195339e-08	9.2606115e-08	9.2439336e-08	9.1763134e-08	9.1639158e-08	9.2026546e-08	9.2293824e-08	9.2682875e-08	9.2702756e-08	9.2633726e-08	9.2685355e-08	9.2630131e-08	9.264339e-08	9.2637592e-08	9.2668792e-08	9.2664926e-08	9.270579e-08	9.2672657e-08	9.3134048e-08	9.1098798e-08	9.2798288e-08	9.2514718e-08	9.2777583e-08	9.2749971e-08	9.2654709e-08	9.2773163e-08	9.2615501e-08	9.2624887e-08	9.266796e-08	9.2679556e-08	9.2674313e-08	9.2611636e-08	9.2560832e-08	9.2603074e-08	9.2440722e-08	9.2587889e-08	9.2634551e-08	9.2615224e-08	9.2608317e-08	9.2661338e-08	9.2746376e-08	9.2456183e-08	9.2521894e-08	9.2510575e-08	9.2464738e-08	9.2508643e-08	9.2995712e-08	9.3069431e-08	9.312852e-08	9.292917e-08	9.2912323e-08	9.2999855e-08	9.2975e-08	9.2895483e-08	9.2812648e-08	9.2938279e-08	9.3111126e-08	9.3124108e-08	9.2756594e-08	9.2207955e-08	9.2196082e-08	9.202185e-08	9.1872749e-08	9.2106617e-08	9.2127607e-08	9.2227559e-08	9.2379423e-08	9.2619644e-08	9.2506433e-08	9.2401507e-08	9.2212098e-08	9.2429673e-08	9.2368374e-08	9.2573252e-08	9.2588444e-08	9.2817615e-08	9.2923372e-08	9.2880846e-08	9.2946841e-08	9.2659128e-08	9.2666305e-08	9.2725394e-08	9.2923642e-08	9.2961471e-08	9.2925028e-08	9.2901558e-08	9.2777029e-08	9.2724839e-08	9.2598654e-08	9.2682875e-08	9.2562487e-08	9.275908e-08	9.2657743e-08	9.2767642e-08	9.279028e-08	9.2473577e-08	9.2215409e-08	9.2369206e-08	9.2546472e-08	9.2818723e-08	9.2633726e-08	9.2737267e-08	9.2749417e-08	9.2805742e-08	9.2963958e-08	9.3011728e-08	9.2850478e-08	9.3042374e-08	9.2921709e-08	9.2773163e-08	9.229327e-08	9.2266212e-08	9.2886644e-08	9.2776752e-08	9.2534876e-08	9.2569387e-08	9.2753837e-08	9.3020837e-08	9.3223505e-08	9.3030501e-08	9.2762669e-08	9.2727049e-08	9.2356224e-08	9.2199116e-08	9.2661885e-08	9.2763777e-08	9.2896862e-08	9.2736165e-08	9.2511684e-08	9.2360921e-08	9.2633726e-08	9.2675414e-08	9.2958437e-08	9.3525578e-08	9.3877347e-08	9.3446886e-08	9.3500454e-08	9.3015871e-08	9.2619366e-08	9.2498148e-08	9.2313151e-08	9.257905e-08	9.254012e-08	9.261246e-08	9.2489316e-08	9.2430504e-08	9.2596174e-08	9.2487937e-08	9.2485728e-08	9.2397094e-08	9.2243297e-08	9.2219828e-08	9.219967e-08	9.2276984e-08	9.2560832e-08	9.2664649e-08	9.2698059e-08	9.2570772e-08	9.2517205e-08	9.2525212e-08	9.2590376e-08	9.2577672e-08	9.2865385e-08	9.3528612e-08	9.3774908e-08	9.4020926e-08	9.3572517e-08	9.3227925e-08	9.2294101e-08	9.2006388e-08	9.1723372e-08	9.2433538e-08	9.2410069e-08	9.1906713e-08	9.239654e-08	9.2357055e-08	9.2577118e-08	9.2422773e-08	9.2592309e-08	9.2590923e-08	9.2751904e-08	9.2781171e-08	9.2706344e-08	9.2613845e-08	9.2632064e-08	9.2717386e-08	9.3100908e-08	9.3222681e-08	9.2934968e-08	9.3097597e-08	9.2884711e-08	9.2473854e-08	9.2766811e-08	9.2868696e-08	9.3034366e-08	9.3101463e-08	9.2961194e-08	9.2984941e-08	9.3206665e-08	9.3162207e-08	9.3243386e-08	9.2923095e-08
9.2564143e-08	9.260998e-08	9.2607493e-08	9.2595897e-08	9.2668515e-08	9.2731469e-08	9.2483795e-08	9.2473023e-08	9.25912e-08	9.2615224e-08	9.26768e-08	9.2744443e-08	9.2596174e-08	9.2623232e-08	9.2662717e-08	9.2836395e-08	9.2751073e-08	9.2611913e-08	9.2536808e-08	9.2627928e-08	9.2381633e-08	9.2324477e-08	9.2516373e-08	9.2592579e-08	9.2682875e-08	9.2763223e-08	9.2749694e-08	9.2740031e-08	9.2717663e-08	9.2794423e-08	9.2542329e-08	9.2564967e-08	9.2491803e-08	9.272263e-08	9.2878636e-08	9.2025168e-08	9.1910024e-08	9.2254616e-08	9.2701093e-08	9.2784205e-08	9.2611081e-08	9.2453142e-08	9.2255725e-08	9.2551993e-08	9.2604452e-08	9.2658574e-08	9.2569941e-08	9.2638416e-08	9.2656641e-08	9.2673481e-08	9.2805465e-08	9.2510298e-08	9.2463637e-08	9.2513062e-08	9.2589545e-08	9.2517752e-08	9.2453142e-08	9.2514441e-08	9.2602249e-08	9.2742233e-08	9.2654986e-08	9.260998e-08	9.2643667e-08	9.2590099e-08	9.2520239e-08	9.2695849e-08	9.2718764e-08	9.2722082e-08	9.2756039e-08	9.274914e-08	9.2594789e-08	9.2689497e-08	9.2595897e-08	9.2519684e-08	9.2597276e-08	9.2684253e-08	9.2632341e-08	9.2420287e-08	9.2512508e-08	9.2577949e-08	9.2587612e-08	9.2588166e-08	9.2624887e-08	9.2566353e-08	9.2578503e-08	9.2704688e-08	9.264339e-08	9.2778684e-08	9.2880292e-08	9.2642559e-08	9.2707999e-08	9.2714899e-08	9.256911e-08	9.2625442e-08	9.2693917e-08	9.265333e-08	9.2547573e-08	9.2644491e-08	9.2536531e-08	9.25357e-08	9.253349e-08	9.2563035e-08	9.2514163e-08	9.2813472e-08	9.3381999e-08	9.3716373e-08	9.3981718e-08	9.3748127e-08	9.3425626e-08	9.3294467e-08	9.3242008e-08	9.33831e-08	9.2810716e-08	9.2944354e-08	9.2859032e-08	9.2526868e-08	9.2700546e-08	9.2685355e-08	9.2703303e-08	9.2698613e-08	9.2628198e-08	9.2674867e-08	9.2820656e-08	9.2802985e-08	9.2822589e-08	9.2659128e-08	9.2656919e-08	9.2801052e-08	9.2517482e-08	9.355788e-08	9.3365429e-08	9.3333398e-08	9.2755492e-08	9.2773988e-08	9.2740578e-08	9.2577118e-08	9.2613568e-08	9.2657743e-08	9.2564697e-08	9.2416698e-08	9.246115e-08	9.2481862e-08	9.2520516e-08	9.2708554e-08	9.263897e-08	9.2754661e-08	9.2684807e-08	9.2667136e-08	9.2560555e-08	9.2740578e-08	9.2581537e-08	9.2432984e-08	9.187054e-08	9.179378e-08	9.2214854e-08	9.2305974e-08	9.2484342e-08	9.2851025e-08	9.2648357e-08	9.267238e-08	9.2840537e-08	9.2688119e-08	9.2808229e-08	9.2509197e-08	9.2613291e-08	9.2767642e-08	9.2683422e-08	9.2585125e-08	9.2527692e-08	9.3034643e-08	9.2572705e-08	9.2630685e-08	9.2617988e-08	9.2639247e-08	9.2594512e-08	9.2720427e-08	9.2691153e-08	9.2633726e-08	9.272263e-08	9.2477997e-08	9.2582916e-08	9.2712419e-08	9.2709378e-08	9.2687564e-08	9.279691e-08	9.2523003e-08	9.240869e-08	9.2677347e-08	9.2697505e-08	9.2752728e-08	9.3035744e-08	9.1898151e-08	9.2709378e-08	9.2740031e-08	9.2641457e-08	9.273009e-08	9.2861796e-08	9.2391844e-08	9.2454528e-08	9.265554e-08	9.2659675e-08	9.2775373e-08	9.2694471e-08	9.2741963e-08	9.2657743e-08	9.289051e-08	9.2672103e-08	9.2732847e-08	9.2640626e-08	9.2683976e-08	9.2568008e-08	9.2563866e-08	9.2583193e-08	9.2500358e-08	9.265333e-08	9.2646978e-08	9.2662717e-08	9.2731192e-08	9.253791e-08	9.2736435e-08	9.2525489e-08	9.2638416e-08	9.2708277e-08	9.2607216e-08	9.2603628e-08	9.2711865e-08	9.2730637e-08	9.25912e-08	9.2699437e-08	9.2639247e-08	9.2703026e-08	9.2709932e-08	9.2801322e-08	9.2847991e-08	9.2693085e-08	9.2628198e-08	9.2395439e-08	9.2616325e-08	9.2833353e-08	9.3645411e-08	9.4889586e-08	9.3134872e-08	9.2948774e-08	9.2746376e-08	9.2812094e-08	9.25912e-08	9.2738645e-08	9.2654432e-08	9.2650012e-08	9.2673481e-08	9.2659405e-08	9.2571597e-08	9.2751073e-08	9.2435194e-08	9.265802e-08	9.273478e-08	9.2724015e-08	9.2633996e-08	9.258126e-08	9.2576016e-08	9.2580983e-08	9.2474956e-08	9.2601972e-08	9.2532943e-08	9.2437681e-08	9.2634828e-08	9.268895e-08	9.2776197e-08	9.2786969e-08	9.2816514e-08	9.2591755e-08	9.2640903e-08	9.2859864e-08	9.2694194e-08	9.2533767e-08	9.2602249e-08	9.2569387e-08	9.2654709e-08	9.2644214e-08	9.2662994e-08	9.2661061e-08	9.2571874e-08	9.2332208e-08	9.2508643e-08	9.2593133e-08	9.2204367e-08	9.2592579e-08	9.227864e-08	9.2418908e-08	9.2542606e-08	9.261219e-08	9.2765433e-08	9.2685084e-08	9.2733401e-08	9.2686463e-08	9.2847159e-08	9.3292257e-08	9.3413476e-08	9.3577761e-08	9.3390831e-08	9.3072472e-08	9.3267964e-08	9.3000132e-08	9.2598931e-08	9.2987982e-08	9.3053416e-08	9.2953464e-08	9.2728428e-08	9.2452041e-08	9.2315638e-08	9.2393776e-08	9.2874217e-08	9.2093366e-08	9.2111591e-08	9.2291337e-08	9.2289682e-08	9.2627374e-08	9.2555858e-08	9.2540397e-08	9.258126e-08	9.2664095e-08	9.2799944e-08	9.2718217e-08	9.2795524e-08	9.2617157e-08	9.2766534e-08	9.271573e-08	9.3328985e-08	9.2776197e-08	9.3762758e-08	9.3506522e-08	9.2942976e-08	9.2719318e-08	9.276129e-08	9.27323e-08	9.270358e-08	9.2857377e-08	9.250671e-08	9.2525489e-08	9.247109e-08	9.261467e-08	9.2613014e-08	9.2514995e-08	9.2529078e-08	9.2607493e-08	9.2309286e-08	9.2395709e-08	9.2631517e-08	9.2611913e-08	9.2484072e-08	9.2635929e-08	9.2653877e-08	9.270358e-08	9.2838327e-08	9.2897963e-08	9.2713243e-08	9.2542606e-08	9.2763777e-08	9.2236668e-08	9.2810993e-08	9.2901558e-08	9.2856823e-08	9.2902937e-08	9.3096219e-08	9.315724e-08	9.320307e-08	9.3066397e-08	9.3094009e-08	9.3008964e-08	9.2901004e-08	9.2650843e-08	9.2353467e-08	9.2571874e-08	9.2576016e-08	9.2445134e-08	9.2347946e-08	9.2236945e-08	9.2331099e-08	9.2384667e-08	9.2399851e-08	9.241311e-08	9.2596174e-08	9.2778961e-08	9.2669339e-08	9.2692538e-08	9.272788e-08	9.2870081e-08	9.3112504e-08	9.3036022e-08	9.2886921e-08	9.283584e-08	9.273478e-08	9.2724562e-08	9.2777583e-08	9.2796355e-08	9.2687287e-08	9.2683145e-08	9.259562e-08	9.2695295e-08	9.2751904e-08	9.2891888e-08	9.2839706e-08	9.2803255e-08	9.2827278e-08	9.2882779e-08	9.2696403e-08	9.2392675e-08	9.2255995e-08	9.2573252e-08	9.2602249e-08	9.2767912e-08	9.2736713e-08	9.2663541e-08	9.2770676e-08	9.2693362e-08	9.2876149e-08	9.2810716e-08	9.2697228e-08	9.2835563e-08	9.2788348e-08	9.2460873e-08	9.2393229e-08	9.2588991e-08	9.2837219e-08	9.3118857e-08	9.2819e-08	9.2695572e-08	9.2969202e-08	9.2832529e-08	9.2735611e-08	9.27323e-08	9.2643113e-08	9.2785584e-08	9.2437958e-08	9.2480754e-08	9.2855444e-08	9.2835286e-08	9.2733401e-08	9.2476334e-08	9.2497878e-08	9.2425253e-08	9.2487383e-08	9.2704411e-08	9.2686463e-08	9.2604452e-08	9.3056457e-08	9.3016418e-08	9.3280939e-08	9.2891341e-08	9.2702201e-08	9.2523827e-08	9.2423051e-08	9.242774e-08	9.2234735e-08	9.2342695e-08	9.2328342e-08	9.2198569e-08	9.2155489e-08	9.2160462e-08	9.1978777e-08	9.2223139e-08	9.2103583e-08	9.21831e-08	9.2342695e-08	9.2293824e-08	9.2259036e-08	9.2371693e-08	9.2437404e-08	9.2460596e-08	9.2468603e-08	9.2583193e-08	9.2820933e-08	9.2824799e-08	9.3111403e-08	9.3446886e-08	9.3554569e-08	9.3432803e-08	9.3364051e-08	9.2738368e-08	9.1795712e-08	9.142655e-08	9.1734968e-08	9.2081216e-08	9.1946745e-08	9.0094844e-08	9.2412002e-08	9.2880569e-08	9.2814581e-08	9.2652776e-08	9.2805465e-08	9.298936e-08	9.2820102e-08	9.2840537e-08	9.2809884e-08	9.272263e-08	9.2703303e-08	9.2573806e-08	9.2711588e-08	9.2938556e-08	9.2903761e-08	9.3043752e-08	9.3215498e-08	9.2950152e-08	9.3327323e-08	9.3236487e-08	9.2921987e-08	9.2949321e-08	9.2917297e-08	9.2728982e-08	9.2811263e-08	9.2564697e-08	9.2425253e-08
9.2538464e-08	9.2691153e-08	9.2778407e-08	9.2702479e-08	9.2490694e-08	9.2389641e-08	9.2529355e-08	9.2531835e-08	9.2819825e-08	9.2704134e-08	9.2736435e-08	9.2700269e-08	9.2687564e-08	9.2529355e-08	9.2642559e-08	9.249235e-08	9.2606939e-08	9.2706344e-08	9.2709655e-08	9.2517205e-08	9.2587335e-08	9.2654432e-08	9.2820102e-08	9.265581e-08	9.2656087e-08	9.2690051e-08	9.2764047e-08	9.2835286e-08	9.2697782e-08	9.2539295e-08	9.2574084e-08	9.2574908e-08	9.2531558e-08	9.2440445e-08	9.2121532e-08	9.2055259e-08	9.214417e-08	9.2181445e-08	9.2589545e-08	9.2648357e-08	9.2726495e-08	9.2534599e-08	9.2637862e-08	9.2530733e-08	9.2559446e-08	9.2663271e-08	9.2539842e-08	9.2580706e-08	9.2573529e-08	9.2478544e-08	9.2366719e-08	9.2515549e-08	9.2592032e-08	9.2691707e-08	9.2606385e-08	9.2603074e-08	9.2505879e-08	9.258568e-08	9.2617988e-08	9.2623509e-08	9.2626266e-08	9.2464468e-08	9.2366719e-08	9.262682e-08	9.2742233e-08	9.27947e-08	9.272263e-08	9.268453e-08	9.2528524e-08	9.2639795e-08	9.2595343e-08	9.2440445e-08	9.262682e-08	9.2586234e-08	9.2444587e-08	9.2391296e-08	9.2397372e-08	9.2667406e-08	9.2600587e-08	9.2593687e-08	9.2592856e-08	9.2819548e-08	9.2632064e-08	9.2609703e-08	9.263897e-08	9.2865662e-08	9.3387797e-08	9.3384209e-08	9.3065019e-08	9.3112781e-08	9.260777e-08	9.2502844e-08	9.2560278e-08	9.2515549e-08	9.2387154e-08	9.2552824e-08	9.2870906e-08	9.2601972e-08	9.2629307e-08	9.2506987e-08	9.2566907e-08	9.2765433e-08	9.2853512e-08	9.3141225e-08	9.3468969e-08	9.3622496e-08	9.3140116e-08	9.3026635e-08	9.3341406e-08	9.3174634e-08	9.3238143e-08	9.2920054e-08	9.2659128e-08	9.2472469e-08	9.2326957e-08	9.2808783e-08	9.2923095e-08	9.2856276e-08	9.2648911e-08	9.2733124e-08	9.2786138e-08	9.2719041e-08	9.272263e-08	9.2778961e-08	9.2632618e-08	9.2508365e-08	9.2556135e-08	9.2271733e-08	9.2299622e-08	9.2827001e-08	9.4909744e-08	9.2810716e-08	9.2671826e-08	9.2560001e-08	9.2472746e-08	9.2598931e-08	9.2802985e-08	9.2817061e-08	9.2571042e-08	9.2909566e-08	9.3206943e-08	9.284247e-08	9.2538464e-08	9.2478821e-08	9.2611636e-08	9.2493735e-08	9.2534322e-08	9.2497324e-08	9.2644768e-08	9.2329998e-08	9.2110206e-08	9.1759816e-08	9.1795158e-08	9.2421942e-08	9.2711034e-08	9.2878089e-08	9.2855167e-08	9.2338553e-08	9.2265658e-08	9.2399851e-08	9.2390188e-08	9.2371138e-08	9.2299345e-08	9.229548e-08	9.2735611e-08	9.2523557e-08	9.2718217e-08	9.3171046e-08	9.3799208e-08	9.2097231e-08	9.2677347e-08	9.2500635e-08	9.2516927e-08	9.2546195e-08	9.2574361e-08	9.2524935e-08	9.272236e-08	9.2678732e-08	9.2578226e-08	9.2574638e-08	9.2632064e-08	9.2797457e-08	9.2630131e-08	9.2541228e-08	9.2539565e-08	9.263124e-08	9.2703857e-08	9.247772e-08	9.2604729e-08	9.2916743e-08	9.3366808e-08	9.3319045e-08	9.293386e-08	9.237997e-08	9.2319226e-08	9.2309563e-08	9.2206299e-08	9.2535423e-08	9.277565e-08	9.2532666e-08	9.2757972e-08	9.2621299e-08	9.2477165e-08	9.2708554e-08	9.2675968e-08	9.2674313e-08	9.2876704e-08	9.26224e-08	9.253101e-08	9.237997e-08	9.2481308e-08	9.2618258e-08	9.2551716e-08	9.2749694e-08	9.2720974e-08	9.2668515e-08	9.272263e-08	9.2619366e-08	9.2725394e-08	9.2528524e-08	9.2625719e-08	9.2577949e-08	9.2519961e-08	9.2593964e-08	9.2500358e-08	9.2402061e-08	9.248987e-08	9.2579327e-08	9.254564e-08	9.2796633e-08	9.2648634e-08	9.271573e-08	9.2789456e-08	9.2913979e-08	9.2954295e-08	9.2795524e-08	9.2740301e-08	9.262461e-08	9.2847991e-08	9.279691e-08	9.3208321e-08	9.3157517e-08	9.2563866e-08	9.2542329e-08	9.2600587e-08	9.2682043e-08	9.2733401e-08	9.2923372e-08	9.2846882e-08	9.2742788e-08	9.2589822e-08	9.2519684e-08	9.2315361e-08	9.2622678e-08	9.2709101e-08	9.2779516e-08	9.2723184e-08	9.2445411e-08	9.2489593e-08	9.257905e-08	9.2580159e-08	9.2491803e-08	9.2317848e-08	9.2392952e-08	9.2570218e-08	9.2702479e-08	9.2780894e-08	9.2849092e-08	9.292696e-08	9.2646147e-08	9.2730367e-08	9.2687564e-08	9.2529355e-08	9.258568e-08	9.2567731e-08	9.2578503e-08	9.240344e-08	9.2508643e-08	9.2944909e-08	9.2304596e-08	9.2210712e-08	9.1910024e-08	9.1677258e-08	9.1828568e-08	9.1694652e-08	9.1459128e-08	9.151573e-08	9.198844e-08	9.2529078e-08	9.2629307e-08	9.2829211e-08	9.2721528e-08	9.2813195e-08	9.2809884e-08	9.3040441e-08	9.3548493e-08	9.3846424e-08	9.3567543e-08	9.2858208e-08	9.2650012e-08	9.2918398e-08	9.3149232e-08	9.3487472e-08	9.3066674e-08	9.227864e-08	9.2345182e-08	9.2252129e-08	9.1979608e-08	9.1798199e-08	9.1767824e-08	9.0492996e-08	9.1100453e-08	9.2668792e-08	9.2535153e-08	9.2369483e-08	9.2571597e-08	9.2451209e-08	9.2510021e-08	9.2674313e-08	9.2592856e-08	9.2698883e-08	9.2549783e-08	9.2642836e-08	9.2707445e-08	9.27947e-08	9.277592e-08	9.3112781e-08	9.3835105e-08	9.4859487e-08	9.5656361e-08	9.4315823e-08	9.3295576e-08	9.2918121e-08	9.2692815e-08	9.2646978e-08	9.274472e-08	9.2380525e-08	9.2771778e-08	9.2585125e-08	9.2760459e-08	9.245425e-08	9.2343249e-08	9.2509197e-08	9.2538741e-08	9.2468603e-08	9.2541228e-08	9.2563866e-08	9.2553648e-08	9.2626266e-08	9.2505879e-08	9.2442924e-08	9.2586511e-08	9.2653053e-08	9.2576293e-08	9.2743896e-08	9.2512231e-08	9.2463637e-08	9.2608317e-08	9.3192583e-08	9.2714629e-08	9.2539842e-08	9.2659405e-08	9.2755769e-08	9.2901004e-08	9.2809607e-08	9.2803532e-08	9.2767642e-08	9.2768744e-08	9.3024703e-08	9.3070263e-08	9.2847159e-08	9.2785314e-08	9.2438512e-08	9.2409792e-08	9.242995e-08	9.2523827e-08	9.2254616e-08	9.2222308e-08	9.2564967e-08	9.2814858e-08	9.2671279e-08	9.2570495e-08	9.2627651e-08	9.2857654e-08	9.2739477e-08	9.2794423e-08	9.2569387e-08	9.259341e-08	9.2726495e-08	9.2894375e-08	9.2742788e-08	9.2567731e-08	9.2479098e-08	9.2488207e-08	9.2520239e-08	9.2460326e-08	9.2561102e-08	9.2639524e-08	9.2807674e-08	9.2968378e-08	9.2938834e-08	9.2946564e-08	9.3031332e-08	9.3101185e-08	9.3057835e-08	9.2905971e-08	9.2550891e-08	9.2649188e-08	9.2719318e-08	9.2675414e-08	9.2468881e-08	9.2376382e-08	9.2689497e-08	9.2497046e-08	9.244873e-08	9.2323923e-08	9.2324477e-08	9.2302663e-08	9.224992e-08	9.2465569e-08	9.2540397e-08	9.2337451e-08	9.2271186e-08	9.2691153e-08	9.2607216e-08	9.2826731e-08	9.2777583e-08	9.257905e-08	9.277565e-08	9.2636206e-08	9.2516927e-08	9.2502013e-08	9.2548127e-08	9.2499533e-08	9.2442924e-08	9.2402061e-08	9.2573252e-08	9.2464738e-08	9.2582091e-08	9.2354291e-08	9.213506e-08	9.2204914e-08	9.2019917e-08	9.1707356e-08	9.1914167e-08	9.2712419e-08	9.3242008e-08	9.304928e-08	9.3177121e-08	9.2923642e-08	9.2631517e-08	9.2529355e-08	9.2199116e-08	9.2256826e-08	9.2039521e-08	9.191389e-08	9.1863086e-08	9.1839063e-08	9.1762857e-08	9.1997556e-08	9.1981541e-08	9.2127877e-08	9.2143893e-08	9.2145548e-08	9.2042285e-08	9.1981818e-08	9.2317016e-08	9.2300454e-08	9.2402338e-08	9.2368929e-08	9.2350156e-08	9.2525759e-08	9.265333e-08	9.3166349e-08	9.3282871e-08	9.3250293e-08	9.3447433e-08	9.3232892e-08	9.2890232e-08	9.1956139e-08	9.1417434e-08	9.1338187e-08	9.1507175e-08	9.2254894e-08	9.1084438e-08	9.261219e-08	9.324836e-08	9.3275418e-08	9.2924473e-08	9.3011174e-08	9.2667683e-08	9.3017526e-08	9.2947111e-08	9.313294e-08	9.2392675e-08	9.2056368e-08	9.1921066e-08	9.2253515e-08	9.256221e-08	9.2966722e-08	9.3260503e-08	9.3285358e-08	9.3338372e-08	9.3163862e-08	9.302056e-08	9.2513062e-08	9.2535153e-08	9.2494282e-08	9.2272288e-08	9.2219551e-08	9.1942603e-08	9.2158253e-08
9.270579e-08	9.2668792e-08	9.2634828e-08	9.2490694e-08	9.2665474e-08	9.2572705e-08	9.2647255e-08	9.2770954e-08	9.2776475e-08	9.2746106e-08	9.2765156e-08	9.2682043e-08	9.2663818e-08	9.2548959e-08	9.2476334e-08	9.2605283e-08	9.2537363e-08	9.2705235e-08	9.2572975e-08	9.2619644e-08	9.2588444e-08	9.2694194e-08	9.2767088e-08	9.2829488e-08	9.2740578e-08	9.2757972e-08	9.2580706e-08	9.2680111e-08	9.2652499e-08	9.2523557e-08	9.2511129e-08	9.2396817e-08	9.2391844e-08	9.2184486e-08	9.2192217e-08	9.2128708e-08	9.179157e-08	9.2010254e-08	9.1982365e-08	9.2601418e-08	9.2443756e-08	9.2505054e-08	9.2563866e-08	9.2484619e-08	9.2741963e-08	9.2621853e-08	9.2643667e-08	9.2546195e-08	9.2548682e-08	9.2579882e-08	9.2588714e-08	9.2640626e-08	9.2652222e-08	9.2569387e-08	9.2640072e-08	9.2692261e-08	9.2624056e-08	9.2613568e-08	9.265802e-08	9.2664372e-08	9.2484619e-08	9.2442377e-08	9.2602797e-08	9.2677077e-08	9.2630962e-08	9.2581814e-08	9.2600317e-08	9.2625996e-08	9.2648634e-08	9.2499256e-08	9.2593964e-08	9.2633172e-08	9.2626543e-08	9.2521894e-08	9.2358988e-08	9.2333863e-08	9.250892e-08	9.2572705e-08	9.2674036e-08	9.2700546e-08	9.2573529e-08	9.2508643e-08	9.2658574e-08	9.258568e-08	9.285931e-08	9.3277905e-08	9.3305509e-08	9.3721894e-08	9.2865662e-08	9.2896585e-08	9.2669893e-08	9.2556412e-08	9.2540674e-08	9.2659675e-08	9.2778684e-08	9.2762392e-08	9.2358434e-08	9.2802154e-08	9.2547296e-08	9.2664649e-08	9.2650843e-08	9.2630685e-08	9.2931373e-08	9.3357698e-08	9.4142422e-08	9.3211909e-08	9.3060322e-08	9.2630685e-08	9.243989e-08	9.2499256e-08	9.2763223e-08	9.3086001e-08	9.264339e-08	9.243989e-08	9.2497046e-08	9.2528246e-08	9.2453419e-08	9.2362853e-08	9.2555034e-08	9.2584578e-08	9.2586234e-08	9.26536e-08	9.270137e-08	9.2552824e-08	9.2594789e-08	9.2654432e-08	9.2623232e-08	9.2284715e-08	9.2460596e-08	9.1636949e-08	9.335411e-08	9.2380802e-08	9.2435471e-08	9.2625442e-08	9.273257e-08	9.2756594e-08	9.3218262e-08	9.3297508e-08	9.3202246e-08	9.3423964e-08	9.4588067e-08	9.2970311e-08	9.2714352e-08	9.2550337e-08	9.2453696e-08	9.2617434e-08	9.2582646e-08	9.2672934e-08	9.2589268e-08	9.2567731e-08	9.2346561e-08	9.2455075e-08	9.283805e-08	9.2577395e-08	9.3100638e-08	9.3334783e-08	9.2854613e-08	9.2892719e-08	9.2719596e-08	9.2525759e-08	9.2390188e-08	9.2613291e-08	9.2697505e-08	9.2810993e-08	9.2665751e-08	9.2771778e-08	9.2815959e-08	9.3252773e-08	9.5379967e-08	9.3336716e-08	9.2869804e-08	9.2545363e-08	9.2609426e-08	9.2657743e-08	9.2706891e-08	9.2699715e-08	9.2691707e-08	9.2620468e-08	9.2702201e-08	9.2601418e-08	9.271573e-08	9.2525489e-08	9.2632895e-08	9.2628198e-08	9.2435748e-08	9.2514718e-08	9.2518306e-08	9.2655263e-08	9.250008e-08	9.2600864e-08	9.2415043e-08	9.3148124e-08	9.2558622e-08	9.2548127e-08	9.2539295e-08	9.2480477e-08	9.2572975e-08	9.256663e-08	9.256911e-08	9.2716562e-08	9.2720974e-08	9.2758526e-08	9.2856546e-08	9.2559169e-08	9.2643667e-08	9.2582646e-08	9.2659953e-08	9.2643937e-08	9.2737544e-08	9.2523557e-08	9.2598931e-08	9.2732847e-08	9.2803255e-08	9.264587e-08	9.2595897e-08	9.2740578e-08	9.2661608e-08	9.2641457e-08	9.2547296e-08	9.2476334e-08	9.253101e-08	9.2513062e-08	9.2478544e-08	9.2660784e-08	9.2731192e-08	9.2468603e-08	9.236755e-08	9.2478821e-08	9.262682e-08	9.2860141e-08	9.3061978e-08	9.2931103e-08	9.3362118e-08	9.374012e-08	9.3422585e-08	9.3145921e-08	9.2744443e-08	9.2769845e-08	9.2176755e-08	9.2109659e-08	9.264118e-08	9.167146e-08	9.2123464e-08	9.2571319e-08	9.2560832e-08	9.263676e-08	9.2555581e-08	9.2601972e-08	9.2692538e-08	9.2587612e-08	9.2518306e-08	9.2536531e-08	9.2650012e-08	9.2470813e-08	9.2505054e-08	9.2391296e-08	9.240317e-08	9.2481585e-08	9.2602519e-08	9.2496215e-08	9.2414766e-08	9.2674313e-08	9.262461e-08	9.2772886e-08	9.2771508e-08	9.2884989e-08	9.2841915e-08	9.2714629e-08	9.2637592e-08	9.2670724e-08	9.2594242e-08	9.255448e-08	9.2540397e-08	9.2598931e-08	9.2336073e-08	9.2345459e-08	9.2481308e-08	9.2843017e-08	9.2355123e-08	9.2622678e-08	9.2086459e-08	9.1320516e-08	9.1459682e-08	9.1197094e-08	9.14144e-08	9.1781075e-08	9.2235567e-08	9.2582091e-08	9.2659405e-08	9.2735334e-08	9.2726495e-08	9.268453e-08	9.2633449e-08	9.2850478e-08	9.3309929e-08	9.416285e-08	9.404053e-08	9.3063356e-08	9.2467779e-08	9.2073485e-08	9.2388255e-08	9.3261889e-08	9.3532478e-08	9.284247e-08	9.2001692e-08	9.1748497e-08	9.1660418e-08	9.2306252e-08	9.1977121e-08	9.2322267e-08	9.2068518e-08	9.2448175e-08	9.3513705e-08	9.2829765e-08	9.261246e-08	9.2446243e-08	9.26456e-08	9.2530456e-08	9.250229e-08	9.2543708e-08	9.2660784e-08	9.2862344e-08	9.2867872e-08	9.3165525e-08	9.3167728e-08	9.3317936e-08	9.3149787e-08	9.3329533e-08	9.396598e-08	9.3529444e-08	9.3256361e-08	9.334638e-08	9.2817338e-08	9.2746376e-08	9.2685909e-08	9.286704e-08	9.277344e-08	9.2495945e-08	9.2539842e-08	9.2547026e-08	9.265802e-08	9.2533767e-08	9.2457839e-08	9.2626543e-08	9.2644491e-08	9.2669339e-08	9.2698059e-08	9.2693639e-08	9.2644214e-08	9.2676245e-08	9.2626543e-08	9.2533767e-08	9.2476888e-08	9.2636206e-08	9.2529355e-08	9.2389364e-08	9.2317016e-08	9.2814027e-08	9.0865207e-08	9.2845781e-08	9.2828387e-08	9.2676522e-08	9.2654709e-08	9.2567454e-08	9.2647532e-08	9.2618535e-08	9.2406204e-08	9.2633449e-08	9.2870629e-08	9.3059221e-08	9.3180155e-08	9.305397e-08	9.2654986e-08	9.2526591e-08	9.2838874e-08	9.2605561e-08	9.2607493e-08	9.2353744e-08	9.2487383e-08	9.2681489e-08	9.2780894e-08	9.2641734e-08	9.2658297e-08	9.2561933e-08	9.2679556e-08	9.2561379e-08	9.2676522e-08	9.2546195e-08	9.2494012e-08	9.2513339e-08	9.2458663e-08	9.2442654e-08	9.2413934e-08	9.2449554e-08	9.2625996e-08	9.2652499e-08	9.2757425e-08	9.2843017e-08	9.2663271e-08	9.2741963e-08	9.2827001e-08	9.2867872e-08	9.2855721e-08	9.300151e-08	9.2757972e-08	9.2742233e-08	9.2799119e-08	9.2558068e-08	9.2547296e-08	9.25045e-08	9.2596451e-08	9.253349e-08	9.2696951e-08	9.2667136e-08	9.2601972e-08	9.2442924e-08	9.2439336e-08	9.2354021e-08	9.230321e-08	9.2233357e-08	9.2322267e-08	9.2345736e-08	9.243216e-08	9.2230046e-08	9.2214577e-08	9.2384667e-08	9.2625164e-08	9.2602797e-08	9.2320057e-08	9.2233634e-08	9.2397642e-08	9.2505331e-08	9.2393506e-08	9.2626543e-08	9.2449277e-08	9.2445411e-08	9.2212922e-08	9.2276984e-08	9.2330275e-08	9.2126221e-08	9.213506e-08	9.1973533e-08	9.1405283e-08	9.145775e-08	9.1769209e-08	9.2431883e-08	9.3275418e-08	9.3368193e-08	9.2450932e-08	9.2571597e-08	9.2416144e-08	9.2341594e-08	9.2397642e-08	9.2317016e-08	9.2273943e-08	9.1823601e-08	9.1715087e-08	9.1713986e-08	9.1813384e-08	9.1925486e-08	9.2066031e-08	9.201964e-08	9.2089778e-08	9.1939569e-08	9.1836853e-08	9.1801788e-08	9.1949232e-08	9.2266767e-08	9.2308184e-08	9.2450662e-08	9.2434092e-08	9.2440722e-08	9.2388255e-08	9.2590376e-08	9.272236e-08	9.291702e-08	9.2905424e-08	9.302498e-08	9.2962026e-08	9.2407859e-08	9.1469069e-08	9.0794245e-08	9.060593e-08	9.133101e-08	9.3742329e-08	9.2604729e-08	9.1685266e-08	9.277813e-08	9.2814858e-08	9.277592e-08	9.2748309e-08	9.2540397e-08	9.2789456e-08	9.2875048e-08	9.274693e-08	9.1994792e-08	9.1702383e-08	9.1740212e-08	9.2383011e-08	9.2580159e-08	9.2860688e-08	9.2875325e-08	9.2864553e-08	9.2650289e-08	9.2397372e-08	9.2136716e-08	9.2048637e-08	9.1892908e-08	9.2008321e-08	9.1741043e-08	9.1666493e-08	9.1751261e-08
9.268674e-08	9.2730637e-08	9.2678178e-08	9.2591755e-08	9.2617157e-08	9.2728158e-08	9.2717386e-08	9.2770954e-08	9.2596721e-08	9.2635929e-08	9.2756871e-08	9.2711588e-08	9.2536254e-08	9.2549783e-08	9.2570495e-08	9.2406204e-08	9.250229e-08	9.2439613e-08	9.2504223e-08	9.2483241e-08	9.2622955e-08	9.2687564e-08	9.2657743e-08	9.2687564e-08	9.2651398e-08	9.2644214e-08	9.2697782e-08	9.2662439e-08	9.2566353e-08	9.2808229e-08	9.2598107e-08	9.2770399e-08	9.2390188e-08	9.201716e-08	9.1767276e-08	9.1793225e-08	9.1949232e-08	9.1898706e-08	9.2246886e-08	9.2136993e-08	9.2577395e-08	9.2559169e-08	9.2568563e-08	9.2539295e-08	9.2585125e-08	9.2482409e-08	9.2538464e-08	9.2696681e-08	9.2609149e-08	9.2616879e-08	9.2579604e-08	9.245894e-08	9.2597276e-08	9.2629584e-08	9.2658574e-08	9.259783e-08	9.2719318e-08	9.2730367e-08	9.2669069e-08	9.2605561e-08	9.2751627e-08	9.2767642e-08	9.2708554e-08	9.2813195e-08	9.268922e-08	9.2520516e-08	9.2511954e-08	9.2522725e-08	9.2521894e-08	9.2593133e-08	9.2538741e-08	9.2606385e-08	9.2606662e-08	9.2495114e-08	9.2572975e-08	9.2651945e-08	9.2772886e-08	9.277592e-08	9.2692538e-08	9.2568008e-08	9.2637862e-08	9.2572151e-08	9.2571042e-08	9.2684807e-08	9.2974176e-08	9.3182919e-08	9.3398839e-08	9.3173256e-08	9.3264099e-08	9.2638693e-08	9.2683422e-08	9.2743342e-08	9.2762946e-08	9.2990192e-08	9.2862898e-08	9.2971966e-08	9.2651945e-08	9.2705235e-08	9.2701924e-08	9.2690883e-08	9.2736713e-08	9.276819e-08	9.2822589e-08	9.3710021e-08	9.3270721e-08	9.3330087e-08	9.276571e-08	9.2697505e-08	9.2648357e-08	9.3002335e-08	9.302277e-08	9.269916e-08	9.2849646e-08	9.262903e-08	9.2780894e-08	9.2626543e-08	9.2713243e-08	9.2598931e-08	9.2638693e-08	9.2584024e-08	9.2538464e-08	9.2566907e-08	9.2536531e-08	9.2661608e-08	9.2630131e-08	9.2638416e-08	9.2757425e-08	9.2753005e-08	9.2524658e-08	9.1670906e-08	9.1275233e-08	9.2050016e-08	9.2903491e-08	9.268453e-08	9.2899626e-08	9.3262713e-08	9.3722448e-08	9.3583012e-08	9.3692904e-08	9.3010343e-08	9.3891707e-08	9.2570495e-08	9.2654155e-08	9.2644214e-08	9.2519961e-08	9.2580983e-08	9.2696403e-08	9.2815128e-08	9.2698336e-08	9.2762114e-08	9.2722907e-08	9.2745552e-08	9.2942976e-08	9.2768744e-08	9.3784024e-08	9.3923738e-08	9.3798377e-08	9.3318214e-08	9.2835009e-08	9.2746376e-08	9.2685355e-08	9.2590923e-08	9.2911769e-08	9.2632618e-08	9.2823967e-08	9.2794977e-08	9.2565799e-08	9.2364786e-08	9.280906e-08	9.2658574e-08	9.2615778e-08	9.2655263e-08	9.2513886e-08	9.2581537e-08	9.2628198e-08	9.2646424e-08	9.268674e-08	9.2749971e-08	9.2721805e-08	9.2655263e-08	9.2588444e-08	9.2741132e-08	9.2715176e-08	9.2738368e-08	9.2798288e-08	9.2674036e-08	9.2804086e-08	9.3115823e-08	9.2627374e-08	9.2310117e-08	9.2085081e-08	9.1943988e-08	9.2269524e-08	9.2580706e-08	9.263897e-08	9.2464468e-08	9.2549229e-08	9.2679009e-08	9.273009e-08	9.2815682e-08	9.2692538e-08	9.2668515e-08	9.2647255e-08	9.2572975e-08	9.25357e-08	9.250008e-08	9.2370584e-08	9.2552547e-08	9.246336e-08	9.2816236e-08	9.265333e-08	9.2651121e-08	9.2575462e-08	9.2623509e-08	9.2713798e-08	9.2433261e-08	9.2616602e-08	9.2616325e-08	9.2727049e-08	9.2651668e-08	9.2662162e-08	9.2677901e-08	9.2571042e-08	9.2577395e-08	9.262461e-08	9.2673758e-08	9.2459771e-08	9.2521347e-08	9.2719596e-08	9.2621022e-08	9.2746376e-08	9.3151719e-08	9.404495e-08	9.4096031e-08	9.4308085e-08	9.2771508e-08	9.2768467e-08	9.2366996e-08	9.2412002e-08	9.1525393e-08	9.1643294e-08	9.1739111e-08	9.2501743e-08	9.2583193e-08	9.2573252e-08	9.2524381e-08	9.2435748e-08	9.2411177e-08	9.2386877e-08	9.2434924e-08	9.2588714e-08	9.2559446e-08	9.253101e-08	9.2534599e-08	9.2431605e-08	9.2326957e-08	9.234104e-08	9.2423598e-08	9.2431328e-08	9.2585402e-08	9.2761013e-08	9.2814027e-08	9.2872561e-08	9.2873115e-08	9.2794146e-08	9.2737267e-08	9.2656919e-08	9.2752728e-08	9.2581537e-08	9.2673211e-08	9.2613845e-08	9.257905e-08	9.2579604e-08	9.2431605e-08	9.2628476e-08	9.2717109e-08	9.2811263e-08	9.2466401e-08	9.2482139e-08	9.2149968e-08	9.2008044e-08	9.1542518e-08	9.1114536e-08	9.1507999e-08	9.2070174e-08	9.2566353e-08	9.2698059e-08	9.2800498e-08	9.2804363e-08	9.2671826e-08	9.2513616e-08	9.2677077e-08	9.2963127e-08	9.3046239e-08	9.3110302e-08	9.3065289e-08	9.2831698e-08	9.2805465e-08	9.2570495e-08	9.2497601e-08	9.2651668e-08	9.2546749e-08	9.2347669e-08	9.2376936e-08	9.2081216e-08	9.2193041e-08	9.1972979e-08	9.2260137e-08	9.2501743e-08	9.2898517e-08	9.4667037e-08	9.480344e-08	9.3107538e-08	9.2759358e-08	9.2657196e-08	9.2636206e-08	9.2563312e-08	9.2468056e-08	9.2615501e-08	9.2649465e-08	9.2784205e-08	9.2924473e-08	9.3255814e-08	9.3351069e-08	9.3398562e-08	9.3243386e-08	9.3566165e-08	9.2522725e-08	9.2180343e-08	9.2923642e-08	9.2431051e-08	9.298715e-08	9.3183743e-08	9.259341e-08	9.2560555e-08	9.2301555e-08	9.2465292e-08	9.2393776e-08	9.2591755e-08	9.2542884e-08	9.2567454e-08	9.2632618e-08	9.2630685e-08	9.2646424e-08	9.2594242e-08	9.2723738e-08	9.275908e-08	9.2788071e-08	9.2707999e-08	9.2923372e-08	9.1958618e-08	9.2643937e-08	9.2441269e-08	9.2503676e-08	9.237997e-08	9.246115e-08	9.2418354e-08	9.2639795e-08	9.1909193e-08	9.275135e-08	9.2673758e-08	9.2641457e-08	9.2532389e-08	9.2271463e-08	9.245646e-08	9.235761e-08	9.2412279e-08	9.2527969e-08	9.2885266e-08	9.3098151e-08	9.3141225e-08	9.2589822e-08	9.2831698e-08	9.2535977e-08	9.2682043e-08	9.2810993e-08	9.2478821e-08	9.2457284e-08	9.2215132e-08	9.2768744e-08	9.2737267e-08	9.2722907e-08	9.258568e-08	9.2639795e-08	9.2812371e-08	9.295816e-08	9.303934e-08	9.2927507e-08	9.2706621e-08	9.2577949e-08	9.2639524e-08	9.2501189e-08	9.2427186e-08	9.236976e-08	9.238439e-08	9.2565244e-08	9.2609703e-08	9.2660784e-08	9.2541228e-08	9.2472746e-08	9.2515819e-08	9.2538187e-08	9.2516373e-08	9.2424983e-08	9.2481031e-08	9.2548959e-08	9.2621576e-08	9.2759912e-08	9.2428017e-08	9.2347115e-08	9.2509197e-08	9.2796078e-08	9.2573806e-08	9.2689774e-08	9.2529902e-08	9.2437126e-08	9.2411447e-08	9.2377213e-08	9.2380247e-08	9.2289682e-08	9.2455075e-08	9.26224e-08	9.2440992e-08	9.244873e-08	9.2584024e-08	9.261219e-08	9.2460596e-08	9.2322544e-08	9.2309008e-08	9.2362576e-08	9.264118e-08	9.2747484e-08	9.276598e-08	9.2906525e-08	9.3197002e-08	9.2312604e-08	9.2246886e-08	9.2350703e-08	9.2376936e-08	9.2286093e-08	9.1686644e-08	9.1258947e-08	9.154693e-08	9.1454709e-08	9.1630874e-08	9.2354568e-08	9.2199116e-08	9.2102475e-08	9.1885724e-08	9.1364143e-08	9.1755673e-08	9.2099718e-08	9.2104962e-08	9.1962761e-08	9.1752916e-08	9.1747665e-08	9.1662073e-08	9.1718952e-08	9.1758437e-08	9.200059e-08	9.1850104e-08	9.1960281e-08	9.1916377e-08	9.1647436e-08	9.153451e-08	9.1520981e-08	9.1801233e-08	9.2254339e-08	9.2649188e-08	9.2884989e-08	9.2809884e-08	9.2608317e-08	9.2709101e-08	9.2602797e-08	9.2320334e-08	9.2491248e-08	9.2673758e-08	9.3075784e-08	9.2882225e-08	9.2507264e-08	9.2089223e-08	9.1302844e-08	9.0656734e-08	9.0257195e-08	9.1432348e-08	9.0966537e-08	8.9508646e-08	9.224744e-08	9.2819e-08	9.2363408e-08	9.2123187e-08	9.2279741e-08	9.2543431e-08	9.246336e-08	9.2635659e-08	9.309511e-08	9.2939111e-08	9.2796355e-08	9.2745552e-08	9.2619089e-08	9.2690883e-08	9.2859587e-08	9.2356224e-08	9.2054435e-08	9.1622034e-08	9.1490328e-08	9.171039e-08	9.1900915e-08	9.1890421e-08	9.1791847e-08	9.1984852e-08	9.1753741e-08
9.257905e-08	9.2475233e-08	9.2448175e-08	9.2630408e-08	9.2708277e-08	9.2772609e-08	9.2822589e-08	9.2686463e-08	9.2745275e-08	9.2645045e-08	9.2486829e-08	9.2675691e-08	9.2543431e-08	9.2743065e-08	9.249456e-08	9.2641457e-08	9.2535977e-08	9.2606385e-08	9.2607216e-08	9.2672103e-08	9.2601972e-08	9.263124e-08	9.2534044e-08	9.2547296e-08	9.2649735e-08	9.2562487e-08	9.2469435e-08	9.2422773e-08	9.255448e-08	9.2544539e-08	9.2652776e-08	9.250892e-08	9.2602249e-08	9.250008e-08	9.2362853e-08	9.2465015e-08	9.2635105e-08	9.2669339e-08	9.2527692e-08	9.263676e-08	9.2417523e-08	9.2719873e-08	9.2549783e-08	9.2759635e-08	9.2642281e-08	9.2613291e-08	9.2667683e-08	9.2610804e-08	9.2575739e-08	9.2648634e-08	9.2682043e-08	9.2799944e-08	9.2525759e-08	9.2670724e-08	9.2616602e-08	9.2598931e-08	9.2748309e-08	9.2730637e-08	9.2726225e-08	9.2349602e-08	9.277592e-08	9.2906525e-08	9.2699437e-08	9.253101e-08	9.256663e-08	9.254785e-08	9.2659675e-08	9.2574638e-08	9.2689774e-08	9.2639247e-08	9.2794146e-08	9.2521347e-08	9.2511407e-08	9.2625719e-08	9.2659675e-08	9.2574084e-08	9.2611913e-08	9.2682598e-08	9.2783381e-08	9.2804918e-08	9.2614123e-08	9.2709655e-08	9.3121344e-08	9.3407401e-08	9.3270998e-08	9.2937448e-08	9.2884157e-08	9.2281674e-08	9.2981907e-08	9.2594242e-08	9.265333e-08	9.2851579e-08	9.2866216e-08	9.2594512e-08	9.2572705e-08	9.2327788e-08	9.2921432e-08	9.2532943e-08	9.2834739e-08	9.2783651e-08	9.2646147e-08	9.2728705e-08	9.317629e-08	9.305397e-08	9.2818723e-08	9.3473112e-08	9.3712231e-08	9.3893917e-08	9.41507e-08	9.3844214e-08	9.3301374e-08	9.315503e-08	9.2874494e-08	9.3135426e-08	9.1916377e-08	9.2764324e-08	9.2391844e-08	9.2642281e-08	9.2640349e-08	9.2692538e-08	9.2621022e-08	9.2539842e-08	9.2529355e-08	9.2651668e-08	9.2743619e-08	9.2590646e-08	9.2617988e-08	9.2659953e-08	9.2586781e-08	9.2450385e-08	9.2424152e-08	9.2746653e-08	9.2468603e-08	9.2770954e-08	9.294159e-08	9.3299441e-08	9.2636206e-08	9.2870351e-08	9.2865662e-08	9.2396263e-08	9.2142514e-08	9.2190831e-08	9.2628476e-08	9.2789179e-08	9.2881123e-08	9.2764601e-08	9.2733401e-08	9.2481585e-08	9.2780894e-08	9.2564143e-08	9.2526037e-08	9.2573806e-08	9.2944354e-08	9.3382546e-08	9.2295203e-08	9.2578226e-08	9.2744166e-08	9.3199482e-08	9.3324289e-08	9.319286e-08	9.2800498e-08	9.2810438e-08	9.2653877e-08	9.2832529e-08	9.256221e-08	9.2518583e-08	9.2535423e-08	9.2233357e-08	9.1970215e-08	9.2553371e-08	9.2470813e-08	9.258568e-08	9.2718764e-08	9.2587058e-08	9.2558068e-08	9.2465569e-08	9.2512508e-08	9.2622678e-08	9.2729259e-08	9.2779239e-08	9.2728158e-08	9.2703857e-08	9.2564143e-08	9.2961749e-08	9.2959262e-08	9.2992124e-08	9.3190927e-08	9.272263e-08	9.2787246e-08	9.2307353e-08	9.2117666e-08	9.2287749e-08	9.2419455e-08	9.2634274e-08	9.2572975e-08	9.2687564e-08	9.2685355e-08	9.2764047e-08	9.2786415e-08	9.2758249e-08	9.272263e-08	9.2624333e-08	9.2534876e-08	9.2559169e-08	9.2493735e-08	9.2336073e-08	9.2353467e-08	9.2524658e-08	9.25912e-08	9.2549506e-08	9.2666582e-08	9.2756039e-08	9.2603074e-08	9.2547026e-08	9.2590646e-08	9.2847714e-08	9.2582916e-08	9.2773163e-08	9.2606939e-08	9.2592579e-08	9.262903e-08	9.2378315e-08	9.2391296e-08	9.2451486e-08	9.2542052e-08	9.2489316e-08	9.2558068e-08	9.2560001e-08	9.2326133e-08	9.245646e-08	9.2380525e-08	9.2745552e-08	9.3042097e-08	9.3031609e-08	9.2362299e-08	9.2717663e-08	9.2248818e-08	9.2515549e-08	9.2445134e-08	9.2312874e-08	9.2157151e-08	9.233662e-08	9.2580436e-08	9.2647532e-08	9.2527145e-08	9.2492073e-08	9.254012e-08	9.2465015e-08	9.261219e-08	9.2715453e-08	9.2506433e-08	9.2539565e-08	9.2704411e-08	9.2764324e-08	9.2613291e-08	9.2552547e-08	9.2569941e-08	9.2605838e-08	9.2770954e-08	9.2708277e-08	9.2757972e-08	9.2884711e-08	9.2769298e-08	9.2756039e-08	9.2791112e-08	9.2749417e-08	9.2709378e-08	9.2584301e-08	9.2617157e-08	9.2495668e-08	9.2679556e-08	9.2540397e-08	9.2460596e-08	9.242774e-08	9.2517205e-08	9.2570495e-08	9.285268e-08	9.29126e-08	9.253791e-08	9.2560555e-08	9.2534322e-08	9.2481862e-08	9.2241088e-08	9.2371415e-08	9.2545918e-08	9.2723461e-08	9.2774542e-08	9.2875325e-08	9.2752174e-08	9.2758803e-08	9.2790835e-08	9.2700546e-08	9.262461e-08	9.2800775e-08	9.2488207e-08	9.1831055e-08	9.1792124e-08	9.2410623e-08	9.1936535e-08	9.2889685e-08	9.1917201e-08	9.1586969e-08	9.1333774e-08	9.1380713e-08	9.1676704e-08	9.1380159e-08	9.1797645e-08	9.2080391e-08	9.2160739e-08	9.2414766e-08	9.3318768e-08	9.2858755e-08	9.1829676e-08	9.2212922e-08	9.2511407e-08	9.2696951e-08	9.2587335e-08	9.2735611e-08	9.2776475e-08	9.292696e-08	9.2928062e-08	9.3186507e-08	9.3238143e-08	9.3259402e-08	9.3163862e-08	9.324642e-08	9.3150611e-08	9.2946287e-08	9.2036764e-08	9.2136162e-08	9.2896862e-08	9.3080203e-08	9.2583193e-08	9.2365063e-08	9.2359265e-08	9.2287202e-08	9.2476611e-08	9.2710209e-08	9.2600864e-08	9.2555581e-08	9.2551439e-08	9.2722082e-08	9.277592e-08	9.2622123e-08	9.2606115e-08	9.2453142e-08	9.2633996e-08	9.2615501e-08	9.2943523e-08	9.3076061e-08	9.3076338e-08	9.3045962e-08	9.2738368e-08	9.2618812e-08	9.2547296e-08	9.241338e-08	9.2412279e-08	9.2273396e-08	9.2756871e-08	9.2930271e-08	9.2343527e-08	9.2581814e-08	9.2552824e-08	9.2483241e-08	9.2350426e-08	9.2500635e-08	9.2669616e-08	9.2745829e-08	9.3019182e-08	9.3197826e-08	9.3209977e-08	9.314509e-08	9.2897139e-08	9.2935515e-08	9.2864553e-08	9.2755492e-08	9.2589268e-08	9.2232249e-08	9.2496492e-08	9.2539565e-08	9.2755492e-08	9.2777306e-08	9.2640903e-08	9.2603351e-08	9.2656364e-08	9.2787793e-08	9.2753282e-08	9.276819e-08	9.258568e-08	9.2651121e-08	9.2514718e-08	9.2771508e-08	9.2737544e-08	9.264339e-08	9.2497878e-08	9.2381903e-08	9.2330822e-08	9.2437958e-08	9.2466401e-08	9.2452318e-08	9.2476334e-08	9.2486275e-08	9.2377768e-08	9.2380247e-08	9.2313151e-08	9.2652499e-08	9.2865385e-08	9.2783104e-08	9.2633172e-08	9.2464468e-08	9.2554203e-08	9.2764878e-08	9.277565e-08	9.2716832e-08	9.2719873e-08	9.2556135e-08	9.2524381e-08	9.2386045e-08	9.2730637e-08	9.2717663e-08	9.2683145e-08	9.2461704e-08	9.23866e-08	9.2563312e-08	9.2512231e-08	9.2570772e-08	9.2685355e-08	9.2672657e-08	9.2390465e-08	9.2874494e-08	9.2797457e-08	9.2854066e-08	9.2890787e-08	9.2966992e-08	9.2820933e-08	9.2740031e-08	9.2423598e-08	9.2337729e-08	9.2304596e-08	9.2298798e-08	9.2191939e-08	9.1703768e-08	9.1819459e-08	9.182277e-08	9.1522914e-08	9.1298979e-08	9.1636672e-08	9.1887934e-08	9.1941502e-08	9.1370772e-08	9.2000867e-08	9.2046974e-08	9.1996725e-08	9.1842374e-08	9.1694652e-08	9.1792948e-08	9.1756228e-08	9.1754018e-08	9.1796267e-08	9.185618e-08	9.1951719e-08	9.1909747e-08	9.1591112e-08	9.1389822e-08	9.1447809e-08	9.1850104e-08	9.2400683e-08	9.2691707e-08	9.284026e-08	9.2772055e-08	9.2820656e-08	9.2709101e-08	9.2503122e-08	9.2261523e-08	9.2695849e-08	9.2456183e-08	9.2902383e-08	9.2899349e-08	9.2862344e-08	9.2741409e-08	9.2212645e-08	9.1971046e-08	9.1276064e-08	9.015973e-08	8.9669349e-08	8.999185e-08	9.1069531e-08	9.1968282e-08	9.2498979e-08	9.2812371e-08	9.2785861e-08	9.2351257e-08	9.222866e-08	9.2349048e-08	9.2735334e-08	9.3158341e-08	9.333975e-08	9.3115545e-08	9.2499256e-08	9.2441823e-08	9.2325301e-08	9.2066855e-08	9.2058848e-08	9.1553005e-08	9.1632806e-08	9.17126e-08	9.1525671e-08	9.1927696e-08	9.2148035e-08	9.2133128e-08	9.1858389e-08	9.1931561e-08
9.2560001e-08	9.2563866e-08	9.262682e-08	9.2730637e-08	9.2770954e-08	9.2725671e-08	9.2760736e-08	9.2666582e-08	9.2476064e-08	9.2629584e-08	9.2637315e-08	9.2493181e-08	9.2541498e-08	9.2477165e-08	9.2744443e-08	9.2730915e-08	9.2677347e-08	9.2561656e-08	9.2712966e-08	9.2727326e-08	9.2760182e-08	9.257684e-08	9.2634828e-08	9.2649465e-08	9.2669616e-08	9.2721251e-08	9.2689774e-08	9.2574908e-08	9.2604452e-08	9.2479375e-08	9.2511954e-08	9.2401237e-08	9.2537086e-08	9.2559169e-08	9.2561102e-08	9.2536531e-08	9.2649735e-08	9.2665751e-08	9.2394608e-08	9.247551e-08	9.2617988e-08	9.2464191e-08	9.2800775e-08	9.2623786e-08	9.265581e-08	9.2571874e-08	9.2589268e-08	9.2522725e-08	9.2460326e-08	9.2579604e-08	9.2647255e-08	9.2543985e-08	9.2711311e-08	9.2531835e-08	9.2698059e-08	9.2726495e-08	9.2603628e-08	9.2718494e-08	9.2770954e-08	9.2887475e-08	9.2369206e-08	9.25912e-08	9.2651668e-08	9.2614123e-08	9.2671549e-08	9.2748039e-08	9.2634274e-08	9.2579604e-08	9.2521347e-08	9.2572975e-08	9.246115e-08	9.2558345e-08	9.2525212e-08	9.2663541e-08	9.2690328e-08	9.2695018e-08	9.2653877e-08	9.2557791e-08	9.2764878e-08	9.263124e-08	9.2728982e-08	9.2682043e-08	9.3008964e-08	9.5156317e-08	9.2948497e-08	9.2809607e-08	9.2851579e-08	9.3006477e-08	9.2851856e-08	9.271794e-08	9.276571e-08	9.265554e-08	9.2519414e-08	9.2345736e-08	9.2605561e-08	9.2464191e-08	9.2564143e-08	9.2476334e-08	9.2646424e-08	9.2533767e-08	9.2527145e-08	9.2582916e-08	9.2746106e-08	9.2975554e-08	9.3067221e-08	9.2988529e-08	9.3116647e-08	9.3739565e-08	9.2889685e-08	9.3030501e-08	9.2611913e-08	9.2595343e-08	9.267238e-08	9.2858755e-08	9.343087e-08	9.2626543e-08	9.2340763e-08	9.2477443e-08	9.2716007e-08	9.2486005e-08	9.2577118e-08	9.2445966e-08	9.2558068e-08	9.2577672e-08	9.2642004e-08	9.268453e-08	9.2493458e-08	9.2569664e-08	9.2661338e-08	9.2646978e-08	9.2699437e-08	9.246115e-08	9.2876149e-08	9.2987982e-08	9.3048172e-08	9.3403813e-08	9.2758803e-08	9.2572705e-08	9.2808506e-08	9.2500635e-08	9.2489039e-08	9.2582916e-08	9.2618258e-08	9.2592856e-08	9.2757972e-08	9.2760736e-08	9.2777029e-08	9.2813195e-08	9.2523827e-08	9.2695018e-08	9.2476064e-08	9.1939569e-08	9.1706525e-08	9.1772243e-08	9.1557979e-08	9.16814e-08	9.1967735e-08	9.2179235e-08	9.2512231e-08	9.2878913e-08	9.2735057e-08	9.2551161e-08	9.2598931e-08	9.2654986e-08	9.1479009e-08	9.279028e-08	9.2667683e-08	9.2263726e-08	9.1875236e-08	9.2137547e-08	9.2309286e-08	9.2671549e-08	9.2736435e-08	9.2609703e-08	9.2610527e-08	9.2682875e-08	9.2576293e-08	9.2818446e-08	9.2591755e-08	9.2605561e-08	9.2653053e-08	9.2692815e-08	9.2656087e-08	9.2634551e-08	9.2816236e-08	9.3085724e-08	9.2653877e-08	9.2658574e-08	9.2491526e-08	9.2562487e-08	9.2440445e-08	9.2581537e-08	9.2509474e-08	9.2635929e-08	9.2707445e-08	9.2804918e-08	9.2780894e-08	9.281154e-08	9.2845504e-08	9.2632618e-08	9.2633449e-08	9.2523557e-08	9.2500912e-08	9.2536254e-08	9.2524935e-08	9.2556412e-08	9.2691707e-08	9.2719041e-08	9.2709932e-08	9.2770122e-08	9.2628476e-08	9.2479098e-08	9.2662994e-08	9.2629584e-08	9.2627097e-08	9.2509474e-08	9.2556689e-08	9.2498425e-08	9.2557237e-08	9.2623786e-08	9.2434924e-08	9.2507541e-08	9.2582646e-08	9.2530733e-08	9.2467779e-08	9.2593964e-08	9.2633726e-08	9.2581537e-08	9.2528524e-08	9.2410346e-08	9.236313e-08	9.2259313e-08	9.1648268e-08	9.1513797e-08	9.1747665e-08	9.2186696e-08	9.2356224e-08	9.2512508e-08	9.2516096e-08	9.2875602e-08	9.2670724e-08	9.2624333e-08	9.2596999e-08	9.2567177e-08	9.2540397e-08	9.2625719e-08	9.261025e-08	9.2803809e-08	9.2714075e-08	9.2691707e-08	9.2621022e-08	9.2598384e-08	9.2847436e-08	9.2206569e-08	9.283584e-08	9.263676e-08	9.2674867e-08	9.2719318e-08	9.2664649e-08	9.2920608e-08	9.2846058e-08	9.2756039e-08	9.2858755e-08	9.2853789e-08	9.2714352e-08	9.2513616e-08	9.247772e-08	9.2529902e-08	9.2511129e-08	9.2534876e-08	9.2540951e-08	9.2553371e-08	9.2589545e-08	9.2476611e-08	9.2447898e-08	9.2396817e-08	9.2339107e-08	9.2550337e-08	9.2639795e-08	9.2510298e-08	9.2395162e-08	9.2393229e-08	9.2479652e-08	9.2505054e-08	9.2531835e-08	9.2629861e-08	9.2664926e-08	9.2514995e-08	9.2728428e-08	9.2608317e-08	9.2475787e-08	9.2515549e-08	9.2613568e-08	9.2191385e-08	9.2142791e-08	9.1744354e-08	9.1942603e-08	9.25357e-08	9.1488118e-08	9.2461427e-08	9.183271e-08	9.1132208e-08	9.1120334e-08	9.1528982e-08	9.1852314e-08	9.1866397e-08	9.1940947e-08	9.196939e-08	9.2424152e-08	9.171039e-08	9.1339018e-08	9.1117847e-08	9.1591666e-08	9.2339938e-08	9.2681766e-08	9.2632341e-08	9.277371e-08	9.2843017e-08	9.303492e-08	9.2670724e-08	9.300841e-08	9.3263267e-08	9.3236487e-08	9.3152266e-08	9.3216606e-08	9.3479741e-08	9.2788348e-08	9.2810993e-08	9.2401507e-08	9.2434647e-08	9.262903e-08	9.2593964e-08	9.2280018e-08	9.2488207e-08	9.2492904e-08	9.2596721e-08	9.2833353e-08	9.2697228e-08	9.2567454e-08	9.2496215e-08	9.248545e-08	9.2662439e-08	9.2706067e-08	9.2714075e-08	9.260004e-08	9.2611913e-08	9.2497878e-08	9.2632618e-08	9.2442924e-08	9.2767088e-08	9.3566719e-08	9.2486005e-08	9.2546472e-08	9.2434369e-08	9.2532943e-08	9.268895e-08	9.2709378e-08	9.2561656e-08	9.2621576e-08	9.2586511e-08	9.2940489e-08	9.2624333e-08	9.2534599e-08	9.2571874e-08	9.2603351e-08	9.2725116e-08	9.2765156e-08	9.3073297e-08	9.3109747e-08	9.31161e-08	9.2820656e-08	9.2887475e-08	9.2954295e-08	9.3206111e-08	9.2697505e-08	9.2786415e-08	9.2696951e-08	9.3013384e-08	9.2601972e-08	9.2195528e-08	9.2414489e-08	9.2480207e-08	9.2519684e-08	9.2560278e-08	9.2568285e-08	9.2499256e-08	9.245673e-08	9.2489039e-08	9.2347392e-08	9.2271186e-08	9.2339384e-08	9.2580159e-08	9.2779516e-08	9.2649188e-08	9.2602797e-08	9.2479929e-08	9.2556689e-08	9.2726225e-08	9.2854343e-08	9.2693917e-08	9.250671e-08	9.2487937e-08	9.2709655e-08	9.2461704e-08	9.2589822e-08	9.2635105e-08	9.2708277e-08	9.3045138e-08	9.2998199e-08	9.2935515e-08	9.2650012e-08	9.2513339e-08	9.2593687e-08	9.2681766e-08	9.2673211e-08	9.2878089e-08	9.2583193e-08	9.2874494e-08	9.2674867e-08	9.2834739e-08	9.2728428e-08	9.2576293e-08	9.2392675e-08	9.2196359e-08	9.2473577e-08	9.2561933e-08	9.2608872e-08	9.2610804e-08	9.2724015e-08	9.2661338e-08	9.285489e-08	9.3046516e-08	9.2787246e-08	9.2381079e-08	9.2067964e-08	9.2104685e-08	9.2219274e-08	9.2407582e-08	9.2660784e-08	9.2685084e-08	9.2625719e-08	9.231978e-08	9.1877716e-08	9.166704e-08	9.153699e-08	9.1263082e-08	9.1320516e-08	9.1409426e-08	9.1751261e-08	9.2207401e-08	9.2008875e-08	9.1940947e-08	9.2047806e-08	9.1908092e-08	9.176479e-08	9.182498e-08	9.1744631e-08	9.1809518e-08	9.1890975e-08	9.1849834e-08	9.1834366e-08	9.1707633e-08	9.1373259e-08	9.1370495e-08	9.1616513e-08	9.2055814e-08	9.2590099e-08	9.273699e-08	9.2537363e-08	9.2590099e-08	9.258347e-08	9.2921987e-08	9.3010065e-08	9.296037e-08	9.2905971e-08	9.3031879e-08	9.3340304e-08	9.3363774e-08	9.3041272e-08	9.277344e-08	9.2464468e-08	9.1956139e-08	9.1631698e-08	9.1152089e-08	9.0850847e-08	9.0885912e-08	9.2885543e-08	9.1786049e-08	9.2037588e-08	9.2471367e-08	9.272788e-08	9.3332851e-08	9.2653877e-08	9.1759539e-08	9.2132574e-08	9.2425253e-08	9.3155307e-08	9.2663541e-08	9.215411e-08	9.1922175e-08	9.1557979e-08	9.1784671e-08	9.1784948e-08	9.1689131e-08	9.1891252e-08	9.2260414e-08	9.2154664e-08	9.2021025e-08	9.2068788e-08	9.24421e-08	9.2735057e-08	9.2649465e-08
9.2643937e-08	9.2616325e-08	9.2731746e-08	9.2650843e-08	9.266023e-08	9.2560555e-08	9.2615501e-08	9.2524104e-08	9.2785314e-08	9.253101e-08	9.261025e-08	9.2559169e-08	9.2665474e-08	9.2677347e-08	9.2511684e-08	9.2488207e-08	9.2710209e-08	9.2679556e-08	9.2611636e-08	9.273009e-08	9.2717109e-08	9.2632895e-08	9.2628753e-08	9.2669893e-08	9.27635e-08	9.2636483e-08	9.2669069e-08	9.264118e-08	9.2593687e-08	9.2531288e-08	9.260004e-08	9.2648357e-08	9.2570772e-08	9.2571597e-08	9.2650843e-08	9.2691153e-08	9.2435748e-08	9.2338283e-08	9.249014e-08	9.2205191e-08	9.2459217e-08	9.2566076e-08	9.2501189e-08	9.2574638e-08	9.2474131e-08	9.2662439e-08	9.2633726e-08	9.2578226e-08	9.2519414e-08	9.2581537e-08	9.2640903e-08	9.273009e-08	9.2706891e-08	9.2797187e-08	9.2670724e-08	9.2690605e-08	9.2676245e-08	9.258347e-08	9.2601972e-08	9.2578503e-08	9.2650566e-08	9.2602797e-08	9.2666582e-08	9.2682875e-08	9.2685084e-08	9.2521347e-08	9.2712966e-08	9.2515272e-08	9.2457284e-08	9.2484072e-08	9.2388809e-08	9.2460873e-08	9.2591755e-08	9.2698059e-08	9.2599485e-08	9.2522448e-08	9.2500358e-08	9.2582916e-08	9.2572975e-08	9.2686186e-08	9.2730637e-08	9.2681766e-08	9.2469989e-08	9.3461239e-08	9.2534876e-08	9.2340485e-08	9.2154664e-08	9.2781448e-08	9.2115457e-08	9.2710486e-08	9.2564697e-08	9.2581814e-08	9.2373071e-08	9.2447344e-08	9.2566907e-08	9.2521347e-08	9.2549506e-08	9.2791936e-08	9.2709655e-08	9.2742511e-08	9.2617711e-08	9.2909836e-08	9.2766257e-08	9.2007767e-08	9.1849003e-08	9.1748497e-08	9.2102752e-08	9.1723926e-08	9.1956409e-08	9.1298702e-08	9.1469346e-08	9.1797091e-08	9.2026823e-08	9.164247e-08	9.2202981e-08	9.1793225e-08	9.2371138e-08	9.2461981e-08	9.2552824e-08	9.2558622e-08	9.2556412e-08	9.2673211e-08	9.2457839e-08	9.2460049e-08	9.2513616e-08	9.2608872e-08	9.250671e-08	9.2646978e-08	9.2855721e-08	9.3225715e-08	9.2942422e-08	9.285268e-08	9.2732023e-08	9.2905424e-08	9.3057558e-08	9.2934414e-08	9.3026358e-08	9.271794e-08	9.195503e-08	9.2592856e-08	9.2758249e-08	9.3012829e-08	9.2891341e-08	9.2828664e-08	9.2593964e-08	9.2675691e-08	9.2863729e-08	9.2754384e-08	9.2604452e-08	9.2453142e-08	9.2375558e-08	9.2236945e-08	9.1545829e-08	9.1502201e-08	9.1576474e-08	9.1503033e-08	9.1783839e-08	9.1794057e-08	9.2201049e-08	9.249981e-08	9.2717386e-08	9.2547296e-08	9.2387431e-08	9.250229e-08	9.1842104e-08	9.2704411e-08	9.28571e-08	9.2905424e-08	9.2334687e-08	9.225959e-08	9.2440445e-08	9.2675968e-08	9.2556135e-08	9.2625442e-08	9.2756316e-08	9.2798011e-08	9.2720697e-08	9.2418631e-08	9.2630685e-08	9.2578226e-08	9.267017e-08	9.2719596e-08	9.2863175e-08	9.2515819e-08	9.2192764e-08	9.2195805e-08	9.2188351e-08	9.2131742e-08	9.2387978e-08	9.2600864e-08	9.2688119e-08	9.2634828e-08	9.2966722e-08	9.2856546e-08	9.2951254e-08	9.2704958e-08	9.2841638e-08	9.2750795e-08	9.270358e-08	9.2697782e-08	9.2439336e-08	9.2486005e-08	9.2542329e-08	9.2619644e-08	9.2672934e-08	9.2742788e-08	9.2516373e-08	9.2535977e-08	9.2664372e-08	9.2598654e-08	9.2623786e-08	9.2698613e-08	9.2512785e-08	9.2499256e-08	9.2551993e-08	9.2399851e-08	9.2545363e-08	9.2352089e-08	9.2431883e-08	9.2414766e-08	9.2480477e-08	9.2544262e-08	9.2819e-08	9.2833353e-08	9.2901281e-08	9.2722082e-08	9.2741686e-08	9.25912e-08	9.2645323e-08	9.2587335e-08	9.2545363e-08	9.2061335e-08	9.1316927e-08	9.1022038e-08	9.1425164e-08	9.1965802e-08	9.2652499e-08	9.2560278e-08	9.2836672e-08	9.2623232e-08	9.2774819e-08	9.2501466e-08	9.2589545e-08	9.2740855e-08	9.2609149e-08	9.2664926e-08	9.2731746e-08	9.259783e-08	9.2630408e-08	9.2453973e-08	9.2624887e-08	9.2513062e-08	9.2628198e-08	9.3134595e-08	9.2412833e-08	9.2703303e-08	9.2737544e-08	9.2735888e-08	9.2895206e-08	9.2924196e-08	9.2977764e-08	9.3116924e-08	9.3296123e-08	9.3209145e-08	9.3080203e-08	9.2897693e-08	9.2405649e-08	9.2638139e-08	9.2634828e-08	9.2758526e-08	9.2551439e-08	9.2690328e-08	9.2740031e-08	9.2715176e-08	9.270579e-08	9.2568008e-08	9.2400683e-08	9.2487937e-08	9.2465015e-08	9.257684e-08	9.2643667e-08	9.2574908e-08	9.2659128e-08	9.260998e-08	9.2846882e-08	9.2859032e-08	9.2563866e-08	9.2621022e-08	9.2711034e-08	9.256442e-08	9.2580706e-08	9.2412002e-08	9.2294378e-08	9.2167092e-08	9.214196e-08	9.2283059e-08	9.2289682e-08	9.2431605e-08	9.4073393e-08	9.2041454e-08	9.2023505e-08	9.1715364e-08	9.1633083e-08	9.1659587e-08	9.221182e-08	9.250008e-08	9.245894e-08	9.2534599e-08	9.2509197e-08	9.2376936e-08	9.1907815e-08	9.1986784e-08	9.2501743e-08	9.2463083e-08	9.2511684e-08	9.2587889e-08	9.259562e-08	9.2990192e-08	9.3330364e-08	9.3479741e-08	9.343777e-08	9.3152821e-08	9.3081304e-08	9.315945e-08	9.310947e-08	9.264339e-08	9.2995158e-08	9.218531e-08	9.2384944e-08	9.2487937e-08	9.1853423e-08	9.2357055e-08	9.2213199e-08	9.2458393e-08	9.2654432e-08	9.2777306e-08	9.2689774e-08	9.2625442e-08	9.2624333e-08	9.2689774e-08	9.2617988e-08	9.2665204e-08	9.2571042e-08	9.2743619e-08	9.2757148e-08	9.2702201e-08	9.2565521e-08	9.2539295e-08	9.2540951e-08	9.1962214e-08	9.2118491e-08	9.2365617e-08	9.2390465e-08	9.2526037e-08	9.2553925e-08	9.2489593e-08	9.2546195e-08	9.2699992e-08	9.2827278e-08	9.3243663e-08	9.3220194e-08	9.2860411e-08	9.2749971e-08	9.275135e-08	9.2901004e-08	9.3007863e-08	9.3118857e-08	9.3095942e-08	9.3045685e-08	9.3169938e-08	9.3113613e-08	9.3224337e-08	9.2733124e-08	9.252328e-08	9.2561933e-08	9.265581e-08	9.2855721e-08	9.2968655e-08	9.2786415e-08	9.2641734e-08	9.2223971e-08	9.2423875e-08	9.2464191e-08	9.2335519e-08	9.2224241e-08	9.2108827e-08	9.2162672e-08	9.2482964e-08	9.2880846e-08	9.2725394e-08	9.2730637e-08	9.2561379e-08	9.2560555e-08	9.2627928e-08	9.2631794e-08	9.2669616e-08	9.2662162e-08	9.2693639e-08	9.286483e-08	9.2800221e-08	9.2802708e-08	9.2625996e-08	9.2474956e-08	9.2640903e-08	9.2607216e-08	9.2648634e-08	9.2853789e-08	9.2931373e-08	9.2815128e-08	9.2746653e-08	9.2713243e-08	9.2630685e-08	9.2518029e-08	9.2521347e-08	9.2570218e-08	9.2484072e-08	9.2651668e-08	9.2642836e-08	9.272263e-08	9.2656364e-08	9.2651398e-08	9.2789456e-08	9.2781448e-08	9.2884989e-08	9.2749971e-08	9.2768744e-08	9.2650843e-08	9.2724839e-08	9.2933035e-08	9.2930826e-08	9.2926683e-08	9.3001233e-08	9.3046239e-08	9.2452865e-08	9.2072931e-08	9.2239979e-08	9.249014e-08	9.2637038e-08	9.2478821e-08	9.2787246e-08	9.2527969e-08	9.2292446e-08	9.1771412e-08	9.1659309e-08	9.1597187e-08	9.1356412e-08	9.1292357e-08	9.1715918e-08	9.1779697e-08	9.1979608e-08	9.1987339e-08	9.2113247e-08	9.1969667e-08	9.1944543e-08	9.1887934e-08	9.1933217e-08	9.1955307e-08	9.1893185e-08	9.1797368e-08	9.185618e-08	9.1759816e-08	9.1607951e-08	9.1626177e-08	9.1433726e-08	9.1807031e-08	9.2300731e-08	9.2289405e-08	9.2439613e-08	9.2451209e-08	9.2443756e-08	9.261246e-08	9.2708277e-08	9.300372e-08	9.3019182e-08	9.3059491e-08	9.3439979e-08	9.3856087e-08	9.3669712e-08	9.3384209e-08	9.296506e-08	9.2476064e-08	9.1896496e-08	9.1499992e-08	9.1440903e-08	9.0998292e-08	9.1207035e-08	9.233414e-08	9.1358899e-08	9.1750984e-08	9.182056e-08	9.2229492e-08	9.2331653e-08	9.2631794e-08	9.237224e-08	9.1957794e-08	9.2292169e-08	9.1926317e-08	9.2109936e-08	9.2071275e-08	9.1802889e-08	9.1795158e-08	9.1916931e-08	9.1891522e-08	9.2228113e-08	9.233883e-08	9.2353744e-08	9.2358157e-08	9.2814027e-08	9.3471456e-08	9.4160917e-08	9.4507996e-08	9.487799e-08
9.2603905e-08	9.2648079e-08	9.2605283e-08	9.2677901e-08	9.2592032e-08	9.2596999e-08	9.2544262e-08	9.2490417e-08	9.2423051e-08	9.2580983e-08	9.2495668e-08	9.250229e-08	9.2598931e-08	9.2711034e-08	9.2856276e-08	9.2786969e-08	9.2696951e-08	9.2738368e-08	9.2616055e-08	9.2587058e-08	9.2571319e-08	9.2624887e-08	9.2669893e-08	9.2655263e-08	9.2588714e-08	9.2643113e-08	9.2588444e-08	9.2695018e-08	9.2693085e-08	9.2654155e-08	9.2716007e-08	9.2779239e-08	9.2621299e-08	9.2599208e-08	9.2526314e-08	9.2645045e-08	9.2599763e-08	9.2304596e-08	9.2180066e-08	9.2361198e-08	9.2383836e-08	9.2477443e-08	9.23797e-08	9.2518306e-08	9.2479098e-08	9.2447898e-08	9.2549229e-08	9.2571597e-08	9.2581814e-08	9.2604729e-08	9.2637592e-08	9.2652222e-08	9.2724839e-08	9.2748039e-08	9.2718764e-08	9.2839429e-08	9.2777029e-08	9.2438235e-08	9.2613014e-08	9.2562765e-08	9.2687841e-08	9.2631517e-08	9.2706621e-08	9.2588991e-08	9.2501189e-08	9.2501743e-08	9.2418908e-08	9.2553101e-08	9.2617434e-08	9.2426362e-08	9.2682598e-08	9.2662994e-08	9.2748586e-08	9.2644491e-08	9.2723184e-08	9.2725671e-08	9.2656364e-08	9.2586781e-08	9.2526037e-08	9.2627374e-08	9.2621299e-08	9.2689774e-08	9.2373895e-08	9.1816695e-08	9.2068241e-08	9.2065477e-08	9.1629218e-08	9.1634462e-08	9.2177856e-08	9.2384667e-08	9.2514441e-08	9.2518306e-08	9.2659953e-08	9.2691707e-08	9.2606939e-08	9.2746376e-08	9.2561102e-08	9.2389087e-08	9.2494282e-08	9.2440168e-08	9.2657473e-08	9.2807397e-08	9.2951808e-08	9.2742511e-08	9.2431605e-08	9.1327699e-08	9.1007124e-08	9.0753375e-08	9.1134694e-08	9.1267779e-08	9.1757606e-08	9.1554391e-08	9.1744909e-08	9.1785772e-08	9.1803443e-08	9.2489039e-08	9.2547296e-08	9.2580159e-08	9.2559723e-08	9.2517205e-08	9.2574638e-08	9.2764324e-08	9.2804363e-08	9.2736713e-08	9.2669339e-08	9.2463083e-08	9.273699e-08	9.3243109e-08	9.3522537e-08	9.3414855e-08	9.352199e-08	9.3065019e-08	9.2946841e-08	9.3182919e-08	9.3609792e-08	9.3280661e-08	9.2612737e-08	9.2735888e-08	9.212512e-08	9.2282782e-08	9.3071918e-08	9.2755769e-08	9.2855721e-08	9.2663271e-08	9.2750241e-08	9.2572428e-08	9.2448452e-08	9.2459217e-08	9.2646978e-08	9.2521894e-08	9.2492627e-08	9.25045e-08	9.2567731e-08	9.2381079e-08	9.2285816e-08	9.2138094e-08	9.1968559e-08	9.1877169e-08	9.2097508e-08	9.2286925e-08	9.2993226e-08	9.2668238e-08	9.2509474e-08	9.2830597e-08	9.3663083e-08	9.2627374e-08	9.3460415e-08	9.2676245e-08	9.2784759e-08	9.2754938e-08	9.2726772e-08	9.2748863e-08	9.2740031e-08	9.2718217e-08	9.263897e-08	9.2786415e-08	9.2957329e-08	9.2985495e-08	9.2718494e-08	9.2795524e-08	9.3119134e-08	9.2579882e-08	9.3110572e-08	9.3093732e-08	9.2691153e-08	9.2101928e-08	9.2118768e-08	9.239433e-08	9.2508643e-08	9.2283884e-08	9.276598e-08	9.2899896e-08	9.2932758e-08	9.2843294e-08	9.2919777e-08	9.2865385e-08	9.2612737e-08	9.2688119e-08	9.2580706e-08	9.240344e-08	9.2649188e-08	9.2581814e-08	9.2647802e-08	9.2841084e-08	9.2770122e-08	9.2723461e-08	9.2740031e-08	9.2679556e-08	9.2524935e-08	9.2535153e-08	9.2577395e-08	9.2538187e-08	9.2589822e-08	9.2640626e-08	9.2519137e-08	9.255448e-08	9.2323369e-08	9.2372794e-08	9.2449e-08	9.2612737e-08	9.2607493e-08	9.279249e-08	9.2904592e-08	9.2453419e-08	9.2880846e-08	9.2658297e-08	9.279028e-08	9.2807674e-08	9.2560001e-08	9.2526037e-08	9.2426085e-08	9.2329998e-08	9.1827189e-08	9.1739665e-08	9.2035656e-08	9.2614123e-08	9.2582916e-08	9.2644768e-08	9.2517205e-08	9.2736713e-08	9.2503399e-08	9.2650289e-08	9.2729259e-08	9.2727049e-08	9.2838604e-08	9.2843017e-08	9.2580983e-08	9.2583747e-08	9.2486552e-08	9.258568e-08	9.2588166e-08	9.2598107e-08	9.2249373e-08	9.2257658e-08	9.2520516e-08	9.2798842e-08	9.2889408e-08	9.2825623e-08	9.2667406e-08	9.2764878e-08	9.3047895e-08	9.3404637e-08	9.4102106e-08	9.3622219e-08	9.3016695e-08	9.2926406e-08	9.2680111e-08	9.2640903e-08	9.2731192e-08	9.2486005e-08	9.2661885e-08	9.2621853e-08	9.2651945e-08	9.2540674e-08	9.2656641e-08	9.2745552e-08	9.265554e-08	9.2430504e-08	9.2693917e-08	9.2694471e-08	9.2629584e-08	9.2737267e-08	9.2640626e-08	9.2863729e-08	9.2831144e-08	9.2615501e-08	9.2839706e-08	9.2614123e-08	9.2686463e-08	9.2801876e-08	9.265554e-08	9.2716284e-08	9.261025e-08	9.2684807e-08	9.2503676e-08	9.2402615e-08	9.2126776e-08	9.1666216e-08	9.2344081e-08	9.1892353e-08	9.2133405e-08	9.2062166e-08	9.2165152e-08	9.2507818e-08	9.253791e-08	9.2611081e-08	9.2555034e-08	9.2684807e-08	9.2423051e-08	9.2438235e-08	9.2524658e-08	9.2471645e-08	9.2534599e-08	9.2649465e-08	9.2656364e-08	9.2593687e-08	9.2703857e-08	9.3042374e-08	9.3528058e-08	9.3937814e-08	9.3600683e-08	9.3042374e-08	9.2826731e-08	9.2528524e-08	9.2608872e-08	9.2722082e-08	9.2664372e-08	9.2402061e-08	9.2659128e-08	9.2274497e-08	9.2076796e-08	9.1690787e-08	9.2298244e-08	9.2595066e-08	9.2514995e-08	9.2580706e-08	9.2482964e-08	9.2462805e-08	9.2479652e-08	9.2592309e-08	9.2688673e-08	9.2448452e-08	9.2505331e-08	9.2498702e-08	9.2764878e-08	9.265802e-08	9.2553925e-08	9.2491526e-08	9.2435194e-08	9.2557514e-08	9.232668e-08	9.2500358e-08	9.2483241e-08	9.2573252e-08	9.2532666e-08	9.2602797e-08	9.2613291e-08	9.2646147e-08	9.2735611e-08	9.3396082e-08	9.319065e-08	9.3196171e-08	9.2915634e-08	9.300151e-08	9.3069985e-08	9.3069154e-08	9.2998469e-08	9.3013107e-08	9.3097597e-08	9.3127696e-08	9.3212741e-08	9.3416787e-08	9.3410712e-08	9.2518029e-08	9.1847902e-08	9.1922175e-08	9.2165706e-08	9.2489316e-08	9.2646701e-08	9.2588166e-08	9.277813e-08	9.2591478e-08	9.2679279e-08	9.2600587e-08	9.2289682e-08	9.2205191e-08	9.2282505e-08	9.2503399e-08	9.261219e-08	9.2966168e-08	9.2801322e-08	9.2617711e-08	9.2602797e-08	9.254012e-08	9.2798011e-08	9.2598931e-08	9.2510852e-08	9.2470813e-08	9.2482686e-08	9.2707999e-08	9.2839151e-08	9.2859864e-08	9.2847436e-08	9.2639795e-08	9.2728158e-08	9.2560832e-08	9.246115e-08	9.2333863e-08	9.2488484e-08	9.2395709e-08	9.2449277e-08	9.2476611e-08	9.2606385e-08	9.2378038e-08	9.2548959e-08	9.258347e-08	9.2925028e-08	9.2911222e-08	9.2701647e-08	9.262682e-08	9.2690605e-08	9.277813e-08	9.301835e-08	9.2921709e-08	9.2783381e-08	9.2649188e-08	9.2704134e-08	9.2677901e-08	9.2546472e-08	9.2756039e-08	9.2932758e-08	9.2676522e-08	9.2590099e-08	9.2642004e-08	9.2674867e-08	9.2680111e-08	9.2724292e-08	9.2673481e-08	9.2935515e-08	9.2555034e-08	9.2492073e-08	9.2576016e-08	9.2196906e-08	9.1440349e-08	9.1236579e-08	9.0708369e-08	9.0643205e-08	9.123216e-08	9.1612925e-08	9.2176755e-08	9.2000313e-08	9.2097508e-08	9.2025438e-08	9.1875783e-08	9.1873304e-08	9.1817249e-08	9.1873027e-08	9.1876338e-08	9.1742422e-08	9.1651302e-08	9.180151e-08	9.1943988e-08	9.188269e-08	9.2155489e-08	9.1993961e-08	9.211076e-08	9.2517482e-08	9.2598931e-08	9.2860965e-08	9.2922264e-08	9.2986873e-08	9.2842193e-08	9.3020837e-08	9.2921709e-08	9.3409881e-08	9.3742329e-08	9.3980063e-08	9.3695391e-08	9.3394696e-08	9.3364328e-08	9.2859032e-08	9.2277261e-08	9.1904781e-08	9.1593321e-08	9.1118402e-08	9.0451309e-08	9.0782372e-08	9.1639983e-08	9.1825257e-08	9.1702113e-08	9.145333e-08	9.16502e-08	9.2041454e-08	9.2535153e-08	9.2334965e-08	9.196166e-08	9.1603262e-08	9.205057e-08	9.1876892e-08	9.2023505e-08	9.1803443e-08	9.1191019e-08	9.1717574e-08	9.2000867e-08	9.2330275e-08	9.3323187e-08	9.4141036e-08	9.4709563e-08	9.5263722e-08	9.7115077e-08	9.7635557e-08	9.7810613e-08
[truncated: 3,242,720 more chars]
