# Supplementary material for: Long-distance electron transport in multicellular freshwater cable bacteria
Source: eLife. 2024 Aug 29;12:RP91097. doi: 10.7554/eLife.91097 (PMC11361709; doi:10.7554/eLife.91097)
Supplement: Figure 7—source data 4. [file elife-91097-fig7-data4.zip › Figure 7CableAuIDA50009CurrentRetrace.txt]

8.9296348e-11	8.9549076e-11	8.9541922e-11	8.9494238e-11	8.9140188e-11	8.9092504e-11	8.9050781e-11	8.8662154e-11	8.9750533e-11	8.9339265e-11	8.8854084e-11	8.9283234e-11	8.8639505e-11	8.8747988e-11	8.9159256e-11	8.9086544e-11	8.9332111e-11	8.9377408e-11	8.9186679e-11	8.8881499e-11	8.9702856e-11	8.8520295e-11	8.8811167e-11	8.9344032e-11	8.9254625e-11	8.8815934e-11	8.9221248e-11	8.8523876e-11	8.8974487e-11	8.8546524e-11	8.9195019e-11	8.9680201e-11	8.9397677e-11	8.9171177e-11	8.9205747e-11	8.8886266e-11	8.8860044e-11	8.893395e-11	8.8783751e-11	8.9032899e-11	8.8713419e-11	8.9968692e-11	8.8980448e-11	8.8907728e-11	8.9080583e-11	8.8758716e-11	8.9578872e-11	8.9061508e-11	8.8337906e-11	8.9270126e-11	8.8529836e-11	8.9386949e-11	8.9327344e-11	8.8988789e-11	8.8991176e-11	8.9258205e-11	8.904124e-11	8.9493045e-11	8.9829214e-11	8.9117533e-11	8.8870772e-11	8.9916234e-11	8.9543116e-11	8.9267739e-11	8.9664706e-11	8.9348799e-11	8.9961538e-11	8.8759909e-11	8.9130647e-11	8.9531195e-11	8.9332111e-11	8.8981635e-11	8.9687355e-11	8.9819679e-11	8.9111572e-11	8.9190252e-11	8.9335692e-11	8.9526421e-11	8.9134228e-11	8.8962566e-11	8.9341652e-11	8.9189059e-11	8.9704043e-11	8.916045e-11	8.8782558e-11	8.9740999e-11	8.9199786e-11	8.9246284e-11	8.9205747e-11	8.899833e-11	8.9656359e-11	8.9335692e-11	8.9321384e-11	8.9751727e-11	8.9481124e-11	8.9921008e-11	8.9819679e-11	8.9142568e-11	8.9382182e-11	8.9042433e-11	8.9382182e-11	8.9417945e-11	8.9733845e-11	8.9721924e-11	8.9410791e-11	8.9124687e-11	8.9682588e-11	8.8711032e-11	8.9053161e-11	8.9168797e-11	8.9321384e-11	8.9048394e-11	8.9118726e-11	8.9009057e-11	8.9696896e-11	8.9442974e-11	8.8843356e-11	8.8565599e-11	8.8917262e-11	8.8907728e-11	8.8684803e-11	8.9148529e-11	8.9046007e-11	8.9426286e-11	8.9385756e-11	8.8734874e-11	8.8542944e-11	8.8886266e-11	8.9251051e-11	8.9029319e-11	8.8736067e-11	8.8666921e-11	8.8953026e-11	8.9140188e-11	8.9296348e-11	8.9153296e-11	8.8854084e-11	8.90472e-11	8.8581094e-11	8.9110386e-11	8.8981635e-11	8.8881499e-11	8.9329731e-11	8.9211707e-11	8.9005477e-11	8.935476e-11	8.9020978e-11	8.888508e-11	8.9111572e-11	8.9228402e-11	8.95145e-11	8.924151e-11	8.9017398e-11	8.8871965e-11	8.88064e-11	8.8879119e-11	8.9015018e-11	8.8764676e-11	8.9036473e-11	8.8747988e-11	8.9475163e-11	8.9122307e-11	8.9586026e-11	8.8801633e-11	8.9452515e-11	8.9267739e-11	8.9700469e-11	8.9169991e-11	8.9402444e-11	8.90472e-11	8.8860044e-11	8.9260585e-11	8.8811167e-11	8.8995943e-11	8.9234363e-11	8.9710003e-11	3.1097498e-09	4.0382697e-09	4.051762e-09	4.0518655e-09	4.0518655e-09	4.0518526e-09	4.0518606e-09	4.0518371e-09	4.0518797e-09	4.0518464e-09	4.0518571e-09	4.0518335e-09	4.0518655e-09	4.0518415e-09	4.0518251e-09	4.0518606e-09	4.0518606e-09	4.0518464e-09	4.0518535e-09	4.0518562e-09	4.0518442e-09	4.0518571e-09	4.0518571e-09	4.0518775e-09	4.0518682e-09	4.0518442e-09	4.0518562e-09	4.0518429e-09	4.0518358e-09	4.0518344e-09	4.0518429e-09	4.05185e-09	4.0518309e-09	4.0518562e-09	4.051862e-09	4.0518571e-09	4.0518429e-09	4.0518455e-09	4.0518455e-09	4.0518371e-09	4.0518535e-09	4.05183e-09	4.0518335e-09	4.051838e-09	4.0518287e-09	4.0518406e-09	4.05185e-09	4.0518144e-09	4.0518335e-09	4.0518464e-09	4.0518406e-09	4.0518571e-09	4.0518571e-09	4.0518584e-09	4.05185e-09	4.0518797e-09	4.0518655e-09	4.0518571e-09	4.0518597e-09	4.0437009e-09	2.4138833e-10	1.0377194e-10	9.3481785e-11	9.0741165e-11	9.0739971e-11	9.0174923e-11	9.0600499e-11	9.0385921e-11	8.9807758e-11	9.021426e-11	9.0170156e-11	8.9729078e-11	8.9499005e-11	9.0372806e-11	9.0129619e-11	9.0004455e-11	8.9490658e-11	9.0137967e-11	9.0116511e-11	8.931423e-11
8.9586026e-11	8.94394e-11	8.9690935e-11	8.9129454e-11	8.9171177e-11	8.9129454e-11	8.8892227e-11	8.8762289e-11	8.9695702e-11	8.9321384e-11	8.8739641e-11	8.845235e-11	8.8918456e-11	8.8942298e-11	8.9016204e-11	8.9466816e-11	8.9297542e-11	8.8863618e-11	8.9230782e-11	8.881236e-11	8.9094884e-11	8.8527449e-11	8.8671695e-11	8.9361914e-11	8.9042433e-11	8.8888653e-11	8.9093691e-11	8.8895807e-11	8.8972101e-11	8.8631165e-11	8.9344032e-11	8.9357147e-11	8.9169991e-11	8.9022165e-11	8.9410791e-11	8.9291581e-11	8.8777791e-11	8.9057928e-11	8.8684803e-11	8.9053161e-11	8.8435662e-11	8.9986574e-11	8.8851697e-11	8.9042433e-11	8.9282047e-11	8.8709838e-11	8.9078196e-11	8.923913e-11	8.8595402e-11	8.8902961e-11	8.8596588e-11	8.967424e-11	8.8916069e-11	8.9224822e-11	8.9229589e-11	8.9452515e-11	8.9338072e-11	8.9649212e-11	8.9788683e-11	8.9487084e-11	8.9195019e-11	8.9888819e-11	8.9243897e-11	8.939887e-11	8.9960345e-11	8.8908922e-11	8.9682588e-11	8.9102038e-11	8.8910108e-11	8.9739806e-11	8.9057928e-11	8.9011437e-11	9.0049752e-11	8.9571725e-11	8.8929183e-11	8.9460855e-11	8.9347613e-11	8.9596754e-11	8.9490658e-11	8.892561e-11	8.9464436e-11	8.9313036e-11	8.9432246e-11	8.9510926e-11	8.9115153e-11	8.9605101e-11	8.8734874e-11	8.967186e-11	8.8776597e-11	8.9123493e-11	8.9729078e-11	8.9620596e-11	8.9249858e-11	8.9348799e-11	8.9484697e-11	8.9928155e-11	8.9724311e-11	8.90472e-11	8.9292775e-11	8.9022165e-11	8.9365494e-11	8.9644438e-11	8.947159e-11	8.963133e-11	8.9067469e-11	8.9353573e-11	8.951808e-11	8.8408239e-11	8.8835009e-11	8.9026939e-11	8.9415558e-11	8.9375028e-11	8.8902961e-11	8.8651426e-11	8.975292e-11	8.9414365e-11	8.8875539e-11	8.8755142e-11	8.9147335e-11	8.8855277e-11	8.8994749e-11	8.8643079e-11	8.8942298e-11	8.9274893e-11	8.9149722e-11	8.8645466e-11	8.8755142e-11	8.8813554e-11	8.9396483e-11	8.9274893e-11	8.8427314e-11	8.9142568e-11	8.8473805e-11	8.8838582e-11	8.92737e-11	8.931185e-11	8.8845736e-11	8.8799246e-11	8.8323598e-11	8.9212901e-11	8.8534603e-11	8.90472e-11	8.9210521e-11	8.955503e-11	8.8957793e-11	8.8837396e-11	8.9367874e-11	8.8824281e-11	8.9189059e-11	8.9050781e-11	8.9140188e-11	8.8722953e-11	8.9097271e-11	8.8926803e-11	8.9262972e-11	8.9043627e-11	8.8604936e-11	8.8941104e-11	8.9177138e-11	8.8584667e-11	8.9530001e-11	8.9309463e-11	8.9984187e-11	8.9154489e-11	8.9347613e-11	8.9061508e-11	8.9750533e-11	8.9135414e-11	8.9415558e-11	8.8942298e-11	8.9276087e-11	8.9385756e-11	8.9029319e-11	8.8843356e-11	8.9298735e-11	8.9935309e-11	4.3148304e-10	3.9658095e-09	4.051421e-09	4.0518606e-09	4.0518655e-09	4.0518584e-09	4.051862e-09	4.0518358e-09	4.0518882e-09	4.051838e-09	4.0518606e-09	4.0518344e-09	4.0518584e-09	4.0518477e-09	4.0518273e-09	4.0518526e-09	4.0518682e-09	4.0518477e-09	4.0518633e-09	4.0518549e-09	4.0518406e-09	4.0518571e-09	4.051862e-09	4.0518726e-09	4.0518691e-09	4.0518477e-09	4.0518584e-09	4.0518415e-09	4.0518344e-09	4.0518406e-09	4.0518549e-09	4.0518491e-09	4.0518309e-09	4.0518597e-09	4.0518606e-09	4.0518562e-09	4.0518455e-09	4.0518455e-09	4.0518513e-09	4.0518429e-09	4.0518526e-09	4.0518344e-09	4.0518344e-09	4.0518393e-09	4.0518251e-09	4.0518344e-09	4.0518571e-09	4.0518273e-09	4.0518393e-09	4.0518429e-09	4.0518442e-09	4.0518571e-09	4.0518597e-09	4.0518584e-09	4.0518655e-09	4.0518811e-09	4.0518655e-09	4.0518606e-09	4.0518549e-09	4.0518562e-09	9.5145014e-10	1.6957546e-10	9.7340594e-11	9.0941435e-11	9.0672025e-11	8.9968692e-11	9.0466981e-11	9.0534934e-11	8.9687355e-11	9.0126046e-11	8.979345e-11	8.9711197e-11	8.9714777e-11	9.030128e-11	9.0277445e-11	9.0343004e-11	8.9626556e-11	9.0070021e-11	9.0040218e-11	8.9862597e-11
8.9282047e-11	8.9330918e-11	8.9594374e-11	8.9509733e-11	8.9018591e-11	8.908535e-11	8.8825475e-11	8.8862424e-11	8.9797031e-11	8.9656359e-11	8.9299929e-11	8.8395125e-11	8.8521489e-11	8.91986e-11	8.9254625e-11	8.9332111e-11	8.896018e-11	8.9373835e-11	8.9161643e-11	8.8660961e-11	8.9221248e-11	8.8457117e-11	8.8902961e-11	8.9258205e-11	8.9030512e-11	8.9209327e-11	8.8697917e-11	8.9196213e-11	8.9025745e-11	8.8948258e-11	8.9309463e-11	8.9335692e-11	8.9165217e-11	8.9036473e-11	8.9183098e-11	8.9149722e-11	8.849526e-11	8.8466651e-11	8.9146149e-11	8.892799e-11	8.9065082e-11	8.9482317e-11	8.9106805e-11	8.9462049e-11	8.9541922e-11	8.8951832e-11	8.9086544e-11	8.9649212e-11	8.9272506e-11	8.8660961e-11	8.8513141e-11	8.9531195e-11	8.915807e-11	8.9040046e-11	8.8978061e-11	8.9134228e-11	8.9109192e-11	8.9466816e-11	9.0068827e-11	8.8974487e-11	8.9257012e-11	8.9817292e-11	8.9093691e-11	8.9127074e-11	9.0132006e-11	8.9146149e-11	8.9221248e-11	8.939887e-11	8.9255818e-11	8.9528808e-11	8.9570532e-11	8.9080583e-11	8.9679014e-11	8.8956606e-11	8.8730107e-11	8.8850503e-11	8.9218861e-11	8.9459669e-11	8.9607488e-11	8.9431053e-11	8.9402444e-11	8.966828e-11	8.9431053e-11	8.8943491e-11	8.9725505e-11	8.9730272e-11	8.924509e-11	8.9330918e-11	8.8932764e-11	8.9228402e-11	8.9795837e-11	8.9490658e-11	8.9525234e-11	8.9096078e-11	8.9535962e-11	8.9704043e-11	8.9344032e-11	8.9122307e-11	8.9190252e-11	8.94394e-11	8.92737e-11	8.8657387e-11	8.9643251e-11	8.94394e-11	8.9117533e-11	8.9564571e-11	9.0033064e-11	8.9106805e-11	8.9143762e-11	8.8889847e-11	8.9351186e-11	8.9246284e-11	8.9018591e-11	8.8899381e-11	8.9559804e-11	8.9082963e-11	8.8795672e-11	8.9252244e-11	8.955503e-11	8.9036473e-11	8.868719e-11	8.877421e-11	8.8759909e-11	8.9178331e-11	8.9063888e-11	8.8829048e-11	8.8845736e-11	8.9061508e-11	8.9259392e-11	8.9127074e-11	8.8292609e-11	8.9667093e-11	8.87313e-11	8.9290388e-11	8.9037666e-11	8.8898187e-11	8.9015018e-11	8.8908922e-11	8.8553678e-11	8.9130647e-11	8.9258205e-11	8.9104425e-11	8.9074623e-11	8.9285621e-11	8.8835009e-11	8.8541757e-11	8.9255818e-11	8.8945872e-11	8.9218861e-11	8.8923223e-11	8.9440594e-11	8.893157e-11	8.9019785e-11	8.8527449e-11	8.8918456e-11	8.9373835e-11	8.8707458e-11	8.8646659e-11	8.8923223e-11	8.9098465e-11	8.9220055e-11	8.8936337e-11	8.9419132e-11	8.9015018e-11	8.907939e-11	8.9326151e-11	8.9687355e-11	8.8947065e-11	8.9316617e-11	8.9307076e-11	8.8751562e-11	8.9475163e-11	8.9031706e-11	8.8968527e-11	8.9475163e-11	8.9673054e-11	9.4011077e-11	3.7869432e-09	4.0493076e-09	4.0518371e-09	4.0518655e-09	4.051862e-09	4.0518655e-09	4.0518406e-09	4.0518859e-09	4.0518429e-09	4.0518633e-09	4.0518393e-09	4.0518571e-09	4.0518464e-09	4.0518344e-09	4.0518597e-09	4.0518682e-09	4.0518429e-09	4.0518597e-09	4.0518535e-09	4.0518455e-09	4.0518633e-09	4.0518642e-09	4.0518717e-09	4.0518682e-09	4.0518535e-09	4.051862e-09	4.0518429e-09	4.0518238e-09	4.0518344e-09	4.0518477e-09	4.0518464e-09	4.0518264e-09	4.0518655e-09	4.0518606e-09	4.051862e-09	4.0518406e-09	4.0518406e-09	4.0518562e-09	4.0518429e-09	4.0518477e-09	4.0518273e-09	4.0518344e-09	4.0518335e-09	4.0518215e-09	4.0518358e-09	4.05185e-09	4.0518358e-09	4.051838e-09	4.0518464e-09	4.0518358e-09	4.05185e-09	4.0518562e-09	4.0518606e-09	4.0518655e-09	4.0518824e-09	4.0518642e-09	4.0518513e-09	4.0518477e-09	4.0518535e-09	3.5842147e-09	3.1588102e-10	1.3667489e-10	9.0924747e-11	9.0340624e-11	8.982802e-11	9.0463408e-11	9.0562349e-11	8.9978226e-11	9.0030677e-11	8.9653979e-11	8.9590793e-11	9.0027104e-11	9.0509898e-11	9.0459834e-11	8.9804178e-11	8.9507353e-11	9.037758e-11	9.0022337e-11	9.0079555e-11
8.9336878e-11	8.9133034e-11	8.9373835e-11	8.9749347e-11	8.9030512e-11	8.9465629e-11	8.8440429e-11	8.9127074e-11	8.9562184e-11	8.9502579e-11	8.9292775e-11	8.8860044e-11	8.8740834e-11	8.9327344e-11	8.9236743e-11	8.9391716e-11	8.8974487e-11	8.9297542e-11	8.9069849e-11	8.8333139e-11	8.8954219e-11	8.877183e-11	8.8634738e-11	8.9515693e-11	8.9016204e-11	8.9282047e-11	8.892561e-11	8.8992369e-11	8.9190252e-11	8.9177138e-11	8.8986409e-11	8.9165217e-11	8.9137801e-11	8.9128267e-11	8.8773024e-11	8.9489471e-11	8.8823088e-11	8.9096078e-11	8.9001903e-11	8.8699111e-11	8.8944685e-11	8.9782723e-11	8.9285621e-11	8.8991176e-11	8.9559804e-11	8.8761103e-11	8.9012631e-11	8.9342839e-11	8.9024552e-11	8.9022165e-11	8.8627584e-11	8.9394103e-11	8.888508e-11	8.884693e-11	8.9065082e-11	8.9042433e-11	8.9444167e-11	8.9422712e-11	9.0084322e-11	8.9187865e-11	8.9413171e-11	9.0028297e-11	8.9380989e-11	8.8781364e-11	8.9816099e-11	8.8702684e-11	8.9478737e-11	8.947397e-11	8.9588413e-11	8.9943657e-11	8.9705236e-11	8.8902961e-11	8.9363107e-11	8.8591821e-11	8.9042433e-11	8.8875539e-11	8.9508539e-11	8.9659939e-11	8.9540729e-11	8.9161643e-11	8.9046007e-11	8.9615829e-11	8.9327344e-11	8.8638312e-11	8.9762454e-11	8.9366681e-11	8.9482317e-11	8.9127074e-11	8.8886266e-11	8.9296348e-11	8.9491851e-11	8.9384562e-11	8.9504966e-11	8.8943491e-11	8.9576492e-11	8.9919815e-11	8.9544303e-11	8.9180718e-11	8.9096078e-11	8.9388143e-11	8.9330918e-11	8.8836202e-11	8.9560991e-11	8.9448934e-11	8.9270126e-11	8.8876732e-11	8.9770802e-11	8.8993556e-11	8.9236743e-11	8.920456e-11	8.9046007e-11	8.9211707e-11	8.9282047e-11	8.8684803e-11	8.9733845e-11	8.9181912e-11	8.8761103e-11	8.8993556e-11	8.9919815e-11	8.9437013e-11	8.8800439e-11	8.8747988e-11	8.9069849e-11	8.9177138e-11	8.9203367e-11	8.9036473e-11	8.8980448e-11	8.8794479e-11	8.9208134e-11	8.9086544e-11	8.8597782e-11	8.9298735e-11	8.8964947e-11	8.94394e-11	8.8854084e-11	8.8722953e-11	8.931185e-11	8.9042433e-11	8.873368e-11	8.8935144e-11	8.8950645e-11	8.8964947e-11	8.9124687e-11	8.9010244e-11	8.8570366e-11	8.889342e-11	8.9018591e-11	8.8645466e-11	8.877183e-11	8.8961373e-11	8.9681394e-11	8.9210521e-11	8.9001903e-11	8.8504801e-11	8.892799e-11	8.9175951e-11	8.8732487e-11	8.8997136e-11	8.8528643e-11	8.9074623e-11	8.9109192e-11	8.8850503e-11	8.9503772e-11	8.8901768e-11	8.9313036e-11	8.9626556e-11	8.915807e-11	8.916045e-11	8.9056741e-11	8.9409598e-11	8.857752e-11	8.9744573e-11	8.9252244e-11	8.9159256e-11	8.9230782e-11	8.9684975e-11	9.1991671e-11	2.0504274e-09	4.0435388e-09	4.0517536e-09	4.0518642e-09	4.0518633e-09	4.0518655e-09	4.0518406e-09	4.0518797e-09	4.0518429e-09	4.0518549e-09	4.0518415e-09	4.0518606e-09	4.0518477e-09	4.0518322e-09	4.0518571e-09	4.0518682e-09	4.0518477e-09	4.0518597e-09	4.0518535e-09	4.0518562e-09	4.0518642e-09	4.0518655e-09	4.0518704e-09	4.0518704e-09	4.0518549e-09	4.0518584e-09	4.0518358e-09	4.0518229e-09	4.0518393e-09	4.0518415e-09	4.0518491e-09	4.0518264e-09	4.0518655e-09	4.0518606e-09	4.0518655e-09	4.0518442e-09	4.0518406e-09	4.0518535e-09	4.0518477e-09	4.0518584e-09	4.0518309e-09	4.0518371e-09	4.0518371e-09	4.0518215e-09	4.0518393e-09	4.0518464e-09	4.05183e-09	4.0518393e-09	4.05185e-09	4.0518335e-09	4.0518477e-09	4.05185e-09	4.0518633e-09	4.0518642e-09	4.0518824e-09	4.0518597e-09	4.0518535e-09	4.0518491e-09	4.0518535e-09	4.0518464e-09	1.7697146e-09	2.3938562e-10	9.119297e-11	9.1163167e-11	8.9861403e-11	8.9954384e-11	9.0121278e-11	8.9705236e-11	8.9856636e-11	8.9341652e-11	8.9720738e-11	9.0049752e-11	9.0562349e-11	9.0203532e-11	8.9717157e-11	8.9414365e-11	9.0077168e-11	8.9954384e-11	8.9857823e-11
8.9186679e-11	8.916641e-11	8.9575299e-11	8.9266546e-11	8.8895807e-11	8.9226015e-11	8.8844543e-11	8.9221248e-11	8.8929183e-11	8.9336878e-11	8.9202173e-11	8.9054354e-11	8.9061508e-11	8.9063888e-11	8.9309463e-11	8.9434633e-11	8.8976868e-11	8.9559804e-11	8.9547883e-11	8.8650233e-11	8.9446554e-11	8.8908922e-11	8.876587e-11	8.9351186e-11	8.8633545e-11	8.8709838e-11	8.9305889e-11	8.9209327e-11	8.907939e-11	8.9223628e-11	8.8646659e-11	8.8898187e-11	8.9316617e-11	8.9313036e-11	8.876587e-11	8.9137801e-11	8.920456e-11	8.9062702e-11	8.8552485e-11	8.8916069e-11	8.853937e-11	8.9639671e-11	8.9037666e-11	8.8776597e-11	8.9870937e-11	8.8964947e-11	8.9255818e-11	8.9442974e-11	8.8593015e-11	8.9308269e-11	8.9156876e-11	8.92737e-11	8.9230782e-11	8.9169991e-11	8.8566786e-11	8.9118726e-11	8.9134228e-11	8.9144955e-11	8.947755e-11	8.912588e-11	8.9129454e-11	8.9710003e-11	8.9403637e-11	8.8747988e-11	8.9740999e-11	8.8956606e-11	8.9556224e-11	8.947397e-11	8.923555e-11	8.9694509e-11	8.931781e-11	8.9186679e-11	8.9563378e-11	8.8953026e-11	8.9276087e-11	8.889104e-11	8.9966305e-11	8.9800604e-11	8.9122307e-11	8.8911302e-11	8.9020978e-11	8.962537e-11	8.8963753e-11	8.9361914e-11	8.9739806e-11	8.9465629e-11	8.9637291e-11	8.9270126e-11	8.9096078e-11	8.9179525e-11	8.9513313e-11	8.9102038e-11	8.9560991e-11	8.8653813e-11	8.9277273e-11	8.9677821e-11	8.9664706e-11	8.9072236e-11	8.9173564e-11	8.9110386e-11	8.9599141e-11	8.923555e-11	8.9497812e-11	8.8924416e-11	8.943344e-11	8.9357147e-11	8.9457282e-11	8.9090117e-11	8.9224822e-11	8.8914882e-11	8.8905341e-11	8.8994749e-11	8.9378602e-11	8.8916069e-11	8.9768415e-11	8.8991176e-11	8.8984022e-11	8.9197406e-11	8.9411985e-11	8.892799e-11	8.8936337e-11	8.9335692e-11	8.8922029e-11	8.8912495e-11	8.9254625e-11	8.9009057e-11	8.8734874e-11	8.9217668e-11	8.9057928e-11	8.8935144e-11	8.8413006e-11	8.9606295e-11	8.8888653e-11	8.9167604e-11	8.8767063e-11	8.8624011e-11	8.8854084e-11	8.924151e-11	8.8721759e-11	8.9367874e-11	8.868719e-11	8.8720566e-11	8.9262972e-11	8.8714605e-11	8.8751562e-11	8.8699111e-11	8.9040046e-11	8.8783751e-11	8.9075809e-11	8.9061508e-11	8.92737e-11	8.9346419e-11	8.8789712e-11	8.896018e-11	8.8982828e-11	8.8398705e-11	8.8848123e-11	8.9116346e-11	8.8922029e-11	8.9060315e-11	8.9046007e-11	8.8993556e-11	8.9184292e-11	8.9233169e-11	8.9572912e-11	8.9560991e-11	8.9410791e-11	8.9252244e-11	8.9402444e-11	8.9305889e-11	8.8974487e-11	8.9508539e-11	8.9133034e-11	8.931423e-11	8.9174758e-11	8.990074e-11	8.9463242e-11	9.4651231e-11	3.988482e-09	4.0513171e-09	4.0518562e-09	4.0518633e-09	4.0518642e-09	4.0518415e-09	4.0518797e-09	4.0518442e-09	4.0518549e-09	4.05185e-09	4.0518633e-09	4.0518455e-09	4.0518287e-09	4.0518526e-09	4.0518691e-09	4.0518429e-09	4.0518597e-09	4.0518535e-09	4.0518562e-09	4.0518606e-09	4.0518655e-09	4.0518691e-09	4.0518753e-09	4.0518549e-09	4.0518584e-09	4.0518415e-09	4.0518335e-09	4.0518371e-09	4.0518429e-09	4.0518549e-09	4.0518309e-09	4.0518606e-09	4.0518606e-09	4.0518597e-09	4.0518393e-09	4.0518455e-09	4.0518549e-09	4.0518513e-09	4.0518642e-09	4.0518309e-09	4.0518335e-09	4.0518322e-09	4.0518273e-09	4.051838e-09	4.0518455e-09	4.05183e-09	4.0518344e-09	4.0518491e-09	4.0518344e-09	4.0518429e-09	4.0518562e-09	4.0518549e-09	4.0518584e-09	4.0518788e-09	4.0518562e-09	4.0518584e-09	4.0518513e-09	4.0518562e-09	4.0518429e-09	4.0214529e-09	9.8130015e-10	9.1703187e-11	9.142781e-11	9.0000875e-11	9.0507518e-11	9.0192805e-11	8.9950811e-11	9.0399035e-11	8.9599141e-11	8.9656359e-11	9.0061673e-11	9.0383541e-11	9.0023523e-11	9.0145121e-11	8.9565765e-11	9.0320355e-11	8.9681394e-11	8.9876898e-11
8.9404831e-11	8.9397677e-11	8.9946037e-11	8.9605101e-11	8.9181912e-11	8.9295155e-11	8.8516722e-11	8.9434633e-11	8.8939911e-11	8.9775569e-11	8.9175951e-11	8.8874345e-11	8.9103232e-11	8.9342839e-11	8.9322577e-11	8.9802991e-11	8.915807e-11	8.9379795e-11	8.9441787e-11	8.9030512e-11	8.9184292e-11	8.8817127e-11	8.8362942e-11	8.9227209e-11	8.9181912e-11	8.8962566e-11	8.9208134e-11	8.9025745e-11	8.8951832e-11	8.9265352e-11	8.8920843e-11	8.9084157e-11	8.9078196e-11	8.916641e-11	8.8974487e-11	8.908773e-11	8.9016204e-11	8.9115153e-11	8.8955412e-11	8.8864811e-11	8.8980448e-11	8.9240323e-11	8.904124e-11	8.9071042e-11	8.9921008e-11	8.8880306e-11	8.8886266e-11	8.9388143e-11	8.8657387e-11	8.9028125e-11	8.8780171e-11	8.9463242e-11	8.9050781e-11	8.9330918e-11	8.8709838e-11	8.9004283e-11	8.9080583e-11	8.9103232e-11	8.9869744e-11	8.9478737e-11	8.9016204e-11	8.9844715e-11	8.8989982e-11	8.8632351e-11	9.0195185e-11	8.8988789e-11	8.9468009e-11	8.9067469e-11	8.9507353e-11	8.9475163e-11	8.8783751e-11	8.9278467e-11	8.9478737e-11	8.9421519e-11	8.9484697e-11	8.9035279e-11	9.0000875e-11	8.9490658e-11	8.9236743e-11	8.8560825e-11	8.8975674e-11	8.9247471e-11	8.9154489e-11	8.9298735e-11	8.9422712e-11	8.9173564e-11	8.9513313e-11	8.9127074e-11	8.9249858e-11	8.9271313e-11	9.0012796e-11	8.8911302e-11	8.9537155e-11	8.8986409e-11	8.9203367e-11	8.9972266e-11	8.9344032e-11	8.9469203e-11	8.9348799e-11	8.8904148e-11	8.9608675e-11	8.9265352e-11	8.9642058e-11	8.873368e-11	8.9550263e-11	8.915807e-11	8.9380989e-11	8.8738447e-11	8.9385756e-11	8.9147335e-11	8.8914882e-11	8.9007864e-11	8.904482e-11	8.9013824e-11	8.9595567e-11	8.8883886e-11	8.9174758e-11	8.9128267e-11	8.9080583e-11	8.9137801e-11	8.8595402e-11	8.9786296e-11	8.896614e-11	8.9458475e-11	8.9440594e-11	8.9077003e-11	8.8627584e-11	8.9190252e-11	8.8913689e-11	8.9288008e-11	8.8600169e-11	8.9624176e-11	8.8497647e-11	8.9096078e-11	8.9602714e-11	8.8105447e-11	8.8956606e-11	8.9018591e-11	8.861805e-11	8.9764841e-11	8.8657387e-11	8.9010244e-11	8.9168797e-11	8.9248664e-11	8.8858851e-11	8.865262e-11	8.8851697e-11	8.8981635e-11	8.9026939e-11	8.8926803e-11	8.9167604e-11	8.9159256e-11	8.8930377e-11	8.9023358e-11	8.9333305e-11	8.8677655e-11	8.8674075e-11	8.9131841e-11	8.8589441e-11	8.9066275e-11	8.9231976e-11	8.9010244e-11	8.915807e-11	8.9007864e-11	8.888508e-11	8.9258205e-11	8.9304696e-11	8.9174758e-11	8.9601528e-11	8.9303502e-11	8.9168797e-11	8.9080583e-11	8.8745601e-11	8.9117533e-11	8.9258205e-11	8.9931736e-11	8.9525234e-11	8.9278467e-11	3.8670875e-09	4.0490438e-09	4.0518202e-09	4.0518584e-09	4.0518655e-09	4.0518429e-09	4.0518833e-09	4.0518513e-09	4.0518526e-09	4.051838e-09	4.0518633e-09	4.0518371e-09	4.0518264e-09	4.0518526e-09	4.0518726e-09	4.0518393e-09	4.0518549e-09	4.0518477e-09	4.0518597e-09	4.0518571e-09	4.0518655e-09	4.0518682e-09	4.0518739e-09	4.0518535e-09	4.0518597e-09	4.051838e-09	4.0518442e-09	4.0518358e-09	4.0518429e-09	4.0518584e-09	4.0518309e-09	4.051862e-09	4.0518584e-09	4.0518562e-09	4.0518429e-09	4.0518442e-09	4.0518526e-09	4.0518513e-09	4.051862e-09	4.0518358e-09	4.0518358e-09	4.0518406e-09	4.0518335e-09	4.0518371e-09	4.0518442e-09	4.0518322e-09	4.0518358e-09	4.0518491e-09	4.05183e-09	4.0518464e-09	4.0518535e-09	4.0518606e-09	4.0518597e-09	4.0518717e-09	4.0518571e-09	4.0518606e-09	4.0518477e-09	4.0518535e-09	4.0518477e-09	4.0518526e-09	3.6599996e-09	9.2394599e-11	9.178186e-11	8.9876898e-11	9.0290553e-11	9.0840106e-11	8.9684975e-11	9.064699e-11	8.9556224e-11	8.982564e-11	9.0177303e-11	9.0358505e-11	9.0136773e-11	9.041811e-11	9.0283399e-11	9.0270291e-11	8.9818486e-11	8.9711197e-11
8.9402444e-11	8.9416752e-11	9.0004455e-11	8.9466816e-11	8.9495432e-11	8.9421519e-11	8.9162837e-11	8.9280854e-11	8.9228402e-11	8.947159e-11	8.8963753e-11	8.8993556e-11	8.9018591e-11	8.8860044e-11	8.8685996e-11	8.9071042e-11	8.9285621e-11	8.958722e-11	8.9262972e-11	8.9073429e-11	8.9266546e-11	8.8992369e-11	8.8651426e-11	8.9607488e-11	8.9372641e-11	8.9004283e-11	8.9326151e-11	8.9053161e-11	8.9218861e-11	8.9495432e-11	8.8879119e-11	8.8981635e-11	8.9558611e-11	8.9018591e-11	8.9413171e-11	8.8988789e-11	8.9121113e-11	8.9494238e-11	8.8786131e-11	8.8588248e-11	8.8930377e-11	8.9261779e-11	8.9370261e-11	8.9159256e-11	8.9457282e-11	8.8950645e-11	8.9078196e-11	8.9216481e-11	8.8738447e-11	8.8937531e-11	8.8622817e-11	8.9580066e-11	8.8943491e-11	8.924509e-11	8.8809973e-11	8.9376222e-11	8.9291581e-11	8.9140188e-11	9.0000875e-11	8.920694e-11	8.8827855e-11	8.9634904e-11	8.9078196e-11	8.904124e-11	8.9626556e-11	8.8703878e-11	8.9553844e-11	8.9140188e-11	8.9482317e-11	8.9504966e-11	8.9128267e-11	8.9457282e-11	8.8989982e-11	8.9227209e-11	8.9378602e-11	8.951808e-11	8.9967499e-11	8.9760074e-11	8.9355953e-11	8.8836202e-11	8.9422712e-11	8.998776e-11	8.9332111e-11	8.9292775e-11	8.9133034e-11	8.9161643e-11	8.9445361e-11	8.9620596e-11	8.9316617e-11	8.9261779e-11	8.9999681e-11	8.9062702e-11	8.916045e-11	8.8900574e-11	8.8889847e-11	8.9959151e-11	8.9310656e-11	8.8957793e-11	8.9549076e-11	8.8805206e-11	8.9657552e-11	8.8700304e-11	8.9183098e-11	8.8978061e-11	8.9692122e-11	8.8840969e-11	8.9584833e-11	8.9221248e-11	8.9138995e-11	8.9353573e-11	8.8907728e-11	8.9015018e-11	8.8936337e-11	8.862043e-11	8.9385756e-11	8.9117533e-11	8.877183e-11	8.9162837e-11	8.9488278e-11	8.9293968e-11	8.8542944e-11	9.017373e-11	8.8874345e-11	8.9481124e-11	8.931423e-11	8.8769443e-11	8.8744408e-11	8.9062702e-11	8.91986e-11	8.9267739e-11	8.8730107e-11	8.9129454e-11	8.899833e-11	8.900667e-11	8.9144955e-11	8.8479765e-11	8.9187865e-11	8.8716992e-11	8.8800439e-11	8.9234363e-11	8.9321384e-11	8.9032899e-11	8.9218861e-11	8.9524041e-11	8.845831e-11	8.9324957e-11	8.8488113e-11	8.8699111e-11	8.8979255e-11	8.9475163e-11	8.8939911e-11	8.947993e-11	8.9020978e-11	8.9432246e-11	8.8866005e-11	8.8835009e-11	8.8465457e-11	8.9165217e-11	8.8827855e-11	8.8503607e-11	8.8744408e-11	8.9118726e-11	8.8882693e-11	8.8318831e-11	8.868719e-11	8.9364301e-11	8.9710003e-11	8.892561e-11	8.9659939e-11	8.9172371e-11	8.8624011e-11	8.9293968e-11	8.9065082e-11	8.8984022e-11	8.978511e-11	8.986617e-11	8.8967334e-11	8.9338072e-11	2.6963523e-09	4.0416386e-09	4.0517358e-09	4.05185e-09	4.0518633e-09	4.0518358e-09	4.0518868e-09	4.0518513e-09	4.0518513e-09	4.0518371e-09	4.0518549e-09	4.0518406e-09	4.0518229e-09	4.0518606e-09	4.0518753e-09	4.0518455e-09	4.0518597e-09	4.0518406e-09	4.0518642e-09	4.051862e-09	4.0518655e-09	4.0518682e-09	4.0518726e-09	4.0518549e-09	4.0518562e-09	4.0518344e-09	4.0518358e-09	4.0518371e-09	4.0518406e-09	4.0518633e-09	4.0518215e-09	4.0518606e-09	4.0518549e-09	4.0518606e-09	4.0518429e-09	4.0518442e-09	4.0518455e-09	4.0518491e-09	4.0518526e-09	4.0518335e-09	4.0518358e-09	4.0518429e-09	4.0518322e-09	4.0518322e-09	4.0518526e-09	4.05183e-09	4.0518344e-09	4.0518442e-09	4.0518287e-09	4.0518513e-09	4.0518584e-09	4.0518562e-09	4.0518549e-09	4.0518726e-09	4.0518549e-09	4.0518597e-09	4.0518491e-09	4.05185e-09	4.0518535e-09	4.0518513e-09	4.0518358e-09	9.4282873e-11	9.3038327e-11	9.0189224e-11	9.0472942e-11	9.0540894e-11	8.9528808e-11	9.0450293e-11	8.9802991e-11	8.9560991e-11	9.0189224e-11	9.0556389e-11	9.0192805e-11	9.0558776e-11	9.0129619e-11	9.0409763e-11	9.0037831e-11	8.9986574e-11
8.9123493e-11	8.9154489e-11	8.9602714e-11	8.9302309e-11	8.912588e-11	8.9220055e-11	8.916045e-11	8.9129454e-11	8.9494238e-11	8.9035279e-11	8.9434633e-11	8.9007864e-11	8.900667e-11	8.8930377e-11	8.8870772e-11	8.9251051e-11	8.8924416e-11	8.963133e-11	8.9059121e-11	8.8924416e-11	8.9074623e-11	8.9190252e-11	8.8515528e-11	8.9324957e-11	8.9353573e-11	8.9171177e-11	8.9376222e-11	8.9192639e-11	8.892799e-11	8.9435827e-11	8.8668115e-11	8.8955412e-11	8.9277273e-11	8.9223628e-11	8.9345226e-11	8.8913689e-11	8.9298735e-11	8.9342839e-11	8.8688383e-11	8.9100845e-11	8.9292775e-11	8.9099651e-11	8.9212901e-11	8.889342e-11	8.9274893e-11	8.8787325e-11	8.9216481e-11	8.9149722e-11	8.9062702e-11	8.8786131e-11	8.8634738e-11	8.9364301e-11	8.8736067e-11	8.9301115e-11	8.8975674e-11	8.9550263e-11	8.9124687e-11	8.9211707e-11	8.9714777e-11	8.9328538e-11	8.920098e-11	8.9619409e-11	8.9370261e-11	8.9333305e-11	8.966828e-11	8.9413171e-11	8.9664706e-11	8.9102038e-11	8.9295155e-11	8.9189059e-11	8.9359534e-11	8.9540729e-11	8.9301115e-11	8.90472e-11	8.9379795e-11	8.9737426e-11	9.0296513e-11	8.9364301e-11	8.9485891e-11	8.9129454e-11	8.9714777e-11	8.9800604e-11	8.9195019e-11	8.9123493e-11	8.9137801e-11	8.9180718e-11	8.9321384e-11	8.9800604e-11	8.9290388e-11	8.9181912e-11	8.9413171e-11	8.9103232e-11	8.9502579e-11	8.9150916e-11	8.9522847e-11	9.01332e-11	8.8898187e-11	8.9049587e-11	8.9075809e-11	8.915807e-11	8.9417945e-11	8.8937531e-11	8.9295155e-11	8.9651592e-11	8.876825e-11	8.899833e-11	8.947755e-11	8.8936337e-11	8.8671695e-11	8.9212901e-11	8.9361914e-11	8.9459669e-11	8.9396483e-11	8.9117533e-11	8.9295155e-11	8.857752e-11	8.8721759e-11	8.8926803e-11	8.9450128e-11	8.9487084e-11	8.8542944e-11	8.9959151e-11	8.862043e-11	8.9402444e-11	8.963371e-11	8.9029319e-11	8.8659774e-11	8.9167604e-11	8.9274893e-11	8.87313e-11	8.8747988e-11	8.8882693e-11	8.9159256e-11	8.9105612e-11	8.8898187e-11	8.8713419e-11	8.9022165e-11	8.8473805e-11	8.8789712e-11	8.8937531e-11	8.9288008e-11	8.888508e-11	8.9268933e-11	8.9226015e-11	8.861209e-11	8.9226015e-11	8.8716992e-11	8.9112766e-11	8.916641e-11	8.9077003e-11	8.8598975e-11	8.9109192e-11	8.8496453e-11	8.9149722e-11	8.8981635e-11	8.8895807e-11	8.8674075e-11	8.9299929e-11	8.8937531e-11	8.8353401e-11	8.8980448e-11	8.9364301e-11	8.9243897e-11	8.853341e-11	8.9215288e-11	8.9346419e-11	8.9775569e-11	8.9110386e-11	8.970643e-11	8.9020978e-11	8.8541757e-11	8.9117533e-11	8.8944685e-11	8.9290388e-11	8.9472776e-11	8.9718351e-11	8.9143762e-11	8.9764841e-11	1.9692088e-10	3.9787413e-09	4.0511252e-09	4.05185e-09	4.0518571e-09	4.0518251e-09	4.0518726e-09	4.0518526e-09	4.0518597e-09	4.0518393e-09	4.0518562e-09	4.0518535e-09	4.0518251e-09	4.0518597e-09	4.0518797e-09	4.0518415e-09	4.0518584e-09	4.0518455e-09	4.051862e-09	4.0518597e-09	4.0518597e-09	4.0518682e-09	4.0518655e-09	4.0518571e-09	4.0518549e-09	4.0518335e-09	4.0518322e-09	4.0518477e-09	4.05185e-09	4.0518535e-09	4.0518238e-09	4.051862e-09	4.0518584e-09	4.0518606e-09	4.0518455e-09	4.0518455e-09	4.0518429e-09	4.0518491e-09	4.0518526e-09	4.0518415e-09	4.051838e-09	4.0518442e-09	4.05183e-09	4.0518371e-09	4.0518571e-09	4.0518238e-09	4.0518287e-09	4.0518477e-09	4.0518229e-09	4.0518562e-09	4.0518535e-09	4.0518655e-09	4.0518513e-09	4.0518753e-09	4.0518642e-09	4.0518597e-09	4.0518464e-09	4.0518549e-09	4.0518549e-09	4.0518526e-09	4.0518406e-09	9.9019057e-11	9.6150886e-11	9.0458641e-11	9.0143927e-11	9.026075e-11	9.0015183e-11	9.0159422e-11	8.9456088e-11	8.9544303e-11	9.0170156e-11	9.053136e-11	9.0235722e-11	9.0711362e-11	9.0070021e-11	9.0246449e-11	9.0197572e-11	9.0165382e-11
8.9248664e-11	8.920694e-11	8.9549076e-11	8.9075809e-11	8.9434633e-11	8.8858851e-11	8.9159256e-11	8.9289194e-11	8.9489471e-11	8.8851697e-11	8.9283234e-11	8.8943491e-11	8.8775404e-11	8.8674075e-11	8.8570366e-11	8.9161643e-11	8.8838582e-11	8.9110386e-11	8.9295155e-11	8.9028125e-11	8.9129454e-11	8.935834e-11	8.869315e-11	8.9066275e-11	8.9431053e-11	8.9231976e-11	8.8906535e-11	8.9063888e-11	8.8987595e-11	8.90472e-11	8.9110386e-11	8.9060315e-11	8.927966e-11	8.9400064e-11	8.908773e-11	8.9259392e-11	8.9489471e-11	8.9181912e-11	8.8720566e-11	8.9128267e-11	8.9230782e-11	8.9291581e-11	8.9313036e-11	8.9001903e-11	8.903886e-11	8.8701498e-11	8.9338072e-11	8.959318e-11	8.8950645e-11	8.8907728e-11	8.8938724e-11	8.8902961e-11	8.8792092e-11	8.9197406e-11	8.9230782e-11	8.9293968e-11	8.92737e-11	8.8892227e-11	8.959318e-11	8.8984022e-11	8.916641e-11	8.9394103e-11	8.9363107e-11	8.923913e-11	9.0335857e-11	8.9532382e-11	8.9209327e-11	8.92737e-11	8.9363107e-11	8.9450128e-11	8.9781529e-11	8.9409598e-11	8.9359534e-11	8.951808e-11	8.9538342e-11	8.9059121e-11	8.9530001e-11	8.920098e-11	8.9322577e-11	8.8920843e-11	8.9638477e-11	8.9442974e-11	8.9478737e-11	8.9077003e-11	8.9630137e-11	8.9217668e-11	8.9632517e-11	8.9838754e-11	8.8756329e-11	8.8871965e-11	9.0049752e-11	8.9191446e-11	8.9781529e-11	8.9383369e-11	8.9954384e-11	8.9921008e-11	8.9429866e-11	8.8724146e-11	8.8929183e-11	8.8867198e-11	8.9377408e-11	8.9133034e-11	8.9082963e-11	8.9590793e-11	8.9055548e-11	8.8956606e-11	8.940125e-11	8.8743221e-11	8.8519102e-11	8.9135414e-11	8.9502579e-11	8.8762289e-11	8.9591987e-11	8.8976868e-11	8.9264166e-11	8.8744408e-11	8.8830242e-11	8.8769443e-11	8.9731465e-11	8.9127074e-11	8.8609703e-11	8.947159e-11	8.8575133e-11	8.947159e-11	8.9344032e-11	8.9082963e-11	8.9023358e-11	8.9097271e-11	8.9597947e-11	8.8752755e-11	8.8858851e-11	8.8845736e-11	8.8800439e-11	8.9453708e-11	8.8992369e-11	8.9060315e-11	8.9113959e-11	8.8644272e-11	8.8757522e-11	8.907939e-11	8.9072236e-11	8.9061508e-11	8.9466816e-11	8.9098465e-11	8.9162837e-11	8.861447e-11	8.9565765e-11	8.9248664e-11	8.9066275e-11	8.9131841e-11	8.8743221e-11	8.9026939e-11	8.8646659e-11	8.903886e-11	8.9181912e-11	8.9051967e-11	8.9371448e-11	8.8930377e-11	8.8956606e-11	8.8616857e-11	8.924509e-11	8.9428673e-11	8.9098465e-11	8.9028125e-11	8.9551457e-11	8.9267739e-11	8.9566951e-11	8.888508e-11	8.9475163e-11	8.9454895e-11	8.9017398e-11	8.9092504e-11	8.9011437e-11	8.8871965e-11	8.9468009e-11	8.9309463e-11	8.9162837e-11	8.9694509e-11	1.10245e-10	3.8387253e-09	4.0486503e-09	4.0518238e-09	4.0518597e-09	4.0518238e-09	4.051862e-09	4.05185e-09	4.0518526e-09	4.0518406e-09	4.0518535e-09	4.0518477e-09	4.0518264e-09	4.0518655e-09	4.0518739e-09	4.0518429e-09	4.0518491e-09	4.0518442e-09	4.0518584e-09	4.0518682e-09	4.0518562e-09	4.0518691e-09	4.0518655e-09	4.0518526e-09	4.05185e-09	4.0518335e-09	4.0518322e-09	4.0518477e-09	4.0518513e-09	4.0518535e-09	4.0518229e-09	4.0518682e-09	4.0518584e-09	4.0518584e-09	4.0518415e-09	4.0518477e-09	4.0518442e-09	4.0518584e-09	4.0518549e-09	4.0518371e-09	4.051838e-09	4.0518429e-09	4.0518273e-09	4.051838e-09	4.0518535e-09	4.0518215e-09	4.0518393e-09	4.0518491e-09	4.0518215e-09	4.0518513e-09	4.0518549e-09	4.051862e-09	4.0518535e-09	4.0518704e-09	4.0518682e-09	4.0518584e-09	4.0518513e-09	4.0518571e-09	4.0518571e-09	4.0518491e-09	4.0518429e-09	1.4097834e-10	1.2056972e-10	9.0637456e-11	9.0130813e-11	9.0458641e-11	8.9754114e-11	9.0195185e-11	8.9656359e-11	8.970643e-11	9.0115318e-11	9.0230948e-11	9.0503938e-11	9.0520626e-11	8.9725505e-11	9.0157042e-11	9.0117698e-11	8.9891206e-11
8.9394103e-11	8.9280854e-11	8.967186e-11	8.9309463e-11	8.9470396e-11	8.8773024e-11	8.899833e-11	8.8714605e-11	8.9237936e-11	8.9143762e-11	8.9104425e-11	8.8728913e-11	8.8811167e-11	8.8719379e-11	8.8520295e-11	8.9384562e-11	8.9376222e-11	8.9347613e-11	8.9181912e-11	8.9149722e-11	8.9211707e-11	8.9078196e-11	8.8949452e-11	8.9154489e-11	8.9080583e-11	8.9366681e-11	8.9153296e-11	8.8871965e-11	8.8951832e-11	8.876587e-11	8.9737426e-11	8.8954219e-11	8.8849317e-11	8.9246284e-11	8.9178331e-11	8.9092504e-11	8.9174758e-11	8.8608509e-11	8.884693e-11	8.8901768e-11	8.923555e-11	8.9031706e-11	8.9109192e-11	8.9088924e-11	8.9024552e-11	8.8939911e-11	8.962537e-11	8.9571725e-11	8.9063888e-11	8.8968527e-11	8.8833815e-11	8.8947065e-11	8.8905341e-11	8.9452515e-11	8.9031706e-11	8.9074623e-11	8.9366681e-11	8.8842163e-11	8.9594374e-11	8.8838582e-11	8.8904148e-11	8.9383369e-11	8.9688548e-11	8.8820701e-11	9.0046179e-11	8.9277273e-11	8.9384562e-11	8.9098465e-11	8.900667e-11	8.9618216e-11	8.9544303e-11	8.9440594e-11	8.8955412e-11	8.8583481e-11	8.9525234e-11	8.9228402e-11	8.9854249e-11	8.9110386e-11	8.9601528e-11	8.88064e-11	8.9400064e-11	8.9133034e-11	8.9413171e-11	8.8942298e-11	8.9638477e-11	8.9658746e-11	8.9823253e-11	8.9420325e-11	8.9135414e-11	8.8991176e-11	8.9693315e-11	8.8860044e-11	8.9220055e-11	8.9046007e-11	8.9607488e-11	9.0112931e-11	8.9237936e-11	8.9205747e-11	8.885289e-11	8.900667e-11	8.9136608e-11	8.9450128e-11	8.8924416e-11	8.9386949e-11	8.9105612e-11	8.932019e-11	8.9169991e-11	8.9069849e-11	8.9013824e-11	8.9777956e-11	8.9113959e-11	8.8883886e-11	8.9402444e-11	8.8759909e-11	8.91986e-11	8.8854084e-11	8.8479765e-11	8.8582287e-11	8.9535962e-11	8.916641e-11	8.8948258e-11	8.9404831e-11	8.8721759e-11	8.9750533e-11	8.9254625e-11	8.9012631e-11	8.9007864e-11	8.9349993e-11	8.9545496e-11	8.8628778e-11	8.9349993e-11	8.893395e-11	8.8752755e-11	8.9271313e-11	8.8833815e-11	8.8917262e-11	8.8814747e-11	8.8920843e-11	8.908177e-11	8.91986e-11	8.908535e-11	8.9115153e-11	8.9192639e-11	8.9082963e-11	8.9180718e-11	8.8759909e-11	8.9481124e-11	8.8970907e-11	8.9066275e-11	8.9450128e-11	8.9116346e-11	8.9019785e-11	8.9037666e-11	8.8920843e-11	8.9353573e-11	8.8824281e-11	8.9303502e-11	8.907939e-11	8.9278467e-11	8.8854084e-11	8.9441787e-11	8.8974487e-11	8.8854084e-11	8.8873159e-11	8.9410791e-11	8.9386949e-11	8.935238e-11	8.8910108e-11	8.9863783e-11	8.8932764e-11	8.9159256e-11	8.9414365e-11	8.9172371e-11	8.8701498e-11	8.9581259e-11	8.9074623e-11	8.9737426e-11	8.955265e-11	9.0430032e-11	2.4275961e-09	4.0378918e-09	4.0517416e-09	4.0518597e-09	4.0518251e-09	4.0518535e-09	4.0518455e-09	4.0518513e-09	4.05185e-09	4.0518549e-09	4.05185e-09	4.0518273e-09	4.0518655e-09	4.0518682e-09	4.0518442e-09	4.0518606e-09	4.0518335e-09	4.0518571e-09	4.0518682e-09	4.0518562e-09	4.0518691e-09	4.0518655e-09	4.0518491e-09	4.0518491e-09	4.0518393e-09	4.0518335e-09	4.0518442e-09	4.0518549e-09	4.0518571e-09	4.0518238e-09	4.0518682e-09	4.0518549e-09	4.0518526e-09	4.051838e-09	4.0518491e-09	4.05185e-09	4.0518642e-09	4.0518549e-09	4.0518393e-09	4.0518358e-09	4.0518455e-09	4.05183e-09	4.0518429e-09	4.0518455e-09	4.0518215e-09	4.0518371e-09	4.0518655e-09	4.0518238e-09	4.0518513e-09	4.0518526e-09	4.0518535e-09	4.05185e-09	4.0518704e-09	4.0518682e-09	4.0518606e-09	4.0518477e-09	4.0518633e-09	4.0518571e-09	4.0518549e-09	4.0518393e-09	2.4776961e-10	2.1309161e-10	9.0703021e-11	9.0490823e-11	9.0546855e-11	9.0359699e-11	9.0147501e-11	8.951212e-11	9.0265524e-11	8.9723118e-11	9.0021143e-11	9.0090282e-11	9.0466981e-11	9.0108164e-11	9.0285786e-11	9.006406e-11	8.9851862e-11
8.9397677e-11	8.9372641e-11	8.9639671e-11	8.9234363e-11	8.9469203e-11	8.8995943e-11	8.9196213e-11	8.9161643e-11	8.9488278e-11	8.9187865e-11	8.9308269e-11	8.9100845e-11	8.8807593e-11	8.8919649e-11	8.9131841e-11	8.9318997e-11	8.9508539e-11	8.9609868e-11	8.9271313e-11	8.9495432e-11	8.9154489e-11	8.9205747e-11	8.9162837e-11	8.9277273e-11	8.8869578e-11	8.9370261e-11	8.9053161e-11	8.8943491e-11	8.9339265e-11	8.9018591e-11	8.9260585e-11	8.893395e-11	8.9177138e-11	8.9246284e-11	8.9154489e-11	8.9106805e-11	8.9218861e-11	8.8678842e-11	8.8813554e-11	8.9053161e-11	8.9450128e-11	8.8833815e-11	8.9138995e-11	8.904482e-11	8.931423e-11	8.9069849e-11	8.9687355e-11	8.9048394e-11	8.9210521e-11	8.8849317e-11	8.9180718e-11	8.927966e-11	8.9051967e-11	8.9020978e-11	8.9428673e-11	8.9142568e-11	8.9147335e-11	8.8984022e-11	8.963133e-11	8.8581094e-11	8.8908922e-11	8.9304696e-11	8.9680201e-11	8.9264166e-11	8.9718351e-11	8.904124e-11	8.9698082e-11	8.9224822e-11	8.9146149e-11	9.0006835e-11	8.9345226e-11	8.9088924e-11	8.9396483e-11	8.8722953e-11	8.9696896e-11	8.888746e-11	8.978749e-11	8.9472776e-11	8.9137801e-11	8.9022165e-11	8.9220055e-11	8.8963753e-11	8.9338072e-11	8.9149722e-11	8.9181912e-11	8.9732652e-11	8.9277273e-11	8.9260585e-11	8.9046007e-11	8.9172371e-11	8.9771995e-11	8.9091311e-11	8.9298735e-11	8.9123493e-11	8.9651592e-11	9.0387114e-11	8.8961373e-11	8.9612255e-11	8.9578872e-11	8.9189059e-11	8.893157e-11	8.9441787e-11	8.9082963e-11	8.95145e-11	8.8924416e-11	8.9342839e-11	8.9037666e-11	8.8707458e-11	8.8694344e-11	8.9713584e-11	8.9097271e-11	8.9156876e-11	8.9670667e-11	8.908177e-11	8.9444167e-11	8.861447e-11	8.8664541e-11	8.84142e-11	8.9031706e-11	8.8901768e-11	8.9165217e-11	8.9767228e-11	8.8769443e-11	8.9192639e-11	8.9293968e-11	8.8900574e-11	8.9016204e-11	8.9251051e-11	8.908177e-11	8.8995943e-11	8.9411985e-11	8.9019785e-11	8.8842163e-11	8.884693e-11	8.90472e-11	8.8631165e-11	8.9092504e-11	8.9130647e-11	8.8944685e-11	8.8936337e-11	8.9531195e-11	8.8616857e-11	8.8957793e-11	8.9092504e-11	8.8843356e-11	8.8849317e-11	8.8973294e-11	8.9231976e-11	8.9037666e-11	8.9303502e-11	8.877183e-11	8.873368e-11	8.9355953e-11	8.8510761e-11	8.9063888e-11	8.8932764e-11	8.8967334e-11	8.916641e-11	8.9385756e-11	8.923555e-11	8.9257012e-11	8.9001903e-11	8.8919649e-11	8.9017398e-11	8.9342839e-11	8.9144955e-11	8.9605101e-11	8.9196213e-11	8.9744573e-11	8.8695537e-11	8.8917262e-11	8.9084157e-11	8.9060315e-11	8.884693e-11	8.9345226e-11	8.892799e-11	8.9249858e-11	8.947755e-11	9.0134393e-11	1.2701179e-10	3.9650097e-09	4.0510906e-09	4.0518562e-09	4.05183e-09	4.0518513e-09	4.0518371e-09	4.05185e-09	4.0518491e-09	4.0518491e-09	4.0518477e-09	4.0518322e-09	4.0518655e-09	4.0518682e-09	4.0518358e-09	4.0518655e-09	4.0518335e-09	4.0518513e-09	4.0518682e-09	4.0518642e-09	4.0518682e-09	4.0518655e-09	4.0518442e-09	4.0518513e-09	4.0518455e-09	4.0518309e-09	4.0518415e-09	4.0518535e-09	4.0518584e-09	4.0518238e-09	4.0518717e-09	4.0518535e-09	4.0518535e-09	4.0518393e-09	4.0518464e-09	4.0518513e-09	4.0518597e-09	4.0518655e-09	4.0518371e-09	4.0518344e-09	4.0518406e-09	4.0518371e-09	4.0518442e-09	4.0518526e-09	4.0518238e-09	4.0518371e-09	4.0518655e-09	4.0518309e-09	4.0518513e-09	4.0518477e-09	4.0518549e-09	4.0518464e-09	4.0518739e-09	4.0518682e-09	4.0518584e-09	4.05185e-09	4.0518606e-09	4.0518455e-09	4.0518584e-09	4.0518415e-09	1.0259881e-09	6.1368965e-10	9.0962897e-11	9.0718516e-11	9.0443146e-11	9.0192805e-11	9.0309628e-11	8.9224822e-11	9.0567123e-11	8.9572912e-11	8.9997301e-11	9.0319162e-11	9.0134393e-11	8.9530001e-11	9.0070021e-11	8.9689742e-11	9.0203532e-11
8.9264166e-11	8.9447748e-11	8.9272506e-11	8.9304696e-11	8.9655172e-11	8.9216481e-11	8.955265e-11	8.9167604e-11	8.9814912e-11	8.9254625e-11	8.9297542e-11	8.8979255e-11	8.9216481e-11	8.9243897e-11	8.9105612e-11	8.9766035e-11	8.9321384e-11	8.9159256e-11	8.947159e-11	8.9646825e-11	8.9581259e-11	8.9098465e-11	8.8858851e-11	8.9323771e-11	8.9018591e-11	8.900667e-11	8.88064e-11	8.916045e-11	8.9196213e-11	8.9056741e-11	8.9581259e-11	8.9271313e-11	8.9264166e-11	8.927966e-11	8.8919649e-11	8.9484697e-11	8.9153296e-11	8.8560825e-11	8.8635932e-11	8.8873159e-11	8.940125e-11	8.9569338e-11	8.9344032e-11	8.9359534e-11	8.9031706e-11	8.8638312e-11	8.9365494e-11	8.8963753e-11	8.9030512e-11	8.8821894e-11	8.9165217e-11	8.9253431e-11	8.9193826e-11	8.9292775e-11	8.94394e-11	8.9452515e-11	8.8982828e-11	8.9144955e-11	8.9615829e-11	8.9112766e-11	8.9124687e-11	8.9767228e-11	8.9735039e-11	8.907939e-11	8.9658746e-11	8.9321384e-11	8.9510926e-11	8.9619409e-11	8.9223628e-11	9.0112931e-11	8.9022165e-11	8.9019785e-11	8.9307076e-11	8.9196213e-11	8.9692122e-11	8.955265e-11	8.95145e-11	8.8976868e-11	8.92737e-11	8.9149722e-11	8.9332111e-11	8.9084157e-11	8.9328538e-11	8.9469203e-11	8.9677821e-11	8.9389329e-11	8.9406024e-11	8.9248664e-11	8.9016204e-11	8.9121113e-11	8.9600334e-11	8.8999516e-11	8.9234363e-11	8.8684803e-11	8.9379795e-11	9.0261944e-11	8.9069849e-11	8.904482e-11	8.9031706e-11	8.877183e-11	8.9190252e-11	8.9334498e-11	8.892561e-11	8.8787325e-11	8.8969714e-11	8.9340459e-11	8.8876732e-11	8.8747988e-11	8.8721759e-11	8.935476e-11	8.8818321e-11	8.908535e-11	8.9508539e-11	8.9123493e-11	8.9553844e-11	8.8836202e-11	8.876587e-11	8.8868385e-11	8.904124e-11	8.9248664e-11	8.9453708e-11	8.9762454e-11	8.9019785e-11	8.9530001e-11	8.9252244e-11	8.9208134e-11	8.8576327e-11	8.8882693e-11	8.9510926e-11	8.8837396e-11	8.9175951e-11	8.9297542e-11	8.8953026e-11	8.8858851e-11	8.9019785e-11	8.9193826e-11	8.9254625e-11	8.9106805e-11	8.8691957e-11	8.9351186e-11	8.9565765e-11	8.8455923e-11	8.8889847e-11	8.9260585e-11	8.9051967e-11	8.8517915e-11	8.9111572e-11	8.9243897e-11	8.9059121e-11	8.9214094e-11	8.9024552e-11	8.8755142e-11	8.9159256e-11	8.8794479e-11	8.9107999e-11	8.8730107e-11	8.8726526e-11	8.912588e-11	8.8901768e-11	8.9069849e-11	8.9240323e-11	8.9421519e-11	8.9082963e-11	8.8862424e-11	8.9246284e-11	8.9280854e-11	8.9748153e-11	8.9190252e-11	8.9540729e-11	8.8807593e-11	8.9162837e-11	8.8912495e-11	8.8752755e-11	8.907939e-11	8.9369068e-11	8.9229589e-11	8.9491851e-11	8.9466816e-11	8.9847095e-11	8.9566951e-11	3.7809147e-09	4.0487103e-09	4.0518442e-09	4.05183e-09	4.0518526e-09	4.0518344e-09	4.0518406e-09	4.0518415e-09	4.05185e-09	4.0518442e-09	4.0518309e-09	4.0518655e-09	4.0518682e-09	4.0518358e-09	4.0518642e-09	4.0518393e-09	4.05185e-09	4.0518682e-09	4.0518655e-09	4.0518682e-09	4.0518655e-09	4.0518442e-09	4.0518491e-09	4.0518429e-09	4.0518335e-09	4.0518477e-09	4.0518477e-09	4.0518655e-09	4.0518189e-09	4.0518753e-09	4.0518526e-09	4.0518549e-09	4.0518358e-09	4.0518477e-09	4.0518562e-09	4.0518597e-09	4.0518682e-09	4.0518406e-09	4.051838e-09	4.0518371e-09	4.0518415e-09	4.0518335e-09	4.0518562e-09	4.0518309e-09	4.051838e-09	4.0518655e-09	4.0518344e-09	4.0518477e-09	4.0518526e-09	4.0518606e-09	4.0518526e-09	4.0518753e-09	4.0518682e-09	4.0518642e-09	4.0518513e-09	4.0518606e-09	4.0518526e-09	4.0518562e-09	4.0518464e-09	3.6944703e-09	3.0690017e-09	9.1662657e-11	9.1291912e-11	9.0475329e-11	8.9642058e-11	9.0226181e-11	8.9986574e-11	9.0306054e-11	8.9442974e-11	9.0029484e-11	9.010697e-11	8.9881665e-11	8.9870937e-11	8.9819679e-11	8.9833981e-11	9.0457447e-11
8.9258205e-11	8.9307076e-11	8.9308269e-11	8.9167604e-11	8.9296348e-11	8.9550263e-11	8.9566951e-11	8.9193826e-11	8.9369068e-11	8.931781e-11	8.8773024e-11	8.8536983e-11	8.9116346e-11	8.9211707e-11	8.9149722e-11	8.9413171e-11	8.8937531e-11	8.889342e-11	8.9249858e-11	8.98316e-11	8.931781e-11	8.9149722e-11	8.9104425e-11	8.9506159e-11	8.8598975e-11	8.9099651e-11	8.8459497e-11	8.8535797e-11	8.9199786e-11	8.8827855e-11	8.9282047e-11	8.9510926e-11	8.9268933e-11	8.9425092e-11	8.8882693e-11	8.9066275e-11	8.8926803e-11	8.885289e-11	8.8691957e-11	8.9113959e-11	8.9693315e-11	8.9372641e-11	8.9307076e-11	8.8936337e-11	8.9265352e-11	8.8868385e-11	8.9497812e-11	8.8788518e-11	8.9019785e-11	8.9159256e-11	8.9162837e-11	8.9386949e-11	8.9419132e-11	8.9305889e-11	8.9216481e-11	8.9371448e-11	8.9310656e-11	8.9155683e-11	8.9389329e-11	8.9378602e-11	8.9292775e-11	8.9811332e-11	8.9465629e-11	8.8932764e-11	8.9849482e-11	8.9632517e-11	8.9644438e-11	8.9925775e-11	8.9308269e-11	8.9590793e-11	8.9007864e-11	8.943344e-11	8.943344e-11	8.9223628e-11	8.9413171e-11	8.9379795e-11	9.0039025e-11	8.9005477e-11	8.9347613e-11	8.8858851e-11	8.9267739e-11	8.9029319e-11	8.9502579e-11	8.9416752e-11	8.9737426e-11	8.9681394e-11	8.9574105e-11	8.9385756e-11	8.8626391e-11	8.9042433e-11	8.9700469e-11	8.9220055e-11	8.9096078e-11	8.9112766e-11	8.9427479e-11	9.0210686e-11	8.9638477e-11	8.9229589e-11	8.9065082e-11	8.8621624e-11	8.9807758e-11	8.9215288e-11	8.9061508e-11	8.9073429e-11	8.9069849e-11	8.896018e-11	8.9129454e-11	8.8688383e-11	8.8745601e-11	8.9072236e-11	8.9122307e-11	8.9417945e-11	8.9179525e-11	8.9080583e-11	8.9607488e-11	8.900667e-11	8.8962566e-11	8.8923223e-11	8.9379795e-11	8.9445361e-11	8.9088924e-11	8.9373835e-11	8.9289194e-11	8.915807e-11	8.8734874e-11	8.9191446e-11	8.8564406e-11	8.9403637e-11	8.9452515e-11	8.8685996e-11	8.8833815e-11	8.9096078e-11	8.908535e-11	8.9324957e-11	8.9440594e-11	8.9491851e-11	8.9168797e-11	8.9230782e-11	8.8829048e-11	8.9303502e-11	8.8924416e-11	8.8975674e-11	8.8997136e-11	8.9048394e-11	8.9020978e-11	8.8641892e-11	8.9419132e-11	8.8932764e-11	8.9123493e-11	8.9224822e-11	8.9226015e-11	8.8744408e-11	8.9550263e-11	8.8895807e-11	8.8866005e-11	8.916641e-11	8.8486919e-11	8.8804013e-11	8.9016204e-11	8.8814747e-11	8.9159256e-11	8.8968527e-11	8.9080583e-11	8.8558445e-11	8.9270126e-11	8.9649212e-11	8.9658746e-11	8.9229589e-11	8.9643251e-11	8.9301115e-11	8.9228402e-11	8.8627584e-11	8.8826661e-11	8.9130647e-11	8.9229589e-11	8.9340459e-11	8.9333305e-11	8.9153296e-11	8.9810138e-11	8.9701663e-11	2.0214583e-09	4.0373949e-09	4.0516341e-09	4.0518202e-09	4.0518526e-09	4.051838e-09	4.0518406e-09	4.051838e-09	4.0518477e-09	4.0518455e-09	4.0518287e-09	4.0518655e-09	4.0518682e-09	4.0518406e-09	4.0518584e-09	4.0518464e-09	4.0518491e-09	4.0518682e-09	4.0518642e-09	4.0518691e-09	4.0518655e-09	4.0518464e-09	4.0518513e-09	4.0518335e-09	4.0518393e-09	4.0518513e-09	4.0518464e-09	4.0518655e-09	4.0518167e-09	4.0518811e-09	4.0518513e-09	4.05185e-09	4.0518442e-09	4.0518526e-09	4.0518655e-09	4.0518655e-09	4.0518682e-09	4.051838e-09	4.0518358e-09	4.0518429e-09	4.051838e-09	4.0518309e-09	4.051862e-09	4.0518371e-09	4.0518371e-09	4.0518633e-09	4.0518335e-09	4.0518477e-09	4.0518535e-09	4.05185e-09	4.0518491e-09	4.0518775e-09	4.0518682e-09	4.0518642e-09	4.0518477e-09	4.051862e-09	4.0518526e-09	4.0518549e-09	4.0518455e-09	4.0518562e-09	4.0518535e-09	9.2436322e-11	9.1948754e-11	9.1012961e-11	8.9429866e-11	9.0272671e-11	8.9813719e-11	9.0120085e-11	8.966828e-11	8.9967499e-11	9.0389501e-11	9.0470562e-11	8.9909087e-11	8.9619409e-11	8.9875704e-11	8.9736232e-11
8.9249858e-11	8.8782558e-11	8.9487084e-11	8.9315423e-11	8.955503e-11	8.9594374e-11	8.9500199e-11	8.9094884e-11	8.9260585e-11	8.9010244e-11	8.8866005e-11	8.8826661e-11	8.8689577e-11	8.9102038e-11	8.893157e-11	8.9208134e-11	8.8981635e-11	8.8976868e-11	8.931781e-11	8.9751727e-11	8.9805371e-11	8.9124687e-11	8.9255818e-11	8.9575299e-11	8.935834e-11	8.9144955e-11	8.8669308e-11	8.8646659e-11	8.9740999e-11	8.9326151e-11	8.8969714e-11	8.9402444e-11	8.951212e-11	8.9347613e-11	8.8939911e-11	8.8845736e-11	8.9501392e-11	8.9147335e-11	8.8877926e-11	8.9073429e-11	8.9602714e-11	8.9295155e-11	8.9042433e-11	8.915807e-11	8.9475163e-11	8.8756329e-11	8.927966e-11	8.8655e-11	8.8995943e-11	8.9115153e-11	8.8999516e-11	8.8833815e-11	8.9243897e-11	8.9106805e-11	8.9266546e-11	8.9262972e-11	8.9315423e-11	8.9074623e-11	8.9543116e-11	8.9662319e-11	8.9576492e-11	8.9959151e-11	8.9340459e-11	8.8664541e-11	8.9824446e-11	8.9872131e-11	8.9743386e-11	8.9589607e-11	8.9260585e-11	8.9779149e-11	8.9544303e-11	8.9602714e-11	8.9274893e-11	8.9309463e-11	8.9149722e-11	8.9396483e-11	8.9937696e-11	8.896614e-11	8.9556224e-11	8.9062702e-11	8.9482317e-11	8.912588e-11	8.9322577e-11	8.9278467e-11	8.9541922e-11	8.9535962e-11	8.9680201e-11	8.9605101e-11	8.8894614e-11	8.9202173e-11	8.9727885e-11	8.9490658e-11	8.8937531e-11	8.9257012e-11	8.9562184e-11	8.9962732e-11	8.8793285e-11	8.9595567e-11	8.9237936e-11	8.9252244e-11	9.0037831e-11	8.9230782e-11	8.9410791e-11	8.8957793e-11	8.9346419e-11	8.9220055e-11	8.9186679e-11	8.8662154e-11	8.8924416e-11	8.8821894e-11	8.8999516e-11	8.8674075e-11	8.9068662e-11	8.9177138e-11	8.9651592e-11	8.8989982e-11	8.893395e-11	8.8815934e-11	8.9701663e-11	8.9288008e-11	8.9428673e-11	8.9530001e-11	8.9091311e-11	8.9140188e-11	8.9421519e-11	8.9097271e-11	8.8861238e-11	8.9220055e-11	8.9406024e-11	8.8770637e-11	8.850122e-11	8.8817127e-11	8.8994749e-11	8.884693e-11	8.9459669e-11	8.9243897e-11	8.8839776e-11	8.8993556e-11	8.8713419e-11	8.9246284e-11	8.8938724e-11	8.8366515e-11	8.9141375e-11	8.8762289e-11	8.9056741e-11	8.8942298e-11	8.9411985e-11	8.8798052e-11	8.9116346e-11	8.8905341e-11	8.876587e-11	8.9036473e-11	8.9429866e-11	8.8917262e-11	8.8968527e-11	8.9167604e-11	8.873368e-11	8.8877926e-11	8.9050781e-11	8.8796866e-11	8.9476357e-11	8.8837396e-11	8.8954219e-11	8.8809973e-11	8.9050781e-11	8.8920843e-11	8.9252244e-11	8.8840969e-11	8.9856636e-11	8.9445361e-11	8.9134228e-11	8.9030512e-11	8.8546524e-11	8.8974487e-11	8.857394e-11	8.9415558e-11	8.9211707e-11	8.9193826e-11	8.9854249e-11	8.9735039e-11	1.135018e-10	3.9642063e-09	4.0513659e-09	4.0517918e-09	4.0518606e-09	4.051838e-09	4.0518535e-09	4.0518406e-09	4.0518406e-09	4.0518429e-09	4.0518251e-09	4.0518655e-09	4.0518691e-09	4.0518415e-09	4.0518535e-09	4.0518429e-09	4.0518491e-09	4.0518717e-09	4.0518633e-09	4.0518717e-09	4.0518655e-09	4.0518477e-09	4.0518526e-09	4.0518371e-09	4.0518393e-09	4.0518464e-09	4.0518513e-09	4.0518642e-09	4.0518238e-09	4.0518846e-09	4.0518535e-09	4.0518455e-09	4.0518455e-09	4.0518571e-09	4.0518597e-09	4.0518655e-09	4.0518682e-09	4.0518415e-09	4.051838e-09	4.0518442e-09	4.0518442e-09	4.0518371e-09	4.0518584e-09	4.0518358e-09	4.0518358e-09	4.0518535e-09	4.0518371e-09	4.0518513e-09	4.0518549e-09	4.0518455e-09	4.0518513e-09	4.0518775e-09	4.0518682e-09	4.0518584e-09	4.05185e-09	4.0518682e-09	4.0518584e-09	4.0518535e-09	4.0518464e-09	4.0518571e-09	4.0518513e-09	9.5569143e-11	9.2886934e-11	9.1002234e-11	8.9799411e-11	9.037162e-11	9.0046179e-11	9.0115318e-11	8.9521654e-11	8.9814912e-11	9.0171343e-11	9.0401422e-11	9.0093863e-11	8.9967499e-11	8.9557417e-11	8.9830407e-11
8.9566951e-11	8.8967334e-11	8.9487084e-11	8.9503772e-11	8.9499005e-11	8.9121113e-11	8.9377408e-11	8.903886e-11	8.9191446e-11	8.9640864e-11	8.9118726e-11	8.8734874e-11	8.9072236e-11	8.9428673e-11	8.9369068e-11	8.9679014e-11	8.9302309e-11	8.9278467e-11	8.9503772e-11	8.9174758e-11	8.9842328e-11	8.8985215e-11	8.8625204e-11	8.9502579e-11	8.9143762e-11	8.92737e-11	8.9129454e-11	8.861805e-11	8.9876898e-11	8.9066275e-11	8.9329731e-11	8.9316617e-11	8.9612255e-11	8.9236743e-11	8.8869578e-11	8.8970907e-11	8.9377408e-11	8.9212901e-11	8.9061508e-11	8.8831435e-11	8.912588e-11	8.936072e-11	8.9379795e-11	8.9118726e-11	8.9451321e-11	8.9231976e-11	8.9371448e-11	8.8986409e-11	8.9197406e-11	8.8583481e-11	8.8689577e-11	8.8871965e-11	8.9168797e-11	8.9086544e-11	8.9150916e-11	8.9363107e-11	8.9274893e-11	8.9394103e-11	8.979107e-11	8.8997136e-11	8.9253431e-11	8.9882858e-11	8.9375028e-11	8.8604936e-11	8.9876898e-11	8.9538342e-11	8.9740999e-11	8.90472e-11	8.9485891e-11	8.9794644e-11	8.9569338e-11	8.9661133e-11	8.9299929e-11	8.9733845e-11	8.9341652e-11	8.9267739e-11	8.9551457e-11	8.9149722e-11	8.9640864e-11	8.9138995e-11	8.9382182e-11	8.8821894e-11	8.9506159e-11	8.9445361e-11	8.9596754e-11	8.8879119e-11	8.9369068e-11	8.9541922e-11	8.8703878e-11	8.9142568e-11	8.9702856e-11	8.9488278e-11	8.9059121e-11	8.9369068e-11	8.9493045e-11	8.982564e-11	8.9243897e-11	8.9650398e-11	8.9110386e-11	8.8973294e-11	8.9576492e-11	8.9268933e-11	8.939291e-11	8.9466816e-11	8.9806565e-11	8.9366681e-11	8.9324957e-11	8.9022165e-11	8.8900574e-11	8.9103232e-11	8.9233169e-11	8.9057928e-11	8.9185485e-11	8.9053161e-11	9.0010416e-11	8.9282047e-11	8.9115153e-11	8.9184292e-11	8.979107e-11	8.9189059e-11	8.9266546e-11	8.9472776e-11	8.9161643e-11	8.9147335e-11	8.9346419e-11	8.9062702e-11	8.8874345e-11	8.9078196e-11	8.9015018e-11	8.8826661e-11	8.8169819e-11	8.9072236e-11	8.8600169e-11	8.8813554e-11	8.9124687e-11	8.9056741e-11	8.9180718e-11	8.8868385e-11	8.8364135e-11	8.9134228e-11	8.8836202e-11	8.8594208e-11	8.8719379e-11	8.8545331e-11	8.8944685e-11	8.8917262e-11	8.9329731e-11	8.8942298e-11	8.9334498e-11	8.9034086e-11	8.90472e-11	8.9347613e-11	8.9386949e-11	8.8914882e-11	8.8820701e-11	8.8961373e-11	8.9155683e-11	8.9341652e-11	8.9330918e-11	8.8510761e-11	8.9299929e-11	8.8430888e-11	8.8463077e-11	8.8888653e-11	8.9026939e-11	8.9130647e-11	8.8889847e-11	8.8764676e-11	8.9788683e-11	8.8912495e-11	8.9205747e-11	8.9029319e-11	8.8808787e-11	8.861447e-11	8.8802826e-11	8.9484697e-11	8.9440594e-11	8.9282047e-11	9.0055713e-11	8.939291e-11	9.0543281e-11	3.7801651e-09	4.0472714e-09	4.0517714e-09	4.0518642e-09	4.0518358e-09	4.0518606e-09	4.0518406e-09	4.0518371e-09	4.0518455e-09	4.0518215e-09	4.0518655e-09	4.0518691e-09	4.0518491e-09	4.05185e-09	4.0518415e-09	4.05185e-09	4.0518739e-09	4.0518562e-09	4.0518753e-09	4.0518655e-09	4.0518455e-09	4.0518526e-09	4.051838e-09	4.0518406e-09	4.0518455e-09	4.0518526e-09	4.0518584e-09	4.0518309e-09	4.0518762e-09	4.0518606e-09	4.0518491e-09	4.0518442e-09	4.0518549e-09	4.0518571e-09	4.0518633e-09	4.0518682e-09	4.0518371e-09	4.0518415e-09	4.0518429e-09	4.051838e-09	4.0518335e-09	4.0518464e-09	4.0518415e-09	4.0518322e-09	4.0518562e-09	4.0518358e-09	4.0518464e-09	4.05185e-09	4.0518455e-09	4.0518526e-09	4.0518762e-09	4.0518682e-09	4.0518597e-09	4.0518562e-09	4.0518682e-09	4.0518655e-09	4.0518584e-09	4.0518477e-09	4.0518642e-09	4.0518491e-09	1.0831858e-10	9.5830212e-11	9.0629108e-11	9.0091476e-11	9.0273865e-11	9.0313201e-11	9.0047365e-11	9.0315588e-11	8.9940076e-11	8.9959151e-11	9.0266711e-11	8.9745766e-11	9.0315588e-11	8.9975839e-11	8.9572912e-11
8.9483511e-11	8.9193826e-11	8.9503772e-11	8.9223628e-11	8.9501392e-11	8.8758716e-11	8.9192639e-11	8.8979255e-11	8.9519274e-11	8.9578872e-11	8.8732487e-11	8.9304696e-11	8.9403637e-11	8.9020978e-11	8.9231976e-11	8.9776762e-11	8.9404831e-11	8.8685996e-11	8.9310656e-11	8.9049587e-11	8.9626556e-11	8.9208134e-11	8.8905341e-11	8.8935144e-11	8.9141375e-11	8.9533575e-11	8.92737e-11	8.8696724e-11	8.9553844e-11	8.8805206e-11	8.9339265e-11	8.9282047e-11	8.9063888e-11	8.963371e-11	8.8916069e-11	8.8972101e-11	8.9168797e-11	8.9084157e-11	8.935834e-11	8.8792092e-11	8.9043627e-11	8.9452515e-11	8.9516887e-11	8.9571725e-11	8.9493045e-11	8.915807e-11	8.9209327e-11	8.884693e-11	8.91986e-11	8.868719e-11	8.8575133e-11	8.9066275e-11	8.9092504e-11	8.9299929e-11	8.9453708e-11	8.9073429e-11	8.9353573e-11	8.9450128e-11	8.9569338e-11	8.9150916e-11	8.9046007e-11	8.9894779e-11	8.8963753e-11	8.8690763e-11	8.96659e-11	8.9487084e-11	8.9991341e-11	8.9143762e-11	8.91986e-11	8.9324957e-11	8.9485891e-11	8.9531195e-11	8.9366681e-11	8.9682588e-11	8.9371448e-11	8.9183098e-11	8.9348799e-11	8.939291e-11	8.9662319e-11	8.8993556e-11	8.9570532e-11	8.9209327e-11	8.9682588e-11	8.9899546e-11	8.9318997e-11	8.9072236e-11	8.9602714e-11	8.9247471e-11	8.9291581e-11	8.9330918e-11	8.9491851e-11	8.963371e-11	8.9284427e-11	8.9224822e-11	8.9617022e-11	8.9849482e-11	8.9788683e-11	8.9814912e-11	8.9061508e-11	8.8560825e-11	8.9415558e-11	8.9383369e-11	8.9426286e-11	8.9214094e-11	8.9434633e-11	8.923913e-11	8.9180718e-11	8.9304696e-11	8.8913689e-11	8.9257012e-11	8.9357147e-11	8.9290388e-11	8.9414365e-11	8.9258205e-11	8.9483511e-11	8.9417945e-11	8.9088924e-11	8.9097271e-11	9.0024717e-11	8.9344032e-11	8.9030512e-11	8.9434633e-11	8.9212901e-11	8.8975674e-11	8.9402444e-11	8.9346419e-11	8.8634738e-11	8.8910108e-11	8.9051967e-11	8.8578707e-11	8.8657387e-11	8.952046e-11	8.8856464e-11	8.91986e-11	8.9313036e-11	8.8802826e-11	8.9180718e-11	8.8593015e-11	8.9035279e-11	8.8638312e-11	8.8508374e-11	8.8799246e-11	8.873368e-11	8.9335692e-11	8.8696724e-11	8.8897001e-11	8.9186679e-11	8.8815934e-11	8.8955412e-11	8.9208134e-11	8.8724146e-11	8.9224822e-11	8.9177138e-11	8.8919649e-11	8.8944685e-11	8.8904148e-11	8.8972101e-11	8.8947065e-11	8.9050781e-11	8.8426121e-11	8.8975674e-11	8.8781364e-11	8.9134228e-11	8.8739641e-11	8.9212901e-11	8.9090117e-11	8.90472e-11	8.84142e-11	8.9376222e-11	8.9017398e-11	8.9106805e-11	8.9328538e-11	8.9010244e-11	8.877183e-11	8.9011437e-11	8.9539536e-11	8.9258205e-11	8.9185485e-11	8.9726698e-11	8.9408404e-11	9.1166741e-11	1.9668378e-09	4.035714e-09	4.051433e-09	4.0518535e-09	4.0518358e-09	4.0518562e-09	4.0518406e-09	4.051838e-09	4.0518513e-09	4.0518131e-09	4.0518642e-09	4.0518762e-09	4.05185e-09	4.0518526e-09	4.0518406e-09	4.0518455e-09	4.0518717e-09	4.0518513e-09	4.0518797e-09	4.0518655e-09	4.0518442e-09	4.0518584e-09	4.0518406e-09	4.0518335e-09	4.0518464e-09	4.0518549e-09	4.0518562e-09	4.0518371e-09	4.0518726e-09	4.0518633e-09	4.0518526e-09	4.0518491e-09	4.0518549e-09	4.0518633e-09	4.0518633e-09	4.0518691e-09	4.0518393e-09	4.0518406e-09	4.0518415e-09	4.0518415e-09	4.0518393e-09	4.0518455e-09	4.0518455e-09	4.0518358e-09	4.0518535e-09	4.051838e-09	4.0518491e-09	4.0518562e-09	4.0518491e-09	4.0518549e-09	4.0518682e-09	4.0518682e-09	4.0518571e-09	4.0518526e-09	4.0518682e-09	4.0518633e-09	4.0518535e-09	4.0518464e-09	4.0518571e-09	4.0518491e-09	1.8474604e-10	1.1552716e-10	9.091998e-11	9.0514665e-11	9.0033064e-11	9.0111738e-11	9.0244062e-11	8.9870937e-11	8.9925775e-11	9.0087902e-11	8.989836e-11	8.9905507e-11	9.0266711e-11	9.0003262e-11	8.9425092e-11
8.9174758e-11	8.9080583e-11	8.9942463e-11	8.9574105e-11	8.9203367e-11	8.9013824e-11	8.900667e-11	8.8848123e-11	8.9501392e-11	8.9210521e-11	8.8943491e-11	8.9348799e-11	8.8869578e-11	8.8794479e-11	8.9230782e-11	8.9578872e-11	8.9453708e-11	8.8532216e-11	8.9246284e-11	8.881236e-11	8.9143762e-11	8.9559804e-11	8.9009057e-11	8.8924416e-11	8.9588413e-11	8.9688548e-11	8.9366681e-11	8.900071e-11	8.8988789e-11	8.885289e-11	8.935834e-11	8.9318997e-11	8.9298735e-11	8.9881665e-11	8.9193826e-11	8.9299929e-11	8.8833815e-11	8.9364301e-11	8.9268933e-11	8.9100845e-11	8.8922029e-11	8.9575299e-11	8.9384562e-11	8.9378602e-11	8.9017398e-11	8.935476e-11	8.9283234e-11	8.8464271e-11	8.9264166e-11	8.8958986e-11	8.8629971e-11	8.9093691e-11	8.9365494e-11	8.9246284e-11	8.9750533e-11	8.9493045e-11	8.9663513e-11	8.889342e-11	8.9438207e-11	8.9137801e-11	8.9330918e-11	8.9447748e-11	8.8764676e-11	8.8906535e-11	8.9602714e-11	8.9556224e-11	8.9986574e-11	8.9098465e-11	8.9751727e-11	8.9626556e-11	8.9397677e-11	8.9215288e-11	8.9348799e-11	8.954669e-11	8.9363107e-11	8.931781e-11	8.9782723e-11	8.9644438e-11	8.9189059e-11	8.9175951e-11	8.9452515e-11	8.9425092e-11	8.9769608e-11	8.9943657e-11	8.888508e-11	8.9131841e-11	8.939291e-11	8.9732652e-11	8.8916069e-11	8.9260585e-11	8.9332111e-11	8.931781e-11	8.9305889e-11	8.923555e-11	8.9450128e-11	8.986617e-11	8.9230782e-11	8.982206e-11	8.9328538e-11	8.885289e-11	8.9020978e-11	8.9259392e-11	8.9118726e-11	8.9458475e-11	8.900667e-11	8.8823088e-11	8.9453708e-11	8.888508e-11	8.8689577e-11	8.9315423e-11	8.9102038e-11	8.9010244e-11	8.9272506e-11	8.9217668e-11	8.939529e-11	8.9456088e-11	8.9159256e-11	8.9054354e-11	8.9930542e-11	8.9601528e-11	8.8864811e-11	8.9632517e-11	8.9303502e-11	8.8784945e-11	8.9301115e-11	8.9452515e-11	8.8781364e-11	8.8973294e-11	8.8811167e-11	8.8712225e-11	8.9142568e-11	8.9223628e-11	8.8836202e-11	8.9074623e-11	8.9001903e-11	8.8831435e-11	8.9056741e-11	8.8600169e-11	8.8813554e-11	8.889342e-11	8.8941104e-11	8.8383204e-11	8.9046007e-11	8.912588e-11	8.9096078e-11	8.9104425e-11	8.8968527e-11	8.8918456e-11	8.8677655e-11	8.8796866e-11	8.8783751e-11	8.9115153e-11	8.9379795e-11	8.8653813e-11	8.8981635e-11	8.8705071e-11	8.9015018e-11	8.9042433e-11	8.8694344e-11	8.8628778e-11	8.9223628e-11	8.8986409e-11	8.8945872e-11	8.8821894e-11	8.9150916e-11	8.9363107e-11	8.916403e-11	8.8531023e-11	8.9388143e-11	8.8708645e-11	8.9205747e-11	8.9242704e-11	8.8565599e-11	8.9068662e-11	8.9028125e-11	8.9208134e-11	8.9088924e-11	8.9441787e-11	8.9130647e-11	8.9408404e-11	9.1085681e-11	5.7030108e-10	3.9743293e-09	4.0499595e-09	4.0518096e-09	4.0518322e-09	4.0518597e-09	4.0518335e-09	4.0518371e-09	4.0518491e-09	4.0518153e-09	4.0518642e-09	4.0518797e-09	4.0518464e-09	4.0518526e-09	4.0518429e-09	4.0518429e-09	4.0518655e-09	4.0518491e-09	4.0518811e-09	4.0518655e-09	4.0518415e-09	4.0518642e-09	4.0518429e-09	4.0518358e-09	4.0518477e-09	4.0518513e-09	4.0518526e-09	4.0518358e-09	4.0518682e-09	4.0518642e-09	4.0518442e-09	4.0518571e-09	4.0518535e-09	4.0518535e-09	4.0518562e-09	4.0518717e-09	4.0518358e-09	4.0518344e-09	4.0518491e-09	4.0518335e-09	4.0518406e-09	4.0518371e-09	4.0518455e-09	4.0518406e-09	4.0518549e-09	4.0518309e-09	4.0518549e-09	4.0518584e-09	4.0518535e-09	4.0518562e-09	4.0518717e-09	4.0518682e-09	4.0518584e-09	4.0518549e-09	4.0518682e-09	4.0518549e-09	4.0518571e-09	4.0518477e-09	4.0518549e-09	4.0518477e-09	3.8538839e-10	2.0314242e-10	9.1338402e-11	9.0579044e-11	8.9748153e-11	8.9677821e-11	9.0297707e-11	9.0012796e-11	8.9645631e-11	8.9993721e-11	8.9837561e-11	9.0035444e-11	9.0239295e-11	8.9867364e-11	8.9673054e-11
8.9141375e-11	8.9588413e-11	8.994723e-11	8.9355953e-11	8.9246284e-11	8.8911302e-11	8.8956606e-11	8.8939911e-11	8.9364301e-11	8.9344032e-11	8.9036473e-11	8.9689742e-11	8.8920843e-11	8.8861238e-11	8.9578872e-11	8.9562184e-11	8.9509733e-11	8.8796866e-11	8.9779149e-11	8.9100845e-11	8.9365494e-11	8.9234363e-11	8.8467844e-11	8.8528643e-11	8.9345226e-11	8.9403637e-11	8.8874345e-11	8.8660961e-11	8.9435827e-11	8.8700304e-11	8.9615829e-11	8.908535e-11	8.9018591e-11	8.9628943e-11	8.9057928e-11	8.9042433e-11	8.8869578e-11	8.9057928e-11	8.9129454e-11	8.9211707e-11	8.9695702e-11	8.9346419e-11	8.9348799e-11	8.9260585e-11	8.8924416e-11	8.9046007e-11	8.9423906e-11	8.8099486e-11	8.9316617e-11	8.9061508e-11	8.8924416e-11	8.952046e-11	8.9202173e-11	8.9318997e-11	8.9781529e-11	8.9298735e-11	8.9664706e-11	8.8981635e-11	8.9318997e-11	8.9292775e-11	8.9203367e-11	8.9001903e-11	8.915807e-11	8.9034086e-11	8.9242704e-11	8.9515693e-11	8.9596754e-11	8.9127074e-11	8.9444167e-11	8.9425092e-11	8.9484697e-11	8.9197406e-11	8.9106805e-11	8.9597947e-11	8.9541922e-11	8.990432e-11	8.9476357e-11	8.9134228e-11	8.9534768e-11	8.9143762e-11	8.9655172e-11	8.9155683e-11	8.9233169e-11	8.9710003e-11	8.9222442e-11	8.9416752e-11	8.9347613e-11	8.9441787e-11	8.8756329e-11	8.923555e-11	8.9270126e-11	8.9121113e-11	8.939291e-11	8.9022165e-11	8.9369068e-11	8.9839941e-11	8.9328538e-11	8.9842328e-11	8.9173564e-11	8.9030512e-11	8.967424e-11	8.932019e-11	8.8830242e-11	8.9261779e-11	8.8986409e-11	8.8782558e-11	8.9574105e-11	8.8976868e-11	8.8764676e-11	8.9249858e-11	8.92737e-11	8.940125e-11	8.9531195e-11	8.911992e-11	8.979345e-11	8.9221248e-11	8.8894614e-11	8.9012631e-11	8.9288008e-11	8.9771995e-11	8.8609703e-11	8.9303502e-11	8.958722e-11	8.9243897e-11	8.8929183e-11	8.9118726e-11	8.8631165e-11	8.8949452e-11	8.9276087e-11	8.8849317e-11	8.935834e-11	8.9060315e-11	8.8490493e-11	8.9272506e-11	8.962775e-11	8.9195019e-11	8.9503772e-11	8.8464271e-11	8.9030512e-11	8.9211707e-11	8.899833e-11	8.8708645e-11	8.9367874e-11	8.9371448e-11	8.9285621e-11	8.9268933e-11	8.8784945e-11	8.8995943e-11	8.8821894e-11	8.9142568e-11	8.8839776e-11	8.9016204e-11	8.9454895e-11	8.8775404e-11	8.8819514e-11	8.8281875e-11	8.8883886e-11	8.9107999e-11	8.8705071e-11	8.8860044e-11	8.9032899e-11	8.9277273e-11	8.8676462e-11	8.8938724e-11	8.9084157e-11	8.927966e-11	8.8826661e-11	8.8730107e-11	8.9488278e-11	8.8844543e-11	8.8844543e-11	8.8964947e-11	8.8516722e-11	8.8835009e-11	8.8769443e-11	8.939529e-11	8.9231976e-11	8.9131841e-11	8.9117533e-11	8.9499005e-11	8.9464436e-11	1.1842456e-09	3.5807874e-09	4.0455093e-09	4.0516808e-09	4.0518238e-09	4.0518597e-09	4.0518264e-09	4.051838e-09	4.0518477e-09	4.0518167e-09	4.0518562e-09	4.0518726e-09	4.0518393e-09	4.0518513e-09	4.0518429e-09	4.0518455e-09	4.0518655e-09	4.0518513e-09	4.0518775e-09	4.0518642e-09	4.0518491e-09	4.0518597e-09	4.0518442e-09	4.0518358e-09	4.0518491e-09	4.0518513e-09	4.0518526e-09	4.0518335e-09	4.0518655e-09	4.0518606e-09	4.0518455e-09	4.0518597e-09	4.0518535e-09	4.0518513e-09	4.0518526e-09	4.0518753e-09	4.0518309e-09	4.0518344e-09	4.0518455e-09	4.0518287e-09	4.0518358e-09	4.0518406e-09	4.0518429e-09	4.051838e-09	4.0518562e-09	4.0518371e-09	4.05185e-09	4.0518597e-09	4.0518642e-09	4.0518526e-09	4.0518797e-09	4.0518682e-09	4.0518633e-09	4.0518606e-09	4.0518682e-09	4.0518606e-09	4.0518535e-09	4.0518513e-09	4.0518549e-09	4.0518455e-09	2.2315099e-09	5.2551652e-10	9.20179e-11	9.1934453e-11	8.9816099e-11	8.9683781e-11	9.0264331e-11	9.0343004e-11	9.0182077e-11	8.9882858e-11	8.9804178e-11	9.0121278e-11	9.0085515e-11	8.9682588e-11	8.9766035e-11
8.911992e-11	8.9596754e-11	8.9776762e-11	8.9414365e-11	8.9230782e-11	8.8849317e-11	8.8544137e-11	8.9203367e-11	8.9065082e-11	8.9270126e-11	8.8961373e-11	8.9364301e-11	8.8877926e-11	8.9172371e-11	8.9255818e-11	8.9397677e-11	8.9543116e-11	8.9130647e-11	8.92737e-11	8.9100845e-11	8.9448934e-11	8.908773e-11	8.8534603e-11	8.8985215e-11	8.9074623e-11	8.912588e-11	8.9057928e-11	8.8497647e-11	8.8547718e-11	8.8125715e-11	8.9255818e-11	8.9581259e-11	8.8881499e-11	8.9369068e-11	8.8773024e-11	8.8874345e-11	8.9029319e-11	8.8968527e-11	8.9440594e-11	8.931423e-11	8.986617e-11	8.9419132e-11	8.9205747e-11	8.9024552e-11	8.9019785e-11	8.8954219e-11	8.8920843e-11	8.8701498e-11	8.9335692e-11	8.8775404e-11	8.9075809e-11	8.9032899e-11	8.9211707e-11	8.9276087e-11	8.9533575e-11	8.9130647e-11	8.9644438e-11	8.9586026e-11	8.9215288e-11	8.9179525e-11	8.9065082e-11	8.9540729e-11	8.9209327e-11	8.8752755e-11	8.9462049e-11	8.9451321e-11	8.9569338e-11	8.9150916e-11	8.9143762e-11	8.9333305e-11	8.9390523e-11	8.9451321e-11	8.9197406e-11	8.9619409e-11	8.924509e-11	8.9452515e-11	8.9553844e-11	8.8951832e-11	8.9193826e-11	8.9509733e-11	8.9644438e-11	8.9475163e-11	8.9259392e-11	8.963133e-11	8.9777956e-11	8.9246284e-11	8.9258205e-11	8.9810138e-11	8.8837396e-11	8.9137801e-11	8.9415558e-11	8.9113959e-11	8.923555e-11	8.8980448e-11	8.9630137e-11	8.9962732e-11	8.9338072e-11	8.9589607e-11	8.9663513e-11	8.9192639e-11	8.9522847e-11	8.9072236e-11	8.9468009e-11	8.9499005e-11	8.9080583e-11	8.9122307e-11	8.9618216e-11	8.9165217e-11	8.8811167e-11	8.9495432e-11	8.9302309e-11	8.9144955e-11	8.9500199e-11	8.9130647e-11	8.9867364e-11	8.8984022e-11	8.8333139e-11	8.9340459e-11	8.9308269e-11	8.9690935e-11	8.888746e-11	8.9131841e-11	8.9388143e-11	8.9143762e-11	8.9063888e-11	8.8845736e-11	8.8759909e-11	8.8781364e-11	8.9195019e-11	8.8883886e-11	8.9394103e-11	8.9329731e-11	8.8706265e-11	8.9156876e-11	8.9161643e-11	8.9112766e-11	8.8888653e-11	8.8802826e-11	8.9153296e-11	8.9100845e-11	8.8995943e-11	8.8780171e-11	8.9237936e-11	8.9190252e-11	8.940125e-11	8.9128267e-11	8.8756329e-11	8.8863618e-11	8.8683616e-11	8.8866005e-11	8.9036473e-11	8.96659e-11	8.9128267e-11	8.8776597e-11	8.908773e-11	8.8480959e-11	8.881236e-11	8.9535962e-11	8.9115153e-11	8.8980448e-11	8.8655e-11	8.9621789e-11	8.935238e-11	8.8720566e-11	8.9227209e-11	8.9113959e-11	8.9380989e-11	8.8696724e-11	8.9547883e-11	8.9289194e-11	8.8497647e-11	8.9288008e-11	8.8490493e-11	8.8848123e-11	8.8655e-11	8.9530001e-11	8.9378602e-11	8.9494238e-11	8.9061508e-11	8.9195019e-11	8.9519274e-11	1.7588282e-10	3.5767915e-09	3.9982821e-09	4.050404e-09	4.0518251e-09	4.0518571e-09	4.0518309e-09	4.0518371e-09	4.0518477e-09	4.0518189e-09	4.0518562e-09	4.0518655e-09	4.0518322e-09	4.0518535e-09	4.0518429e-09	4.0518429e-09	4.0518655e-09	4.0518535e-09	4.0518753e-09	4.0518584e-09	4.05185e-09	4.0518597e-09	4.0518477e-09	4.0518344e-09	4.0518526e-09	4.0518513e-09	4.0518562e-09	4.0518442e-09	4.0518655e-09	4.0518597e-09	4.0518491e-09	4.0518535e-09	4.0518513e-09	4.0518562e-09	4.0518584e-09	4.0518682e-09	4.0518264e-09	4.0518406e-09	4.0518455e-09	4.0518287e-09	4.0518415e-09	4.0518393e-09	4.0518429e-09	4.0518371e-09	4.0518535e-09	4.0518415e-09	4.0518513e-09	4.0518606e-09	4.0518655e-09	4.0518491e-09	4.0518824e-09	4.0518682e-09	4.0518584e-09	4.0518606e-09	4.0518682e-09	4.0518682e-09	4.0518535e-09	4.0518442e-09	4.0518584e-09	4.0518464e-09	4.0502859e-09	2.8267375e-09	9.4535595e-11	9.5565562e-11	9.0221414e-11	8.9491851e-11	9.0259564e-11	9.0517052e-11	9.0002068e-11	8.9777956e-11	8.952046e-11	8.998538e-11	9.0167769e-11	9.0077168e-11	9.0048559e-11
8.9153296e-11	8.9957958e-11	8.9553844e-11	8.8854084e-11	8.9097271e-11	8.920694e-11	8.8773024e-11	8.9100845e-11	8.9390523e-11	8.9664706e-11	8.9199786e-11	8.9402444e-11	8.8894614e-11	8.9103232e-11	8.997942e-11	8.9373835e-11	8.935238e-11	8.8798052e-11	8.947993e-11	8.8714605e-11	8.9310656e-11	8.9693315e-11	8.877421e-11	8.892561e-11	8.9217668e-11	8.9203367e-11	8.8868385e-11	8.8756329e-11	8.8637125e-11	8.877421e-11	8.9215288e-11	8.9109192e-11	8.9382182e-11	8.9494238e-11	8.8624011e-11	8.9240323e-11	8.9159256e-11	8.8879119e-11	8.9233169e-11	8.9211707e-11	8.9720738e-11	8.9159256e-11	8.9015018e-11	8.9187865e-11	8.884693e-11	8.8770637e-11	8.8978061e-11	8.8900574e-11	8.9328538e-11	8.912588e-11	8.8531023e-11	8.9035279e-11	8.8963753e-11	8.9106805e-11	8.9496618e-11	8.9738612e-11	8.9533575e-11	8.9557417e-11	8.9445361e-11	8.9428673e-11	8.9142568e-11	8.9733845e-11	8.9152109e-11	8.8874345e-11	8.9754114e-11	8.939529e-11	8.9445361e-11	8.9497812e-11	8.9274893e-11	8.9510926e-11	8.9551457e-11	8.9243897e-11	8.9659939e-11	8.9504966e-11	8.9271313e-11	8.9507353e-11	8.9427479e-11	8.9280854e-11	8.9169991e-11	8.931185e-11	8.9409598e-11	8.9172371e-11	8.9692122e-11	8.9322577e-11	8.9997301e-11	8.9541922e-11	8.9347613e-11	8.9954384e-11	8.9242704e-11	8.8916069e-11	8.9606295e-11	8.9177138e-11	8.9191446e-11	8.9152109e-11	8.9707623e-11	8.9606295e-11	8.970643e-11	8.9621789e-11	8.989836e-11	8.92737e-11	8.9259392e-11	8.9280854e-11	8.8899381e-11	8.9497812e-11	8.8935144e-11	8.9061508e-11	8.9335692e-11	8.8624011e-11	8.8707458e-11	8.9292775e-11	8.9370261e-11	8.9007864e-11	8.9509733e-11	8.8949452e-11	8.9599141e-11	8.8753949e-11	8.8194854e-11	8.9378602e-11	8.9400064e-11	8.92737e-11	8.9104425e-11	8.9382182e-11	8.9530001e-11	8.8988789e-11	8.9457282e-11	8.8782558e-11	8.9115153e-11	8.8879119e-11	8.8951832e-11	8.8968527e-11	8.9050781e-11	8.927966e-11	8.8910108e-11	8.8993556e-11	8.8911302e-11	8.8781364e-11	8.8794479e-11	8.8855277e-11	8.916641e-11	8.893395e-11	8.9147335e-11	8.8989982e-11	8.9143762e-11	8.9030512e-11	8.9285621e-11	8.9302309e-11	8.8781364e-11	8.9042433e-11	8.8162672e-11	8.8684803e-11	8.9035279e-11	8.9445361e-11	8.8817127e-11	8.9290388e-11	8.8750368e-11	8.9226015e-11	8.8567979e-11	8.8913689e-11	8.9259392e-11	8.8649039e-11	8.8843356e-11	8.9425092e-11	8.9072236e-11	8.9282047e-11	8.9246284e-11	8.8976868e-11	8.9475163e-11	8.8711032e-11	8.9679014e-11	8.8938724e-11	8.845235e-11	8.9203367e-11	8.8831435e-11	8.9233169e-11	8.8823088e-11	8.9062702e-11	8.9624176e-11	8.9640864e-11	8.9025745e-11	8.9380989e-11	8.9701663e-11	9.0157042e-11	1.2884178e-09	3.9418819e-09	4.0473664e-09	4.0518118e-09	4.0518597e-09	4.0518393e-09	4.0518393e-09	4.0518415e-09	4.0518202e-09	4.0518513e-09	4.0518655e-09	4.0518273e-09	4.0518526e-09	4.0518406e-09	4.0518464e-09	4.0518597e-09	4.0518571e-09	4.0518775e-09	4.0518633e-09	4.0518526e-09	4.0518549e-09	4.0518393e-09	4.0518371e-09	4.0518455e-09	4.0518513e-09	4.0518513e-09	4.0518429e-09	4.0518655e-09	4.0518562e-09	4.0518562e-09	4.0518526e-09	4.0518549e-09	4.0518549e-09	4.0518571e-09	4.0518682e-09	4.0518273e-09	4.0518429e-09	4.0518526e-09	4.0518264e-09	4.0518429e-09	4.0518335e-09	4.0518455e-09	4.0518429e-09	4.0518513e-09	4.0518442e-09	4.0518597e-09	4.0518655e-09	4.0518633e-09	4.0518513e-09	4.0518811e-09	4.0518682e-09	4.0518562e-09	4.0518606e-09	4.0518682e-09	4.0518682e-09	4.0518513e-09	4.0518393e-09	4.0518633e-09	4.0518477e-09	4.0518406e-09	4.05185e-09	1.0033394e-10	1.289394e-10	9.0090282e-11	8.975292e-11	9.0277445e-11	9.021188e-11	9.021426e-11	9.0284592e-11	8.9532382e-11	8.9909087e-11	8.9923388e-11	8.9949617e-11	9.0534934e-11
8.908535e-11	8.916045e-11	8.9503772e-11	8.9470396e-11	8.9603908e-11	8.9113959e-11	8.8545331e-11	8.931423e-11	8.8963753e-11	8.9069849e-11	8.9487084e-11	8.9010244e-11	8.8718186e-11	8.8513141e-11	8.979107e-11	8.9818486e-11	8.9261779e-11	8.9013824e-11	8.8902961e-11	8.8807593e-11	8.9446554e-11	8.9237936e-11	8.8732487e-11	8.9093691e-11	8.9050781e-11	8.9015018e-11	8.9141375e-11	8.8839776e-11	8.92737e-11	8.8666921e-11	8.9271313e-11	8.8833815e-11	8.9135414e-11	8.9570532e-11	8.9084157e-11	8.939887e-11	8.9380989e-11	8.8558445e-11	8.8777791e-11	8.9153296e-11	8.9128267e-11	8.9034086e-11	8.9116346e-11	8.9310656e-11	8.892799e-11	8.9310656e-11	8.9117533e-11	8.8856464e-11	8.9527614e-11	8.911992e-11	8.8624011e-11	8.9075809e-11	8.9031706e-11	8.9521654e-11	8.9667093e-11	8.9060315e-11	8.9608675e-11	8.9267739e-11	8.9611062e-11	8.9161643e-11	8.9208134e-11	8.9767228e-11	8.9282047e-11	8.9428673e-11	8.9715964e-11	8.9652785e-11	8.9253431e-11	8.9072236e-11	8.9338072e-11	9.0039025e-11	8.9740999e-11	8.9444167e-11	8.9776762e-11	8.9639671e-11	8.9484697e-11	8.9508539e-11	8.9090117e-11	8.9617022e-11	8.892799e-11	8.9195019e-11	8.9630137e-11	8.9136608e-11	8.9230782e-11	8.8905341e-11	8.9735039e-11	8.9698082e-11	8.920694e-11	8.9744573e-11	8.9214094e-11	8.8701498e-11	8.9513313e-11	8.9247471e-11	8.9123493e-11	8.9642058e-11	8.9797031e-11	8.931423e-11	8.9543116e-11	8.9435827e-11	8.9556224e-11	8.9020978e-11	8.9411985e-11	8.9293968e-11	8.935476e-11	8.9510926e-11	8.9013824e-11	8.9159256e-11	8.9220055e-11	8.8278301e-11	8.8929183e-11	8.9291581e-11	8.9500199e-11	8.9274893e-11	8.9353573e-11	8.9344032e-11	8.9973459e-11	8.9193826e-11	8.849526e-11	8.9380989e-11	8.9183098e-11	8.9237936e-11	8.9572912e-11	8.9248664e-11	8.9448934e-11	8.8969714e-11	8.9534768e-11	8.8980448e-11	8.9335692e-11	8.9138995e-11	8.9323771e-11	8.9192639e-11	8.8691957e-11	8.8985215e-11	8.9110386e-11	8.8751562e-11	8.8805206e-11	8.9097271e-11	8.8502414e-11	8.8913689e-11	8.8979255e-11	8.9192639e-11	8.9348799e-11	8.8968527e-11	8.9156876e-11	8.9091311e-11	8.8511955e-11	8.9388143e-11	8.8993556e-11	8.8947065e-11	8.8109027e-11	8.8600169e-11	8.862043e-11	8.8935144e-11	8.9326151e-11	8.9072236e-11	8.8908922e-11	8.9233169e-11	8.8871965e-11	8.9096078e-11	8.9055548e-11	8.8955412e-11	8.8784945e-11	8.9532382e-11	8.9082963e-11	8.8814747e-11	8.9348799e-11	8.9457282e-11	8.9236743e-11	8.8746795e-11	8.9503772e-11	8.893157e-11	8.8969714e-11	8.9146149e-11	8.87313e-11	8.8943491e-11	8.947159e-11	8.9383369e-11	8.9310656e-11	8.9365494e-11	8.9321384e-11	8.951808e-11	8.9888819e-11	8.9614635e-11	9.0703021e-11	2.8133109e-09	4.0209116e-09	4.051731e-09	4.0518655e-09	4.0518335e-09	4.0518344e-09	4.0518393e-09	4.0518215e-09	4.0518464e-09	4.0518655e-09	4.0518215e-09	4.0518584e-09	4.0518371e-09	4.051838e-09	4.0518597e-09	4.0518642e-09	4.0518753e-09	4.0518655e-09	4.05185e-09	4.0518597e-09	4.0518393e-09	4.0518358e-09	4.0518406e-09	4.05185e-09	4.0518526e-09	4.0518393e-09	4.0518655e-09	4.0518535e-09	4.051862e-09	4.0518526e-09	4.0518535e-09	4.0518606e-09	4.0518535e-09	4.0518682e-09	4.05183e-09	4.0518429e-09	4.0518535e-09	4.0518287e-09	4.0518322e-09	4.0518393e-09	4.0518344e-09	4.0518455e-09	4.0518584e-09	4.0518415e-09	4.0518535e-09	4.0518642e-09	4.0518655e-09	4.0518491e-09	4.0518775e-09	4.0518691e-09	4.0518655e-09	4.0518655e-09	4.0518717e-09	4.0518682e-09	4.0518429e-09	4.0518406e-09	4.0518633e-09	4.0518464e-09	4.0518477e-09	4.0518491e-09	1.4976645e-10	2.2707129e-10	8.990074e-11	8.9972266e-11	9.0645796e-11	8.9724311e-11	9.0115318e-11	8.98316e-11	8.9551457e-11	8.9780336e-11	9.0065247e-11	8.9515693e-11	9.0044985e-11
8.9223628e-11	8.8947065e-11	8.9329731e-11	9.0108164e-11	8.9286814e-11	8.9228402e-11	8.8478572e-11	8.935476e-11	8.9262972e-11	8.920456e-11	8.9252244e-11	8.9102038e-11	8.9167604e-11	8.9049587e-11	8.9403637e-11	8.962537e-11	8.884693e-11	8.9112766e-11	8.9082963e-11	8.8465457e-11	8.9185485e-11	8.9140188e-11	8.9217668e-11	8.908177e-11	8.8961373e-11	8.9355953e-11	8.8920843e-11	8.9147335e-11	8.9243897e-11	8.8856464e-11	8.9289194e-11	8.893395e-11	8.9243897e-11	8.9346419e-11	8.9236743e-11	8.9322577e-11	8.9333305e-11	8.8575133e-11	8.9034086e-11	8.88064e-11	8.8992369e-11	8.9004283e-11	8.9316617e-11	8.9121113e-11	8.9283234e-11	8.9247471e-11	8.9174758e-11	8.849288e-11	8.9195019e-11	8.9019785e-11	8.9057928e-11	8.892799e-11	8.916641e-11	8.9472776e-11	8.955265e-11	8.8997136e-11	8.9485891e-11	8.9283234e-11	8.9191446e-11	8.9097271e-11	8.9113959e-11	8.9541922e-11	8.9805371e-11	8.9340459e-11	8.9574105e-11	8.9683781e-11	8.9526421e-11	8.9007864e-11	8.9286814e-11	8.9843522e-11	8.971239e-11	8.9909087e-11	8.9907894e-11	8.9544303e-11	8.9254625e-11	8.9372641e-11	8.9435827e-11	8.943344e-11	8.8932764e-11	8.9233169e-11	8.932019e-11	8.9290388e-11	8.9221248e-11	8.8675269e-11	8.9454895e-11	8.9619409e-11	8.9537155e-11	8.954669e-11	8.9441787e-11	8.9334498e-11	8.9230782e-11	8.9696896e-11	8.908773e-11	8.9334498e-11	8.9162837e-11	8.9026939e-11	8.9707623e-11	8.9760074e-11	8.9427479e-11	8.9209327e-11	8.959318e-11	8.889342e-11	8.9705236e-11	8.9377408e-11	8.884693e-11	8.9104425e-11	8.9478737e-11	8.8082798e-11	8.8954219e-11	8.9062702e-11	8.9583646e-11	8.9142568e-11	8.9091311e-11	8.9303502e-11	8.9335692e-11	8.9059121e-11	8.9036473e-11	8.9396483e-11	8.9429866e-11	8.9527614e-11	8.9216481e-11	8.9431053e-11	8.9434633e-11	8.9226015e-11	8.9899546e-11	8.9112766e-11	8.900071e-11	8.9255818e-11	8.9577686e-11	8.9202173e-11	8.8874345e-11	8.8840969e-11	8.8703878e-11	8.8815934e-11	8.9209327e-11	8.9290388e-11	8.8619244e-11	8.8695537e-11	8.8897001e-11	8.9254625e-11	8.9129454e-11	8.8380823e-11	8.8683616e-11	8.8997136e-11	8.9211707e-11	8.939291e-11	8.8849317e-11	8.9149722e-11	8.8198435e-11	8.8720566e-11	8.8711032e-11	8.8784945e-11	8.943344e-11	8.8994749e-11	8.8993556e-11	8.9541922e-11	8.8392745e-11	8.9111572e-11	8.9137801e-11	8.8447583e-11	8.9251051e-11	8.9468009e-11	8.9099651e-11	8.8831435e-11	8.9421519e-11	8.9210521e-11	8.927966e-11	8.943344e-11	8.9051967e-11	8.9285621e-11	8.9074623e-11	8.9048394e-11	8.8877926e-11	8.8892227e-11	8.9470396e-11	8.9496618e-11	8.9377408e-11	8.9788683e-11	8.9462049e-11	8.9724311e-11	9.0366846e-11	8.9425092e-11	8.9416752e-11	2.4454798e-09	3.927628e-09	4.0512731e-09	4.0518655e-09	4.0518358e-09	4.0518335e-09	4.0518429e-09	4.0518215e-09	4.0518477e-09	4.0518655e-09	4.051818e-09	4.0518513e-09	4.0518335e-09	4.0518415e-09	4.0518606e-09	4.0518655e-09	4.0518655e-09	4.0518655e-09	4.0518491e-09	4.0518655e-09	4.051838e-09	4.0518358e-09	4.0518393e-09	4.0518562e-09	4.0518562e-09	4.0518406e-09	4.0518655e-09	4.0518535e-09	4.0518655e-09	4.0518464e-09	4.0518477e-09	4.0518655e-09	4.05185e-09	4.0518682e-09	4.0518464e-09	4.0518406e-09	4.0518442e-09	4.0518335e-09	4.0518358e-09	4.0518358e-09	4.0518335e-09	4.0518358e-09	4.0518526e-09	4.0518429e-09	4.05185e-09	4.051862e-09	4.0518642e-09	4.0518549e-09	4.0518846e-09	4.0518682e-09	4.0518606e-09	4.0518655e-09	4.0518775e-09	4.0518717e-09	4.051838e-09	4.0518455e-09	4.051862e-09	4.05185e-09	4.0518455e-09	4.051838e-09	2.6416327e-10	8.2425261e-10	9.0090282e-11	8.9694509e-11	9.0519439e-11	8.9757687e-11	9.0030677e-11	9.057427e-11	8.947755e-11	8.9869744e-11	9.0149888e-11	8.9624176e-11	9.0158235e-11
8.9135414e-11	8.9005477e-11	8.9526421e-11	8.9702856e-11	8.9385756e-11	8.9388143e-11	8.8514335e-11	8.9018591e-11	8.9677821e-11	8.9277273e-11	8.8867198e-11	8.9084157e-11	8.9178331e-11	8.9307076e-11	8.9243897e-11	8.9024552e-11	8.8643079e-11	8.8963753e-11	8.927966e-11	8.8813554e-11	8.9457282e-11	8.9214094e-11	8.8877926e-11	8.9178331e-11	8.9067469e-11	8.9253431e-11	8.8613283e-11	8.9415558e-11	8.8758716e-11	8.9218861e-11	8.9744573e-11	8.9313036e-11	8.935834e-11	8.9117533e-11	8.9183098e-11	8.9242704e-11	8.9253431e-11	8.8509568e-11	8.8950645e-11	8.8777791e-11	8.885289e-11	8.9242704e-11	8.9243897e-11	8.8776597e-11	8.9346419e-11	8.9503772e-11	8.9025745e-11	8.8721759e-11	8.9184292e-11	8.900667e-11	8.9397677e-11	8.8740834e-11	8.916403e-11	8.9771995e-11	8.9389329e-11	8.9456088e-11	8.9694509e-11	8.872772e-11	8.9513313e-11	8.8808787e-11	8.8994749e-11	8.935238e-11	8.9488278e-11	8.9220055e-11	8.9425092e-11	8.9568145e-11	8.9186679e-11	8.8991176e-11	8.9265352e-11	9.0097436e-11	8.9789877e-11	8.9651592e-11	8.9816099e-11	8.9249858e-11	8.9243897e-11	8.9053161e-11	8.9726698e-11	8.9224822e-11	8.9230782e-11	8.9375028e-11	8.9137801e-11	8.9341652e-11	8.9380989e-11	8.9043627e-11	8.9482317e-11	8.9404831e-11	8.9550263e-11	8.9326151e-11	8.9351186e-11	8.9370261e-11	8.9366681e-11	8.9010244e-11	8.8742028e-11	8.9222442e-11	8.9327344e-11	8.9718351e-11	8.95145e-11	8.9571725e-11	8.9568145e-11	8.8937531e-11	8.9383369e-11	8.907939e-11	8.9687355e-11	8.9138995e-11	8.8975674e-11	8.8969714e-11	8.9242704e-11	8.8235384e-11	8.8736067e-11	8.9004283e-11	8.9556224e-11	8.9588413e-11	8.8808787e-11	8.9385756e-11	8.9483511e-11	8.8886266e-11	8.9106805e-11	8.9522847e-11	8.9882858e-11	8.9588413e-11	8.9055548e-11	8.9626556e-11	8.8886266e-11	8.9386949e-11	8.9535962e-11	8.8821894e-11	8.9056741e-11	8.9180718e-11	8.9161643e-11	8.9046007e-11	8.9136608e-11	8.9175951e-11	8.9192639e-11	8.9173564e-11	8.9385756e-11	8.8594208e-11	8.8455923e-11	8.8864811e-11	8.9065082e-11	8.9227209e-11	8.935238e-11	8.8521489e-11	8.9110386e-11	8.9253431e-11	8.9376222e-11	8.9178331e-11	8.8818321e-11	8.9231976e-11	8.8578707e-11	8.8562019e-11	8.9094884e-11	8.9012631e-11	8.9179525e-11	8.857156e-11	8.8777791e-11	8.916045e-11	8.849288e-11	8.8839776e-11	8.9497812e-11	8.837963e-11	8.9069849e-11	8.8938724e-11	8.9138995e-11	8.8714605e-11	8.9276087e-11	8.8969714e-11	8.9470396e-11	8.8964947e-11	8.9190252e-11	8.8799246e-11	8.9210521e-11	8.8863618e-11	8.8793285e-11	8.9129454e-11	8.9234363e-11	8.9255818e-11	8.9469203e-11	9.0017563e-11	8.952046e-11	8.9588413e-11	9.0127239e-11	8.9376222e-11	8.9699276e-11	3.4072807e-09	3.4673253e-09	4.0490011e-09	4.0518655e-09	4.0518335e-09	4.0518344e-09	4.0518455e-09	4.0518202e-09	4.0518442e-09	4.0518655e-09	4.0518229e-09	4.0518526e-09	4.0518309e-09	4.0518455e-09	4.0518571e-09	4.051862e-09	4.0518655e-09	4.0518655e-09	4.0518477e-09	4.0518597e-09	4.0518371e-09	4.0518335e-09	4.051838e-09	4.0518562e-09	4.0518571e-09	4.051838e-09	4.0518655e-09	4.0518562e-09	4.0518682e-09	4.0518513e-09	4.0518549e-09	4.0518655e-09	4.05185e-09	4.0518682e-09	4.0518477e-09	4.0518429e-09	4.0518513e-09	4.0518322e-09	4.0518322e-09	4.051838e-09	4.0518344e-09	4.0518358e-09	4.0518526e-09	4.0518393e-09	4.0518393e-09	4.0518655e-09	4.0518606e-09	4.0518513e-09	4.0518811e-09	4.0518682e-09	4.0518655e-09	4.0518655e-09	4.0518762e-09	4.0518642e-09	4.0518393e-09	4.0518429e-09	4.05185e-09	4.0518358e-09	4.0518344e-09	4.0518335e-09	1.2442615e-09	3.4709575e-09	8.9835174e-11	8.9440594e-11	9.0304861e-11	8.9936503e-11	8.9926969e-11	9.0618381e-11	8.9684975e-11	9.0316782e-11	9.0090282e-11	8.9574105e-11	9.0213066e-11
8.9024552e-11	8.9482317e-11	8.9957958e-11	8.9099651e-11	8.9658746e-11	8.9560991e-11	8.8895807e-11	8.8914882e-11	8.9547883e-11	8.8449963e-11	8.9084157e-11	8.9169991e-11	8.8707458e-11	8.9271313e-11	8.9013824e-11	8.9159256e-11	8.8900574e-11	8.9409598e-11	8.9476357e-11	8.8888653e-11	8.9506159e-11	8.9080583e-11	8.8875539e-11	8.9421519e-11	8.9349993e-11	8.9420325e-11	8.8932764e-11	8.9178331e-11	8.8982828e-11	8.8814747e-11	8.892561e-11	8.90472e-11	8.9537155e-11	8.9012631e-11	8.9341652e-11	8.9077003e-11	8.8936337e-11	8.8950645e-11	8.9283234e-11	8.8894614e-11	8.8942298e-11	8.9191446e-11	8.9609868e-11	8.876825e-11	8.9133034e-11	8.9326151e-11	8.9127074e-11	8.9459669e-11	8.9169991e-11	8.8945872e-11	8.8743221e-11	8.8836202e-11	8.9879285e-11	8.9645631e-11	8.9154489e-11	8.959318e-11	8.9425092e-11	8.8969714e-11	8.9104425e-11	8.8683616e-11	8.8914882e-11	8.9521654e-11	8.9735039e-11	8.8967334e-11	8.9413171e-11	8.9379795e-11	8.9036473e-11	8.9093691e-11	8.9121113e-11	9.021188e-11	8.9143762e-11	8.940125e-11	8.9531195e-11	8.9640864e-11	8.8907728e-11	8.9589607e-11	8.9618216e-11	8.9187865e-11	8.9355953e-11	8.9637291e-11	8.9361914e-11	8.9184292e-11	8.9463242e-11	8.8964947e-11	8.9497812e-11	8.9855443e-11	8.9324957e-11	8.8776597e-11	8.9165217e-11	8.9278467e-11	8.916045e-11	8.9067469e-11	8.8778984e-11	8.90472e-11	8.9745766e-11	9.0061673e-11	8.9762454e-11	8.9382182e-11	8.9318997e-11	8.904124e-11	8.9501392e-11	8.8781364e-11	8.9651592e-11	8.9068662e-11	8.9371448e-11	8.9023358e-11	8.8916069e-11	8.8705071e-11	8.8640699e-11	8.8951832e-11	8.9097271e-11	8.931781e-11	8.8975674e-11	8.9211707e-11	8.9494238e-11	8.9023358e-11	8.9053161e-11	8.9378602e-11	8.9285621e-11	8.9961538e-11	8.9446554e-11	9.0028297e-11	8.8507181e-11	8.9255818e-11	8.9456088e-11	8.9167604e-11	8.9148529e-11	8.876825e-11	8.9053161e-11	8.9131841e-11	8.8764676e-11	8.9142568e-11	8.8798052e-11	8.9270126e-11	8.9205747e-11	8.869315e-11	8.9073429e-11	8.8773024e-11	8.900667e-11	8.9118726e-11	8.9574105e-11	8.8637125e-11	8.9122307e-11	8.9231976e-11	8.9159256e-11	8.8942298e-11	8.8892227e-11	8.9217668e-11	8.8818321e-11	8.8756329e-11	8.8937531e-11	8.8548904e-11	8.9292775e-11	8.9134228e-11	8.8762289e-11	8.8590628e-11	8.869315e-11	8.8675269e-11	8.927966e-11	8.8734874e-11	8.8850503e-11	8.9190252e-11	8.8866005e-11	8.8777791e-11	8.9181912e-11	8.8584667e-11	8.9794644e-11	8.8737261e-11	8.9578872e-11	8.9230782e-11	8.8937531e-11	8.9435827e-11	8.8632351e-11	8.9023358e-11	8.9268933e-11	8.9427479e-11	8.9369068e-11	9.0209493e-11	8.9361914e-11	8.9726698e-11	9.0055713e-11	8.9138995e-11	8.9955578e-11	8.2295087e-10	9.2489028e-10	4.04048e-09	4.051862e-09	4.05183e-09	4.051838e-09	4.0518442e-09	4.0518251e-09	4.05185e-09	4.0518655e-09	4.0518202e-09	4.0518491e-09	4.0518371e-09	4.0518477e-09	4.0518642e-09	4.0518562e-09	4.0518655e-09	4.0518655e-09	4.0518513e-09	4.0518571e-09	4.0518273e-09	4.0518287e-09	4.0518406e-09	4.0518562e-09	4.0518513e-09	4.0518344e-09	4.0518655e-09	4.0518526e-09	4.0518682e-09	4.0518571e-09	4.0518571e-09	4.0518642e-09	4.0518513e-09	4.0518682e-09	4.0518442e-09	4.0518442e-09	4.0518571e-09	4.0518429e-09	4.0518371e-09	4.0518429e-09	4.051838e-09	4.0518287e-09	4.0518597e-09	4.0518393e-09	4.0518535e-09	4.0518642e-09	4.0518584e-09	4.0518513e-09	4.0518824e-09	4.051862e-09	4.0518655e-09	4.051862e-09	4.0518606e-09	4.0518535e-09	4.0518491e-09	4.0518344e-09	4.0518309e-09	4.0518024e-09	4.0517989e-09	4.0517643e-09	3.8552539e-09	4.048617e-09	8.9854249e-11	8.962537e-11	8.9967499e-11	8.9657552e-11	8.9868557e-11	9.0681559e-11	8.9823253e-11	8.99067e-11	9.026075e-11	8.9921008e-11	8.9634904e-11
8.8565599e-11	8.8948258e-11	9.010459e-11	8.9342839e-11	8.9572912e-11	8.9533575e-11	8.9060315e-11	8.8745601e-11	8.9453708e-11	8.8861238e-11	8.8955412e-11	8.8830242e-11	8.8786131e-11	8.9055548e-11	8.9022165e-11	8.9680201e-11	8.8979255e-11	8.9525234e-11	8.9420325e-11	8.9215288e-11	8.9451321e-11	8.9323771e-11	8.9264166e-11	8.9525234e-11	8.9485891e-11	8.947993e-11	8.9018591e-11	8.9226015e-11	8.9116346e-11	8.8994749e-11	8.9500199e-11	8.8824281e-11	8.9476357e-11	8.9078196e-11	8.9329731e-11	8.8444002e-11	8.9121113e-11	8.9098465e-11	8.881236e-11	8.8919649e-11	8.9128267e-11	8.8982828e-11	8.9386949e-11	8.9049587e-11	8.9065082e-11	8.9303502e-11	8.8833815e-11	8.9361914e-11	8.8942298e-11	8.9056741e-11	8.8647853e-11	8.9043627e-11	8.994127e-11	8.9248664e-11	8.9088924e-11	8.9535962e-11	8.9338072e-11	8.924509e-11	8.9355953e-11	8.9301115e-11	8.8875539e-11	8.9770802e-11	9.0110551e-11	8.9214094e-11	8.9414365e-11	8.9384562e-11	8.9484697e-11	8.9237936e-11	8.9296348e-11	8.9628943e-11	8.9588413e-11	8.9171177e-11	8.9088924e-11	8.9276087e-11	8.8763483e-11	8.9911467e-11	8.9338072e-11	8.9476357e-11	8.9112766e-11	8.916641e-11	8.9284427e-11	8.9086544e-11	8.9258205e-11	8.9218861e-11	8.9731465e-11	8.9732652e-11	8.9364301e-11	8.9127074e-11	8.8802826e-11	8.8988789e-11	8.9191446e-11	8.9190252e-11	8.9159256e-11	8.9501392e-11	8.9465629e-11	8.994127e-11	8.962537e-11	8.9088924e-11	8.9419132e-11	8.9161643e-11	8.9515693e-11	8.9146149e-11	8.9230782e-11	8.9059121e-11	8.9230782e-11	8.9185485e-11	8.9221248e-11	8.8831435e-11	8.8892227e-11	8.8986409e-11	8.88064e-11	8.8930377e-11	8.935476e-11	8.9438207e-11	8.9515693e-11	8.8836202e-11	8.881236e-11	8.9431053e-11	8.9365494e-11	8.9875704e-11	8.8830242e-11	8.9597947e-11	8.8696724e-11	8.9243897e-11	8.9367874e-11	8.9071042e-11	8.9212901e-11	8.8485726e-11	8.9112766e-11	8.9100845e-11	8.8900574e-11	8.8628778e-11	8.8801633e-11	8.911992e-11	8.8973294e-11	8.8762289e-11	8.8947065e-11	8.8557252e-11	8.9065082e-11	8.9053161e-11	8.9266546e-11	8.8916069e-11	8.9068662e-11	8.9220055e-11	8.8736067e-11	8.9344032e-11	8.8848123e-11	8.9148529e-11	8.8699111e-11	8.9234363e-11	8.9098465e-11	8.9035279e-11	8.9255818e-11	8.8919649e-11	8.8851697e-11	8.8473805e-11	8.8789712e-11	8.8721759e-11	8.8784945e-11	8.850122e-11	8.8901768e-11	8.9248664e-11	8.9035279e-11	8.9010244e-11	8.9324957e-11	8.9150916e-11	8.9500199e-11	8.8917262e-11	8.971239e-11	8.9608675e-11	8.8647853e-11	8.9454895e-11	8.8752755e-11	8.8281875e-11	8.9429866e-11	8.9067469e-11	8.9355953e-11	8.9682588e-11	8.9153296e-11	8.9488278e-11	8.9842328e-11	8.9740999e-11	8.95145e-11	8.9348799e-11	8.9466816e-11	3.9794661e-09	4.0518455e-09	4.0518322e-09	4.0518287e-09	4.0518477e-09	4.0518238e-09	4.0518464e-09	4.0518655e-09	4.0518309e-09	4.0518464e-09	4.0518442e-09	4.0518477e-09	4.0518633e-09	4.0518562e-09	4.0518655e-09	4.0518655e-09	4.0518477e-09	4.0518513e-09	4.0518309e-09	4.05183e-09	4.0518344e-09	4.0518455e-09	4.0518455e-09	4.0518322e-09	4.0518655e-09	4.05185e-09	4.0518682e-09	4.0518562e-09	4.0518526e-09	4.0518571e-09	4.0518535e-09	4.0518682e-09	4.0518535e-09	4.05185e-09	4.0518562e-09	4.0518406e-09	4.0518464e-09	4.0518442e-09	4.0518406e-09	4.0518287e-09	4.0518562e-09	4.05185e-09	4.0518491e-09	4.0518584e-09	4.0518526e-09	4.0518455e-09	4.0518775e-09	4.0518464e-09	4.0518584e-09	4.0518464e-09	4.0518406e-09	4.0518073e-09	4.0518047e-09	4.0518153e-09	4.0517509e-09	4.051719e-09	4.0517012e-09	4.0515129e-09	4.0510515e-09	4.0373709e-09	9.0023523e-11	8.982206e-11	8.9996108e-11	8.9584833e-11	8.9601528e-11	9.1194163e-11	9.0081942e-11	8.9885245e-11	9.1266876e-11	9.0134393e-11	8.9657552e-11
8.8714605e-11	8.939529e-11	9.0236908e-11	8.9588413e-11	8.9459669e-11	8.9434633e-11	8.8936337e-11	8.9030512e-11	8.9432246e-11	8.8910108e-11	8.924151e-11	8.9364301e-11	8.9149722e-11	8.9215288e-11	8.9034086e-11	8.998538e-11	8.8968527e-11	8.9978226e-11	8.9688548e-11	8.9009057e-11	8.9537155e-11	8.8930377e-11	8.9353573e-11	8.9732652e-11	8.8973294e-11	8.952046e-11	8.9167604e-11	8.9315423e-11	8.9307076e-11	8.9190252e-11	9.0056906e-11	8.8910108e-11	8.9918621e-11	8.9183098e-11	8.9257012e-11	8.8721759e-11	8.9187865e-11	8.9009057e-11	8.8905341e-11	8.8668115e-11	8.9296348e-11	8.8836202e-11	8.8922029e-11	8.9148529e-11	8.9611062e-11	8.8953026e-11	8.8972101e-11	8.9175951e-11	8.9220055e-11	8.939887e-11	8.8507181e-11	8.9296348e-11	8.9340459e-11	8.9359534e-11	8.9137801e-11	8.9268933e-11	8.9227209e-11	8.8942298e-11	8.9004283e-11	8.8964947e-11	8.8815934e-11	8.9775569e-11	8.9500199e-11	8.9375028e-11	8.9162837e-11	8.9407211e-11	8.951808e-11	8.9259392e-11	8.9324957e-11	8.9243897e-11	8.9620596e-11	8.9532382e-11	8.9291581e-11	8.9669473e-11	8.8814747e-11	8.9618216e-11	8.975292e-11	8.9298735e-11	8.9036473e-11	8.9109192e-11	8.9184292e-11	8.8851697e-11	8.9205747e-11	8.896018e-11	8.9545496e-11	8.9419132e-11	8.9458475e-11	8.9359534e-11	8.862043e-11	8.9094884e-11	8.9215288e-11	8.9427479e-11	8.943344e-11	8.9065082e-11	8.9437013e-11	8.9955578e-11	8.9570532e-11	8.9299929e-11	8.9582453e-11	8.8912495e-11	8.947993e-11	8.967186e-11	8.8691957e-11	8.9308269e-11	8.8808787e-11	8.9136608e-11	8.9642058e-11	8.8749182e-11	8.9361914e-11	8.9282047e-11	8.8932764e-11	8.9074623e-11	8.998538e-11	8.9143762e-11	8.9826833e-11	8.8985215e-11	8.8739641e-11	8.9091311e-11	8.9197406e-11	8.9516887e-11	8.9150916e-11	8.9516887e-11	8.8943491e-11	8.900071e-11	8.908177e-11	8.9075809e-11	8.9001903e-11	8.8882693e-11	8.9491851e-11	8.8866005e-11	8.9103232e-11	8.8268767e-11	8.9048394e-11	8.8991176e-11	8.9218861e-11	8.8570366e-11	8.8993556e-11	8.8776597e-11	8.916045e-11	8.9205747e-11	8.9147335e-11	8.8856464e-11	8.861805e-11	8.9464436e-11	8.9097271e-11	8.888508e-11	8.877183e-11	8.939887e-11	8.9103232e-11	8.889104e-11	8.8820701e-11	8.9327344e-11	8.9073429e-11	8.8638312e-11	8.8984022e-11	8.8855277e-11	8.904124e-11	8.8776597e-11	8.9026939e-11	8.8886266e-11	8.8616857e-11	8.9291581e-11	8.8832622e-11	8.9123493e-11	8.9603908e-11	8.8855277e-11	8.9780336e-11	8.9100845e-11	8.970643e-11	8.9667093e-11	8.877421e-11	8.9110386e-11	8.8851697e-11	8.8365322e-11	8.9687355e-11	8.8837396e-11	8.9717157e-11	8.9154489e-11	8.9249858e-11	8.967424e-11	8.9661133e-11	8.9884052e-11	8.9084157e-11	8.947993e-11	8.9456088e-11	3.8124446e-09	4.0517798e-09	4.0518189e-09	4.05183e-09	4.0518477e-09	4.0518287e-09	4.05185e-09	4.0518655e-09	4.0518335e-09	4.0518442e-09	4.0518491e-09	4.0518491e-09	4.0518571e-09	4.0518571e-09	4.0518655e-09	4.0518655e-09	4.0518371e-09	4.0518513e-09	4.0518358e-09	4.0518238e-09	4.0518358e-09	4.0518406e-09	4.0518455e-09	4.0518264e-09	4.0518655e-09	4.0518535e-09	4.0518682e-09	4.0518562e-09	4.0518526e-09	4.0518642e-09	4.0518491e-09	4.0518717e-09	4.0518549e-09	4.0518491e-09	4.0518584e-09	4.051838e-09	4.0518477e-09	4.0518406e-09	4.0518455e-09	4.05183e-09	4.0518464e-09	4.0518406e-09	4.051838e-09	4.0518264e-09	4.0518047e-09	4.0518144e-09	4.0518322e-09	4.0517869e-09	4.0518287e-09	4.0517847e-09	4.0517714e-09	4.0516595e-09	4.0517012e-09	4.0517403e-09	4.0512385e-09	4.0509893e-09	4.0507557e-09	4.0496304e-09	4.0485086e-09	3.9629366e-09	8.9999681e-11	8.9736232e-11	8.9804178e-11	8.9797031e-11	9.1132171e-11	9.4875344e-11	9.1256148e-11	9.0546855e-11	9.2029821e-11	9.0087902e-11	8.9724311e-11
8.9078196e-11	8.9228402e-11	9.0435992e-11	8.9426286e-11	8.8908922e-11	8.9255818e-11	8.8882693e-11	8.9482317e-11	8.9230782e-11	8.9431053e-11	8.9626556e-11	8.9153296e-11	8.889342e-11	8.9271313e-11	8.9488278e-11	8.9500199e-11	8.9340459e-11	8.982206e-11	8.9661133e-11	8.8913689e-11	8.9468009e-11	8.9175951e-11	8.8464271e-11	8.9242704e-11	8.8975674e-11	8.9541922e-11	8.8953026e-11	8.9234363e-11	8.8851697e-11	8.8691957e-11	8.9651592e-11	8.8576327e-11	8.9522847e-11	8.9138995e-11	8.9559804e-11	8.9165217e-11	8.9191446e-11	8.8706265e-11	8.9222442e-11	8.8949452e-11	8.9260585e-11	8.9414365e-11	8.9084157e-11	8.9192639e-11	8.9137801e-11	8.9148529e-11	8.962537e-11	8.9209327e-11	8.931423e-11	8.9378602e-11	8.8749182e-11	8.9344032e-11	8.9104425e-11	8.95145e-11	8.8863618e-11	8.9185485e-11	8.9096078e-11	8.9895973e-11	8.9656359e-11	8.9180718e-11	8.8761103e-11	9.0111738e-11	8.9470396e-11	8.9448934e-11	8.9291581e-11	8.9282047e-11	8.9171177e-11	8.8560825e-11	8.9667093e-11	8.9686161e-11	8.9428673e-11	8.9732652e-11	8.9435827e-11	8.955265e-11	8.9231976e-11	8.9365494e-11	8.9890012e-11	8.9578872e-11	8.9135414e-11	8.9379795e-11	8.9071042e-11	8.8808787e-11	8.9242704e-11	8.9367874e-11	8.9677821e-11	8.9758881e-11	8.8967334e-11	8.9216481e-11	8.8639505e-11	8.9346419e-11	8.9267739e-11	8.9210521e-11	8.9130647e-11	8.9212901e-11	8.9406024e-11	8.9353573e-11	8.9141375e-11	8.9495432e-11	8.9694509e-11	8.9262972e-11	8.9562184e-11	8.9797031e-11	8.9073429e-11	8.9525234e-11	8.9049587e-11	8.9171177e-11	8.9341652e-11	8.8655e-11	8.9178331e-11	8.9537155e-11	8.9345226e-11	8.8850503e-11	8.9664706e-11	8.8858851e-11	8.9818486e-11	8.9017398e-11	8.8953026e-11	8.8622817e-11	8.884693e-11	8.8914882e-11	8.9169991e-11	8.9283234e-11	8.903886e-11	8.9113959e-11	8.9117533e-11	8.9431053e-11	8.9001903e-11	8.8863618e-11	8.923555e-11	8.8987595e-11	8.8911302e-11	8.8390358e-11	8.8823088e-11	8.8895807e-11	8.9316617e-11	8.8694344e-11	8.8553678e-11	8.8935144e-11	8.8756329e-11	8.9301115e-11	8.9071042e-11	8.8773024e-11	8.8625204e-11	8.9409598e-11	8.8627584e-11	8.9022165e-11	8.8659774e-11	8.9018591e-11	8.9304696e-11	8.9233169e-11	8.8842163e-11	8.8994749e-11	8.8910108e-11	8.8200815e-11	8.9249858e-11	8.923555e-11	8.8234198e-11	8.888746e-11	8.8855277e-11	8.8856464e-11	8.8792092e-11	8.8861238e-11	8.9519274e-11	8.9223628e-11	8.9059121e-11	8.8720566e-11	8.9553844e-11	8.9023358e-11	8.9217668e-11	8.9243897e-11	8.8758716e-11	8.9068662e-11	8.8886266e-11	8.8529836e-11	8.9656359e-11	8.9105612e-11	8.9507353e-11	8.91986e-11	8.9185485e-11	8.9547883e-11	8.9396483e-11	8.9227209e-11	8.9450128e-11	8.9705236e-11	8.9694509e-11	2.4461904e-09	4.0515626e-09	4.0517438e-09	4.0518335e-09	4.05185e-09	4.0518287e-09	4.0518549e-09	4.0518655e-09	4.0518393e-09	4.0518455e-09	4.0518429e-09	4.0518415e-09	4.0518562e-09	4.0518549e-09	4.0518655e-09	4.0518655e-09	4.0518406e-09	4.0518429e-09	4.0518406e-09	4.0518215e-09	4.0518371e-09	4.0518415e-09	4.05185e-09	4.05183e-09	4.0518655e-09	4.0518562e-09	4.0518704e-09	4.0518491e-09	4.0518571e-09	4.0518597e-09	4.0518535e-09	4.0518682e-09	4.0518442e-09	4.0518513e-09	4.0518571e-09	4.0518322e-09	4.0518358e-09	4.0518371e-09	4.051838e-09	4.0518118e-09	4.0518202e-09	4.0517927e-09	4.0517549e-09	4.0517296e-09	4.0516985e-09	4.0517167e-09	4.0516905e-09	4.0515094e-09	4.0517381e-09	4.0515533e-09	4.0513637e-09	4.0502681e-09	4.0507389e-09	4.0511754e-09	4.048859e-09	4.0484123e-09	4.0480232e-09	4.0451327e-09	4.0364636e-09	3.7726156e-09	8.9718351e-11	8.9788683e-11	9.0124852e-11	9.0893751e-11	9.4167243e-11	1.0059262e-10	9.2185981e-11	9.5703848e-11	1.0881211e-10	9.029532e-11	8.9899546e-11
8.907939e-11	8.936072e-11	9.0012796e-11	8.9506159e-11	8.8706265e-11	8.9583646e-11	8.8973294e-11	8.9383369e-11	8.9155683e-11	8.947993e-11	8.9621789e-11	8.9295155e-11	8.8778984e-11	8.9336878e-11	8.974696e-11	8.939887e-11	8.9205747e-11	8.9122307e-11	8.9353573e-11	8.8861238e-11	8.9935309e-11	8.9365494e-11	8.8297376e-11	8.9077003e-11	8.8629971e-11	8.9490658e-11	8.8700304e-11	8.9453708e-11	8.8777791e-11	8.8763483e-11	8.9602714e-11	8.9144955e-11	8.9423906e-11	8.8924416e-11	8.9425092e-11	8.9109192e-11	8.9400064e-11	8.8985215e-11	8.9223628e-11	8.9028125e-11	8.9653979e-11	8.9365494e-11	8.8930377e-11	8.9102038e-11	8.8986409e-11	8.8805206e-11	8.9073429e-11	8.9053161e-11	8.9308269e-11	8.9425092e-11	8.877421e-11	8.935834e-11	8.8991176e-11	8.9566951e-11	8.9363107e-11	8.9327344e-11	8.9578872e-11	8.9575299e-11	8.9601528e-11	8.9030512e-11	8.8651426e-11	9.0230948e-11	8.9167604e-11	8.9602714e-11	8.9363107e-11	8.9148529e-11	8.9482317e-11	8.8948258e-11	8.9472776e-11	8.9608675e-11	8.9409598e-11	8.9673054e-11	8.9187865e-11	8.9423906e-11	8.9260585e-11	8.9391716e-11	8.9999681e-11	8.9378602e-11	8.9056741e-11	8.9369068e-11	8.9092504e-11	8.9129454e-11	8.9224822e-11	8.9636097e-11	8.9450128e-11	9.0010416e-11	8.9029319e-11	8.92737e-11	8.8897001e-11	8.9648018e-11	8.9396483e-11	8.923555e-11	8.9148529e-11	8.9109192e-11	8.9318997e-11	8.9921008e-11	8.9470396e-11	8.9344032e-11	8.9590793e-11	8.924509e-11	8.9711197e-11	8.9613449e-11	8.9191446e-11	8.9411985e-11	8.8994749e-11	8.9156876e-11	8.9415558e-11	8.876825e-11	8.8912495e-11	8.9328538e-11	8.9459669e-11	8.8995943e-11	8.9637291e-11	8.9222442e-11	8.9607488e-11	8.8790905e-11	8.8813554e-11	8.8961373e-11	8.8764676e-11	8.9590793e-11	8.9346419e-11	8.9271313e-11	8.9065082e-11	8.9057928e-11	8.9092504e-11	8.8942298e-11	8.9222442e-11	8.8993556e-11	8.9419132e-11	8.8670501e-11	8.8778984e-11	8.8590628e-11	8.8901768e-11	8.8640699e-11	8.9528808e-11	8.8973294e-11	8.8479765e-11	8.9020978e-11	8.8650233e-11	8.9322577e-11	8.9531195e-11	8.8912495e-11	8.8929183e-11	8.8814747e-11	8.8171012e-11	8.8991176e-11	8.8480959e-11	8.9092504e-11	8.8677655e-11	8.8957793e-11	8.9143762e-11	8.9067469e-11	8.8875539e-11	8.8421354e-11	8.9280854e-11	8.9645631e-11	8.8848123e-11	8.8874345e-11	8.9221248e-11	8.877183e-11	8.8995943e-11	8.8941104e-11	8.9664706e-11	8.9230782e-11	8.8970907e-11	8.9096078e-11	9.0024717e-11	8.8917262e-11	8.9328538e-11	8.9303502e-11	8.872772e-11	8.8905341e-11	8.8874345e-11	8.9063888e-11	8.94394e-11	8.9148529e-11	8.9323771e-11	8.9397677e-11	8.9403637e-11	8.8906535e-11	8.9431053e-11	8.9262972e-11	8.9757687e-11	8.9503772e-11	8.9651592e-11	1.5349889e-10	4.0497947e-09	4.0513983e-09	4.0518238e-09	4.0518477e-09	4.0518229e-09	4.0518584e-09	4.0518655e-09	4.0518406e-09	4.0518491e-09	4.0518455e-09	4.0518455e-09	4.0518535e-09	4.0518571e-09	4.0518655e-09	4.0518655e-09	4.0518415e-09	4.0518406e-09	4.0518322e-09	4.0518215e-09	4.0518455e-09	4.0518455e-09	4.0518477e-09	4.0518358e-09	4.0518655e-09	4.0518491e-09	4.0518739e-09	4.0518429e-09	4.0518606e-09	4.0518606e-09	4.0518571e-09	4.0518655e-09	4.0518358e-09	4.0518526e-09	4.0518526e-09	4.0518251e-09	4.0518251e-09	4.0518144e-09	4.051782e-09	4.0517358e-09	4.0517345e-09	4.0516772e-09	4.0513171e-09	4.0509631e-09	4.0506665e-09	4.0507819e-09	4.0503361e-09	4.0495567e-09	4.0509582e-09	4.0497543e-09	4.049145e-09	4.0471066e-09	4.0480055e-09	4.0487471e-09	4.0401069e-09	4.0353609e-09	4.0301362e-09	3.9989771e-09	3.960209e-09	1.9640531e-09	8.9770802e-11	8.9240323e-11	9.0401422e-11	9.2736728e-11	1.0790134e-10	1.7711069e-10	1.1380697e-10	1.1159326e-10	1.0142351e-10	9.3642719e-11	9.0146314e-11
8.9175951e-11	8.9196213e-11	8.986617e-11	8.8950645e-11	8.8582287e-11	8.951808e-11	8.8756329e-11	8.9161643e-11	8.978511e-11	8.8718186e-11	8.9330918e-11	8.9336878e-11	8.9105612e-11	8.935834e-11	8.955265e-11	8.8958986e-11	8.9098465e-11	8.9380989e-11	8.9267739e-11	8.876587e-11	8.963133e-11	8.9535962e-11	8.8509568e-11	8.9117533e-11	8.9056741e-11	8.9252244e-11	8.8739641e-11	8.9383369e-11	8.8967334e-11	8.9333305e-11	8.9642058e-11	8.9357147e-11	8.9376222e-11	8.9007864e-11	8.9510926e-11	8.9416752e-11	8.8882693e-11	8.9180718e-11	8.9403637e-11	8.8695537e-11	8.9508539e-11	8.9240323e-11	8.876825e-11	8.9657552e-11	8.8843356e-11	8.8844543e-11	8.8929183e-11	8.873368e-11	8.9036473e-11	8.9292775e-11	8.8975674e-11	8.9249858e-11	8.8904148e-11	8.9394103e-11	8.9761268e-11	8.9740999e-11	8.9582453e-11	8.9553844e-11	8.9425092e-11	8.8985215e-11	8.8997136e-11	8.9917428e-11	8.9148529e-11	8.9149722e-11	8.9203367e-11	8.947159e-11	8.9291581e-11	8.904482e-11	8.9267739e-11	8.9283234e-11	8.9792257e-11	8.9434633e-11	8.9538342e-11	8.9321384e-11	8.9767228e-11	8.9751727e-11	9.0174923e-11	8.939291e-11	8.9179525e-11	8.9149722e-11	8.920456e-11	8.9173564e-11	8.9600334e-11	8.9261779e-11	8.9679014e-11	8.9826833e-11	8.8901768e-11	8.9197406e-11	8.8898187e-11	8.9560991e-11	8.955265e-11	8.9530001e-11	8.8955412e-11	8.939291e-11	8.9233169e-11	9.0170156e-11	8.9612255e-11	8.9196213e-11	8.9146149e-11	8.8978061e-11	8.9601528e-11	8.9088924e-11	8.9226015e-11	8.8901768e-11	8.8864811e-11	8.9191446e-11	8.9713584e-11	8.893395e-11	8.9195019e-11	8.9080583e-11	8.9862597e-11	8.9260585e-11	8.9756494e-11	8.9539536e-11	8.9428673e-11	8.9186679e-11	8.881236e-11	8.9315423e-11	8.9607488e-11	8.9466816e-11	8.9234363e-11	8.9553844e-11	8.8972101e-11	8.9013824e-11	8.9293968e-11	8.9001903e-11	8.9017398e-11	8.8640699e-11	8.9116346e-11	8.8978061e-11	8.916403e-11	8.872772e-11	8.8994749e-11	8.8511955e-11	8.9434633e-11	8.8778984e-11	8.8470231e-11	8.8938724e-11	8.8151937e-11	8.9102038e-11	8.924151e-11	8.8778984e-11	8.9268933e-11	8.8631165e-11	8.8564406e-11	8.9056741e-11	8.8963753e-11	8.8944685e-11	8.8337906e-11	8.907939e-11	8.8520295e-11	8.9344032e-11	8.900071e-11	8.8511955e-11	8.9068662e-11	8.9183098e-11	8.8904148e-11	8.8830242e-11	8.9388143e-11	8.9061508e-11	8.9051967e-11	8.8682423e-11	8.9285621e-11	8.9043627e-11	8.9400064e-11	8.8826661e-11	9.0084322e-11	8.8759909e-11	8.9637291e-11	8.9012631e-11	8.8769443e-11	8.9333305e-11	8.9037666e-11	8.9211707e-11	8.9500199e-11	8.9011437e-11	8.9530001e-11	8.9495432e-11	8.9283234e-11	8.9270126e-11	8.9224822e-11	8.9696896e-11	8.8967334e-11	8.9231976e-11	8.931423e-11	8.904482e-11	4.04575e-09	4.0492765e-09	4.0517749e-09	4.0518442e-09	4.051818e-09	4.0518513e-09	4.0518655e-09	4.0518344e-09	4.0518526e-09	4.0518526e-09	4.0518513e-09	4.0518584e-09	4.05185e-09	4.0518606e-09	4.0518655e-09	4.05185e-09	4.0518442e-09	4.0518189e-09	4.0518167e-09	4.0518406e-09	4.0518464e-09	4.0518513e-09	4.0518335e-09	4.0518655e-09	4.0518491e-09	4.0518655e-09	4.0518491e-09	4.0518633e-09	4.0518606e-09	4.0518562e-09	4.0518642e-09	4.0518393e-09	4.0518513e-09	4.0518073e-09	4.0517811e-09	4.0517572e-09	4.0517381e-09	4.0516177e-09	4.0513206e-09	4.0511039e-09	4.0504626e-09	4.0490344e-09	4.0483621e-09	4.0478816e-09	4.0480606e-09	4.0471964e-09	4.0446189e-09	4.0483608e-09	4.0455128e-09	4.0421249e-09	4.0173056e-09	4.029415e-09	4.0391019e-09	3.9724162e-09	3.9571288e-09	3.9447872e-09	3.8901975e-09	3.7576964e-09	9.2200289e-11	8.9984187e-11	8.9725505e-11	9.0234528e-11	1.0852361e-10	1.9183065e-10	3.5397674e-10	1.1623765e-10	9.1123831e-11	9.0228568e-11	9.8613749e-11	9.0054519e-11
8.8792092e-11	8.9227209e-11	8.978749e-11	8.873368e-11	8.8997136e-11	8.9304696e-11	8.8330752e-11	8.9595567e-11	8.9262972e-11	8.8721759e-11	8.9419132e-11	8.9276087e-11	8.872772e-11	8.9568145e-11	8.9411985e-11	8.8962566e-11	8.8815934e-11	8.9566951e-11	8.9243897e-11	8.8886266e-11	8.9090117e-11	8.9774375e-11	8.8930377e-11	8.9605101e-11	8.9515693e-11	8.8882693e-11	8.8961373e-11	8.9447748e-11	8.8907728e-11	8.9519274e-11	8.9458475e-11	8.9097271e-11	8.9369068e-11	8.915807e-11	8.9274893e-11	8.9137801e-11	8.9264166e-11	8.9262972e-11	8.9472776e-11	8.9048394e-11	8.9333305e-11	8.9202173e-11	8.857752e-11	8.9420325e-11	8.8850503e-11	8.8681229e-11	8.8836202e-11	8.8944685e-11	8.9111572e-11	8.9067469e-11	8.8639505e-11	8.9431053e-11	8.903886e-11	8.9189059e-11	8.9687355e-11	8.9497812e-11	8.9485891e-11	8.943344e-11	8.9309463e-11	8.9371448e-11	8.9028125e-11	8.9730272e-11	8.9446554e-11	8.9024552e-11	8.9111572e-11	8.9680201e-11	8.9248664e-11	8.9308269e-11	8.940125e-11	8.9414365e-11	8.9802991e-11	8.9321384e-11	8.9602714e-11	8.9594374e-11	8.9560991e-11	8.9447748e-11	8.9950811e-11	8.9249858e-11	8.9142568e-11	8.8690763e-11	8.908177e-11	8.8935144e-11	8.9733845e-11	8.9154489e-11	8.9466816e-11	8.9575299e-11	8.9283234e-11	8.9215288e-11	8.8951832e-11	8.9307076e-11	8.9347613e-11	8.8957793e-11	8.9242704e-11	8.9380989e-11	8.9274893e-11	8.9899546e-11	8.9595567e-11	8.9142568e-11	8.9063888e-11	8.8945872e-11	8.9155683e-11	8.9106805e-11	8.9534768e-11	8.9211707e-11	8.892799e-11	8.9030512e-11	8.9910281e-11	8.8947065e-11	8.9106805e-11	8.9040046e-11	8.9830407e-11	8.9476357e-11	8.9378602e-11	8.9093691e-11	8.9621789e-11	8.8848123e-11	8.8817127e-11	8.9316617e-11	8.9595567e-11	8.923913e-11	8.9551457e-11	8.9243897e-11	8.970643e-11	8.9268933e-11	8.8974487e-11	8.9277273e-11	8.8963753e-11	8.8722953e-11	8.9260585e-11	8.8567979e-11	8.8899381e-11	8.8815934e-11	8.8829048e-11	8.8908922e-11	8.8873159e-11	8.8560825e-11	8.8770637e-11	8.8877926e-11	8.8303337e-11	8.8776597e-11	8.935476e-11	8.8399899e-11	8.8916069e-11	8.9303502e-11	8.9205747e-11	8.9122307e-11	8.9046007e-11	8.9022165e-11	8.8894614e-11	8.9091311e-11	8.857752e-11	8.9066275e-11	8.8781364e-11	8.8811167e-11	8.90472e-11	8.8842163e-11	8.8910108e-11	8.8516722e-11	8.9233169e-11	8.9099651e-11	8.9172371e-11	8.8761103e-11	8.9438207e-11	8.8700304e-11	8.9259392e-11	8.8589441e-11	8.9537155e-11	8.837963e-11	8.998538e-11	8.9211707e-11	8.9161643e-11	8.9252244e-11	8.9355953e-11	8.9551457e-11	8.8848123e-11	8.8707458e-11	8.9720738e-11	8.9255818e-11	8.9174758e-11	8.9341652e-11	8.947993e-11	8.9720738e-11	8.9299929e-11	8.9304696e-11	8.9124687e-11	8.9322577e-11	4.0038697e-09	4.0433457e-09	4.0516404e-09	4.0518442e-09	4.0518189e-09	4.0518606e-09	4.0518655e-09	4.0518393e-09	4.05185e-09	4.0518535e-09	4.0518526e-09	4.0518633e-09	4.0518513e-09	4.051862e-09	4.0518655e-09	4.0518597e-09	4.0518535e-09	4.0518238e-09	4.0518073e-09	4.0518358e-09	4.0518415e-09	4.0518464e-09	4.0518264e-09	4.0518655e-09	4.0518535e-09	4.0518655e-09	4.0518513e-09	4.0518562e-09	4.0518562e-09	4.0518535e-09	4.0518535e-09	4.051818e-09	4.0518024e-09	4.0517132e-09	4.051683e-09	4.0514903e-09	4.0512562e-09	4.050094e-09	4.0490962e-09	4.0486112e-09	4.0475121e-09	4.0415848e-09	4.0344514e-09	4.0276351e-09	4.0304293e-09	4.0183501e-09	3.9949084e-09	4.0341308e-09	4.002104e-09	3.9812735e-09	3.9220671e-09	3.9434136e-09	3.9687982e-09	3.8156776e-09	3.7393764e-09	3.6474219e-09	2.9675247e-09	1.880708e-09	8.9549076e-11	8.9879285e-11	8.9794644e-11	9.5284232e-11	1.7709995e-10	1.150396e-10	1.0921026e-10	9.4923028e-11	9.3174225e-11	9.2656861e-11	1.7134333e-10	9.0079555e-11
8.9190252e-11	8.9310656e-11	8.9618216e-11	8.916045e-11	8.8898187e-11	8.9099651e-11	8.8552485e-11	8.8817127e-11	8.9249858e-11	8.849288e-11	8.9316617e-11	8.8929183e-11	8.8789712e-11	8.9249858e-11	8.8984022e-11	8.9130647e-11	8.8817127e-11	8.9135414e-11	8.9349993e-11	8.908177e-11	8.9456088e-11	8.9419132e-11	8.8472611e-11	8.9305889e-11	8.9193826e-11	8.8829048e-11	8.9056741e-11	8.9092504e-11	8.8938724e-11	8.9382182e-11	8.9594374e-11	8.9260585e-11	8.9334498e-11	8.9054354e-11	8.9246284e-11	8.8857657e-11	8.9365494e-11	8.9180718e-11	8.9208134e-11	8.8935144e-11	8.9826833e-11	8.904124e-11	8.8553678e-11	8.9388143e-11	8.9133034e-11	8.8616857e-11	8.8722953e-11	8.9030512e-11	8.9061508e-11	8.9304696e-11	8.8938724e-11	8.9365494e-11	8.8942298e-11	8.9437013e-11	8.9251051e-11	8.9400064e-11	8.9251051e-11	8.9237936e-11	8.9301115e-11	8.9069849e-11	8.8770637e-11	8.9634904e-11	8.9406024e-11	8.8851697e-11	8.9423906e-11	8.936072e-11	8.9708817e-11	8.9620596e-11	8.9466816e-11	8.9193826e-11	8.9814912e-11	8.9192639e-11	8.9370261e-11	8.9735039e-11	8.9339265e-11	8.907939e-11	9.0170156e-11	8.9109192e-11	8.9174758e-11	8.9237936e-11	8.9444167e-11	8.8792092e-11	8.939887e-11	8.9265352e-11	8.9868557e-11	8.9851862e-11	8.9328538e-11	8.9032899e-11	8.8813554e-11	8.9128267e-11	8.9594374e-11	8.9224822e-11	8.9177138e-11	8.9097271e-11	8.963371e-11	8.9789877e-11	8.9855443e-11	8.9181912e-11	8.9096078e-11	8.9295155e-11	8.9270126e-11	8.8955412e-11	8.9506159e-11	8.9527614e-11	8.924151e-11	8.9016204e-11	8.9638477e-11	8.8656193e-11	8.8964947e-11	8.9210521e-11	8.9123493e-11	8.9065082e-11	8.974696e-11	8.9316617e-11	8.9921008e-11	8.8643079e-11	8.8991176e-11	8.911992e-11	8.9251051e-11	8.9152109e-11	8.8730107e-11	8.9189059e-11	8.9707623e-11	8.9397677e-11	8.8688383e-11	8.916045e-11	8.9535962e-11	8.8855277e-11	8.9382182e-11	8.8796866e-11	8.8690763e-11	8.8786131e-11	8.8690763e-11	8.9435827e-11	8.8635932e-11	8.8877926e-11	8.8370096e-11	8.8515528e-11	8.8787325e-11	8.927966e-11	8.88064e-11	8.8640699e-11	8.9246284e-11	8.9251051e-11	8.9155683e-11	8.9017398e-11	8.9094884e-11	8.9348799e-11	8.8773024e-11	8.9028125e-11	8.8914882e-11	8.9024552e-11	8.8728913e-11	8.9187865e-11	8.8844543e-11	8.8749182e-11	8.9066275e-11	8.846069e-11	8.8775404e-11	8.9284427e-11	8.9233169e-11	8.8547718e-11	8.9533575e-11	8.8993556e-11	8.9243897e-11	8.8897001e-11	8.9508539e-11	8.8663347e-11	8.9812525e-11	8.9386949e-11	8.9485891e-11	8.8738447e-11	8.9307076e-11	8.9684975e-11	8.9208134e-11	8.9010244e-11	8.9289194e-11	8.9301115e-11	8.962537e-11	8.9820873e-11	8.9445361e-11	8.920456e-11	8.94394e-11	8.920456e-11	8.9133034e-11	8.8916069e-11	3.8992014e-09	3.9874628e-09	4.0502646e-09	4.0518393e-09	4.051818e-09	4.0518655e-09	4.0518655e-09	4.0518415e-09	4.0518513e-09	4.05185e-09	4.0518491e-09	4.0518606e-09	4.0518491e-09	4.0518633e-09	4.0518655e-09	4.0518597e-09	4.0518682e-09	4.0518238e-09	4.0518144e-09	4.0518287e-09	4.0518415e-09	4.0518526e-09	4.05183e-09	4.0518655e-09	4.05185e-09	4.0518642e-09	4.0518584e-09	4.0518535e-09	4.0518344e-09	4.0518082e-09	4.051806e-09	4.0517132e-09	4.0516737e-09	4.0507655e-09	4.0507464e-09	4.0495411e-09	4.0489185e-09	4.0466905e-09	4.0422643e-09	4.0376285e-09	4.0229953e-09	3.9785424e-09	3.9546935e-09	3.9401118e-09	3.9454582e-09	3.9234425e-09	3.8848307e-09	3.9544275e-09	3.8971688e-09	3.8473322e-09	3.3919123e-09	3.6339596e-09	3.8001371e-09	2.2448243e-09	1.7866709e-09	1.4085713e-09	3.2303835e-10	9.23338e-11	8.9705236e-11	9.0556389e-11	8.9599141e-11	1.0373855e-10	1.0166312e-10	9.0224987e-11	9.2093e-11	1.1984969e-10	1.2843991e-10	9.9257477e-11	2.2826696e-10	9.0193998e-11
8.8936337e-11	8.9435827e-11	8.947993e-11	8.967186e-11	8.9435827e-11	8.9301115e-11	8.877183e-11	8.8664541e-11	8.9278467e-11	8.8477378e-11	8.8819514e-11	8.8889847e-11	8.9011437e-11	8.916641e-11	8.9521654e-11	8.9028125e-11	8.8994749e-11	8.9595567e-11	8.9657552e-11	8.9054354e-11	8.9550263e-11	8.9086544e-11	8.8875539e-11	8.9150916e-11	8.9438207e-11	8.9128267e-11	8.873368e-11	8.9036473e-11	8.893157e-11	8.9500199e-11	8.9553844e-11	8.9390523e-11	8.9469203e-11	8.9290388e-11	8.920456e-11	8.8769443e-11	8.9190252e-11	8.8869578e-11	8.9370261e-11	8.8999516e-11	8.9040046e-11	8.9321384e-11	8.8575133e-11	8.9093691e-11	8.9488278e-11	8.8926803e-11	8.9099651e-11	8.9282047e-11	8.9065082e-11	8.9179525e-11	8.940125e-11	8.9309463e-11	8.9199786e-11	8.9500199e-11	8.8956606e-11	8.9744573e-11	8.9527614e-11	8.95145e-11	8.9710003e-11	8.916403e-11	8.9012631e-11	8.9330918e-11	8.939887e-11	8.9309463e-11	8.9574105e-11	8.92737e-11	8.9762454e-11	8.9403637e-11	8.9364301e-11	8.916641e-11	8.9640864e-11	8.9930542e-11	8.9819679e-11	8.9221248e-11	8.9295155e-11	8.9677821e-11	8.9969879e-11	8.9530001e-11	8.9522847e-11	8.9367874e-11	8.9628943e-11	8.9092504e-11	8.971239e-11	8.9129454e-11	8.9695702e-11	8.9714777e-11	8.9323771e-11	8.8856464e-11	8.9124687e-11	8.8845736e-11	8.9211707e-11	8.9113959e-11	8.9094884e-11	8.9233169e-11	8.9595567e-11	8.9730272e-11	8.9538342e-11	8.9270126e-11	8.962775e-11	8.9175951e-11	8.9231976e-11	8.8809973e-11	8.9425092e-11	8.91986e-11	8.8609703e-11	8.9017398e-11	8.9400064e-11	8.916641e-11	8.9013824e-11	8.8778984e-11	8.8839776e-11	8.9024552e-11	8.9475163e-11	8.9547883e-11	8.9868557e-11	8.889342e-11	8.9067469e-11	8.8941104e-11	8.9446554e-11	8.943344e-11	8.8821894e-11	8.9228402e-11	8.9121113e-11	8.9218861e-11	8.8359361e-11	8.9396483e-11	8.962537e-11	8.9153296e-11	8.9680201e-11	8.9110386e-11	8.8796866e-11	8.8964947e-11	8.8787325e-11	8.9154489e-11	8.9009057e-11	8.8681229e-11	8.9147335e-11	8.8790905e-11	8.8365322e-11	8.9470396e-11	8.9282047e-11	8.8703878e-11	8.9384562e-11	8.8820701e-11	8.9075809e-11	8.889342e-11	8.9253431e-11	8.8911302e-11	8.8514335e-11	8.8973294e-11	8.9184292e-11	8.9057928e-11	8.9303502e-11	8.8547718e-11	8.8616857e-11	8.9265352e-11	8.9086544e-11	8.8554865e-11	8.8442809e-11	8.9178331e-11	8.892799e-11	8.8584667e-11	8.9111572e-11	8.8377243e-11	8.9296348e-11	8.8775404e-11	8.9812525e-11	8.8470231e-11	8.9526421e-11	8.9304696e-11	8.8653813e-11	8.8689577e-11	8.8795672e-11	8.9462049e-11	8.908773e-11	8.9162837e-11	8.9131841e-11	8.9384562e-11	8.935476e-11	8.9650398e-11	8.9258205e-11	8.9266546e-11	8.9586026e-11	8.9400064e-11	8.936072e-11	8.9061508e-11	3.0845979e-09	3.8643209e-09	4.0471009e-09	4.0517856e-09	4.0518096e-09	4.0518655e-09	4.0518655e-09	4.0518371e-09	4.0518549e-09	4.0518491e-09	4.0518491e-09	4.0518606e-09	4.0518535e-09	4.0518682e-09	4.0518655e-09	4.0518571e-09	4.0518682e-09	4.0518238e-09	4.0518238e-09	4.05183e-09	4.0518429e-09	4.0518584e-09	4.0518358e-09	4.0518597e-09	4.0518393e-09	4.0518535e-09	4.0518309e-09	4.05183e-09	4.0517549e-09	4.0516963e-09	4.051639e-09	4.0507011e-09	4.0504018e-09	4.048033e-09	4.0480272e-09	4.0447641e-09	4.040642e-09	4.0130366e-09	3.9818682e-09	3.9637689e-09	3.931258e-09	3.8380672e-09	3.7238244e-09	3.600259e-09	3.6528292e-09	3.413644e-09	2.8568163e-09	3.7178018e-09	3.0377318e-09	2.4901512e-09	7.8986906e-10	1.3642624e-09	2.1391418e-09	1.1085177e-10	9.1849812e-11	9.7160585e-11	9.2616331e-11	9.8151216e-11	8.9497812e-11	9.12335e-11	9.0073594e-11	2.0122552e-10	8.967424e-11	9.1406355e-11	9.7823388e-11	9.4883691e-11	1.2311245e-10	9.0993893e-11	9.3618877e-11	9.0273865e-11
8.8862424e-11	8.9583646e-11	8.9836368e-11	8.9499005e-11	8.9738612e-11	8.9107999e-11	8.9220055e-11	8.911992e-11	8.9226015e-11	8.8712225e-11	8.9102038e-11	8.8745601e-11	8.9191446e-11	8.8743221e-11	8.9434633e-11	8.9149722e-11	8.8985215e-11	8.935476e-11	8.9816099e-11	8.8756329e-11	8.9288008e-11	8.971239e-11	8.8534603e-11	8.9283234e-11	8.931185e-11	8.935238e-11	8.9466816e-11	8.8467844e-11	8.8916069e-11	8.9224822e-11	8.943344e-11	8.9128267e-11	8.9652785e-11	8.8984022e-11	8.924509e-11	8.8904148e-11	8.9274893e-11	8.8904148e-11	8.9365494e-11	8.9215288e-11	8.9042433e-11	8.9020978e-11	8.8601362e-11	8.8757522e-11	8.9775569e-11	8.8871965e-11	8.9234363e-11	8.900667e-11	8.931185e-11	8.9323771e-11	8.8641892e-11	8.9065082e-11	8.932019e-11	8.9367874e-11	8.9210521e-11	8.9397677e-11	8.9365494e-11	8.95145e-11	8.9751727e-11	8.9288008e-11	8.8963753e-11	8.9408404e-11	8.9209327e-11	8.9440594e-11	8.9606295e-11	8.9558611e-11	8.9916234e-11	8.8974487e-11	8.9226015e-11	8.9646825e-11	8.9692122e-11	8.9760074e-11	8.9826833e-11	8.9774375e-11	8.9353573e-11	8.9117533e-11	8.9739806e-11	8.9450128e-11	8.9313036e-11	8.9538342e-11	8.9385756e-11	8.9508539e-11	8.9657552e-11	8.9359534e-11	8.9434633e-11	8.9663513e-11	8.9497812e-11	8.8763483e-11	8.9323771e-11	8.9007864e-11	8.9357147e-11	8.9310656e-11	8.8850503e-11	8.9571725e-11	8.9690935e-11	8.9929349e-11	8.9268933e-11	8.9494238e-11	8.9324957e-11	8.9414365e-11	8.8706265e-11	8.8745601e-11	8.91986e-11	8.9098465e-11	8.8820701e-11	8.9030512e-11	8.9509733e-11	8.8980448e-11	8.9508539e-11	8.8734874e-11	8.8967334e-11	8.8937531e-11	8.9615829e-11	8.936072e-11	8.9534768e-11	8.8974487e-11	8.9096078e-11	8.9090117e-11	8.9695702e-11	8.9028125e-11	8.954669e-11	8.9259392e-11	8.8864811e-11	8.923555e-11	8.8975674e-11	8.8914882e-11	8.8787325e-11	8.9243897e-11	8.9571725e-11	8.9349993e-11	8.8978061e-11	8.8993556e-11	8.8788518e-11	8.8876732e-11	8.9001903e-11	8.8038694e-11	8.9141375e-11	8.8989982e-11	8.865262e-11	8.9386949e-11	8.927966e-11	8.9370261e-11	8.9104425e-11	8.9367874e-11	8.8716992e-11	8.9212901e-11	8.8851697e-11	8.939291e-11	8.8514335e-11	8.9111572e-11	8.9060315e-11	8.8593015e-11	8.9940076e-11	8.8351021e-11	8.8662154e-11	8.8950645e-11	8.908177e-11	8.9099651e-11	8.8504801e-11	8.8877926e-11	8.8951832e-11	8.8818321e-11	8.9318997e-11	8.8706265e-11	8.8832622e-11	8.904482e-11	8.9792257e-11	8.8829048e-11	8.9484697e-11	8.9280854e-11	8.8528643e-11	8.8737261e-11	8.868719e-11	8.9022165e-11	8.9196213e-11	8.9247471e-11	8.9140188e-11	8.940125e-11	8.9175951e-11	8.9407211e-11	8.912588e-11	8.9539536e-11	8.9776762e-11	8.9602714e-11	8.943344e-11	8.9016204e-11	4.0868903e-10	2.6691331e-09	4.0178731e-09	4.0516368e-09	4.0518047e-09	4.0518655e-09	4.0518633e-09	4.0518406e-09	4.0518491e-09	4.0518513e-09	4.0518455e-09	4.0518655e-09	4.0518526e-09	4.0518682e-09	4.0518655e-09	4.0518535e-09	4.0518682e-09	4.0518238e-09	4.0518251e-09	4.0518273e-09	4.0518358e-09	4.0518606e-09	4.0518322e-09	4.0518344e-09	4.0517989e-09	4.0518082e-09	4.05175e-09	4.05175e-09	4.0513743e-09	4.0505244e-09	4.0500656e-09	4.0479291e-09	4.0473811e-09	4.0301207e-09	4.0301922e-09	3.9963139e-09	3.9744954e-09	3.9147974e-09	3.8486818e-09	3.7766079e-09	3.5107102e-09	2.4215057e-09	1.7112234e-09	1.2662879e-09	1.4268615e-09	8.2251334e-10	3.7525916e-10	1.697227e-09	4.4031764e-10	2.157178e-10	1.2328649e-10	1.104405e-10	1.0079647e-10	1.1817361e-10	9.6910244e-11	1.6523505e-10	1.1941458e-10	1.1631752e-10	8.9421519e-11	9.4440233e-11	9.1955908e-11	4.0088083e-10	8.9690935e-11	9.1716301e-11	9.1603052e-11	9.0706595e-11	8.9650398e-11	9.0073594e-11	8.9740999e-11	9.0396648e-11
8.9026939e-11	8.9456088e-11	8.9895973e-11	8.9651592e-11	8.9313036e-11	8.935476e-11	8.9261779e-11	8.9332111e-11	8.9330918e-11	8.8578707e-11	8.8532216e-11	8.8957793e-11	8.8992369e-11	8.8755142e-11	8.9562184e-11	8.8932764e-11	8.8901768e-11	8.8854084e-11	8.9622983e-11	8.8910108e-11	8.9369068e-11	8.9233169e-11	8.8582287e-11	8.9330918e-11	8.9013824e-11	8.9457282e-11	8.9507353e-11	8.8527449e-11	8.9367874e-11	8.9183098e-11	8.9719544e-11	8.9113959e-11	8.9394103e-11	8.9146149e-11	8.9679014e-11	8.9078196e-11	8.9253431e-11	8.8907728e-11	8.892799e-11	8.9334498e-11	8.9150916e-11	8.8957793e-11	8.876587e-11	8.9068662e-11	8.9550263e-11	8.9115153e-11	8.9485891e-11	8.8851697e-11	8.9535962e-11	8.8848123e-11	8.8788518e-11	8.9035279e-11	8.8882693e-11	8.9165217e-11	8.951808e-11	8.939529e-11	8.904124e-11	8.9135414e-11	8.9257012e-11	8.915807e-11	8.9321384e-11	8.920694e-11	8.9135414e-11	8.9369068e-11	8.971239e-11	8.9414365e-11	8.9503772e-11	8.8669308e-11	8.9446554e-11	8.9388143e-11	8.9603908e-11	8.9491851e-11	8.979345e-11	9.0245256e-11	8.8997136e-11	8.9205747e-11	9.0207106e-11	8.9110386e-11	8.9349993e-11	8.9181912e-11	8.9315423e-11	8.9620596e-11	8.9442974e-11	8.9504966e-11	8.9714777e-11	8.9489471e-11	8.9524041e-11	8.9282047e-11	8.9361914e-11	8.9020978e-11	8.9451321e-11	8.9303502e-11	8.9233169e-11	8.9100845e-11	8.974696e-11	8.9886439e-11	8.9228402e-11	8.9499005e-11	8.8999516e-11	8.9344032e-11	8.8588248e-11	8.9122307e-11	8.8800439e-11	8.9661133e-11	8.9063888e-11	8.9069849e-11	8.9327344e-11	8.8968527e-11	8.9124687e-11	8.8901768e-11	8.931185e-11	8.939529e-11	8.9576492e-11	8.9419132e-11	8.9214094e-11	8.9098465e-11	8.8625204e-11	8.9086544e-11	8.9247471e-11	8.9326151e-11	8.9648018e-11	8.9129454e-11	8.9550263e-11	8.9220055e-11	8.8902961e-11	8.9127074e-11	8.9272506e-11	8.9026939e-11	8.9591987e-11	8.9307076e-11	8.9117533e-11	8.9073429e-11	8.881236e-11	8.8999516e-11	8.9107999e-11	8.8488113e-11	8.9057928e-11	8.9122307e-11	8.8706265e-11	8.9572912e-11	8.9450128e-11	8.9427479e-11	8.9460855e-11	8.935476e-11	8.9288008e-11	8.8939911e-11	8.8881499e-11	8.8798052e-11	8.9017398e-11	8.9489471e-11	8.8997136e-11	8.9106805e-11	8.8945872e-11	8.8695537e-11	8.8418967e-11	8.9152109e-11	8.8976868e-11	8.9100845e-11	8.9237936e-11	8.8566786e-11	8.8988789e-11	8.8880306e-11	8.9308269e-11	8.9065082e-11	8.9026939e-11	8.9675434e-11	8.9357147e-11	8.8547718e-11	8.9564571e-11	8.9410791e-11	8.8469038e-11	8.8939911e-11	8.9100845e-11	8.9028125e-11	8.9553844e-11	8.9153296e-11	8.9377408e-11	8.9913854e-11	8.9456088e-11	8.9715964e-11	8.9247471e-11	9.0016376e-11	8.9409598e-11	8.9295155e-11	8.9810138e-11	8.8979255e-11	8.9496618e-11	1.8329049e-10	3.9226227e-09	4.0501811e-09	4.0518024e-09	4.0518655e-09	4.0518535e-09	4.0518442e-09	4.0518464e-09	4.0518477e-09	4.0518442e-09	4.0518655e-09	4.0518584e-09	4.0518717e-09	4.0518655e-09	4.0518562e-09	4.0518682e-09	4.0518309e-09	4.0518287e-09	4.05183e-09	4.0518287e-09	4.0518491e-09	4.051806e-09	4.0517487e-09	4.0516723e-09	4.0516595e-09	4.0510826e-09	4.0511359e-09	4.0491797e-09	4.047624e-09	4.0466013e-09	4.0283599e-09	4.0212051e-09	3.9446406e-09	3.9448107e-09	3.8848023e-09	3.8238586e-09	3.2994119e-09	2.5159361e-09	1.9881978e-09	1.0188451e-09	1.2709404e-10	1.1159683e-10	1.4984394e-10	1.0555649e-10	1.0345842e-10	2.2480989e-10	1.0959173e-10	1.2799764e-10	1.2456085e-10	9.7234498e-11	1.4051224e-10	1.0137225e-10	2.4678612e-10	1.3108278e-10	2.5939609e-10	1.0253096e-10	2.6551511e-10	9.1494569e-11	1.2010241e-10	9.4796664e-11	1.397648e-10	8.9664706e-11	9.0757853e-11	8.9863783e-11	9.009863e-11	8.9637291e-11	9.013558e-11	8.9688548e-11	8.9882858e-11
8.9105612e-11	8.9261779e-11	8.9813719e-11	8.9144955e-11	8.9249858e-11	8.9435827e-11	8.9400064e-11	8.8947065e-11	8.9292775e-11	8.818174e-11	8.9231976e-11	8.8758716e-11	8.8844543e-11	8.9215288e-11	8.9363107e-11	8.8678842e-11	8.9290388e-11	8.8871965e-11	8.9396483e-11	8.9596754e-11	8.9291581e-11	8.908535e-11	8.8957793e-11	8.9669473e-11	8.9153296e-11	8.8962566e-11	8.9417945e-11	8.8758716e-11	8.9535962e-11	8.9252244e-11	8.9229589e-11	8.9072236e-11	8.9634904e-11	8.9652785e-11	8.9472776e-11	8.8882693e-11	8.9346419e-11	8.9315423e-11	8.9298735e-11	8.9153296e-11	8.9563378e-11	8.9229589e-11	8.8730107e-11	8.9221248e-11	8.9541922e-11	8.8744408e-11	8.9415558e-11	8.9535962e-11	8.9490658e-11	8.9068662e-11	8.9379795e-11	8.8712225e-11	8.8829048e-11	8.9735039e-11	8.9566951e-11	8.9565765e-11	8.9122307e-11	8.9193826e-11	8.9309463e-11	8.8979255e-11	8.9372641e-11	8.9694509e-11	8.9346419e-11	8.9197406e-11	8.9276087e-11	8.98316e-11	8.9704043e-11	8.8858851e-11	8.9315423e-11	8.9721924e-11	8.9315423e-11	8.9564571e-11	8.9601528e-11	8.9409598e-11	8.9296348e-11	8.9309463e-11	8.9986574e-11	8.9177138e-11	8.9403637e-11	8.8886266e-11	8.9295155e-11	8.9092504e-11	8.9525234e-11	8.9630137e-11	8.9427479e-11	8.9060315e-11	8.9135414e-11	8.9545496e-11	8.9338072e-11	8.9136608e-11	8.9289194e-11	8.9098465e-11	8.9488278e-11	8.9230782e-11	8.9679014e-11	8.9462049e-11	8.9178331e-11	8.9243897e-11	8.9216481e-11	8.9146149e-11	8.9161643e-11	8.8995943e-11	8.8944685e-11	8.9348799e-11	8.9071042e-11	8.94394e-11	8.8764676e-11	8.9040046e-11	8.9208134e-11	8.8796866e-11	8.9365494e-11	8.9057928e-11	8.947397e-11	8.9174758e-11	8.9648018e-11	8.8993556e-11	8.8843356e-11	8.9019785e-11	8.9285621e-11	8.9329731e-11	8.9230782e-11	8.9136608e-11	8.947397e-11	8.9183098e-11	8.8941104e-11	8.9088924e-11	8.9229589e-11	8.924509e-11	8.9564571e-11	8.9144955e-11	8.9043627e-11	8.8761103e-11	8.8703878e-11	8.9226015e-11	8.9252244e-11	8.8641892e-11	8.920098e-11	8.9223628e-11	8.8714605e-11	8.9638477e-11	8.9140188e-11	8.9634904e-11	8.9127074e-11	8.9699276e-11	8.9292775e-11	8.8682423e-11	8.8924416e-11	8.8562019e-11	8.8873159e-11	8.9009057e-11	8.8876732e-11	8.8608509e-11	8.8905341e-11	8.8944685e-11	8.8476192e-11	8.8984022e-11	8.8387977e-11	8.900667e-11	8.9415558e-11	8.861447e-11	8.9209327e-11	8.9009057e-11	8.9078196e-11	8.9252244e-11	8.8969714e-11	8.962537e-11	8.9489471e-11	8.8528643e-11	8.947993e-11	8.9388143e-11	8.8373669e-11	8.8937531e-11	8.9588413e-11	8.9442974e-11	8.9526421e-11	8.9080583e-11	8.9367874e-11	8.9820873e-11	8.9528808e-11	8.9761268e-11	8.9116346e-11	8.9786296e-11	8.954669e-11	8.892561e-11	8.9928155e-11	8.920098e-11	8.9202173e-11	9.0182077e-11	3.404415e-09	4.0468979e-09	4.0517416e-09	4.0518655e-09	4.0518597e-09	4.0518513e-09	4.0518429e-09	4.0518455e-09	4.0518415e-09	4.0518633e-09	4.0518633e-09	4.0518775e-09	4.0518655e-09	4.0518606e-09	4.0518726e-09	4.0518371e-09	4.0518202e-09	4.05183e-09	4.0518189e-09	4.051794e-09	4.0517429e-09	4.0511479e-09	4.0504231e-09	4.0502064e-09	4.0485597e-09	4.0486543e-09	4.0426484e-09	4.0239168e-09	4.011333e-09	3.9413286e-09	3.9281787e-09	3.6468331e-09	3.6484864e-09	2.9004885e-09	2.306167e-09	6.4186717e-10	1.4669443e-10	1.0523344e-10	1.4280702e-10	9.3280321e-11	2.0831729e-10	1.0563756e-10	9.7474105e-11	9.7351321e-11	1.7527367e-10	9.4223268e-11	2.8875613e-10	1.2702371e-10	1.273861e-10	3.3692624e-10	9.8247778e-11	1.6309525e-10	1.1142755e-10	9.5347411e-11	9.0047365e-11	1.5581156e-10	9.4508179e-11	1.3541723e-10	8.9910281e-11	9.0431225e-11	8.9832794e-11	9.0974818e-11	9.0228568e-11	9.0306054e-11	9.0259564e-11	9.0559969e-11	8.9844715e-11	8.9744573e-11
8.931423e-11	8.9057928e-11	8.9930542e-11	8.876587e-11	8.8881499e-11	8.9839941e-11	8.9208134e-11	8.8742028e-11	8.9357147e-11	8.8467844e-11	8.924151e-11	8.8984022e-11	8.8848123e-11	8.9075809e-11	8.8696724e-11	8.9071042e-11	8.8843356e-11	8.8716992e-11	8.9605101e-11	8.9173564e-11	8.9549076e-11	8.9478737e-11	8.8708645e-11	8.9103232e-11	8.8988789e-11	8.9267739e-11	8.9299929e-11	8.8881499e-11	8.9576492e-11	8.9129454e-11	8.9636097e-11	8.9025745e-11	8.9682588e-11	8.932019e-11	8.9004283e-11	8.8968527e-11	8.932019e-11	8.893395e-11	8.8981635e-11	8.8969714e-11	8.990432e-11	8.9153296e-11	8.8849317e-11	8.9494238e-11	8.9326151e-11	8.8821894e-11	8.9403637e-11	8.9565765e-11	8.9557417e-11	8.9169991e-11	8.9078196e-11	8.8980448e-11	8.9074623e-11	8.9557417e-11	8.9251051e-11	8.9651592e-11	8.9234363e-11	8.9332111e-11	8.9116346e-11	8.9321384e-11	8.9248664e-11	8.9231976e-11	8.9488278e-11	8.9240323e-11	8.9490658e-11	8.9779149e-11	8.9880478e-11	8.8981635e-11	8.8969714e-11	8.9535962e-11	8.9596754e-11	8.9516887e-11	8.951212e-11	8.8849317e-11	8.9588413e-11	8.9054354e-11	8.9469203e-11	8.8958986e-11	8.9527614e-11	8.8973294e-11	8.923913e-11	8.9400064e-11	8.9099651e-11	8.9214094e-11	8.9667093e-11	8.8941104e-11	8.8850503e-11	8.9369068e-11	8.9130647e-11	8.8691957e-11	8.9326151e-11	8.9257012e-11	8.9138995e-11	8.9673054e-11	8.9918621e-11	8.9332111e-11	8.9169991e-11	8.9662319e-11	8.9334498e-11	8.931781e-11	8.9268933e-11	8.8701498e-11	8.9355953e-11	8.9277273e-11	8.9155683e-11	8.9310656e-11	8.9231976e-11	8.8899381e-11	8.8969714e-11	8.8709838e-11	8.9422712e-11	8.91986e-11	8.9415558e-11	8.8678842e-11	8.9667093e-11	8.8945872e-11	8.915807e-11	8.9309463e-11	8.9131841e-11	8.951212e-11	8.9011437e-11	8.9618216e-11	8.9262972e-11	8.9088924e-11	8.8854084e-11	8.8683616e-11	8.9272506e-11	8.9260585e-11	8.9478737e-11	8.9417945e-11	8.9289194e-11	8.8521489e-11	8.9258205e-11	8.9264166e-11	8.9458475e-11	8.8900574e-11	8.8716992e-11	8.9018591e-11	8.8924416e-11	8.9500199e-11	8.8904148e-11	8.9566951e-11	8.8975674e-11	8.9478737e-11	8.939529e-11	8.9215288e-11	8.8974487e-11	8.8541757e-11	8.8705071e-11	8.9097271e-11	8.8943491e-11	8.904482e-11	8.8882693e-11	8.8752755e-11	8.9102038e-11	8.8792092e-11	8.8604936e-11	8.9154489e-11	8.893157e-11	8.8739641e-11	8.9435827e-11	8.8582287e-11	8.9093691e-11	8.892799e-11	8.9402444e-11	8.9549076e-11	8.9446554e-11	8.834506e-11	8.975292e-11	8.966828e-11	8.9175951e-11	8.8793285e-11	8.9416752e-11	8.9377408e-11	8.9177138e-11	8.9053161e-11	8.951212e-11	8.959318e-11	8.9499005e-11	8.9568145e-11	8.9425092e-11	8.9328538e-11	8.9563378e-11	8.9155683e-11	9.0195185e-11	8.9187865e-11	8.9068662e-11	9.0183264e-11	8.0502532e-10	4.0151433e-09	4.0514339e-09	4.051862e-09	4.0518606e-09	4.0518455e-09	4.0518477e-09	4.0518455e-09	4.051838e-09	4.0518633e-09	4.0518597e-09	4.0518691e-09	4.0518642e-09	4.0518606e-09	4.0518642e-09	4.0518335e-09	4.051806e-09	4.0518082e-09	4.0517509e-09	4.0516355e-09	4.0513233e-09	4.0486756e-09	4.0474286e-09	4.046909e-09	4.0367998e-09	4.0378727e-09	3.9835348e-09	3.9331498e-09	3.9139332e-09	3.6144545e-09	3.473722e-09	1.404089e-09	1.4097729e-09	2.8139138e-10	1.1089111e-10	8.9644438e-11	9.0296513e-11	2.1581674e-10	2.3211147e-10	9.4113599e-11	1.8053556e-10	1.5006567e-10	1.0892058e-10	8.9283234e-11	2.2008682e-10	9.5919619e-11	1.7452384e-10	1.0959412e-10	2.0959759e-10	2.1763111e-10	9.0581424e-11	2.454629e-10	1.2713457e-10	9.0189224e-11	8.9717157e-11	8.9954384e-11	9.0184457e-11	1.2744213e-10	8.9638477e-11	8.9974653e-11	8.9442974e-11	9.0008029e-11	9.0148694e-11	9.0759046e-11	9.0099816e-11	9.080435e-11	8.9556224e-11	9.0203532e-11
8.9179525e-11	8.8875539e-11	8.975292e-11	8.9233169e-11	8.943344e-11	8.9595567e-11	8.8858851e-11	8.885289e-11	8.9495432e-11	8.8724146e-11	8.9154489e-11	8.9353573e-11	8.87313e-11	8.893157e-11	8.9316617e-11	8.9303502e-11	8.8744408e-11	8.861805e-11	8.9687355e-11	8.8862424e-11	8.9171177e-11	8.9307076e-11	8.8755142e-11	8.9001903e-11	8.9003097e-11	8.9023358e-11	8.8781364e-11	8.8861238e-11	8.8968527e-11	8.8939911e-11	8.9659939e-11	8.9472776e-11	8.9586026e-11	8.9386949e-11	8.8770637e-11	8.9175951e-11	8.916403e-11	8.9123493e-11	8.92737e-11	8.8745601e-11	8.9482317e-11	8.8879119e-11	8.881236e-11	8.9252244e-11	8.9574105e-11	8.8864811e-11	8.9112766e-11	8.8967334e-11	8.9186679e-11	8.940125e-11	8.8993556e-11	8.9149722e-11	8.939291e-11	8.9917428e-11	8.9848289e-11	8.9855443e-11	8.9463242e-11	8.9663513e-11	8.9056741e-11	8.9545496e-11	8.963133e-11	8.9640864e-11	8.9059121e-11	8.9010244e-11	8.9608675e-11	8.9339265e-11	8.9669473e-11	8.9075809e-11	8.9357147e-11	8.9605101e-11	8.9800604e-11	8.9248664e-11	8.9853056e-11	8.9069849e-11	8.9146149e-11	8.955265e-11	9.0136773e-11	8.9115153e-11	8.9762454e-11	8.8866005e-11	8.9262972e-11	8.9346419e-11	8.9497812e-11	8.9103232e-11	8.9413171e-11	8.9303502e-11	8.9408404e-11	8.9353573e-11	8.8963753e-11	8.8551291e-11	8.9465629e-11	8.932019e-11	8.9189059e-11	8.9663513e-11	9.0073594e-11	8.9310656e-11	8.9191446e-11	8.9501392e-11	8.9442974e-11	8.8873159e-11	8.8892227e-11	8.9156876e-11	8.9390523e-11	8.9463242e-11	8.9270126e-11	8.8993556e-11	8.9429866e-11	8.862043e-11	8.8724146e-11	8.8455923e-11	8.8922029e-11	8.975292e-11	8.9563378e-11	8.9020978e-11	8.9365494e-11	8.9107999e-11	8.9450128e-11	8.920098e-11	8.8809973e-11	8.9329731e-11	8.8963753e-11	8.9841135e-11	8.9367874e-11	8.8691957e-11	8.8907728e-11	8.8856464e-11	8.9478737e-11	8.9409598e-11	8.8979255e-11	8.908773e-11	8.9429866e-11	8.8986409e-11	8.9001903e-11	8.8856464e-11	8.9348799e-11	8.8871965e-11	8.9050781e-11	8.9156876e-11	8.8911302e-11	8.9286814e-11	8.8776597e-11	8.9740999e-11	8.9217668e-11	8.8982828e-11	8.8842163e-11	8.9293968e-11	8.9060315e-11	8.904482e-11	8.8851697e-11	8.90472e-11	8.8873159e-11	8.923913e-11	8.9301115e-11	8.8371283e-11	8.9042433e-11	8.8777791e-11	8.8564406e-11	8.8982828e-11	8.8858851e-11	8.8924416e-11	8.9050781e-11	8.8523876e-11	8.8764676e-11	8.92737e-11	8.9177138e-11	8.9247471e-11	8.920098e-11	8.861805e-11	8.9402444e-11	8.9050781e-11	8.8978061e-11	8.947397e-11	8.9370261e-11	8.9060315e-11	8.8972101e-11	8.893157e-11	8.9582453e-11	8.9133034e-11	8.9547883e-11	8.951808e-11	8.9838754e-11	8.9050781e-11	8.9502579e-11	8.9388143e-11	8.959318e-11	8.9266546e-11	8.920098e-11	8.9997301e-11	8.9028125e-11	3.9181676e-09	4.0493982e-09	4.0518429e-09	4.051838e-09	4.0518406e-09	4.0518464e-09	4.0518358e-09	4.0518406e-09	4.0518562e-09	4.0518597e-09	4.0518655e-09	4.051862e-09	4.0518535e-09	4.0518549e-09	4.0518024e-09	4.0517474e-09	4.051719e-09	4.0514903e-09	4.0501726e-09	4.0490811e-09	4.0380277e-09	4.0218677e-09	4.0151611e-09	3.9614467e-09	3.9644603e-09	3.8538626e-09	3.5284282e-09	3.2581773e-09	1.3011875e-09	9.3917274e-10	9.1734183e-11	9.0956936e-11	8.9686161e-11	8.9177138e-11	9.0787655e-11	8.9078196e-11	2.6566768e-10	1.2216832e-10	1.0399128e-10	1.4613773e-10	1.7437006e-10	1.7026092e-10	8.9009057e-11	1.4700675e-10	9.0816271e-11	9.1251381e-11	8.9551457e-11	1.413622e-10	9.6646795e-11	9.0184457e-11	1.7529871e-10	9.460116e-11	9.0022337e-11	9.0383541e-11	9.0381154e-11	9.0294133e-11	9.0650563e-11	8.9745766e-11	8.9982993e-11	8.9715964e-11	8.9849482e-11	9.0095049e-11	8.9943657e-11	8.9962732e-11	9.010459e-11	8.9717157e-11	9.0281019e-11
8.9605101e-11	8.8943491e-11	8.9397677e-11	8.920098e-11	8.9435827e-11	8.958722e-11	8.8982828e-11	8.899833e-11	8.9708817e-11	8.9100845e-11	8.9234363e-11	8.899833e-11	8.8563212e-11	8.9522847e-11	8.9390523e-11	8.9451321e-11	8.8708645e-11	8.8628778e-11	8.9103232e-11	8.8963753e-11	8.9333305e-11	8.9224822e-11	8.9031706e-11	8.9501392e-11	8.9067469e-11	8.9178331e-11	8.920694e-11	8.8609703e-11	8.8943491e-11	8.8746795e-11	8.9476357e-11	8.9384562e-11	8.9240323e-11	8.9378602e-11	8.8680036e-11	8.8932764e-11	8.9318997e-11	8.9212901e-11	8.8789712e-11	8.8997136e-11	8.9720738e-11	8.9042433e-11	8.8777791e-11	8.8775404e-11	8.9835174e-11	8.9195019e-11	8.9267739e-11	8.8991176e-11	8.8974487e-11	8.9147335e-11	8.8523876e-11	8.9127074e-11	8.9315423e-11	8.9901933e-11	8.9444167e-11	8.9272506e-11	8.9679014e-11	8.9388143e-11	8.9490658e-11	8.9028125e-11	8.9397677e-11	8.9789877e-11	8.912588e-11	8.8970907e-11	8.9048394e-11	8.9481124e-11	8.9816099e-11	8.9221248e-11	8.9432246e-11	8.9562184e-11	9.0050946e-11	8.9924582e-11	8.9667093e-11	8.9348799e-11	8.9686161e-11	8.9222442e-11	9.025479e-11	8.9077003e-11	8.9563378e-11	8.9192639e-11	8.9559804e-11	8.9215288e-11	8.9457282e-11	8.9032899e-11	8.9601528e-11	8.9669473e-11	8.9116346e-11	8.9670667e-11	8.9414365e-11	8.8682423e-11	8.9693315e-11	8.9448934e-11	8.9057928e-11	8.9334498e-11	9.0347778e-11	8.9309463e-11	8.9220055e-11	8.9295155e-11	8.9450128e-11	8.903886e-11	8.8968527e-11	8.935476e-11	8.9342839e-11	8.916403e-11	8.9205747e-11	8.9075809e-11	8.9067469e-11	8.908177e-11	8.8742028e-11	8.8433275e-11	8.8805206e-11	8.9189059e-11	8.947397e-11	8.9031706e-11	8.9597947e-11	8.8901768e-11	8.9667093e-11	8.8947065e-11	8.943344e-11	8.9190252e-11	8.8881499e-11	8.9242704e-11	8.9118726e-11	8.8929183e-11	8.8939911e-11	8.9050781e-11	8.9415558e-11	8.9293968e-11	8.9504966e-11	8.8815934e-11	8.9386949e-11	8.9059121e-11	8.916641e-11	8.8967334e-11	8.8830242e-11	8.9009057e-11	8.9130647e-11	8.9234363e-11	8.8755142e-11	8.9454895e-11	8.9127074e-11	8.9459669e-11	8.9161643e-11	8.9282047e-11	8.9020978e-11	8.9040046e-11	8.9313036e-11	8.9059121e-11	8.8821894e-11	8.9031706e-11	8.8677655e-11	8.9056741e-11	8.9708817e-11	8.8449963e-11	8.9042433e-11	8.9009057e-11	8.8343867e-11	8.896614e-11	8.876825e-11	8.8919649e-11	8.8583481e-11	8.8659774e-11	8.9216481e-11	8.9060315e-11	8.8979255e-11	8.947397e-11	8.9057928e-11	8.8588248e-11	8.9339265e-11	8.9190252e-11	8.8861238e-11	8.9375028e-11	8.9652785e-11	8.9252244e-11	8.9372641e-11	8.8721759e-11	8.970643e-11	8.9694509e-11	8.9677821e-11	8.9361914e-11	8.9576492e-11	8.9506159e-11	8.9409598e-11	8.931185e-11	8.9954384e-11	8.9146149e-11	8.9628943e-11	8.9571725e-11	8.9322577e-11	3.3450809e-09	4.0441335e-09	4.0517749e-09	4.0517665e-09	4.0517678e-09	4.0517847e-09	4.05183e-09	4.0518335e-09	4.051862e-09	4.0518606e-09	4.0518597e-09	4.0518526e-09	4.0518358e-09	4.0518131e-09	4.0517132e-09	4.0515116e-09	4.0509249e-09	4.0495682e-09	4.0469184e-09	4.0418162e-09	3.9649586e-09	3.929248e-09	3.918208e-09	3.7625218e-09	3.7804666e-09	2.5616196e-09	1.0659554e-09	6.4600253e-10	1.1501337e-10	9.1588744e-11	8.9754114e-11	9.510065e-11	9.3199261e-11	8.8981635e-11	9.0929514e-11	8.9680201e-11	9.9977499e-11	8.888508e-11	1.1199618e-10	1.2600208e-10	9.0081942e-11	9.666825e-11	8.9341652e-11	1.0329033e-10	9.088541e-11	9.2609177e-11	8.971239e-11	3.8723255e-10	1.0193492e-10	8.978511e-11	9.764696e-11	9.0320355e-11	8.9739806e-11	9.0315588e-11	8.9884052e-11	8.9501392e-11	8.9910281e-11	8.9743386e-11	8.9899546e-11	8.9760074e-11	8.9932929e-11	9.0165382e-11	8.9805371e-11	9.0315588e-11	9.0396648e-11	8.9565765e-11	9.0343004e-11
8.9557417e-11	8.9028125e-11	8.9308269e-11	8.9414365e-11	8.9469203e-11	8.9508539e-11	8.9152109e-11	8.869315e-11	8.9388143e-11	8.9149722e-11	8.9007864e-11	8.900667e-11	8.8975674e-11	8.9192639e-11	8.9185485e-11	8.9280854e-11	8.8665734e-11	8.8746795e-11	8.8923223e-11	8.8762289e-11	8.9379795e-11	8.9438207e-11	8.9172371e-11	8.951212e-11	8.8981635e-11	8.8958986e-11	8.9438207e-11	8.8503607e-11	8.9226015e-11	8.8877926e-11	8.9220055e-11	8.9432246e-11	8.8895807e-11	8.8866005e-11	8.8981635e-11	8.8892227e-11	8.9222442e-11	8.9032899e-11	8.8465457e-11	8.916045e-11	8.9050781e-11	8.9254625e-11	8.8972101e-11	8.8895807e-11	8.9733845e-11	8.8808787e-11	8.9458475e-11	8.8881499e-11	8.9055548e-11	8.9025745e-11	8.8801633e-11	8.9264166e-11	8.8866005e-11	8.9499005e-11	8.9450128e-11	8.9509733e-11	8.9513313e-11	8.8856464e-11	9.0108164e-11	8.9118726e-11	8.9297542e-11	9.0008029e-11	8.9481124e-11	8.876825e-11	8.9283234e-11	8.9619409e-11	8.9761268e-11	8.9488278e-11	8.9402444e-11	8.9212901e-11	8.9802991e-11	8.9756494e-11	8.9007864e-11	8.9274893e-11	8.9323771e-11	8.9149722e-11	8.9788683e-11	8.8981635e-11	8.9662319e-11	8.9391716e-11	8.9795837e-11	8.900667e-11	8.9648018e-11	8.9107999e-11	8.9859016e-11	8.9355953e-11	8.9146149e-11	8.9606295e-11	8.9745766e-11	8.88064e-11	8.8978061e-11	8.9388143e-11	8.9560991e-11	8.9708817e-11	8.994127e-11	8.9714777e-11	8.9180718e-11	8.9437013e-11	8.9220055e-11	8.8721759e-11	8.9195019e-11	8.931423e-11	8.9807758e-11	8.935476e-11	8.9425092e-11	8.9351186e-11	8.9082963e-11	8.9414365e-11	8.9476357e-11	8.8432081e-11	8.8671695e-11	8.8910108e-11	8.9229589e-11	8.963371e-11	8.9127074e-11	8.8982828e-11	8.9321384e-11	8.9127074e-11	8.8912495e-11	8.9572912e-11	8.8991176e-11	8.9214094e-11	8.9254625e-11	8.9226015e-11	8.9109192e-11	8.904482e-11	8.9335692e-11	8.8740834e-11	8.9534768e-11	8.8627584e-11	8.8913689e-11	8.9025745e-11	8.9260585e-11	8.931185e-11	8.8995943e-11	8.8759909e-11	8.924151e-11	8.9178331e-11	8.8948258e-11	8.9580066e-11	8.916045e-11	8.9078196e-11	8.9347613e-11	8.9035279e-11	8.8974487e-11	8.8753949e-11	8.9100845e-11	8.9059121e-11	8.9138995e-11	8.8976868e-11	8.9054354e-11	8.88064e-11	8.9507353e-11	8.8649039e-11	8.9228402e-11	8.9123493e-11	8.8858851e-11	8.8716992e-11	8.8647853e-11	8.9051967e-11	8.8457117e-11	8.8360555e-11	8.9288008e-11	8.9092504e-11	8.9415558e-11	8.9324957e-11	8.8707458e-11	8.884693e-11	8.9526421e-11	8.9513313e-11	8.9558611e-11	8.8936337e-11	8.9961538e-11	8.9262972e-11	8.9210521e-11	8.8970907e-11	8.9276087e-11	8.9397677e-11	8.9868557e-11	8.9146149e-11	8.9835174e-11	8.9619409e-11	8.9075809e-11	8.9017398e-11	9.0124852e-11	8.9375028e-11	8.911992e-11	8.9450128e-11	8.9577686e-11	7.0754436e-10	3.992223e-09	4.0514556e-09	4.051421e-09	4.0515031e-09	4.0515973e-09	4.0517572e-09	4.0518082e-09	4.0518442e-09	4.0518371e-09	4.05183e-09	4.051806e-09	4.0517536e-09	4.0516843e-09	4.0509871e-09	4.0496757e-09	4.0482977e-09	4.0448835e-09	4.0149168e-09	3.980098e-09	3.7827221e-09	3.4871008e-09	3.3454206e-09	1.9172397e-09	2.0084407e-09	1.6082669e-10	1.3652231e-10	1.9720936e-10	9.483362e-11	8.955503e-11	9.1085681e-11	1.2111569e-10	9.4657192e-11	8.975292e-11	8.9839941e-11	8.94394e-11	9.1299066e-11	8.8856464e-11	8.9980613e-11	8.9688548e-11	9.0265524e-11	8.9591987e-11	8.962775e-11	9.0511092e-11	8.9755307e-11	9.4553476e-11	8.9560991e-11	6.9799805e-10	9.9877363e-11	9.0086709e-11	8.9847095e-11	8.9775569e-11	9.0244062e-11	8.96659e-11	8.9810138e-11	8.9419132e-11	9.0199959e-11	8.9183098e-11	8.9994914e-11	9.0459834e-11	9.0263137e-11	9.0102203e-11	8.952046e-11	9.0116511e-11	8.9839941e-11	8.9414365e-11	9.0244062e-11
8.9478737e-11	8.91986e-11	8.9757687e-11	8.9504966e-11	8.8743221e-11	8.9618216e-11	8.9582453e-11	8.9116346e-11	8.9715964e-11	8.9217668e-11	8.9190252e-11	8.9130647e-11	8.9265352e-11	8.9406024e-11	8.940125e-11	8.9363107e-11	8.9061508e-11	8.8685996e-11	8.9247471e-11	8.8770637e-11	8.9097271e-11	8.9143762e-11	8.8632351e-11	8.9156876e-11	8.9197406e-11	8.8739641e-11	8.9173564e-11	8.8669308e-11	8.9100845e-11	8.9109192e-11	8.9586026e-11	8.9035279e-11	8.9049587e-11	8.8868385e-11	8.947755e-11	8.8972101e-11	8.9144955e-11	8.9003097e-11	8.8907728e-11	8.8938724e-11	8.884693e-11	8.9545496e-11	8.8906535e-11	8.9067469e-11	8.940125e-11	8.9193826e-11	8.9309463e-11	8.9051967e-11	8.931423e-11	8.9051967e-11	8.8737261e-11	8.9161643e-11	8.9032899e-11	8.9134228e-11	8.9034086e-11	8.9632517e-11	8.9364301e-11	8.9111572e-11	9.0143927e-11	8.9410791e-11	8.9118726e-11	8.9833981e-11	8.9128267e-11	8.8773024e-11	8.9280854e-11	8.9570532e-11	8.936072e-11	8.920456e-11	8.9714777e-11	8.9357147e-11	8.9417945e-11	8.9730272e-11	8.8976868e-11	8.9093691e-11	8.9621789e-11	8.9499005e-11	9.0105777e-11	8.9267739e-11	8.9588413e-11	8.9575299e-11	8.9736232e-11	8.8874345e-11	8.943344e-11	8.9365494e-11	9.0127239e-11	8.9290388e-11	8.8879119e-11	8.9837561e-11	8.9690935e-11	8.8755142e-11	8.9277273e-11	8.9727885e-11	8.9429866e-11	8.9478737e-11	8.9859016e-11	8.9527614e-11	8.9179525e-11	8.9342839e-11	8.9636097e-11	8.8968527e-11	8.9370261e-11	8.9084157e-11	8.9410791e-11	8.9185485e-11	8.9332111e-11	8.9077003e-11	8.9400064e-11	8.9246284e-11	8.8943491e-11	8.8833815e-11	8.8782558e-11	8.9346419e-11	8.9278467e-11	8.9682588e-11	8.9049587e-11	8.9298735e-11	8.8963753e-11	8.8527449e-11	8.9307076e-11	8.9485891e-11	8.9341652e-11	8.9286814e-11	8.8874345e-11	8.8861238e-11	8.9453708e-11	8.9266546e-11	8.9102038e-11	8.8793285e-11	8.9450128e-11	8.8912495e-11	8.8668115e-11	8.8923223e-11	8.9571725e-11	8.8671695e-11	8.9035279e-11	8.888508e-11	8.9080583e-11	8.9248664e-11	8.8930377e-11	8.9495432e-11	8.8867198e-11	8.9293968e-11	8.8979255e-11	8.8690763e-11	8.8552485e-11	8.8685996e-11	8.9154489e-11	8.947397e-11	8.9262972e-11	8.8857657e-11	8.907939e-11	8.8811167e-11	8.9680201e-11	8.8535797e-11	8.8730107e-11	8.9056741e-11	8.8825475e-11	8.8628778e-11	8.8864811e-11	8.9305889e-11	8.8889847e-11	8.8004118e-11	8.9258205e-11	8.9318997e-11	8.9043627e-11	8.9149722e-11	8.8782558e-11	8.8975674e-11	8.9134228e-11	8.9214094e-11	8.9701663e-11	8.9074623e-11	8.9615829e-11	8.9150916e-11	8.9220055e-11	8.9150916e-11	8.8930377e-11	8.9298735e-11	8.9754114e-11	8.9458475e-11	8.9142568e-11	8.9888819e-11	8.9550263e-11	8.9229589e-11	9.0080748e-11	8.8993556e-11	8.9065082e-11	8.9727885e-11	8.9297542e-11	8.9522847e-11	3.8759245e-09	4.0493671e-09	4.0492858e-09	4.0495611e-09	4.0499581e-09	4.0514938e-09	4.0517141e-09	4.0517798e-09	4.0517558e-09	4.0517394e-09	4.0517096e-09	4.0513695e-09	4.0504351e-09	4.0484096e-09	4.0453987e-09	4.0337444e-09	3.9970316e-09	3.9197445e-09	3.8430517e-09	2.023826e-09	9.6640129e-10	7.0826911e-10	9.3267213e-11	1.033094e-10	1.2706901e-10	1.259699e-10	1.4417197e-10	8.9928155e-11	8.9462049e-11	9.4945676e-11	1.0393048e-10	8.9382182e-11	9.2077505e-11	8.9773189e-11	8.9385756e-11	8.9357147e-11	8.9657552e-11	8.982206e-11	8.9689742e-11	9.0433605e-11	8.9901933e-11	8.9680201e-11	8.9963918e-11	8.9740999e-11	1.2789513e-10	8.9968692e-11	2.201798e-10	9.6218832e-11	8.993889e-11	8.9744573e-11	8.9570532e-11	9.0049752e-11	8.9823253e-11	8.9612255e-11	8.9779149e-11	9.0307241e-11	8.9584833e-11	8.9767228e-11	9.0499171e-11	9.002591e-11	9.0245256e-11	8.9959151e-11	8.9868557e-11	8.9420325e-11	9.0046179e-11	8.9817292e-11
8.9167604e-11	8.9551457e-11	8.9880478e-11	8.9613449e-11	8.9137801e-11	8.966828e-11	8.9607488e-11	8.9282047e-11	8.9569338e-11	8.9007864e-11	8.9278467e-11	8.9026939e-11	8.885289e-11	8.8880306e-11	8.9093691e-11	8.9577686e-11	8.8742028e-11	8.842016e-11	8.9509733e-11	8.9168797e-11	8.8799246e-11	8.9104425e-11	8.8809973e-11	8.9140188e-11	8.9475163e-11	8.8761103e-11	8.9197406e-11	8.8815934e-11	8.9078196e-11	8.9348799e-11	8.9758881e-11	8.9334498e-11	8.912588e-11	8.8954219e-11	8.9377408e-11	8.9466816e-11	8.857394e-11	8.8759909e-11	8.9077003e-11	8.8823088e-11	8.9054354e-11	8.9764841e-11	8.9016204e-11	8.9012631e-11	8.9032899e-11	8.9104425e-11	8.9583646e-11	8.9372641e-11	8.8864811e-11	8.91986e-11	8.8930377e-11	8.9613449e-11	8.9731465e-11	8.9149722e-11	8.963133e-11	8.9856636e-11	8.9185485e-11	8.8844543e-11	8.9557417e-11	8.9417945e-11	8.9010244e-11	8.9862597e-11	8.9384562e-11	8.8860044e-11	8.9425092e-11	8.9918621e-11	8.9497812e-11	8.8826661e-11	8.920098e-11	8.959318e-11	8.9878091e-11	8.9506159e-11	8.9037666e-11	8.9091311e-11	8.9506159e-11	8.9619409e-11	9.0071207e-11	8.9388143e-11	8.951212e-11	8.9499005e-11	8.9330918e-11	8.911992e-11	8.9110386e-11	8.9094884e-11	8.9719544e-11	8.9222442e-11	8.9147335e-11	8.9440594e-11	8.9407211e-11	8.8811167e-11	8.9429866e-11	8.9243897e-11	8.974696e-11	8.9255818e-11	8.9959151e-11	8.9642058e-11	8.9637291e-11	8.9614635e-11	8.9588413e-11	8.8857657e-11	8.9494238e-11	8.9363107e-11	8.9094884e-11	8.9409598e-11	8.9531195e-11	8.9035279e-11	8.9335692e-11	8.9090117e-11	8.8844543e-11	8.9171177e-11	8.8870772e-11	8.9323771e-11	8.9237936e-11	8.9556224e-11	8.9528808e-11	8.9376222e-11	8.8881499e-11	8.9215288e-11	8.9643251e-11	8.9605101e-11	8.9484697e-11	8.9702856e-11	8.8792092e-11	8.9153296e-11	8.9313036e-11	8.9005477e-11	8.9293968e-11	8.8869578e-11	8.947159e-11	8.9407211e-11	8.9240323e-11	8.8935144e-11	8.9408404e-11	8.8889847e-11	8.9202173e-11	8.9141375e-11	8.9611062e-11	8.8939911e-11	8.8746795e-11	8.9413171e-11	8.91986e-11	8.9438207e-11	8.932019e-11	8.8899381e-11	8.9040046e-11	8.8601362e-11	8.9425092e-11	8.9457282e-11	8.8957793e-11	8.8734874e-11	8.8919649e-11	8.9521654e-11	8.9438207e-11	8.8994749e-11	8.8757522e-11	8.8778984e-11	8.8504801e-11	8.9078196e-11	8.9109192e-11	8.9004283e-11	8.8902961e-11	8.8364135e-11	8.9152109e-11	8.8939911e-11	8.8821894e-11	8.9323771e-11	8.8860044e-11	8.876825e-11	8.9603908e-11	8.90472e-11	8.9222442e-11	8.9032899e-11	8.9298735e-11	8.892799e-11	8.8981635e-11	8.9606295e-11	8.9177138e-11	8.9721924e-11	8.9226015e-11	8.9391716e-11	8.9196213e-11	8.979345e-11	8.9975839e-11	8.9197406e-11	8.9658746e-11	8.9251051e-11	8.9167604e-11	8.9423906e-11	8.9634904e-11	8.9589607e-11	2.7956071e-09	4.0437165e-09	4.0432599e-09	4.0448072e-09	4.0462829e-09	4.0495567e-09	4.0510133e-09	4.0515009e-09	4.0513695e-09	4.050968e-09	4.0507655e-09	4.0491752e-09	4.0474357e-09	4.0354564e-09	4.001167e-09	3.9528922e-09	3.8874592e-09	3.3387855e-09	2.4576428e-09	9.3738087e-11	8.9812525e-11	8.9792257e-11	9.3040714e-11	1.003089e-10	9.784723e-11	8.9873324e-11	8.9814912e-11	9.3070517e-11	8.9169991e-11	1.2921954e-10	1.2692954e-10	8.892561e-11	9.3866831e-11	8.9537155e-11	8.9141375e-11	8.9853056e-11	8.9526421e-11	8.9605101e-11	8.9679014e-11	9.0018756e-11	8.9776762e-11	8.9489471e-11	8.9957958e-11	9.0593345e-11	1.1943246e-10	9.1369398e-11	9.0134393e-11	1.1016632e-10	9.1518411e-11	9.0283399e-11	8.9754114e-11	8.9779149e-11	9.0042598e-11	8.9693315e-11	8.9687355e-11	9.0029484e-11	8.9918621e-11	8.9568145e-11	8.9960345e-11	8.9936503e-11	9.0241682e-11	8.9911467e-11	9.0085515e-11	8.9727885e-11	8.9556224e-11	9.0110551e-11
8.9223628e-11	8.9189059e-11	8.9459669e-11	8.9389329e-11	8.9056741e-11	8.9326151e-11	8.9614635e-11	8.8874345e-11	8.9102038e-11	8.9196213e-11	8.9313036e-11	8.9237936e-11	8.9197406e-11	8.853937e-11	8.9187865e-11	8.916641e-11	8.8695537e-11	8.9071042e-11	8.9323771e-11	8.889104e-11	8.8932764e-11	8.9251051e-11	8.908773e-11	8.9253431e-11	8.9195019e-11	8.9001903e-11	8.8902961e-11	8.8681229e-11	8.9291581e-11	8.9503772e-11	8.9968692e-11	8.9190252e-11	8.9196213e-11	8.9364301e-11	8.9292775e-11	8.9326151e-11	8.8942298e-11	8.8962566e-11	8.8730107e-11	8.9031706e-11	8.9165217e-11	8.9540729e-11	8.9248664e-11	8.9118726e-11	8.9644438e-11	8.9179525e-11	8.9389329e-11	8.9332111e-11	8.9472776e-11	8.9341652e-11	8.9357147e-11	8.9693315e-11	8.9521654e-11	8.9215288e-11	8.9707623e-11	8.9835174e-11	8.9717157e-11	8.9247471e-11	8.9600334e-11	8.9251051e-11	8.877421e-11	8.9820873e-11	8.9692122e-11	8.8986409e-11	8.9684975e-11	8.9612255e-11	8.9799411e-11	8.9031706e-11	8.8815934e-11	8.9766035e-11	8.9888819e-11	8.9559804e-11	8.9186679e-11	8.9128267e-11	8.9522847e-11	8.9099651e-11	9.0180884e-11	8.9129454e-11	8.9556224e-11	8.9123493e-11	8.9527614e-11	8.9020978e-11	8.9123493e-11	8.8743221e-11	8.9468009e-11	8.9236743e-11	8.9375028e-11	8.8820701e-11	8.9328538e-11	8.8622817e-11	8.9243897e-11	8.959318e-11	8.9369068e-11	8.9810138e-11	8.98316e-11	8.9843522e-11	8.9346419e-11	8.9553844e-11	8.978749e-11	8.9075809e-11	8.9689742e-11	8.9009057e-11	8.9091311e-11	8.9067469e-11	8.9271313e-11	8.9110386e-11	8.9538342e-11	8.9036473e-11	8.8924416e-11	8.9301115e-11	8.8956606e-11	8.896018e-11	8.940125e-11	8.9329731e-11	8.9491851e-11	8.9450128e-11	8.8814747e-11	8.923555e-11	8.9342839e-11	8.9278467e-11	8.92737e-11	8.9084157e-11	8.9223628e-11	8.907939e-11	8.9450128e-11	8.8851697e-11	8.9376222e-11	8.9242704e-11	8.9541922e-11	8.9129454e-11	8.8838582e-11	8.9042433e-11	8.9115153e-11	8.9003097e-11	8.9307076e-11	8.8697917e-11	8.9321384e-11	8.9203367e-11	8.8964947e-11	8.8975674e-11	8.9373835e-11	8.9434633e-11	8.9435827e-11	8.947159e-11	8.8973294e-11	8.8597782e-11	8.9175951e-11	8.8858851e-11	8.8892227e-11	8.904124e-11	8.8877926e-11	8.9090117e-11	8.9322577e-11	8.8993556e-11	8.8668115e-11	8.9109192e-11	8.8914882e-11	8.9261779e-11	8.8782558e-11	8.8839776e-11	8.8830242e-11	8.8882693e-11	8.9371448e-11	8.8824281e-11	8.8986409e-11	8.9385756e-11	8.912588e-11	8.903886e-11	8.9639671e-11	8.9229589e-11	8.8936337e-11	8.9242704e-11	8.9035279e-11	8.939887e-11	8.9195019e-11	8.9172371e-11	8.9515693e-11	8.9406024e-11	8.947159e-11	8.955265e-11	8.959318e-11	8.927966e-11	8.9453708e-11	8.9115153e-11	8.9916234e-11	8.9493045e-11	8.9290388e-11	8.9718351e-11	8.9972266e-11	8.9403637e-11	2.3008967e-10	3.9893617e-09	3.9868047e-09	3.9965298e-09	4.0087751e-09	4.0447858e-09	4.048474e-09	4.0495207e-09	4.0491832e-09	4.0483705e-09	4.0480317e-09	4.042664e-09	4.0217496e-09	3.9574077e-09	3.894395e-09	3.7115302e-09	2.9166307e-09	7.5240997e-10	2.0974064e-10	8.9923388e-11	9.0081942e-11	9.0390688e-11	9.0189224e-11	8.9315423e-11	9.5023163e-11	9.2166906e-11	9.0977198e-11	1.1044408e-10	8.9535962e-11	1.1091018e-10	8.940125e-11	8.9165217e-11	8.9327344e-11	8.9383369e-11	8.92737e-11	9.0044985e-11	8.8871965e-11	9.006406e-11	8.9760074e-11	8.9926969e-11	8.9572912e-11	8.9571725e-11	8.9705236e-11	9.4573745e-11	9.2534071e-11	9.8365795e-11	9.0279825e-11	1.0514642e-10	9.1885576e-11	9.1616159e-11	8.9571725e-11	8.9588413e-11	8.9513313e-11	8.9638477e-11	8.9771995e-11	8.9888819e-11	8.9776762e-11	8.9687355e-11	8.997942e-11	8.974696e-11	8.9957958e-11	8.9758881e-11	9.0116511e-11	9.0147501e-11	8.9806565e-11	9.0158235e-11
8.8978061e-11	8.9013824e-11	8.931185e-11	8.9465629e-11	8.8937531e-11	8.912588e-11	8.952046e-11	8.923555e-11	8.8850503e-11	8.9123493e-11	8.9259392e-11	8.9223628e-11	8.9173564e-11	8.911992e-11	8.920694e-11	8.9074623e-11	8.876587e-11	8.877183e-11	8.9400064e-11	8.9066275e-11	8.8950645e-11	8.8796866e-11	8.9030512e-11	8.9324957e-11	8.900667e-11	8.8818321e-11	8.9004283e-11	8.8861238e-11	8.9484697e-11	8.8861238e-11	8.9271313e-11	8.9186679e-11	8.9435827e-11	8.9309463e-11	8.8798052e-11	8.876825e-11	8.8826661e-11	8.8716992e-11	8.8712225e-11	8.889104e-11	8.8738447e-11	8.9277273e-11	8.9220055e-11	8.8670501e-11	8.9149722e-11	8.9224822e-11	8.9005477e-11	8.888746e-11	8.923555e-11	8.908773e-11	8.90472e-11	8.9268933e-11	8.9618216e-11	8.9402444e-11	8.9291581e-11	8.9457282e-11	8.962537e-11	8.9318997e-11	8.9777956e-11	8.9197406e-11	8.8793285e-11	9.0202339e-11	8.9557417e-11	8.8943491e-11	8.982802e-11	8.9655172e-11	8.962537e-11	8.9323771e-11	8.939291e-11	8.9284427e-11	8.9689742e-11	8.9348799e-11	8.8910108e-11	8.9138995e-11	8.9521654e-11	8.9193826e-11	8.989836e-11	8.9020978e-11	8.9504966e-11	8.9034086e-11	8.9535962e-11	8.9347613e-11	8.904124e-11	8.8939911e-11	8.9504966e-11	8.9257012e-11	8.888746e-11	8.9228402e-11	8.9230782e-11	8.8866005e-11	8.9286814e-11	8.9742193e-11	8.927966e-11	8.9242704e-11	8.9497812e-11	8.979107e-11	8.8732487e-11	8.9792257e-11	8.9341652e-11	8.9466816e-11	8.9721924e-11	8.9137801e-11	8.9138995e-11	8.9059121e-11	8.9704043e-11	8.8863618e-11	8.9129454e-11	8.9307076e-11	8.8653813e-11	8.9609868e-11	8.9324957e-11	8.9028125e-11	8.943344e-11	8.9298735e-11	8.9190252e-11	8.9122307e-11	8.9161643e-11	8.8978061e-11	8.9229589e-11	8.9588413e-11	8.9109192e-11	8.9118726e-11	8.9545496e-11	8.8949452e-11	8.9768415e-11	8.9032899e-11	8.868719e-11	8.9231976e-11	8.9451321e-11	8.8980448e-11	8.9023358e-11	8.9149722e-11	8.8705071e-11	8.9100845e-11	8.9390523e-11	8.876587e-11	8.8906535e-11	8.9268933e-11	8.8802826e-11	8.8905341e-11	8.9117533e-11	8.9380989e-11	8.9162837e-11	8.9011437e-11	8.9321384e-11	8.903886e-11	8.947755e-11	8.8743221e-11	8.9023358e-11	8.9040046e-11	8.8675269e-11	8.8945872e-11	8.8936337e-11	8.8988789e-11	8.8557252e-11	8.9029319e-11	8.8709838e-11	8.9112766e-11	8.9262972e-11	8.8510761e-11	8.936072e-11	8.8867198e-11	8.9727885e-11	8.8863618e-11	8.9017398e-11	8.9065082e-11	8.8947065e-11	8.9030512e-11	8.924151e-11	8.9124687e-11	8.9109192e-11	8.9190252e-11	8.8626391e-11	8.9501392e-11	8.9061508e-11	8.9209327e-11	8.9383369e-11	8.9335692e-11	8.9891206e-11	8.9332111e-11	8.927966e-11	8.9078196e-11	8.9019785e-11	8.9457282e-11	8.9789877e-11	8.9541922e-11	8.9304696e-11	8.9701663e-11	9.0205919e-11	8.9549076e-11	8.958722e-11	3.8690642e-09	3.8625623e-09	3.8852539e-09	3.9077714e-09	3.9963988e-09	4.0362003e-09	4.0445771e-09	4.042759e-09	4.0343968e-09	4.0302126e-09	3.9836947e-09	3.9290371e-09	3.7411896e-09	3.0219522e-09	1.6564395e-09	3.3000852e-10	1.8878724e-10	1.599505e-10	8.99818e-11	9.057189e-11	9.0308434e-11	8.9816099e-11	8.9274893e-11	1.1980678e-10	9.0215453e-11	9.030128e-11	9.9615108e-11	8.9429866e-11	8.9261779e-11	8.9727885e-11	8.9377408e-11	8.9516887e-11	8.9531195e-11	8.9098465e-11	8.9257012e-11	8.9175951e-11	8.9915048e-11	8.9768415e-11	9.0235722e-11	8.9600334e-11	8.9844715e-11	9.002591e-11	1.1320854e-10	1.0297204e-10	1.1073256e-10	8.9998495e-11	9.0410956e-11	8.9723118e-11	9.1175088e-11	8.9440594e-11	8.979345e-11	9.0089089e-11	8.9191446e-11	8.9881665e-11	8.9737426e-11	8.9551457e-11	8.9867364e-11	9.1853386e-11	8.990432e-11	9.0255983e-11	8.994723e-11	9.0077168e-11	9.0034258e-11	8.9528808e-11	9.0309628e-11
8.9180718e-11	8.8964947e-11	8.9224822e-11	8.9463242e-11	8.9189059e-11	8.9391716e-11	8.927966e-11	8.9322577e-11	8.9388143e-11	8.8943491e-11	8.9150916e-11	8.9138995e-11	8.868719e-11	8.9098465e-11	8.9384562e-11	8.9199786e-11	8.9141375e-11	8.923913e-11	8.9501392e-11	8.9050781e-11	8.9150916e-11	8.9030512e-11	8.8837396e-11	8.9028125e-11	8.8751562e-11	8.8913689e-11	8.8718186e-11	8.8674075e-11	8.9293968e-11	8.8633545e-11	8.9437013e-11	8.9748153e-11	8.9559804e-11	8.9097271e-11	8.8590628e-11	8.8802826e-11	8.8883886e-11	8.8944685e-11	8.8950645e-11	8.865262e-11	8.8962566e-11	8.9233169e-11	8.9370261e-11	8.868719e-11	8.940125e-11	8.9346419e-11	8.9172371e-11	8.8776597e-11	8.9544303e-11	8.9037666e-11	8.8919649e-11	8.8951832e-11	8.9483511e-11	8.9428673e-11	8.9370261e-11	8.9216481e-11	8.9063888e-11	8.8955412e-11	8.9259392e-11	8.9181912e-11	8.8989982e-11	9.0012796e-11	8.9100845e-11	8.8722953e-11	8.951808e-11	8.9737426e-11	9.0003262e-11	8.94394e-11	8.9733845e-11	8.9246284e-11	8.9651592e-11	8.9346419e-11	8.9713584e-11	8.9432246e-11	8.993889e-11	8.940125e-11	8.9586026e-11	8.8770637e-11	8.9136608e-11	8.9676627e-11	8.9704043e-11	8.9023358e-11	8.9128267e-11	8.9445361e-11	8.9261779e-11	8.9375028e-11	8.8880306e-11	8.9266546e-11	8.8941104e-11	8.9131841e-11	8.9187865e-11	8.943344e-11	8.9397677e-11	8.8938724e-11	8.9696896e-11	9.0209493e-11	8.9197406e-11	8.9600334e-11	8.9050781e-11	8.9162837e-11	8.9740999e-11	8.9187865e-11	8.9222442e-11	8.8895807e-11	8.9174758e-11	8.8395125e-11	8.9140188e-11	8.9288008e-11	8.923913e-11	8.9516887e-11	8.9140188e-11	8.9073429e-11	8.9572912e-11	8.9024552e-11	8.8843356e-11	8.9127074e-11	8.893395e-11	8.9149722e-11	8.9272506e-11	8.9409598e-11	8.8786131e-11	8.920694e-11	8.9715964e-11	8.9055548e-11	8.9591987e-11	8.8975674e-11	8.8701498e-11	8.904482e-11	8.9293968e-11	8.9031706e-11	8.9032899e-11	8.927966e-11	8.8945872e-11	8.931423e-11	8.935834e-11	8.8930377e-11	8.8864811e-11	8.9103232e-11	8.8944685e-11	8.9257012e-11	8.8863618e-11	8.9346419e-11	8.9341652e-11	8.9001903e-11	8.8649039e-11	8.900667e-11	8.9353573e-11	8.9022165e-11	8.8936337e-11	8.9507353e-11	8.8918456e-11	8.903886e-11	8.8935144e-11	8.8604936e-11	8.857394e-11	8.88064e-11	8.8981635e-11	8.9178331e-11	8.8796866e-11	8.8272341e-11	8.8922029e-11	8.892799e-11	8.9571725e-11	8.9242704e-11	8.8547718e-11	8.8982828e-11	8.9065082e-11	8.8902961e-11	8.9445361e-11	8.8857657e-11	8.96659e-11	8.9338072e-11	8.9141375e-11	8.9650398e-11	8.9168797e-11	8.8819514e-11	8.916641e-11	9.0048559e-11	8.9682588e-11	8.908773e-11	8.9181912e-11	8.896614e-11	8.9142568e-11	8.9705236e-11	8.9653979e-11	8.9247471e-11	8.9318997e-11	8.939887e-11	8.9584833e-11	8.9453708e-11	8.9397677e-11	2.7190283e-09	2.6505484e-09	2.9058065e-09	3.2024459e-09	3.8849763e-09	3.9594616e-09	3.994904e-09	3.9842249e-09	3.9545003e-09	3.944836e-09	3.8540495e-09	3.484564e-09	1.7954209e-09	3.6008621e-10	9.0188038e-11	1.3200666e-10	1.2260462e-10	9.2820175e-11	8.9445361e-11	9.0822232e-11	9.0313201e-11	8.9856636e-11	9.0455067e-11	1.0307456e-10	8.9230782e-11	8.9560991e-11	8.9558611e-11	8.9594374e-11	8.9363107e-11	8.9247471e-11	8.911992e-11	8.9193826e-11	8.9559804e-11	8.9169991e-11	8.939291e-11	8.9253431e-11	8.9929349e-11	8.9503772e-11	9.0185651e-11	9.0093863e-11	8.9581259e-11	9.0401422e-11	1.8882061e-10	1.4851953e-10	1.7209077e-10	8.99818e-11	8.9650398e-11	8.9816099e-11	9.7323906e-11	9.0459834e-11	9.0593345e-11	9.0291746e-11	8.9539536e-11	8.9704043e-11	8.9973459e-11	8.9255818e-11	8.9868557e-11	9.1493375e-11	8.9539536e-11	9.0013989e-11	8.9597947e-11	8.978749e-11	9.0180884e-11	8.963133e-11	9.0148694e-11
8.9373835e-11	8.923555e-11	8.9234363e-11	8.9441787e-11	8.9528808e-11	8.9246284e-11	8.908177e-11	8.9476357e-11	8.939291e-11	8.9062702e-11	8.9504966e-11	8.8848123e-11	8.888746e-11	8.9024552e-11	8.9688548e-11	8.947397e-11	8.8429701e-11	8.9049587e-11	8.9093691e-11	8.903886e-11	8.8980448e-11	8.9280854e-11	8.8993556e-11	8.9140188e-11	8.9500199e-11	8.8767063e-11	8.9162837e-11	8.9004283e-11	8.91986e-11	8.8665734e-11	8.9457282e-11	8.9531195e-11	8.9481124e-11	8.8894614e-11	8.9071042e-11	8.9019785e-11	8.8523876e-11	8.8750368e-11	8.903886e-11	8.8663347e-11	8.8932764e-11	8.9264166e-11	8.9673054e-11	8.9221248e-11	8.9159256e-11	8.9111572e-11	8.9534768e-11	8.9270126e-11	8.8898187e-11	8.9112766e-11	8.9035279e-11	8.9365494e-11	8.9048394e-11	8.9072236e-11	8.9367874e-11	8.9237936e-11	8.8995943e-11	8.9367874e-11	8.95145e-11	8.9369068e-11	8.9426286e-11	8.9960345e-11	8.8651426e-11	8.8762289e-11	8.9355953e-11	8.935834e-11	8.9781529e-11	8.9521654e-11	8.9187865e-11	8.9383369e-11	8.9836368e-11	8.9361914e-11	8.9805371e-11	8.9173564e-11	8.9296348e-11	8.9019785e-11	8.982564e-11	8.9183098e-11	8.9229589e-11	8.9659939e-11	8.9301115e-11	8.9463242e-11	8.9141375e-11	8.9444167e-11	8.924151e-11	8.9347613e-11	8.8802826e-11	8.9129454e-11	8.8955412e-11	8.9534768e-11	8.9228402e-11	8.9774375e-11	8.9406024e-11	8.9192639e-11	8.9452515e-11	9.0090282e-11	8.9127074e-11	8.95145e-11	8.912588e-11	8.931781e-11	8.9636097e-11	8.8962566e-11	8.9243897e-11	8.9174758e-11	8.8982828e-11	8.9048394e-11	8.9528808e-11	8.8860044e-11	8.9223628e-11	8.8876732e-11	8.9007864e-11	8.9117533e-11	8.935834e-11	8.9417945e-11	8.8521489e-11	8.9427479e-11	8.8830242e-11	8.900071e-11	8.9376222e-11	8.9726698e-11	8.8935144e-11	8.9428673e-11	8.9607488e-11	8.9190252e-11	8.9545496e-11	8.8968527e-11	8.8745601e-11	8.9056741e-11	8.9413171e-11	8.8737261e-11	8.9127074e-11	8.9251051e-11	8.9259392e-11	8.9159256e-11	8.9464436e-11	8.8992369e-11	8.8991176e-11	8.92737e-11	8.9261779e-11	8.9323771e-11	8.9283234e-11	8.955265e-11	8.9011437e-11	8.9012631e-11	8.8595402e-11	8.9422712e-11	8.9004283e-11	8.8920843e-11	8.8804013e-11	8.9515693e-11	8.947159e-11	8.8666921e-11	8.8993556e-11	8.8482152e-11	8.8757522e-11	8.8900574e-11	8.8845736e-11	8.9115153e-11	8.8641892e-11	8.8650233e-11	8.9386949e-11	8.8515528e-11	8.9268933e-11	8.947993e-11	8.8747988e-11	8.9248664e-11	8.9199786e-11	8.8980448e-11	8.9409598e-11	8.9007864e-11	8.9346419e-11	8.9290388e-11	8.9421519e-11	8.9066275e-11	8.9155683e-11	8.9173564e-11	8.8783751e-11	8.9507353e-11	8.9457282e-11	8.9421519e-11	8.9323771e-11	8.9142568e-11	8.9155683e-11	8.9388143e-11	9.0005642e-11	8.9092504e-11	8.9363107e-11	8.9323771e-11	8.9599141e-11	8.963371e-11	8.9507353e-11	2.0040537e-10	1.7742062e-10	2.8452898e-10	5.2281046e-10	2.9023721e-09	3.7535024e-09	3.8818122e-09	3.8555434e-09	3.7223806e-09	3.6485936e-09	2.5661935e-09	9.6071151e-10	9.0451487e-11	8.9935309e-11	9.1043957e-11	9.0236908e-11	8.9934116e-11	8.9738612e-11	8.9448934e-11	9.7185621e-11	9.0466981e-11	9.0310821e-11	8.9742193e-11	9.0165382e-11	8.9586026e-11	8.96659e-11	8.9485891e-11	8.9719544e-11	8.9584833e-11	8.9613449e-11	8.9103232e-11	8.9388143e-11	8.9516887e-11	8.9147335e-11	8.9621789e-11	8.9177138e-11	8.9639671e-11	8.9435827e-11	9.0021143e-11	9.1009388e-11	8.9284427e-11	8.9835174e-11	1.869669e-10	1.2144472e-10	1.3469958e-10	9.0261944e-11	8.9596754e-11	9.0273865e-11	1.1637236e-10	9.4220888e-11	9.3323238e-11	9.0216647e-11	8.9761268e-11	8.9844715e-11	8.9465629e-11	8.9756494e-11	8.9575299e-11	8.9820873e-11	8.990074e-11	9.0509898e-11	8.9566951e-11	8.9574105e-11	9.0148694e-11	8.9522847e-11	9.0130813e-11
8.9565765e-11	8.9073429e-11	8.9646825e-11	8.908177e-11	8.952046e-11	8.9347613e-11	8.8939911e-11	8.9142568e-11	8.9266546e-11	8.9110386e-11	8.9217668e-11	8.8582287e-11	8.8923223e-11	8.8848123e-11	8.9383369e-11	8.963371e-11	8.850122e-11	8.9302309e-11	8.9049587e-11	8.876825e-11	8.9189059e-11	8.9107999e-11	8.8585861e-11	8.8802826e-11	8.9215288e-11	8.8922029e-11	8.9447748e-11	8.8553678e-11	8.9313036e-11	8.9172371e-11	8.9309463e-11	8.8863618e-11	8.9539536e-11	8.916045e-11	8.8883886e-11	8.8929183e-11	8.8999516e-11	8.9141375e-11	8.916403e-11	8.9313036e-11	8.9067469e-11	8.903886e-11	8.9236743e-11	8.9011437e-11	8.8882693e-11	8.8783751e-11	8.9432246e-11	8.9072236e-11	8.8888653e-11	8.9162837e-11	8.9508539e-11	8.9304696e-11	8.9344032e-11	8.9521654e-11	8.9123493e-11	8.935238e-11	8.9338072e-11	8.943344e-11	8.88064e-11	8.9491851e-11	8.8961373e-11	8.939291e-11	8.8926803e-11	8.8929183e-11	8.8968527e-11	8.9345226e-11	8.9426286e-11	8.9817292e-11	8.9179525e-11	8.9524041e-11	8.9366681e-11	8.943344e-11	8.9894779e-11	8.9307076e-11	8.939291e-11	8.889104e-11	8.9762454e-11	8.892799e-11	8.8854084e-11	8.9504966e-11	8.9226015e-11	8.9451321e-11	8.9129454e-11	8.9868557e-11	8.931781e-11	8.9574105e-11	8.8947065e-11	8.9476357e-11	8.8820701e-11	8.8974487e-11	8.9226015e-11	8.9620596e-11	8.9303502e-11	8.9169991e-11	8.9465629e-11	8.963133e-11	8.9290388e-11	8.9681394e-11	8.9211707e-11	8.904124e-11	8.9394103e-11	8.9028125e-11	8.9178331e-11	8.9528808e-11	8.8895807e-11	8.8912495e-11	8.8920843e-11	8.8932764e-11	8.8955412e-11	8.8563212e-11	8.908773e-11	8.9351186e-11	8.9688548e-11	8.9105612e-11	8.865858e-11	8.9429866e-11	8.8868385e-11	8.8889847e-11	8.939291e-11	8.9577686e-11	8.8867198e-11	8.9553844e-11	8.9124687e-11	8.9266546e-11	8.9056741e-11	8.9048394e-11	8.8886266e-11	8.9123493e-11	8.916641e-11	8.8478572e-11	8.9357147e-11	8.9098465e-11	8.8950645e-11	8.9292775e-11	8.931423e-11	8.9048394e-11	8.8767063e-11	8.8919649e-11	8.8950645e-11	8.940125e-11	8.8942298e-11	8.912588e-11	8.8954219e-11	8.9048394e-11	8.8876732e-11	8.9551457e-11	8.8908922e-11	8.8603742e-11	8.8600169e-11	8.9098465e-11	8.9191446e-11	8.8732487e-11	8.9221248e-11	8.8905341e-11	8.8974487e-11	8.9035279e-11	8.8877926e-11	8.9135414e-11	8.884693e-11	8.8718186e-11	8.9340459e-11	8.888746e-11	8.9451321e-11	8.947993e-11	8.8719379e-11	8.9023358e-11	8.9572912e-11	8.8809973e-11	8.9423906e-11	8.9124687e-11	8.9409598e-11	8.9222442e-11	8.9476357e-11	8.8987595e-11	8.9268933e-11	8.9370261e-11	8.8986409e-11	8.9310656e-11	8.9189059e-11	8.9355953e-11	8.9169991e-11	8.9410791e-11	8.9099651e-11	8.935476e-11	8.979107e-11	8.9534768e-11	8.9496618e-11	8.9440594e-11	8.9780336e-11	8.9955578e-11	8.9562184e-11	8.9794644e-11	8.9711197e-11	8.9251051e-11	8.970643e-11	2.8301742e-10	1.8579259e-09	2.8642442e-09	2.580532e-09	1.7050961e-09	1.4101055e-09	1.5468025e-10	8.9959151e-11	9.1513644e-11	8.9563378e-11	9.0047365e-11	8.9887625e-11	9.0332276e-11	8.9813719e-11	8.9414365e-11	1.1356617e-10	8.9977033e-11	9.0056906e-11	8.9637291e-11	8.9954384e-11	8.9632517e-11	8.9761268e-11	8.947755e-11	8.947159e-11	8.9277273e-11	8.9557417e-11	8.8708645e-11	8.9503772e-11	8.9411985e-11	8.8938724e-11	8.9341652e-11	8.9416752e-11	8.9766035e-11	8.9680201e-11	9.0369233e-11	9.4863423e-11	8.9423906e-11	8.9738612e-11	1.2094284e-10	9.6054324e-11	9.9351652e-11	9.0332276e-11	8.9530001e-11	9.0360885e-11	9.4428312e-11	9.2737922e-11	8.9491851e-11	9.0005642e-11	8.9590793e-11	8.9771995e-11	8.9680201e-11	9.049321e-11	8.9715964e-11	8.982802e-11	8.9754114e-11	9.0934288e-11	9.0263137e-11	8.9892399e-11	9.0145121e-11	8.9594374e-11	9.0399035e-11
8.931185e-11	8.8935144e-11	8.9065082e-11	8.9413171e-11	8.9663513e-11	8.9438207e-11	8.9066275e-11	8.91986e-11	8.9251051e-11	8.9445361e-11	8.9487084e-11	8.8314064e-11	8.8672882e-11	8.881236e-11	8.8914882e-11	8.920694e-11	8.8973294e-11	8.9084157e-11	8.9328538e-11	8.8535797e-11	8.9063888e-11	8.9574105e-11	8.8565599e-11	8.9007864e-11	8.9210521e-11	8.8950645e-11	8.9442974e-11	8.8479765e-11	8.9285621e-11	8.8598975e-11	8.9327344e-11	8.9034086e-11	8.9205747e-11	8.9355953e-11	8.9029319e-11	8.9243897e-11	8.908773e-11	8.9258205e-11	8.9149722e-11	8.912588e-11	8.9049587e-11	8.8867198e-11	8.9285621e-11	8.8985215e-11	8.8937531e-11	8.8855277e-11	8.9419132e-11	8.8818321e-11	8.9028125e-11	8.9355953e-11	8.9211707e-11	8.9267739e-11	8.9122307e-11	8.9485891e-11	8.9367874e-11	8.9202173e-11	8.9766035e-11	8.9491851e-11	8.9055548e-11	8.9441787e-11	8.9383369e-11	8.9510926e-11	8.9059121e-11	8.9293968e-11	8.9476357e-11	8.9617022e-11	8.9288008e-11	8.9462049e-11	8.931423e-11	8.9464436e-11	8.9305889e-11	8.9686161e-11	8.9596754e-11	8.8783751e-11	8.9583646e-11	8.8997136e-11	8.9832794e-11	8.9022165e-11	8.9156876e-11	8.9427479e-11	8.9339265e-11	8.9285621e-11	8.9496618e-11	8.990432e-11	8.9921008e-11	9.0039025e-11	8.9022165e-11	8.9502579e-11	8.8843356e-11	8.9527614e-11	8.9093691e-11	8.9487084e-11	8.9316617e-11	8.9154489e-11	8.9519274e-11	8.9624176e-11	8.9599141e-11	8.9646825e-11	8.9124687e-11	8.9078196e-11	8.9345226e-11	8.9336878e-11	8.908773e-11	8.889342e-11	8.8873159e-11	8.9278467e-11	8.9363107e-11	8.8697917e-11	8.9497812e-11	8.903886e-11	8.9537155e-11	8.9246284e-11	8.9580066e-11	8.8973294e-11	8.8900574e-11	8.9530001e-11	8.892561e-11	8.8920843e-11	8.9429866e-11	8.947159e-11	8.8961373e-11	8.9345226e-11	8.9289194e-11	8.9283234e-11	8.8973294e-11	8.9313036e-11	8.8728913e-11	8.9179525e-11	8.9181912e-11	8.8675269e-11	8.9099651e-11	8.9324957e-11	8.9167604e-11	8.9236743e-11	8.9335692e-11	8.8901768e-11	8.8898187e-11	8.9220055e-11	8.8930377e-11	8.9353573e-11	8.9007864e-11	8.9338072e-11	8.8866005e-11	8.9059121e-11	8.9226015e-11	8.952046e-11	8.9270126e-11	8.8536983e-11	8.9031706e-11	8.908535e-11	8.8926803e-11	8.8685996e-11	8.9242704e-11	8.920456e-11	8.876825e-11	8.8792092e-11	8.8851697e-11	8.8666921e-11	8.943344e-11	8.9035279e-11	8.9001903e-11	8.8888653e-11	8.9066275e-11	8.9299929e-11	8.8764676e-11	8.9147335e-11	8.9369068e-11	8.9468009e-11	8.9346419e-11	8.9638477e-11	8.9046007e-11	8.8975674e-11	8.9155683e-11	8.9211707e-11	8.9149722e-11	8.9928155e-11	8.9073429e-11	8.9421519e-11	8.9726698e-11	8.9296348e-11	8.931781e-11	8.9884052e-11	8.9534768e-11	8.908535e-11	8.9426286e-11	8.9104425e-11	8.9522847e-11	8.9614635e-11	8.9936503e-11	8.9675434e-11	8.9284427e-11	8.9917428e-11	8.9910281e-11	8.8913689e-11	8.923555e-11	8.9742193e-11	9.4893225e-11	2.625134e-10	1.5844251e-10	8.9681394e-11	8.9836368e-11	8.9693315e-11	9.0112931e-11	9.4018231e-11	8.9525234e-11	8.9653979e-11	9.0450293e-11	9.0352545e-11	9.0129619e-11	8.9563378e-11	9.6797001e-11	8.99818e-11	8.9384562e-11	8.9594374e-11	9.0024717e-11	8.9642058e-11	8.9446554e-11	8.9792257e-11	8.9324957e-11	8.9231976e-11	8.9283234e-11	8.8764676e-11	8.9442974e-11	8.8999516e-11	8.9143762e-11	8.9396483e-11	8.9372641e-11	8.9426286e-11	8.9870937e-11	9.0648183e-11	9.0750706e-11	8.9890012e-11	8.9608675e-11	8.9615829e-11	8.9738612e-11	8.9537155e-11	9.0208299e-11	8.9328538e-11	8.952046e-11	9.131218e-11	8.9763648e-11	8.9301115e-11	9.02989e-11	8.9991341e-11	8.9686161e-11	9.0365659e-11	9.4192272e-11	8.990432e-11	8.9637291e-11	8.9961538e-11	9.3499666e-11	9.0868722e-11	9.021188e-11	9.0157042e-11	8.9277273e-11	9.0322742e-11
8.9620596e-11	8.9284427e-11	8.9351186e-11	8.9400064e-11	8.9818486e-11	8.9537155e-11	8.931781e-11	8.9197406e-11	8.8980448e-11	8.9099651e-11	8.9301115e-11	8.8604936e-11	8.8706265e-11	8.8988789e-11	8.9229589e-11	8.8873159e-11	8.8720566e-11	8.9049587e-11	8.9484697e-11	8.9183098e-11	8.8937531e-11	8.9686161e-11	8.8740834e-11	8.923913e-11	8.920456e-11	8.9385756e-11	8.92737e-11	8.8941104e-11	8.9185485e-11	8.8871965e-11	8.9313036e-11	8.907939e-11	8.9135414e-11	8.9339265e-11	8.9394103e-11	8.9307076e-11	8.9035279e-11	8.9297542e-11	8.9022165e-11	8.9115153e-11	8.9177138e-11	8.9229589e-11	8.9059121e-11	8.8907728e-11	8.9137801e-11	8.9192639e-11	8.9093691e-11	8.8982828e-11	8.8728913e-11	8.9123493e-11	8.9068662e-11	8.9297542e-11	8.9688548e-11	8.9414365e-11	8.9357147e-11	8.908177e-11	8.966828e-11	8.9475163e-11	8.9092504e-11	8.9128267e-11	8.9056741e-11	8.9490658e-11	8.8910108e-11	8.9290388e-11	8.907939e-11	8.9503772e-11	8.9926969e-11	8.9234363e-11	8.904482e-11	8.9702856e-11	8.9104425e-11	8.9218861e-11	8.9324957e-11	8.8899381e-11	8.9664706e-11	8.9065082e-11	8.9748153e-11	8.8747988e-11	8.9650398e-11	8.9597947e-11	8.959318e-11	8.9226015e-11	8.931781e-11	8.9715964e-11	8.9910281e-11	8.9500199e-11	8.8778984e-11	8.9636097e-11	8.8830242e-11	8.9053161e-11	8.9318997e-11	8.9611062e-11	8.9507353e-11	8.9161643e-11	8.947397e-11	8.9588413e-11	8.9516887e-11	8.9715964e-11	8.9426286e-11	8.9140188e-11	8.9149722e-11	8.9544303e-11	8.931423e-11	8.8899381e-11	8.8638312e-11	8.9417945e-11	8.9491851e-11	8.8830242e-11	8.9588413e-11	8.9326151e-11	8.9127074e-11	8.9005477e-11	8.9447748e-11	8.9347613e-11	8.9510926e-11	8.9227209e-11	8.9063888e-11	8.8640699e-11	8.9749347e-11	8.9545496e-11	8.8761103e-11	8.9657552e-11	8.924151e-11	8.9363107e-11	8.888508e-11	8.9366681e-11	8.8993556e-11	8.9366681e-11	8.9764841e-11	8.9242704e-11	8.9380989e-11	8.9023358e-11	8.9025745e-11	8.9174758e-11	8.9507353e-11	8.8918456e-11	8.8854084e-11	8.9366681e-11	8.9131841e-11	8.9446554e-11	8.9067469e-11	8.9121113e-11	8.9210521e-11	8.9096078e-11	8.9237936e-11	8.9488278e-11	8.900667e-11	8.8873159e-11	8.889342e-11	8.9106805e-11	8.8645466e-11	8.8855277e-11	8.9390523e-11	8.9487084e-11	8.8767063e-11	8.9016204e-11	8.877421e-11	8.8548904e-11	8.9092504e-11	8.8796866e-11	8.9024552e-11	8.9249858e-11	8.9035279e-11	8.9327344e-11	8.9186679e-11	8.9425092e-11	8.8963753e-11	8.9154489e-11	8.9848289e-11	8.9575299e-11	8.8930377e-11	8.8844543e-11	8.9147335e-11	8.91986e-11	8.9296348e-11	8.9770802e-11	8.9365494e-11	8.9524041e-11	8.9371448e-11	8.9813719e-11	8.9468009e-11	8.9496618e-11	8.9391716e-11	8.9329731e-11	8.9893586e-11	8.8976868e-11	8.9608675e-11	8.9670667e-11	8.9711197e-11	8.9638477e-11	8.9570532e-11	9.0022337e-11	8.9811332e-11	8.8989982e-11	8.904482e-11	8.9469203e-11	9.6011407e-11	8.9571725e-11	8.9863783e-11	8.9591987e-11	8.9919815e-11	8.9768415e-11	9.025479e-11	1.1983896e-10	8.9930542e-11	9.0108164e-11	8.986617e-11	8.9925775e-11	8.9808952e-11	8.9549076e-11	9.0363272e-11	8.9731465e-11	8.9366681e-11	8.9845902e-11	8.9687355e-11	8.9377408e-11	8.9769608e-11	8.9874518e-11	8.9811332e-11	8.927966e-11	8.9843522e-11	8.8753949e-11	8.9644438e-11	8.9196213e-11	8.8773024e-11	8.939291e-11	8.9844715e-11	8.951212e-11	9.0146314e-11	9.0230948e-11	8.9497812e-11	8.9609868e-11	8.959318e-11	8.98316e-11	8.9576492e-11	8.9830407e-11	9.0170156e-11	8.9268933e-11	8.9890012e-11	8.9285621e-11	8.9427479e-11	8.9726698e-11	8.9888819e-11	9.2910776e-11	8.9932929e-11	9.174491e-11	1.0368372e-10	9.1177475e-11	8.9957958e-11	8.9978226e-11	1.1649157e-10	9.4261418e-11	8.9997301e-11	9.002591e-11	8.9414365e-11	8.9977033e-11
8.9935309e-11	8.9167604e-11	8.9526421e-11	8.9389329e-11	8.9684975e-11	8.9451321e-11	8.9282047e-11	8.8795672e-11	8.9254625e-11	8.8826661e-11	8.9055548e-11	8.8955412e-11	8.8609703e-11	8.91986e-11	8.9353573e-11	8.8836202e-11	8.8352214e-11	8.8849317e-11	8.9462049e-11	8.9177138e-11	8.884693e-11	8.9417945e-11	8.8814747e-11	8.9054354e-11	8.9249858e-11	8.943344e-11	8.896018e-11	8.8526256e-11	8.8993556e-11	8.9138995e-11	8.8938724e-11	8.8637125e-11	8.8967334e-11	8.92737e-11	8.9107999e-11	8.9057928e-11	8.9042433e-11	8.8937531e-11	8.9156876e-11	8.9237936e-11	8.9309463e-11	8.9240323e-11	8.9035279e-11	8.9390523e-11	8.9303502e-11	8.9091311e-11	8.8920843e-11	8.8972101e-11	8.8995943e-11	8.8538177e-11	8.9069849e-11	8.9161643e-11	8.8981635e-11	8.9147335e-11	8.903886e-11	8.9155683e-11	8.9758881e-11	8.923913e-11	8.9376222e-11	8.9630137e-11	8.8769443e-11	8.9696896e-11	8.9128267e-11	8.9123493e-11	8.9377408e-11	8.9291581e-11	8.9454895e-11	8.947755e-11	8.8972101e-11	8.9321384e-11	8.8902961e-11	8.9417945e-11	8.9547883e-11	8.9397677e-11	8.9525234e-11	8.8919649e-11	9.0017563e-11	8.8716992e-11	8.9531195e-11	8.9490658e-11	8.9407211e-11	8.9025745e-11	8.91986e-11	8.9783916e-11	8.9653979e-11	8.9391716e-11	8.8346254e-11	8.9240323e-11	8.943344e-11	8.8943491e-11	8.9115153e-11	8.982564e-11	8.9468009e-11	8.9109192e-11	8.9628943e-11	8.9677821e-11	8.9112766e-11	8.8954219e-11	8.8943491e-11	8.8823088e-11	8.9297542e-11	8.8968527e-11	8.9310656e-11	8.900667e-11	8.8949452e-11	8.9080583e-11	8.9710003e-11	8.8941104e-11	8.9563378e-11	8.892799e-11	8.8870772e-11	8.90472e-11	8.9429866e-11	8.9595567e-11	8.9161643e-11	8.9183098e-11	8.8999516e-11	8.892561e-11	8.9651592e-11	8.9509733e-11	8.88064e-11	8.9763648e-11	8.8825475e-11	8.911992e-11	8.9323771e-11	8.8787325e-11	8.8829048e-11	8.9134228e-11	8.94394e-11	8.9513313e-11	8.9165217e-11	8.9195019e-11	8.8926803e-11	8.9066275e-11	8.9315423e-11	8.9129454e-11	8.9282047e-11	8.9078196e-11	8.9031706e-11	8.9092504e-11	8.9096078e-11	8.8627584e-11	8.9185485e-11	8.9308269e-11	8.9010244e-11	8.9277273e-11	8.8941104e-11	8.9121113e-11	8.9152109e-11	8.8818321e-11	8.8787325e-11	8.8740834e-11	8.9410791e-11	8.9243897e-11	8.8778984e-11	8.9218861e-11	8.8552485e-11	8.932019e-11	8.9007864e-11	8.9077003e-11	8.903886e-11	8.923555e-11	8.876825e-11	8.9240323e-11	8.9425092e-11	8.9090117e-11	8.8783751e-11	8.8824281e-11	8.9656359e-11	8.9493045e-11	8.9184292e-11	8.9007864e-11	8.8831435e-11	8.9196213e-11	8.8848123e-11	8.9229589e-11	8.9639671e-11	8.9384562e-11	8.947993e-11	8.9884052e-11	8.908773e-11	8.924509e-11	8.9324957e-11	8.943344e-11	8.9781529e-11	8.9230782e-11	8.9353573e-11	8.9993721e-11	8.9732652e-11	8.9247471e-11	8.9564571e-11	9.037162e-11	8.9502579e-11	8.9468009e-11	8.8972101e-11	8.9710003e-11	8.952046e-11	8.9359534e-11	8.9721924e-11	8.9679014e-11	9.07662e-11	8.9695702e-11	9.3343507e-11	1.695242e-10	8.9885245e-11	8.9682588e-11	8.9850676e-11	9.0052139e-11	8.998538e-11	8.975292e-11	9.0229761e-11	8.9997301e-11	8.9462049e-11	9.0149888e-11	8.9638477e-11	8.9321384e-11	8.9804178e-11	8.9847095e-11	8.9880478e-11	8.9655172e-11	8.966828e-11	8.8799246e-11	8.9582453e-11	8.9212901e-11	8.8901768e-11	8.9929349e-11	8.9571725e-11	8.940125e-11	8.9636097e-11	9.0289359e-11	8.9532382e-11	8.9696896e-11	8.9528808e-11	8.9975839e-11	8.9761268e-11	8.9797031e-11	9.0034258e-11	8.9578872e-11	9.0099816e-11	8.9112766e-11	8.9618216e-11	8.9841135e-11	9.0400229e-11	9.7965247e-11	8.9804178e-11	1.0157848e-10	1.9710923e-10	1.0209585e-10	8.9808952e-11	8.9962732e-11	1.106813e-10	1.070943e-10	9.0013989e-11	9.0192805e-11	8.9403637e-11	8.9954384e-11
8.9607488e-11	8.8980448e-11	8.9057928e-11	8.958722e-11	8.9410791e-11	8.9122307e-11	8.9386949e-11	8.8882693e-11	8.9118726e-11	8.9388143e-11	8.9472776e-11	8.8854084e-11	8.9055548e-11	8.8502414e-11	8.9440594e-11	8.9122307e-11	8.8819514e-11	8.9218861e-11	8.9396483e-11	8.8932764e-11	8.8874345e-11	8.8833815e-11	8.9043627e-11	8.8776597e-11	8.9240323e-11	8.9184292e-11	8.8935144e-11	8.8843356e-11	8.8854084e-11	8.9109192e-11	8.8844543e-11	8.8897001e-11	8.9020978e-11	8.877421e-11	8.9267739e-11	8.9111572e-11	8.8926803e-11	8.9378602e-11	8.908773e-11	8.9063888e-11	8.9376222e-11	8.9459669e-11	8.8883886e-11	8.8936337e-11	8.9428673e-11	8.8876732e-11	8.9334498e-11	8.8790905e-11	8.9569338e-11	8.8461884e-11	8.8752755e-11	8.9112766e-11	8.912588e-11	8.9390523e-11	8.9364301e-11	8.9267739e-11	8.9321384e-11	8.9340459e-11	8.9463242e-11	8.9425092e-11	8.8784945e-11	8.9093691e-11	8.9093691e-11	8.9265352e-11	8.939887e-11	8.9100845e-11	8.9465629e-11	8.9363107e-11	8.8775404e-11	8.9493045e-11	8.9165217e-11	8.9338072e-11	8.9689742e-11	8.9383369e-11	8.9563378e-11	8.9380989e-11	8.9711197e-11	8.9062702e-11	8.9378602e-11	8.9406024e-11	8.9212901e-11	8.9503772e-11	8.9431053e-11	8.9406024e-11	8.9673054e-11	8.9600334e-11	8.8651426e-11	8.935476e-11	8.9499005e-11	8.9152109e-11	8.8392745e-11	8.9595567e-11	8.9550263e-11	8.9024552e-11	8.9404831e-11	8.9489471e-11	8.9053161e-11	8.8978061e-11	8.9192639e-11	8.8877926e-11	8.9019785e-11	8.8782558e-11	8.9036473e-11	8.8910108e-11	8.8759909e-11	8.8973294e-11	8.9538342e-11	8.9409598e-11	8.952046e-11	8.8831435e-11	8.9003097e-11	8.9313036e-11	8.9438207e-11	8.9669473e-11	8.9503772e-11	8.963133e-11	8.8973294e-11	8.9301115e-11	8.9943657e-11	8.9404831e-11	8.8242538e-11	8.9469203e-11	8.9341652e-11	8.9015018e-11	8.982564e-11	8.8961373e-11	8.908535e-11	8.900667e-11	8.931781e-11	8.9503772e-11	8.8937531e-11	8.896018e-11	8.9042433e-11	8.889342e-11	8.8699111e-11	8.8854084e-11	8.9221248e-11	8.9109192e-11	8.8906535e-11	8.9043627e-11	8.9001903e-11	8.9351186e-11	8.9093691e-11	8.9590793e-11	8.9308269e-11	8.8944685e-11	8.9001903e-11	8.9060315e-11	8.8916069e-11	8.9093691e-11	8.9106805e-11	8.8784945e-11	8.9295155e-11	8.908773e-11	8.899833e-11	8.9004283e-11	8.8634738e-11	8.9073429e-11	8.9321384e-11	8.9031706e-11	8.845235e-11	8.9156876e-11	8.8992369e-11	8.9566951e-11	8.9143762e-11	8.9199786e-11	8.8976868e-11	8.8993556e-11	8.9545496e-11	8.9487084e-11	8.920098e-11	8.9093691e-11	8.8767063e-11	8.9274893e-11	8.889342e-11	8.9659939e-11	8.9147335e-11	8.9333305e-11	8.9258205e-11	8.9799411e-11	8.9136608e-11	8.9577686e-11	8.927966e-11	8.9624176e-11	8.947993e-11	8.9074623e-11	8.9254625e-11	8.9899546e-11	8.9811332e-11	8.9600334e-11	8.9581259e-11	9.0090282e-11	8.9409598e-11	8.9435827e-11	8.95145e-11	8.95145e-11	8.9378602e-11	8.9451321e-11	8.9847095e-11	9.0300094e-11	9.143377e-11	8.9618216e-11	1.0431672e-10	1.2281204e-10	8.9653979e-11	8.9614635e-11	8.9571725e-11	8.9676627e-11	9.0389501e-11	8.9558611e-11	8.9918621e-11	8.9622983e-11	8.967424e-11	8.994723e-11	8.9615829e-11	8.9402444e-11	8.9608675e-11	8.9829214e-11	8.9446554e-11	8.9612255e-11	8.9767228e-11	8.9073429e-11	8.9464436e-11	8.9266546e-11	8.8897001e-11	8.947755e-11	8.9444167e-11	9.0332276e-11	8.9400064e-11	9.0009222e-11	8.9394103e-11	8.9574105e-11	8.9861403e-11	9.022022e-11	8.9413171e-11	8.9911467e-11	9.002591e-11	8.970643e-11	8.9797031e-11	8.9655172e-11	8.9582453e-11	8.9652785e-11	9.0369233e-11	1.4923716e-10	8.9779149e-11	1.4359856e-10	2.4008656e-10	1.0158802e-10	8.9897166e-11	9.0015183e-11	1.7679358e-10	1.7996456e-10	8.9977033e-11	9.0185651e-11	8.9632517e-11	8.9693315e-11
8.9764841e-11	8.9369068e-11	8.9135414e-11	8.9769608e-11	8.9745766e-11	8.9137801e-11	8.9255818e-11	8.9466816e-11	8.9634904e-11	8.9329731e-11	8.8826661e-11	8.8860044e-11	8.9216481e-11	8.8840969e-11	8.912588e-11	8.8845736e-11	8.8699111e-11	8.9329731e-11	8.9538342e-11	8.9375028e-11	8.9540729e-11	8.9124687e-11	8.8682423e-11	8.9067469e-11	8.9057928e-11	8.9369068e-11	8.9159256e-11	8.8762289e-11	8.8776597e-11	8.8835009e-11	8.8926803e-11	8.9118726e-11	8.9249858e-11	8.9490658e-11	8.9247471e-11	8.9092504e-11	8.8967334e-11	8.9161643e-11	8.9026939e-11	8.8833815e-11	8.9141375e-11	8.9326151e-11	8.8969714e-11	8.8989982e-11	8.9578872e-11	8.908773e-11	8.9107999e-11	8.8782558e-11	8.9215288e-11	8.8784945e-11	8.8738447e-11	8.8939911e-11	8.916045e-11	8.8967334e-11	8.9437013e-11	8.9357147e-11	8.9408404e-11	8.884693e-11	8.9472776e-11	8.9324957e-11	8.8947065e-11	8.896614e-11	8.9127074e-11	8.9077003e-11	8.9254625e-11	8.9277273e-11	8.9515693e-11	8.8963753e-11	8.9074623e-11	8.9855443e-11	8.9603908e-11	8.9599141e-11	8.9475163e-11	8.9630137e-11	8.9001903e-11	8.9189059e-11	9.0047365e-11	8.8976868e-11	8.9327344e-11	8.8912495e-11	8.9017398e-11	8.9719544e-11	8.8913689e-11	8.9655172e-11	8.9869744e-11	8.9652785e-11	8.8988789e-11	8.9371448e-11	8.923913e-11	8.9195019e-11	8.8813554e-11	8.9626556e-11	8.9617022e-11	8.9019785e-11	8.9346419e-11	8.9771995e-11	8.8986409e-11	8.927966e-11	8.931781e-11	8.9510926e-11	8.8880306e-11	8.8631165e-11	8.9056741e-11	8.9048394e-11	8.9383369e-11	8.9496618e-11	8.935834e-11	8.9491851e-11	8.9535962e-11	8.9096078e-11	8.9115153e-11	8.896018e-11	8.9423906e-11	8.9661133e-11	8.9348799e-11	8.9403637e-11	8.920456e-11	8.9556224e-11	8.9584833e-11	8.9323771e-11	8.8548904e-11	8.9503772e-11	8.9413171e-11	8.8550098e-11	8.958722e-11	8.9110386e-11	8.9257012e-11	8.8820701e-11	8.9290388e-11	8.8870772e-11	8.9277273e-11	8.9673054e-11	8.9190252e-11	8.8777791e-11	8.907939e-11	8.8941104e-11	8.8800439e-11	8.908535e-11	8.8376056e-11	8.9086544e-11	8.9397677e-11	8.8763483e-11	8.9324957e-11	8.9475163e-11	8.920098e-11	8.9180718e-11	8.8320025e-11	8.9066275e-11	8.877183e-11	8.877421e-11	8.892799e-11	8.8770637e-11	8.970643e-11	8.9003097e-11	8.8904148e-11	8.8988789e-11	8.9060315e-11	8.9310656e-11	8.9086544e-11	8.8672882e-11	8.8598975e-11	8.908177e-11	8.9230782e-11	8.9383369e-11	8.8794479e-11	8.9326151e-11	8.8918456e-11	8.8923223e-11	8.9414365e-11	8.9444167e-11	8.9217668e-11	8.8897001e-11	8.8939911e-11	8.95145e-11	8.8862424e-11	8.9289194e-11	8.9292775e-11	8.9456088e-11	8.9497812e-11	8.9550263e-11	8.9177138e-11	8.8955412e-11	8.9129454e-11	8.9223628e-11	8.9603908e-11	8.8948258e-11	8.9167604e-11	8.9755307e-11	8.935834e-11	8.9693315e-11	8.9856636e-11	9.013558e-11	8.9956771e-11	8.9217668e-11	8.9406024e-11	8.9347613e-11	8.9823253e-11	8.9862597e-11	8.9500199e-11	9.0875869e-11	9.9245556e-11	8.9288008e-11	9.6557387e-11	9.0455067e-11	8.9800604e-11	9.0036638e-11	9.0112931e-11	8.9873324e-11	9.0945015e-11	8.9215288e-11	8.9881665e-11	8.9195019e-11	8.9980613e-11	8.9869744e-11	8.9270126e-11	8.9595567e-11	8.9353573e-11	8.9769608e-11	8.9568145e-11	8.9242704e-11	8.9997301e-11	8.9177138e-11	8.9576492e-11	8.9051967e-11	8.9223628e-11	8.9688548e-11	8.9421519e-11	8.9971072e-11	8.9663513e-11	9.0227374e-11	8.9397677e-11	8.9878091e-11	8.9742193e-11	9.0216647e-11	8.9715964e-11	9.0201145e-11	8.9835174e-11	8.9628943e-11	8.986021e-11	8.9775569e-11	8.9371448e-11	8.9516887e-11	9.4145781e-11	2.642789e-10	8.9863783e-11	1.0405327e-10	1.1813665e-10	9.2187175e-11	8.9855443e-11	9.0075981e-11	3.1610395e-10	2.1839286e-10	8.9974653e-11	8.9959151e-11	8.9450128e-11	8.9792257e-11
8.9544303e-11	8.9367874e-11	8.8949452e-11	8.9290388e-11	8.9614635e-11	8.9406024e-11	8.9324957e-11	8.9371448e-11	8.9659939e-11	8.943344e-11	8.9060315e-11	8.9209327e-11	8.8843356e-11	8.9309463e-11	8.9264166e-11	8.9013824e-11	8.8594208e-11	8.8548904e-11	8.9231976e-11	8.9385756e-11	8.9459669e-11	8.9180718e-11	8.8789712e-11	8.9004283e-11	8.8861238e-11	8.8961373e-11	8.8547718e-11	8.8740834e-11	8.8968527e-11	8.8633545e-11	8.9180718e-11	8.912588e-11	8.9063888e-11	8.9615829e-11	8.9218861e-11	8.9071042e-11	8.9231976e-11	8.8958986e-11	8.9046007e-11	8.8640699e-11	8.9096078e-11	8.9303502e-11	8.8898187e-11	8.9478737e-11	8.8939911e-11	8.8883886e-11	8.9370261e-11	8.8944685e-11	8.9153296e-11	8.8958986e-11	8.9063888e-11	8.9072236e-11	8.9386949e-11	8.8855277e-11	8.9220055e-11	8.9481124e-11	8.9309463e-11	8.9370261e-11	8.9437013e-11	8.947397e-11	8.9171177e-11	8.9260585e-11	8.951808e-11	8.8993556e-11	8.9078196e-11	8.9203367e-11	8.9617022e-11	8.9155683e-11	8.8867198e-11	8.9806565e-11	8.9582453e-11	8.9580066e-11	8.9544303e-11	8.9628943e-11	8.9484697e-11	8.8860044e-11	9.0366846e-11	8.9242704e-11	8.9406024e-11	8.9066275e-11	8.8632351e-11	8.9522847e-11	8.8807593e-11	8.9096078e-11	8.9782723e-11	8.9456088e-11	8.9196213e-11	8.9271313e-11	8.9252244e-11	8.9489471e-11	8.8831435e-11	8.9657552e-11	8.9154489e-11	8.8873159e-11	8.9466816e-11	8.9763648e-11	8.9106805e-11	8.9105612e-11	8.9286814e-11	8.9046007e-11	8.8993556e-11	8.9253431e-11	8.9029319e-11	8.8590628e-11	8.9140188e-11	8.9621789e-11	8.92737e-11	8.9197406e-11	8.9208134e-11	8.9181912e-11	8.8850503e-11	8.8761103e-11	8.9376222e-11	8.9456088e-11	8.9543116e-11	8.9094884e-11	8.8958986e-11	8.9167604e-11	8.9742193e-11	8.9372641e-11	8.9251051e-11	8.9530001e-11	8.9425092e-11	8.8749182e-11	8.9850676e-11	8.9346419e-11	8.9515693e-11	8.8525062e-11	8.9159256e-11	8.8962566e-11	8.9296348e-11	8.9435827e-11	8.8922029e-11	8.8876732e-11	8.9104425e-11	8.907939e-11	8.8718186e-11	8.9106805e-11	8.8755142e-11	8.9090117e-11	8.8843356e-11	8.8895807e-11	8.9059121e-11	8.8986409e-11	8.8999516e-11	8.9344032e-11	8.857752e-11	8.9745766e-11	8.8919649e-11	8.8737261e-11	8.8719379e-11	8.8886266e-11	8.9576492e-11	8.8866005e-11	8.9018591e-11	8.8842163e-11	8.8664541e-11	8.9212901e-11	8.896614e-11	8.8963753e-11	8.8644272e-11	8.8913689e-11	8.9302309e-11	8.9376222e-11	8.8895807e-11	8.9751727e-11	8.9055548e-11	8.8691957e-11	8.9258205e-11	8.9301115e-11	8.9284427e-11	8.9128267e-11	8.9011437e-11	8.892799e-11	8.903886e-11	8.9428673e-11	8.9283234e-11	8.9349993e-11	8.940125e-11	8.9400064e-11	8.9515693e-11	8.8888653e-11	8.9130647e-11	8.9431053e-11	8.9522847e-11	8.9063888e-11	8.9277273e-11	8.9642058e-11	8.959318e-11	8.9574105e-11	8.9820873e-11	8.9708817e-11	8.9727885e-11	8.8953026e-11	8.9648018e-11	8.9454895e-11	9.0251216e-11	8.9844715e-11	8.9146149e-11	9.1519604e-11	9.1767559e-11	8.9462049e-11	8.9710003e-11	8.9776762e-11	9.0099816e-11	8.9885245e-11	9.0095049e-11	9.0017563e-11	9.0153461e-11	8.9504966e-11	8.9959151e-11	8.962537e-11	8.9679014e-11	9.0096243e-11	8.9531195e-11	8.947397e-11	8.9403637e-11	8.9997301e-11	8.9084157e-11	8.9215288e-11	8.9690935e-11	8.9318997e-11	8.9452515e-11	8.9143762e-11	8.9367874e-11	8.967424e-11	8.9717157e-11	9.0012796e-11	8.9664706e-11	8.9897166e-11	8.9490658e-11	9.0023523e-11	8.9892399e-11	8.99067e-11	9.0018756e-11	9.0081942e-11	8.9755307e-11	8.9805371e-11	9.0053326e-11	8.9774375e-11	8.9229589e-11	9.0147501e-11	9.2300424e-11	1.6529943e-10	8.9997301e-11	9.5193631e-11	1.4815354e-10	9.9933395e-11	9.0056906e-11	8.9789877e-11	1.2550259e-10	1.4599706e-10	9.0604073e-11	8.9890012e-11	8.9707623e-11	8.9921008e-11
8.967186e-11	8.9464436e-11	8.947397e-11	8.8964947e-11	8.9413171e-11	8.9191446e-11	8.9227209e-11	8.9344032e-11	8.9059121e-11	8.966828e-11	8.9527614e-11	8.8870772e-11	8.9082963e-11	8.9180718e-11	8.9469203e-11	8.9321384e-11	8.9103232e-11	8.9073429e-11	8.9313036e-11	8.9146149e-11	8.9153296e-11	8.9329731e-11	8.8809973e-11	8.9326151e-11	8.9116346e-11	8.9011437e-11	8.8924416e-11	8.8800439e-11	8.9365494e-11	8.8862424e-11	8.916403e-11	8.8827855e-11	8.9172371e-11	8.9519274e-11	8.8863618e-11	8.8700304e-11	8.8901768e-11	8.9223628e-11	8.8742028e-11	8.853341e-11	8.9397677e-11	8.9187865e-11	8.9034086e-11	8.8985215e-11	8.8805206e-11	8.9359534e-11	8.8889847e-11	8.9004283e-11	8.9291581e-11	8.8993556e-11	8.9228402e-11	8.935238e-11	8.9111572e-11	8.9223628e-11	8.9335692e-11	8.9316617e-11	8.9074623e-11	8.9740999e-11	8.935238e-11	8.9379795e-11	8.9575299e-11	8.916403e-11	8.8900574e-11	8.9178331e-11	8.9247471e-11	8.9365494e-11	8.9735039e-11	8.9185485e-11	8.9026939e-11	8.9699276e-11	8.9715964e-11	8.9199786e-11	8.9161643e-11	8.908535e-11	8.9507353e-11	8.9154489e-11	9.0244062e-11	8.9069849e-11	8.9260585e-11	8.9260585e-11	8.8665734e-11	8.9375028e-11	8.9570532e-11	8.9347613e-11	8.9993721e-11	8.9067469e-11	8.9380989e-11	8.935834e-11	8.9575299e-11	8.9282047e-11	8.9420325e-11	8.9249858e-11	8.9689742e-11	8.889104e-11	8.9137801e-11	8.9584833e-11	8.9364301e-11	8.9116346e-11	8.8984022e-11	8.9260585e-11	8.8831435e-11	8.9501392e-11	8.8874345e-11	8.8880306e-11	8.9203367e-11	8.9402444e-11	8.9566951e-11	8.8912495e-11	8.9140188e-11	8.8906535e-11	8.9042433e-11	8.9035279e-11	8.9340459e-11	8.8886266e-11	8.904482e-11	8.8762289e-11	8.8786131e-11	8.88064e-11	8.9506159e-11	8.9192639e-11	8.9394103e-11	8.9152109e-11	8.9855443e-11	8.9403637e-11	8.9934116e-11	8.9012631e-11	8.9153296e-11	8.849884e-11	8.9240323e-11	8.9196213e-11	8.9423906e-11	8.8858851e-11	8.865262e-11	8.8799246e-11	8.9332111e-11	8.9262972e-11	8.9187865e-11	8.9100845e-11	8.8837396e-11	8.8991176e-11	8.9212901e-11	8.9169991e-11	8.8924416e-11	8.8817127e-11	8.9397677e-11	8.9231976e-11	8.8929183e-11	8.9384562e-11	8.8551291e-11	8.8922029e-11	8.8594208e-11	8.8660961e-11	8.9738612e-11	8.846069e-11	8.8737261e-11	8.9380989e-11	8.8756329e-11	8.923913e-11	8.8957793e-11	8.8742028e-11	8.8393938e-11	8.8737261e-11	8.9097271e-11	8.9270126e-11	8.9029319e-11	8.9302309e-11	8.893157e-11	8.8705071e-11	8.9420325e-11	8.9148529e-11	8.9218861e-11	8.9141375e-11	8.916641e-11	8.9264166e-11	8.9385756e-11	8.9264166e-11	8.9148529e-11	8.9280854e-11	8.9559804e-11	8.9289194e-11	8.9786296e-11	8.8981635e-11	8.9659939e-11	8.9551457e-11	8.9723118e-11	8.8809973e-11	8.9339265e-11	8.9999681e-11	8.9849482e-11	8.9421519e-11	8.9783916e-11	8.9848289e-11	8.931423e-11	8.9276087e-11	8.9547883e-11	8.9562184e-11	8.9973459e-11	9.1632854e-11	8.9243897e-11	9.0712556e-11	8.9553844e-11	8.9407211e-11	8.9600334e-11	8.9744573e-11	8.993889e-11	8.9932929e-11	8.9853056e-11	8.9799411e-11	8.9910281e-11	8.920694e-11	8.939887e-11	8.9879285e-11	8.9644438e-11	8.9700469e-11	8.9777956e-11	8.9702856e-11	8.9632517e-11	8.9488278e-11	8.927966e-11	8.9478737e-11	9.0136773e-11	8.9260585e-11	8.9448934e-11	8.889104e-11	8.98316e-11	8.9510926e-11	8.9720738e-11	8.9859016e-11	8.9804178e-11	8.9864977e-11	8.9658746e-11	8.9403637e-11	8.9570532e-11	8.9817292e-11	8.9611062e-11	8.9708817e-11	8.9819679e-11	8.9679014e-11	9.0035444e-11	8.9711197e-11	8.9618216e-11	9.0037831e-11	8.9959151e-11	9.5875509e-11	9.0105777e-11	9.1032036e-11	1.7523313e-10	9.1451652e-11	8.9589607e-11	9.0091476e-11	9.3755968e-11	9.2251547e-11	9.6227179e-11	9.0165382e-11	8.9885245e-11	8.9924582e-11
8.9313036e-11	8.9369068e-11	8.9732652e-11	8.8967334e-11	8.9043627e-11	8.9025745e-11	8.8961373e-11	8.9208134e-11	8.9622983e-11	8.9270126e-11	8.9202173e-11	8.8950645e-11	8.9012631e-11	8.8639505e-11	8.9481124e-11	8.9531195e-11	8.8792092e-11	8.9318997e-11	8.9218861e-11	8.8906535e-11	8.9181912e-11	8.9438207e-11	8.8685996e-11	8.9128267e-11	8.9068662e-11	8.9050781e-11	8.9174758e-11	8.8805206e-11	8.9299929e-11	8.8656193e-11	8.920098e-11	8.8869578e-11	8.8956606e-11	8.958722e-11	8.8945872e-11	8.8591821e-11	8.896614e-11	8.9131841e-11	8.842016e-11	8.9172371e-11	8.943344e-11	8.9091311e-11	8.9377408e-11	8.8871965e-11	8.8883886e-11	8.9454895e-11	8.920456e-11	8.9173564e-11	8.9406024e-11	8.8987595e-11	8.9019785e-11	8.939529e-11	8.9425092e-11	8.9049587e-11	8.9257012e-11	8.9093691e-11	8.9597947e-11	8.9353573e-11	8.9333305e-11	8.9497812e-11	8.9184292e-11	8.9775569e-11	8.9299929e-11	8.8986409e-11	8.9414365e-11	8.9131841e-11	9.0012796e-11	8.8955412e-11	8.8675269e-11	8.9751727e-11	8.9789877e-11	8.9137801e-11	8.9551457e-11	8.9057928e-11	8.9595567e-11	8.9431053e-11	8.978511e-11	8.8820701e-11	8.9365494e-11	8.9212901e-11	8.8970907e-11	8.9295155e-11	8.962537e-11	8.9252244e-11	8.986021e-11	8.9500199e-11	8.9218861e-11	8.9407211e-11	8.9394103e-11	8.8930377e-11	8.9391716e-11	8.9301115e-11	8.9533575e-11	8.9435827e-11	8.9046007e-11	8.9928155e-11	8.9307076e-11	8.9730272e-11	8.8802826e-11	8.9794644e-11	8.9105612e-11	8.9475163e-11	8.8455923e-11	8.9082963e-11	8.947397e-11	8.9011437e-11	8.9643251e-11	8.9059121e-11	8.9268933e-11	8.8894614e-11	8.8992369e-11	8.8968527e-11	8.9088924e-11	8.9023358e-11	8.877183e-11	8.9347613e-11	8.9020978e-11	8.9453708e-11	8.9189059e-11	8.9483511e-11	8.9023358e-11	8.9018591e-11	8.9363107e-11	8.9229589e-11	8.9565765e-11	8.9053161e-11	8.9251051e-11	8.8972101e-11	8.8830242e-11	8.8794479e-11	8.963133e-11	8.8953026e-11	8.873368e-11	8.91986e-11	8.9742193e-11	8.8939911e-11	8.9468009e-11	8.888746e-11	8.8857657e-11	8.9049587e-11	8.8914882e-11	8.9189059e-11	8.9216481e-11	8.924509e-11	8.9122307e-11	8.8929183e-11	8.9167604e-11	8.8956606e-11	8.8826661e-11	8.9131841e-11	8.8503607e-11	8.8697917e-11	8.9732652e-11	8.8904148e-11	8.9363107e-11	8.9470396e-11	8.8912495e-11	8.9086544e-11	8.9169991e-11	8.881236e-11	8.8681229e-11	8.8775404e-11	8.9214094e-11	8.9497812e-11	8.9043627e-11	8.9280854e-11	8.8904148e-11	8.8899381e-11	8.9406024e-11	8.8962566e-11	8.9043627e-11	8.9329731e-11	8.8591821e-11	8.9346419e-11	8.9525234e-11	8.9516887e-11	8.9112766e-11	8.8786131e-11	8.978511e-11	8.9210521e-11	9.0000875e-11	8.8703878e-11	8.9229589e-11	8.9553844e-11	8.9603908e-11	8.911992e-11	8.9422712e-11	8.9636097e-11	8.9975839e-11	8.9060315e-11	8.9768415e-11	8.9830407e-11	8.9640864e-11	8.9721924e-11	8.9782723e-11	9.0250023e-11	8.9873324e-11	9.0861568e-11	8.9292775e-11	8.9812525e-11	8.936072e-11	8.963371e-11	8.9649212e-11	8.990432e-11	9.2826136e-11	8.9868557e-11	8.9755307e-11	9.0015183e-11	8.9723118e-11	8.9259392e-11	8.9723118e-11	8.9655172e-11	8.9267739e-11	8.9977033e-11	8.9826833e-11	8.9645631e-11	8.9441787e-11	8.9482317e-11	8.9366681e-11	8.9578872e-11	9.0264331e-11	8.9212901e-11	8.9570532e-11	8.9321384e-11	8.9656359e-11	8.9333305e-11	8.9645631e-11	8.962537e-11	8.9509733e-11	8.9910281e-11	8.9521654e-11	8.9757687e-11	8.9413171e-11	8.9754114e-11	8.9769608e-11	8.9928155e-11	8.982206e-11	8.9049587e-11	9.0257177e-11	8.9743386e-11	9.0044985e-11	9.0086709e-11	8.9977033e-11	8.9643251e-11	9.0213066e-11	8.9725505e-11	9.3493706e-11	8.9997301e-11	8.9663513e-11	9.0343004e-11	1.1722232e-10	9.694124e-11	1.0795499e-10	9.0334663e-11	8.9731465e-11	9.0209493e-11
8.935834e-11	8.9394103e-11	8.9522847e-11	8.8975674e-11	8.939529e-11	8.9118726e-11	8.8987595e-11	8.8938724e-11	8.9853056e-11	8.9538342e-11	8.9074623e-11	8.9664706e-11	8.9031706e-11	8.889104e-11	8.9566951e-11	8.9036473e-11	8.877421e-11	8.939887e-11	8.9307076e-11	8.9090117e-11	8.9224822e-11	8.9493045e-11	8.8676462e-11	8.8974487e-11	8.92737e-11	8.9043627e-11	8.9001903e-11	8.8598975e-11	8.9123493e-11	8.8957793e-11	8.9602714e-11	8.9074623e-11	8.8783751e-11	8.936072e-11	8.8974487e-11	8.8845736e-11	8.8653813e-11	8.9180718e-11	8.8589441e-11	8.9260585e-11	8.9051967e-11	8.9282047e-11	8.9230782e-11	8.8882693e-11	8.8900574e-11	8.9111572e-11	8.9507353e-11	8.9390523e-11	8.9202173e-11	8.9286814e-11	8.8691957e-11	8.9211707e-11	8.9582453e-11	8.9193826e-11	8.9202173e-11	8.9036473e-11	8.9922195e-11	8.9216481e-11	8.9149722e-11	8.9636097e-11	8.952046e-11	8.9829214e-11	8.9589607e-11	8.9247471e-11	8.8863618e-11	8.9648018e-11	8.9805371e-11	8.9383369e-11	8.8883886e-11	8.9767228e-11	8.9537155e-11	8.9243897e-11	8.9488278e-11	8.9102038e-11	8.9165217e-11	8.9283234e-11	8.9894779e-11	8.9001903e-11	8.9255818e-11	8.9365494e-11	8.9149722e-11	8.9004283e-11	8.962775e-11	8.9175951e-11	8.936072e-11	8.9264166e-11	8.9174758e-11	8.9313036e-11	8.9571725e-11	8.9458475e-11	8.9072236e-11	8.9680201e-11	8.8910108e-11	8.9584833e-11	8.9110386e-11	9.0052139e-11	8.8976868e-11	8.9458475e-11	8.8980448e-11	8.9632517e-11	8.8964947e-11	8.9773189e-11	8.8700304e-11	8.9335692e-11	8.9191446e-11	8.9373835e-11	8.9025745e-11	8.9013824e-11	8.9127074e-11	8.9054354e-11	8.8930377e-11	8.9124687e-11	8.9155683e-11	8.931781e-11	8.9156876e-11	8.9181912e-11	8.9652785e-11	8.9721924e-11	8.9450128e-11	8.9761268e-11	8.9651592e-11	8.8993556e-11	8.904482e-11	8.8775404e-11	8.9808952e-11	8.9515693e-11	8.9115153e-11	8.8949452e-11	8.9329731e-11	8.8627584e-11	8.9177138e-11	8.9124687e-11	8.8913689e-11	8.9303502e-11	8.9457282e-11	8.8743221e-11	8.8883886e-11	8.9366681e-11	8.8659774e-11	8.8424927e-11	8.8787325e-11	8.916403e-11	8.9024552e-11	8.9025745e-11	8.8905341e-11	8.9389329e-11	8.92737e-11	8.9154489e-11	8.8968527e-11	8.8839776e-11	8.8677655e-11	8.8947065e-11	8.9541922e-11	8.8969714e-11	8.8749182e-11	8.9564571e-11	8.9109192e-11	8.9154489e-11	8.9222442e-11	8.8684803e-11	8.8709838e-11	8.8732487e-11	8.900071e-11	8.9330918e-11	8.8948258e-11	8.9035279e-11	8.8756329e-11	8.8789712e-11	8.947755e-11	8.892561e-11	8.8860044e-11	8.8993556e-11	8.8943491e-11	8.9348799e-11	8.9762454e-11	8.993889e-11	8.8839776e-11	8.8858851e-11	8.9699276e-11	8.9565765e-11	9.0033064e-11	8.8861238e-11	8.9323771e-11	8.9844715e-11	8.9589607e-11	8.9267739e-11	8.9420325e-11	8.9453708e-11	8.9535962e-11	8.9327344e-11	9.0077168e-11	9.0197572e-11	8.9450128e-11	9.0160615e-11	9.0751892e-11	9.1338402e-11	8.9717157e-11	8.9762454e-11	8.9577686e-11	8.9893586e-11	8.9385756e-11	9.0121278e-11	8.9721924e-11	8.9937696e-11	9.7012766e-11	8.9253431e-11	8.9876898e-11	9.010697e-11	8.9537155e-11	8.8938724e-11	8.9569338e-11	8.9617022e-11	8.9509733e-11	8.9934116e-11	8.947159e-11	8.9580066e-11	8.9406024e-11	8.9895973e-11	8.9732652e-11	8.9402444e-11	9.0140354e-11	8.9389329e-11	8.9128267e-11	8.9335692e-11	8.9530001e-11	8.9408404e-11	8.9966305e-11	8.9469203e-11	8.9856636e-11	8.9870937e-11	8.9589607e-11	8.9544303e-11	8.9844715e-11	8.9530001e-11	8.9992534e-11	9.0112931e-11	8.9763648e-11	8.9001903e-11	9.0198765e-11	8.9744573e-11	8.9891206e-11	8.963133e-11	8.9807758e-11	8.9973459e-11	8.9489471e-11	9.0070021e-11	8.9223628e-11	8.9974653e-11	8.9801798e-11	9.00581e-11	1.7790223e-10	9.999538e-11	9.3554504e-11	9.0431225e-11	8.9749347e-11	9.0410956e-11
8.9437013e-11	8.9004283e-11	8.9527614e-11	8.8974487e-11	8.8912495e-11	8.9276087e-11	8.9051967e-11	8.9711197e-11	8.9422712e-11	8.9434633e-11	8.9649212e-11	8.9454895e-11	8.9010244e-11	8.8904148e-11	8.9410791e-11	8.8968527e-11	8.8726526e-11	8.959318e-11	8.9615829e-11	8.8625204e-11	8.9286814e-11	8.9351186e-11	8.8650233e-11	8.8978061e-11	8.8761103e-11	8.9495432e-11	8.9073429e-11	8.8910108e-11	8.9265352e-11	8.8972101e-11	8.9159256e-11	8.947755e-11	8.8787325e-11	8.893395e-11	8.8888653e-11	8.8600169e-11	8.8769443e-11	8.8992369e-11	8.893157e-11	8.893157e-11	8.9217668e-11	8.9391716e-11	8.9034086e-11	8.9180718e-11	8.8860044e-11	8.9088924e-11	8.8920843e-11	8.8949452e-11	8.9123493e-11	8.8922029e-11	8.8762289e-11	8.9187865e-11	8.8953026e-11	8.954669e-11	8.9240323e-11	8.9220055e-11	8.959318e-11	8.8876732e-11	8.935834e-11	8.9258205e-11	8.9676627e-11	8.9355953e-11	8.9333305e-11	8.9305889e-11	8.9440594e-11	8.9178331e-11	8.9764841e-11	8.974696e-11	8.9162837e-11	8.9434633e-11	8.9375028e-11	8.8724146e-11	8.9458475e-11	8.9526421e-11	8.9011437e-11	8.9037666e-11	9.0047365e-11	8.9289194e-11	8.9607488e-11	8.9181912e-11	8.8956606e-11	8.9364301e-11	8.9458475e-11	8.9328538e-11	8.9458475e-11	8.9172371e-11	8.8680036e-11	8.9500199e-11	8.8964947e-11	8.912588e-11	8.9007864e-11	8.9435827e-11	8.9143762e-11	8.9620596e-11	8.9468009e-11	8.9675434e-11	8.9121113e-11	8.9582453e-11	8.9133034e-11	8.9748153e-11	8.9543116e-11	8.9708817e-11	8.8838582e-11	8.8945872e-11	8.9577686e-11	8.9146149e-11	8.9485891e-11	8.8898187e-11	8.9509733e-11	8.9316617e-11	8.876825e-11	8.9336878e-11	8.9291581e-11	8.9091311e-11	8.8988789e-11	8.9010244e-11	8.9695702e-11	8.9472776e-11	8.9458475e-11	8.9599141e-11	8.9123493e-11	8.916403e-11	8.9141375e-11	8.8888653e-11	8.9597947e-11	8.9028125e-11	8.9304696e-11	8.8811167e-11	8.92737e-11	8.872534e-11	8.9130647e-11	8.9271313e-11	8.9340459e-11	8.8984022e-11	8.9334498e-11	8.8879119e-11	8.8639505e-11	8.8986409e-11	8.8871965e-11	8.8676462e-11	8.889342e-11	8.9344032e-11	8.9197406e-11	8.9112766e-11	8.9111572e-11	8.9527614e-11	8.9373835e-11	8.9167604e-11	8.8916069e-11	8.9179525e-11	8.8845736e-11	8.9154489e-11	8.9268933e-11	8.9530001e-11	8.8758716e-11	8.9280854e-11	8.8587054e-11	8.9457282e-11	8.939529e-11	8.8813554e-11	8.8352214e-11	8.9205747e-11	8.9156876e-11	8.8974487e-11	8.9234363e-11	8.9123493e-11	8.9054354e-11	8.8975674e-11	8.9307076e-11	8.8830242e-11	8.912588e-11	8.9519274e-11	8.8913689e-11	8.9378602e-11	8.9476357e-11	8.9626556e-11	8.8590628e-11	8.9457282e-11	8.9264166e-11	8.9425092e-11	8.9750533e-11	8.9024552e-11	8.9277273e-11	8.9566951e-11	8.9609868e-11	8.9218861e-11	8.9766035e-11	8.9528808e-11	8.9758881e-11	8.9661133e-11	8.9569338e-11	9.4934949e-11	8.9113959e-11	9.0165382e-11	8.916641e-11	9.0474135e-11	9.0514665e-11	8.9612255e-11	8.9862597e-11	8.9406024e-11	8.9526421e-11	8.9539536e-11	8.9549076e-11	9.0027104e-11	1.4592196e-10	8.9664706e-11	9.0015183e-11	8.9830407e-11	8.9606295e-11	8.9115153e-11	9.0000875e-11	8.9335692e-11	9.0213066e-11	8.9484697e-11	8.9681394e-11	8.994485e-11	8.9363107e-11	8.9649212e-11	8.982206e-11	8.8796866e-11	8.9733845e-11	8.9296348e-11	8.9346419e-11	8.9410791e-11	8.9491851e-11	8.9427479e-11	8.9701663e-11	8.9663513e-11	8.9924582e-11	9.0070021e-11	8.920098e-11	8.9525234e-11	8.9644438e-11	8.9621789e-11	8.9558611e-11	9.0148694e-11	8.975292e-11	8.9421519e-11	8.9530001e-11	8.975292e-11	8.9335692e-11	8.9630137e-11	8.9704043e-11	8.9893586e-11	8.9564571e-11	9.0365659e-11	8.9459669e-11	8.9805371e-11	8.9470396e-11	9.0120085e-11	9.2675929e-11	9.1076147e-11	9.0674405e-11	9.0346584e-11	8.9973459e-11	9.0304861e-11
8.9428673e-11	8.9267739e-11	8.9527614e-11	8.8715799e-11	8.8699111e-11	8.9369068e-11	8.896018e-11	8.9581259e-11	8.9357147e-11	8.8783751e-11	8.9617022e-11	8.9315423e-11	8.8984022e-11	8.8880306e-11	8.9330918e-11	8.936072e-11	8.8747988e-11	8.9054354e-11	8.9837561e-11	8.8552485e-11	8.9136608e-11	8.9472776e-11	8.900667e-11	8.8874345e-11	8.8799246e-11	8.8963753e-11	8.9115153e-11	8.8644272e-11	8.9203367e-11	8.8318831e-11	8.9431053e-11	8.9297542e-11	8.8947065e-11	8.9019785e-11	8.9259392e-11	8.9069849e-11	8.9156876e-11	8.9092504e-11	8.8936337e-11	8.8764676e-11	8.9159256e-11	8.9440594e-11	8.8278301e-11	8.9190252e-11	8.9278467e-11	8.9075809e-11	8.8730107e-11	8.8799246e-11	8.9740999e-11	8.8889847e-11	8.9192639e-11	8.935476e-11	8.9031706e-11	8.9639671e-11	8.9236743e-11	8.9441787e-11	8.9648018e-11	8.8932764e-11	8.9806565e-11	8.9056741e-11	9.0079555e-11	8.9953191e-11	8.9211707e-11	8.9530001e-11	8.9078196e-11	8.8987595e-11	8.9423906e-11	8.9686161e-11	8.9307076e-11	8.924151e-11	8.9468009e-11	8.8808787e-11	8.9782723e-11	8.9372641e-11	8.8985215e-11	8.9432246e-11	9.0039025e-11	8.9333305e-11	8.9388143e-11	8.9026939e-11	8.9321384e-11	8.9211707e-11	8.9861403e-11	8.9346419e-11	8.9748153e-11	8.962775e-11	8.8897001e-11	8.9422712e-11	8.889342e-11	8.9118726e-11	8.9049587e-11	8.9097271e-11	8.9643251e-11	8.9147335e-11	8.9262972e-11	8.9642058e-11	8.936072e-11	8.947397e-11	8.9282047e-11	8.9371448e-11	8.9495432e-11	8.9055548e-11	8.9131841e-11	8.9130647e-11	8.9378602e-11	8.9056741e-11	8.9591987e-11	8.8651426e-11	8.9286814e-11	8.9051967e-11	8.9042433e-11	8.9134228e-11	8.9389329e-11	8.9757687e-11	8.9018591e-11	8.9543116e-11	8.9380989e-11	8.8939911e-11	8.9431053e-11	8.9450128e-11	8.8957793e-11	8.9527614e-11	8.947755e-11	8.893157e-11	8.9544303e-11	8.9007864e-11	8.9577686e-11	8.8681229e-11	8.9159256e-11	8.8937531e-11	8.904124e-11	8.9055548e-11	8.9383369e-11	8.8991176e-11	8.9680201e-11	8.8997136e-11	8.9025745e-11	8.8702684e-11	8.9019785e-11	8.9283234e-11	8.9191446e-11	8.9565765e-11	8.9571725e-11	8.9299929e-11	8.8560825e-11	8.9168797e-11	8.9289194e-11	8.8877926e-11	8.9130647e-11	8.8862424e-11	8.8688383e-11	8.8697917e-11	8.9104425e-11	8.9388143e-11	8.8805206e-11	8.8895807e-11	8.8930377e-11	8.9453708e-11	8.9037666e-11	8.8947065e-11	8.8752755e-11	8.9046007e-11	8.9068662e-11	8.9174758e-11	8.9490658e-11	8.9227209e-11	8.9574105e-11	8.9138995e-11	8.9043627e-11	8.9301115e-11	8.9088924e-11	8.9711197e-11	8.8691957e-11	8.9071042e-11	8.9276087e-11	8.9758881e-11	8.9205747e-11	8.9264166e-11	8.9676627e-11	8.9519274e-11	8.9400064e-11	8.8868385e-11	8.9847095e-11	8.9363107e-11	8.9565765e-11	8.9326151e-11	8.967186e-11	8.9868557e-11	8.9718351e-11	9.013558e-11	8.9779149e-11	9.8498112e-11	8.9118726e-11	8.9553844e-11	8.9694509e-11	9.013558e-11	8.9700469e-11	8.9718351e-11	8.947397e-11	8.9483511e-11	8.9599141e-11	8.9574105e-11	8.9612255e-11	8.9421519e-11	2.7996447e-10	8.9856636e-11	8.9729078e-11	9.0022337e-11	8.9402444e-11	8.9302309e-11	8.9316617e-11	8.9376222e-11	9.0266711e-11	8.9749347e-11	8.9729078e-11	9.0097436e-11	8.9649212e-11	8.9612255e-11	9.0364466e-11	8.8978061e-11	8.9806565e-11	8.9305889e-11	8.9545496e-11	8.9259392e-11	8.9634904e-11	8.9370261e-11	8.9581259e-11	8.9757687e-11	9.0681559e-11	8.99818e-11	8.9150916e-11	8.9291581e-11	8.9962732e-11	8.9402444e-11	8.9940076e-11	9.0383541e-11	9.1578016e-11	8.9302309e-11	8.9475163e-11	8.9702856e-11	8.9702856e-11	8.9684975e-11	8.9731465e-11	8.9675434e-11	8.9756494e-11	9.0140354e-11	8.9481124e-11	8.9735039e-11	9.0081942e-11	9.0415724e-11	8.998538e-11	9.0605266e-11	9.0044985e-11	9.0146314e-11	8.9277273e-11	8.9919815e-11
8.9544303e-11	8.9289194e-11	8.9327344e-11	8.9535962e-11	8.869315e-11	8.9551457e-11	8.9149722e-11	8.9391716e-11	8.9278467e-11	8.8786131e-11	8.9500199e-11	8.9493045e-11	8.892561e-11	8.916045e-11	8.9364301e-11	8.9222442e-11	8.8947065e-11	8.9043627e-11	8.9805371e-11	8.9215288e-11	8.9216481e-11	8.8832622e-11	8.9366681e-11	8.9148529e-11	8.9068662e-11	8.8593015e-11	8.8643079e-11	8.8595402e-11	8.8972101e-11	8.8551291e-11	8.9620596e-11	8.9391716e-11	8.8876732e-11	8.9155683e-11	8.9109192e-11	8.8956606e-11	8.884693e-11	8.9442974e-11	8.9099651e-11	8.8836202e-11	8.9061508e-11	8.916641e-11	8.8546524e-11	8.9346419e-11	8.8989982e-11	8.9172371e-11	8.9037666e-11	8.896614e-11	8.9770802e-11	8.9154489e-11	8.9532382e-11	8.9050781e-11	8.9179525e-11	8.9621789e-11	8.8974487e-11	8.9349993e-11	8.9750533e-11	8.8823088e-11	8.9727885e-11	8.9695702e-11	8.9768415e-11	8.9810138e-11	8.9264166e-11	8.9416752e-11	8.9613449e-11	8.8881499e-11	8.9379795e-11	8.9856636e-11	8.9009057e-11	8.9516887e-11	8.9774375e-11	8.9017398e-11	8.951808e-11	8.888508e-11	8.9252244e-11	8.9313036e-11	8.9925775e-11	8.8840969e-11	8.9159256e-11	8.9118726e-11	8.9382182e-11	8.8947065e-11	8.9184292e-11	8.9315423e-11	8.9576492e-11	8.9713584e-11	8.9147335e-11	8.9720738e-11	8.849288e-11	8.9292775e-11	8.9051967e-11	8.9276087e-11	8.9402444e-11	8.9107999e-11	8.9075809e-11	8.9708817e-11	8.9265352e-11	8.9502579e-11	8.947755e-11	8.9720738e-11	8.9147335e-11	8.8908922e-11	8.9375028e-11	8.9062702e-11	8.8930377e-11	8.9156876e-11	8.9361914e-11	8.8845736e-11	8.9775569e-11	8.9196213e-11	8.8969714e-11	8.9216481e-11	8.9342839e-11	8.9528808e-11	8.9104425e-11	8.9730272e-11	8.9818486e-11	8.9048394e-11	8.9183098e-11	8.9642058e-11	8.9388143e-11	8.9171177e-11	8.9304696e-11	8.9499005e-11	8.9450128e-11	8.9183098e-11	8.9507353e-11	8.8572746e-11	8.8758716e-11	8.9077003e-11	8.8957793e-11	8.9251051e-11	8.8963753e-11	8.8962566e-11	8.9152109e-11	8.9371448e-11	8.9313036e-11	8.8947065e-11	8.8907728e-11	8.9453708e-11	8.9011437e-11	8.9321384e-11	8.8948258e-11	8.9304696e-11	8.8962566e-11	8.9305889e-11	8.9185485e-11	8.8798052e-11	8.8802826e-11	8.893157e-11	8.8978061e-11	8.8719379e-11	8.9524041e-11	8.9056741e-11	8.8635932e-11	8.8862424e-11	8.9003097e-11	8.9367874e-11	8.8976868e-11	8.8781364e-11	8.8459497e-11	8.8706265e-11	8.9056741e-11	8.9329731e-11	8.947993e-11	8.9129454e-11	8.9253431e-11	8.907939e-11	8.9028125e-11	8.9112766e-11	8.9378602e-11	8.9173564e-11	8.8433275e-11	8.9339265e-11	8.9092504e-11	8.993889e-11	8.9155683e-11	8.9106805e-11	8.9680201e-11	8.9340459e-11	8.90472e-11	8.8553678e-11	8.9810138e-11	8.9438207e-11	8.9173564e-11	8.9462049e-11	8.9824446e-11	8.9996108e-11	9.029294e-11	8.9519274e-11	8.9878091e-11	8.9973459e-11	8.9248664e-11	8.9385756e-11	8.9230782e-11	8.9823253e-11	8.9702856e-11	8.9771995e-11	8.9586026e-11	8.9686161e-11	8.9117533e-11	8.9503772e-11	8.9576492e-11	8.9423906e-11	1.3589169e-10	8.9530001e-11	9.0289359e-11	8.9925775e-11	8.9090117e-11	8.9386949e-11	8.9924582e-11	8.9686161e-11	8.9928155e-11	8.9626556e-11	8.9224822e-11	8.9223628e-11	8.935476e-11	8.9469203e-11	8.9934116e-11	8.9441787e-11	8.9230782e-11	8.943344e-11	8.9464436e-11	8.9315423e-11	8.9965112e-11	8.9602714e-11	8.9700469e-11	9.0028297e-11	9.2320686e-11	9.0090282e-11	8.9816099e-11	8.9099651e-11	9.2751036e-11	8.9448934e-11	8.9532382e-11	8.9842328e-11	9.4667919e-11	8.9580066e-11	8.9814912e-11	8.9628943e-11	8.9699276e-11	8.9595567e-11	8.9988954e-11	8.9268933e-11	8.9867364e-11	8.9630137e-11	8.9730272e-11	8.9686161e-11	8.9953191e-11	9.0055713e-11	8.9814912e-11	9.0272671e-11	9.0077168e-11	8.9645631e-11	8.9233169e-11	8.9389329e-11
8.9493045e-11	8.9088924e-11	8.9224822e-11	8.952046e-11	8.9092504e-11	8.9488278e-11	8.9013824e-11	8.9144955e-11	8.9063888e-11	8.9448934e-11	8.9351186e-11	8.9572912e-11	8.8988789e-11	8.8964947e-11	8.9283234e-11	8.9291581e-11	8.9304696e-11	8.9390523e-11	8.9637291e-11	8.9247471e-11	8.8951832e-11	8.8792092e-11	8.8975674e-11	8.9106805e-11	8.892799e-11	8.8635932e-11	8.8987595e-11	8.8964947e-11	8.9009057e-11	8.8786131e-11	8.9247471e-11	8.9588413e-11	8.8867198e-11	8.9557417e-11	8.9248664e-11	8.8962566e-11	8.8979255e-11	8.923555e-11	8.9162837e-11	8.9034086e-11	8.9373835e-11	8.9316617e-11	8.8734874e-11	8.9359534e-11	8.8757522e-11	8.9043627e-11	8.9307076e-11	8.9209327e-11	8.9698082e-11	8.9288008e-11	8.9131841e-11	8.9117533e-11	8.8773024e-11	8.9466816e-11	8.9117533e-11	8.9389329e-11	8.9675434e-11	8.9316617e-11	9.0167769e-11	8.9880478e-11	8.9816099e-11	8.9192639e-11	8.9478737e-11	8.9375028e-11	8.908535e-11	8.9065082e-11	8.9380989e-11	8.9618216e-11	8.9168797e-11	8.9680201e-11	8.9369068e-11	8.9558611e-11	8.9410791e-11	8.8628778e-11	8.9149722e-11	8.9077003e-11	9.0277445e-11	8.9144955e-11	8.9131841e-11	8.9020978e-11	8.9648018e-11	8.9100845e-11	8.8615663e-11	8.9380989e-11	8.9342839e-11	8.9748153e-11	8.9185485e-11	8.9612255e-11	8.9310656e-11	8.9246284e-11	8.9218861e-11	8.8881499e-11	8.9112766e-11	8.9055548e-11	8.9288008e-11	8.9528808e-11	8.9178331e-11	8.9228402e-11	8.8995943e-11	8.9264166e-11	8.9092504e-11	8.8668115e-11	8.9115153e-11	8.9133034e-11	8.8923223e-11	8.9458475e-11	8.9650398e-11	8.9134228e-11	8.9524041e-11	8.8831435e-11	8.8657387e-11	8.9299929e-11	8.9214094e-11	8.920098e-11	8.9017398e-11	8.9539536e-11	8.9515693e-11	8.9223628e-11	8.8721759e-11	8.9370261e-11	8.9280854e-11	8.9683781e-11	8.9441787e-11	8.9451321e-11	8.9456088e-11	8.9367874e-11	8.9591987e-11	8.8575133e-11	8.9035279e-11	8.9535962e-11	8.8845736e-11	8.9404831e-11	8.9007864e-11	8.931185e-11	8.9230782e-11	8.9136608e-11	8.939529e-11	8.8716992e-11	8.9272506e-11	8.9369068e-11	8.8467844e-11	8.8792092e-11	8.9067469e-11	8.8986409e-11	8.8936337e-11	8.8914882e-11	8.9683781e-11	8.931185e-11	8.9248664e-11	8.9220055e-11	8.9299929e-11	8.876825e-11	8.9347613e-11	8.8775404e-11	8.8528643e-11	8.9094884e-11	8.8938724e-11	8.9426286e-11	8.9135414e-11	8.8749182e-11	8.8898187e-11	8.8721759e-11	8.8830242e-11	8.94394e-11	8.9268933e-11	8.9301115e-11	8.9112766e-11	8.9195019e-11	8.916403e-11	8.899833e-11	8.9056741e-11	8.9265352e-11	8.8593015e-11	8.8817127e-11	8.9140188e-11	8.9959151e-11	8.8854084e-11	8.8860044e-11	8.9560991e-11	8.9431053e-11	8.9351186e-11	8.9655172e-11	8.9839941e-11	8.9407211e-11	8.963133e-11	8.9614635e-11	8.9864977e-11	9.021188e-11	9.1922532e-11	8.9634904e-11	9.002591e-11	8.9721924e-11	8.8989982e-11	8.9642058e-11	8.9289194e-11	9.0018756e-11	8.9740999e-11	8.9335692e-11	9.0072401e-11	8.962775e-11	8.9829214e-11	8.9400064e-11	8.9682588e-11	8.9453708e-11	9.0875869e-11	8.9769608e-11	9.0178497e-11	8.9515693e-11	8.9563378e-11	8.9329731e-11	8.9794644e-11	9.021188e-11	9.0122472e-11	8.9758881e-11	8.9177138e-11	8.9344032e-11	8.9695702e-11	9.0006835e-11	8.9617022e-11	8.989836e-11	8.9576492e-11	8.9377408e-11	8.9642058e-11	9.0605266e-11	8.962537e-11	8.9612255e-11	8.9971072e-11	9.1607819e-11	1.1138822e-10	8.9829214e-11	9.0030677e-11	8.9130647e-11	1.0382796e-10	8.9710003e-11	8.9575299e-11	8.9386949e-11	1.2882138e-10	8.9959151e-11	8.9491851e-11	8.935476e-11	8.9810138e-11	8.9493045e-11	8.9830407e-11	8.9347613e-11	8.993889e-11	8.9564571e-11	8.9715964e-11	8.9727885e-11	9.0115318e-11	9.0350158e-11	9.0307241e-11	9.0393075e-11	9.0178497e-11	8.9799411e-11	8.9713584e-11	8.8957793e-11
8.9910281e-11	8.9272506e-11	8.9181912e-11	8.943344e-11	8.908773e-11	8.9588413e-11	8.9068662e-11	8.9152109e-11	8.9380989e-11	8.9229589e-11	8.8819514e-11	8.9640864e-11	8.9181912e-11	8.8958986e-11	8.9253431e-11	8.8874345e-11	8.9150916e-11	8.9497812e-11	8.9557417e-11	8.9020978e-11	8.9098465e-11	8.9025745e-11	8.911992e-11	8.8969714e-11	8.8751562e-11	8.8876732e-11	8.9445361e-11	8.9313036e-11	8.9489471e-11	8.9376222e-11	8.8871965e-11	8.9446554e-11	8.8916069e-11	8.9255818e-11	8.8995943e-11	8.9086544e-11	8.8948258e-11	8.9301115e-11	8.9174758e-11	8.8980448e-11	8.9476357e-11	8.9192639e-11	8.884693e-11	8.9105612e-11	8.9113959e-11	8.9009057e-11	8.9351186e-11	8.9106805e-11	8.9313036e-11	8.9299929e-11	8.8811167e-11	8.9088924e-11	8.9326151e-11	8.9357147e-11	8.9448934e-11	8.9141375e-11	8.9743386e-11	8.9469203e-11	9.0234528e-11	8.9899546e-11	8.9544303e-11	8.9494238e-11	8.9272506e-11	8.8823088e-11	8.9421519e-11	8.9192639e-11	8.9390523e-11	8.9829214e-11	8.9407211e-11	8.994127e-11	8.9313036e-11	8.9541922e-11	8.9001903e-11	8.9024552e-11	8.9493045e-11	8.9614635e-11	8.978749e-11	8.9458475e-11	8.9024552e-11	8.9057928e-11	8.9637291e-11	8.9032899e-11	8.8968527e-11	8.9293968e-11	8.9606295e-11	8.9639671e-11	8.900667e-11	8.9397677e-11	8.8786131e-11	8.8942298e-11	8.9454895e-11	8.9369068e-11	8.9210521e-11	8.8814747e-11	8.9282047e-11	8.9334498e-11	8.9770802e-11	8.9230782e-11	8.9134228e-11	8.9524041e-11	8.9596754e-11	8.9073429e-11	8.8948258e-11	8.9153296e-11	8.9011437e-11	8.916403e-11	8.947159e-11	8.8962566e-11	8.9071042e-11	8.8715799e-11	8.8625204e-11	8.9521654e-11	8.9538342e-11	8.9159256e-11	8.9476357e-11	8.9293968e-11	8.9212901e-11	8.900071e-11	8.8980448e-11	8.9257012e-11	8.9007864e-11	8.9574105e-11	8.931781e-11	9.0046179e-11	8.9680201e-11	8.9318997e-11	8.9559804e-11	8.8814747e-11	8.9323771e-11	8.8857657e-11	8.8767063e-11	8.9330918e-11	8.899833e-11	8.9798217e-11	8.924151e-11	8.9460855e-11	8.9376222e-11	8.8752755e-11	8.9384562e-11	8.9050781e-11	8.877421e-11	8.8938724e-11	8.9040046e-11	8.8840969e-11	8.9142568e-11	8.8895807e-11	8.9595567e-11	8.9500199e-11	8.9147335e-11	8.8660961e-11	8.9189059e-11	8.8835009e-11	8.9307076e-11	8.9185485e-11	8.8531023e-11	8.9019785e-11	8.9022165e-11	8.9537155e-11	8.8807593e-11	8.8786131e-11	8.8889847e-11	8.8979255e-11	8.8972101e-11	8.9460855e-11	8.9731465e-11	8.9195019e-11	8.9236743e-11	8.9361914e-11	8.903886e-11	8.9148529e-11	8.8936337e-11	8.9202173e-11	8.8664541e-11	8.8752755e-11	8.9243897e-11	8.9726698e-11	8.896018e-11	8.9050781e-11	8.9646825e-11	8.9385756e-11	9.0110551e-11	8.9444167e-11	8.9879285e-11	8.8975674e-11	8.9955578e-11	8.8970907e-11	8.9905507e-11	9.0739971e-11	8.9669473e-11	8.9710003e-11	9.0037831e-11	8.9499005e-11	8.9226015e-11	8.9578872e-11	8.9460855e-11	8.9949617e-11	8.9876898e-11	8.9369068e-11	8.947397e-11	8.9683781e-11	8.9707623e-11	8.9568145e-11	8.9580066e-11	8.9391716e-11	8.9869744e-11	8.9679014e-11	9.021426e-11	9.010697e-11	8.9369068e-11	8.9460855e-11	9.0079555e-11	8.9873324e-11	9.0672025e-11	8.9543116e-11	8.9282047e-11	8.9588413e-11	8.9775569e-11	8.9816099e-11	9.0022337e-11	8.9557417e-11	8.9097271e-11	8.9702856e-11	8.9767228e-11	9.1934453e-11	8.9847095e-11	8.9644438e-11	9.1225152e-11	9.7269068e-11	1.1441971e-10	9.0219027e-11	8.9802991e-11	8.9935309e-11	1.6547586e-10	8.9410791e-11	8.9642058e-11	8.9608675e-11	1.25412e-10	9.0077168e-11	8.9719544e-11	8.9205747e-11	9.0117698e-11	8.998538e-11	9.037162e-11	8.9973459e-11	9.017969e-11	8.9798217e-11	9.0329896e-11	8.952046e-11	8.994127e-11	9.0383541e-11	9.0140354e-11	9.0124852e-11	8.9891206e-11	9.0023523e-11	8.8979255e-11	8.9484697e-11
9.0035444e-11	8.9369068e-11	8.9310656e-11	8.9276087e-11	8.9011437e-11	8.9429866e-11	8.9117533e-11	8.8905341e-11	8.9597947e-11	8.9574105e-11	8.8688383e-11	8.9217668e-11	8.9427479e-11	8.8497647e-11	8.9259392e-11	8.8886266e-11	8.9268933e-11	8.9494238e-11	8.9143762e-11	8.8968527e-11	8.9417945e-11	8.908535e-11	8.8986409e-11	8.9203367e-11	8.9069849e-11	8.8994749e-11	8.868719e-11	8.9049587e-11	8.9538342e-11	8.9171177e-11	8.90472e-11	8.9333305e-11	8.8941104e-11	8.8941104e-11	8.8672882e-11	8.8981635e-11	8.9055548e-11	8.9034086e-11	8.9118726e-11	8.9051967e-11	8.9234363e-11	8.8680036e-11	8.8918456e-11	8.8989982e-11	8.9063888e-11	8.8848123e-11	8.9059121e-11	8.9611062e-11	8.9009057e-11	8.9487084e-11	8.8646659e-11	8.8923223e-11	8.9376222e-11	8.9171177e-11	8.9482317e-11	8.9098465e-11	8.9705236e-11	8.9525234e-11	9.0158235e-11	8.9470396e-11	8.8980448e-11	8.9483511e-11	8.9766035e-11	8.9295155e-11	8.9649212e-11	8.9077003e-11	8.9816099e-11	8.9817292e-11	8.9478737e-11	8.9375028e-11	8.9559804e-11	8.9223628e-11	8.9444167e-11	8.9195019e-11	8.9673054e-11	8.9841135e-11	8.9578872e-11	8.9181912e-11	8.9733845e-11	8.8892227e-11	8.9296348e-11	8.9415558e-11	8.9322577e-11	8.9740999e-11	8.9458475e-11	8.9582453e-11	8.8905341e-11	8.9805371e-11	8.8515528e-11	8.8805206e-11	8.9580066e-11	8.9304696e-11	8.9577686e-11	8.8832622e-11	8.9019785e-11	8.9390523e-11	8.9525234e-11	8.9522847e-11	8.9282047e-11	8.9795837e-11	8.9648018e-11	8.8889847e-11	8.8694344e-11	8.8963753e-11	8.9061508e-11	8.9066275e-11	8.9375028e-11	8.9270126e-11	8.9261779e-11	8.8602549e-11	8.9077003e-11	8.9251051e-11	8.9353573e-11	8.9415558e-11	8.9460855e-11	8.9481124e-11	8.8991176e-11	8.903886e-11	8.9129454e-11	8.8958986e-11	8.9118726e-11	8.955503e-11	8.8947065e-11	8.9670667e-11	8.9450128e-11	8.9018591e-11	8.9508539e-11	8.9015018e-11	8.9328538e-11	8.892799e-11	8.9181912e-11	8.9154489e-11	8.9159256e-11	8.978749e-11	8.872534e-11	8.978511e-11	8.8938724e-11	8.8808787e-11	8.9073429e-11	8.904124e-11	8.8576327e-11	8.9271313e-11	8.923913e-11	8.9236743e-11	8.9187865e-11	8.9093691e-11	8.924509e-11	8.915807e-11	8.9031706e-11	8.8677655e-11	8.8932764e-11	8.8835009e-11	8.9347613e-11	8.8867198e-11	8.8706265e-11	8.9268933e-11	8.8719379e-11	8.9297542e-11	8.9295155e-11	8.8634738e-11	8.8984022e-11	8.9196213e-11	8.8950645e-11	8.9575299e-11	8.9460855e-11	8.9483511e-11	8.9224822e-11	8.8942298e-11	8.9643251e-11	8.9073429e-11	8.9216481e-11	8.9218861e-11	8.8434468e-11	8.9016204e-11	8.9493045e-11	8.9997301e-11	8.8856464e-11	8.9500199e-11	8.9915048e-11	8.9808952e-11	9.0476522e-11	8.9841135e-11	9.1609012e-11	8.8943491e-11	9.0110551e-11	8.9107999e-11	8.9798217e-11	8.9582453e-11	8.9519274e-11	9.0786469e-11	9.0884217e-11	8.9786296e-11	8.9442974e-11	8.9675434e-11	8.9605101e-11	8.9984187e-11	8.9966305e-11	8.9105612e-11	8.9485891e-11	8.9614635e-11	8.9763648e-11	8.9873324e-11	8.9943657e-11	8.9313036e-11	8.9608675e-11	8.9438207e-11	8.9729078e-11	8.9949617e-11	8.9369068e-11	8.9609868e-11	8.9817292e-11	8.9513313e-11	8.9857823e-11	8.9875704e-11	8.9930542e-11	8.9613449e-11	8.9832794e-11	8.9826833e-11	8.9583646e-11	8.9345226e-11	8.9425092e-11	9.5215093e-11	8.9589607e-11	1.2028242e-10	8.9559804e-11	9.3446022e-11	9.6465599e-11	1.2144472e-10	1.0960603e-10	9.1263302e-11	9.6328508e-11	8.9788683e-11	2.2655512e-10	8.9543116e-11	8.9780336e-11	8.9733845e-11	9.00581e-11	8.9639671e-11	8.9441787e-11	8.959318e-11	8.99067e-11	8.9652785e-11	9.1139325e-11	8.9628943e-11	9.0067634e-11	8.9874518e-11	9.0283399e-11	8.9848289e-11	8.9615829e-11	9.0428838e-11	8.9528808e-11	9.0973624e-11	9.0385921e-11	8.9879285e-11	8.8880306e-11	8.9667093e-11
8.9639671e-11	8.9416752e-11	8.9049587e-11	8.9606295e-11	8.8839776e-11	8.8850503e-11	8.9155683e-11	8.9066275e-11	8.9388143e-11	8.931185e-11	8.9389329e-11	8.9559804e-11	8.9196213e-11	8.8715799e-11	8.9409598e-11	8.8615663e-11	8.9283234e-11	8.936072e-11	8.9133034e-11	8.9103232e-11	8.9018591e-11	8.9061508e-11	8.9030512e-11	8.9496618e-11	8.9211707e-11	8.8967334e-11	8.9150916e-11	8.9003097e-11	8.9547883e-11	8.8767063e-11	8.9121113e-11	8.947993e-11	8.9173564e-11	8.8603742e-11	8.8941104e-11	8.9056741e-11	8.95145e-11	8.8912495e-11	8.8837396e-11	8.8935144e-11	8.9290388e-11	8.9135414e-11	8.8801633e-11	8.9056741e-11	8.9118726e-11	8.9140188e-11	8.9246284e-11	8.9531195e-11	8.9308269e-11	8.9247471e-11	8.9228402e-11	8.8809973e-11	8.9441787e-11	8.96659e-11	8.9829214e-11	8.8997136e-11	8.939887e-11	8.9180718e-11	8.9913854e-11	8.9415558e-11	8.9073429e-11	8.9566951e-11	8.9459669e-11	8.9397677e-11	8.954669e-11	8.9409598e-11	8.9704043e-11	8.9755307e-11	8.9572912e-11	8.9365494e-11	8.9113959e-11	8.9488278e-11	8.9303502e-11	8.9379795e-11	8.9445361e-11	8.9614635e-11	8.9775569e-11	8.9850676e-11	8.9619409e-11	8.8923223e-11	8.9400064e-11	8.9249858e-11	8.9428673e-11	8.9326151e-11	8.9779149e-11	8.9609868e-11	8.8899381e-11	8.9768415e-11	8.8824281e-11	8.837963e-11	8.9888819e-11	8.9453708e-11	8.9370261e-11	8.9175951e-11	8.904482e-11	8.9464436e-11	8.9272506e-11	8.9525234e-11	8.9278467e-11	9.0041405e-11	8.9208134e-11	8.8930377e-11	8.8767063e-11	8.857156e-11	8.9066275e-11	8.8972101e-11	8.9067469e-11	8.9050781e-11	8.9345226e-11	8.8926803e-11	8.9296348e-11	8.8724146e-11	8.9532382e-11	8.9500199e-11	8.9826833e-11	8.9496618e-11	8.9082963e-11	8.9282047e-11	8.91986e-11	8.947755e-11	8.9414365e-11	8.9137801e-11	8.9217668e-11	8.9174758e-11	8.9299929e-11	8.8948258e-11	8.940125e-11	8.8656193e-11	8.9318997e-11	8.8671695e-11	8.9180718e-11	8.8993556e-11	8.9527614e-11	8.9591987e-11	8.8726526e-11	8.9266546e-11	8.9336878e-11	8.9111572e-11	8.924151e-11	8.9246284e-11	8.8798052e-11	8.9347613e-11	8.9291581e-11	8.9531195e-11	8.8873159e-11	8.8820701e-11	8.9373835e-11	8.9419132e-11	8.8818321e-11	8.8366515e-11	8.8721759e-11	8.8739641e-11	8.8964947e-11	8.8918456e-11	8.881236e-11	8.9297542e-11	8.87313e-11	8.9221248e-11	8.9217668e-11	8.8829048e-11	8.9147335e-11	8.9057928e-11	8.8796866e-11	8.9872131e-11	8.9179525e-11	8.9743386e-11	8.908535e-11	8.916641e-11	9.0761433e-11	9.0004455e-11	8.9688548e-11	8.8932764e-11	8.8696724e-11	8.8886266e-11	9.0315588e-11	9.0394268e-11	9.0047365e-11	8.9516887e-11	9.3885906e-11	9.0731631e-11	9.3052635e-11	9.0451487e-11	9.3889486e-11	8.9451321e-11	9.2503082e-11	8.9440594e-11	8.936072e-11	8.9649212e-11	8.9751727e-11	9.2317112e-11	9.1097602e-11	8.9648018e-11	8.990074e-11	8.9744573e-11	8.9410791e-11	9.0303667e-11	8.9493045e-11	8.9247471e-11	8.9483511e-11	8.9545496e-11	9.026075e-11	8.9594374e-11	8.9837561e-11	9.0006835e-11	8.9723118e-11	8.9847095e-11	9.146834e-11	9.0048559e-11	8.9779149e-11	8.9195019e-11	8.978511e-11	8.947755e-11	8.9768415e-11	8.9653979e-11	8.9918621e-11	8.9462049e-11	8.9886439e-11	8.9832794e-11	8.9901933e-11	8.9557417e-11	9.0073594e-11	1.0331656e-10	8.939529e-11	1.3069297e-10	8.9696896e-11	9.8753221e-11	1.168337e-10	2.8040673e-10	2.2293831e-10	9.6911437e-11	9.3993195e-11	8.9540729e-11	1.5587355e-10	8.9782723e-11	8.9483511e-11	8.9493045e-11	8.9930542e-11	8.9141375e-11	8.9501392e-11	8.9454895e-11	8.9415558e-11	8.9575299e-11	9.0848454e-11	9.0192805e-11	8.9893586e-11	9.0933094e-11	9.1054685e-11	8.9743386e-11	9.0071207e-11	9.0244062e-11	9.002591e-11	9.0948589e-11	9.0079555e-11	8.9980613e-11	8.9470396e-11	8.9799411e-11
8.95145e-11	8.9282047e-11	8.8919649e-11	8.9243897e-11	8.8949452e-11	8.9431053e-11	8.9376222e-11	8.9025745e-11	8.9140188e-11	8.9020978e-11	8.9649212e-11	8.8895807e-11	8.8829048e-11	8.9355953e-11	8.9015018e-11	8.8585861e-11	8.9259392e-11	8.9507353e-11	8.8938724e-11	8.8968527e-11	8.8572746e-11	8.9316617e-11	8.8843356e-11	8.9545496e-11	8.8657387e-11	8.9007864e-11	8.9234363e-11	8.8566786e-11	8.9761268e-11	8.8637125e-11	8.9366681e-11	8.9465629e-11	8.9173564e-11	8.8631165e-11	8.8918456e-11	8.9043627e-11	8.936072e-11	8.8792092e-11	8.9019785e-11	8.9309463e-11	8.9408404e-11	8.9246284e-11	8.8738447e-11	8.8867198e-11	8.952046e-11	8.9096078e-11	8.8863618e-11	8.9308269e-11	8.9283234e-11	8.8917262e-11	8.9292775e-11	8.9136608e-11	8.9313036e-11	8.9613449e-11	8.9295155e-11	8.8957793e-11	8.9402444e-11	8.9485891e-11	8.9458475e-11	8.9135414e-11	8.9762454e-11	8.9481124e-11	8.8967334e-11	8.9653979e-11	8.9519274e-11	8.9240323e-11	8.9560991e-11	8.9686161e-11	8.9375028e-11	8.916045e-11	8.8975674e-11	8.9614635e-11	8.9020978e-11	8.9483511e-11	8.9483511e-11	8.9386949e-11	8.9553844e-11	8.963133e-11	8.9688548e-11	8.9105612e-11	8.9553844e-11	8.9005477e-11	8.9566951e-11	8.9291581e-11	8.9437013e-11	8.9788683e-11	8.8919649e-11	8.9698082e-11	8.9259392e-11	8.8657387e-11	8.9829214e-11	8.9288008e-11	8.9341652e-11	8.8879119e-11	8.9208134e-11	8.9218861e-11	8.9476357e-11	8.9648018e-11	8.9373835e-11	8.9428673e-11	8.970643e-11	8.9264166e-11	8.9290388e-11	8.8588248e-11	8.9344032e-11	8.8805206e-11	8.9383369e-11	8.8986409e-11	8.9489471e-11	8.8593015e-11	8.9478737e-11	8.8897001e-11	8.979107e-11	8.9184292e-11	9.0008029e-11	8.952046e-11	8.9228402e-11	8.915807e-11	8.9460855e-11	8.9681394e-11	8.9001903e-11	8.9069849e-11	8.9017398e-11	8.9295155e-11	8.9342839e-11	8.9478737e-11	8.9365494e-11	8.8994749e-11	8.9481124e-11	8.8750368e-11	8.9023358e-11	8.904124e-11	8.9432246e-11	8.9056741e-11	8.8939911e-11	8.8833815e-11	8.9242704e-11	8.900667e-11	8.9247471e-11	8.9046007e-11	8.9184292e-11	8.9197406e-11	8.8811167e-11	8.966828e-11	8.8759909e-11	8.8780171e-11	8.9457282e-11	8.9570532e-11	8.9128267e-11	8.8984022e-11	8.9074623e-11	8.8807593e-11	8.9025745e-11	8.8519102e-11	8.9510926e-11	8.9468009e-11	8.8578707e-11	8.9181912e-11	8.9042433e-11	8.9109192e-11	8.8863618e-11	8.8544137e-11	8.8631165e-11	9.4274533e-11	9.0205919e-11	8.9589607e-11	9.002591e-11	8.9447748e-11	9.1971403e-11	9.0734011e-11	8.9497812e-11	8.9124687e-11	8.9286814e-11	8.9416752e-11	9.6380959e-11	9.2756997e-11	9.2035782e-11	8.9749347e-11	1.0138775e-10	8.9553844e-11	8.9897166e-11	8.9816099e-11	9.7694644e-11	8.9541922e-11	9.944106e-11	9.0835339e-11	8.9537155e-11	8.9695702e-11	8.9850676e-11	9.0053326e-11	9.0415724e-11	8.9832794e-11	8.966828e-11	8.9603908e-11	8.8840969e-11	9.0040218e-11	8.9528808e-11	8.9463242e-11	8.9410791e-11	8.9907894e-11	9.0172536e-11	8.9406024e-11	8.9754114e-11	8.9437013e-11	8.9721924e-11	8.9996108e-11	9.4214928e-11	9.0875869e-11	9.0089089e-11	8.9476357e-11	8.9694509e-11	8.9278467e-11	9.0003262e-11	8.9767228e-11	8.9558611e-11	8.9370261e-11	8.9688548e-11	8.9690935e-11	9.010101e-11	8.9718351e-11	8.9673054e-11	2.1719122e-10	8.9152109e-11	9.1099989e-11	8.9559804e-11	1.6366745e-10	2.5285865e-10	3.4196759e-10	3.8674142e-10	1.0308052e-10	8.9596754e-11	8.923555e-11	9.213949e-11	8.9686161e-11	8.9919815e-11	8.9324957e-11	8.9611062e-11	8.9345226e-11	8.9680201e-11	8.9419132e-11	8.9948424e-11	8.9836368e-11	8.9960345e-11	9.0641029e-11	8.9905507e-11	9.1855773e-11	9.2646134e-11	8.9878091e-11	9.1194163e-11	9.0074788e-11	9.0382347e-11	9.2048889e-11	9.0002068e-11	9.0375193e-11	8.9569338e-11	8.9833981e-11
8.9497812e-11	8.9296348e-11	8.8991176e-11	8.9179525e-11	8.8671695e-11	8.9574105e-11	8.9434633e-11	8.9407211e-11	8.9375028e-11	8.9105612e-11	8.9370261e-11	8.9106805e-11	8.9276087e-11	8.9016204e-11	8.8584667e-11	8.9031706e-11	8.8919649e-11	8.9230782e-11	8.962537e-11	8.9094884e-11	8.9042433e-11	8.9156876e-11	8.8945872e-11	8.9764841e-11	8.8438042e-11	8.9483511e-11	8.9435827e-11	8.8957793e-11	8.9359534e-11	8.8922029e-11	8.8914882e-11	8.9270126e-11	8.8839776e-11	8.9298735e-11	8.9218861e-11	8.8576327e-11	8.9136608e-11	8.9013824e-11	8.9202173e-11	8.9556224e-11	8.9195019e-11	8.9606295e-11	8.8722953e-11	8.8922029e-11	8.9036473e-11	8.9066275e-11	8.9116346e-11	8.9135414e-11	8.9110386e-11	8.8786131e-11	8.9216481e-11	8.9154489e-11	8.935834e-11	8.9454895e-11	8.9155683e-11	8.9484697e-11	8.8904148e-11	8.9183098e-11	8.904124e-11	8.9234363e-11	8.9968692e-11	8.9264166e-11	8.9016204e-11	8.9262972e-11	8.9205747e-11	8.9178331e-11	8.920098e-11	8.9394103e-11	8.9532382e-11	8.8751562e-11	8.9211707e-11	8.9570532e-11	8.9469203e-11	8.9540729e-11	8.935476e-11	8.8920843e-11	8.9748153e-11	8.9469203e-11	8.9371448e-11	8.9094884e-11	8.9770802e-11	8.9017398e-11	8.9606295e-11	8.9141375e-11	8.9289194e-11	8.9484697e-11	8.8848123e-11	8.9841135e-11	8.9603908e-11	8.9348799e-11	8.9493045e-11	8.9363107e-11	8.9156876e-11	8.9252244e-11	8.9214094e-11	8.963133e-11	8.9607488e-11	8.931185e-11	8.9342839e-11	8.9271313e-11	8.9501392e-11	8.9594374e-11	8.8832622e-11	8.888746e-11	8.9205747e-11	8.900071e-11	8.9547883e-11	8.9491851e-11	8.9478737e-11	8.8685996e-11	8.9075809e-11	8.8855277e-11	8.9265352e-11	8.9191446e-11	8.9874518e-11	8.962775e-11	8.8993556e-11	8.8982828e-11	8.939291e-11	8.9427479e-11	8.8961373e-11	8.8820701e-11	8.8709838e-11	8.9142568e-11	8.9869744e-11	8.9255818e-11	8.9386949e-11	8.9313036e-11	8.8978061e-11	8.8956606e-11	8.9113959e-11	8.9110386e-11	8.9253431e-11	8.9419132e-11	8.8807593e-11	8.865262e-11	8.9324957e-11	8.8811167e-11	8.8956606e-11	8.9004283e-11	8.9005477e-11	8.920694e-11	8.8459497e-11	8.9700469e-11	8.8895807e-11	8.8829048e-11	8.935834e-11	8.9466816e-11	8.9075809e-11	8.8985215e-11	8.8981635e-11	8.9042433e-11	8.9025745e-11	8.8874345e-11	9.0580231e-11	8.9363107e-11	8.8682423e-11	8.9538342e-11	8.861447e-11	8.9559804e-11	8.8389164e-11	8.8957793e-11	8.9400064e-11	1.0231997e-10	9.1502916e-11	8.9849482e-11	9.1150053e-11	8.9594374e-11	1.1132384e-10	1.0606194e-10	9.5788488e-11	9.0989119e-11	8.9932929e-11	9.006048e-11	1.001885e-10	8.9640864e-11	9.4081409e-11	8.9583646e-11	9.8886739e-11	8.9488278e-11	8.9299929e-11	8.9675434e-11	9.1520798e-11	9.0128432e-11	9.0422878e-11	8.9071042e-11	8.9408404e-11	9.0052139e-11	8.9469203e-11	8.9649212e-11	8.971239e-11	8.9447748e-11	8.9527614e-11	8.9144955e-11	8.9260585e-11	8.9799411e-11	8.9876898e-11	8.9472776e-11	8.9171177e-11	9.0277445e-11	8.9646825e-11	8.9667093e-11	8.9800604e-11	8.9814912e-11	8.9620596e-11	8.9930542e-11	1.2663866e-10	9.9414831e-11	8.9766035e-11	8.9571725e-11	8.9770802e-11	8.9636097e-11	9.0325122e-11	9.030128e-11	9.0089089e-11	8.9192639e-11	8.9653979e-11	9.0024717e-11	8.9909087e-11	8.9997301e-11	8.9403637e-11	3.2706166e-10	8.9334498e-11	8.9830407e-11	8.9127074e-11	3.3313419e-10	3.3175732e-10	2.9259944e-10	3.1872774e-10	9.1713914e-11	8.939529e-11	8.9454895e-11	8.9568145e-11	8.9504966e-11	8.9755307e-11	8.9332111e-11	8.963371e-11	8.9133034e-11	8.9541922e-11	8.9613449e-11	9.1182242e-11	8.9502579e-11	8.9812525e-11	9.5914852e-11	8.9878091e-11	1.0193611e-10	1.1230374e-10	9.0315588e-11	9.2680703e-11	8.9718351e-11	9.2867859e-11	9.6565735e-11	8.9936503e-11	9.0000875e-11	8.9805371e-11	8.9856636e-11
8.9586026e-11	8.9248664e-11	8.9324957e-11	8.9380989e-11	8.896018e-11	8.9426286e-11	8.9357147e-11	8.9326151e-11	8.947159e-11	8.9624176e-11	8.9513313e-11	8.935834e-11	8.936072e-11	8.9409598e-11	8.8656193e-11	8.8820701e-11	8.8569173e-11	8.8947065e-11	8.9155683e-11	8.9425092e-11	8.91986e-11	8.8898187e-11	8.8929183e-11	8.9530001e-11	8.8587054e-11	8.8988789e-11	8.9402444e-11	8.8676462e-11	8.8902961e-11	8.9218861e-11	8.9043627e-11	8.9062702e-11	8.9248664e-11	8.9413171e-11	8.8795672e-11	8.876825e-11	8.9005477e-11	8.8942298e-11	8.9093691e-11	8.9407211e-11	8.9413171e-11	8.993889e-11	8.8807593e-11	8.8801633e-11	8.9149722e-11	8.9288008e-11	8.9539536e-11	8.9037666e-11	8.9098465e-11	8.8786131e-11	8.9106805e-11	8.9111572e-11	8.9376222e-11	8.9389329e-11	8.9230782e-11	8.954669e-11	8.9345226e-11	8.9303502e-11	8.9191446e-11	8.9353573e-11	8.9881665e-11	8.9509733e-11	8.9342839e-11	8.9560991e-11	8.8825475e-11	8.9112766e-11	8.9296348e-11	8.9615829e-11	8.955265e-11	8.9074623e-11	8.9155683e-11	8.9720738e-11	8.9458475e-11	8.9407211e-11	8.9526421e-11	8.9253431e-11	8.9876898e-11	8.9098465e-11	8.92737e-11	8.8986409e-11	8.9165217e-11	8.907939e-11	8.9403637e-11	8.9659939e-11	8.9400064e-11	8.9378602e-11	8.881236e-11	8.9437013e-11	8.963133e-11	8.9490658e-11	8.9661133e-11	8.9380989e-11	8.9165217e-11	8.90472e-11	8.9302309e-11	8.9814912e-11	8.9129454e-11	8.9720738e-11	8.9684975e-11	8.9016204e-11	8.9301115e-11	8.935834e-11	8.8594208e-11	8.8886266e-11	8.9276087e-11	8.9675434e-11	8.9261779e-11	8.9249858e-11	8.9446554e-11	8.8924416e-11	8.9063888e-11	8.9175951e-11	8.9177138e-11	8.9156876e-11	8.952046e-11	8.9509733e-11	8.8798052e-11	8.9475163e-11	8.947397e-11	8.9447748e-11	8.9228402e-11	8.903886e-11	8.9175951e-11	8.9899546e-11	8.9651592e-11	8.9017398e-11	8.920456e-11	8.9153296e-11	8.9130647e-11	8.9065082e-11	8.9489471e-11	8.8597782e-11	8.939291e-11	8.9077003e-11	8.9146149e-11	8.8851697e-11	8.8989982e-11	8.8888653e-11	8.8880306e-11	8.9390523e-11	8.9022165e-11	8.904482e-11	8.868719e-11	8.9216481e-11	8.8877926e-11	8.8616857e-11	8.9332111e-11	8.931423e-11	8.9236743e-11	8.9493045e-11	8.9115153e-11	8.9582453e-11	8.9075809e-11	8.8954219e-11	1.0826016e-10	8.908535e-11	8.8521489e-11	9.0900905e-11	8.8981635e-11	9.1932066e-11	8.8236578e-11	8.943344e-11	9.1803322e-11	1.9006158e-10	1.0541702e-10	8.9264166e-11	1.0463978e-10	8.9184292e-11	1.3223435e-10	1.2175823e-10	9.5372446e-11	9.0366846e-11	8.8559639e-11	8.9817292e-11	8.9338072e-11	8.9483511e-11	9.1241847e-11	9.065295e-11	8.9161643e-11	8.9049587e-11	8.8973294e-11	8.9386949e-11	8.9704043e-11	9.2067964e-11	9.0013989e-11	8.9382182e-11	8.9653979e-11	8.9965112e-11	8.935238e-11	8.9591987e-11	8.9788683e-11	8.9450128e-11	8.9410791e-11	8.9466816e-11	8.974696e-11	8.9503772e-11	9.0177303e-11	8.9361914e-11	8.9144955e-11	8.994485e-11	8.9823253e-11	8.9550263e-11	8.9830407e-11	8.9963918e-11	8.939887e-11	8.9611062e-11	1.959386e-10	1.0809088e-10	8.9956771e-11	8.9875704e-11	8.9844715e-11	8.9975839e-11	9.0431225e-11	9.0215453e-11	8.9736232e-11	8.908535e-11	8.9878091e-11	8.982802e-11	8.9534768e-11	9.2090613e-11	8.9494238e-11	1.2077356e-10	8.9254625e-11	8.9528808e-11	8.9113959e-11	1.2531902e-10	1.5394475e-10	1.4188672e-10	1.3583566e-10	9.0049752e-11	8.9583646e-11	8.947397e-11	8.9829214e-11	8.9272506e-11	8.9323771e-11	8.9768415e-11	8.9397677e-11	8.9452515e-11	8.9657552e-11	8.9270126e-11	8.9675434e-11	8.9484697e-11	8.9992534e-11	9.6689712e-11	8.9922195e-11	1.3729955e-10	1.3608004e-10	9.1749677e-11	1.0949636e-10	8.9770802e-11	9.5007668e-11	9.7162972e-11	9.0003262e-11	9.0474135e-11	8.982564e-11	9.0846067e-11
8.9506159e-11	8.9236743e-11	8.9233169e-11	8.9035279e-11	8.9189059e-11	8.9545496e-11	8.9019785e-11	8.9503772e-11	8.9324957e-11	8.9456088e-11	8.9013824e-11	8.9229589e-11	8.9236743e-11	8.9341652e-11	8.9148529e-11	8.9084157e-11	8.8649039e-11	8.9018591e-11	8.9156876e-11	8.9349993e-11	8.9142568e-11	8.8995943e-11	8.9062702e-11	8.9165217e-11	8.849526e-11	8.9298735e-11	8.9131841e-11	8.8826661e-11	8.9272506e-11	8.9020978e-11	8.888508e-11	8.9156876e-11	8.8968527e-11	8.9147335e-11	8.904482e-11	8.8670501e-11	8.923913e-11	8.9184292e-11	8.8967334e-11	8.9161643e-11	8.9060315e-11	8.9907894e-11	8.8694344e-11	8.9259392e-11	8.9128267e-11	8.9252244e-11	8.9222442e-11	8.9670667e-11	8.9043627e-11	8.8860044e-11	8.9318997e-11	8.8787325e-11	8.9397677e-11	8.9369068e-11	8.9214094e-11	8.9364301e-11	8.9106805e-11	8.9419132e-11	8.978511e-11	8.9601528e-11	8.9984187e-11	8.9422712e-11	8.9264166e-11	8.9417945e-11	8.9191446e-11	8.8858851e-11	8.9640864e-11	8.9253431e-11	8.9364301e-11	8.9384562e-11	8.8992369e-11	8.9291581e-11	8.9060315e-11	8.9428673e-11	8.9601528e-11	8.9168797e-11	8.9907894e-11	8.8901768e-11	8.9220055e-11	8.9031706e-11	8.904124e-11	8.9134228e-11	8.9296348e-11	8.9342839e-11	8.9540729e-11	8.9327344e-11	8.9096078e-11	8.9339265e-11	8.8943491e-11	8.8805206e-11	8.990074e-11	8.9689742e-11	8.9510926e-11	8.8910108e-11	8.9556224e-11	8.9500199e-11	8.9482317e-11	8.9773189e-11	8.9609868e-11	8.9330918e-11	8.9096078e-11	8.9612255e-11	8.8863618e-11	8.9099651e-11	8.9397677e-11	8.9454895e-11	8.9012631e-11	8.9261779e-11	8.9543116e-11	8.8970907e-11	8.8985215e-11	8.9274893e-11	8.9419132e-11	8.9266546e-11	8.9594374e-11	8.9174758e-11	8.889104e-11	8.9109192e-11	8.9382182e-11	8.9102038e-11	8.9177138e-11	8.8759909e-11	8.9335692e-11	8.9547883e-11	8.9502579e-11	8.9056741e-11	8.9112766e-11	8.9355953e-11	8.9427479e-11	8.9053161e-11	8.8843356e-11	8.8734874e-11	8.920694e-11	8.9612255e-11	8.8851697e-11	8.8862424e-11	8.8634738e-11	8.8773024e-11	8.8689577e-11	8.9069849e-11	8.9240323e-11	8.8920843e-11	8.8740834e-11	8.8821894e-11	8.8824281e-11	8.8976868e-11	8.9226015e-11	8.8868385e-11	8.899833e-11	9.2196709e-11	8.9369068e-11	8.9737426e-11	8.9391716e-11	8.8619244e-11	1.0625983e-10	8.904124e-11	8.8497647e-11	9.2159759e-11	8.9187865e-11	9.6744543e-11	8.8747988e-11	8.9818486e-11	1.0868812e-10	3.8884188e-10	1.4461422e-10	8.8802826e-11	1.2769605e-10	8.9296348e-11	9.8327645e-11	9.4467649e-11	8.9093691e-11	8.9618216e-11	8.8645466e-11	8.9463242e-11	8.9129454e-11	8.9569338e-11	8.9259392e-11	9.1109523e-11	8.931423e-11	8.9417945e-11	8.931781e-11	8.9453708e-11	8.9795837e-11	9.142543e-11	9.0095049e-11	8.9582453e-11	9.0645796e-11	9.0204726e-11	8.9779149e-11	8.9285621e-11	8.951808e-11	8.9702856e-11	8.8962566e-11	8.9584833e-11	8.9884052e-11	8.9482317e-11	9.0155848e-11	8.9149722e-11	8.9231976e-11	8.9265352e-11	8.9854249e-11	8.9935309e-11	8.982206e-11	8.9758881e-11	8.9543116e-11	8.947993e-11	9.4667919e-11	8.9923388e-11	9.0093863e-11	8.9402444e-11	8.9619409e-11	8.9942463e-11	9.0059286e-11	8.9413171e-11	8.9619409e-11	8.955503e-11	8.9690935e-11	8.9692122e-11	8.9611062e-11	9.7171313e-11	8.9227209e-11	8.9526421e-11	8.962537e-11	8.9632517e-11	8.9419132e-11	1.1361027e-10	1.0006572e-10	1.6074324e-10	1.1569525e-10	9.0096243e-11	8.9386949e-11	8.9483511e-11	8.9522847e-11	8.9289194e-11	8.9421519e-11	8.9907894e-11	8.939291e-11	8.9277273e-11	8.9789877e-11	8.9107999e-11	8.9841135e-11	9.0054519e-11	8.9848289e-11	9.7542058e-11	8.993889e-11	1.4049077e-10	1.0175134e-10	9.7073564e-11	1.0935808e-10	8.9881665e-11	9.910131e-11	1.1421347e-10	9.0061673e-11	9.1400394e-11	8.9636097e-11	9.5441585e-11
8.9453708e-11	8.9509733e-11	8.9310656e-11	8.8976868e-11	8.8943491e-11	8.9594374e-11	8.9344032e-11	8.9577686e-11	8.908535e-11	8.9146149e-11	8.8556058e-11	8.9234363e-11	8.9177138e-11	8.9290388e-11	8.9406024e-11	8.8913689e-11	8.8978061e-11	8.9053161e-11	8.8851697e-11	8.8985215e-11	8.9271313e-11	8.8918456e-11	8.9205747e-11	8.8978061e-11	8.8875539e-11	8.9122307e-11	8.9333305e-11	8.9159256e-11	8.9131841e-11	8.9191446e-11	8.8670501e-11	8.9229589e-11	8.8711032e-11	8.9112766e-11	8.8963753e-11	8.9040046e-11	8.9403637e-11	8.9224822e-11	8.8958986e-11	8.8781364e-11	8.9148529e-11	8.9644438e-11	8.8631165e-11	8.9383369e-11	8.8699111e-11	8.9061508e-11	8.9327344e-11	8.9450128e-11	8.8904148e-11	8.8879119e-11	8.893395e-11	8.8993556e-11	8.9017398e-11	8.9187865e-11	8.9332111e-11	8.9813719e-11	8.9174758e-11	8.8991176e-11	8.9892399e-11	8.9657552e-11	8.971239e-11	8.9199786e-11	8.9409598e-11	8.9028125e-11	8.9029319e-11	8.9141375e-11	8.9726698e-11	8.8992369e-11	8.9730272e-11	8.9141375e-11	8.9063888e-11	8.9402444e-11	8.9403637e-11	8.9488278e-11	8.9606295e-11	8.9304696e-11	9.0093863e-11	8.9332111e-11	8.9257012e-11	8.8961373e-11	8.9503772e-11	8.9574105e-11	8.9507353e-11	8.8762289e-11	8.9576492e-11	8.9683781e-11	8.8789712e-11	8.9253431e-11	8.8718186e-11	8.9056741e-11	8.9730272e-11	8.9535962e-11	8.9444167e-11	8.935238e-11	8.9397677e-11	8.9324957e-11	8.9463242e-11	8.947993e-11	8.963133e-11	8.9434633e-11	8.9351186e-11	8.9513313e-11	8.9062702e-11	8.8941104e-11	8.939291e-11	8.947755e-11	8.9148529e-11	8.9186679e-11	8.9396483e-11	8.9165217e-11	8.853341e-11	8.8869578e-11	8.9435827e-11	8.9090117e-11	8.9192639e-11	8.8995943e-11	8.8669308e-11	8.9005477e-11	8.9062702e-11	8.9369068e-11	8.9185485e-11	8.8913689e-11	8.899833e-11	8.8833815e-11	8.920098e-11	8.9276087e-11	8.892799e-11	8.9340459e-11	8.9308269e-11	8.9447748e-11	8.8973294e-11	8.91986e-11	8.9589607e-11	8.9878091e-11	8.9230782e-11	8.865858e-11	8.9102038e-11	8.8894614e-11	8.8930377e-11	8.9113959e-11	8.8871965e-11	8.8758716e-11	8.8755142e-11	8.9147335e-11	8.9217668e-11	8.9183098e-11	8.935238e-11	8.8575133e-11	8.9112766e-11	1.0480071e-10	8.9445361e-11	9.1928493e-11	8.9296348e-11	8.939887e-11	8.9214094e-11	8.8877926e-11	8.9191446e-11	1.1017705e-10	8.9727885e-11	1.4984156e-10	8.8850503e-11	9.6484667e-11	9.9280126e-11	2.0379091e-10	1.1127377e-10	8.90472e-11	9.2120415e-11	8.9146149e-11	9.0154655e-11	1.0495926e-10	8.9099651e-11	9.037758e-11	8.9074623e-11	8.9293968e-11	8.9501392e-11	8.9423906e-11	8.9187865e-11	9.0193998e-11	8.9676627e-11	8.9394103e-11	8.9203367e-11	8.9692122e-11	8.9301115e-11	8.9676627e-11	8.9597947e-11	9.0236908e-11	1.0017896e-10	9.0315588e-11	9.0247643e-11	8.9564571e-11	8.9427479e-11	8.9216481e-11	8.9376222e-11	8.9576492e-11	8.9824446e-11	8.9675434e-11	8.982206e-11	8.936072e-11	8.9428673e-11	8.9519274e-11	8.9308269e-11	8.9501392e-11	8.9425092e-11	8.9508539e-11	8.9743386e-11	8.9617022e-11	8.9911467e-11	8.9951997e-11	9.0450293e-11	8.8948258e-11	8.9516887e-11	8.9757687e-11	8.9811332e-11	8.9466816e-11	8.9637291e-11	8.9560991e-11	8.935238e-11	8.9856636e-11	8.9658746e-11	1.493671e-10	8.9534768e-11	8.9681394e-11	9.0016376e-11	8.9243897e-11	8.9075809e-11	1.8488193e-10	1.4355088e-10	1.8500472e-10	9.0134393e-11	8.98316e-11	8.9249858e-11	8.9609868e-11	8.9210521e-11	8.9628943e-11	8.9226015e-11	8.9776762e-11	9.0250023e-11	8.9547883e-11	9.0004455e-11	8.9602714e-11	8.9733845e-11	9.0031871e-11	9.1228733e-11	1.3083364e-10	8.94394e-11	1.1886621e-10	1.1410619e-10	9.635831e-11	1.3068462e-10	9.0204726e-11	9.8051081e-11	9.3310124e-11	9.0011602e-11	1.0066176e-10	8.9868557e-11	9.4855075e-11
8.9959151e-11	8.9432246e-11	8.9502579e-11	8.8989982e-11	8.9214094e-11	8.9011437e-11	8.9282047e-11	8.9246284e-11	8.9462049e-11	8.8883886e-11	8.9267739e-11	8.8980448e-11	8.9168797e-11	8.8907728e-11	8.9223628e-11	8.896614e-11	8.8848123e-11	8.9024552e-11	8.8947065e-11	8.8905341e-11	8.8978061e-11	8.9069849e-11	8.8871965e-11	8.8799246e-11	8.9249858e-11	8.8821894e-11	8.893395e-11	8.8970907e-11	8.9019785e-11	8.892799e-11	8.8862424e-11	8.9172371e-11	8.9022165e-11	8.8922029e-11	8.8976868e-11	8.9386949e-11	8.9141375e-11	8.9003097e-11	8.9131841e-11	8.8800439e-11	8.8739641e-11	8.9708817e-11	8.8861238e-11	8.884693e-11	8.9026939e-11	8.9460855e-11	9.0033064e-11	8.9103232e-11	8.9545496e-11	8.9189059e-11	8.9195019e-11	8.8950645e-11	8.9080583e-11	8.9489471e-11	8.9305889e-11	8.9243897e-11	8.9482317e-11	8.9838754e-11	8.9475163e-11	8.959318e-11	8.9700469e-11	8.9408404e-11	8.9448934e-11	8.9112766e-11	8.9345226e-11	8.935238e-11	8.9531195e-11	8.9756494e-11	8.9646825e-11	8.9547883e-11	8.9179525e-11	8.9407211e-11	8.9143762e-11	8.9653979e-11	8.9478737e-11	8.9186679e-11	8.9980613e-11	8.9367874e-11	8.9053161e-11	8.8864811e-11	8.9086544e-11	8.94394e-11	8.9673054e-11	8.893395e-11	8.9321384e-11	8.9868557e-11	8.8972101e-11	8.94394e-11	8.924151e-11	8.9224822e-11	8.9034086e-11	8.9217668e-11	8.892799e-11	8.899833e-11	8.9093691e-11	8.9646825e-11	8.8851697e-11	8.9464436e-11	8.9305889e-11	8.9460855e-11	8.9549076e-11	8.9342839e-11	8.9137801e-11	8.9040046e-11	8.9117533e-11	8.9539536e-11	8.9576492e-11	8.9258205e-11	8.9195019e-11	8.8876732e-11	8.8926803e-11	8.8744408e-11	8.9042433e-11	8.9018591e-11	8.9303502e-11	8.9074623e-11	8.861447e-11	8.8653813e-11	8.9400064e-11	8.9795837e-11	8.8799246e-11	8.92737e-11	8.8730107e-11	8.9580066e-11	8.9328538e-11	8.9133034e-11	8.9046007e-11	8.9149722e-11	8.9268933e-11	8.9190252e-11	8.8848123e-11	8.9349993e-11	8.9371448e-11	8.924151e-11	8.920694e-11	8.8753949e-11	8.888508e-11	8.8408239e-11	8.9385756e-11	8.8857657e-11	8.8941104e-11	8.8597782e-11	8.9150916e-11	8.9288008e-11	8.9733845e-11	8.9148529e-11	8.8993556e-11	8.9147335e-11	8.8968527e-11	1.7763759e-10	9.001995e-11	9.5582257e-11	8.9212901e-11	9.1437351e-11	8.9036473e-11	8.9078196e-11	9.017969e-11	1.6112352e-10	8.9621789e-11	2.1972561e-10	8.9457282e-11	9.0939055e-11	8.9885245e-11	9.5092302e-11	8.9620596e-11	8.9406024e-11	8.9338072e-11	8.9172371e-11	8.9485891e-11	1.3250614e-10	8.904482e-11	9.5091116e-11	8.9187865e-11	8.9247471e-11	8.9353573e-11	8.916403e-11	8.9231976e-11	8.9428673e-11	8.9679014e-11	9.2946539e-11	8.9535962e-11	9.0053326e-11	8.9357147e-11	8.9813719e-11	9.0154655e-11	9.2545992e-11	1.1571551e-10	9.0848454e-11	8.9740999e-11	8.9341652e-11	8.9841135e-11	8.9376222e-11	8.9313036e-11	8.9795837e-11	8.9458475e-11	8.96659e-11	8.9649212e-11	8.9135414e-11	8.9203367e-11	8.9284427e-11	8.9442974e-11	8.9578872e-11	8.9227209e-11	8.9639671e-11	8.9996108e-11	8.9411985e-11	9.0164196e-11	8.9874518e-11	8.9986574e-11	8.8850503e-11	9.026075e-11	8.9420325e-11	8.9817292e-11	8.9351186e-11	8.9589607e-11	8.9800604e-11	8.9798217e-11	8.9606295e-11	9.0055713e-11	2.0971085e-10	8.9800604e-11	8.9484697e-11	9.7316752e-11	9.091998e-11	8.9001903e-11	1.6612554e-10	2.145257e-10	1.1122728e-10	8.9943657e-11	8.9726698e-11	8.9310656e-11	8.9318997e-11	8.9451321e-11	8.9806565e-11	8.9363107e-11	9.0363272e-11	9.0488443e-11	8.9845902e-11	9.1257342e-11	8.91986e-11	9.1191776e-11	8.9891206e-11	9.6377378e-11	1.1310244e-10	8.9679014e-11	9.6506129e-11	1.0957862e-10	1.0909105e-10	9.7276222e-11	9.1188203e-11	9.2376717e-11	9.2708119e-11	9.1328868e-11	9.311224e-11	8.9867364e-11	8.9524041e-11
8.939291e-11	8.9142568e-11	8.9485891e-11	8.8758716e-11	8.9147335e-11	8.9509733e-11	8.8932764e-11	8.9122307e-11	8.916403e-11	8.9459669e-11	8.9086544e-11	8.9063888e-11	8.9185485e-11	8.911992e-11	8.873368e-11	8.8967334e-11	8.9379795e-11	8.9361914e-11	8.8986409e-11	8.8947065e-11	8.8918456e-11	8.8982828e-11	8.8707458e-11	8.908535e-11	8.9185485e-11	8.9177138e-11	8.9061508e-11	8.8877926e-11	8.9530001e-11	8.9284427e-11	8.9051967e-11	8.9159256e-11	8.9082963e-11	8.8755142e-11	8.8750368e-11	8.8869578e-11	8.9135414e-11	8.9326151e-11	8.8694344e-11	8.9090117e-11	8.8361748e-11	8.9376222e-11	8.9010244e-11	8.8811167e-11	8.9098465e-11	8.9508539e-11	8.9379795e-11	8.8603742e-11	8.9338072e-11	8.8930377e-11	8.9091311e-11	8.9167604e-11	8.935476e-11	8.9506159e-11	8.9032899e-11	8.8997136e-11	8.8879119e-11	8.9769608e-11	8.9410791e-11	8.9295155e-11	8.9969879e-11	8.9503772e-11	8.9779149e-11	8.904482e-11	8.9131841e-11	8.939291e-11	8.9371448e-11	8.9545496e-11	8.9861403e-11	8.9493045e-11	8.9037666e-11	8.8867198e-11	8.9459669e-11	8.9602714e-11	8.9409598e-11	8.9445361e-11	9.0028297e-11	8.9445361e-11	8.9400064e-11	8.8910108e-11	8.9097271e-11	8.92737e-11	8.9857823e-11	8.9577686e-11	8.9036473e-11	8.9745766e-11	8.9334498e-11	8.9332111e-11	8.8755142e-11	8.935834e-11	8.9344032e-11	8.9106805e-11	8.9091311e-11	8.8938724e-11	8.9165217e-11	8.9762454e-11	8.8938724e-11	8.9495432e-11	8.9595567e-11	8.9857823e-11	8.9700469e-11	8.9174758e-11	8.9140188e-11	8.9161643e-11	8.9185485e-11	8.9385756e-11	8.9497812e-11	8.9558611e-11	8.9378602e-11	8.92737e-11	8.91986e-11	8.8867198e-11	8.9092504e-11	8.9363107e-11	8.9459669e-11	8.9129454e-11	8.9051967e-11	8.8635932e-11	8.9581259e-11	8.9801798e-11	8.8749182e-11	8.9224822e-11	8.8993556e-11	8.9657552e-11	8.9545496e-11	8.8826661e-11	8.924151e-11	8.9562184e-11	8.9143762e-11	8.8898187e-11	8.8881499e-11	8.9065082e-11	8.8871965e-11	8.9094884e-11	8.8914882e-11	8.8979255e-11	8.8955412e-11	8.8640699e-11	8.9251051e-11	8.889342e-11	8.9016204e-11	8.8899381e-11	8.9378602e-11	8.9453708e-11	8.9353573e-11	8.9098465e-11	8.966828e-11	9.0630302e-11	8.9537155e-11	1.0968114e-10	8.9500199e-11	9.1990478e-11	8.8836202e-11	1.0361934e-10	9.3677288e-11	8.9302309e-11	9.2936998e-11	1.3540531e-10	8.9032899e-11	1.607349e-10	8.8937531e-11	8.9288008e-11	8.9435827e-11	8.8975674e-11	8.9437013e-11	8.9451321e-11	8.9165217e-11	8.9407211e-11	8.986021e-11	1.0610843e-10	8.9322577e-11	1.1302138e-10	9.0456254e-11	8.9242704e-11	8.9342839e-11	8.9227209e-11	8.8976868e-11	8.9340459e-11	8.955265e-11	9.756828e-11	8.9653979e-11	9.112025e-11	8.9367874e-11	8.9867364e-11	9.0109357e-11	9.7676763e-11	3.3445263e-10	9.6725475e-11	8.9819679e-11	8.9502579e-11	8.9994914e-11	8.9215288e-11	8.9534768e-11	8.9773189e-11	8.9503772e-11	8.9562184e-11	8.9786296e-11	8.9434633e-11	8.9024552e-11	8.9171177e-11	8.9185485e-11	8.9068662e-11	8.9379795e-11	8.9835174e-11	8.994723e-11	8.9622983e-11	8.9841135e-11	8.997942e-11	9.092594e-11	8.8957793e-11	8.9744573e-11	8.9724311e-11	8.9895973e-11	8.9254625e-11	8.9644438e-11	8.9735039e-11	8.9912661e-11	8.9895973e-11	9.0303667e-11	2.3169543e-10	8.9608675e-11	9.4076642e-11	1.0182524e-10	9.3230257e-11	8.865262e-11	1.0998154e-10	1.7104054e-10	8.9756494e-11	8.9619409e-11	8.9949617e-11	8.9293968e-11	8.9335692e-11	8.9116346e-11	8.9547883e-11	8.9773189e-11	9.1529138e-11	9.6159226e-11	9.0093863e-11	9.502555e-11	8.9749347e-11	1.0178829e-10	9.2250353e-11	9.1157207e-11	1.1237408e-10	8.9714777e-11	1.1999154e-10	1.3073946e-10	1.1168147e-10	9.0561163e-11	9.8682888e-11	1.0052825e-10	1.0187055e-10	9.1221579e-11	9.0255983e-11	8.9624176e-11	8.9249858e-11
8.9376222e-11	8.9143762e-11	8.9748153e-11	8.8923223e-11	8.8991176e-11	8.9818486e-11	8.9025745e-11	8.9421519e-11	8.9348799e-11	8.939887e-11	8.8795672e-11	8.9530001e-11	8.9421519e-11	8.9191446e-11	8.9137801e-11	8.8945872e-11	8.9146149e-11	8.962537e-11	8.8939911e-11	8.9509733e-11	8.9222442e-11	8.8976868e-11	8.9048394e-11	8.9067469e-11	8.9271313e-11	8.8833815e-11	8.8737261e-11	8.8844543e-11	8.9315423e-11	8.9272506e-11	8.8932764e-11	8.9262972e-11	9.0234528e-11	8.90472e-11	8.8627584e-11	8.8826661e-11	8.9372641e-11	8.9048394e-11	8.8695537e-11	8.935238e-11	8.8634738e-11	8.9469203e-11	8.9050781e-11	8.889342e-11	8.9540729e-11	8.9261779e-11	8.9248664e-11	8.8967334e-11	8.9342839e-11	8.8944685e-11	8.9228402e-11	8.9282047e-11	8.9397677e-11	8.9357147e-11	8.8438042e-11	8.8985215e-11	8.8957793e-11	8.9457282e-11	8.9686161e-11	8.889104e-11	8.9452515e-11	8.9653979e-11	8.9845902e-11	8.9193826e-11	8.912588e-11	8.9339265e-11	8.9134228e-11	8.8972101e-11	8.9274893e-11	8.9428673e-11	8.9122307e-11	8.9066275e-11	8.9324957e-11	8.9098465e-11	8.9223628e-11	8.9214094e-11	9.0041405e-11	8.9572912e-11	8.9011437e-11	8.8848123e-11	8.9291581e-11	8.9266546e-11	8.9990147e-11	8.9209327e-11	8.9377408e-11	8.9434633e-11	8.91986e-11	8.947159e-11	8.9037666e-11	8.8898187e-11	8.9556224e-11	8.986617e-11	8.845235e-11	8.9221248e-11	8.9292775e-11	8.9695702e-11	8.9159256e-11	8.951808e-11	8.9438207e-11	8.9688548e-11	8.9169991e-11	8.9268933e-11	8.9220055e-11	8.9121113e-11	8.9496618e-11	8.9149722e-11	8.9719544e-11	8.9805371e-11	8.8817127e-11	8.8876732e-11	8.8985215e-11	8.9268933e-11	8.9299929e-11	8.8969714e-11	8.9607488e-11	8.9113959e-11	8.881236e-11	8.893157e-11	8.9066275e-11	8.9863783e-11	8.8767063e-11	8.8939911e-11	8.9322577e-11	8.9748153e-11	8.9658746e-11	8.9016204e-11	8.9096078e-11	8.9309463e-11	8.9540729e-11	8.912588e-11	8.8743221e-11	8.8993556e-11	8.9444167e-11	8.8531023e-11	8.8895807e-11	8.8870772e-11	8.8936337e-11	8.8864811e-11	8.9174758e-11	8.9051967e-11	8.9050781e-11	8.8736067e-11	8.9805371e-11	8.9909087e-11	8.9438207e-11	8.9559804e-11	8.9884052e-11	9.2046509e-11	9.0309628e-11	9.0198765e-11	8.9526421e-11	1.1241223e-10	8.9162837e-11	1.6023184e-10	9.6028095e-11	8.9065082e-11	1.0710026e-10	1.0097886e-10	8.9332111e-11	1.0402704e-10	8.8857657e-11	8.908773e-11	8.9432246e-11	8.8860044e-11	8.9407211e-11	8.9411985e-11	8.9285621e-11	8.940125e-11	9.0035444e-11	9.3115814e-11	8.9192639e-11	1.968887e-10	9.5001708e-11	8.9203367e-11	8.9369068e-11	8.9258205e-11	8.9032899e-11	8.9159256e-11	8.943344e-11	1.6011978e-10	8.9127074e-11	1.0477925e-10	8.9867364e-11	8.9209327e-11	8.982802e-11	1.5591407e-10	5.4496196e-10	1.1505032e-10	8.9676627e-11	8.9265352e-11	8.9465629e-11	8.9236743e-11	8.9911467e-11	8.9413171e-11	8.9476357e-11	8.9545496e-11	8.9707623e-11	8.9262972e-11	8.9508539e-11	8.9463242e-11	8.9540729e-11	8.9181912e-11	8.9748153e-11	8.9879285e-11	8.9965112e-11	8.9912661e-11	8.9516887e-11	9.0321549e-11	9.0909252e-11	8.9426286e-11	8.9499005e-11	8.9961538e-11	9.0350158e-11	8.9434633e-11	8.9607488e-11	8.9637291e-11	8.9603908e-11	8.9437013e-11	8.9966305e-11	1.4436388e-10	9.0009222e-11	9.6383339e-11	8.9549076e-11	8.9702856e-11	8.900667e-11	9.2200289e-11	9.311224e-11	8.9863783e-11	8.958722e-11	8.9780336e-11	8.9347613e-11	8.9693315e-11	8.9191446e-11	8.9494238e-11	9.0053326e-11	1.0182406e-10	1.0728742e-10	9.1843852e-11	1.082256e-10	8.9576492e-11	9.5622787e-11	9.7134363e-11	9.1758018e-11	1.0299588e-10	8.9420325e-11	1.0766889e-10	1.038828e-10	9.0948589e-11	9.1336022e-11	1.1090184e-10	1.1997606e-10	1.0058666e-10	8.9303502e-11	9.0167769e-11	8.9583646e-11	8.9233169e-11
8.9242704e-11	8.9763648e-11	8.9599141e-11	8.9599141e-11	8.8949452e-11	8.9348799e-11	8.9162837e-11	8.9824446e-11	8.9410791e-11	8.9487084e-11	8.8746795e-11	8.9252244e-11	8.8700304e-11	8.8929183e-11	8.9246284e-11	8.9297542e-11	8.9463242e-11	8.9265352e-11	8.9804178e-11	8.9459669e-11	8.8950645e-11	8.9177138e-11	8.8836202e-11	8.9230782e-11	8.8805206e-11	8.9093691e-11	8.9025745e-11	8.8742028e-11	8.9391716e-11	8.9153296e-11	8.8657387e-11	8.9277273e-11	8.9929349e-11	8.9335692e-11	8.9031706e-11	8.8972101e-11	8.9054354e-11	8.8776597e-11	8.8705071e-11	8.9190252e-11	8.9184292e-11	8.92737e-11	8.9148529e-11	8.9181912e-11	8.9383369e-11	8.8992369e-11	8.9074623e-11	8.9262972e-11	8.9472776e-11	8.9074623e-11	8.9068662e-11	8.9315423e-11	8.9577686e-11	8.8957793e-11	8.8782558e-11	8.9274893e-11	8.9254625e-11	8.9147335e-11	8.9042433e-11	8.8778984e-11	8.9004283e-11	8.9642058e-11	8.9749347e-11	8.9781529e-11	8.9184292e-11	8.9152109e-11	8.9340459e-11	8.8911302e-11	8.9420325e-11	8.9091311e-11	8.951212e-11	8.8877926e-11	8.9531195e-11	8.9223628e-11	8.9259392e-11	8.9601528e-11	9.0004455e-11	8.9288008e-11	8.9140188e-11	8.8856464e-11	8.8767063e-11	8.9556224e-11	8.9738612e-11	8.8939911e-11	8.9422712e-11	8.9499005e-11	8.9384562e-11	8.9450128e-11	8.9260585e-11	8.9010244e-11	8.9271313e-11	8.9771995e-11	8.8782558e-11	8.9099651e-11	8.8861238e-11	8.9729078e-11	8.9051967e-11	8.9240323e-11	8.9072236e-11	8.9266546e-11	8.9496618e-11	8.9233169e-11	8.9346419e-11	8.9226015e-11	8.939529e-11	8.8798052e-11	8.9771995e-11	8.9345226e-11	8.8644272e-11	8.8845736e-11	8.8974487e-11	8.8929183e-11	8.9274893e-11	8.9056741e-11	8.9563378e-11	8.9217668e-11	8.9324957e-11	8.9137801e-11	8.8932764e-11	8.947159e-11	8.9116346e-11	8.9129454e-11	8.9217668e-11	8.9133034e-11	8.98316e-11	8.9109192e-11	8.8935144e-11	8.9316617e-11	8.9249858e-11	8.9532382e-11	8.9018591e-11	8.8958986e-11	8.9127074e-11	8.915807e-11	8.9043627e-11	8.9109192e-11	8.982802e-11	8.8711032e-11	8.900667e-11	8.9462049e-11	8.8839776e-11	8.8963753e-11	9.0853221e-11	9.0248829e-11	8.8871965e-11	9.0453874e-11	8.9588413e-11	1.1938596e-10	1.0965849e-10	9.7508675e-11	8.9230782e-11	1.4188314e-10	8.9109192e-11	1.0754252e-10	8.9272506e-11	8.9137801e-11	1.0421181e-10	8.974696e-11	8.9190252e-11	8.9180718e-11	8.9141375e-11	8.8488113e-11	8.9491851e-11	8.8739641e-11	8.9494238e-11	8.9265352e-11	8.900071e-11	9.1459999e-11	9.1687685e-11	8.959318e-11	8.8780171e-11	6.0008787e-10	1.1230255e-10	8.888508e-11	8.904124e-11	8.908535e-11	8.8678842e-11	8.8825475e-11	8.9308269e-11	3.1563069e-10	8.9494238e-11	1.1285092e-10	9.0286979e-11	8.9228402e-11	8.9851862e-11	2.5086666e-10	1.841023e-10	9.5350991e-11	8.932019e-11	8.9124687e-11	8.9582453e-11	8.9584833e-11	8.94394e-11	8.9286814e-11	8.9202173e-11	8.9558611e-11	8.9895973e-11	8.9557417e-11	8.9370261e-11	8.9441787e-11	8.9676627e-11	8.9106805e-11	9.0940248e-11	9.0424071e-11	8.9451321e-11	8.9699276e-11	8.9805371e-11	9.0395462e-11	8.9407211e-11	8.9757687e-11	9.0035444e-11	8.9864977e-11	8.9849482e-11	8.9191446e-11	9.0155848e-11	8.9991341e-11	8.9823253e-11	8.9272506e-11	8.9997301e-11	9.0097436e-11	8.9640864e-11	9.2383871e-11	8.9502579e-11	9.1501723e-11	8.9344032e-11	8.9813719e-11	8.9531195e-11	8.9963918e-11	8.9742193e-11	8.9540729e-11	8.9502579e-11	8.9537155e-11	9.0065247e-11	9.0136773e-11	9.1903457e-11	1.1897469e-10	9.5443972e-11	9.1865307e-11	1.336577e-10	8.9247471e-11	8.963371e-11	1.0633255e-10	9.9044092e-11	1.2660409e-10	8.9289194e-11	8.9329731e-11	9.0623148e-11	9.0317975e-11	9.0689907e-11	1.0419512e-10	1.3062502e-10	9.9569804e-11	8.9656359e-11	8.9982993e-11	8.9541922e-11	8.9710003e-11
8.9774375e-11	8.9619409e-11	8.9308269e-11	8.9248664e-11	8.9093691e-11	8.9233169e-11	8.9347613e-11	8.9811332e-11	8.8949452e-11	8.9698082e-11	8.912588e-11	8.9344032e-11	8.8858851e-11	8.9216481e-11	8.9009057e-11	8.9177138e-11	8.9153296e-11	8.9110386e-11	8.9346419e-11	8.9489471e-11	8.9146149e-11	8.8871965e-11	8.8950645e-11	8.9216481e-11	8.876825e-11	8.9617022e-11	8.8947065e-11	8.8489299e-11	8.9165217e-11	8.9234363e-11	8.9123493e-11	8.8542944e-11	8.9283234e-11	8.9304696e-11	8.9444167e-11	8.9057928e-11	8.9186679e-11	8.8993556e-11	8.9305889e-11	8.9322577e-11	8.9127074e-11	8.9444167e-11	8.9012631e-11	8.9140188e-11	8.9808952e-11	8.9144955e-11	8.9307076e-11	8.9526421e-11	8.8920843e-11	8.9171177e-11	8.8937531e-11	8.9183098e-11	8.9459669e-11	8.9092504e-11	8.8855277e-11	8.9068662e-11	8.9262972e-11	8.9212901e-11	8.9141375e-11	8.908177e-11	8.8968527e-11	8.9663513e-11	8.9745766e-11	8.9711197e-11	8.9082963e-11	8.9792257e-11	8.9917428e-11	8.9441787e-11	8.9929349e-11	8.9069849e-11	8.9339265e-11	8.9527614e-11	8.9560991e-11	8.927966e-11	8.9576492e-11	8.9693315e-11	8.9929349e-11	8.9073429e-11	8.9093691e-11	8.9338072e-11	8.8863618e-11	8.94394e-11	8.9475163e-11	8.9236743e-11	8.9460855e-11	8.9843522e-11	8.8951832e-11	8.9359534e-11	8.9202173e-11	8.8854084e-11	8.9175951e-11	8.9377408e-11	8.8644272e-11	8.9586026e-11	8.9124687e-11	8.9621789e-11	8.935476e-11	8.9159256e-11	8.9173564e-11	8.9228402e-11	8.927966e-11	8.87313e-11	8.9338072e-11	8.9077003e-11	8.9522847e-11	8.8913689e-11	8.9484697e-11	8.9062702e-11	8.8814747e-11	8.9065082e-11	8.8849317e-11	8.9009057e-11	8.8954219e-11	8.8988789e-11	8.9322577e-11	8.9034086e-11	8.8824281e-11	8.9107999e-11	8.9147335e-11	8.9355953e-11	8.9136608e-11	8.9124687e-11	8.8814747e-11	8.8944685e-11	8.9484697e-11	8.8949452e-11	8.9046007e-11	8.8775404e-11	8.8871965e-11	8.90472e-11	8.9199786e-11	9.0641029e-11	8.9140188e-11	8.9254625e-11	8.8905341e-11	8.9484697e-11	9.4051607e-11	8.8775404e-11	8.9400064e-11	8.9464436e-11	8.90472e-11	8.9602714e-11	9.6948394e-11	9.9064361e-11	8.9810138e-11	1.0662461e-10	9.549523e-11	1.4282252e-10	1.0942007e-10	1.0432983e-10	8.9035279e-11	9.0109357e-11	8.9339265e-11	1.0080243e-10	8.8849317e-11	8.9178331e-11	8.923913e-11	8.9379795e-11	8.9253431e-11	8.9389329e-11	8.9292775e-11	8.8683616e-11	8.9619409e-11	8.9049587e-11	8.9533575e-11	8.9299929e-11	8.9476357e-11	9.3678482e-11	9.5877896e-11	8.9522847e-11	8.9086544e-11	6.1758898e-10	2.4536753e-10	8.8510761e-11	8.9171177e-11	8.9234363e-11	8.8914882e-11	8.9218861e-11	8.9591987e-11	9.373332e-11	8.9290388e-11	9.23338e-11	8.8967334e-11	8.943344e-11	8.9699276e-11	1.0558392e-10	9.2469699e-11	9.006644e-11	8.9196213e-11	8.9037666e-11	8.9756494e-11	8.9656359e-11	8.9332111e-11	8.9717157e-11	8.9429866e-11	8.9692122e-11	8.9519274e-11	8.9876898e-11	8.9315423e-11	8.9645631e-11	8.9701663e-11	8.9469203e-11	9.283925e-11	9.1578016e-11	9.0316782e-11	8.9739806e-11	9.0112931e-11	9.0334663e-11	8.9921008e-11	8.9839941e-11	8.9870937e-11	8.9959151e-11	8.9092504e-11	8.9414365e-11	8.9953191e-11	8.9894779e-11	9.0087902e-11	8.9744573e-11	9.0362079e-11	8.9608675e-11	8.9813719e-11	9.0582618e-11	9.0079555e-11	9.1377746e-11	8.9390523e-11	8.9819679e-11	8.9202173e-11	9.0801963e-11	9.0656524e-11	9.0065247e-11	8.9382182e-11	8.9864977e-11	9.0855608e-11	9.0892564e-11	1.0136033e-10	1.5796806e-10	9.3378076e-11	1.0359669e-10	1.1134172e-10	9.0303667e-11	8.9507353e-11	1.379683e-10	1.3388897e-10	1.0188366e-10	9.0289359e-11	8.9545496e-11	9.0160615e-11	9.0812691e-11	8.9748153e-11	9.576822e-11	1.1816884e-10	1.2006904e-10	9.0127239e-11	8.9823253e-11	8.9532382e-11	8.9619409e-11
8.9538342e-11	8.9364301e-11	8.9280854e-11	8.9322577e-11	8.9299929e-11	8.8930377e-11	8.939529e-11	8.9427479e-11	8.9026939e-11	8.9304696e-11	8.9247471e-11	8.920456e-11	8.9053161e-11	8.9023358e-11	8.888746e-11	8.932019e-11	8.8314064e-11	8.9339265e-11	8.8942298e-11	8.9274893e-11	8.9030512e-11	8.8974487e-11	8.9222442e-11	8.9183098e-11	8.8736067e-11	8.9342839e-11	8.9243897e-11	8.8544137e-11	8.9345226e-11	8.9001903e-11	8.9223628e-11	8.8911302e-11	8.9233169e-11	8.8967334e-11	8.8728913e-11	8.8982828e-11	8.8939911e-11	8.8942298e-11	8.9271313e-11	8.9332111e-11	8.8967334e-11	8.9491851e-11	8.889104e-11	8.915807e-11	8.9566951e-11	8.9692122e-11	8.9102038e-11	9.0048559e-11	8.9429866e-11	8.9104425e-11	8.9115153e-11	8.9293968e-11	8.9452515e-11	8.954669e-11	8.9122307e-11	8.9248664e-11	8.9524041e-11	8.9348799e-11	8.8894614e-11	8.9476357e-11	8.9144955e-11	8.95145e-11	8.9792257e-11	8.9681394e-11	8.9379795e-11	8.9571725e-11	8.9936503e-11	8.9774375e-11	8.9727885e-11	8.916403e-11	8.9034086e-11	8.9764841e-11	8.9057928e-11	8.9077003e-11	8.9199786e-11	8.9718351e-11	8.9748153e-11	8.9597947e-11	8.9328538e-11	8.95145e-11	8.9061508e-11	8.9394103e-11	8.9169991e-11	8.9611062e-11	8.9487084e-11	8.9754114e-11	8.9001903e-11	8.9191446e-11	8.9054354e-11	8.9030512e-11	8.8789712e-11	8.9370261e-11	8.896614e-11	8.9466816e-11	8.9203367e-11	8.9605101e-11	8.9297542e-11	8.9506159e-11	8.9189059e-11	8.9456088e-11	8.9066275e-11	8.9003097e-11	8.947755e-11	8.9131841e-11	8.9789877e-11	8.8751562e-11	8.9427479e-11	8.8863618e-11	8.9068662e-11	8.9159256e-11	8.8720566e-11	8.9619409e-11	8.87313e-11	8.8798052e-11	8.9384562e-11	8.9122307e-11	8.8584667e-11	8.903886e-11	8.9533575e-11	8.9260585e-11	8.9577686e-11	8.8926803e-11	8.8804013e-11	8.95145e-11	8.9562184e-11	8.9035279e-11	8.9103232e-11	8.8867198e-11	8.8881499e-11	8.8801633e-11	8.9246284e-11	9.8456389e-11	8.9210521e-11	8.9303502e-11	8.9751727e-11	9.1481454e-11	9.2324266e-11	8.9397677e-11	9.1022502e-11	8.90472e-11	8.9321384e-11	9.3636758e-11	1.3991142e-10	1.2344147e-10	9.0489637e-11	1.0860706e-10	9.3896634e-11	9.1151246e-11	8.9618216e-11	9.2078692e-11	8.888746e-11	8.9336878e-11	8.9121113e-11	8.9553844e-11	8.8908922e-11	8.9230782e-11	8.9335692e-11	8.9308269e-11	8.9128267e-11	8.9431053e-11	8.9169991e-11	8.8536983e-11	8.9155683e-11	8.9313036e-11	8.9689742e-11	8.9266546e-11	8.9730272e-11	1.3339901e-10	1.3517881e-10	8.9525234e-11	8.872772e-11	1.3660217e-10	2.5595331e-10	8.872534e-11	8.9129454e-11	8.9464436e-11	8.8782558e-11	8.9569338e-11	8.9513313e-11	8.9291581e-11	8.947159e-11	8.9612255e-11	8.9003097e-11	8.9943657e-11	8.9583646e-11	8.9676627e-11	8.9215288e-11	8.9903127e-11	8.912588e-11	8.9328538e-11	8.9684975e-11	8.9559804e-11	8.9147335e-11	8.9614635e-11	8.9553844e-11	8.9626556e-11	8.9426286e-11	8.9754114e-11	8.9777956e-11	8.9663513e-11	8.9590793e-11	8.962537e-11	1.0787273e-10	1.0323668e-10	9.3313704e-11	9.0468175e-11	9.0109357e-11	9.0013989e-11	8.9916234e-11	8.9435827e-11	9.0008029e-11	9.0167769e-11	8.9364301e-11	8.9782723e-11	8.9675434e-11	9.1282377e-11	9.014154e-11	9.0737591e-11	9.0563543e-11	8.9940076e-11	8.9452515e-11	9.3513974e-11	8.9812525e-11	8.9764841e-11	8.9642058e-11	9.0312015e-11	8.9742193e-11	9.0914019e-11	9.2721233e-11	9.1103562e-11	9.1204891e-11	9.006406e-11	9.533549e-11	1.0064388e-10	9.1883189e-11	1.3195181e-10	9.205843e-11	1.0390664e-10	9.3900214e-11	9.5796829e-11	8.9528808e-11	1.1510158e-10	1.4358426e-10	9.0053326e-11	9.2346915e-11	8.9578872e-11	9.1884382e-11	9.3006144e-11	9.0095049e-11	9.0245256e-11	9.3533049e-11	9.7007999e-11	8.9971072e-11	8.9972266e-11	8.9755307e-11	8.9768415e-11
8.9342839e-11	8.9161643e-11	8.9429866e-11	8.9415558e-11	8.9328538e-11	8.9254625e-11	8.943344e-11	8.931423e-11	8.9091311e-11	8.9007864e-11	8.9469203e-11	8.9380989e-11	8.9130647e-11	8.9209327e-11	8.9547883e-11	8.9749347e-11	8.8820701e-11	8.9118726e-11	8.9310656e-11	8.9497812e-11	8.9656359e-11	8.8989982e-11	8.8969714e-11	8.9451321e-11	8.8675269e-11	8.9086544e-11	8.9073429e-11	8.9022165e-11	8.9510926e-11	8.9078196e-11	8.9231976e-11	8.8706265e-11	8.9271313e-11	8.8948258e-11	8.8552485e-11	8.9195019e-11	8.8626391e-11	8.899833e-11	8.9154489e-11	8.8992369e-11	8.9068662e-11	8.9452515e-11	8.8253266e-11	8.8916069e-11	8.943344e-11	8.9428673e-11	8.9042433e-11	8.9745766e-11	9.001995e-11	8.8851697e-11	8.9199786e-11	8.9506159e-11	8.9228402e-11	8.9586026e-11	8.9266546e-11	8.8999516e-11	8.9496618e-11	8.916045e-11	8.9123493e-11	8.9090117e-11	8.9497812e-11	8.9466816e-11	8.9597947e-11	8.9242704e-11	8.9687355e-11	8.9493045e-11	8.9880478e-11	8.9565765e-11	8.9509733e-11	8.9054354e-11	8.9071042e-11	8.9372641e-11	8.9193826e-11	8.8944685e-11	8.8595402e-11	8.936072e-11	8.9743386e-11	8.9462049e-11	8.9438207e-11	8.935238e-11	8.9088924e-11	8.9318997e-11	8.9348799e-11	8.943344e-11	8.9212901e-11	8.952046e-11	8.9190252e-11	8.9377408e-11	8.9318997e-11	8.8970907e-11	8.9323771e-11	8.92737e-11	8.9135414e-11	8.9177138e-11	8.9729078e-11	8.9884052e-11	8.9271313e-11	8.9577686e-11	8.9551457e-11	8.9569338e-11	8.8815934e-11	8.9391716e-11	8.8986409e-11	8.8613283e-11	8.9590793e-11	8.9242704e-11	8.9417945e-11	8.8848123e-11	8.8987595e-11	8.931781e-11	8.8294989e-11	8.9322577e-11	8.8907728e-11	8.8843356e-11	8.9664706e-11	8.9363107e-11	8.9011437e-11	8.8756329e-11	8.916045e-11	8.9429866e-11	8.9224822e-11	8.8783751e-11	8.904124e-11	8.947159e-11	8.9437013e-11	8.9229589e-11	8.9524041e-11	8.9042433e-11	8.8850503e-11	8.9156876e-11	8.9321384e-11	8.9146149e-11	9.0222607e-11	9.0233335e-11	9.1873655e-11	9.3398338e-11	9.1200124e-11	8.8552485e-11	1.0420228e-10	9.0434799e-11	8.9236743e-11	1.1205698e-10	1.1416698e-10	9.1182242e-11	8.9516887e-11	8.9755307e-11	8.9421519e-11	8.9760074e-11	8.920694e-11	9.0594539e-11	8.8724146e-11	8.951212e-11	8.9564571e-11	8.9117533e-11	8.9288008e-11	8.8799246e-11	8.8950645e-11	8.9451321e-11	8.9186679e-11	8.8993556e-11	8.9318997e-11	8.8939911e-11	8.9341652e-11	8.9853056e-11	8.9458475e-11	8.9861403e-11	8.9776762e-11	2.2409107e-10	2.1378423e-10	8.9502579e-11	8.8795672e-11	8.9384562e-11	1.5615846e-10	8.9209327e-11	8.9128267e-11	8.9231976e-11	8.9328538e-11	8.9763648e-11	8.9630137e-11	8.9292775e-11	8.9833981e-11	8.9956771e-11	8.8802826e-11	8.9297542e-11	8.947397e-11	8.9289194e-11	8.9355953e-11	8.990432e-11	8.9333305e-11	8.9490658e-11	8.9173564e-11	8.9335692e-11	8.9596754e-11	8.9409598e-11	8.9466816e-11	8.9868557e-11	8.986617e-11	8.9599141e-11	8.9530001e-11	8.9513313e-11	8.9524041e-11	8.9653979e-11	1.8062854e-10	1.3030077e-10	1.0166312e-10	9.0959316e-11	8.9919815e-11	8.9832794e-11	9.017373e-11	9.0244062e-11	9.0796003e-11	9.0091476e-11	8.9086544e-11	8.9468009e-11	9.0116511e-11	9.9358806e-11	9.0682753e-11	9.3060976e-11	9.111191e-11	9.0570697e-11	8.9816099e-11	1.2182022e-10	8.9859016e-11	9.0011602e-11	8.955265e-11	9.4261418e-11	8.9622983e-11	1.0132099e-10	1.1669064e-10	1.0486151e-10	9.3556891e-11	9.0849647e-11	9.9193105e-11	1.1630918e-10	8.9652785e-11	1.1368419e-10	9.3107473e-11	1.4864708e-10	9.2517383e-11	9.6744543e-11	8.9836368e-11	9.0123659e-11	1.1031175e-10	9.0238102e-11	1.019969e-10	8.924151e-11	9.0891371e-11	9.6371418e-11	8.9670667e-11	9.0049752e-11	9.056593e-11	9.0266711e-11	8.9812525e-11	8.9966305e-11	8.9804178e-11	8.9968692e-11
8.9390523e-11	8.9377408e-11	8.9128267e-11	8.8919649e-11	8.9121113e-11	8.9216481e-11	8.9313036e-11	8.9357147e-11	8.939887e-11	8.9222442e-11	8.9563378e-11	8.9510926e-11	8.9028125e-11	8.8897001e-11	8.9252244e-11	8.9394103e-11	8.8600169e-11	8.8829048e-11	8.9649212e-11	8.9150916e-11	8.935238e-11	8.8981635e-11	8.9032899e-11	8.9179525e-11	8.8957793e-11	8.9130647e-11	8.9019785e-11	8.8782558e-11	8.9220055e-11	8.9327344e-11	8.9149722e-11	8.8757522e-11	8.9260585e-11	8.8889847e-11	8.8528643e-11	8.9191446e-11	8.8558445e-11	8.8976868e-11	8.9318997e-11	8.9203367e-11	8.91986e-11	8.900667e-11	8.8575133e-11	8.893395e-11	8.9397677e-11	8.9291581e-11	8.9104425e-11	8.9174758e-11	8.924151e-11	8.8882693e-11	8.9199786e-11	8.9493045e-11	8.9222442e-11	8.9130647e-11	8.8951832e-11	8.8937531e-11	8.9288008e-11	8.9534768e-11	8.9507353e-11	8.9066275e-11	8.9345226e-11	8.9628943e-11	8.9670667e-11	8.9304696e-11	8.9458475e-11	8.9771995e-11	8.9801798e-11	8.967424e-11	8.9696896e-11	8.9262972e-11	8.9334498e-11	8.9299929e-11	8.9097271e-11	8.9091311e-11	8.8988789e-11	8.9702856e-11	8.9999681e-11	8.908177e-11	8.8974487e-11	8.9154489e-11	8.9229589e-11	8.9754114e-11	8.9335692e-11	8.9624176e-11	8.9519274e-11	8.9603908e-11	8.9282047e-11	8.9475163e-11	8.9113959e-11	8.9118726e-11	8.9478737e-11	8.903886e-11	8.9223628e-11	8.904124e-11	8.9919815e-11	8.9965112e-11	8.9195019e-11	8.9298735e-11	8.9242704e-11	8.9794644e-11	8.916045e-11	8.9663513e-11	8.923913e-11	8.8830242e-11	8.9637291e-11	8.9406024e-11	8.9539536e-11	8.9247471e-11	8.8908922e-11	8.923555e-11	8.8596588e-11	8.94394e-11	8.9464436e-11	8.9129454e-11	8.9283234e-11	8.9026939e-11	8.916045e-11	8.8707458e-11	8.9092504e-11	8.936072e-11	8.8858851e-11	8.9149722e-11	8.916045e-11	8.8836202e-11	8.970643e-11	8.9205747e-11	8.935834e-11	8.9109192e-11	8.9224822e-11	8.9140188e-11	8.9819679e-11	8.9459669e-11	9.3454369e-11	9.1290718e-11	9.3871605e-11	9.1004621e-11	8.8643079e-11	8.9301115e-11	1.4087344e-10	9.6572882e-11	8.9133034e-11	9.338523e-11	8.9376222e-11	8.8993556e-11	8.9220055e-11	8.8715799e-11	8.970643e-11	8.9807758e-11	8.9628943e-11	8.931185e-11	8.8708645e-11	8.8957793e-11	8.9530001e-11	8.8649039e-11	8.8994749e-11	8.8751562e-11	8.9048394e-11	8.9175951e-11	8.9009057e-11	9.1555367e-11	8.924151e-11	8.9228402e-11	8.908773e-11	9.784485e-11	8.9730272e-11	8.947159e-11	8.9428673e-11	8.9506159e-11	1.1385704e-10	8.9330918e-11	8.8780171e-11	8.947993e-11	8.958722e-11	8.9161643e-11	8.9080583e-11	8.9243897e-11	8.9348799e-11	8.9420325e-11	8.9805371e-11	8.9460855e-11	8.9892399e-11	8.9760074e-11	8.947993e-11	8.9576492e-11	8.96659e-11	8.9466816e-11	8.9118726e-11	8.9965112e-11	8.9383369e-11	8.9707623e-11	8.9105612e-11	8.9400064e-11	8.9540729e-11	8.95145e-11	8.900071e-11	9.0877063e-11	8.9798217e-11	8.9366681e-11	8.9571725e-11	8.9432246e-11	8.9574105e-11	8.9419132e-11	9.6475133e-11	1.0668183e-10	1.7507101e-10	9.890104e-11	8.9853056e-11	9.0027104e-11	9.0546855e-11	9.2084652e-11	9.3089592e-11	9.0314395e-11	8.90472e-11	8.9371448e-11	8.966828e-11	1.3225342e-10	9.3018065e-11	9.9652057e-11	9.2842824e-11	9.4747793e-11	8.9397677e-11	1.5010024e-10	9.0145121e-11	9.4491491e-11	8.9508539e-11	1.1568571e-10	9.1164361e-11	1.1308576e-10	1.5436674e-10	1.1207128e-10	8.9162837e-11	9.1088068e-11	1.2852217e-10	9.1871268e-11	8.9890012e-11	1.0515238e-10	1.1474038e-10	1.6754056e-10	9.1420656e-11	9.1490995e-11	9.0354925e-11	9.0759046e-11	8.9632517e-11	8.9391716e-11	1.0123516e-10	8.9857823e-11	8.9814912e-11	9.0873489e-11	8.9549076e-11	8.9885245e-11	9.0726864e-11	8.9924582e-11	8.9867364e-11	8.9583646e-11	8.9727885e-11	8.9917428e-11
8.9811332e-11	8.9403637e-11	8.9857823e-11	8.9018591e-11	8.8892227e-11	8.8962566e-11	8.9422712e-11	8.9078196e-11	8.9171177e-11	8.9372641e-11	8.8777791e-11	8.9236743e-11	8.9349993e-11	8.9053161e-11	8.8657387e-11	8.9221248e-11	8.8818321e-11	8.8482152e-11	8.9500199e-11	8.8861238e-11	8.9843522e-11	8.892799e-11	8.9105612e-11	8.9853056e-11	8.8578707e-11	8.8813554e-11	8.8869578e-11	8.884693e-11	8.9481124e-11	8.9487084e-11	8.9292775e-11	8.9122307e-11	8.931781e-11	8.8703878e-11	8.8588248e-11	8.8914882e-11	8.8861238e-11	8.9040046e-11	8.9134228e-11	8.9005477e-11	8.9229589e-11	8.8955412e-11	8.9097271e-11	8.9224822e-11	8.9154489e-11	8.9196213e-11	8.9117533e-11	8.9662319e-11	8.8832622e-11	8.9020978e-11	8.9054354e-11	8.927966e-11	8.892799e-11	8.9677821e-11	8.8800439e-11	8.9503772e-11	8.9396483e-11	8.9730272e-11	8.9875704e-11	8.908177e-11	8.951212e-11	8.9606295e-11	8.9264166e-11	8.9061508e-11	8.9243897e-11	8.9261779e-11	8.9710003e-11	8.9299929e-11	8.9383369e-11	8.9271313e-11	8.9293968e-11	8.90472e-11	8.9162837e-11	8.9209327e-11	8.9129454e-11	8.9888819e-11	9.0124852e-11	8.8668115e-11	8.9291581e-11	8.954669e-11	8.9116346e-11	8.9475163e-11	8.9143762e-11	8.9599141e-11	8.9532382e-11	8.9755307e-11	8.9043627e-11	8.9696896e-11	8.912588e-11	8.8994749e-11	8.9028125e-11	8.9032899e-11	8.9262972e-11	8.9261779e-11	9.0332276e-11	8.982802e-11	8.8939911e-11	8.9428673e-11	8.8683616e-11	9.0044985e-11	8.8994749e-11	8.9280854e-11	8.9286814e-11	8.9031706e-11	8.9646825e-11	8.912588e-11	8.9636097e-11	8.8889847e-11	8.9144955e-11	8.9278467e-11	8.896018e-11	8.9233169e-11	8.9266546e-11	8.8932764e-11	8.951808e-11	8.8944685e-11	8.9034086e-11	8.9345226e-11	8.9884052e-11	8.9923388e-11	8.8840969e-11	8.900667e-11	8.9380989e-11	8.9252244e-11	8.9639671e-11	8.9607488e-11	8.9365494e-11	8.9127074e-11	8.9516887e-11	9.026075e-11	9.139324e-11	8.932019e-11	1.0537887e-10	1.0412837e-10	1.3398792e-10	1.0493541e-10	8.8866005e-11	8.8691957e-11	9.550119e-11	9.0033064e-11	8.8874345e-11	8.8790905e-11	8.9321384e-11	8.9237936e-11	8.9507353e-11	8.8604936e-11	8.9675434e-11	8.9613449e-11	8.924509e-11	8.8715799e-11	8.8476192e-11	8.8988789e-11	8.9175951e-11	8.8359361e-11	8.8986409e-11	8.8916069e-11	8.9305889e-11	8.8819514e-11	8.9019785e-11	9.4455728e-11	8.9197406e-11	8.9136608e-11	8.9993721e-11	1.2588287e-10	8.9867364e-11	8.9078196e-11	8.9329731e-11	8.8897001e-11	8.9829214e-11	8.943344e-11	8.8428508e-11	8.9456088e-11	8.9432246e-11	8.9375028e-11	8.8875539e-11	8.9174758e-11	8.9353573e-11	8.9082963e-11	8.9799411e-11	8.9549076e-11	8.9661133e-11	8.9528808e-11	8.9956771e-11	8.959318e-11	8.9565765e-11	8.9478737e-11	8.9180718e-11	8.9645631e-11	8.9789877e-11	9.0011602e-11	8.9370261e-11	8.9438207e-11	8.9806565e-11	8.9429866e-11	8.9524041e-11	9.0592152e-11	8.9422712e-11	8.9415558e-11	8.9764841e-11	8.9614635e-11	8.9540729e-11	8.9386949e-11	9.1451652e-11	9.0993893e-11	2.1198059e-10	1.1215354e-10	9.0381154e-11	8.9869744e-11	9.2227705e-11	1.0638619e-10	1.0649944e-10	8.9802991e-11	8.9507353e-11	9.0368039e-11	8.9862597e-11	9.9877363e-11	1.1647487e-10	1.102748e-10	1.172247e-10	1.1931801e-10	8.9420325e-11	1.0602261e-10	9.0005642e-11	1.0449911e-10	8.9565765e-11	1.1467243e-10	9.0012796e-11	9.5600139e-11	1.13863e-10	8.9185485e-11	8.8993556e-11	9.7191581e-11	1.8196489e-10	8.9962732e-11	9.0096243e-11	8.9824446e-11	1.1554505e-10	1.4823104e-10	9.3418606e-11	9.1648349e-11	9.4840774e-11	9.0624341e-11	8.9895973e-11	8.9559804e-11	9.0108164e-11	8.9760074e-11	8.9437013e-11	8.9797031e-11	9.0195185e-11	9.0381154e-11	9.0202339e-11	9.0037831e-11	8.9571725e-11	8.9916234e-11	8.9720738e-11	9.0004455e-11
8.9848289e-11	8.9197406e-11	8.9762454e-11	8.9260585e-11	8.9028125e-11	8.872534e-11	8.9304696e-11	8.9191446e-11	8.9442974e-11	8.8948258e-11	8.9024552e-11	8.9246284e-11	8.9061508e-11	8.9484697e-11	8.8709838e-11	8.8911302e-11	8.8818321e-11	8.8809973e-11	8.9390523e-11	8.9040046e-11	8.9762454e-11	8.8936337e-11	8.8821894e-11	8.935476e-11	8.8508374e-11	8.8724146e-11	8.9056741e-11	8.8759909e-11	8.9421519e-11	8.9105612e-11	8.8939911e-11	8.9009057e-11	8.8817127e-11	8.8967334e-11	8.9180718e-11	8.9229589e-11	8.8783751e-11	8.9264166e-11	8.9363107e-11	8.9289194e-11	8.9113959e-11	8.9427479e-11	8.8755142e-11	8.9217668e-11	8.9113959e-11	8.9283234e-11	8.923913e-11	8.9442974e-11	8.9098465e-11	8.9348799e-11	8.8942298e-11	8.8811167e-11	8.8900574e-11	8.9099651e-11	8.8936337e-11	8.9538342e-11	8.9406024e-11	8.9496618e-11	8.9565765e-11	8.9246284e-11	8.9015018e-11	8.9276087e-11	8.9037666e-11	8.8948258e-11	8.8813554e-11	8.8922029e-11	8.9550263e-11	8.9648018e-11	8.9236743e-11	8.9072236e-11	8.9218861e-11	8.8975674e-11	8.9365494e-11	8.9205747e-11	8.9179525e-11	8.9491851e-11	8.9630137e-11	8.893395e-11	8.9569338e-11	8.9602714e-11	8.9230782e-11	8.9063888e-11	8.9305889e-11	8.9036473e-11	8.9341652e-11	8.9836368e-11	8.9122307e-11	8.9417945e-11	8.9175951e-11	8.9112766e-11	8.92737e-11	8.8904148e-11	8.9061508e-11	8.9110386e-11	8.9662319e-11	8.9569338e-11	8.8899381e-11	8.9180718e-11	8.9094884e-11	8.9463242e-11	8.9121113e-11	8.9507353e-11	8.9167604e-11	8.8979255e-11	8.9661133e-11	8.9015018e-11	8.916641e-11	8.899833e-11	8.9149722e-11	8.8742028e-11	8.9171177e-11	8.9267739e-11	8.9322577e-11	8.931423e-11	8.9496618e-11	8.868719e-11	8.877183e-11	8.9255818e-11	9.0416917e-11	8.9595567e-11	8.8969714e-11	8.8881499e-11	8.9482317e-11	8.9178331e-11	8.95145e-11	8.916641e-11	8.9288008e-11	8.9153296e-11	8.9620596e-11	9.2989456e-11	1.0075236e-10	9.1556554e-11	1.8293286e-10	1.4394666e-10	1.4842058e-10	1.1377121e-10	8.8514335e-11	8.8581094e-11	8.9231976e-11	8.9128267e-11	8.8784945e-11	8.9020978e-11	8.9211707e-11	8.924151e-11	8.9435827e-11	8.9183098e-11	8.9253431e-11	8.9786296e-11	8.9578872e-11	8.9155683e-11	8.8666921e-11	8.9051967e-11	8.9766035e-11	8.8939911e-11	8.868719e-11	8.9396483e-11	8.9385756e-11	8.8764676e-11	8.9009057e-11	1.3604905e-10	8.9153296e-11	8.9425092e-11	9.0186844e-11	8.9913854e-11	8.9766035e-11	8.8736067e-11	8.9476357e-11	8.8895807e-11	8.9708817e-11	8.9427479e-11	8.8979255e-11	8.9611062e-11	8.9246284e-11	8.9289194e-11	8.9416752e-11	8.9180718e-11	8.9310656e-11	8.9048394e-11	8.9701663e-11	8.9345226e-11	8.9595567e-11	8.9109192e-11	8.9581259e-11	8.931185e-11	8.9171177e-11	8.979345e-11	8.9303502e-11	8.9724311e-11	8.9543116e-11	8.9923388e-11	8.9454895e-11	8.9211707e-11	8.994127e-11	8.9521654e-11	8.9606295e-11	9.0053326e-11	8.9329731e-11	8.9376222e-11	8.9930542e-11	8.9557417e-11	8.9547883e-11	8.9102038e-11	9.5564376e-11	8.9880478e-11	1.3999964e-10	9.1554174e-11	9.1209658e-11	9.0343004e-11	1.0333324e-10	9.4950443e-11	1.4118935e-10	8.9634904e-11	8.9980613e-11	9.2301618e-11	9.0257177e-11	1.1140729e-10	1.1859322e-10	1.3344909e-10	1.1128689e-10	1.0399247e-10	8.9806565e-11	9.3472251e-11	9.0062867e-11	1.0111238e-10	9.4336518e-11	1.2935306e-10	8.9909087e-11	1.0144854e-10	1.028266e-10	8.9730272e-11	8.9063888e-11	9.4201813e-11	1.9232178e-10	9.0917593e-11	8.9971072e-11	8.9265352e-11	9.6415528e-11	1.4293099e-10	1.149025e-10	8.9193826e-11	1.064303e-10	8.9571725e-11	8.9996108e-11	8.9725505e-11	8.963371e-11	8.9779149e-11	8.9448934e-11	8.9773189e-11	9.0626728e-11	9.1918952e-11	9.0117698e-11	8.9876898e-11	8.9570532e-11	9.0072401e-11	8.9802991e-11	8.9923388e-11
8.9496618e-11	8.9231976e-11	9.006048e-11	8.9072236e-11	8.9324957e-11	8.9378602e-11	8.8608509e-11	8.9669473e-11	8.939291e-11	8.8948258e-11	8.9025745e-11	8.9185485e-11	8.904124e-11	8.9481124e-11	8.9128267e-11	8.9209327e-11	8.8713419e-11	8.8929183e-11	8.9172371e-11	8.87313e-11	8.9344032e-11	8.9068662e-11	8.8839776e-11	8.9088924e-11	8.8664541e-11	8.9104425e-11	8.8947065e-11	8.9211707e-11	8.9303502e-11	8.900071e-11	8.8926803e-11	8.9191446e-11	8.8863618e-11	8.893157e-11	8.9389329e-11	8.8993556e-11	8.9278467e-11	8.920456e-11	8.971239e-11	8.9115153e-11	8.8981635e-11	8.9329731e-11	8.8793285e-11	8.9342839e-11	8.8912495e-11	8.9228402e-11	8.9096078e-11	8.9190252e-11	8.9266546e-11	8.9549076e-11	8.8883886e-11	8.9177138e-11	8.9221248e-11	8.8863618e-11	8.9478737e-11	8.9222442e-11	8.8956606e-11	8.9404831e-11	8.947993e-11	8.9606295e-11	8.8881499e-11	8.9165217e-11	8.8914882e-11	8.8694344e-11	8.8787325e-11	8.893157e-11	8.962537e-11	8.935238e-11	8.9731465e-11	8.920456e-11	8.9383369e-11	8.9051967e-11	8.9305889e-11	8.8869578e-11	8.908535e-11	8.962775e-11	8.99067e-11	8.9196213e-11	8.9650398e-11	8.9444167e-11	8.9220055e-11	8.9118726e-11	8.8877926e-11	8.9290388e-11	8.9506159e-11	8.95145e-11	8.9366681e-11	8.9453708e-11	8.9115153e-11	8.9247471e-11	8.9288008e-11	8.912588e-11	8.9031706e-11	8.8743221e-11	8.9566951e-11	8.9389329e-11	8.9234363e-11	8.94394e-11	8.9407211e-11	8.9618216e-11	8.9644438e-11	8.9453708e-11	8.8963753e-11	8.9264166e-11	8.966828e-11	8.9004283e-11	8.9357147e-11	8.8914882e-11	8.9211707e-11	8.8856464e-11	8.998538e-11	8.9009057e-11	8.9421519e-11	8.9229589e-11	8.9695702e-11	8.9327344e-11	8.9025745e-11	8.9495432e-11	1.032045e-10	8.9380989e-11	8.8739641e-11	8.9071042e-11	8.908535e-11	8.9429866e-11	8.9590793e-11	8.9307076e-11	8.8781364e-11	8.9413171e-11	9.0829379e-11	1.2596871e-10	1.5081789e-10	9.8887926e-11	1.9933367e-10	9.6428643e-11	9.3052635e-11	9.1204891e-11	8.9005477e-11	8.8861238e-11	9.3171845e-11	8.9025745e-11	8.8793285e-11	8.9259392e-11	8.850122e-11	8.9222442e-11	8.8794479e-11	8.9153296e-11	8.8984022e-11	9.2563873e-11	9.4893225e-11	9.1356284e-11	8.9078196e-11	8.9323771e-11	9.0216647e-11	8.9347613e-11	8.8685996e-11	8.9023358e-11	8.8907728e-11	8.9264166e-11	8.986021e-11	2.3109223e-10	8.9391716e-11	8.9509733e-11	8.9167604e-11	8.9258205e-11	8.9876898e-11	8.9171177e-11	8.889104e-11	8.8949452e-11	8.9509733e-11	8.9844715e-11	8.9040046e-11	8.9591987e-11	8.9154489e-11	8.9390523e-11	8.9462049e-11	8.9527614e-11	8.8868385e-11	8.9605101e-11	8.9574105e-11	8.9231976e-11	8.9347613e-11	8.9432246e-11	8.939529e-11	8.9229589e-11	8.9516887e-11	8.9562184e-11	8.9484697e-11	8.9606295e-11	8.9364301e-11	8.9770802e-11	8.9710003e-11	8.9422712e-11	8.9702856e-11	8.91986e-11	8.947159e-11	8.9869744e-11	8.9998495e-11	8.9534768e-11	8.9613449e-11	8.9609868e-11	8.943344e-11	8.9092504e-11	9.1141712e-11	9.0575464e-11	1.3008261e-10	9.0567123e-11	9.1754444e-11	9.3148003e-11	9.1653116e-11	9.8316917e-11	1.7752315e-10	8.9385756e-11	8.9618216e-11	8.9810138e-11	8.9811332e-11	1.0269905e-10	9.0154655e-11	1.0606433e-10	9.0911632e-11	1.0908986e-10	8.9730272e-11	1.0883117e-10	9.0345391e-11	1.0635282e-10	9.6078166e-11	1.0174299e-10	8.9645631e-11	1.2831355e-10	1.1005188e-10	9.1487415e-11	8.9154489e-11	8.9724311e-11	1.8433595e-10	9.311462e-11	9.0341817e-11	8.9459669e-11	9.0976011e-11	1.756611e-10	1.5748763e-10	8.9503772e-11	1.4018441e-10	8.9792257e-11	8.9540729e-11	8.9872131e-11	8.9569338e-11	8.9713584e-11	8.9686161e-11	8.9881665e-11	9.1972596e-11	9.5811137e-11	9.0009222e-11	9.0047365e-11	8.9923388e-11	8.9708817e-11	8.9376222e-11	8.9617022e-11
8.9559804e-11	8.9733845e-11	8.9925775e-11	8.8892227e-11	8.9024552e-11	8.9185485e-11	8.9037666e-11	8.939887e-11	8.963133e-11	8.9077003e-11	8.903886e-11	8.9261779e-11	8.9016204e-11	8.962537e-11	8.9307076e-11	8.9249858e-11	8.9180718e-11	8.9059121e-11	8.9175951e-11	8.8753949e-11	8.9106805e-11	8.8821894e-11	8.899833e-11	8.9253431e-11	8.8423741e-11	8.9165217e-11	8.9167604e-11	8.8916069e-11	8.9288008e-11	8.8926803e-11	8.885289e-11	8.9029319e-11	8.8769443e-11	8.9042433e-11	8.9178331e-11	8.8942298e-11	8.9549076e-11	8.9124687e-11	8.9261779e-11	8.9195019e-11	8.9373835e-11	8.8905341e-11	8.8929183e-11	8.9088924e-11	8.9271313e-11	8.9407211e-11	8.888746e-11	8.8916069e-11	8.9396483e-11	8.9603908e-11	8.8969714e-11	8.9515693e-11	8.9056741e-11	8.9193826e-11	8.9583646e-11	8.9035279e-11	8.951212e-11	8.947755e-11	8.9389329e-11	8.9427479e-11	8.9026939e-11	8.9001903e-11	8.8950645e-11	8.8784945e-11	8.9283234e-11	8.9098465e-11	8.9946037e-11	8.967424e-11	8.9386949e-11	8.9137801e-11	8.9117533e-11	8.896614e-11	8.9341652e-11	8.9168797e-11	8.9297542e-11	8.9705236e-11	8.9769608e-11	8.9524041e-11	8.9129454e-11	8.9346419e-11	8.8948258e-11	8.884693e-11	8.9272506e-11	8.8924416e-11	8.9472776e-11	9.0067634e-11	8.8941104e-11	8.9224822e-11	8.8743221e-11	8.9034086e-11	8.9260585e-11	8.9122307e-11	8.9379795e-11	8.8680036e-11	8.935834e-11	8.994723e-11	8.9243897e-11	8.9543116e-11	8.9140188e-11	8.9777956e-11	8.9766035e-11	8.9843522e-11	8.9181912e-11	8.9255818e-11	8.9670667e-11	8.9050781e-11	8.9768415e-11	8.9082963e-11	8.9218861e-11	8.9594374e-11	9.2814215e-11	8.9056741e-11	8.9488278e-11	8.9538342e-11	8.9622983e-11	8.9779149e-11	8.8898187e-11	8.9565765e-11	1.0376001e-10	9.00581e-11	8.8902961e-11	9.0120085e-11	8.9113959e-11	8.9565765e-11	8.9986574e-11	8.9506159e-11	8.9053161e-11	8.9942463e-11	9.1686499e-11	1.2680078e-10	1.0532285e-10	9.2314725e-11	3.1079078e-10	1.023903e-10	8.9046007e-11	9.8728185e-11	8.8969714e-11	8.9349993e-11	9.6448904e-11	8.9141375e-11	8.8761103e-11	8.8538177e-11	8.8640699e-11	8.9850676e-11	8.8538177e-11	8.8823088e-11	8.9029319e-11	9.8107106e-11	1.1064077e-10	9.7651727e-11	8.9084157e-11	8.9175951e-11	9.0285786e-11	9.0229761e-11	8.853341e-11	8.8789712e-11	8.8962566e-11	8.9628943e-11	8.986617e-11	1.0661508e-10	9.0012796e-11	8.9696896e-11	8.8941104e-11	8.916045e-11	8.9541922e-11	8.9218861e-11	8.9051967e-11	8.9134228e-11	8.9686161e-11	9.2504268e-11	8.873368e-11	8.9371448e-11	8.9390523e-11	8.9693315e-11	8.9131841e-11	8.9484697e-11	8.9379795e-11	8.9446554e-11	8.9283234e-11	8.947755e-11	8.9301115e-11	8.9463242e-11	8.9397677e-11	8.920098e-11	8.9591987e-11	8.9657552e-11	8.9564571e-11	8.9532382e-11	8.916045e-11	8.9700469e-11	8.9710003e-11	8.9414365e-11	8.9663513e-11	8.9234363e-11	8.9495432e-11	8.9975839e-11	8.9658746e-11	8.9763648e-11	9.0159422e-11	8.9378602e-11	8.9266546e-11	8.9111572e-11	9.0102203e-11	9.2991836e-11	1.5920783e-10	9.0561163e-11	1.0549928e-10	1.1739279e-10	9.0359699e-11	1.1816288e-10	1.7695689e-10	8.9550263e-11	8.9928155e-11	8.9638477e-11	8.9891206e-11	1.1215712e-10	8.9491851e-11	9.3077671e-11	9.017969e-11	1.338389e-10	8.8974487e-11	1.0572578e-10	9.0780508e-11	9.2500695e-11	9.7114095e-11	9.3140849e-11	9.025479e-11	1.2937332e-10	1.1053587e-10	1.015606e-10	8.9528808e-11	8.9652785e-11	2.011409e-10	1.0647799e-10	8.9493045e-11	8.9503772e-11	9.0903292e-11	1.2205625e-10	1.3373519e-10	9.017373e-11	1.4470602e-10	8.9632517e-11	8.9522847e-11	8.9879285e-11	8.9775569e-11	9.009863e-11	8.9530001e-11	8.9797031e-11	1.0376121e-10	1.4596487e-10	8.9738612e-11	9.0148694e-11	8.9872131e-11	8.951808e-11	8.9618216e-11	8.9824446e-11
8.9363107e-11	8.9501392e-11	8.9485891e-11	8.8906535e-11	8.8984022e-11	8.9283234e-11	8.9084157e-11	8.9237936e-11	8.9413171e-11	8.9185485e-11	8.9221248e-11	8.9196213e-11	8.8880306e-11	8.947755e-11	8.9259392e-11	8.908535e-11	8.9394103e-11	8.8866005e-11	8.935238e-11	8.8678842e-11	8.9432246e-11	8.920694e-11	8.9411985e-11	8.9547883e-11	8.8404666e-11	8.9262972e-11	8.9442974e-11	8.8449963e-11	8.9499005e-11	8.8836202e-11	8.9034086e-11	8.8606129e-11	8.8796866e-11	8.8913689e-11	8.908535e-11	8.939887e-11	8.9501392e-11	8.9266546e-11	8.9159256e-11	8.9242704e-11	8.9255818e-11	8.9181912e-11	8.8613283e-11	8.9389329e-11	8.9288008e-11	8.9308269e-11	8.9181912e-11	8.8905341e-11	8.9370261e-11	8.9576492e-11	8.8897001e-11	8.9307076e-11	8.947397e-11	8.9723118e-11	8.9359534e-11	8.9637291e-11	8.9216481e-11	8.9274893e-11	8.9313036e-11	8.9022165e-11	8.8908922e-11	8.9316617e-11	8.9247471e-11	8.9068662e-11	8.9388143e-11	8.9730272e-11	8.9842328e-11	8.9434633e-11	8.943344e-11	8.9553844e-11	8.8883886e-11	8.908773e-11	8.9003097e-11	8.9172371e-11	8.9385756e-11	8.96659e-11	9.0204726e-11	8.962775e-11	8.9102038e-11	8.9234363e-11	8.8589441e-11	8.9161643e-11	8.9452515e-11	8.9427479e-11	8.8943491e-11	8.9897166e-11	8.911992e-11	8.9441787e-11	8.8969714e-11	8.849288e-11	8.9452515e-11	8.9289194e-11	8.9127074e-11	8.8793285e-11	8.9022165e-11	8.9612255e-11	8.8907728e-11	8.9907894e-11	8.9152109e-11	8.9766035e-11	8.9229589e-11	8.9619409e-11	8.9247471e-11	8.9226015e-11	8.9323771e-11	8.9568145e-11	9.1872461e-11	8.9277273e-11	9.0003262e-11	9.0359699e-11	9.889866e-11	8.9042433e-11	9.029532e-11	8.920098e-11	9.0512285e-11	9.0273865e-11	8.9186679e-11	9.0180884e-11	9.0780508e-11	9.0755473e-11	8.8918456e-11	9.1911805e-11	8.9943657e-11	9.0614807e-11	9.3076477e-11	9.0077168e-11	8.9469203e-11	8.9942463e-11	9.7232111e-11	1.0046269e-10	1.0253573e-10	1.1039759e-10	3.8727785e-10	1.4013196e-10	8.9096078e-11	1.0084773e-10	8.9128267e-11	8.8868385e-11	9.1140519e-11	8.9462049e-11	8.8651426e-11	8.8763483e-11	8.8751562e-11	8.896018e-11	8.8372476e-11	8.9136608e-11	8.9037666e-11	1.5920307e-10	2.3956204e-10	1.5365983e-10	8.9688548e-11	8.935476e-11	9.1998825e-11	9.3555698e-11	8.8489299e-11	8.893395e-11	8.9140188e-11	8.939887e-11	8.9059121e-11	8.9410791e-11	9.5101843e-11	9.2438709e-11	8.947397e-11	8.9228402e-11	8.9686161e-11	8.9197406e-11	8.9156876e-11	8.9034086e-11	8.986021e-11	9.6663483e-11	8.8942298e-11	8.9023358e-11	8.9599141e-11	9.1034423e-11	8.9084157e-11	8.9100845e-11	8.9330918e-11	9.0317975e-11	8.9495432e-11	8.9154489e-11	8.9262972e-11	8.9402444e-11	8.9957958e-11	8.9767228e-11	8.9521654e-11	8.9532382e-11	8.9371448e-11	9.0128432e-11	8.9417945e-11	8.9800604e-11	9.0024717e-11	8.9335692e-11	8.9605101e-11	8.911992e-11	8.9069849e-11	8.9951997e-11	8.9427479e-11	8.9679014e-11	9.0055713e-11	8.8807593e-11	8.9268933e-11	8.9484697e-11	9.1163167e-11	1.0697986e-10	1.416173e-10	9.6370231e-11	1.0965134e-10	1.2146617e-10	9.2379104e-11	1.1710191e-10	1.4550353e-10	8.9664706e-11	8.9657552e-11	8.9240323e-11	9.0114124e-11	1.6841556e-10	8.9515693e-11	9.1371785e-11	8.9581259e-11	1.00415e-10	8.88064e-11	1.2273217e-10	9.3648679e-11	9.4294794e-11	1.1038686e-10	9.8269233e-11	9.1414695e-11	1.5044953e-10	9.3456756e-11	1.0346318e-10	8.9458475e-11	8.9963918e-11	2.1646047e-10	1.0598684e-10	9.0500364e-11	8.9413171e-11	8.9661133e-11	9.0590965e-11	1.1542107e-10	8.9969879e-11	9.4230422e-11	8.994723e-11	8.9594374e-11	8.9766035e-11	8.994485e-11	9.2237246e-11	8.9234363e-11	8.9440594e-11	1.0600473e-10	1.5280271e-10	8.9640864e-11	9.0067634e-11	8.9659939e-11	8.9571725e-11	8.9497812e-11	8.9894779e-11
8.9416752e-11	8.9243897e-11	8.9258205e-11	8.8855277e-11	8.9051967e-11	8.947397e-11	8.8855277e-11	8.9371448e-11	8.9224822e-11	8.9159256e-11	8.9212901e-11	8.9527614e-11	8.908773e-11	8.9859016e-11	8.9286814e-11	8.9323771e-11	8.9053161e-11	8.9196213e-11	8.9378602e-11	8.9054354e-11	8.9248664e-11	8.9296348e-11	8.9416752e-11	8.9535962e-11	8.8908922e-11	8.9055548e-11	8.9705236e-11	8.9142568e-11	8.9128267e-11	8.8720566e-11	8.9521654e-11	8.8622817e-11	8.8958986e-11	8.8913689e-11	8.8513141e-11	8.9431053e-11	8.90472e-11	8.9332111e-11	8.8918456e-11	8.9441787e-11	8.8833815e-11	8.9212901e-11	8.8762289e-11	8.9570532e-11	8.8914882e-11	8.9030512e-11	8.8950645e-11	8.9220055e-11	8.9603908e-11	8.9870937e-11	8.9142568e-11	8.9494238e-11	8.9340459e-11	8.9693315e-11	8.9318997e-11	8.9452515e-11	8.9417945e-11	8.9590793e-11	8.9218861e-11	8.9229589e-11	8.916403e-11	8.9339265e-11	8.9513313e-11	8.8986409e-11	8.908773e-11	8.9621789e-11	8.9808952e-11	8.9315423e-11	8.9390523e-11	8.9628943e-11	8.9550263e-11	8.9146149e-11	8.8882693e-11	8.9074623e-11	8.9339265e-11	8.9694509e-11	9.0241682e-11	8.9403637e-11	8.8899381e-11	8.947159e-11	8.8967334e-11	8.8930377e-11	8.9323771e-11	8.9595567e-11	8.9117533e-11	8.9538342e-11	8.9469203e-11	8.9432246e-11	8.8963753e-11	8.7996971e-11	8.9500199e-11	8.9465629e-11	8.8953026e-11	8.9179525e-11	8.9432246e-11	8.9428673e-11	8.8947065e-11	8.9901933e-11	8.9373835e-11	8.9792257e-11	8.9646825e-11	8.9658746e-11	8.9550263e-11	9.0176117e-11	9.0188038e-11	9.0627915e-11	9.5521459e-11	8.94394e-11	9.0856801e-11	9.6972236e-11	1.7342712e-10	8.9468009e-11	9.3689209e-11	8.9133034e-11	9.0819845e-11	8.9557417e-11	9.1123831e-11	9.2756997e-11	9.3798885e-11	9.8287115e-11	8.9304696e-11	1.0651017e-10	9.5876702e-11	9.1831931e-11	9.404684e-11	9.0127239e-11	9.0829379e-11	1.003399e-10	1.1849309e-10	1.3394977e-10	1.6011144e-10	1.1449004e-10	1.0364914e-10	9.1970216e-11	8.8843356e-11	8.9689742e-11	8.8838582e-11	8.8433275e-11	9.0826999e-11	8.9464436e-11	8.8360555e-11	8.8918456e-11	8.861805e-11	8.9153296e-11	8.8398705e-11	8.9003097e-11	8.9332111e-11	2.0714547e-10	2.2129561e-10	1.6655946e-10	9.1473114e-11	9.2225325e-11	1.0569717e-10	1.1019254e-10	9.0316782e-11	8.8523876e-11	8.9601528e-11	8.9503772e-11	8.9112766e-11	8.9389329e-11	1.0327006e-10	9.5374833e-11	8.9611062e-11	8.915807e-11	8.9394103e-11	8.8819514e-11	8.9111572e-11	8.8981635e-11	8.9638477e-11	1.5964891e-10	8.8598975e-11	8.8984022e-11	8.900071e-11	9.3732126e-11	8.9226015e-11	8.9438207e-11	8.916403e-11	9.1254955e-11	8.9553844e-11	8.9288008e-11	8.954669e-11	9.0161809e-11	8.9770802e-11	9.1724642e-11	8.9751727e-11	8.9733845e-11	8.9526421e-11	9.021784e-11	8.978511e-11	8.9915048e-11	9.0050946e-11	8.9795837e-11	8.94394e-11	8.9365494e-11	8.9223628e-11	8.9249858e-11	8.979107e-11	9.0035444e-11	8.9817292e-11	8.9161643e-11	8.9452515e-11	8.994485e-11	9.8934423e-11	1.6502286e-10	1.5080119e-10	1.1281634e-10	9.6427449e-11	9.1227539e-11	9.201194e-11	9.9377881e-11	9.2669969e-11	8.9220055e-11	8.9650398e-11	8.9334498e-11	8.9775569e-11	1.7806794e-10	8.912588e-11	8.9524041e-11	9.0083128e-11	8.9169991e-11	8.8950645e-11	1.4494562e-10	1.1912013e-10	1.3099337e-10	1.501205e-10	1.0290409e-10	1.0081435e-10	9.8946344e-11	9.1717488e-11	9.115244e-11	8.9655172e-11	9.006644e-11	1.7183448e-10	9.5829018e-11	9.0893751e-11	8.9797031e-11	8.9893586e-11	9.1957102e-11	9.9913126e-11	8.9839941e-11	9.2885741e-11	9.1012961e-11	9.0370426e-11	8.9968692e-11	9.0240489e-11	9.0005642e-11	8.9310656e-11	8.967424e-11	9.3798885e-11	1.0157968e-10	8.9930542e-11	9.0255983e-11	8.9764841e-11	9.010459e-11	8.9836368e-11	9.0084322e-11
8.9673054e-11	8.9053161e-11	8.9323771e-11	8.9103232e-11	8.9111572e-11	8.9091311e-11	8.9221248e-11	8.9503772e-11	8.9489471e-11	8.9121113e-11	8.8932764e-11	8.9007864e-11	8.9321384e-11	8.9333305e-11	8.8881499e-11	8.9128267e-11	8.9179525e-11	8.9440594e-11	8.9437013e-11	8.9276087e-11	8.9153296e-11	8.9682588e-11	8.8980448e-11	8.9951997e-11	8.9048394e-11	8.9090117e-11	8.9510926e-11	8.904482e-11	8.9209327e-11	8.8371283e-11	8.9301115e-11	8.877183e-11	8.8989982e-11	8.920098e-11	8.8773024e-11	8.9730272e-11	8.8736067e-11	8.9348799e-11	8.861447e-11	8.9184292e-11	8.849526e-11	8.876825e-11	8.9218861e-11	8.9571725e-11	8.9123493e-11	8.9318997e-11	8.8937531e-11	8.8820701e-11	8.9465629e-11	8.9582453e-11	8.8714605e-11	8.9487084e-11	8.9104425e-11	8.9738612e-11	8.9243897e-11	8.9334498e-11	8.9447748e-11	8.9003097e-11	8.8849317e-11	8.9174758e-11	8.8997136e-11	8.9723118e-11	8.9332111e-11	8.8850503e-11	8.9053161e-11	8.9482317e-11	8.9743386e-11	8.9227209e-11	8.9415558e-11	8.9127074e-11	8.9621789e-11	8.9527614e-11	8.923913e-11	8.9589607e-11	8.9613449e-11	8.9719544e-11	9.0285786e-11	8.9702856e-11	8.8980448e-11	8.9004283e-11	8.8935144e-11	8.9155683e-11	8.9046007e-11	8.9378602e-11	8.9271313e-11	8.9659939e-11	8.9118726e-11	8.9475163e-11	8.9179525e-11	8.865858e-11	8.9315423e-11	8.9537155e-11	8.9440594e-11	8.9417945e-11	8.9612255e-11	8.9725505e-11	8.9254625e-11	8.9082963e-11	8.9510926e-11	9.0314395e-11	9.0627915e-11	9.1172701e-11	9.3293435e-11	9.2981109e-11	9.0850841e-11	9.6477513e-11	1.346686e-10	9.2232472e-11	1.0837222e-10	1.3373877e-10	1.9970084e-10	8.9946037e-11	9.1736563e-11	8.9154489e-11	9.0157042e-11	9.0466981e-11	1.0004664e-10	1.1065627e-10	1.2056375e-10	1.1244203e-10	9.127165e-11	1.2138392e-10	9.9355232e-11	1.1687304e-10	1.0420347e-10	9.1445691e-11	9.553338e-11	1.0303641e-10	9.1098795e-11	9.3357808e-11	1.1107947e-10	8.8707458e-11	9.440089e-11	8.9833981e-11	8.8968527e-11	8.9092504e-11	8.8601362e-11	8.8281875e-11	8.9073429e-11	8.9025745e-11	8.8582287e-11	8.9056741e-11	8.8696724e-11	8.9123493e-11	8.8832622e-11	8.9259392e-11	8.9122307e-11	9.6930512e-11	1.0935331e-10	1.0921384e-10	9.1190583e-11	9.6532352e-11	1.3781215e-10	1.6424204e-10	9.2910776e-11	8.9615829e-11	9.499098e-11	8.9649212e-11	8.8955412e-11	8.9177138e-11	2.2527004e-10	1.5989686e-10	8.9299929e-11	8.9060315e-11	8.9323771e-11	8.8905341e-11	8.9724311e-11	8.9203367e-11	8.9557417e-11	1.7702724e-10	8.8690763e-11	8.9110386e-11	8.8864811e-11	1.3210678e-10	8.9222442e-11	8.9991341e-11	8.9229589e-11	8.9570532e-11	8.963133e-11	8.9850676e-11	8.9298735e-11	8.98316e-11	8.9646825e-11	9.776259e-11	8.9582453e-11	8.9632517e-11	8.9681394e-11	9.0159422e-11	8.9609868e-11	8.98316e-11	8.9873324e-11	8.9397677e-11	8.9605101e-11	8.9438207e-11	8.9297542e-11	8.9971072e-11	9.0074788e-11	8.9124687e-11	8.9892399e-11	8.9481124e-11	8.9549076e-11	9.166623e-11	1.2028481e-10	1.7826701e-10	1.2441422e-10	9.8269233e-11	9.1600665e-11	9.0042598e-11	8.9800604e-11	8.9848289e-11	8.9735039e-11	8.9541922e-11	8.9959151e-11	8.9757687e-11	8.9717157e-11	1.7069245e-10	8.9429866e-11	8.9581259e-11	9.0388308e-11	8.9217668e-11	8.94394e-11	1.1390949e-10	1.2772584e-10	1.5234018e-10	1.5363003e-10	1.0635878e-10	9.9272972e-11	9.2056043e-11	8.9550263e-11	8.9726698e-11	8.9438207e-11	8.9775569e-11	1.5686775e-10	9.3175419e-11	9.052778e-11	9.0163002e-11	9.0464601e-11	9.6837531e-11	9.318496e-11	8.9615829e-11	1.1765028e-10	9.3465097e-11	9.0309628e-11	9.0222607e-11	9.0180884e-11	9.1215618e-11	8.9308269e-11	8.9955578e-11	8.975292e-11	9.1303833e-11	8.9751727e-11	9.0208299e-11	9.014154e-11	9.0155848e-11	8.9687355e-11	9.0286979e-11
8.951808e-11	8.9382182e-11	8.9740999e-11	8.8974487e-11	8.9353573e-11	8.9224822e-11	8.9192639e-11	8.9107999e-11	8.9624176e-11	8.9451321e-11	8.9506159e-11	8.8820701e-11	8.9195019e-11	8.9425092e-11	8.8799246e-11	8.872772e-11	8.9732652e-11	8.967186e-11	8.8936337e-11	8.8981635e-11	8.9406024e-11	8.9686161e-11	8.8902961e-11	8.9839941e-11	8.8647853e-11	8.9437013e-11	8.9618216e-11	8.8433275e-11	8.9318997e-11	8.8646659e-11	8.8947065e-11	8.877421e-11	8.9227209e-11	8.9117533e-11	8.9067469e-11	8.9408404e-11	8.893157e-11	8.9053161e-11	8.9080583e-11	8.9184292e-11	8.8528643e-11	8.8993556e-11	8.9018591e-11	8.9456088e-11	8.8858851e-11	8.935834e-11	8.9035279e-11	8.885289e-11	8.8897001e-11	8.9420325e-11	8.8880306e-11	8.9488278e-11	8.9181912e-11	8.9725505e-11	8.8823088e-11	8.9638477e-11	8.9527614e-11	8.899833e-11	8.9583646e-11	8.9181912e-11	8.8962566e-11	8.9826833e-11	8.9813719e-11	8.9382182e-11	8.8821894e-11	9.0313201e-11	8.9468009e-11	8.9380989e-11	8.9377408e-11	8.904482e-11	8.9383369e-11	8.9168797e-11	8.9103232e-11	8.9339265e-11	8.9313036e-11	8.9663513e-11	8.9954384e-11	8.9930542e-11	8.9230782e-11	8.8836202e-11	8.8737261e-11	8.9261779e-11	8.9370261e-11	8.9268933e-11	8.9545496e-11	9.0124852e-11	8.8685996e-11	8.9417945e-11	8.8409433e-11	8.88064e-11	8.9591987e-11	8.9116346e-11	8.896018e-11	8.9031706e-11	8.9599141e-11	8.9582453e-11	8.9655172e-11	8.9209327e-11	9.0457447e-11	9.2053663e-11	9.6019755e-11	9.7553979e-11	1.0194445e-10	1.0937835e-10	1.0583187e-10	1.4134909e-10	2.4481678e-10	9.6346389e-11	1.0436917e-10	9.8912961e-11	9.6684938e-11	9.146834e-11	9.784127e-11	8.9136608e-11	9.58469e-11	1.0488535e-10	1.4663602e-10	1.3241197e-10	1.0689521e-10	9.9314695e-11	9.0347778e-11	1.2185837e-10	9.5711002e-11	1.1275077e-10	1.3730193e-10	8.9661133e-11	9.4068295e-11	8.9264166e-11	9.205247e-11	9.2089426e-11	9.1090448e-11	8.9086544e-11	9.487415e-11	9.2842824e-11	8.892561e-11	8.9403637e-11	8.9181912e-11	8.881236e-11	8.8665734e-11	8.8597782e-11	8.8472611e-11	8.8912495e-11	8.8742028e-11	8.9410791e-11	8.9183098e-11	8.8790905e-11	8.9460855e-11	8.9202173e-11	8.9644438e-11	9.6776732e-11	8.8913689e-11	1.6193295e-10	4.6199228e-10	6.0602806e-10	1.2381816e-10	9.2312345e-11	1.0285044e-10	8.947397e-11	8.9183098e-11	9.5190057e-11	3.3306982e-10	1.5355135e-10	8.9099651e-11	8.8972101e-11	8.9655172e-11	8.9036473e-11	8.9597947e-11	8.9168797e-11	8.9650398e-11	9.3566425e-11	8.8936337e-11	8.9280854e-11	8.9307076e-11	1.1914039e-10	8.9501392e-11	8.9801798e-11	8.9090117e-11	8.9553844e-11	8.9501392e-11	8.9463242e-11	8.9614635e-11	8.915807e-11	8.9669473e-11	1.5154386e-10	8.9419132e-11	8.9978226e-11	8.9644438e-11	9.0186844e-11	8.939291e-11	8.9601528e-11	9.0180884e-11	8.9740999e-11	8.970643e-11	8.9864977e-11	8.9301115e-11	9.0105777e-11	9.0316782e-11	8.9445361e-11	9.0352545e-11	8.9844715e-11	8.9318997e-11	9.2849978e-11	9.3794118e-11	1.3716127e-10	9.3469864e-11	8.9693315e-11	8.9723118e-11	9.0307241e-11	8.9919815e-11	8.9956771e-11	8.9997301e-11	8.9576492e-11	8.9870937e-11	8.9928155e-11	8.9595567e-11	1.5400077e-10	8.9605101e-11	8.9699276e-11	9.0197572e-11	8.9345226e-11	8.9251051e-11	1.063099e-10	9.2250353e-11	1.0164047e-10	1.011684e-10	9.2537651e-11	8.9720738e-11	9.1316947e-11	8.9624176e-11	8.9624176e-11	8.947397e-11	8.9341652e-11	1.7118001e-10	9.7035414e-11	9.537364e-11	9.1482648e-11	9.9299201e-11	1.3437415e-10	1.0208751e-10	8.9525234e-11	1.3538981e-10	1.1246706e-10	9.6463212e-11	8.9921008e-11	8.9797031e-11	9.5190057e-11	8.9799411e-11	8.9905507e-11	9.0080748e-11	9.799505e-11	9.0269098e-11	9.0730437e-11	8.9841135e-11	9.0149888e-11	8.9417945e-11	9.0127239e-11
8.924509e-11	8.9012631e-11	8.9733845e-11	8.9155683e-11	8.9197406e-11	8.9649212e-11	8.9127074e-11	8.9396483e-11	8.9276087e-11	8.9290388e-11	8.9771995e-11	8.9049587e-11	8.9171177e-11	8.9123493e-11	8.8994749e-11	8.8979255e-11	8.9612255e-11	8.9642058e-11	8.9074623e-11	8.8603742e-11	8.9597947e-11	8.9148529e-11	8.8821894e-11	8.9597947e-11	8.9050781e-11	8.9060315e-11	8.9569338e-11	8.8895807e-11	8.9386949e-11	8.8286649e-11	8.9260585e-11	8.893157e-11	8.9501392e-11	8.9169991e-11	8.9059121e-11	8.9496618e-11	8.9189059e-11	8.8979255e-11	8.916403e-11	8.9254625e-11	8.8542944e-11	8.9173564e-11	8.9185485e-11	8.9290388e-11	8.9289194e-11	8.9373835e-11	8.9298735e-11	8.9179525e-11	8.8676462e-11	8.9267739e-11	8.9386949e-11	8.9551457e-11	8.9456088e-11	8.9739806e-11	8.8534603e-11	8.9603908e-11	8.9532382e-11	8.8999516e-11	8.9378602e-11	8.8980448e-11	8.9161643e-11	8.9769608e-11	8.962537e-11	8.9563378e-11	8.9231976e-11	8.9816099e-11	8.9410791e-11	8.8920843e-11	8.9462049e-11	8.87313e-11	8.9508539e-11	8.9329731e-11	8.9835174e-11	8.9509733e-11	8.9192639e-11	8.9622983e-11	9.0205919e-11	8.9431053e-11	8.9754114e-11	8.9019785e-11	8.8838582e-11	8.92737e-11	8.9427479e-11	8.8947065e-11	8.9903127e-11	9.0183264e-11	8.8466651e-11	8.9774375e-11	8.8551291e-11	8.8628778e-11	8.9853056e-11	8.9007864e-11	8.9344032e-11	8.955503e-11	8.9191446e-11	9.0086709e-11	9.0300094e-11	8.9670667e-11	9.3481785e-11	9.5788488e-11	1.2123728e-10	1.3714457e-10	1.9151712e-10	1.9404793e-10	1.2111093e-10	1.0766054e-10	1.3172294e-10	8.9565765e-11	8.958722e-11	9.1015348e-11	9.4509373e-11	1.0575558e-10	9.7463378e-11	8.9066275e-11	1.0804797e-10	1.1949325e-10	1.4023806e-10	1.2489343e-10	8.9730272e-11	9.182597e-11	9.2759377e-11	1.4329578e-10	8.9761268e-11	8.9152109e-11	3.7731435e-10	8.9223628e-11	1.2689377e-10	8.9190252e-11	9.4548709e-11	9.0244062e-11	8.9348799e-11	8.8985215e-11	1.2279416e-10	1.0136033e-10	8.8814747e-11	8.9417945e-11	8.900667e-11	8.8870772e-11	8.8703878e-11	8.9137801e-11	8.8528643e-11	8.8926803e-11	8.9003097e-11	8.9051967e-11	8.903886e-11	8.9066275e-11	8.9071042e-11	8.9485891e-11	8.9116346e-11	8.9345226e-11	8.8818321e-11	2.1019245e-10	7.2502043e-10	6.9684647e-10	1.8276358e-10	9.6934086e-11	2.1255875e-10	8.9426286e-11	8.9054354e-11	9.4212541e-11	1.5731001e-10	8.908535e-11	8.8874345e-11	8.8956606e-11	8.9609868e-11	8.9202173e-11	8.9154489e-11	8.9094884e-11	8.9774375e-11	8.9284427e-11	8.9413171e-11	8.9141375e-11	9.017969e-11	8.8997136e-11	9.0182077e-11	9.0483676e-11	8.9122307e-11	8.9519274e-11	8.935238e-11	8.9059121e-11	8.9888819e-11	8.9129454e-11	8.9835174e-11	1.943412e-10	8.9080583e-11	9.0011602e-11	8.9434633e-11	8.9799411e-11	8.9178331e-11	8.9369068e-11	8.9767228e-11	8.9669473e-11	8.9656359e-11	8.998776e-11	8.9254625e-11	8.9769608e-11	9.0394268e-11	9.2067964e-11	9.0840106e-11	8.9881665e-11	8.9427479e-11	9.0476522e-11	9.0240489e-11	9.3751201e-11	8.9758881e-11	8.9626556e-11	8.9686161e-11	8.9811332e-11	9.0067634e-11	8.9874518e-11	8.9931736e-11	8.931423e-11	8.9895973e-11	9.0208299e-11	8.9293968e-11	1.3729358e-10	8.9526421e-11	8.9553844e-11	9.0191611e-11	8.9413171e-11	8.9121113e-11	8.91986e-11	9.0029484e-11	8.9847095e-11	8.9003097e-11	8.9409598e-11	8.947993e-11	8.9895973e-11	8.9659939e-11	8.9663513e-11	8.9519274e-11	8.971239e-11	3.1736042e-10	9.2158566e-11	1.1740113e-10	9.9228868e-11	1.0259772e-10	1.5936041e-10	1.0596419e-10	8.994723e-11	1.1013652e-10	1.7022873e-10	9.4895612e-11	9.0309628e-11	8.9596754e-11	9.084488e-11	8.9227209e-11	8.993889e-11	9.0775734e-11	9.9380261e-11	9.0595732e-11	9.0692287e-11	9.0177303e-11	9.0096243e-11	8.9456088e-11	9.0278632e-11
8.9454895e-11	8.9246284e-11	8.9611062e-11	8.9258205e-11	8.8844543e-11	8.9123493e-11	8.9260585e-11	8.9380989e-11	8.9022165e-11	8.9186679e-11	8.9411985e-11	8.9137801e-11	8.927966e-11	8.9278467e-11	8.9031706e-11	8.8871965e-11	8.9771995e-11	8.9482317e-11	8.935834e-11	8.8749182e-11	8.9408404e-11	8.924509e-11	8.8565599e-11	8.9018591e-11	8.9136608e-11	8.9465629e-11	8.9444167e-11	8.8997136e-11	8.9359534e-11	8.9247471e-11	8.9116346e-11	8.9218861e-11	8.9653979e-11	8.8973294e-11	8.9407211e-11	8.9729078e-11	8.947755e-11	8.8711032e-11	8.9197406e-11	8.920098e-11	8.876825e-11	8.9131841e-11	8.9307076e-11	8.9403637e-11	8.91986e-11	8.9025745e-11	8.8932764e-11	8.9295155e-11	8.881236e-11	8.9487084e-11	8.903886e-11	8.9261779e-11	8.9212901e-11	8.8948258e-11	8.8563212e-11	8.9265352e-11	8.9875704e-11	8.908177e-11	8.9298735e-11	8.8840969e-11	8.9031706e-11	8.951808e-11	8.9218861e-11	8.9295155e-11	8.904124e-11	8.9682588e-11	8.9632517e-11	8.8782558e-11	8.9781529e-11	8.9383369e-11	8.9693315e-11	8.9640864e-11	8.9680201e-11	8.9355953e-11	8.9488278e-11	8.9694509e-11	9.0199959e-11	8.9588413e-11	8.9583646e-11	8.9266546e-11	8.8839776e-11	8.9327344e-11	8.9388143e-11	8.9648018e-11	9.0608847e-11	8.9650398e-11	8.8900574e-11	8.9998495e-11	8.8627584e-11	8.9154489e-11	8.9564571e-11	8.9196213e-11	8.9316617e-11	9.0232141e-11	9.0223801e-11	9.2696198e-11	9.3467484e-11	9.0488443e-11	1.1710907e-10	1.4829184e-10	2.6363636e-10	1.1860753e-10	2.1934653e-10	1.239028e-10	8.9255818e-11	8.9830407e-11	9.2424401e-11	9.0086709e-11	8.9146149e-11	1.0509396e-10	1.2543941e-10	1.5068317e-10	1.0284091e-10	8.936072e-11	1.2737895e-10	9.3438875e-11	9.4796664e-11	9.4933755e-11	8.9686161e-11	9.924675e-11	9.1462379e-11	1.3395572e-10	9.1994058e-11	8.8945872e-11	3.5654807e-10	8.9187865e-11	1.1833692e-10	8.8825475e-11	8.9800604e-11	8.9355953e-11	8.9165217e-11	8.9066275e-11	2.4631525e-10	1.7355824e-10	8.9591987e-11	8.9112766e-11	8.9255818e-11	8.8752755e-11	8.8525062e-11	8.9478737e-11	8.8763483e-11	8.9127074e-11	8.9022165e-11	8.9107999e-11	8.9253431e-11	8.9091311e-11	8.8175779e-11	8.9019785e-11	8.8942298e-11	8.9148529e-11	8.8894614e-11	1.3673211e-10	2.8743052e-10	1.7928148e-10	9.9724777e-11	1.6995336e-10	4.1805412e-10	8.9857823e-11	8.896614e-11	8.9146149e-11	9.0474135e-11	8.9330918e-11	8.8923223e-11	8.9254625e-11	8.9328538e-11	8.9365494e-11	8.8957793e-11	8.8868385e-11	8.9268933e-11	8.9669473e-11	8.9901933e-11	8.9669473e-11	9.2569834e-11	9.01332e-11	9.119893e-11	1.0042811e-10	8.9147335e-11	8.9768415e-11	8.9816099e-11	8.9009057e-11	9.0767394e-11	8.9007864e-11	8.9723118e-11	1.3755108e-10	8.8854084e-11	8.9838754e-11	8.9072236e-11	8.9576492e-11	8.9384562e-11	8.947159e-11	8.9588413e-11	8.9499005e-11	8.9369068e-11	8.9581259e-11	9.0029484e-11	8.9819679e-11	9.0087902e-11	8.9937696e-11	9.5293766e-11	8.9841135e-11	8.9410791e-11	9.4037306e-11	9.2664008e-11	8.9502579e-11	8.9975839e-11	8.9274893e-11	8.9820873e-11	8.9968692e-11	9.0072401e-11	8.9599141e-11	8.9495432e-11	8.9713584e-11	8.9571725e-11	8.9849482e-11	8.9926969e-11	9.2989456e-11	8.9221248e-11	8.959318e-11	9.0168963e-11	8.9531195e-11	8.955503e-11	8.9189059e-11	8.971239e-11	8.9771995e-11	8.9199786e-11	8.9545496e-11	8.9619409e-11	8.9634904e-11	8.9857823e-11	8.9680201e-11	8.9651592e-11	8.9915048e-11	3.4477377e-10	9.283567e-11	9.2296844e-11	9.2475659e-11	9.8946344e-11	1.1780883e-10	1.0036851e-10	9.0294133e-11	1.8268849e-10	1.0666991e-10	8.9771995e-11	9.0248829e-11	8.9776762e-11	8.9940076e-11	8.9265352e-11	8.9670667e-11	9.0451487e-11	9.0432412e-11	9.0363272e-11	9.087945e-11	8.9830407e-11	9.0114124e-11	8.9870937e-11	9.0598112e-11
8.9103232e-11	8.9748153e-11	8.9299929e-11	8.9066275e-11	8.9136608e-11	8.9016204e-11	8.8830242e-11	8.8941104e-11	8.9318997e-11	8.9255818e-11	8.9470396e-11	8.9422712e-11	8.9031706e-11	8.9103232e-11	8.8987595e-11	8.881236e-11	8.9429866e-11	8.9196213e-11	8.9161643e-11	8.8821894e-11	8.947397e-11	8.9022165e-11	8.8435662e-11	8.9184292e-11	8.9274893e-11	8.9051967e-11	8.9251051e-11	8.920098e-11	8.9419132e-11	8.9491851e-11	8.9288008e-11	8.9178331e-11	8.9495432e-11	8.9478737e-11	8.9260585e-11	8.9177138e-11	8.9153296e-11	8.9142568e-11	8.8892227e-11	8.9332111e-11	8.85799e-11	8.9097271e-11	8.9277273e-11	8.9725505e-11	8.9288008e-11	8.8761103e-11	8.8554865e-11	8.9298735e-11	8.9210521e-11	8.978511e-11	8.8463077e-11	8.9607488e-11	8.9208134e-11	8.908535e-11	8.8296183e-11	8.9411985e-11	8.9582453e-11	8.8916069e-11	8.95145e-11	8.9383369e-11	8.9136608e-11	8.9782723e-11	8.9068662e-11	8.9531195e-11	8.9508539e-11	8.9588413e-11	8.9901933e-11	8.8641892e-11	8.9780336e-11	8.9093691e-11	8.9100845e-11	8.9721924e-11	8.9410791e-11	8.9444167e-11	8.967424e-11	8.9754114e-11	9.002591e-11	8.9377408e-11	8.9915048e-11	8.9590793e-11	8.8794479e-11	8.931781e-11	8.9679014e-11	8.9677821e-11	9.0168963e-11	8.95145e-11	8.8707458e-11	8.9655172e-11	8.8796866e-11	8.9308269e-11	9.0618381e-11	8.9727885e-11	9.142543e-11	9.3182573e-11	9.1289531e-11	1.0612036e-10	1.1014486e-10	1.0230447e-10	1.8091464e-10	2.1789098e-10	2.3916627e-10	9.3686829e-11	1.0207678e-10	9.083892e-11	8.9372641e-11	9.0065247e-11	1.1707331e-10	9.7203502e-11	8.9216481e-11	9.1634041e-11	1.3528252e-10	9.9777228e-11	1.2135173e-10	9.2003592e-11	1.092651e-10	8.9386949e-11	8.8978061e-11	9.2976342e-11	8.9499005e-11	1.0056878e-10	8.9761268e-11	2.6939775e-10	1.0060931e-10	8.935238e-11	1.1471535e-10	8.9450128e-11	9.2089426e-11	8.9277273e-11	8.9613449e-11	8.9292775e-11	8.9298735e-11	8.8696724e-11	1.0863448e-10	1.4613892e-10	8.9466816e-11	8.9153296e-11	8.9288008e-11	8.8675269e-11	8.8712225e-11	8.9063888e-11	8.8552485e-11	8.9257012e-11	8.9271313e-11	8.9465629e-11	8.9023358e-11	8.8819514e-11	8.862043e-11	8.9222442e-11	8.9468009e-11	8.8869578e-11	8.9136608e-11	2.3731972e-10	3.3124711e-10	1.3913537e-10	1.0734821e-10	1.5091563e-10	1.4449859e-10	9.0210686e-11	8.9236743e-11	8.9259392e-11	8.908773e-11	8.908773e-11	8.9302309e-11	8.9378602e-11	8.8738447e-11	8.9024552e-11	8.9318997e-11	8.9295155e-11	8.9042433e-11	8.9689742e-11	9.0744745e-11	8.9531195e-11	1.0768558e-10	9.4323403e-11	1.0568166e-10	1.0151172e-10	8.9556224e-11	9.4011077e-11	8.955265e-11	8.9137801e-11	9.0476522e-11	8.8882693e-11	8.9216481e-11	9.0257177e-11	8.8897001e-11	8.9959151e-11	8.9117533e-11	8.9564571e-11	8.9737426e-11	8.9699276e-11	8.9817292e-11	8.9283234e-11	8.9338072e-11	8.9295155e-11	9.1821203e-11	8.9812525e-11	9.0012796e-11	8.9237936e-11	1.0874415e-10	8.9309463e-11	8.9389329e-11	9.2462552e-11	9.6876868e-11	8.9434633e-11	9.0140354e-11	8.9148529e-11	8.9607488e-11	8.9613449e-11	9.014154e-11	8.9614635e-11	8.9365494e-11	8.9296348e-11	8.9721924e-11	8.9802991e-11	8.9819679e-11	9.0000875e-11	8.9738612e-11	8.9998495e-11	9.0304861e-11	8.95145e-11	8.9907894e-11	8.9341652e-11	8.9800604e-11	8.9156876e-11	8.916641e-11	8.9490658e-11	8.9758881e-11	8.975292e-11	8.9373835e-11	8.954669e-11	8.9656359e-11	8.9764841e-11	1.7023707e-10	9.0090282e-11	8.9662319e-11	8.9887625e-11	9.3103893e-11	1.332202e-10	9.5058926e-11	8.9777956e-11	2.0602728e-10	1.0304475e-10	8.9733845e-11	8.9731465e-11	9.0028297e-11	8.9885245e-11	8.9152109e-11	8.9497812e-11	9.2733154e-11	8.9870937e-11	9.0370426e-11	9.045268e-11	9.0046179e-11	9.0259564e-11	8.9998495e-11	9.0275058e-11
8.9435827e-11	8.9180718e-11	8.9580066e-11	8.8856464e-11	8.9065082e-11	8.9458475e-11	8.8961373e-11	8.8709838e-11	8.9425092e-11	8.8991176e-11	8.9214094e-11	8.8897001e-11	8.8877926e-11	8.916045e-11	8.9049587e-11	8.9026939e-11	8.9161643e-11	8.9333305e-11	8.9410791e-11	8.8958986e-11	8.9460855e-11	8.8948258e-11	8.8784945e-11	8.9210521e-11	8.9247471e-11	8.8808787e-11	8.9209327e-11	8.931185e-11	8.9601528e-11	8.9034086e-11	8.9124687e-11	8.9223628e-11	8.9725505e-11	8.915807e-11	8.9078196e-11	8.9227209e-11	8.9565765e-11	8.8976868e-11	8.8767063e-11	8.9423906e-11	8.8939911e-11	8.8958986e-11	8.9173564e-11	8.904124e-11	8.9086544e-11	8.8770637e-11	8.865262e-11	8.8975674e-11	8.9248664e-11	8.9470396e-11	8.8680036e-11	8.9259392e-11	8.9441787e-11	8.955265e-11	8.8463077e-11	8.9029319e-11	8.9210521e-11	8.9143762e-11	8.9456088e-11	8.9667093e-11	8.9507353e-11	8.9332111e-11	8.9096078e-11	8.9614635e-11	8.9177138e-11	8.962537e-11	8.9649212e-11	8.876587e-11	8.979345e-11	8.9118726e-11	8.8988789e-11	8.9445361e-11	8.9795837e-11	8.9301115e-11	8.9177138e-11	9.0251216e-11	8.9731465e-11	8.9686161e-11	8.9504966e-11	8.9676627e-11	8.908177e-11	8.9143762e-11	8.9626556e-11	8.9181912e-11	8.9621789e-11	8.9596754e-11	8.8818321e-11	8.9437013e-11	8.9272506e-11	9.0062867e-11	9.1989284e-11	9.1299066e-11	9.5719349e-11	1.237991e-10	1.099887e-10	1.5951181e-10	1.9574309e-10	1.0788585e-10	1.5178706e-10	1.1198784e-10	9.5674045e-11	9.0236908e-11	1.0655428e-10	1.0373737e-10	9.0322742e-11	9.0849647e-11	1.1798883e-10	9.0514665e-11	8.924509e-11	8.9891206e-11	9.6049557e-11	8.9135414e-11	9.9183571e-11	9.3215949e-11	8.9879285e-11	8.9419132e-11	8.8871965e-11	9.0117698e-11	9.0035444e-11	9.2062004e-11	8.9365494e-11	1.7014171e-10	1.6226435e-10	8.8784945e-11	8.9483511e-11	8.912588e-11	8.935476e-11	8.9335692e-11	8.9375028e-11	8.9903127e-11	8.8871965e-11	8.8777791e-11	8.9099651e-11	9.2667589e-11	8.8778984e-11	8.9372641e-11	8.931185e-11	8.8427314e-11	8.9118726e-11	8.904124e-11	8.9221248e-11	8.908535e-11	8.9227209e-11	8.978749e-11	8.9218861e-11	8.8882693e-11	8.8737261e-11	8.9019785e-11	8.8972101e-11	8.8943491e-11	8.9054354e-11	7.1227335e-10	4.1662002e-10	1.2471819e-10	1.0005737e-10	9.1791401e-11	1.0740186e-10	8.9308269e-11	8.9065082e-11	8.9191446e-11	8.9211707e-11	8.9034086e-11	8.9318997e-11	8.9096078e-11	8.8920843e-11	8.8987595e-11	8.8854084e-11	8.9268933e-11	8.8941104e-11	9.1276417e-11	9.6614605e-11	9.3060976e-11	1.735809e-10	1.1376883e-10	1.1383439e-10	1.1918688e-10	8.9478737e-11	9.6799381e-11	8.9513313e-11	8.9528808e-11	8.947397e-11	8.8888653e-11	8.9651592e-11	9.1054685e-11	8.9100845e-11	9.0031871e-11	8.8638312e-11	9.0010416e-11	8.9789877e-11	8.9686161e-11	8.9924582e-11	8.9389329e-11	8.9292775e-11	8.9186679e-11	8.9905507e-11	8.9856636e-11	9.0428838e-11	8.9242704e-11	9.6704013e-11	8.9718351e-11	8.9117533e-11	8.9886439e-11	9.0624341e-11	8.9599141e-11	8.9756494e-11	8.9130647e-11	8.9622983e-11	9.0000875e-11	8.9802991e-11	8.9699276e-11	8.9679014e-11	8.9770802e-11	8.9527614e-11	8.9702856e-11	8.9541922e-11	8.9763648e-11	9.0297707e-11	9.0468175e-11	8.9611062e-11	8.9571725e-11	8.9669473e-11	8.8997136e-11	8.9501392e-11	8.9183098e-11	8.9326151e-11	8.9673054e-11	8.974696e-11	8.9835174e-11	8.9645631e-11	8.9375028e-11	8.9802991e-11	9.0152275e-11	9.0234528e-11	8.9824446e-11	8.9270126e-11	8.9935309e-11	8.9917428e-11	1.0147358e-10	9.5076808e-11	8.9295155e-11	1.6250039e-10	1.0963822e-10	8.993889e-11	8.9842328e-11	8.9925775e-11	8.9968692e-11	8.947397e-11	8.9582453e-11	9.756828e-11	9.053136e-11	9.0246449e-11	9.0549242e-11	9.0044985e-11	9.0035444e-11	9.0250023e-11	9.0470562e-11
8.9400064e-11	8.9023358e-11	8.9274893e-11	8.9043627e-11	8.9417945e-11	8.9214094e-11	8.8716992e-11	8.9007864e-11	8.9240323e-11	8.9345226e-11	8.9478737e-11	8.8938724e-11	8.9082963e-11	8.9276087e-11	8.9121113e-11	8.8610896e-11	8.9274893e-11	8.9001903e-11	8.931185e-11	8.8995943e-11	8.959318e-11	8.9195019e-11	8.8827855e-11	8.9960345e-11	8.9029319e-11	8.9135414e-11	8.9240323e-11	8.9129454e-11	8.9124687e-11	8.9175951e-11	8.8997136e-11	8.9519274e-11	8.9590793e-11	8.8898187e-11	8.9066275e-11	8.9209327e-11	8.9740999e-11	8.8669308e-11	8.916403e-11	8.9268933e-11	8.9165217e-11	8.9111572e-11	8.8703878e-11	8.8973294e-11	8.9146149e-11	8.8949452e-11	8.8821894e-11	8.8576327e-11	8.9134228e-11	8.9199786e-11	8.8691957e-11	8.9062702e-11	8.9035279e-11	8.9295155e-11	8.9174758e-11	8.9252244e-11	8.9581259e-11	8.9465629e-11	8.8923223e-11	8.9348799e-11	8.9743386e-11	8.9088924e-11	8.9144955e-11	8.9246284e-11	8.8836202e-11	8.955265e-11	8.9626556e-11	8.9037666e-11	8.931185e-11	8.865858e-11	8.9253431e-11	8.9725505e-11	8.9589607e-11	8.8954219e-11	8.9516887e-11	9.0202339e-11	9.0022337e-11	8.9454895e-11	8.9620596e-11	8.9468009e-11	8.9084157e-11	8.9537155e-11	8.9459669e-11	8.8949452e-11	8.9808952e-11	8.9415558e-11	8.9071042e-11	9.0304861e-11	9.1536292e-11	9.2739115e-11	1.0237838e-10	9.5671665e-11	1.3112213e-10	1.8912936e-10	1.5124346e-10	1.760533e-10	1.553383e-10	9.041453e-11	9.030128e-11	8.947159e-11	9.2230092e-11	9.9482783e-11	1.2577439e-10	1.0515595e-10	8.9284427e-11	8.888746e-11	8.9452515e-11	8.8801633e-11	8.9462049e-11	9.1095215e-11	8.9806565e-11	8.9022165e-11	9.0630302e-11	8.9131841e-11	8.9539536e-11	8.8955412e-11	8.9211707e-11	8.9365494e-11	9.4807398e-11	9.6721894e-11	8.9124687e-11	1.174357e-10	1.0660077e-10	8.9092504e-11	8.9742193e-11	8.955503e-11	8.931185e-11	8.9288008e-11	8.9535962e-11	8.9749347e-11	8.8777791e-11	8.9053161e-11	8.877421e-11	8.9406024e-11	8.8606129e-11	8.9214094e-11	8.9134228e-11	8.8883886e-11	8.8899381e-11	8.8986409e-11	8.8917262e-11	8.9195019e-11	8.9187865e-11	8.978749e-11	8.9029319e-11	8.8738447e-11	8.888508e-11	8.9036473e-11	8.9720738e-11	9.0031871e-11	8.8913689e-11	6.3398026e-10	3.502908e-10	9.2550766e-11	8.99067e-11	8.9051967e-11	8.9184292e-11	8.9304696e-11	8.9057928e-11	8.8914882e-11	8.8870772e-11	8.9365494e-11	8.8993556e-11	9.1964256e-11	8.927966e-11	8.8761103e-11	9.0315588e-11	8.9257012e-11	8.9379795e-11	9.5402249e-11	1.3335849e-10	1.1384512e-10	1.6733433e-10	9.589101e-11	1.6136194e-10	1.9990588e-10	8.9636097e-11	8.9276087e-11	8.936072e-11	9.0081942e-11	9.2568647e-11	8.9363107e-11	8.9681394e-11	9.3876372e-11	8.8993556e-11	9.0353738e-11	8.8753949e-11	9.0246449e-11	8.9754114e-11	8.9646825e-11	8.9975839e-11	8.990074e-11	8.939291e-11	8.9346419e-11	8.9390523e-11	8.9973459e-11	9.0193998e-11	8.9282047e-11	9.4455728e-11	9.0035444e-11	8.9015018e-11	8.9652785e-11	8.9913854e-11	8.9637291e-11	9.0018756e-11	8.9864977e-11	9.026075e-11	9.0331083e-11	9.0276252e-11	8.9410791e-11	8.9882858e-11	9.0043792e-11	8.9761268e-11	8.970643e-11	9.0071207e-11	9.0431225e-11	9.549881e-11	9.2216977e-11	8.9531195e-11	8.9233169e-11	8.9208134e-11	8.9067469e-11	8.9707623e-11	8.9246284e-11	8.8886266e-11	8.9500199e-11	8.9913854e-11	8.9675434e-11	8.9743386e-11	8.9507353e-11	8.9431053e-11	9.0044985e-11	9.0567123e-11	9.013558e-11	8.9441787e-11	9.0309628e-11	8.9636097e-11	8.9762454e-11	8.9918621e-11	8.970643e-11	1.4482165e-10	1.0996009e-10	8.9792257e-11	8.9991341e-11	8.9951997e-11	8.9961538e-11	8.9681394e-11	8.9735039e-11	9.5712195e-11	9.0053326e-11	9.0277445e-11	9.0577851e-11	9.0459834e-11	9.0370426e-11	9.0294133e-11	9.026075e-11
8.9283234e-11	8.9254625e-11	8.9203367e-11	8.9385756e-11	8.90472e-11	8.8750368e-11	8.8943491e-11	8.9391716e-11	8.9165217e-11	8.9326151e-11	8.9328538e-11	8.8920843e-11	8.9280854e-11	8.9121113e-11	8.8745601e-11	8.8576327e-11	8.9361914e-11	8.893157e-11	8.9385756e-11	8.8795672e-11	8.9875704e-11	8.9423906e-11	8.9134228e-11	8.9547883e-11	8.9299929e-11	8.9309463e-11	8.932019e-11	8.9036473e-11	8.9184292e-11	8.9298735e-11	8.8825475e-11	8.9404831e-11	8.9290388e-11	8.8694344e-11	8.8944685e-11	8.9098465e-11	9.0039025e-11	8.893157e-11	8.9252244e-11	8.9205747e-11	8.924151e-11	8.9369068e-11	8.8728913e-11	8.8912495e-11	8.9353573e-11	8.893395e-11	8.9084157e-11	8.8594208e-11	8.916045e-11	8.9262972e-11	8.9056741e-11	8.8864811e-11	8.9236743e-11	8.9195019e-11	8.8994749e-11	8.9413171e-11	8.9180718e-11	8.927966e-11	8.908177e-11	8.896018e-11	8.9655172e-11	8.9233169e-11	8.963371e-11	8.8881499e-11	8.9283234e-11	8.982564e-11	8.9246284e-11	8.9199786e-11	8.8905341e-11	8.8886266e-11	8.9199786e-11	8.9738612e-11	8.9330918e-11	8.8955412e-11	8.9603908e-11	9.0278632e-11	9.0114124e-11	8.9472776e-11	8.9291581e-11	8.9339265e-11	8.9036473e-11	8.9608675e-11	8.9385756e-11	8.9419132e-11	9.0694674e-11	9.0314395e-11	8.9628943e-11	9.3201648e-11	9.4414004e-11	1.0942603e-10	1.4705087e-10	1.3674284e-10	2.1485473e-10	1.1028791e-10	1.0450745e-10	1.6544248e-10	9.1349137e-11	9.5789682e-11	9.0317975e-11	8.9607488e-11	1.1810804e-10	1.1327053e-10	1.0188127e-10	8.9820873e-11	8.9144955e-11	8.9501392e-11	8.9215288e-11	8.8907728e-11	8.9149722e-11	8.936072e-11	8.9543116e-11	8.8784945e-11	8.9384562e-11	8.9223628e-11	9.1243034e-11	8.9053161e-11	8.9129454e-11	9.0159422e-11	1.0546709e-10	1.0757709e-10	8.9069849e-11	3.166237e-10	9.0376387e-11	8.9540729e-11	8.979345e-11	8.9110386e-11	8.9141375e-11	8.8956606e-11	8.9718351e-11	8.9183098e-11	8.9458475e-11	8.8567979e-11	8.8473805e-11	8.8956606e-11	8.88064e-11	8.9056741e-11	8.8908922e-11	8.8588248e-11	8.8794479e-11	8.9687355e-11	8.9199786e-11	8.9001903e-11	8.9456088e-11	8.9276087e-11	8.8720566e-11	8.8821894e-11	8.8892227e-11	8.8941104e-11	8.9564571e-11	9.0973624e-11	8.9313036e-11	2.6850724e-10	9.7943792e-11	8.9382182e-11	8.8907728e-11	8.9221248e-11	8.9205747e-11	8.952046e-11	8.8873159e-11	8.9149722e-11	8.9955578e-11	9.0667258e-11	8.9247471e-11	9.6841105e-11	8.9171177e-11	8.9185485e-11	9.2593676e-11	8.9636097e-11	8.9110386e-11	1.2205267e-10	1.1227394e-10	9.5355758e-11	1.3533856e-10	1.218846e-10	2.0610715e-10	1.867714e-10	8.9639671e-11	9.0383541e-11	8.9251051e-11	9.4454534e-11	1.0275627e-10	8.9824446e-11	8.9563378e-11	1.3289118e-10	8.9389329e-11	9.0421684e-11	8.8707458e-11	8.9679014e-11	8.9558611e-11	8.971239e-11	9.0118892e-11	8.9618216e-11	8.9507353e-11	8.9823253e-11	8.907939e-11	8.9929349e-11	9.0033064e-11	8.9384562e-11	1.0819579e-10	9.1083294e-11	8.9226015e-11	8.9750533e-11	8.9673054e-11	8.967186e-11	8.9854249e-11	8.9978226e-11	9.1753251e-11	9.0536127e-11	9.1010581e-11	8.9454895e-11	8.9930542e-11	9.0027104e-11	9.0072401e-11	8.9564571e-11	8.9812525e-11	9.5443972e-11	9.3865644e-11	9.4415198e-11	8.9588413e-11	8.9638477e-11	8.9851862e-11	8.9394103e-11	9.0029484e-11	8.916403e-11	8.9187865e-11	8.9673054e-11	8.9949617e-11	8.9617022e-11	8.9854249e-11	9.0103397e-11	8.936072e-11	8.9903127e-11	9.1048724e-11	9.0404996e-11	8.9662319e-11	9.0195185e-11	8.9340459e-11	8.9897166e-11	8.9557417e-11	8.9832794e-11	1.0055805e-10	9.5240121e-11	9.0226181e-11	9.0118892e-11	9.0180884e-11	9.0034258e-11	8.9907894e-11	9.0028297e-11	9.1693646e-11	9.0036638e-11	9.0686327e-11	9.0586191e-11	9.0848454e-11	9.0320355e-11	9.0276252e-11	9.006644e-11
8.9826833e-11	8.9339265e-11	8.9414365e-11	8.9298735e-11	8.9149722e-11	8.869315e-11	8.9133034e-11	8.915807e-11	8.9404831e-11	8.9277273e-11	8.9330918e-11	8.916403e-11	8.9276087e-11	8.9519274e-11	8.8262807e-11	8.8955412e-11	8.959318e-11	8.9446554e-11	8.947159e-11	8.893157e-11	8.9713584e-11	8.9316617e-11	8.8976868e-11	8.9781529e-11	8.9246284e-11	8.9185485e-11	8.9262972e-11	8.8979255e-11	8.9657552e-11	8.8953026e-11	8.8919649e-11	8.8805206e-11	8.8922029e-11	8.9023358e-11	8.9212901e-11	8.9060315e-11	8.9833981e-11	8.9103232e-11	8.9122307e-11	8.9318997e-11	8.8854084e-11	8.9105612e-11	8.8942298e-11	8.9649212e-11	8.9521654e-11	8.9128267e-11	8.9221248e-11	8.8310491e-11	8.9112766e-11	8.9607488e-11	8.9274893e-11	8.9236743e-11	8.8905341e-11	8.9096078e-11	8.8674075e-11	8.9366681e-11	8.9175951e-11	8.8924416e-11	8.9476357e-11	8.9060315e-11	8.9622983e-11	8.9845902e-11	8.9589607e-11	8.9499005e-11	8.9226015e-11	8.9496618e-11	8.9720738e-11	8.9113959e-11	8.927966e-11	8.9105612e-11	8.9577686e-11	8.9643251e-11	8.9291581e-11	8.9150916e-11	8.9689742e-11	9.0071207e-11	9.0103397e-11	8.947397e-11	8.9394103e-11	8.9355953e-11	8.8833815e-11	8.9519274e-11	8.9557417e-11	8.9699276e-11	9.3354234e-11	9.1461193e-11	9.0351351e-11	1.2079621e-10	1.4867688e-10	1.9549633e-10	9.8401558e-11	1.4010335e-10	1.3032461e-10	9.1438537e-11	1.2009169e-10	2.1178985e-10	9.6043597e-11	9.7549212e-11	9.4213734e-11	8.9483511e-11	1.1046553e-10	9.1531525e-11	8.9423906e-11	8.924509e-11	8.9222442e-11	8.9296348e-11	8.9228402e-11	8.916403e-11	8.9242704e-11	8.9030512e-11	8.935834e-11	8.8789712e-11	8.9582453e-11	8.9528808e-11	9.3368542e-11	8.9185485e-11	8.9013824e-11	8.9003097e-11	1.0542298e-10	9.7750669e-11	9.0364466e-11	3.7034775e-10	9.3415033e-11	9.017969e-11	8.9888819e-11	8.9065082e-11	8.9375028e-11	8.9503772e-11	8.9222442e-11	8.9323771e-11	9.1507683e-11	8.8180553e-11	8.8441622e-11	8.9484697e-11	8.8817127e-11	8.8706265e-11	8.8999516e-11	8.8674075e-11	8.830691e-11	9.0846067e-11	8.9326151e-11	8.9553844e-11	8.8974487e-11	8.9112766e-11	8.8745601e-11	8.8836202e-11	8.923555e-11	8.9137801e-11	8.9313036e-11	8.9069849e-11	8.9348799e-11	9.2591296e-11	8.9036473e-11	8.920456e-11	8.8644272e-11	8.8695537e-11	8.9056741e-11	9.0142734e-11	8.9148529e-11	8.9894779e-11	9.0598112e-11	9.2438709e-11	8.9057928e-11	1.5002752e-10	8.9332111e-11	9.0195185e-11	1.0680223e-10	9.1592317e-11	8.9422712e-11	2.0723606e-10	9.0991506e-11	9.0708982e-11	1.1824156e-10	1.5266086e-10	2.0324969e-10	1.1775876e-10	8.9454895e-11	9.3837028e-11	8.907939e-11	9.1988098e-11	1.1694576e-10	9.1218005e-11	8.9278467e-11	1.346829e-10	8.9811332e-11	8.9950811e-11	8.8732487e-11	8.9774375e-11	8.9770802e-11	8.962775e-11	8.9911467e-11	8.9485891e-11	8.9290388e-11	8.9572912e-11	8.9366681e-11	8.9980613e-11	8.9805371e-11	8.9490658e-11	9.1716301e-11	9.0269098e-11	8.935238e-11	9.025241e-11	8.9564571e-11	8.9810138e-11	8.9388143e-11	8.955265e-11	1.0518576e-10	9.4225655e-11	9.608532e-11	9.0041405e-11	8.9764841e-11	8.9563378e-11	8.9679014e-11	8.943344e-11	8.9661133e-11	8.9876898e-11	9.0115318e-11	1.4428879e-10	8.9725505e-11	8.9795837e-11	8.9801798e-11	8.9719544e-11	9.0191611e-11	8.9074623e-11	8.9482317e-11	8.9867364e-11	8.9508539e-11	9.01332e-11	8.9694509e-11	8.96659e-11	8.9698082e-11	8.9833981e-11	1.0196233e-10	9.2923891e-11	9.0027104e-11	9.0227374e-11	8.9873324e-11	9.0269098e-11	9.0013989e-11	9.013916e-11	9.0124852e-11	9.009863e-11	9.0291746e-11	8.9799411e-11	9.0121278e-11	9.0067634e-11	8.9577686e-11	9.0191611e-11	9.346629e-11	9.0393075e-11	9.0484863e-11	9.0447913e-11	9.0426451e-11	8.9960345e-11	9.0345391e-11	8.9921008e-11
9.0115318e-11	8.9469203e-11	8.9180718e-11	8.8749182e-11	8.8999516e-11	8.9103232e-11	8.9005477e-11	8.9066275e-11	8.978511e-11	8.9419132e-11	8.8922029e-11	8.9251051e-11	8.9442974e-11	8.9243897e-11	8.8348634e-11	8.9334498e-11	8.9497812e-11	8.9732652e-11	8.9406024e-11	8.9328538e-11	8.8943491e-11	8.904124e-11	8.9105612e-11	8.9795837e-11	8.911992e-11	8.9768415e-11	8.9663513e-11	8.888508e-11	8.9481124e-11	8.9020978e-11	8.9345226e-11	8.9035279e-11	8.8739641e-11	8.924151e-11	8.9056741e-11	8.9394103e-11	8.9903127e-11	8.8995943e-11	8.8879119e-11	8.931781e-11	8.9010244e-11	8.935238e-11	8.9693315e-11	8.9531195e-11	8.9435827e-11	8.8398705e-11	8.9019785e-11	8.861209e-11	8.9212901e-11	8.9202173e-11	8.8738447e-11	8.9367874e-11	8.9215288e-11	8.8993556e-11	8.9071042e-11	8.9823253e-11	8.9297542e-11	8.9332111e-11	8.9611062e-11	8.9326151e-11	8.9881665e-11	9.0012796e-11	8.9265352e-11	8.9891206e-11	8.9242704e-11	8.9679014e-11	8.9950811e-11	8.9447748e-11	8.9257012e-11	8.8995943e-11	8.9694509e-11	8.9676627e-11	8.935834e-11	8.899833e-11	8.8844543e-11	8.9824446e-11	8.9570532e-11	8.9181912e-11	8.9493045e-11	8.947159e-11	8.9357147e-11	8.9875704e-11	9.0283399e-11	9.0437186e-11	1.0251785e-10	1.0783459e-10	1.0312582e-10	1.6891623e-10	1.6155267e-10	1.4740373e-10	8.9999681e-11	8.9367874e-11	1.0573412e-10	9.815837e-11	1.0576511e-10	1.084962e-10	1.2618805e-10	1.0177995e-10	9.1049918e-11	8.943344e-11	8.9428673e-11	1.0515476e-10	8.9168797e-11	8.9364301e-11	8.9683781e-11	8.892799e-11	8.9212901e-11	8.8626391e-11	8.9143762e-11	8.9237936e-11	8.9110386e-11	8.896614e-11	8.9444167e-11	9.1778286e-11	1.2304451e-10	8.9295155e-11	8.8973294e-11	8.9184292e-11	1.2995267e-10	9.1483841e-11	9.1320521e-11	1.5528703e-10	9.9264631e-11	9.1439731e-11	9.0872296e-11	8.9535962e-11	8.8892227e-11	8.9271313e-11	8.9339265e-11	8.9513313e-11	9.7698218e-11	8.8880306e-11	8.9003097e-11	9.0481289e-11	9.0877063e-11	8.9178331e-11	8.8839776e-11	8.8857657e-11	8.8790905e-11	1.0055328e-10	8.9049587e-11	8.9749347e-11	8.9179525e-11	8.8982828e-11	8.9092504e-11	8.9025745e-11	8.9022165e-11	8.9137801e-11	8.9496618e-11	8.927966e-11	8.9288008e-11	8.9005477e-11	8.9020978e-11	8.9323771e-11	8.8553678e-11	8.9445361e-11	8.9341652e-11	9.0807924e-11	8.8724146e-11	9.5092302e-11	1.1014486e-10	1.119938e-10	8.8767063e-11	3.0571248e-10	9.095813e-11	9.6297512e-11	1.6168619e-10	1.0058428e-10	9.0033064e-11	2.2143866e-10	9.3486559e-11	9.8945151e-11	1.3111974e-10	1.1902476e-10	1.695695e-10	9.1573249e-11	8.9248664e-11	9.4042073e-11	8.9453708e-11	9.166027e-11	1.6210699e-10	9.1426616e-11	8.9563378e-11	9.3684442e-11	9.0288173e-11	8.9620596e-11	8.8672882e-11	8.982564e-11	8.9497812e-11	8.9490658e-11	8.9739806e-11	8.9525234e-11	8.9237936e-11	8.9677821e-11	8.8973294e-11	8.9954384e-11	8.9756494e-11	8.9458475e-11	8.9615829e-11	8.9925775e-11	8.9538342e-11	8.9689742e-11	8.975292e-11	9.0027104e-11	8.9121113e-11	8.9782723e-11	1.4842058e-10	1.0630394e-10	1.077571e-10	9.0186844e-11	8.962537e-11	8.962537e-11	9.0123659e-11	8.9750533e-11	8.9826833e-11	8.9370261e-11	9.0081942e-11	1.3086462e-10	8.9839941e-11	8.9670667e-11	8.9757687e-11	8.9128267e-11	8.9905507e-11	8.9570532e-11	8.9698082e-11	9.010101e-11	8.9417945e-11	8.9885245e-11	8.9861403e-11	8.9476357e-11	8.9894779e-11	9.0081942e-11	9.5136413e-11	9.7148664e-11	8.9769608e-11	9.0445526e-11	9.0050946e-11	9.0148694e-11	9.0036638e-11	9.0115318e-11	9.0089089e-11	9.0219027e-11	9.0180884e-11	9.0134393e-11	9.0297707e-11	8.9975839e-11	8.9788683e-11	8.99067e-11	1.2387301e-10	9.0441953e-11	9.0282212e-11	9.0506325e-11	9.0155848e-11	9.0328703e-11	9.0378767e-11	9.0637456e-11
8.9531195e-11	8.9146149e-11	8.9260585e-11	8.923913e-11	8.896614e-11	8.9463242e-11	8.9284427e-11	8.932019e-11	8.9719544e-11	8.9136608e-11	8.9153296e-11	8.9260585e-11	8.9543116e-11	8.9187865e-11	8.8681229e-11	8.9446554e-11	8.9494238e-11	8.9353573e-11	8.9524041e-11	8.9224822e-11	8.8938724e-11	8.8974487e-11	8.9316617e-11	8.9503772e-11	8.9609868e-11	8.9794644e-11	8.9934116e-11	8.9197406e-11	8.9333305e-11	8.9472776e-11	8.9663513e-11	8.9262972e-11	8.8880306e-11	8.9236743e-11	8.9118726e-11	8.9174758e-11	8.9452515e-11	8.8902961e-11	8.908177e-11	8.9135414e-11	8.9086544e-11	8.9229589e-11	8.9135414e-11	8.9338072e-11	8.9693315e-11	8.8851697e-11	8.9153296e-11	8.8672882e-11	8.9203367e-11	8.9196213e-11	8.915807e-11	8.8807593e-11	8.9453708e-11	8.9177138e-11	8.9210521e-11	8.9794644e-11	8.9581259e-11	8.9469203e-11	8.9179525e-11	8.9086544e-11	8.9497812e-11	9.0110551e-11	8.9248664e-11	8.9686161e-11	8.9290388e-11	8.9253431e-11	8.9614635e-11	8.8813554e-11	8.9135414e-11	8.9037666e-11	8.9336878e-11	8.9569338e-11	8.9442974e-11	8.9568145e-11	8.9036473e-11	8.9605101e-11	8.9779149e-11	8.9403637e-11	8.9179525e-11	8.9732652e-11	8.8979255e-11	8.9997301e-11	9.1097602e-11	9.4948063e-11	1.7574096e-10	1.3797785e-10	1.0662938e-10	9.2593676e-11	9.0873489e-11	1.4148141e-10	9.0219027e-11	8.954669e-11	1.0135794e-10	1.3307715e-10	1.045158e-10	8.9533575e-11	1.08495e-10	9.1749677e-11	8.9719544e-11	8.9189059e-11	8.9936503e-11	1.1395479e-10	8.9205747e-11	8.9420325e-11	8.970643e-11	8.8984022e-11	8.9270126e-11	8.8707458e-11	8.9249858e-11	8.8793285e-11	8.9578872e-11	8.9227209e-11	9.3934784e-11	9.6268903e-11	1.8122459e-10	8.9344032e-11	8.9109192e-11	8.9223628e-11	1.2164737e-10	8.9799411e-11	8.9694509e-11	2.1090771e-10	1.4437938e-10	1.0218407e-10	1.0155107e-10	8.9007864e-11	8.9159256e-11	8.8974487e-11	8.9797031e-11	8.9669473e-11	1.5701676e-10	8.9528808e-11	8.9283234e-11	9.5453506e-11	9.4772822e-11	8.9088924e-11	8.8681229e-11	8.8892227e-11	8.8875539e-11	1.1701846e-10	8.8742028e-11	8.8800439e-11	8.9159256e-11	8.9049587e-11	8.8802826e-11	8.9409598e-11	8.8558445e-11	8.8920843e-11	8.9544303e-11	8.9133034e-11	8.9371448e-11	8.8970907e-11	8.8962566e-11	8.9290388e-11	8.8292609e-11	9.1020115e-11	8.9258205e-11	1.003256e-10	8.8536983e-11	1.2512828e-10	1.3364101e-10	1.3163949e-10	8.9293968e-11	1.2596035e-10	9.7739941e-11	1.2664463e-10	1.8988873e-10	1.4683629e-10	9.1829544e-11	1.9980098e-10	9.3612916e-11	1.2578989e-10	9.4130287e-11	9.7059256e-11	9.6658716e-11	9.1095215e-11	8.9768415e-11	1.2190843e-10	8.9562184e-11	9.5868355e-11	1.178887e-10	8.8936337e-11	8.9588413e-11	9.0086709e-11	9.272004e-11	8.9364301e-11	8.9080583e-11	8.954669e-11	8.9755307e-11	8.9533575e-11	8.9557417e-11	8.9657552e-11	8.936072e-11	9.0157042e-11	8.900071e-11	8.9766035e-11	8.9682588e-11	8.9507353e-11	9.0257177e-11	8.9878091e-11	8.9562184e-11	8.9441787e-11	8.9655172e-11	8.9575299e-11	8.931423e-11	8.9807758e-11	9.8998795e-11	9.6270096e-11	2.34746e-10	8.9986574e-11	8.9688548e-11	8.9333305e-11	9.0376387e-11	8.9854249e-11	9.0090282e-11	8.9788683e-11	8.9874518e-11	8.978511e-11	8.9909087e-11	8.9676627e-11	8.9446554e-11	8.9556224e-11	8.9496618e-11	8.9211707e-11	8.9930542e-11	8.9924582e-11	8.9652785e-11	9.0236908e-11	9.0047365e-11	8.954669e-11	9.010459e-11	8.9692122e-11	8.9608675e-11	9.2771298e-11	8.9469203e-11	9.0433605e-11	8.9841135e-11	8.9876898e-11	9.013558e-11	8.982564e-11	9.0502744e-11	9.0191611e-11	9.0372806e-11	9.0790042e-11	9.0257177e-11	9.0246449e-11	8.9725505e-11	8.9553844e-11	1.1463547e-10	9.0040218e-11	9.0902098e-11	9.0582618e-11	8.9994914e-11	9.0319162e-11	9.0673219e-11	9.068752e-11
8.9146149e-11	8.9029319e-11	8.9109192e-11	8.8818321e-11	8.8988789e-11	8.9054354e-11	8.8879119e-11	8.8964947e-11	8.9581259e-11	8.8811167e-11	8.9341652e-11	8.9055548e-11	8.9318997e-11	8.9156876e-11	8.8836202e-11	8.9462049e-11	8.9626556e-11	8.9450128e-11	8.9228402e-11	8.9187865e-11	8.9670667e-11	8.9231976e-11	8.8981635e-11	9.0009222e-11	8.9454895e-11	8.9330918e-11	8.9107999e-11	8.8988789e-11	8.9345226e-11	8.9324957e-11	8.91986e-11	8.9012631e-11	8.8732487e-11	8.9513313e-11	8.923913e-11	8.9572912e-11	8.9564571e-11	8.8937531e-11	8.9191446e-11	8.8948258e-11	8.8869578e-11	8.9345226e-11	8.8968527e-11	8.9527614e-11	8.9128267e-11	8.8899381e-11	8.9037666e-11	8.8674075e-11	8.8991176e-11	8.8935144e-11	8.9375028e-11	8.9172371e-11	8.9427479e-11	8.9608675e-11	8.8603742e-11	8.9419132e-11	8.9565765e-11	8.9276087e-11	8.9111572e-11	8.9191446e-11	8.9268933e-11	8.9762454e-11	8.9240323e-11	8.9530001e-11	8.9240323e-11	8.9626556e-11	8.9422712e-11	8.9167604e-11	8.9078196e-11	8.9113959e-11	8.8985215e-11	8.9580066e-11	8.9146149e-11	8.9205747e-11	8.9010244e-11	8.9316617e-11	8.9503772e-11	8.9564571e-11	8.9595567e-11	9.0511092e-11	8.9618216e-11	9.0662484e-11	1.1063362e-10	1.2547398e-10	2.2583628e-10	9.1270456e-11	8.9115153e-11	8.9577686e-11	8.9894779e-11	9.2689044e-11	8.994485e-11	8.9209327e-11	1.0474349e-10	1.0618592e-10	9.0846067e-11	8.9951997e-11	1.0518337e-10	9.2675929e-11	8.9382182e-11	8.9887625e-11	9.2034588e-11	9.6799381e-11	8.9342839e-11	8.9470396e-11	8.9334498e-11	8.9377408e-11	8.9092504e-11	8.8732487e-11	9.0480096e-11	8.8739641e-11	8.9777956e-11	9.010459e-11	1.0768319e-10	8.9503772e-11	1.2858535e-10	8.9384562e-11	8.9091311e-11	8.9138995e-11	9.284163e-11	8.9116346e-11	8.9215288e-11	1.2671138e-10	1.985755e-10	1.2505556e-10	1.2242461e-10	9.0023523e-11	8.8918456e-11	8.9056741e-11	8.986021e-11	9.0909252e-11	1.1930609e-10	8.9293968e-11	8.912588e-11	1.112237e-10	1.2351777e-10	8.8886266e-11	8.9115153e-11	8.8541757e-11	8.9073429e-11	9.0642223e-11	8.8576327e-11	8.8900574e-11	8.8724146e-11	8.9123493e-11	8.8850503e-11	8.9134228e-11	8.8919649e-11	8.9148529e-11	8.9137801e-11	8.8984022e-11	8.9286814e-11	8.8508374e-11	8.9178331e-11	8.8924416e-11	8.9303502e-11	1.0001088e-10	9.1380126e-11	1.2918736e-10	8.8954219e-11	1.4785434e-10	1.1907364e-10	2.0391847e-10	9.0945015e-11	1.9497538e-10	1.3101484e-10	1.0986353e-10	1.612034e-10	1.4382387e-10	1.0283138e-10	1.2073899e-10	1.1210824e-10	1.0531093e-10	8.9053161e-11	8.9310656e-11	8.9154489e-11	8.9638477e-11	9.0394268e-11	1.8513466e-10	8.9096078e-11	9.0136773e-11	9.2116842e-11	8.8609703e-11	8.9468009e-11	9.1169128e-11	1.028874e-10	8.9612255e-11	8.9109192e-11	8.9766035e-11	9.0028297e-11	8.9389329e-11	8.9583646e-11	8.947993e-11	8.9413171e-11	8.9615829e-11	8.8849317e-11	8.9717157e-11	8.9870937e-11	8.9109192e-11	9.0056906e-11	8.9495432e-11	8.9591987e-11	8.9611062e-11	8.9764841e-11	8.9500199e-11	9.0062867e-11	8.9817292e-11	8.9887625e-11	1.1881018e-10	2.7198696e-10	8.9731465e-11	8.962775e-11	8.9549076e-11	9.0840106e-11	8.9571725e-11	9.0087902e-11	8.966828e-11	8.9867364e-11	8.9994914e-11	9.0288173e-11	8.9634904e-11	8.9870937e-11	9.0228568e-11	8.9203367e-11	8.9240323e-11	8.951212e-11	8.9758881e-11	8.9683781e-11	9.0223801e-11	8.9781529e-11	8.9707623e-11	9.0266711e-11	8.9859016e-11	8.9811332e-11	9.0236908e-11	8.9588413e-11	9.0443146e-11	8.9823253e-11	8.9887625e-11	9.0496784e-11	8.9731465e-11	9.0366846e-11	9.0325122e-11	9.0117698e-11	9.0747125e-11	9.0354925e-11	9.0488443e-11	8.9611062e-11	8.9434633e-11	9.1687685e-11	8.9837561e-11	9.0586191e-11	9.0837726e-11	9.0562349e-11	9.0395462e-11	9.072805e-11	9.072567e-11
8.8860044e-11	8.8937531e-11	8.9705236e-11	8.9223628e-11	8.9617022e-11	8.9115153e-11	8.8701498e-11	8.8941104e-11	8.9499005e-11	8.9056741e-11	8.9532382e-11	8.876587e-11	8.8683616e-11	8.9453708e-11	8.90472e-11	8.9233169e-11	8.9168797e-11	8.9590793e-11	8.9329731e-11	8.861447e-11	8.9421519e-11	8.8844543e-11	8.9060315e-11	8.9525234e-11	8.9515693e-11	8.9233169e-11	8.8988789e-11	8.9298735e-11	8.9115153e-11	8.9466816e-11	8.8627584e-11	8.9290388e-11	8.8943491e-11	8.9005477e-11	8.9276087e-11	8.9581259e-11	8.9580066e-11	8.9109192e-11	8.9104425e-11	8.9359534e-11	8.8895807e-11	8.9394103e-11	8.8974487e-11	8.9705236e-11	8.9215288e-11	8.8856464e-11	8.9099651e-11	8.8594208e-11	8.9349993e-11	8.8918456e-11	8.9146149e-11	8.8866005e-11	8.9040046e-11	8.9568145e-11	8.8805206e-11	8.8973294e-11	8.9801798e-11	8.9515693e-11	8.9417945e-11	8.8978061e-11	8.9209327e-11	8.9645631e-11	8.8836202e-11	8.9121113e-11	8.9001903e-11	8.9681394e-11	8.9298735e-11	8.9084157e-11	8.9223628e-11	8.9028125e-11	8.924151e-11	8.9560991e-11	8.9487084e-11	8.9361914e-11	8.8827855e-11	8.9644438e-11	8.9329731e-11	8.9609868e-11	9.2028628e-11	9.0731631e-11	9.1743717e-11	1.0034228e-10	1.2406493e-10	1.0481024e-10	1.0522152e-10	8.9783916e-11	8.9327344e-11	8.9524041e-11	9.5576297e-11	8.9313036e-11	9.1644775e-11	8.9426286e-11	8.9700469e-11	8.9591987e-11	9.2184788e-11	9.0006835e-11	8.9882858e-11	9.9129926e-11	8.9811332e-11	8.9494238e-11	8.9937696e-11	9.0198765e-11	8.9196213e-11	8.9278467e-11	8.9283234e-11	8.9077003e-11	8.9394103e-11	8.8799246e-11	9.7472912e-11	8.8899381e-11	8.943344e-11	8.9807758e-11	9.0741165e-11	8.9165217e-11	9.2906009e-11	8.9615829e-11	8.9227209e-11	8.9159256e-11	9.0741165e-11	8.8981635e-11	8.9268933e-11	9.1220385e-11	1.1462117e-10	4.0173675e-10	3.5180595e-10	9.1494569e-11	8.8665734e-11	8.9049587e-11	8.9603908e-11	8.9096078e-11	9.6302279e-11	9.0582618e-11	8.9857823e-11	2.5406385e-10	2.1309639e-10	8.8597782e-11	8.8839776e-11	8.8548904e-11	8.8910108e-11	8.9298735e-11	8.8788518e-11	8.9069849e-11	8.8999516e-11	8.9137801e-11	8.8554865e-11	8.9189059e-11	8.8763483e-11	8.9334498e-11	8.8600169e-11	8.8770637e-11	8.9309463e-11	8.9011437e-11	8.9080583e-11	8.8938724e-11	9.0892564e-11	1.4200831e-10	9.596849e-11	1.3325954e-10	8.9060315e-11	1.9690896e-10	1.7679597e-10	1.8964315e-10	9.2131143e-11	1.9019152e-10	1.6070749e-10	9.4317443e-11	1.1052633e-10	1.1218453e-10	1.1962677e-10	8.9789877e-11	1.0889674e-10	9.1043957e-11	8.9147335e-11	8.9344032e-11	8.9655172e-11	8.9500199e-11	8.9949617e-11	1.270106e-10	8.9775569e-11	8.9550263e-11	9.1496956e-11	8.8883886e-11	8.9653979e-11	9.0611227e-11	9.0698248e-11	8.9737426e-11	8.9441787e-11	8.9329731e-11	8.9862597e-11	8.9534768e-11	8.9940076e-11	8.9692122e-11	8.9375028e-11	8.9570532e-11	8.9345226e-11	8.9857823e-11	8.9816099e-11	8.8899381e-11	8.9476357e-11	8.9620596e-11	8.9558611e-11	8.9639671e-11	9.006406e-11	8.9688548e-11	8.9710003e-11	8.99818e-11	9.056831e-11	1.0272051e-10	1.0255004e-10	9.0081942e-11	8.9653979e-11	8.9470396e-11	9.037162e-11	8.9681394e-11	9.0227374e-11	8.9978226e-11	8.986021e-11	8.9669473e-11	9.0365659e-11	8.9409598e-11	8.9807758e-11	8.9602714e-11	8.9664706e-11	8.9586026e-11	9.0059286e-11	8.9767228e-11	8.9853056e-11	8.9919815e-11	8.9910281e-11	8.9842328e-11	9.0052139e-11	9.0086709e-11	9.006406e-11	9.0191611e-11	8.9642058e-11	9.0087902e-11	8.9792257e-11	8.9731465e-11	9.0155848e-11	9.0253603e-11	9.0424071e-11	9.0898525e-11	9.0163002e-11	9.0642223e-11	9.0581424e-11	9.0871102e-11	8.9826833e-11	9.02989e-11	9.0130813e-11	9.0526586e-11	9.0949782e-11	9.0921173e-11	9.0621954e-11	9.0712556e-11	9.1560134e-11	9.0732824e-11
8.8681229e-11	8.9247471e-11	8.9818486e-11	8.9338072e-11	8.9371448e-11	8.9435827e-11	8.8980448e-11	8.8877926e-11	8.9248664e-11	8.9497812e-11	8.947755e-11	8.8804013e-11	8.8895807e-11	8.9154489e-11	8.9106805e-11	8.9030512e-11	8.9389329e-11	8.9673054e-11	8.9570532e-11	8.8691957e-11	8.9364301e-11	8.9389329e-11	8.935476e-11	8.9670667e-11	8.9388143e-11	8.9469203e-11	8.9450128e-11	8.9084157e-11	8.9277273e-11	8.9210521e-11	8.8991176e-11	8.9136608e-11	8.9115153e-11	8.8777791e-11	8.8916069e-11	8.9048394e-11	8.9730272e-11	8.8813554e-11	8.853937e-11	8.912588e-11	8.8855277e-11	8.9226015e-11	8.9452515e-11	8.9384562e-11	8.9254625e-11	8.8953026e-11	8.9186679e-11	8.8746795e-11	8.9341652e-11	8.9212901e-11	8.9012631e-11	8.9086544e-11	8.903886e-11	8.8981635e-11	8.8650233e-11	8.9110386e-11	8.9755307e-11	8.9022165e-11	8.9355953e-11	8.9005477e-11	8.9177138e-11	8.9615829e-11	8.9102038e-11	8.9528808e-11	8.9310656e-11	8.9605101e-11	8.9413171e-11	8.9274893e-11	8.9228402e-11	8.892799e-11	8.9955578e-11	8.9572912e-11	8.9220055e-11	8.9626556e-11	8.9247471e-11	8.9326151e-11	9.026075e-11	8.9998495e-11	9.8028433e-11	9.9044092e-11	1.0959293e-10	1.0056759e-10	9.0043792e-11	8.9349993e-11	8.9954384e-11	9.1367018e-11	8.9457282e-11	8.9248664e-11	9.5982798e-11	8.9404831e-11	9.9828493e-11	8.9406024e-11	8.9161643e-11	8.9844715e-11	9.3404298e-11	8.9605101e-11	8.9582453e-11	9.6795807e-11	8.9447748e-11	8.915807e-11	8.9129454e-11	8.9293968e-11	8.9172371e-11	8.9096078e-11	8.9531195e-11	8.9229589e-11	8.9097271e-11	8.8815934e-11	8.9540729e-11	8.9091311e-11	8.8827855e-11	8.9098465e-11	8.8809973e-11	8.8986409e-11	8.9903127e-11	8.9581259e-11	8.8844543e-11	8.9292775e-11	9.1859347e-11	8.9348799e-11	8.9460855e-11	8.958722e-11	8.9335692e-11	3.5137082e-10	7.6348927e-10	1.058116e-10	8.8850503e-11	8.876587e-11	8.9693315e-11	8.8681229e-11	8.9960345e-11	8.9649212e-11	8.9630137e-11	1.8632675e-10	1.494565e-10	8.8356981e-11	8.861805e-11	8.9324957e-11	8.9102038e-11	8.9231976e-11	8.8794479e-11	8.904482e-11	8.9148529e-11	8.8805206e-11	8.8832622e-11	8.9551457e-11	8.8665734e-11	8.9290388e-11	8.8672882e-11	8.8478572e-11	8.9410791e-11	8.9608675e-11	8.9496618e-11	8.9379795e-11	9.4857462e-11	1.0826254e-10	1.492777e-10	2.341416e-10	8.9084157e-11	1.9388462e-10	1.1061931e-10	1.1424805e-10	9.6616992e-11	1.2964989e-10	1.3527179e-10	9.1417082e-11	1.1858607e-10	1.501515e-10	1.7492796e-10	8.9614635e-11	9.017969e-11	8.896018e-11	8.8739641e-11	8.916641e-11	8.9061508e-11	8.9391716e-11	8.9315423e-11	9.0035444e-11	8.9667093e-11	9.1541059e-11	1.0999108e-10	8.9359534e-11	8.9236743e-11	8.9370261e-11	8.9338072e-11	8.9915048e-11	8.9521654e-11	8.916403e-11	8.9750533e-11	8.9502579e-11	8.9873324e-11	8.9602714e-11	8.95145e-11	8.9886439e-11	8.9441787e-11	8.9721924e-11	8.9745766e-11	8.8902961e-11	9.0112931e-11	8.9483511e-11	8.9582453e-11	8.9786296e-11	8.9693315e-11	8.9707623e-11	9.0027104e-11	8.9819679e-11	9.0145121e-11	9.0610033e-11	1.1060024e-10	9.02989e-11	8.9421519e-11	8.9285621e-11	9.1142899e-11	8.9750533e-11	9.0303667e-11	8.9823253e-11	8.9662319e-11	8.9431053e-11	9.01332e-11	8.9328538e-11	8.9775569e-11	8.9620596e-11	9.0103397e-11	8.931185e-11	8.982802e-11	9.0300094e-11	8.9434633e-11	8.9738612e-11	9.068514e-11	8.9835174e-11	9.0270291e-11	8.9961538e-11	8.9692122e-11	9.0424071e-11	8.9870937e-11	8.9935309e-11	9.0029484e-11	8.9956771e-11	8.9980613e-11	9.041215e-11	9.0315588e-11	9.1177475e-11	8.9903127e-11	9.1008194e-11	9.0636262e-11	9.1214425e-11	9.0016376e-11	9.0358505e-11	9.0192805e-11	9.0710169e-11	9.100104e-11	9.0977198e-11	9.0623148e-11	9.1301453e-11	9.1510063e-11	9.1147673e-11
8.8920843e-11	8.9150916e-11	8.9689742e-11	8.9291581e-11	8.9530001e-11	8.9220055e-11	8.9116346e-11	8.9270126e-11	8.915807e-11	8.8775404e-11	8.8900574e-11	8.920456e-11	8.9088924e-11	8.9502579e-11	8.9186679e-11	8.935834e-11	8.9551457e-11	8.9501392e-11	8.9251051e-11	8.8671695e-11	8.9236743e-11	8.9468009e-11	8.8900574e-11	9.0052139e-11	8.9128267e-11	8.884693e-11	8.9253431e-11	8.8900574e-11	8.9446554e-11	8.8912495e-11	8.9208134e-11	8.8836202e-11	8.9037666e-11	8.8942298e-11	8.8738447e-11	8.9148529e-11	8.9721924e-11	8.8894614e-11	8.9010244e-11	8.9428673e-11	8.9144955e-11	8.8901768e-11	8.9214094e-11	8.9372641e-11	8.9465629e-11	8.9138995e-11	8.8988789e-11	8.904124e-11	8.9017398e-11	8.9411985e-11	8.9288008e-11	8.9137801e-11	8.8898187e-11	8.9370261e-11	8.884693e-11	8.9222442e-11	8.9652785e-11	8.8819514e-11	8.9333305e-11	8.932019e-11	8.9302309e-11	8.9602714e-11	8.9013824e-11	8.9729078e-11	8.9603908e-11	8.9476357e-11	8.9180718e-11	8.9359534e-11	8.9227209e-11	8.9503772e-11	8.9366681e-11	8.9928155e-11	8.9291581e-11	8.9774375e-11	8.9186679e-11	8.9818486e-11	9.0245256e-11	9.2423208e-11	1.5789176e-10	1.0427261e-10	9.8353874e-11	8.9991341e-11	9.0393075e-11	8.9297542e-11	9.1765172e-11	9.7335827e-11	8.8961373e-11	8.900667e-11	8.8730107e-11	9.0664871e-11	9.3693983e-11	8.9110386e-11	8.9066275e-11	8.9843522e-11	8.9338072e-11	8.9396483e-11	8.9640864e-11	9.0005642e-11	8.9422712e-11	8.9532382e-11	8.8949452e-11	8.9274893e-11	8.9015018e-11	8.9453708e-11	8.9469203e-11	8.8935144e-11	8.8818321e-11	8.8955412e-11	8.9017398e-11	8.8881499e-11	8.9349993e-11	8.9060315e-11	8.8716992e-11	8.8601362e-11	8.9955578e-11	8.9367874e-11	8.8613283e-11	8.9383369e-11	1.0733271e-10	8.9429866e-11	8.8916069e-11	8.893395e-11	8.9056741e-11	1.3806725e-10	3.656962e-10	1.602688e-10	8.9111572e-11	8.8848123e-11	8.91986e-11	8.88064e-11	8.9155683e-11	8.9031706e-11	8.9010244e-11	9.0708982e-11	8.8685996e-11	8.9291581e-11	8.8609703e-11	8.9190252e-11	8.8784945e-11	8.9369068e-11	8.8718186e-11	8.920098e-11	8.9208134e-11	8.8640699e-11	8.8767063e-11	8.9371448e-11	8.9521654e-11	8.8919649e-11	8.8752755e-11	8.8510761e-11	8.9233169e-11	9.3041908e-11	8.9918621e-11	8.9071042e-11	1.2093211e-10	1.4269258e-10	1.616087e-10	2.4121427e-10	8.9180718e-11	1.9917989e-10	9.0070021e-11	9.0118892e-11	9.9956043e-11	8.9755307e-11	1.0837818e-10	8.8629971e-11	9.2332607e-11	1.9202019e-10	1.4406229e-10	8.9378602e-11	8.888746e-11	8.9454895e-11	8.8738447e-11	8.9113959e-11	8.8583481e-11	8.940125e-11	8.998538e-11	8.9462049e-11	8.9704043e-11	9.5259196e-11	1.2205983e-10	8.9042433e-11	8.9609868e-11	8.9344032e-11	8.9410791e-11	8.9750533e-11	8.951212e-11	8.9602714e-11	8.9507353e-11	8.955265e-11	9.0048559e-11	9.0059286e-11	8.9562184e-11	8.923555e-11	8.9503772e-11	8.9530001e-11	8.9926969e-11	8.900071e-11	8.9717157e-11	8.9650398e-11	8.9814912e-11	8.9615829e-11	8.947755e-11	8.971239e-11	8.9942463e-11	8.9762454e-11	8.9656359e-11	9.0387114e-11	1.0240461e-10	8.9570532e-11	8.9270126e-11	8.9435827e-11	9.1351517e-11	8.9837561e-11	9.040857e-11	8.9853056e-11	8.9301115e-11	8.9626556e-11	9.0196378e-11	8.9321384e-11	8.9913854e-11	8.9494238e-11	8.9675434e-11	8.940125e-11	8.9742193e-11	8.9946037e-11	8.9620596e-11	9.029532e-11	9.0441953e-11	8.9980613e-11	9.049321e-11	9.041811e-11	8.9912661e-11	9.0534934e-11	9.002591e-11	9.0358505e-11	9.0080748e-11	8.9990147e-11	9.0315588e-11	9.0407383e-11	9.0146314e-11	9.1424236e-11	9.0290553e-11	9.0824612e-11	9.068752e-11	9.0968857e-11	9.0716129e-11	9.0793616e-11	9.1127404e-11	9.0974818e-11	9.0908059e-11	9.1334829e-11	9.1032036e-11	9.166027e-11	9.1190583e-11	9.1775899e-11
8.8923223e-11	8.8895807e-11	8.9946037e-11	8.9113959e-11	8.9240323e-11	8.9532382e-11	8.9307076e-11	8.9223628e-11	8.9359534e-11	8.8992369e-11	8.8901768e-11	8.8817127e-11	8.9192639e-11	8.9161643e-11	8.9189059e-11	8.8795672e-11	8.9702856e-11	8.9644438e-11	8.9202173e-11	8.8565599e-11	8.9278467e-11	8.923555e-11	8.8724146e-11	8.9698082e-11	8.8851697e-11	8.91986e-11	8.9454895e-11	8.8694344e-11	8.8809973e-11	8.9236743e-11	8.8821894e-11	8.8685996e-11	8.8744408e-11	8.9056741e-11	8.9072236e-11	8.9359534e-11	8.9237936e-11	8.8944685e-11	8.9214094e-11	8.9446554e-11	8.9004283e-11	8.9068662e-11	8.9098465e-11	8.9713584e-11	8.8988789e-11	8.9023358e-11	8.8982828e-11	8.8939911e-11	8.9332111e-11	8.94394e-11	8.9400064e-11	8.8703878e-11	8.8720566e-11	8.9466816e-11	8.9353573e-11	8.9861403e-11	8.9645631e-11	8.9248664e-11	8.9639671e-11	8.9727885e-11	8.8943491e-11	8.9556224e-11	8.9332111e-11	8.9156876e-11	8.9161643e-11	8.9642058e-11	8.9478737e-11	8.9149722e-11	8.8926803e-11	8.9543116e-11	8.935238e-11	9.0176117e-11	8.951808e-11	8.9417945e-11	8.9549076e-11	8.9537155e-11	9.1510063e-11	1.0263825e-10	1.2643958e-10	9.057189e-11	8.986617e-11	9.4030152e-11	9.5095883e-11	8.9736232e-11	9.0432412e-11	9.0303667e-11	8.8916069e-11	8.9210521e-11	8.9078196e-11	8.951808e-11	8.9621789e-11	8.9018591e-11	8.9291581e-11	8.9341652e-11	8.9667093e-11	8.9522847e-11	8.958722e-11	8.9468009e-11	8.9142568e-11	8.9615829e-11	8.9699276e-11	8.9369068e-11	8.8644272e-11	8.9315423e-11	8.9500199e-11	8.9189059e-11	8.8957793e-11	8.9271313e-11	8.8619244e-11	8.9295155e-11	8.9283234e-11	8.9215288e-11	8.9211707e-11	8.8963753e-11	8.9415558e-11	8.9675434e-11	8.8743221e-11	8.9406024e-11	1.4978076e-10	8.9704043e-11	8.9344032e-11	8.8610896e-11	8.9066275e-11	1.1666441e-10	9.495283e-11	9.8607789e-11	8.9284427e-11	8.8955412e-11	8.9472776e-11	8.9078196e-11	8.9069849e-11	8.8525062e-11	8.8938724e-11	8.9029319e-11	8.8818321e-11	8.9731465e-11	8.9069849e-11	8.8655e-11	8.8578707e-11	8.884693e-11	8.8496453e-11	8.9438207e-11	8.9118726e-11	8.881236e-11	8.9355953e-11	8.9460855e-11	9.111787e-11	8.9017398e-11	8.8746795e-11	8.8663347e-11	8.9011437e-11	9.1617353e-11	9.0083128e-11	8.8827855e-11	2.1056319e-10	2.1287705e-10	1.356032e-10	2.1253253e-10	8.9022165e-11	2.2160555e-10	9.624148e-11	8.962775e-11	9.9302774e-11	8.8801633e-11	1.3117815e-10	8.9048394e-11	8.9767228e-11	1.3672138e-10	1.0300065e-10	8.954669e-11	8.8824281e-11	8.9345226e-11	8.9171177e-11	8.9031706e-11	8.892799e-11	8.9233169e-11	9.5128065e-11	8.8926803e-11	8.9419132e-11	8.9255818e-11	8.9262972e-11	8.9262972e-11	8.958722e-11	8.9195019e-11	8.9327344e-11	8.9595567e-11	8.9565765e-11	8.9820873e-11	8.9653979e-11	8.994127e-11	8.9888819e-11	9.0178497e-11	8.9452515e-11	8.9380989e-11	8.9240323e-11	8.9495432e-11	8.993889e-11	8.9459669e-11	8.966828e-11	8.947397e-11	8.9465629e-11	8.9437013e-11	8.9861403e-11	8.9496618e-11	8.9694509e-11	8.9453708e-11	8.9657552e-11	9.0077168e-11	9.1924912e-11	8.9594374e-11	8.9731465e-11	8.9550263e-11	8.9681394e-11	8.9644438e-11	8.9974653e-11	9.0033064e-11	8.9508539e-11	8.9763648e-11	9.0070021e-11	8.9485891e-11	8.9782723e-11	8.9558611e-11	8.935476e-11	8.9508539e-11	8.9757687e-11	8.9943657e-11	8.9751727e-11	9.056593e-11	8.9872131e-11	9.0080748e-11	9.0362079e-11	9.0285786e-11	9.045268e-11	9.0322742e-11	9.0031871e-11	9.0029484e-11	8.9522847e-11	9.037162e-11	9.0441953e-11	9.0718516e-11	9.0223801e-11	9.1251381e-11	9.0866335e-11	9.1164361e-11	9.0991506e-11	9.1046344e-11	9.1058265e-11	9.0947395e-11	9.1350323e-11	9.1010581e-11	9.1320521e-11	9.1849812e-11	9.2591296e-11	9.9102504e-11	9.3298202e-11	9.4290027e-11
8.9146149e-11	8.9068662e-11	8.9446554e-11	8.9416752e-11	8.8892227e-11	8.9315423e-11	8.9420325e-11	8.9533575e-11	8.9391716e-11	8.9277273e-11	8.9348799e-11	8.877421e-11	8.9186679e-11	8.8757522e-11	8.9357147e-11	8.8813554e-11	8.974696e-11	8.947397e-11	8.9270126e-11	8.8835009e-11	8.8930377e-11	8.9093691e-11	8.8911302e-11	8.9346419e-11	8.9069849e-11	8.9202173e-11	8.9653979e-11	8.8792092e-11	8.9326151e-11	8.9121113e-11	8.916045e-11	8.9097271e-11	8.9327344e-11	8.9013824e-11	8.8895807e-11	8.9428673e-11	8.9434633e-11	8.9071042e-11	8.9054354e-11	8.9211707e-11	8.8776597e-11	8.8883886e-11	8.8676462e-11	8.9525234e-11	8.9388143e-11	8.9009057e-11	8.8782558e-11	8.8588248e-11	8.9613449e-11	8.9662319e-11	8.9599141e-11	8.9174758e-11	8.8279495e-11	8.9073429e-11	8.9019785e-11	8.9643251e-11	8.9816099e-11	8.9192639e-11	8.9339265e-11	8.9708817e-11	8.8734874e-11	8.939887e-11	8.9255818e-11	8.9262972e-11	8.9276087e-11	8.9302309e-11	8.9127074e-11	8.9388143e-11	8.9023358e-11	8.9413171e-11	8.9254625e-11	8.9843522e-11	8.9855443e-11	8.9242704e-11	8.9940076e-11	9.2391025e-11	9.1713914e-11	9.0435992e-11	9.030128e-11	9.2883354e-11	9.0716129e-11	1.0436441e-10	9.9100124e-11	8.9926969e-11	9.0079555e-11	8.9437013e-11	8.9333305e-11	8.9005477e-11	8.9251051e-11	8.9131841e-11	8.9353573e-11	8.9165217e-11	8.9277273e-11	8.9494238e-11	8.958722e-11	8.9452515e-11	8.9717157e-11	8.9475163e-11	8.8827855e-11	8.9521654e-11	8.993889e-11	8.9146149e-11	8.911992e-11	8.9338072e-11	8.9297542e-11	8.8941104e-11	8.8894614e-11	8.8800439e-11	8.8595402e-11	8.9094884e-11	8.9431053e-11	8.9046007e-11	8.8715799e-11	8.8969714e-11	8.9583646e-11	9.0158235e-11	8.8813554e-11	8.9061508e-11	9.0009222e-11	8.9916234e-11	8.9149722e-11	8.8713419e-11	8.9099651e-11	9.1141712e-11	8.9180718e-11	8.9333305e-11	8.9103232e-11	8.9246284e-11	8.955265e-11	8.9066275e-11	8.8858851e-11	8.8886266e-11	8.8886266e-11	8.9061508e-11	8.900071e-11	8.9530001e-11	8.9252244e-11	8.8840969e-11	8.8783751e-11	8.8958986e-11	8.8353401e-11	8.9431053e-11	8.9560991e-11	8.8919649e-11	8.8882693e-11	8.9186679e-11	9.8839055e-11	8.8943491e-11	8.8653813e-11	8.9031706e-11	8.8939911e-11	9.3721399e-11	9.6502549e-11	8.9055548e-11	2.406409e-10	1.4358426e-10	9.1675764e-11	1.0802174e-10	8.915807e-11	2.2060896e-10	9.7104561e-11	8.9040046e-11	9.4822893e-11	8.9073429e-11	9.1742523e-11	8.8895807e-11	8.9421519e-11	9.1545826e-11	8.9636097e-11	8.9370261e-11	8.893395e-11	8.9140188e-11	8.9133034e-11	8.8993556e-11	8.9719544e-11	8.9730272e-11	9.7481259e-11	8.9215288e-11	8.9936503e-11	8.9450128e-11	8.9009057e-11	8.9370261e-11	8.9465629e-11	8.9457282e-11	8.9577686e-11	8.9760074e-11	8.9372641e-11	8.9799411e-11	8.92737e-11	9.0015183e-11	8.9724311e-11	8.9988954e-11	8.9564571e-11	8.9978226e-11	8.9189059e-11	8.9599141e-11	8.9508539e-11	8.9445361e-11	8.9307076e-11	8.9447748e-11	8.8814747e-11	8.9781529e-11	9.0697061e-11	8.940125e-11	9.0049752e-11	8.9515693e-11	8.9850676e-11	9.0108164e-11	9.4697722e-11	8.9391716e-11	8.955265e-11	8.9277273e-11	8.9872131e-11	8.94394e-11	9.0110551e-11	9.0128432e-11	8.9864977e-11	9.0180884e-11	8.9867364e-11	8.9870937e-11	8.9528808e-11	8.9670667e-11	8.9549076e-11	9.0087902e-11	8.9355953e-11	9.0022337e-11	8.9692122e-11	9.0518246e-11	9.0103397e-11	9.0178497e-11	9.0544468e-11	9.0304861e-11	9.0505131e-11	9.0121278e-11	9.0269098e-11	9.0519439e-11	8.9684975e-11	9.0575464e-11	9.0567123e-11	9.0983159e-11	9.0675599e-11	9.1240654e-11	9.1896303e-11	9.1228733e-11	9.1333635e-11	9.1444498e-11	9.1290718e-11	9.1642388e-11	9.2292077e-11	9.3000184e-11	9.1709147e-11	9.2087039e-11	9.5881469e-11	1.0456348e-10	9.803558e-11	9.9585305e-11
8.9142568e-11	8.8813554e-11	8.9557417e-11	8.904482e-11	8.8920843e-11	8.9226015e-11	8.9302309e-11	8.9345226e-11	8.9580066e-11	8.8970907e-11	8.9326151e-11	8.8575133e-11	8.9313036e-11	8.9118726e-11	8.962537e-11	8.9061508e-11	8.9566951e-11	8.9322577e-11	8.8871965e-11	8.9065082e-11	8.9174758e-11	8.8807593e-11	8.9097271e-11	8.9308269e-11	8.9209327e-11	8.943344e-11	8.9708817e-11	8.849288e-11	8.8869578e-11	8.9242704e-11	8.9097271e-11	8.87313e-11	8.932019e-11	8.8802826e-11	8.9191446e-11	8.9061508e-11	8.9696896e-11	8.8744408e-11	8.9262972e-11	8.9174758e-11	8.9106805e-11	8.8992369e-11	8.8500034e-11	8.9071042e-11	8.9400064e-11	8.9271313e-11	8.9131841e-11	8.8942298e-11	8.9466816e-11	8.9129454e-11	8.96659e-11	8.9150916e-11	8.8976868e-11	8.9233169e-11	8.903886e-11	8.9986574e-11	8.9576492e-11	8.9121113e-11	8.947397e-11	8.9656359e-11	8.8982828e-11	8.9683781e-11	8.9011437e-11	8.9624176e-11	8.9533575e-11	8.9493045e-11	8.9432246e-11	8.9148529e-11	8.9410791e-11	8.915807e-11	8.954669e-11	8.9229589e-11	8.962537e-11	9.3255292e-11	9.7965247e-11	9.2362409e-11	8.9700469e-11	8.993889e-11	9.3592654e-11	1.1314297e-10	8.9637291e-11	9.1750871e-11	8.9789877e-11	8.8807593e-11	9.0413343e-11	8.9193826e-11	8.9298735e-11	8.9026939e-11	8.9805371e-11	8.9130647e-11	8.967186e-11	8.9664706e-11	8.9010244e-11	8.9451321e-11	8.9642058e-11	8.9649212e-11	8.9469203e-11	8.975292e-11	8.923555e-11	8.9468009e-11	9.006048e-11	8.9284427e-11	8.9055548e-11	8.9645631e-11	8.9290388e-11	8.8801633e-11	8.9115153e-11	8.9117533e-11	8.8989982e-11	8.8939911e-11	8.9563378e-11	8.9224822e-11	8.9109192e-11	8.9054354e-11	8.9128267e-11	9.0337043e-11	8.9056741e-11	8.8856464e-11	8.9618216e-11	8.9701663e-11	8.9091311e-11	8.8469038e-11	8.9055548e-11	8.94394e-11	8.9437013e-11	8.9444167e-11	8.8871965e-11	8.9409598e-11	8.9813719e-11	8.9657552e-11	8.8707458e-11	8.8770637e-11	8.8758716e-11	8.9031706e-11	8.9116346e-11	8.9366681e-11	8.8982828e-11	8.8634738e-11	8.8554865e-11	8.9074623e-11	8.8722953e-11	8.9124687e-11	8.9189059e-11	8.8663347e-11	8.8892227e-11	8.9003097e-11	1.5772844e-10	8.9140188e-11	8.9156876e-11	8.92737e-11	8.8991176e-11	1.1391426e-10	1.1896396e-10	8.904482e-11	1.6889477e-10	9.0153461e-11	8.8426121e-11	8.9152109e-11	8.8862424e-11	1.9282247e-10	9.0061673e-11	8.8864811e-11	8.9853056e-11	8.8980448e-11	8.9020978e-11	8.8914882e-11	8.9521654e-11	8.8472611e-11	8.9353573e-11	8.881236e-11	8.9328538e-11	8.8994749e-11	8.9543116e-11	8.9290388e-11	8.9208134e-11	8.9763648e-11	8.923913e-11	8.9541922e-11	8.9818486e-11	8.9719544e-11	8.9434633e-11	8.911992e-11	8.9096078e-11	8.9614635e-11	8.9545496e-11	8.99818e-11	8.8993556e-11	8.9568145e-11	8.9661133e-11	9.0118892e-11	8.9266546e-11	8.9930542e-11	8.9309463e-11	8.9811332e-11	8.9110386e-11	8.9699276e-11	8.9603908e-11	8.9730272e-11	8.9553844e-11	8.9845902e-11	8.9553844e-11	8.9760074e-11	9.1915378e-11	8.9594374e-11	8.990432e-11	8.9448934e-11	9.0073594e-11	9.00581e-11	8.9303502e-11	8.982206e-11	8.9400064e-11	8.9651592e-11	8.9493045e-11	8.9537155e-11	8.9805371e-11	8.9707623e-11	9.0785275e-11	9.2329033e-11	8.9928155e-11	9.1408735e-11	8.9620596e-11	9.0447913e-11	8.9438207e-11	8.9574105e-11	8.9589607e-11	9.0325122e-11	8.9799411e-11	9.0378767e-11	9.0263137e-11	9.0357312e-11	9.0956936e-11	9.0273865e-11	9.0306054e-11	9.0801963e-11	9.0601693e-11	9.0823418e-11	9.0282212e-11	9.0314395e-11	9.1578016e-11	9.1164361e-11	9.1047531e-11	9.0999853e-11	9.6956741e-11	9.1771132e-11	9.1572055e-11	9.24852e-11	9.1758018e-11	9.4604741e-11	9.5362912e-11	9.6253401e-11	9.3634378e-11	9.3872791e-11	1.131239e-10	1.1059666e-10	1.3864661e-10	1.4477992e-10
8.9318997e-11	8.9017398e-11	8.9531195e-11	8.908177e-11	8.8855277e-11	8.9591987e-11	8.9156876e-11	8.9179525e-11	8.9950811e-11	8.8494073e-11	8.9005477e-11	8.8616857e-11	8.9252244e-11	8.9130647e-11	8.9484697e-11	8.9215288e-11	8.9711197e-11	8.9190252e-11	8.9242704e-11	8.8761103e-11	8.955503e-11	8.8935144e-11	8.9205747e-11	8.947993e-11	8.8899381e-11	8.9155683e-11	8.9425092e-11	8.8950645e-11	8.8835009e-11	8.924151e-11	8.8992369e-11	8.8721759e-11	8.9082963e-11	8.8559639e-11	8.9067469e-11	8.9124687e-11	8.9802991e-11	8.884693e-11	8.8801633e-11	8.9173564e-11	8.8972101e-11	8.9211707e-11	8.9162837e-11	8.9373835e-11	8.9050781e-11	8.9032899e-11	8.9378602e-11	8.9129454e-11	8.9255818e-11	8.9077003e-11	8.916403e-11	8.95145e-11	8.9321384e-11	8.903886e-11	8.8576327e-11	8.9799411e-11	9.0017563e-11	8.9015018e-11	8.9416752e-11	8.931423e-11	8.9334498e-11	8.9491851e-11	8.9040046e-11	8.9437013e-11	8.947159e-11	8.912588e-11	8.9692122e-11	8.8950645e-11	8.9946037e-11	8.9059121e-11	8.9891206e-11	8.931423e-11	8.9836368e-11	9.6520431e-11	9.7034221e-11	9.5409403e-11	8.9833981e-11	8.9693315e-11	1.1094714e-10	1.1196876e-10	9.0283399e-11	8.91986e-11	9.0312015e-11	8.9606295e-11	9.0047365e-11	8.9556224e-11	8.9264166e-11	8.9124687e-11	8.9628943e-11	8.9029319e-11	8.9624176e-11	8.9581259e-11	8.8864811e-11	8.9351186e-11	8.993889e-11	8.979345e-11	9.0219027e-11	8.9690935e-11	8.9621789e-11	8.9292775e-11	8.908535e-11	8.9302309e-11	8.9179525e-11	8.9460855e-11	8.8851697e-11	8.9228402e-11	8.9702856e-11	8.9030512e-11	8.8868385e-11	8.8675269e-11	8.9333305e-11	8.9019785e-11	8.9020978e-11	8.9096078e-11	8.982802e-11	1.049378e-10	8.9067469e-11	8.9329731e-11	8.9895973e-11	8.9384562e-11	8.9277273e-11	8.8730107e-11	8.9259392e-11	8.9202173e-11	8.9310656e-11	8.927966e-11	8.9074623e-11	8.9116346e-11	8.9577686e-11	8.9196213e-11	8.9189059e-11	8.8624011e-11	8.893157e-11	8.9521654e-11	8.9057928e-11	8.9233169e-11	8.8559639e-11	8.9032899e-11	8.8668115e-11	8.9375028e-11	8.8876732e-11	8.9264166e-11	8.939887e-11	8.892561e-11	8.9086544e-11	8.9161643e-11	1.2536551e-10	8.9208134e-11	8.9015018e-11	8.9150916e-11	8.9186679e-11	2.0454551e-10	9.0395462e-11	8.9082963e-11	9.3876372e-11	8.8964947e-11	8.8973294e-11	8.9364301e-11	8.8994749e-11	1.4339115e-10	8.9711197e-11	8.8627584e-11	8.8866005e-11	8.9202173e-11	8.9302309e-11	8.8507181e-11	9.0114124e-11	8.8554865e-11	8.9533575e-11	8.8945872e-11	8.9475163e-11	8.8938724e-11	8.9460855e-11	8.9234363e-11	8.8496453e-11	8.9727885e-11	8.9210521e-11	8.9310656e-11	8.9655172e-11	8.9575299e-11	8.9222442e-11	8.9366681e-11	8.9322577e-11	8.9310656e-11	9.0024717e-11	8.96659e-11	8.920456e-11	8.9141375e-11	8.9842328e-11	8.9744573e-11	8.8969714e-11	9.0165382e-11	8.9761268e-11	8.9801798e-11	8.8899381e-11	8.9640864e-11	8.9096078e-11	8.9848289e-11	8.9767228e-11	8.9693315e-11	8.9792257e-11	8.9574105e-11	1.0948921e-10	8.9622983e-11	8.9614635e-11	8.9419132e-11	9.0072401e-11	8.9875704e-11	8.9483511e-11	8.9926969e-11	8.9730272e-11	8.9572912e-11	8.9614635e-11	8.9988954e-11	8.9693315e-11	9.0036638e-11	9.322787e-11	9.6466786e-11	9.0530167e-11	9.4821699e-11	8.9366681e-11	9.0981972e-11	8.9037666e-11	8.982802e-11	9.2145451e-11	9.0658911e-11	8.9682588e-11	9.013558e-11	9.0598112e-11	9.0499171e-11	9.0891371e-11	9.0662484e-11	9.0577851e-11	9.1514837e-11	9.155298e-11	9.0892564e-11	9.0813884e-11	9.1098795e-11	9.2150218e-11	9.1872461e-11	9.1517217e-11	9.1272837e-11	9.4866996e-11	9.2046509e-11	9.3705904e-11	9.4410431e-11	9.3050248e-11	1.0297323e-10	1.1042381e-10	1.2101198e-10	9.7320325e-11	9.7761403e-11	1.9819761e-10	1.9265557e-10	2.4161007e-10	2.5324012e-10
8.9199786e-11	8.9487084e-11	8.9707623e-11	8.892799e-11	8.8602549e-11	8.9403637e-11	8.8682423e-11	8.9102038e-11	8.94394e-11	8.8975674e-11	8.9203367e-11	8.8682423e-11	8.9148529e-11	8.9298735e-11	8.9369068e-11	8.9111572e-11	8.9373835e-11	8.9211707e-11	8.924509e-11	8.907939e-11	8.9078196e-11	8.9296348e-11	8.8644272e-11	8.9326151e-11	8.8809973e-11	8.9004283e-11	8.931423e-11	8.9210521e-11	8.9341652e-11	8.9681394e-11	8.9175951e-11	8.9106805e-11	8.881236e-11	8.9130647e-11	8.88064e-11	8.8813554e-11	8.9469203e-11	8.9197406e-11	8.8783751e-11	8.903886e-11	8.904124e-11	8.8913689e-11	8.8948258e-11	8.8930377e-11	8.9429866e-11	8.8992369e-11	8.9698082e-11	8.8610896e-11	8.9303502e-11	8.9186679e-11	8.9464436e-11	8.9634904e-11	8.9222442e-11	8.9115153e-11	8.9228402e-11	8.9869744e-11	8.9698082e-11	8.8944685e-11	8.908773e-11	8.908177e-11	8.9127074e-11	8.9547883e-11	8.9297542e-11	8.9591987e-11	8.9202173e-11	8.8740834e-11	8.9998495e-11	8.9217668e-11	8.9841135e-11	8.9150916e-11	9.1730602e-11	8.9775569e-11	8.9574105e-11	8.9303502e-11	9.0070021e-11	1.234224e-10	8.9885245e-11	8.9966305e-11	1.491561e-10	9.0917593e-11	9.0190418e-11	8.8978061e-11	9.0585005e-11	9.0809117e-11	8.9917428e-11	8.9608675e-11	8.9417945e-11	8.9301115e-11	8.9272506e-11	8.892799e-11	8.99818e-11	8.9739806e-11	8.9086544e-11	8.9732652e-11	9.1085681e-11	8.9710003e-11	8.9524041e-11	8.9462049e-11	8.9341652e-11	8.9485891e-11	8.9113959e-11	8.9191446e-11	8.9266546e-11	8.931423e-11	8.872772e-11	8.8799246e-11	8.9743386e-11	8.900071e-11	8.9289194e-11	8.9092504e-11	8.9372641e-11	8.931423e-11	8.9124687e-11	8.9303502e-11	8.9770802e-11	1.1816645e-10	8.9084157e-11	8.9322577e-11	8.9682588e-11	8.9193826e-11	8.9097271e-11	8.931185e-11	8.9102038e-11	8.8809973e-11	8.8894614e-11	8.9003097e-11	8.9209327e-11	8.9560991e-11	8.9333305e-11	8.9211707e-11	8.9234363e-11	8.8553678e-11	8.9032899e-11	8.9355953e-11	8.9001903e-11	8.9214094e-11	8.8660961e-11	8.8876732e-11	8.9159256e-11	8.9261779e-11	8.8815934e-11	8.8999516e-11	8.9599141e-11	8.9663513e-11	8.9161643e-11	8.9332111e-11	8.9267739e-11	8.8778984e-11	8.8972101e-11	8.9111572e-11	8.9298735e-11	1.7385865e-10	8.9153296e-11	8.8904148e-11	9.1010581e-11	8.90472e-11	8.9178331e-11	8.9180718e-11	8.8808787e-11	9.2631826e-11	8.9516887e-11	8.8880306e-11	8.8705071e-11	8.9172371e-11	8.9233169e-11	8.8783751e-11	9.0974818e-11	8.8830242e-11	8.9210521e-11	8.9004283e-11	8.9088924e-11	8.8923223e-11	8.9339265e-11	8.8941104e-11	8.9073429e-11	9.0046179e-11	8.9309463e-11	8.8875539e-11	8.9521654e-11	8.9445361e-11	8.9271313e-11	8.9373835e-11	8.9223628e-11	8.9727885e-11	8.9544303e-11	8.9844715e-11	8.9545496e-11	8.9663513e-11	8.9994914e-11	8.940125e-11	8.9005477e-11	9.0159422e-11	8.9420325e-11	8.9140188e-11	8.9025745e-11	8.9724311e-11	8.958722e-11	8.96659e-11	8.9530001e-11	8.9357147e-11	8.9545496e-11	8.9243897e-11	1.1506463e-10	8.9624176e-11	8.9713584e-11	8.9365494e-11	8.962775e-11	8.9484697e-11	8.9663513e-11	9.0188038e-11	9.045268e-11	9.1166741e-11	9.0850841e-11	9.0024717e-11	8.9739806e-11	9.0275058e-11	1.1126901e-10	1.4465476e-10	9.2456591e-11	1.2970711e-10	8.9270126e-11	9.5261583e-11	8.9056741e-11	9.0470562e-11	9.4989787e-11	9.0644603e-11	9.0048559e-11	9.0590965e-11	9.0470562e-11	9.0613614e-11	9.0888984e-11	9.0977198e-11	9.1305026e-11	9.2847591e-11	9.224678e-11	9.2202669e-11	9.3469864e-11	9.177948e-11	9.4880111e-11	9.5110184e-11	9.3008524e-11	9.3131315e-11	9.8924882e-11	9.4299561e-11	9.7866305e-11	1.0021592e-10	9.6171147e-11	1.6821886e-10	1.9143487e-10	2.1349932e-10	1.2585784e-10	1.2556459e-10	4.8353938e-10	4.3490078e-10	9.9666864e-10	1.1369743e-09
8.8897001e-11	8.9432246e-11	8.9257012e-11	8.9304696e-11	8.8861238e-11	8.9136608e-11	8.9054354e-11	8.9186679e-11	8.9737426e-11	8.9221248e-11	8.8835009e-11	8.8895807e-11	8.9056741e-11	8.9218861e-11	8.9487084e-11	8.900071e-11	8.9727885e-11	8.9172371e-11	8.8894614e-11	8.8833815e-11	8.8832622e-11	8.9137801e-11	8.876587e-11	8.9340459e-11	8.8784945e-11	8.9007864e-11	8.9500199e-11	8.9148529e-11	8.9286814e-11	8.958722e-11	8.8919649e-11	8.9061508e-11	8.8763483e-11	8.9499005e-11	8.9193826e-11	8.8851697e-11	8.9968692e-11	8.892561e-11	8.8705071e-11	8.9113959e-11	8.8651426e-11	8.8905341e-11	8.9110386e-11	8.857394e-11	8.9422712e-11	8.903886e-11	8.9175951e-11	8.8783751e-11	8.9501392e-11	8.9066275e-11	8.9335692e-11	8.9447748e-11	8.9266546e-11	8.9733845e-11	8.9054354e-11	8.9808952e-11	8.9458475e-11	8.893395e-11	8.9186679e-11	8.9046007e-11	8.9144955e-11	8.9899546e-11	8.947159e-11	8.9739806e-11	8.8842163e-11	8.9259392e-11	9.0189224e-11	8.9636097e-11	8.9103232e-11	9.0255983e-11	1.0131026e-10	9.0230948e-11	8.9715964e-11	8.9509733e-11	9.4292407e-11	1.6404057e-10	8.9482317e-11	8.9713584e-11	1.1031057e-10	8.9687355e-11	8.9571725e-11	8.915807e-11	8.9943657e-11	9.0563543e-11	8.9833981e-11	8.9326151e-11	8.9380989e-11	8.9632517e-11	8.9050781e-11	8.943344e-11	8.9740999e-11	8.9797031e-11	8.9698082e-11	8.9543116e-11	9.0337043e-11	8.9420325e-11	8.9128267e-11	8.9999681e-11	8.915807e-11	8.9190252e-11	8.9383369e-11	8.8963753e-11	8.908535e-11	8.9143762e-11	8.8866005e-11	8.8743221e-11	8.920694e-11	8.9220055e-11	8.9072236e-11	8.903886e-11	8.9005477e-11	8.9072236e-11	8.9524041e-11	8.9609868e-11	8.9612255e-11	8.9112766e-11	8.8763483e-11	8.9458475e-11	9.2072731e-11	8.8838582e-11	8.8769443e-11	8.9649212e-11	8.9068662e-11	8.8995943e-11	8.8742028e-11	8.8594208e-11	8.9123493e-11	8.91986e-11	8.9580066e-11	8.8918456e-11	8.872772e-11	8.8645466e-11	8.9195019e-11	8.9738612e-11	8.935238e-11	8.892799e-11	8.8721759e-11	8.9282047e-11	8.8992369e-11	8.8956606e-11	8.9484697e-11	8.9116346e-11	9.0328703e-11	8.9336878e-11	8.9442974e-11	8.9020978e-11	8.8701498e-11	8.877183e-11	8.8832622e-11	8.908535e-11	8.9154489e-11	1.0874296e-10	8.9217668e-11	8.8750368e-11	8.892561e-11	8.9332111e-11	8.8819514e-11	8.9373835e-11	8.8992369e-11	9.2730768e-11	9.1456419e-11	8.9092504e-11	8.88064e-11	8.9030512e-11	8.9432246e-11	8.8764676e-11	9.4056374e-11	8.8788518e-11	8.9361914e-11	8.8778984e-11	8.9149722e-11	8.903886e-11	8.9112766e-11	8.904482e-11	8.9540729e-11	8.9456088e-11	8.9682588e-11	8.9130647e-11	8.9764841e-11	8.9910281e-11	8.908535e-11	8.9458475e-11	8.9023358e-11	8.9612255e-11	8.9739806e-11	9.006406e-11	9.0161809e-11	8.9807758e-11	9.0112931e-11	8.9510926e-11	8.9130647e-11	8.9645631e-11	8.9875704e-11	8.9776762e-11	8.9535962e-11	8.9748153e-11	8.951212e-11	8.9301115e-11	8.9923388e-11	8.9565765e-11	8.9026939e-11	8.9500199e-11	8.8976868e-11	8.9614635e-11	8.9323771e-11	8.9414365e-11	8.9565765e-11	8.9375028e-11	9.0042598e-11	8.9611062e-11	9.2690237e-11	9.4980246e-11	9.4437846e-11	9.1015348e-11	8.9814912e-11	9.5985185e-11	1.6171599e-10	1.5460039e-10	9.8197707e-11	1.2340212e-10	8.9839941e-11	1.0891462e-10	8.9326151e-11	9.0154655e-11	1.407876e-10	9.0500364e-11	9.0004455e-11	9.0579044e-11	9.0573084e-11	9.1445691e-11	9.1182242e-11	9.1295492e-11	9.2082272e-11	1.0540987e-10	9.4796664e-11	9.5483309e-11	9.8483811e-11	9.3353041e-11	1.0265971e-10	1.0738874e-10	9.5730077e-11	9.7122442e-11	1.4695312e-10	9.882594e-11	1.3181353e-10	1.5023137e-10	1.127019e-10	3.1383063e-10	4.2932058e-10	6.2825467e-10	2.2185231e-10	2.211752e-10	2.6835134e-09	2.4843756e-09	3.6746075e-09	3.7908272e-09
8.8594208e-11	8.9525234e-11	8.9696896e-11	8.9459669e-11	8.9234363e-11	8.9065082e-11	8.9456088e-11	8.9779149e-11	8.9533575e-11	8.9266546e-11	8.8737261e-11	8.8997136e-11	8.9184292e-11	8.9209327e-11	8.9229589e-11	8.9185485e-11	8.9586026e-11	8.9296348e-11	8.8838582e-11	8.8916069e-11	8.9059121e-11	8.9602714e-11	8.9035279e-11	8.9310656e-11	8.8817127e-11	8.8932764e-11	8.9645631e-11	8.9243897e-11	8.9203367e-11	8.9242704e-11	8.8627584e-11	8.9037666e-11	8.9228402e-11	8.9507353e-11	8.9109192e-11	8.9026939e-11	8.9848289e-11	8.9293968e-11	8.8835009e-11	8.9123493e-11	8.8651426e-11	8.9068662e-11	8.9661133e-11	8.9133034e-11	8.9286814e-11	8.9030512e-11	8.8689577e-11	8.8838582e-11	8.9634904e-11	8.8918456e-11	9.1076147e-11	8.9209327e-11	8.9234363e-11	8.9949617e-11	8.9031706e-11	9.041453e-11	8.9390523e-11	9.0083128e-11	8.9189059e-11	8.958722e-11	8.947755e-11	8.9642058e-11	9.0000875e-11	8.9371448e-11	8.9454895e-11	8.9743386e-11	9.2532884e-11	9.037758e-11	8.9564571e-11	9.252573e-11	9.1175088e-11	8.9897166e-11	8.9490658e-11	9.1301453e-11	9.8500499e-11	1.035204e-10	8.9450128e-11	8.9605101e-11	9.3226676e-11	8.9901933e-11	8.9475163e-11	8.9075809e-11	8.9316617e-11	8.9191446e-11	8.9776762e-11	8.9440594e-11	8.9344032e-11	8.9726698e-11	8.9247471e-11	8.9694509e-11	9.0878256e-11	8.967186e-11	8.9770802e-11	8.9707623e-11	8.9506159e-11	8.9429866e-11	8.9756494e-11	8.9508539e-11	8.936072e-11	8.9137801e-11	8.892561e-11	8.9242704e-11	8.9105612e-11	8.9285621e-11	8.8863618e-11	8.9102038e-11	8.9649212e-11	8.8897001e-11	9.0682753e-11	8.9297542e-11	8.912588e-11	8.8783751e-11	8.9711197e-11	8.9875704e-11	8.9576492e-11	9.1690072e-11	8.9112766e-11	8.9161643e-11	9.4309102e-11	8.8897001e-11	8.9055548e-11	8.9630137e-11	8.9134228e-11	8.9077003e-11	8.9131841e-11	8.9050781e-11	8.9426286e-11	8.9196213e-11	8.9344032e-11	8.8668115e-11	8.8980448e-11	8.8486919e-11	8.9318997e-11	9.0136773e-11	8.9276087e-11	8.8548904e-11	8.9123493e-11	8.9056741e-11	8.9613449e-11	8.8826661e-11	8.9363107e-11	8.920456e-11	9.9329003e-11	8.8923223e-11	8.9107999e-11	8.8982828e-11	8.8448769e-11	8.8993556e-11	8.9136608e-11	8.9211707e-11	8.8949452e-11	9.1834318e-11	8.8916069e-11	8.8556058e-11	8.9063888e-11	8.8961373e-11	8.8714605e-11	8.9340459e-11	8.9106805e-11	1.1139418e-10	9.6994884e-11	8.900667e-11	8.8837396e-11	8.9100845e-11	8.92737e-11	8.8655e-11	8.9531195e-11	8.924151e-11	8.915807e-11	8.9324957e-11	8.9161643e-11	8.9124687e-11	8.9419132e-11	8.884693e-11	8.9127074e-11	8.9364301e-11	8.9488278e-11	8.9717157e-11	8.9942463e-11	8.9571725e-11	8.9236743e-11	8.9364301e-11	8.9315423e-11	8.9338072e-11	8.9733845e-11	9.006048e-11	8.9711197e-11	8.9669473e-11	8.9978226e-11	8.9388143e-11	8.9313036e-11	8.962537e-11	9.0011602e-11	8.9832794e-11	8.9342839e-11	8.9863783e-11	8.9800604e-11	8.9864977e-11	8.9857823e-11	8.9648018e-11	8.9353573e-11	8.9916234e-11	8.9726698e-11	8.9919815e-11	8.9626556e-11	8.9890012e-11	9.0273865e-11	8.9662319e-11	8.9948424e-11	8.9563378e-11	1.010027e-10	1.305821e-10	1.1391069e-10	9.1065412e-11	8.9823253e-11	1.1356498e-10	1.3691331e-10	9.6192609e-11	9.0581424e-11	1.8707658e-10	8.9727885e-11	2.1595384e-10	8.9437013e-11	9.0338237e-11	1.6422297e-10	9.0956936e-11	9.0482483e-11	9.0813884e-11	9.1043957e-11	9.1923719e-11	9.1592317e-11	9.2027434e-11	9.2728387e-11	1.0352279e-10	1.1080886e-10	1.0813976e-10	1.4377499e-10	9.7360855e-11	1.6641999e-10	1.8396878e-10	1.0608698e-10	1.1668706e-10	2.579453e-10	1.3945962e-10	2.3079301e-10	2.6412511e-10	1.9697571e-10	1.7712202e-09	2.4642339e-09	3.1063487e-09	6.986704e-10	6.8534278e-10	4.051838e-09	4.0518144e-09	4.0518682e-09	4.0518655e-09
8.8296183e-11	8.9375028e-11	8.9483511e-11	8.939291e-11	8.8967334e-11	8.9011437e-11	8.9029319e-11	8.978511e-11	8.9568145e-11	8.9328538e-11	8.872772e-11	8.8448769e-11	8.9224822e-11	8.865262e-11	8.96659e-11	8.9265352e-11	8.9186679e-11	8.947755e-11	8.9165217e-11	8.9426286e-11	8.935476e-11	8.9576492e-11	8.8886266e-11	8.9400064e-11	8.924151e-11	8.9167604e-11	8.9622983e-11	8.8821894e-11	8.9179525e-11	8.9489471e-11	8.8707458e-11	8.9099651e-11	8.8956606e-11	8.9551457e-11	8.9318997e-11	8.9397677e-11	8.9591987e-11	8.9175951e-11	8.8842163e-11	8.9397677e-11	8.8691957e-11	8.9099651e-11	8.9452515e-11	8.9208134e-11	8.9299929e-11	8.9084157e-11	8.9338072e-11	8.8672882e-11	9.0303667e-11	8.9954384e-11	9.49874e-11	8.9379795e-11	8.8832622e-11	8.9994914e-11	8.9228402e-11	9.3224296e-11	9.0159422e-11	9.3004951e-11	8.9862597e-11	8.9583646e-11	8.9522847e-11	9.0511092e-11	8.998776e-11	8.9513313e-11	8.9748153e-11	9.0000875e-11	1.0738517e-10	9.2810641e-11	9.0978391e-11	1.0648275e-10	9.6458445e-11	8.9757687e-11	8.9845902e-11	8.9404831e-11	9.0024717e-11	8.9673054e-11	8.9417945e-11	8.9262972e-11	8.9458475e-11	8.9621789e-11	8.9445361e-11	8.8974487e-11	8.9264166e-11	8.923555e-11	8.9391716e-11	8.9533575e-11	8.9426286e-11	8.9483511e-11	8.9692122e-11	8.939291e-11	9.369279e-11	8.9466816e-11	8.9632517e-11	8.962775e-11	9.0043792e-11	8.9332111e-11	8.9994914e-11	8.9462049e-11	8.9107999e-11	8.9288008e-11	8.9153296e-11	8.9702856e-11	8.893395e-11	8.9143762e-11	8.8860044e-11	8.8929183e-11	8.9388143e-11	8.9051967e-11	9.6826804e-11	8.9149722e-11	8.9459669e-11	8.9236743e-11	8.9824446e-11	8.9508539e-11	8.9419132e-11	9.7321519e-11	8.9196213e-11	8.8861238e-11	8.9556224e-11	8.9515693e-11	8.9159256e-11	8.9323771e-11	8.8962566e-11	8.9013824e-11	8.9255818e-11	8.9214094e-11	9.0111738e-11	8.9246284e-11	8.9115153e-11	8.9134228e-11	8.9347613e-11	8.8608509e-11	8.9196213e-11	9.6892362e-11	8.8936337e-11	8.8597782e-11	8.8676462e-11	8.8671695e-11	8.9432246e-11	8.9156876e-11	8.8941104e-11	8.8945872e-11	1.0159994e-10	8.9394103e-11	8.9419132e-11	8.8956606e-11	8.8837396e-11	8.9011437e-11	8.8898187e-11	8.9122307e-11	8.8916069e-11	8.9264166e-11	8.8720566e-11	8.8359361e-11	9.2467319e-11	8.9133034e-11	8.9189059e-11	8.9652785e-11	8.9043627e-11	1.4535452e-10	1.4356519e-10	8.9215288e-11	8.8759909e-11	8.8930377e-11	8.9178331e-11	8.8624011e-11	8.920098e-11	8.9028125e-11	8.927966e-11	8.9105612e-11	8.9103232e-11	8.9193826e-11	8.9533575e-11	8.8275914e-11	8.8987595e-11	8.9456088e-11	8.9575299e-11	9.0680366e-11	9.0126046e-11	8.9191446e-11	8.9086544e-11	8.9115153e-11	8.951212e-11	8.9384562e-11	8.9496618e-11	9.0264331e-11	8.9096078e-11	8.9224822e-11	9.0023523e-11	8.9193826e-11	8.923913e-11	8.9855443e-11	8.9544303e-11	8.9853056e-11	8.9690935e-11	9.0126046e-11	8.998776e-11	8.9946037e-11	8.9679014e-11	8.9462049e-11	8.9733845e-11	8.994723e-11	9.0216647e-11	9.0666065e-11	8.9680201e-11	8.9636097e-11	9.2526924e-11	9.040857e-11	8.9965112e-11	8.9289194e-11	1.6678596e-10	1.45885e-10	1.1935616e-10	9.0168963e-11	8.9655172e-11	9.9437486e-11	1.3765121e-10	9.9953656e-11	9.0296513e-11	1.4934445e-10	8.9379795e-11	2.371397e-10	8.966828e-11	9.0055713e-11	9.2224131e-11	9.045268e-11	9.1251381e-11	9.1121444e-11	9.2773685e-11	9.2708119e-11	9.299303e-11	9.3791731e-11	9.8455202e-11	1.3209606e-10	1.9329931e-10	1.858058e-10	2.5271918e-10	1.2438799e-10	3.080752e-10	3.841045e-10	1.77063e-10	2.0453358e-10	1.2070647e-09	2.4430299e-10	8.2103874e-10	1.2557437e-09	4.5501256e-10	4.0221861e-09	4.0518153e-09	4.0518597e-09	3.247222e-09	3.2159033e-09	4.0518335e-09	4.0518393e-09	4.0518682e-09	4.0518655e-09
8.8372476e-11	8.9414365e-11	8.932019e-11	8.9196213e-11	8.9073429e-11	8.8864811e-11	8.8685996e-11	8.9291581e-11	8.9451321e-11	8.9422712e-11	8.8825475e-11	8.8079224e-11	8.9113959e-11	8.8726526e-11	8.9538342e-11	8.9544303e-11	8.9264166e-11	8.9488278e-11	8.9215288e-11	8.8932764e-11	8.9137801e-11	8.9960345e-11	8.8606129e-11	8.924151e-11	8.8864811e-11	8.9249858e-11	8.9838754e-11	8.8624011e-11	8.9365494e-11	8.9316617e-11	8.8743221e-11	8.9016204e-11	8.8854084e-11	8.9425092e-11	8.9628943e-11	8.935476e-11	8.9680201e-11	8.9146149e-11	8.9062702e-11	8.9478737e-11	8.8827855e-11	8.9234363e-11	8.9121113e-11	8.8863618e-11	8.9326151e-11	8.8855277e-11	8.9361914e-11	8.9547883e-11	9.3400725e-11	9.2613944e-11	1.2112761e-10	8.908773e-11	8.9113959e-11	9.4852695e-11	9.1849812e-11	1.0047818e-10	9.119297e-11	1.0058428e-10	9.0967664e-11	8.8955412e-11	8.9948424e-11	9.3949085e-11	9.6465599e-11	8.9717157e-11	9.2330227e-11	9.1169128e-11	9.6416722e-11	1.0940696e-10	1.0198737e-10	1.6839172e-10	1.3419056e-10	8.9589607e-11	8.9873324e-11	8.923913e-11	8.9501392e-11	8.9969879e-11	8.9730272e-11	8.9199786e-11	8.9385756e-11	8.9195019e-11	9.0056906e-11	8.9080583e-11	8.9428673e-11	8.9189059e-11	8.9347613e-11	8.9986574e-11	8.8972101e-11	8.9301115e-11	8.9599141e-11	8.9262972e-11	1.150992e-10	8.9764841e-11	8.9595567e-11	8.9376222e-11	9.0065247e-11	8.9888819e-11	8.9566951e-11	8.9600334e-11	8.9324957e-11	8.9380989e-11	8.9435827e-11	8.9472776e-11	8.9022165e-11	8.9727885e-11	8.9289194e-11	8.8958986e-11	8.9229589e-11	8.8967334e-11	1.1223222e-10	8.8912495e-11	8.9588413e-11	8.9421519e-11	9.0009222e-11	8.8820701e-11	8.9721924e-11	1.3380314e-10	8.9533575e-11	8.9135414e-11	8.9556224e-11	9.0303667e-11	8.8634738e-11	8.912588e-11	8.8745601e-11	8.8981635e-11	8.9148529e-11	8.9068662e-11	9.6344002e-11	8.947397e-11	8.9507353e-11	9.1053491e-11	8.9468009e-11	8.8647853e-11	8.9389329e-11	1.1094833e-10	8.9016204e-11	8.9148529e-11	8.8780171e-11	8.885289e-11	8.8757522e-11	8.9729078e-11	8.8730107e-11	8.8788518e-11	8.9485891e-11	8.9383369e-11	8.9282047e-11	8.9229589e-11	8.8685996e-11	8.9597947e-11	8.8570366e-11	8.9061508e-11	8.911992e-11	9.1064226e-11	8.8831435e-11	8.8739641e-11	9.6096048e-11	8.889104e-11	8.9432246e-11	8.9608675e-11	8.8777791e-11	1.9253875e-10	1.7716791e-10	8.9530001e-11	8.8562019e-11	8.8849317e-11	8.9553844e-11	8.8663347e-11	8.9168797e-11	8.9464436e-11	8.9122307e-11	8.924509e-11	8.9251051e-11	8.9714777e-11	8.9591987e-11	8.8817127e-11	8.9248664e-11	9.0161809e-11	9.0374e-11	1.0149027e-10	8.9786296e-11	8.9410791e-11	8.9154489e-11	8.9265352e-11	8.9530001e-11	8.9397677e-11	8.9494238e-11	9.0196378e-11	8.9169991e-11	8.9100845e-11	8.9488278e-11	8.9727885e-11	8.9718351e-11	8.9756494e-11	8.9522847e-11	9.0132006e-11	8.9644438e-11	9.0372806e-11	8.9895973e-11	8.9922195e-11	8.9780336e-11	8.975292e-11	8.971239e-11	8.9643251e-11	9.5565562e-11	9.5547688e-11	9.0561163e-11	9.0676792e-11	9.624148e-11	9.202028e-11	8.9681394e-11	9.0178497e-11	1.2868191e-10	1.1911298e-10	1.07862e-10	8.9792257e-11	8.9411985e-11	9.74145e-11	2.7847433e-10	1.4461185e-10	9.0834146e-11	9.9470862e-11	8.9695702e-11	1.6241694e-10	9.0592152e-11	9.017373e-11	8.9817292e-11	9.0439566e-11	9.3356621e-11	9.1578016e-11	9.5664511e-11	9.5715769e-11	9.6260555e-11	9.7188008e-11	1.0262872e-10	2.266493e-10	4.442873e-10	3.8999343e-10	1.140559e-09	2.1985555e-10	1.7157521e-09	2.2365048e-09	3.4293318e-10	5.1832105e-10	3.8373544e-09	9.9042796e-10	3.4590377e-09	3.8633852e-09	2.5492157e-09	4.05185e-09	4.0518358e-09	4.0518633e-09	4.0518571e-09	4.0518358e-09	4.0518264e-09	4.0518415e-09	4.0518717e-09	4.0518655e-09
8.8845736e-11	8.9693315e-11	8.9658746e-11	8.861447e-11	8.9210521e-11	8.8402279e-11	8.911992e-11	8.935238e-11	8.9406024e-11	8.9429866e-11	8.9261779e-11	8.849884e-11	8.9252244e-11	8.9408404e-11	8.9136608e-11	8.9549076e-11	8.8947065e-11	8.8974487e-11	8.912588e-11	8.8935144e-11	8.9404831e-11	8.9695702e-11	8.9017398e-11	8.8984022e-11	8.8750368e-11	8.8844543e-11	8.9377408e-11	8.9503772e-11	8.9270126e-11	8.8857657e-11	8.8529836e-11	8.8897001e-11	8.8989982e-11	8.9335692e-11	8.9384562e-11	8.9620596e-11	8.9107999e-11	8.9026939e-11	8.9150916e-11	8.9465629e-11	8.8438042e-11	8.9111572e-11	8.9491851e-11	8.9296348e-11	8.9067469e-11	8.9912661e-11	9.1759211e-11	9.2462552e-11	1.0476852e-10	1.1029626e-10	2.2915865e-10	8.8875539e-11	8.8888653e-11	1.1485601e-10	9.6202143e-11	1.7016435e-10	1.0310436e-10	1.7842675e-10	9.3685636e-11	8.9056741e-11	9.2072731e-11	1.1851932e-10	1.119175e-10	9.3657027e-11	9.1709147e-11	9.5361719e-11	9.6782693e-11	1.5504505e-10	1.2587334e-10	1.2294436e-10	1.079383e-10	8.9638477e-11	8.9714777e-11	8.9122307e-11	8.9463242e-11	9.0520626e-11	8.9588413e-11	8.8920843e-11	8.9496618e-11	8.9470396e-11	9.0539701e-11	8.9169991e-11	8.9402444e-11	8.9776762e-11	8.9464436e-11	8.9974653e-11	8.8669308e-11	8.9051967e-11	8.9751727e-11	8.9032899e-11	1.7168784e-10	8.916641e-11	8.939529e-11	8.8936337e-11	8.9663513e-11	8.9367874e-11	8.9466816e-11	8.91986e-11	8.9547883e-11	8.9150916e-11	8.9444167e-11	8.9252244e-11	8.8900574e-11	8.9522847e-11	8.9088924e-11	8.9240323e-11	8.8957793e-11	8.8976868e-11	2.920475e-10	8.8882693e-11	8.9227209e-11	8.9031706e-11	8.9718351e-11	8.8567979e-11	8.9299929e-11	2.9518868e-10	8.943344e-11	8.8711032e-11	8.9617022e-11	8.9541922e-11	8.8755142e-11	8.9321384e-11	8.9100845e-11	8.9066275e-11	8.9177138e-11	8.9278467e-11	1.094308e-10	8.9148529e-11	9.2425595e-11	9.8484998e-11	8.9369068e-11	8.8920843e-11	8.9005477e-11	2.6928687e-10	8.8888653e-11	8.8937531e-11	8.849288e-11	8.9020978e-11	8.8802826e-11	8.9372641e-11	8.8675269e-11	8.9234363e-11	8.9093691e-11	8.8814747e-11	8.9468009e-11	8.9142568e-11	8.8780171e-11	8.9072236e-11	8.8861238e-11	8.935476e-11	8.9472776e-11	9.5428478e-11	8.8823088e-11	9.0017563e-11	1.3642694e-10	8.8644272e-11	9.0585005e-11	8.9309463e-11	8.9071042e-11	1.8997574e-10	1.5215183e-10	8.9365494e-11	8.8606129e-11	8.9009057e-11	8.9156876e-11	8.8819514e-11	8.8864811e-11	9.0741165e-11	8.9475163e-11	8.958722e-11	8.9503772e-11	8.908535e-11	9.4713216e-11	8.8889847e-11	8.947397e-11	9.1874848e-11	9.6855413e-11	1.2492801e-10	8.9363107e-11	8.9100845e-11	8.9667093e-11	8.9150916e-11	8.9109192e-11	8.9308269e-11	8.9570532e-11	8.9924582e-11	8.9442974e-11	8.9620596e-11	8.9510926e-11	8.9969879e-11	8.9569338e-11	8.9965112e-11	8.9758881e-11	8.9955578e-11	8.9704043e-11	9.0190418e-11	8.9783916e-11	8.9870937e-11	8.9720738e-11	8.9222442e-11	8.9440594e-11	8.9748153e-11	1.0195161e-10	1.2092258e-10	9.1126211e-11	9.1873655e-11	1.381948e-10	1.026609e-10	8.9618216e-11	9.0147501e-11	9.174133e-11	9.2408907e-11	9.1116677e-11	9.0679179e-11	8.9347613e-11	1.2791658e-10	2.5149013e-10	1.511147e-10	9.4038492e-11	1.1955048e-10	8.9568145e-11	1.0572816e-10	8.9530001e-11	9.0230948e-11	9.0245256e-11	9.1164361e-11	9.8647125e-11	9.2653281e-11	1.0956193e-10	1.0868097e-10	1.1541629e-10	1.2717033e-10	1.5083815e-10	7.84451e-10	2.531692e-09	2.2668984e-09	3.7938968e-09	6.6989564e-10	4.0139239e-09	4.0504626e-09	1.9573905e-09	2.7842835e-09	4.0518477e-09	3.6605743e-09	4.0518309e-09	4.0518096e-09	4.0518464e-09	4.0518477e-09	4.0518309e-09	4.0518584e-09	4.05185e-09	4.0518322e-09	4.0518229e-09	4.0518406e-09	4.0518717e-09	4.0518655e-09
8.8956606e-11	8.9540729e-11	8.9745766e-11	8.8532216e-11	8.8907728e-11	8.8897001e-11	8.8742028e-11	8.8938724e-11	8.9428673e-11	8.94394e-11	8.9134228e-11	8.9080583e-11	8.8792092e-11	8.916403e-11	8.9142568e-11	8.9400064e-11	8.924509e-11	8.8471418e-11	8.8979255e-11	8.8950645e-11	8.9349993e-11	8.9328538e-11	8.9494238e-11	8.9096078e-11	8.9129454e-11	8.8958986e-11	8.9221248e-11	8.9370261e-11	8.9484697e-11	8.8898187e-11	8.8932764e-11	8.8906535e-11	8.9135414e-11	8.9556224e-11	8.8968527e-11	8.8985215e-11	8.9708817e-11	8.8962566e-11	8.8831435e-11	8.9115153e-11	8.8827855e-11	8.8782558e-11	8.8912495e-11	8.9690935e-11	8.927966e-11	9.1896303e-11	9.5983992e-11	1.125064e-10	1.9362235e-10	1.7342593e-10	1.4770295e-10	8.9141375e-11	8.903886e-11	9.6076973e-11	1.588645e-10	2.3224141e-10	1.2213612e-10	1.9226815e-10	1.1889363e-10	8.9059121e-11	1.1261488e-10	1.3785148e-10	9.7443109e-11	9.9563843e-11	9.8414665e-11	1.0911012e-10	9.3183766e-11	1.5572334e-10	1.0072375e-10	1.2521888e-10	9.3847763e-11	8.9915048e-11	8.9147335e-11	8.9921008e-11	9.0437186e-11	9.1459999e-11	8.9307076e-11	8.9016204e-11	8.924509e-11	8.9688548e-11	9.948755e-11	8.9121113e-11	8.9327344e-11	8.9694509e-11	8.9767228e-11	8.9888819e-11	8.8985215e-11	8.8945872e-11	8.9363107e-11	8.8937531e-11	1.3912584e-10	8.9056741e-11	8.936072e-11	8.9150916e-11	8.9750533e-11	8.9181912e-11	8.9881665e-11	8.9327344e-11	8.9434633e-11	8.9434633e-11	8.9305889e-11	8.8888653e-11	8.9295155e-11	8.9643251e-11	8.9088924e-11	8.892799e-11	8.9288008e-11	8.8783751e-11	2.65167e-10	8.8953026e-11	8.8993556e-11	8.9053161e-11	8.9742193e-11	8.8575133e-11	8.9571725e-11	1.3790036e-10	8.9071042e-11	8.90472e-11	9.2548379e-11	8.9184292e-11	8.9147335e-11	8.899833e-11	8.893395e-11	8.8988789e-11	8.9237936e-11	8.9581259e-11	2.4797703e-10	8.9276087e-11	1.1162663e-10	1.3182545e-10	8.9177138e-11	8.9046007e-11	8.9148529e-11	4.1156556e-10	8.8818321e-11	8.8836202e-11	8.8992369e-11	8.9161643e-11	8.8935144e-11	8.9423906e-11	8.8784945e-11	8.8935144e-11	8.9117533e-11	8.8672882e-11	8.9309463e-11	8.8955412e-11	8.8752755e-11	8.9127074e-11	8.9208134e-11	8.8913689e-11	8.9456088e-11	1.3642336e-10	8.9031706e-11	9.4198233e-11	1.8913413e-10	8.8886266e-11	8.8662154e-11	8.9779149e-11	8.9134228e-11	1.70398e-10	9.6632487e-11	8.9116346e-11	8.8976868e-11	8.9258205e-11	8.9148529e-11	8.8576327e-11	8.8863618e-11	8.9340459e-11	8.9782723e-11	9.0210686e-11	8.9012631e-11	8.9231976e-11	1.0482813e-10	8.9460855e-11	8.9414365e-11	8.9729078e-11	9.4044453e-11	9.0468175e-11	8.9503772e-11	8.9602714e-11	8.9483511e-11	8.9524041e-11	8.9138995e-11	8.9130647e-11	8.9487084e-11	9.0180884e-11	8.9373835e-11	8.9295155e-11	8.9216481e-11	8.9714777e-11	8.9611062e-11	8.9656359e-11	8.9243897e-11	8.9441787e-11	8.9905507e-11	9.0598112e-11	8.9694509e-11	8.9873324e-11	8.9644438e-11	8.9534768e-11	9.0017563e-11	8.9886439e-11	8.9923388e-11	1.1120582e-10	1.0189677e-10	1.1961009e-10	2.2167708e-10	9.6302279e-11	8.9531195e-11	8.9329731e-11	1.0244037e-10	9.275223e-11	8.9513313e-11	9.5241315e-11	8.9720738e-11	2.5661015e-10	1.25381e-10	1.284113e-10	9.7071177e-11	8.990074e-11	8.9864977e-11	9.0407383e-11	8.9547883e-11	9.048725e-11	9.0912826e-11	9.2051276e-11	1.4737511e-10	9.6181875e-11	1.8946433e-10	1.8576647e-10	2.027383e-10	2.2444631e-10	2.6555683e-10	3.4070422e-09	4.0518682e-09	4.0508406e-09	4.0518562e-09	3.1844487e-09	4.0518189e-09	4.0518513e-09	4.0398231e-09	4.0518393e-09	4.05185e-09	4.051838e-09	4.0518264e-09	4.0518131e-09	4.0518464e-09	4.0518491e-09	4.05183e-09	4.0518597e-09	4.0518464e-09	4.0518309e-09	4.0518273e-09	4.051838e-09	4.0518655e-09	4.051862e-09
8.9323771e-11	8.9584833e-11	8.9708817e-11	8.8945872e-11	8.9165217e-11	8.8986409e-11	8.8649039e-11	8.8881499e-11	8.9369068e-11	8.9391716e-11	8.9444167e-11	8.9107999e-11	8.9011437e-11	8.8968527e-11	8.9046007e-11	8.9113959e-11	8.9131841e-11	8.8997136e-11	8.916045e-11	8.8823088e-11	8.9196213e-11	8.920098e-11	8.9289194e-11	8.9082963e-11	8.9407211e-11	8.889104e-11	8.9798217e-11	8.92737e-11	8.9379795e-11	8.8943491e-11	8.8817127e-11	8.9149722e-11	8.8513141e-11	8.9756494e-11	8.9243897e-11	8.9168797e-11	9.0121278e-11	8.8904148e-11	8.9246284e-11	8.9590793e-11	8.8603742e-11	8.947397e-11	8.9367874e-11	9.0288173e-11	9.0263137e-11	9.9201453e-11	1.3564015e-10	1.6662265e-10	1.8056059e-10	1.1402274e-10	9.1859347e-11	8.9370261e-11	8.9271313e-11	1.0589744e-10	1.869836e-10	1.0469938e-10	9.2840444e-11	9.517933e-11	1.8132235e-10	8.9162837e-11	1.405623e-10	1.3845231e-10	1.347735e-10	1.3018395e-10	1.1905575e-10	9.963895e-11	9.4684607e-11	1.0166789e-10	8.9177138e-11	1.1647965e-10	9.3194494e-11	9.0604073e-11	9.0241682e-11	9.0928327e-11	9.072209e-11	8.9652785e-11	8.9156876e-11	8.9400064e-11	8.9427479e-11	8.9761268e-11	9.5236548e-11	8.9159256e-11	8.9017398e-11	8.9218861e-11	9.017969e-11	9.0002068e-11	8.9171177e-11	8.9181912e-11	8.9266546e-11	8.9576492e-11	9.3029986e-11	8.9493045e-11	8.9355953e-11	8.9607488e-11	8.9862597e-11	8.9428673e-11	8.9541922e-11	8.9161643e-11	8.9285621e-11	8.9689742e-11	8.9168797e-11	8.9290388e-11	8.9141375e-11	8.9303502e-11	8.9062702e-11	8.8963753e-11	8.9462049e-11	8.861447e-11	2.1427179e-10	8.9574105e-11	8.8938724e-11	8.893157e-11	8.9228402e-11	8.9291581e-11	8.9347613e-11	8.9701663e-11	8.8963753e-11	8.8849317e-11	9.6246254e-11	8.9210521e-11	8.9233169e-11	8.877421e-11	8.8858851e-11	8.9061508e-11	8.9445361e-11	8.9475163e-11	5.0413751e-10	8.9603908e-11	1.4173414e-10	3.248706e-10	8.9431053e-11	8.9246284e-11	8.9286814e-11	1.7311598e-10	8.826042e-11	8.9334498e-11	8.9050781e-11	8.9022165e-11	8.9307076e-11	9.0021143e-11	8.9508539e-11	8.9026939e-11	8.916403e-11	8.9330918e-11	8.9407211e-11	8.9043627e-11	8.8778984e-11	8.9131841e-11	8.9035279e-11	8.8877926e-11	8.9284427e-11	1.88159e-10	8.9242704e-11	8.9670667e-11	1.6622449e-10	8.8584667e-11	8.8821894e-11	8.9288008e-11	8.9046007e-11	1.892438e-10	8.9859016e-11	8.87313e-11	8.876825e-11	8.9303502e-11	8.9437013e-11	8.8455923e-11	8.9277273e-11	8.8793285e-11	8.8964947e-11	9.7241645e-11	8.8901768e-11	8.9460855e-11	2.1374369e-10	8.9951997e-11	9.2846404e-11	9.0216647e-11	8.9391716e-11	8.923555e-11	8.9394103e-11	8.9234363e-11	8.8944685e-11	8.9028125e-11	8.9756494e-11	8.9560991e-11	8.9446554e-11	8.9957958e-11	8.9835174e-11	8.935476e-11	8.9266546e-11	8.9459669e-11	8.9968692e-11	8.962537e-11	8.9599141e-11	8.9781529e-11	8.9771995e-11	9.1334829e-11	8.9493045e-11	8.9681394e-11	8.962775e-11	8.9693315e-11	9.2766531e-11	9.2137104e-11	9.210134e-11	1.7335916e-10	1.2504006e-10	1.2561703e-10	1.2544657e-10	9.9257477e-11	8.9800604e-11	8.9760074e-11	1.403668e-10	1.0625625e-10	8.9942463e-11	1.136973e-10	8.9868557e-11	3.6176587e-10	9.5089922e-11	9.0483676e-11	9.2264661e-11	8.9868557e-11	8.998538e-11	8.9910281e-11	8.9863783e-11	9.1519604e-11	9.1372972e-11	9.2851171e-11	2.5939728e-10	1.1069323e-10	4.1016723e-10	3.8824224e-10	5.0323629e-10	7.2609452e-10	1.2586513e-09	4.0518549e-09	4.0518464e-09	4.0518526e-09	4.0518549e-09	4.0518264e-09	4.0518264e-09	4.0518464e-09	4.0518429e-09	4.051838e-09	4.0518513e-09	4.0518415e-09	4.0518273e-09	4.0518096e-09	4.0518429e-09	4.0518513e-09	4.0518393e-09	4.0518562e-09	4.0518442e-09	4.0518309e-09	4.0518344e-09	4.0518335e-09	4.0518655e-09	4.0518606e-09
8.9322577e-11	8.9700469e-11	8.9431053e-11	8.9011437e-11	8.9255818e-11	8.9042433e-11	8.8690763e-11	8.8926803e-11	8.9829214e-11	8.9147335e-11	8.9377408e-11	8.9168797e-11	8.9118726e-11	8.9180718e-11	8.9005477e-11	8.9285621e-11	8.9137801e-11	8.8719379e-11	8.9247471e-11	8.9067469e-11	8.9082963e-11	8.939291e-11	8.8808787e-11	8.8857657e-11	8.8858851e-11	8.9135414e-11	8.9650398e-11	8.982206e-11	8.975292e-11	8.8835009e-11	8.8944685e-11	8.8947065e-11	8.8619244e-11	8.8956606e-11	8.9421519e-11	8.8954219e-11	8.9690935e-11	8.865262e-11	8.9034086e-11	8.9293968e-11	8.9410791e-11	8.9801798e-11	9.0121278e-11	9.127403e-11	9.1440924e-11	1.506951e-10	2.1705653e-10	1.4190818e-10	9.2518576e-11	8.9334498e-11	1.0587479e-10	8.904124e-11	8.9469203e-11	1.2338901e-10	9.2106114e-11	9.0959316e-11	9.2486387e-11	1.0802532e-10	1.1813904e-10	8.9375028e-11	1.0857249e-10	2.0917083e-10	1.2048389e-10	1.3948584e-10	9.8103532e-11	8.9682588e-11	8.9934116e-11	8.9808952e-11	8.9236743e-11	9.3568812e-11	9.0595732e-11	8.9446554e-11	8.9468009e-11	8.9216481e-11	8.9349993e-11	8.9527614e-11	8.9187865e-11	8.91986e-11	9.1519604e-11	8.982802e-11	8.9956771e-11	8.9180718e-11	8.9323771e-11	8.9211707e-11	9.022022e-11	8.9679014e-11	8.9502579e-11	8.9105612e-11	8.9434633e-11	8.9789877e-11	8.9737426e-11	9.0015183e-11	8.9594374e-11	8.9150916e-11	8.9600334e-11	8.947755e-11	8.9808952e-11	8.8920843e-11	8.9050781e-11	8.98316e-11	8.8905341e-11	8.8911302e-11	8.9231976e-11	8.8989982e-11	8.8694344e-11	8.8486919e-11	8.9293968e-11	8.8413006e-11	6.1705974e-10	8.9329731e-11	8.9143762e-11	8.8961373e-11	8.9189059e-11	8.9290388e-11	8.9603908e-11	8.9835174e-11	8.9097271e-11	8.9050781e-11	1.4693881e-10	8.9210521e-11	8.9131841e-11	8.8485726e-11	8.8984022e-11	8.9061508e-11	8.9345226e-11	8.9153296e-11	2.538445e-10	8.9721924e-11	3.5149839e-10	3.1897093e-10	8.96659e-11	8.908535e-11	8.8988789e-11	8.9869744e-11	8.8770637e-11	8.9330918e-11	8.8701498e-11	8.8734874e-11	8.8773024e-11	8.9099651e-11	9.0681559e-11	8.92737e-11	8.9348799e-11	8.9020978e-11	8.9589607e-11	9.0166576e-11	8.8647853e-11	8.9221248e-11	8.9025745e-11	8.9007864e-11	8.9499005e-11	1.7897034e-10	8.9422712e-11	8.8860044e-11	1.044705e-10	8.8782558e-11	8.8631165e-11	8.9122307e-11	8.9100845e-11	1.3119961e-10	8.95145e-11	8.9024552e-11	8.849288e-11	8.9842328e-11	8.9289194e-11	8.8875539e-11	8.8900574e-11	8.915807e-11	8.9050781e-11	9.8220355e-11	8.9296348e-11	8.9438207e-11	3.3889319e-10	8.9570532e-11	9.4979059e-11	9.3236217e-11	8.916045e-11	8.8899381e-11	8.9351186e-11	8.8945872e-11	9.0557582e-11	8.916403e-11	9.0081942e-11	8.9838754e-11	8.9695702e-11	9.0077168e-11	8.9743386e-11	8.9782723e-11	8.9357147e-11	8.9589607e-11	8.9704043e-11	8.9969879e-11	8.9327344e-11	9.0526586e-11	8.9767228e-11	9.8544603e-11	8.9667093e-11	8.9818486e-11	8.9437013e-11	8.947159e-11	1.040795e-10	9.6521624e-11	1.0247255e-10	1.5563155e-10	9.0071207e-11	8.9501392e-11	9.1294299e-11	1.6428377e-10	8.9664706e-11	8.9850676e-11	9.3325625e-11	9.6915018e-11	8.9612255e-11	9.0310821e-11	9.0016376e-11	3.1050348e-10	1.4325763e-10	9.0981972e-11	9.0620768e-11	9.0213066e-11	8.9875704e-11	9.0285786e-11	9.0092669e-11	9.4694148e-11	9.3178999e-11	9.5647823e-11	1.2405564e-09	1.9124413e-10	2.361932e-09	2.241402e-09	2.7328411e-09	3.2978502e-09	3.863204e-09	4.0518549e-09	4.0518513e-09	4.0518513e-09	4.0518562e-09	4.0518335e-09	4.0518344e-09	4.0518429e-09	4.0518429e-09	4.05183e-09	4.0518562e-09	4.0518393e-09	4.051838e-09	4.0518109e-09	4.0518322e-09	4.0518491e-09	4.0518406e-09	4.0518513e-09	4.0518491e-09	4.0518335e-09	4.0518358e-09	4.0518335e-09	4.0518655e-09	4.0518655e-09
8.8716992e-11	9.0153461e-11	8.9124687e-11	8.9124687e-11	8.9218861e-11	8.8486919e-11	8.8879119e-11	8.8976868e-11	8.9376222e-11	8.9768415e-11	8.9185485e-11	8.9020978e-11	8.8837396e-11	8.9224822e-11	8.9209327e-11	8.9335692e-11	8.9366681e-11	8.8840969e-11	8.9397677e-11	8.8993556e-11	8.908773e-11	8.9226015e-11	8.9191446e-11	8.8986409e-11	8.939529e-11	8.9448934e-11	8.9205747e-11	8.954669e-11	8.9168797e-11	8.9086544e-11	8.9043627e-11	8.9072236e-11	8.8985215e-11	8.9143762e-11	8.9298735e-11	8.8750368e-11	8.9543116e-11	8.85799e-11	8.9243897e-11	8.9670667e-11	9.0374e-11	8.9859016e-11	9.4838387e-11	1.097932e-10	1.149633e-10	1.6088034e-10	1.4031078e-10	9.6709973e-11	9.0239295e-11	9.0413343e-11	1.5135432e-10	8.9261779e-11	8.9264166e-11	1.3494159e-10	8.923555e-11	8.9918621e-11	1.0141517e-10	1.4932539e-10	1.1288429e-10	9.0450293e-11	1.0089899e-10	1.5619303e-10	9.3487745e-11	1.0134364e-10	9.6075779e-11	9.1737756e-11	9.0769774e-11	9.0435992e-11	8.9597947e-11	8.9251051e-11	8.9646825e-11	8.947397e-11	8.8975674e-11	8.9562184e-11	8.9237936e-11	8.9575299e-11	8.9516887e-11	9.0563543e-11	9.4207774e-11	9.0434799e-11	8.9836368e-11	8.9301115e-11	8.9068662e-11	8.872534e-11	8.9423906e-11	8.9977033e-11	8.9470396e-11	8.8999516e-11	8.9427479e-11	8.9233169e-11	8.9494238e-11	8.9721924e-11	8.9528808e-11	8.9055548e-11	8.9494238e-11	8.9658746e-11	8.9751727e-11	8.8913689e-11	8.9620596e-11	8.9612255e-11	8.8786131e-11	8.920456e-11	8.889104e-11	8.9186679e-11	8.9162837e-11	8.8840969e-11	8.9344032e-11	8.818174e-11	5.6361699e-10	9.2556726e-11	8.9115153e-11	8.9220055e-11	8.9340459e-11	8.9168797e-11	8.9731465e-11	8.9385756e-11	8.892561e-11	8.9046007e-11	2.562299e-10	8.951808e-11	8.9189059e-11	8.8653813e-11	8.8858851e-11	8.9185485e-11	8.9324957e-11	8.9154489e-11	2.5218869e-10	8.9165217e-11	3.8256789e-10	1.4506961e-10	8.9748153e-11	8.8627584e-11	8.9371448e-11	8.9267739e-11	8.8972101e-11	8.9019785e-11	8.8490493e-11	8.8904148e-11	8.869315e-11	8.9326151e-11	9.1929679e-11	8.9055548e-11	8.8870772e-11	8.955503e-11	8.9602714e-11	9.3125355e-11	8.8919649e-11	8.9129454e-11	8.8888653e-11	8.9003097e-11	8.9367874e-11	1.2269641e-10	8.9600334e-11	8.888746e-11	8.8724146e-11	8.899833e-11	8.9092504e-11	8.9411985e-11	8.888508e-11	8.8783751e-11	8.9197406e-11	8.9288008e-11	8.8767063e-11	9.0592152e-11	8.951212e-11	8.8726526e-11	8.9336878e-11	8.9054354e-11	8.9221248e-11	8.9133034e-11	8.9622983e-11	8.9323771e-11	2.5034572e-10	8.962775e-11	8.9830407e-11	9.8899847e-11	8.9222442e-11	8.9179525e-11	9.0008029e-11	8.9292775e-11	9.6262942e-11	8.9046007e-11	8.9861403e-11	8.9770802e-11	8.9636097e-11	8.9694509e-11	8.9265352e-11	9.0078361e-11	8.9556224e-11	8.990074e-11	9.0041405e-11	8.9836368e-11	8.9186679e-11	9.1302639e-11	9.0331083e-11	1.2899543e-10	8.9806565e-11	9.0054519e-11	8.963371e-11	8.986617e-11	1.6942883e-10	9.0259564e-11	1.0947252e-10	9.8836668e-11	8.915807e-11	8.9370261e-11	8.9781529e-11	2.1934296e-10	8.9260585e-11	8.9917428e-11	9.6451291e-11	9.0359699e-11	8.9463242e-11	8.9963918e-11	9.0229761e-11	1.87315e-10	1.6920114e-10	9.2288503e-11	9.0557582e-11	9.0559969e-11	8.9936503e-11	9.0462214e-11	9.2448244e-11	1.0581041e-10	9.7661268e-11	1.0617757e-10	3.8578394e-09	4.2012357e-10	4.0515737e-09	4.0504995e-09	4.0518513e-09	4.0518682e-09	4.0518513e-09	4.0518513e-09	4.0518442e-09	4.0518491e-09	4.0518562e-09	4.0518344e-09	4.051838e-09	4.0518429e-09	4.0518442e-09	4.05183e-09	4.0518526e-09	4.0518464e-09	4.0518322e-09	4.0518144e-09	4.0518264e-09	4.0518429e-09	4.0518406e-09	4.0518535e-09	4.0518406e-09	4.0518322e-09	4.0518344e-09	4.0518344e-09	4.0518655e-09	4.0518597e-09
8.8849317e-11	8.95145e-11	8.9092504e-11	8.9301115e-11	8.8920843e-11	8.8559639e-11	8.9040046e-11	8.889342e-11	8.9378602e-11	8.9700469e-11	8.9364301e-11	8.9305889e-11	8.9072236e-11	8.888746e-11	8.9755307e-11	8.9215288e-11	8.896018e-11	8.8486919e-11	8.9210521e-11	8.8759909e-11	8.900071e-11	8.9161643e-11	8.9271313e-11	8.955503e-11	8.9146149e-11	8.9655172e-11	8.9385756e-11	8.935476e-11	8.9199786e-11	8.8854084e-11	8.9011437e-11	8.9323771e-11	8.9165217e-11	8.9080583e-11	8.8807593e-11	8.9123493e-11	8.9802991e-11	8.9028125e-11	8.9557417e-11	9.053136e-11	9.490872e-11	1.0056043e-10	1.2312079e-10	1.2469674e-10	1.0875727e-10	9.4223268e-11	9.0892564e-11	1.4114523e-10	9.3890673e-11	9.1961869e-11	9.8916542e-11	8.9408404e-11	8.8719379e-11	1.6776348e-10	9.0991506e-11	8.9698082e-11	9.1518411e-11	9.6830377e-11	1.7398978e-10	9.7044955e-11	8.9684975e-11	9.3684442e-11	9.3912135e-11	1.0230804e-10	1.101854e-10	9.2118035e-11	9.53796e-11	9.0842493e-11	8.935476e-11	8.9286814e-11	8.9177138e-11	8.9100845e-11	8.9001903e-11	8.9884052e-11	8.9385756e-11	8.9333305e-11	8.9613449e-11	9.5221053e-11	1.5375282e-10	9.3569999e-11	9.0040218e-11	8.9285621e-11	8.927966e-11	8.8719379e-11	8.9292775e-11	8.9391716e-11	8.920098e-11	8.9212901e-11	8.9377408e-11	8.9063888e-11	8.9236743e-11	8.967186e-11	8.9067469e-11	8.9212901e-11	8.9811332e-11	8.936072e-11	9.0052139e-11	8.8850503e-11	8.947159e-11	8.963371e-11	8.9022165e-11	8.9956771e-11	8.9049587e-11	8.9184292e-11	8.9290388e-11	8.9018591e-11	8.9349993e-11	8.8186514e-11	1.5675927e-10	1.0128523e-10	8.9278467e-11	8.9129454e-11	8.9715964e-11	8.8789712e-11	8.9749347e-11	8.9493045e-11	8.8880306e-11	8.9228402e-11	1.0417128e-10	8.9758881e-11	8.9440594e-11	8.8956606e-11	8.9295155e-11	8.9005477e-11	8.9055548e-11	8.9259392e-11	4.393306e-10	8.9639671e-11	4.1002418e-10	9.0078361e-11	8.990074e-11	8.8660961e-11	8.9049587e-11	8.9407211e-11	8.8883886e-11	8.9013824e-11	8.8773024e-11	8.9296348e-11	8.9348799e-11	8.9050781e-11	8.9236743e-11	8.916403e-11	8.9093691e-11	8.907939e-11	8.9249858e-11	1.165452e-10	8.8707458e-11	8.8830242e-11	8.8938724e-11	8.9180718e-11	8.8855277e-11	9.4347245e-11	8.9470396e-11	8.8751562e-11	8.8775404e-11	8.9181912e-11	8.8871965e-11	8.9302309e-11	8.8690763e-11	8.9107999e-11	8.9242704e-11	8.9282047e-11	8.9117533e-11	9.6069819e-11	9.1054685e-11	8.9010244e-11	8.9138995e-11	8.8974487e-11	8.8958986e-11	8.8869578e-11	8.9603908e-11	9.0894944e-11	1.6339208e-10	8.9130647e-11	9.6832764e-11	1.7750765e-10	8.9340459e-11	8.9353573e-11	8.9743386e-11	8.9442974e-11	1.1717702e-10	8.881236e-11	8.9299929e-11	8.9993721e-11	8.9574105e-11	8.9930542e-11	8.9423906e-11	9.0048559e-11	8.9152109e-11	8.9564571e-11	9.0005642e-11	8.959318e-11	8.9853056e-11	1.0712171e-10	9.2554339e-11	9.1886769e-11	8.951808e-11	9.1296679e-11	8.9824446e-11	9.0639836e-11	1.3363385e-10	9.1614973e-11	9.4664346e-11	8.9570532e-11	8.9879285e-11	8.9711197e-11	8.9990147e-11	1.7046119e-10	8.8978061e-11	8.9849482e-11	1.0859753e-10	9.0097436e-11	9.0382347e-11	9.0008029e-11	9.0153461e-11	1.8167162e-10	9.2200289e-11	8.9888819e-11	9.0755473e-11	9.0615994e-11	9.068752e-11	9.1514837e-11	9.6254595e-11	1.7905022e-10	1.3078595e-10	1.7767335e-10	4.0518464e-09	2.4016622e-09	4.051862e-09	4.0518535e-09	4.0518562e-09	4.0518691e-09	4.05185e-09	4.0518491e-09	4.0518415e-09	4.0518513e-09	4.0518606e-09	4.051838e-09	4.0518415e-09	4.05185e-09	4.0518455e-09	4.0518371e-09	4.0518477e-09	4.0518464e-09	4.05183e-09	4.0518189e-09	4.0518264e-09	4.0518442e-09	4.05185e-09	4.0518535e-09	4.0518477e-09	4.0518406e-09	4.051838e-09	4.0518358e-09	4.0518655e-09	4.0518535e-09
8.8999516e-11	8.9237936e-11	8.9534768e-11	8.932019e-11	8.9427479e-11	8.9140188e-11	8.8961373e-11	8.8638312e-11	8.9453708e-11	8.9582453e-11	8.9124687e-11	8.9124687e-11	8.9248664e-11	8.9017398e-11	8.9489471e-11	8.9149722e-11	8.88064e-11	8.8497647e-11	8.9404831e-11	8.8888653e-11	8.9144955e-11	8.9383369e-11	8.9460855e-11	8.9688548e-11	8.904482e-11	8.9330918e-11	8.9046007e-11	8.9427479e-11	8.9212901e-11	8.9268933e-11	8.8546524e-11	8.9386949e-11	8.9199786e-11	8.9051967e-11	8.9136608e-11	9.1318141e-11	9.0042598e-11	8.9487084e-11	8.9425092e-11	1.0173465e-10	1.2734676e-10	1.0551596e-10	9.9057207e-11	8.9994914e-11	8.9454895e-11	9.4129093e-11	9.0480096e-11	1.5167857e-10	9.3143236e-11	8.9454895e-11	1.2179519e-10	8.9547883e-11	8.8994749e-11	1.2125517e-10	9.553338e-11	8.9462049e-11	8.9848289e-11	9.1009388e-11	1.843443e-10	1.2265587e-10	9.1761598e-11	8.9464436e-11	9.1347943e-11	1.2207532e-10	1.6362572e-10	1.0399485e-10	1.2520218e-10	1.0278011e-10	8.9483511e-11	8.9684975e-11	8.9212901e-11	8.8867198e-11	8.9055548e-11	8.9863783e-11	8.9376222e-11	8.9460855e-11	8.9680201e-11	8.9888819e-11	1.5774751e-10	1.2225772e-10	8.9638477e-11	8.9359534e-11	8.9484697e-11	8.8943491e-11	8.9575299e-11	8.9464436e-11	8.9104425e-11	8.8845736e-11	8.9484697e-11	8.9240323e-11	8.9202173e-11	8.9751727e-11	8.9122307e-11	8.936072e-11	8.9856636e-11	8.8883886e-11	8.9534768e-11	8.8989982e-11	8.8976868e-11	8.9594374e-11	8.9535962e-11	9.4362747e-11	8.9133034e-11	8.8956606e-11	8.9091311e-11	8.9031706e-11	8.9196213e-11	8.8601362e-11	9.2220551e-11	8.9187865e-11	8.9411985e-11	8.9154489e-11	8.9719544e-11	8.8801633e-11	8.952046e-11	9.0465795e-11	8.8825475e-11	8.8836202e-11	8.9202173e-11	8.952046e-11	8.9403637e-11	8.9067469e-11	8.908177e-11	8.9355953e-11	8.9336878e-11	8.9341652e-11	1.7994189e-10	8.9446554e-11	3.0167843e-10	8.9118726e-11	8.9177138e-11	8.8905341e-11	8.9032899e-11	8.903886e-11	8.9019785e-11	8.8755142e-11	8.9009057e-11	8.9080583e-11	8.8886266e-11	8.8649039e-11	9.3205221e-11	8.9246284e-11	8.9019785e-11	8.8782558e-11	8.8750368e-11	1.6215111e-10	8.8253266e-11	8.8874345e-11	8.9247471e-11	8.8993556e-11	8.9028125e-11	8.9950811e-11	8.9469203e-11	8.9209327e-11	8.9353573e-11	8.9155683e-11	8.9003097e-11	8.9229589e-11	8.9304696e-11	8.9280854e-11	8.881236e-11	8.9290388e-11	8.8923223e-11	1.0920788e-10	8.9826833e-11	8.904482e-11	8.8976868e-11	8.9077003e-11	8.9097271e-11	8.9040046e-11	8.9295155e-11	9.2445857e-11	1.0480906e-10	8.8850503e-11	1.2050415e-10	2.324822e-10	8.9236743e-11	8.9718351e-11	8.9684975e-11	8.9080583e-11	2.6057267e-10	8.8820701e-11	8.9694509e-11	8.9500199e-11	8.9534768e-11	9.0382347e-11	8.9700469e-11	8.9756494e-11	8.9372641e-11	8.9276087e-11	8.9829214e-11	8.9251051e-11	9.0824612e-11	1.2456203e-10	9.6215258e-11	8.9613449e-11	9.0409763e-11	9.0358505e-11	8.9680201e-11	8.9390523e-11	9.1916572e-11	8.9414365e-11	9.0322742e-11	8.9472776e-11	9.0157042e-11	8.9779149e-11	8.971239e-11	1.0276819e-10	9.0338237e-11	8.9560991e-11	2.3484018e-10	8.997942e-11	8.9516887e-11	8.9832794e-11	8.9966305e-11	1.5729214e-10	8.9756494e-11	8.986021e-11	9.1141712e-11	9.1132171e-11	9.1389667e-11	9.538198e-11	1.3082767e-10	3.5966541e-10	2.3109818e-10	3.4815814e-10	4.05185e-09	4.0516643e-09	4.051862e-09	4.0518464e-09	4.0518535e-09	4.0518739e-09	4.05185e-09	4.05185e-09	4.0518464e-09	4.05185e-09	4.0518606e-09	4.0518442e-09	4.0518406e-09	4.0518513e-09	4.0518335e-09	4.0518415e-09	4.0518455e-09	4.0518477e-09	4.0518215e-09	4.0518167e-09	4.0518371e-09	4.05185e-09	4.0518477e-09	4.0518464e-09	4.0518549e-09	4.051838e-09	4.0518371e-09	4.0518429e-09	4.0518655e-09	4.0518491e-09
[truncated: 511,910 more chars]
