# Supplementary material for: Long-distance electron transport in multicellular freshwater cable bacteria
Source: eLife. 2024 Aug 29;12:RP91097. doi: 10.7554/eLife.91097 (PMC11361709; doi:10.7554/eLife.91097)
Supplement: Figure 7—source data 5. [file elife-91097-fig7-data5.zip › Figure 7CableAuIDA60000AmplitudeRetrace.txt]

9.2520239e-08	9.2738922e-08	9.2661338e-08	9.2524381e-08	9.2649465e-08	9.3100638e-08	9.3796722e-08	9.5590643e-08	9.5490968e-08	9.5318391e-08	9.5544259e-08	9.4110945e-08	9.3023601e-08	9.38536e-08	9.2563866e-08	9.2550614e-08	9.2541498e-08	9.2698883e-08	9.2578226e-08	9.2632618e-08	9.2672657e-08	9.2708554e-08	9.2680665e-08	9.2530733e-08	9.2598107e-08	9.2680111e-08	9.2722082e-08	9.275908e-08	9.2656364e-08	9.2541498e-08	9.2595897e-08	9.2567731e-08	9.2617988e-08	9.2743619e-08	9.2827833e-08	9.2679834e-08	9.2620468e-08	9.2639247e-08	9.2510852e-08	9.2708277e-08	9.2660784e-08	9.2696681e-08	9.264339e-08	9.2563589e-08	9.2507818e-08	9.2617434e-08	9.2548127e-08	9.2473854e-08	9.2337729e-08	9.2578226e-08	9.2626543e-08	9.2697228e-08	9.2715453e-08	9.2608317e-08	9.2572428e-08	9.2681212e-08	9.2643667e-08	9.271573e-08	9.2712419e-08	9.2537086e-08	9.2719596e-08	9.2742788e-08	9.2695295e-08	9.2757702e-08	9.2511954e-08	9.2546195e-08	9.2435471e-08	9.2488762e-08	9.26768e-08	9.2585402e-08	9.2496769e-08	9.2531288e-08	9.2587889e-08	9.2689774e-08	9.2676522e-08	9.2942422e-08	9.2789179e-08	9.2567177e-08	9.2609703e-08	9.2620191e-08	9.2761567e-08	9.2867872e-08	9.2652776e-08	9.2509474e-08	9.2589545e-08	9.2786415e-08	9.2777306e-08	9.2758803e-08	9.2530733e-08	9.2622955e-08	9.2586511e-08	9.2469989e-08	9.2417245e-08	9.2629584e-08	9.2655263e-08	9.2598384e-08	9.2624333e-08	9.2533767e-08	9.2375835e-08	9.2539842e-08	9.2588166e-08	9.2622678e-08	9.2532943e-08	9.2312604e-08	9.2416698e-08	9.2512508e-08	9.2588714e-08	9.2619921e-08	9.2652499e-08	9.2504223e-08	9.2378038e-08	9.272263e-08	9.2858478e-08	9.284247e-08	9.2674036e-08	9.2755769e-08	9.2888023e-08	9.2846335e-08	9.279691e-08	9.2817061e-08	9.2613568e-08	9.2546472e-08	9.2593964e-08	9.2596999e-08	9.2707168e-08	9.2695849e-08	9.2603351e-08	9.2507818e-08	9.2815682e-08	9.2863729e-08	9.2633996e-08	9.2602249e-08	9.2409792e-08	9.2460873e-08	9.2559169e-08	9.2693639e-08	9.2628476e-08	9.25357e-08	9.2640349e-08	9.2601695e-08	9.2637315e-08	9.2744997e-08	9.2598931e-08	9.2578226e-08	9.2536254e-08	9.2625164e-08	9.2593687e-08	9.261025e-08	9.2542606e-08	9.2469158e-08	9.2619921e-08	9.2686186e-08	9.2668515e-08	9.250008e-08	9.2662439e-08	9.2832252e-08	9.2664649e-08	9.261025e-08	9.2668238e-08	9.2567177e-08	9.2715176e-08	9.260777e-08	9.2590099e-08	9.2646701e-08	9.2653877e-08	9.2769575e-08	9.2576293e-08	9.268922e-08	9.2500635e-08	9.2692261e-08	9.269143e-08	9.2590099e-08	9.2581814e-08	9.264118e-08	9.2458663e-08	9.253349e-08	9.2611081e-08	9.2682875e-08	9.2708277e-08	9.2534322e-08	9.2386877e-08	9.2554203e-08	9.2495945e-08	9.2641457e-08	9.2714075e-08	9.2711311e-08	9.2831144e-08	9.2557514e-08	9.2616325e-08	9.265581e-08	9.2740031e-08	9.26224e-08	9.255006e-08	9.2659675e-08	9.281927e-08	9.2543431e-08	9.2506156e-08	9.2645323e-08	9.2614393e-08	9.2410069e-08	9.2452865e-08	9.2463083e-08	9.2388532e-08	9.2590646e-08	9.2702201e-08	9.2527969e-08	9.2695849e-08	9.2474401e-08	9.2407859e-08	9.2622955e-08	9.2661885e-08	9.2669339e-08	9.2630131e-08	9.2820379e-08	9.2878636e-08	9.3168836e-08	9.2676245e-08	9.2370584e-08	9.308048e-08	9.3189271e-08	9.2608872e-08	9.211076e-08	9.2219274e-08	9.2715176e-08	9.2858478e-08	9.2254894e-08	9.1337363e-08	9.1316103e-08	9.1554391e-08	9.2296034e-08	9.1857011e-08	9.1865296e-08	9.1935426e-08	9.3093178e-08	9.300841e-08	9.3413199e-08	9.3064187e-08	9.36733e-08	9.4206754e-08	9.4177764e-08	9.3901924e-08	9.3383655e-08	9.3217153e-08	9.3789268e-08	9.3581079e-08	9.2397642e-08	9.2607216e-08	9.3065843e-08	9.3126587e-08	9.3529444e-08	9.4037773e-08	9.3928982e-08	9.2892165e-08	9.1286005e-08	9.0437226e-08	9.0456552e-08	9.0631609e-08	9.0964882e-08	9.0767458e-08	9.0473392e-08	9.030552e-08	9.0202803e-08	9.0218542e-08	9.0549051e-08	9.0473669e-08	9.0645969e-08	9.0518952e-08	9.0371508e-08	9.0304688e-08	9.0616702e-08	9.0397741e-08	9.1054069e-08	9.1156231e-08	9.1288491e-08	9.0984763e-08	9.1690239e-08	9.2584848e-08	9.2705235e-08	9.287367e-08	9.2950707e-08	9.267238e-08	9.259341e-08	9.2588991e-08	9.2310394e-08	9.2481308e-08	9.2583193e-08	9.255006e-08	9.2668238e-08	9.2705513e-08	9.2576293e-08	9.2772609e-08	9.2744166e-08	9.2693917e-08	9.271352e-08	9.2679279e-08	9.2579327e-08	9.2568563e-08	9.2680665e-08	9.317187e-08	9.5124562e-08	9.5465289e-08	9.5168467e-08	9.551858e-08	9.5556956e-08	9.5447895e-08	9.4406111e-08	9.4240995e-08	9.3840626e-08	9.2913979e-08	9.4815036e-08	9.4683053e-08	9.4803717e-08	9.4502752e-08	9.4485628e-08	9.3912412e-08	9.4331831e-08	9.3888943e-08	9.4569295e-08	9.2822035e-08	9.3395528e-08	9.3218262e-08	9.2987982e-08	9.3135426e-08	9.3254705e-08	9.2701924e-08	9.2282505e-08	9.2201326e-08	9.2606115e-08	9.2795524e-08	9.3742607e-08	9.4048538e-08	9.3502656e-08	9.2824244e-08	9.2626543e-08	9.2550614e-08	9.2377213e-08	9.2638693e-08	9.2770954e-08	9.2958985e-08	9.2833353e-08	9.2706621e-08	9.2685084e-08	9.2585402e-08	9.2509474e-08	9.2436579e-08	9.2588444e-08	9.2603074e-08	9.2522448e-08	9.2406204e-08	9.2539842e-08	9.2622678e-08	9.2713798e-08	9.2740031e-08	9.2876149e-08	9.2772332e-08	9.2589822e-08	9.222618e-08	9.2712142e-08	9.2447621e-08	9.2450385e-08	9.2588444e-08	9.2538187e-08	9.2453142e-08	9.2568285e-08	9.2611081e-08	9.2541775e-08	9.2688119e-08	9.2786692e-08	9.2680111e-08	9.2638139e-08	9.2489039e-08	9.2693085e-08	9.252107e-08	9.2652499e-08	9.2576293e-08	9.2355677e-08	9.2423321e-08	9.2789726e-08	9.2713798e-08	9.2728428e-08	9.2696951e-08	9.2280295e-08	9.2945179e-08	9.2242743e-08	9.2482964e-08	9.27947e-08	9.2384667e-08	9.2482139e-08	9.2593133e-08	9.265554e-08	9.2632341e-08	9.2809607e-08	9.2551993e-08	9.2674036e-08	9.2498979e-08	9.2473854e-08	9.2464468e-08	9.2467502e-08	9.2361475e-08	9.2525489e-08	9.2702201e-08	9.2633996e-08	9.2588714e-08	9.2577672e-08	9.2564967e-08	9.2560832e-08	9.2643937e-08	9.2320882e-08	9.2464738e-08	9.2644768e-08	9.2803809e-08	9.2753005e-08	9.2654709e-08	9.2634828e-08	9.2582646e-08	9.2669339e-08	9.2585402e-08	9.2628753e-08	9.2525489e-08	9.2623509e-08	9.2526591e-08	9.2704688e-08	9.2691707e-08	9.2853789e-08	9.2748309e-08	9.262682e-08	9.2699437e-08	9.2602797e-08	9.2682043e-08	9.2640349e-08	9.2561656e-08	9.2637038e-08	9.2659675e-08	9.264339e-08	9.2532389e-08	9.2671826e-08	9.2920054e-08	9.257905e-08	9.2538187e-08	9.2590923e-08	9.2513616e-08	9.2620191e-08	9.2562487e-08	9.254785e-08	9.245646e-08	9.2414489e-08	9.2442377e-08	9.26224e-08	9.2714075e-08	9.2603074e-08	9.2662994e-08	9.2675414e-08	9.274472e-08	9.2634828e-08	9.2558899e-08	9.26768e-08	9.2728705e-08	9.2649188e-08	9.2502567e-08	9.2523003e-08	9.2587058e-08	9.2614947e-08	9.2670724e-08	9.2793591e-08	9.2621022e-08	9.2443479e-08	9.2515819e-08	9.2485728e-08	9.2535977e-08	9.2652499e-08	9.2921162e-08	9.3029676e-08	9.2789179e-08	9.2729813e-08	9.2708277e-08	9.2654432e-08	9.2441546e-08	9.2420287e-08	9.2529625e-08	9.2555581e-08	9.2703857e-08	9.2584578e-08	9.2652222e-08	9.2440445e-08	9.2300176e-08	9.267238e-08	9.2704688e-08	9.2702756e-08	9.285268e-08	9.2652499e-08	9.2720697e-08	9.2696681e-08	9.2560832e-08	9.2442924e-08	9.2587335e-08	9.2419455e-08	9.2459494e-08	9.2445411e-08	9.2583747e-08	9.2505331e-08	9.2568285e-08	9.2422219e-08	9.2661608e-08	9.2721805e-08	9.2827555e-08	9.2797187e-08	9.2774819e-08	9.2682598e-08	9.261025e-08	9.2796078e-08	9.2868973e-08	9.2723184e-08
9.2604452e-08	9.2440992e-08	9.2632064e-08	9.2577949e-08	9.2704411e-08	9.4397272e-08	9.3956039e-08	9.4174169e-08	9.4630593e-08	9.2560832e-08	9.3012552e-08	9.3156686e-08	9.3269342e-08	9.0585772e-08	9.2563866e-08	9.2749694e-08	9.2693362e-08	9.271794e-08	9.274914e-08	9.272015e-08	9.2532943e-08	9.258347e-08	9.2608317e-08	9.2734233e-08	9.2731469e-08	9.2664372e-08	9.2678178e-08	9.2701093e-08	9.2638416e-08	9.2566353e-08	9.2335796e-08	9.2497601e-08	9.2537633e-08	9.2390465e-08	9.2495391e-08	9.2408136e-08	9.257657e-08	9.2671002e-08	9.2666582e-08	9.2584848e-08	9.2566076e-08	9.2513886e-08	9.2515819e-08	9.2517482e-08	9.2629861e-08	9.2716562e-08	9.274472e-08	9.2777029e-08	9.2964235e-08	9.2765156e-08	9.2724292e-08	9.2571597e-08	9.2654986e-08	9.2645045e-08	9.2711865e-08	9.2671279e-08	9.2811263e-08	9.2672103e-08	9.2472199e-08	9.265581e-08	9.2601695e-08	9.264587e-08	9.257684e-08	9.2481308e-08	9.25357e-08	9.2468881e-08	9.2572705e-08	9.2515272e-08	9.2465569e-08	9.261246e-08	9.263897e-08	9.2700823e-08	9.265581e-08	9.2730915e-08	9.2740031e-08	9.2540951e-08	9.2631517e-08	9.2695018e-08	9.2652499e-08	9.2626266e-08	9.2505609e-08	9.2582916e-08	9.2525759e-08	9.2483241e-08	9.2779786e-08	9.2616325e-08	9.2547296e-08	9.2530733e-08	9.2559169e-08	9.2604452e-08	9.2500912e-08	9.2474131e-08	9.2496492e-08	9.2512508e-08	9.2535977e-08	9.2611081e-08	9.2569387e-08	9.2693362e-08	9.2712689e-08	9.2560278e-08	9.2476611e-08	9.2648357e-08	9.2525489e-08	9.2656364e-08	9.259562e-08	9.2660784e-08	9.2649188e-08	9.263897e-08	9.2737821e-08	9.2689774e-08	9.2803255e-08	9.2741132e-08	9.2727326e-08	9.2715453e-08	9.2803532e-08	9.2785584e-08	9.2688396e-08	9.2455906e-08	9.2386877e-08	9.2378869e-08	9.2637315e-08	9.2669069e-08	9.2697505e-08	9.2846882e-08	9.2662717e-08	9.2677347e-08	9.2598107e-08	9.2711034e-08	9.2510575e-08	9.2486005e-08	9.2534599e-08	9.2524381e-08	9.258347e-08	9.2612737e-08	9.2780617e-08	9.2610527e-08	9.2519961e-08	9.2550891e-08	9.2565244e-08	9.2596999e-08	9.2568008e-08	9.2419732e-08	9.2561102e-08	9.2401784e-08	9.2646701e-08	9.2771508e-08	9.2702201e-08	9.2627651e-08	9.262461e-08	9.2729536e-08	9.2651121e-08	9.2491803e-08	9.2675968e-08	9.2725116e-08	9.2505331e-08	9.2609426e-08	9.2767088e-08	9.2596451e-08	9.2518306e-08	9.2762669e-08	9.2656641e-08	9.2582091e-08	9.2573252e-08	9.2575185e-08	9.250892e-08	9.2447898e-08	9.2524104e-08	9.258568e-08	9.2764601e-08	9.2627928e-08	9.2609703e-08	9.2476888e-08	9.2375558e-08	9.2280573e-08	9.2383836e-08	9.2513616e-08	9.2453696e-08	9.2539842e-08	9.2616325e-08	9.2772886e-08	9.2997922e-08	9.2787793e-08	9.2678455e-08	9.2548404e-08	9.2693362e-08	9.2542884e-08	9.2444857e-08	9.2811817e-08	9.2875325e-08	9.2859032e-08	9.2661338e-08	9.2657196e-08	9.2775096e-08	9.2848268e-08	9.2473023e-08	9.2592032e-08	9.2620468e-08	9.2744443e-08	9.2547296e-08	9.2580436e-08	9.269143e-08	9.248766e-08	9.2527969e-08	9.2803809e-08	9.2656087e-08	9.2645323e-08	9.2319226e-08	9.2537633e-08	9.2774819e-08	9.2608872e-08	9.2927237e-08	9.3022493e-08	9.3689316e-08	9.3854432e-08	9.3828753e-08	9.2993503e-08	9.3395805e-08	9.2827001e-08	9.2711034e-08	9.2511954e-08	9.2349602e-08	9.2634551e-08	9.2939658e-08	9.2542052e-08	9.1847625e-08	9.2049738e-08	9.2006665e-08	9.2198292e-08	9.2337174e-08	9.0262716e-08	9.1800409e-08	9.1581725e-08	9.183713e-08	9.2511954e-08	9.2880569e-08	9.245646e-08	9.2282505e-08	9.225986e-08	9.1805653e-08	9.1496126e-08	9.1568744e-08	9.1658762e-08	9.1456918e-08	9.1262258e-08	9.131417e-08	9.1106529e-08	9.056258e-08	9.1261981e-08	9.1653511e-08	9.1944543e-08	9.2688119e-08	9.2814581e-08	9.1399485e-08	9.0339476e-08	8.989079e-08	8.9901008e-08	9.0187619e-08	9.013764e-08	9.0254161e-08	9.0271001e-08	9.0164974e-08	9.039691e-08	9.082931e-08	9.0712234e-08	9.0965983e-08	9.0755861e-08	9.1257839e-08	9.0669161e-08	9.0086282e-08	9.0227928e-08	9.1552458e-08	9.0786237e-08	9.0993318e-08	9.123216e-08	9.1602985e-08	9.254012e-08	9.2625442e-08	9.2651945e-08	9.2505054e-08	9.2527692e-08	9.2746106e-08	9.2522171e-08	9.2446243e-08	9.2656641e-08	9.2646701e-08	9.2874217e-08	9.295043e-08	9.2745275e-08	9.2598107e-08	9.2547026e-08	9.2461704e-08	9.2595897e-08	9.2603074e-08	9.2498148e-08	9.2383289e-08	9.2467502e-08	9.2517752e-08	9.2656087e-08	9.3551805e-08	9.49045e-08	9.5071826e-08	9.485894e-08	9.44964e-08	9.4503854e-08	9.560307e-08	9.5247707e-08	9.4461605e-08	9.3811636e-08	9.4321891e-08	9.4290414e-08	9.3782639e-08	9.3776841e-08	9.3874036e-08	9.3057011e-08	9.3267687e-08	9.3136528e-08	9.2752174e-08	9.2728982e-08	9.1741043e-08	9.232199e-08	9.2979143e-08	9.3152821e-08	9.2994604e-08	9.2911769e-08	9.2538741e-08	9.2698336e-08	9.2817892e-08	9.2887475e-08	9.2710209e-08	9.2804918e-08	9.2369206e-08	9.220409e-08	9.2402338e-08	9.255006e-08	9.2674867e-08	9.2894375e-08	9.2969202e-08	9.301062e-08	9.2585957e-08	9.245646e-08	9.2482686e-08	9.2580436e-08	9.2525212e-08	9.2435748e-08	9.253322e-08	9.2527969e-08	9.2548959e-08	9.2543708e-08	9.2593964e-08	9.2773163e-08	9.2872014e-08	9.284026e-08	9.2830597e-08	9.2633726e-08	9.2605006e-08	9.2706344e-08	9.3100084e-08	9.2609426e-08	9.261467e-08	9.2602249e-08	9.2632064e-08	9.2486829e-08	9.2574908e-08	9.2527422e-08	9.2482964e-08	9.2616879e-08	9.2566907e-08	9.2468056e-08	9.2490971e-08	9.2540397e-08	9.2702201e-08	9.2731469e-08	9.2903761e-08	9.274693e-08	9.2672103e-08	9.2699715e-08	9.2543431e-08	9.254785e-08	9.2670447e-08	9.2752728e-08	9.2465292e-08	9.0839528e-08	9.1187154e-08	9.0092357e-08	9.0270724e-08	9.1356412e-08	9.2372517e-08	9.2741132e-08	9.27635e-08	9.2568285e-08	9.2630685e-08	9.2522448e-08	9.264339e-08	9.2518583e-08	9.2615778e-08	9.2683699e-08	9.2664095e-08	9.2582916e-08	9.2703857e-08	9.2588991e-08	9.2596174e-08	9.2600587e-08	9.2580706e-08	9.2588714e-08	9.2693639e-08	9.2836672e-08	9.2587058e-08	9.2748309e-08	9.2584848e-08	9.270137e-08	9.2537086e-08	9.2669069e-08	9.2739477e-08	9.255448e-08	9.2604729e-08	9.2523827e-08	9.2591755e-08	9.2541775e-08	9.2538741e-08	9.2690051e-08	9.2738098e-08	9.2797734e-08	9.2654155e-08	9.246115e-08	9.2508088e-08	9.2625442e-08	9.2556412e-08	9.2621299e-08	9.2694471e-08	9.2591478e-08	9.2602519e-08	9.2638693e-08	9.2603628e-08	9.2675144e-08	9.268674e-08	9.2756871e-08	9.2530456e-08	9.2532112e-08	9.2531558e-08	9.2716832e-08	9.2734503e-08	9.2705513e-08	9.2677624e-08	9.2704134e-08	9.2637862e-08	9.2629584e-08	9.2729259e-08	9.2580436e-08	9.255448e-08	9.2816236e-08	9.2728158e-08	9.2772332e-08	9.2611636e-08	9.2536808e-08	9.2547296e-08	9.2498425e-08	9.251886e-08	9.2555304e-08	9.2505331e-08	9.2649735e-08	9.2692538e-08	9.2536531e-08	9.2619921e-08	9.2422773e-08	9.2445134e-08	9.2619089e-08	9.2658297e-08	9.2512785e-08	9.2632064e-08	9.2750518e-08	9.2554757e-08	9.2567177e-08	9.2746106e-08	9.2705235e-08	9.2727326e-08	9.259562e-08	9.2567177e-08	9.2544539e-08	9.2512785e-08	9.2632895e-08	9.270579e-08	9.264339e-08	9.2478544e-08	9.2589268e-08	9.2742511e-08	9.2519137e-08	9.2509751e-08	9.2558345e-08	9.2505054e-08	9.2783651e-08	9.2558622e-08	9.2467502e-08	9.2447344e-08	9.2444857e-08	9.2385221e-08	9.2541775e-08	9.2679556e-08	9.2716284e-08	9.2670447e-08	9.2711034e-08	9.2626543e-08	9.2872284e-08	9.3105328e-08	9.2783928e-08	9.2759912e-08	9.2749694e-08	9.2544539e-08	9.2707168e-08	9.2636206e-08	9.251886e-08	9.2479652e-08	9.2493458e-08
9.2630131e-08	9.2755769e-08	9.2642281e-08	9.2694471e-08	9.2878636e-08	9.2954295e-08	9.4104038e-08	9.3744809e-08	9.2470536e-08	9.2248818e-08	9.1759269e-08	9.1110948e-08	9.1662351e-08	9.2066031e-08	9.250671e-08	9.2363685e-08	9.2649465e-08	9.2664926e-08	9.2541775e-08	9.259341e-08	9.2560555e-08	9.2588991e-08	9.2633726e-08	9.2642559e-08	9.264339e-08	9.2662439e-08	9.2574908e-08	9.239875e-08	9.2606939e-08	9.2646701e-08	9.2819825e-08	9.2619644e-08	9.2567177e-08	9.2625996e-08	9.2527422e-08	9.2580436e-08	9.2621022e-08	9.2566353e-08	9.2575739e-08	9.248987e-08	9.2672934e-08	9.2526591e-08	9.2563589e-08	9.2735888e-08	9.2721528e-08	9.2643113e-08	9.263897e-08	9.2596999e-08	9.2402338e-08	9.2638416e-08	9.2707445e-08	9.2644214e-08	9.2585957e-08	9.2652499e-08	9.2596721e-08	9.26536e-08	9.2566907e-08	9.2679834e-08	9.2746106e-08	9.2691984e-08	9.2513062e-08	9.2391296e-08	9.2517482e-08	9.256442e-08	9.2406204e-08	9.2514995e-08	9.2473023e-08	9.2639795e-08	9.2838327e-08	9.2782273e-08	9.2678178e-08	9.2569941e-08	9.2641734e-08	9.2700546e-08	9.2688119e-08	9.2731192e-08	9.2686463e-08	9.2574908e-08	9.2574084e-08	9.2585957e-08	9.2467779e-08	9.229548e-08	9.2420009e-08	9.2751627e-08	9.25912e-08	9.2619089e-08	9.2606662e-08	9.2607493e-08	9.2630962e-08	9.2503399e-08	9.2412279e-08	9.2406758e-08	9.2582368e-08	9.26536e-08	9.2582368e-08	9.2481585e-08	9.2572428e-08	9.2424152e-08	9.2477997e-08	9.2374449e-08	9.2540951e-08	9.2600864e-08	9.262903e-08	9.2656087e-08	9.2731469e-08	9.2793321e-08	9.2752451e-08	9.2971966e-08	9.2784205e-08	9.2918953e-08	9.2738922e-08	9.2696951e-08	9.271352e-08	9.2639524e-08	9.2846605e-08	9.2708824e-08	9.2588714e-08	9.2512231e-08	9.2603905e-08	9.2783928e-08	9.2745829e-08	9.2569664e-08	9.2673758e-08	9.2569941e-08	9.2495114e-08	9.2638139e-08	9.2560555e-08	9.2493458e-08	9.2545093e-08	9.2603074e-08	9.2571042e-08	9.26768e-08	9.2524935e-08	9.2679556e-08	9.2587058e-08	9.2474956e-08	9.2544262e-08	9.2500358e-08	9.2547026e-08	9.2616879e-08	9.2600317e-08	9.2461704e-08	9.2642004e-08	9.2664649e-08	9.2646424e-08	9.2495945e-08	9.252107e-08	9.2670447e-08	9.2671279e-08	9.2512508e-08	9.2576293e-08	9.2607216e-08	9.2709932e-08	9.273699e-08	9.2658851e-08	9.2658297e-08	9.2749694e-08	9.289051e-08	9.2817615e-08	9.2702479e-08	9.2620191e-08	9.2553371e-08	9.2408413e-08	9.2399574e-08	9.2609149e-08	9.2659128e-08	9.2577118e-08	9.2706067e-08	9.245425e-08	9.2517752e-08	9.2451486e-08	9.2639524e-08	9.2730367e-08	9.280464e-08	9.2875325e-08	9.2859587e-08	9.28571e-08	9.2679279e-08	9.2637592e-08	9.2697782e-08	9.2621299e-08	9.256442e-08	9.264587e-08	9.2603905e-08	9.2387154e-08	9.256663e-08	9.2545363e-08	9.2433261e-08	9.2600317e-08	9.2642004e-08	9.2788625e-08	9.2731746e-08	9.2775373e-08	9.2687841e-08	9.2648079e-08	9.2613014e-08	9.2577949e-08	9.2380247e-08	9.2542052e-08	9.2925305e-08	9.2954295e-08	9.2653877e-08	9.2661608e-08	9.2676245e-08	9.263676e-08	9.2562765e-08	9.2872014e-08	9.274914e-08	9.2652499e-08	9.2966722e-08	9.3323735e-08	9.4454428e-08	9.3951897e-08	9.4732755e-08	9.5022948e-08	9.4499157e-08	9.3740674e-08	9.4135792e-08	9.4022035e-08	9.3406292e-08	9.2843294e-08	9.2468333e-08	9.2375558e-08	9.2483518e-08	9.2186966e-08	9.1916377e-08	9.2372794e-08	9.2498702e-08	9.3013661e-08	9.2998746e-08	9.2653877e-08	9.2259313e-08	9.2309008e-08	9.2433815e-08	9.2047806e-08	9.1650477e-08	9.1405283e-08	9.0760558e-08	9.0164974e-08	8.9823146e-08	8.9942979e-08	9.012107e-08	8.9826734e-08	9.0172428e-08	8.9696961e-08	9.0369298e-08	9.098062e-08	9.0664194e-08	9.0690421e-08	9.1023416e-08	9.1900361e-08	9.186833e-08	9.1506621e-08	9.0283152e-08	9.0007589e-08	9.0275421e-08	8.9949602e-08	9.0065022e-08	8.9938005e-08	8.9995716e-08	9.0416513e-08	9.0533035e-08	9.03947e-08	9.0723283e-08	9.061587e-08	9.1086925e-08	9.0744543e-08	9.0824336e-08	9.1100453e-08	9.0854989e-08	9.0899164e-08	9.2400683e-08	9.2392952e-08	9.2479375e-08	9.266796e-08	9.26536e-08	9.2785037e-08	9.2569664e-08	9.2611636e-08	9.2716284e-08	9.2667406e-08	9.259341e-08	9.2577949e-08	9.2493181e-08	9.2723461e-08	9.2729536e-08	9.2531558e-08	9.263676e-08	9.2628198e-08	9.2582916e-08	9.2510575e-08	9.250892e-08	9.2498148e-08	9.265802e-08	9.2670724e-08	9.2519961e-08	9.246115e-08	9.2697228e-08	9.3628017e-08	9.4296212e-08	9.419626e-08	9.4223317e-08	9.427081e-08	9.4107904e-08	9.4197368e-08	9.3872657e-08	9.1980432e-08	9.3949687e-08	9.5541495e-08	9.4865563e-08	9.3614489e-08	9.3289223e-08	9.3278452e-08	9.3631051e-08	9.3026081e-08	9.2916466e-08	9.3121898e-08	9.2824521e-08	9.2447344e-08	9.3971778e-08	9.2647255e-08	9.1995069e-08	9.2117666e-08	9.1946198e-08	9.2308184e-08	9.2601972e-08	9.2572428e-08	9.2584578e-08	9.2765433e-08	9.2491526e-08	9.1575927e-08	9.2042839e-08	9.2551161e-08	9.2811263e-08	9.2868973e-08	9.2858478e-08	9.2792213e-08	9.2552824e-08	9.2649188e-08	9.2609426e-08	9.2491803e-08	9.2428571e-08	9.2482409e-08	9.246115e-08	9.2447621e-08	9.2576293e-08	9.2464468e-08	9.2574084e-08	9.2772332e-08	9.2642004e-08	9.2615501e-08	9.2715176e-08	9.2637315e-08	9.2584301e-08	9.2595343e-08	9.2274774e-08	9.242774e-08	9.258347e-08	9.2651398e-08	9.2728982e-08	9.2643667e-08	9.2626266e-08	9.2584848e-08	9.2656919e-08	9.2693085e-08	9.2799944e-08	9.287367e-08	9.2963127e-08	9.2839429e-08	9.275135e-08	9.2695572e-08	9.2719318e-08	9.2527145e-08	9.2560555e-08	9.2679009e-08	9.2621576e-08	9.2624333e-08	9.2646147e-08	9.2685355e-08	9.2656641e-08	9.2359819e-08	9.1652133e-08	9.0212467e-08	8.9889689e-08	9.1100176e-08	9.1957794e-08	9.2494837e-08	9.2555304e-08	9.2551716e-08	9.2654432e-08	9.2451764e-08	9.2415313e-08	9.2513339e-08	9.2661608e-08	9.2546195e-08	9.2498702e-08	9.2454528e-08	9.254012e-08	9.2535153e-08	9.2645323e-08	9.2628753e-08	9.26456e-08	9.2555858e-08	9.2535153e-08	9.2418354e-08	9.2445411e-08	9.2693085e-08	9.2679556e-08	9.2649735e-08	9.256884e-08	9.2584578e-08	9.2567454e-08	9.2549783e-08	9.2671002e-08	9.2723461e-08	9.2619089e-08	9.2572705e-08	9.2726772e-08	9.2656641e-08	9.2699715e-08	9.2751627e-08	9.2545363e-08	9.258347e-08	9.2703026e-08	9.2712142e-08	9.2632341e-08	9.2686463e-08	9.247772e-08	9.253349e-08	9.2557791e-08	9.2670447e-08	9.2662717e-08	9.268895e-08	9.2580436e-08	9.2667683e-08	9.2643113e-08	9.2607216e-08	9.2696403e-08	9.2601695e-08	9.2552547e-08	9.2529902e-08	9.2543708e-08	9.2627374e-08	9.2676245e-08	9.2637038e-08	9.271352e-08	9.2485173e-08	9.2553101e-08	9.2680665e-08	9.2674313e-08	9.2664649e-08	9.249235e-08	9.2628476e-08	9.2651398e-08	9.2569387e-08	9.2566907e-08	9.2483518e-08	9.2554757e-08	9.258126e-08	9.2706891e-08	9.2588444e-08	9.2619366e-08	9.2520793e-08	9.2630408e-08	9.2511954e-08	9.2531558e-08	9.2617434e-08	9.2708824e-08	9.2541498e-08	9.2473577e-08	9.244679e-08	9.231205e-08	9.2423875e-08	9.2438789e-08	9.2322267e-08	9.2393776e-08	9.2546472e-08	9.2799119e-08	9.2644214e-08	9.253791e-08	9.2372794e-08	9.2473577e-08	9.2579882e-08	9.2546472e-08	9.2569664e-08	9.2633449e-08	9.2643113e-08	9.2687841e-08	9.2804363e-08	9.2611913e-08	9.2742233e-08	9.2605006e-08	9.2687564e-08	9.2657196e-08	9.2749971e-08	9.2858755e-08	9.28883e-08	9.2770399e-08	9.2666859e-08	9.269916e-08	9.2725671e-08	9.2713798e-08	9.2402615e-08	9.2576293e-08	9.2669616e-08	9.2544816e-08	9.2588166e-08	9.2541498e-08	9.2466948e-08	9.2674867e-08	9.2731469e-08	9.2856546e-08
9.2565244e-08	9.2563312e-08	9.2642836e-08	9.2597553e-08	9.3837038e-08	9.3854986e-08	9.416285e-08	9.2920885e-08	9.3384209e-08	9.2968378e-08	9.1434828e-08	9.0525027e-08	9.0960739e-08	9.2394608e-08	9.2650843e-08	9.26768e-08	9.2617434e-08	9.2524381e-08	9.2472746e-08	9.2588444e-08	9.2603351e-08	9.2697782e-08	9.2704688e-08	9.2628476e-08	9.264339e-08	9.2620468e-08	9.255448e-08	9.2516927e-08	9.2514163e-08	9.2470266e-08	9.2397094e-08	9.2635659e-08	9.2695572e-08	9.265581e-08	9.2594242e-08	9.2565799e-08	9.2677347e-08	9.2628476e-08	9.2669069e-08	9.2584578e-08	9.2519684e-08	9.2588991e-08	9.2737267e-08	9.2708824e-08	9.2618535e-08	9.2619366e-08	9.2627651e-08	9.2680665e-08	9.2810161e-08	9.2522171e-08	9.2582091e-08	9.2547296e-08	9.2640349e-08	9.2710756e-08	9.2623232e-08	9.2530733e-08	9.2596451e-08	9.2536531e-08	9.2649188e-08	9.2631517e-08	9.2546195e-08	9.2617988e-08	9.250671e-08	9.2649735e-08	9.2518029e-08	9.2534044e-08	9.2519137e-08	9.2557791e-08	9.2549783e-08	9.2696126e-08	9.2563035e-08	9.2597553e-08	9.2729259e-08	9.27635e-08	9.2595897e-08	9.2458393e-08	9.2518029e-08	9.265802e-08	9.2759635e-08	9.2618258e-08	9.2703303e-08	9.2736435e-08	9.2679556e-08	9.2605006e-08	9.2709932e-08	9.2789179e-08	9.2660784e-08	9.2676245e-08	9.2694194e-08	9.255227e-08	9.2436025e-08	9.239654e-08	9.255006e-08	9.2371415e-08	9.2411724e-08	9.2518306e-08	9.254012e-08	9.2531835e-08	9.267238e-08	9.2646424e-08	9.2829765e-08	9.2714352e-08	9.2665751e-08	9.2918398e-08	9.2765433e-08	9.2699715e-08	9.2730367e-08	9.2696126e-08	9.280906e-08	9.2551716e-08	9.2560278e-08	9.2625164e-08	9.2677077e-08	9.2560278e-08	9.263676e-08	9.248987e-08	9.246115e-08	9.2497324e-08	9.2673211e-08	9.2506433e-08	9.2761844e-08	9.2841361e-08	9.2614947e-08	9.256221e-08	9.2498148e-08	9.2412833e-08	9.2785314e-08	9.2699992e-08	9.253101e-08	9.2539565e-08	9.2540674e-08	9.26536e-08	9.2723738e-08	9.2412833e-08	9.2440992e-08	9.2472199e-08	9.2757972e-08	9.2604182e-08	9.2661338e-08	9.2657196e-08	9.2637592e-08	9.2801876e-08	9.2705513e-08	9.2707168e-08	9.2659405e-08	9.2662162e-08	9.2595343e-08	9.2516373e-08	9.2578503e-08	9.2805465e-08	9.2868973e-08	9.270358e-08	9.2416698e-08	9.2475233e-08	9.2482409e-08	9.2387154e-08	9.2665474e-08	9.2680111e-08	9.2711311e-08	9.2463083e-08	9.2598654e-08	9.2725671e-08	9.278034e-08	9.2753005e-08	9.2749971e-08	9.2815128e-08	9.2633996e-08	9.2426916e-08	9.2646978e-08	9.2563866e-08	9.2750241e-08	9.2615224e-08	9.2645323e-08	9.2729536e-08	9.2757148e-08	9.2790003e-08	9.2705513e-08	9.2709655e-08	9.2696681e-08	9.2555034e-08	9.2636206e-08	9.258347e-08	9.2455075e-08	9.2711311e-08	9.26768e-08	9.2651398e-08	9.2638139e-08	9.2664372e-08	9.2385498e-08	9.2577949e-08	9.2503676e-08	9.2616602e-08	9.2508643e-08	9.2496215e-08	9.2606115e-08	9.2559169e-08	9.2548127e-08	9.2760182e-08	9.2565244e-08	9.3170769e-08	9.3453231e-08	9.2948774e-08	9.2605006e-08	9.2565244e-08	9.2695849e-08	9.2696403e-08	9.2488484e-08	9.2683699e-08	9.2603628e-08	9.2844402e-08	9.4731099e-08	9.4744351e-08	9.4352266e-08	9.3078825e-08	9.4209788e-08	9.4586134e-08	9.3348035e-08	9.3020837e-08	9.3228749e-08	9.3189271e-08	9.2792767e-08	9.288582e-08	9.2897139e-08	9.2673481e-08	9.3137913e-08	9.3140393e-08	9.3130453e-08	9.3298056e-08	9.2912046e-08	9.2421388e-08	9.0081315e-08	9.2028756e-08	9.2006388e-08	9.2155766e-08	9.1641361e-08	9.142434e-08	9.1473488e-08	9.068269e-08	8.978504e-08	8.9468337e-08	8.9297146e-08	8.8989275e-08	8.9257938e-08	8.9460606e-08	8.9636217e-08	9.0350525e-08	9.0318494e-08	8.9836398e-08	8.9572985e-08	9.0213021e-08	8.9432163e-08	8.9209614e-08	8.9021583e-08	8.9333589e-08	8.8874408e-08	8.8996174e-08	8.9152458e-08	8.9041734e-08	8.9290516e-08	8.9346017e-08	8.955697e-08	8.9964516e-08	9.0656734e-08	9.0493828e-08	8.9561389e-08	9.0429218e-08	9.0097323e-08	9.021992e-08	9.1123098e-08	9.1934872e-08	9.2510575e-08	9.2695295e-08	9.2711311e-08	9.2709101e-08	9.2802708e-08	9.2622955e-08	9.2634828e-08	9.2769845e-08	9.2669616e-08	9.26224e-08	9.256221e-08	9.2635105e-08	9.2643667e-08	9.2776752e-08	9.2505331e-08	9.2414489e-08	9.2584578e-08	9.2548959e-08	9.2654709e-08	9.2597276e-08	9.249014e-08	9.2608872e-08	9.2539565e-08	9.2455629e-08	9.2440992e-08	9.2627374e-08	9.2616879e-08	9.2880292e-08	9.3345825e-08	9.3714718e-08	9.3401603e-08	9.1605472e-08	9.2221761e-08	9.3021391e-08	9.2206847e-08	9.3454062e-08	9.2601141e-08	9.1717574e-08	9.3838416e-08	9.3762758e-08	9.2925575e-08	9.2887753e-08	9.2779786e-08	9.2522448e-08	9.2784759e-08	9.2298521e-08	9.2476611e-08	9.2601141e-08	9.2725116e-08	9.2387431e-08	9.2204914e-08	9.1368008e-08	9.1753471e-08	9.1471833e-08	9.1890975e-08	9.2563589e-08	9.2391019e-08	9.2909289e-08	9.3574727e-08	9.2766811e-08	9.3050105e-08	9.2920331e-08	9.3090698e-08	9.2863175e-08	9.2845781e-08	9.2731192e-08	9.2680388e-08	9.2834462e-08	9.2675414e-08	9.2681489e-08	9.2613568e-08	9.2570772e-08	9.2510575e-08	9.2527969e-08	9.2578503e-08	9.248987e-08	9.2585957e-08	9.2753005e-08	9.2716562e-08	9.2781995e-08	9.2565799e-08	9.2387978e-08	9.2414489e-08	9.2501743e-08	9.2511407e-08	9.2717663e-08	9.2792213e-08	9.2642004e-08	9.2753005e-08	9.2772055e-08	9.2665474e-08	9.2701093e-08	9.2707722e-08	9.2690605e-08	9.2743342e-08	9.2680388e-08	9.2630962e-08	9.2664372e-08	9.26768e-08	9.2697505e-08	9.2915911e-08	9.2781718e-08	9.2812371e-08	9.26456e-08	9.2480207e-08	9.2553101e-08	9.2648079e-08	9.2748863e-08	9.2779516e-08	9.2537363e-08	9.2479652e-08	9.2411724e-08	9.2327788e-08	9.2054982e-08	9.217068e-08	9.2586781e-08	9.2763223e-08	9.2754384e-08	9.2648634e-08	9.2577949e-08	9.2531835e-08	9.2578226e-08	9.2735888e-08	9.244679e-08	9.2460326e-08	9.2627374e-08	9.2798842e-08	9.2637862e-08	9.2824799e-08	9.2682043e-08	9.2625719e-08	9.2662162e-08	9.2602519e-08	9.2714899e-08	9.2726772e-08	9.257905e-08	9.2710756e-08	9.275135e-08	9.2695849e-08	9.2804086e-08	9.2624056e-08	9.2637862e-08	9.2569941e-08	9.2600317e-08	9.2539842e-08	9.2602249e-08	9.2769575e-08	9.2884434e-08	9.2742233e-08	9.2609703e-08	9.2467779e-08	9.2606662e-08	9.2649735e-08	9.2652499e-08	9.2564967e-08	9.2531558e-08	9.2416144e-08	9.2592856e-08	9.2549506e-08	9.2569387e-08	9.2711311e-08	9.2553925e-08	9.2681212e-08	9.2734503e-08	9.2713798e-08	9.2683145e-08	9.2707999e-08	9.2712419e-08	9.280906e-08	9.2698059e-08	9.2662717e-08	9.2571874e-08	9.2555581e-08	9.2583193e-08	9.2902383e-08	9.2645323e-08	9.2484619e-08	9.2570495e-08	9.2638416e-08	9.2579604e-08	9.2506433e-08	9.270137e-08	9.2497878e-08	9.2571874e-08	9.2743896e-08	9.2713243e-08	9.2502567e-08	9.2695849e-08	9.271573e-08	9.2455906e-08	9.2378592e-08	9.2499533e-08	9.2638139e-08	9.2489593e-08	9.2517205e-08	9.2665751e-08	9.2679834e-08	9.2659675e-08	9.2747484e-08	9.2577672e-08	9.2628753e-08	9.2680111e-08	9.2633726e-08	9.268453e-08	9.2543708e-08	9.2594512e-08	9.2700269e-08	9.2775096e-08	9.2735057e-08	9.2824521e-08	9.2938834e-08	9.2856276e-08	9.2902937e-08	9.2939381e-08	9.2878089e-08	9.2921162e-08	9.2801599e-08	9.2909836e-08	9.2560555e-08	9.2657196e-08	9.2676522e-08	9.2620468e-08	9.2602797e-08	9.2832529e-08	9.2685355e-08	9.2642281e-08	9.244873e-08	9.2573252e-08	9.2563866e-08	9.2739477e-08	9.2608872e-08	9.2537633e-08	9.2634551e-08	9.2395162e-08	9.2445134e-08	9.2580983e-08	9.2692538e-08	9.2536531e-08	9.2520516e-08	9.2417245e-08	9.2525212e-08	9.2605006e-08
9.2876427e-08	9.2833908e-08	9.2683699e-08	9.2723184e-08	9.5834729e-08	9.5189726e-08	9.3628842e-08	9.2518306e-08	9.1286559e-08	9.0609795e-08	8.8516011e-08	9.0878459e-08	9.1451675e-08	9.254785e-08	9.2747484e-08	9.2685084e-08	9.2578226e-08	9.2621022e-08	9.272015e-08	9.266796e-08	9.2571874e-08	9.2664649e-08	9.2665204e-08	9.2586511e-08	9.2561102e-08	9.2511407e-08	9.2572151e-08	9.2521617e-08	9.2598384e-08	9.2481031e-08	9.2578226e-08	9.2627374e-08	9.2545093e-08	9.2494012e-08	9.2596721e-08	9.2615224e-08	9.2505609e-08	9.2627651e-08	9.2552547e-08	9.2627928e-08	9.2698883e-08	9.272263e-08	9.2701924e-08	9.2571319e-08	9.2576016e-08	9.2520516e-08	9.2458116e-08	9.2517205e-08	9.25912e-08	9.2659405e-08	9.262682e-08	9.2630962e-08	9.2561102e-08	9.2570218e-08	9.256442e-08	9.2794146e-08	9.2698059e-08	9.2509474e-08	9.2559723e-08	9.2664926e-08	9.2625996e-08	9.2520239e-08	9.2447067e-08	9.2387154e-08	9.2519137e-08	9.2822589e-08	9.2892442e-08	9.2601418e-08	9.2398196e-08	9.2318949e-08	9.2707722e-08	9.2739477e-08	9.2530733e-08	9.2422219e-08	9.25912e-08	9.2723184e-08	9.2696951e-08	9.2795801e-08	9.2664095e-08	9.2754107e-08	9.2698336e-08	9.2704688e-08	9.2777029e-08	9.2729536e-08	9.2833076e-08	9.2361752e-08	9.2423051e-08	9.2448175e-08	9.2329167e-08	9.245673e-08	9.2501189e-08	9.2621853e-08	9.2466671e-08	9.2650843e-08	9.2840807e-08	9.2822866e-08	9.2790835e-08	9.2769021e-08	9.2746106e-08	9.2759358e-08	9.2656087e-08	9.2681766e-08	9.2847991e-08	9.2678732e-08	9.2685355e-08	9.268232e-08	9.2673481e-08	9.2498148e-08	9.247551e-08	9.2754384e-08	9.2693085e-08	9.2761013e-08	9.267017e-08	9.2632064e-08	9.2421388e-08	9.2529902e-08	9.2615224e-08	9.2687287e-08	9.2711034e-08	9.2686186e-08	9.2625996e-08	9.2477165e-08	9.2666305e-08	9.2551993e-08	9.2676245e-08	9.2669893e-08	9.2417523e-08	9.249981e-08	9.2590099e-08	9.2688396e-08	9.2755215e-08	9.2640349e-08	9.2602519e-08	9.2613845e-08	9.2670447e-08	9.2698059e-08	9.2617988e-08	9.2696403e-08	9.2547296e-08	9.2562765e-08	9.2727326e-08	9.2665474e-08	9.2562765e-08	9.2623786e-08	9.2599208e-08	9.27635e-08	9.2872014e-08	9.2777306e-08	9.277371e-08	9.2677901e-08	9.261025e-08	9.2588166e-08	9.2592309e-08	9.2579604e-08	9.276571e-08	9.2905971e-08	9.2479375e-08	9.2468881e-08	9.2712966e-08	9.2632064e-08	9.247109e-08	9.2716007e-08	9.2563589e-08	9.2730637e-08	9.2657196e-08	9.3060322e-08	9.2576016e-08	9.2767365e-08	9.2472746e-08	9.2576016e-08	9.2608317e-08	9.270358e-08	9.2596174e-08	9.2578503e-08	9.2583747e-08	9.2499533e-08	9.2688119e-08	9.2747484e-08	9.2587335e-08	9.263897e-08	9.2560832e-08	9.2551993e-08	9.2551161e-08	9.2505879e-08	9.2508643e-08	9.2602797e-08	9.276819e-08	9.2632341e-08	9.2605838e-08	9.2499256e-08	9.2631794e-08	9.2611636e-08	9.2547573e-08	9.2406204e-08	9.260777e-08	9.2555858e-08	9.2611913e-08	9.2444857e-08	9.2663818e-08	9.2046974e-08	9.2039521e-08	9.2508643e-08	9.2790835e-08	9.2661061e-08	9.2690883e-08	9.2843848e-08	9.3199205e-08	9.273478e-08	9.2774265e-08	9.2914256e-08	9.2465292e-08	9.2861519e-08	9.304707e-08	9.3324566e-08	9.2508643e-08	9.3055625e-08	9.3515361e-08	9.3095665e-08	9.2578503e-08	9.1871918e-08	9.2095853e-08	9.2430504e-08	9.2426916e-08	9.2975277e-08	9.2677077e-08	9.2618258e-08	9.2122079e-08	9.1799301e-08	9.2069897e-08	9.2059679e-08	9.2440992e-08	9.3161383e-08	9.3031879e-08	9.2235844e-08	9.211076e-08	9.2198015e-08	9.1750152e-08	9.1689962e-08	9.0865477e-08	9.0037965e-08	8.9487664e-08	8.9375561e-08	8.9584304e-08	8.9723741e-08	8.9676249e-08	8.9821484e-08	8.9729816e-08	8.90942e-08	8.8211735e-08	8.7159734e-08	8.6894936e-08	8.6502851e-08	8.6960654e-08	8.7818542e-08	8.8288772e-08	8.8977679e-08	8.9054161e-08	8.9156877e-08	8.899314e-08	8.9452875e-08	8.9793602e-08	9.0031612e-08	9.0513154e-08	9.1398107e-08	9.0508465e-08	9.1040533e-08	9.1502478e-08	9.1926317e-08	9.224965e-08	9.2471367e-08	9.2624333e-08	9.2730915e-08	9.2818723e-08	9.2775096e-08	9.2703026e-08	9.2720974e-08	9.2671002e-08	9.264587e-08	9.2498148e-08	9.2380247e-08	9.2508365e-08	9.2655263e-08	9.2733401e-08	9.2741686e-08	9.2738368e-08	9.2618535e-08	9.2563589e-08	9.2674867e-08	9.2580983e-08	9.2592309e-08	9.2648357e-08	9.2558068e-08	9.2663271e-08	9.2709378e-08	9.2601972e-08	9.257684e-08	9.2637315e-08	9.2910113e-08	9.2969756e-08	9.310174e-08	9.3293913e-08	9.2023782e-08	9.0917112e-08	9.0535799e-08	9.2987982e-08	9.2136162e-08	9.2730367e-08	9.1715641e-08	8.9972247e-08	9.2137547e-08	9.1984575e-08	9.2206847e-08	9.250671e-08	9.2855167e-08	9.2103029e-08	9.2377768e-08	9.2556967e-08	9.246115e-08	9.3088488e-08	9.1409703e-08	9.1709843e-08	9.2362029e-08	9.1332943e-08	9.0933959e-08	9.2108273e-08	9.2651121e-08	9.2680665e-08	9.2541775e-08	9.307054e-08	9.2739199e-08	9.3202523e-08	9.4055167e-08	9.3465935e-08	9.2822035e-08	9.2757702e-08	9.3028014e-08	9.3789268e-08	9.3409611e-08	9.268674e-08	9.2529902e-08	9.2512231e-08	9.2377768e-08	9.2413657e-08	9.2556412e-08	9.2551161e-08	9.2738645e-08	9.266023e-08	9.2723184e-08	9.2730915e-08	9.2579327e-08	9.2691153e-08	9.2753005e-08	9.2578226e-08	9.265554e-08	9.2861796e-08	9.2826454e-08	9.2747484e-08	9.2683976e-08	9.2525212e-08	9.2511407e-08	9.2632064e-08	9.2735888e-08	9.2712419e-08	9.2657743e-08	9.2736165e-08	9.2746106e-08	9.2595066e-08	9.2510021e-08	9.2795254e-08	9.2724015e-08	9.2521617e-08	9.2573529e-08	9.2620191e-08	9.271352e-08	9.2679556e-08	9.2608595e-08	9.2593964e-08	9.2675414e-08	9.2569664e-08	9.2596174e-08	9.2594789e-08	9.2634828e-08	9.2703857e-08	9.2708277e-08	9.2596451e-08	9.268895e-08	9.2615501e-08	9.2517752e-08	9.2487383e-08	9.2513616e-08	9.2730367e-08	9.2571042e-08	9.2369483e-08	9.2516373e-08	9.2597553e-08	9.2442924e-08	9.2615501e-08	9.2737821e-08	9.2721528e-08	9.2711865e-08	9.2677347e-08	9.2646701e-08	9.2721805e-08	9.2652499e-08	9.2693085e-08	9.2730915e-08	9.2618812e-08	9.2621299e-08	9.2559723e-08	9.2540951e-08	9.2616879e-08	9.2534044e-08	9.2483795e-08	9.2553101e-08	9.2588991e-08	9.2692815e-08	9.2643667e-08	9.268453e-08	9.2556689e-08	9.2609426e-08	9.2601972e-08	9.2652776e-08	9.2755215e-08	9.2526591e-08	9.2435194e-08	9.2554203e-08	9.2727326e-08	9.2714899e-08	9.2593687e-08	9.2667136e-08	9.2658297e-08	9.2660784e-08	9.2542329e-08	9.2548127e-08	9.259341e-08	9.248545e-08	9.2608047e-08	9.2682043e-08	9.2561379e-08	9.2451486e-08	9.2631794e-08	9.2787516e-08	9.2786415e-08	9.2600587e-08	9.2334417e-08	9.2473577e-08	9.2640349e-08	9.264339e-08	9.256884e-08	9.2563312e-08	9.263676e-08	9.2470266e-08	9.2663541e-08	9.255227e-08	9.2442377e-08	9.2526868e-08	9.2735611e-08	9.2685909e-08	9.2587335e-08	9.2545918e-08	9.2684253e-08	9.2664649e-08	9.2506156e-08	9.2674036e-08	9.2690605e-08	9.2629307e-08	9.2679834e-08	9.2677347e-08	9.2596721e-08	9.2802985e-08	9.2728158e-08	9.2637315e-08	9.2833631e-08	9.2684253e-08	9.2786692e-08	9.2767365e-08	9.2868419e-08	9.2854343e-08	9.2797187e-08	9.255227e-08	9.2530179e-08	9.2744997e-08	9.2558622e-08	9.2531558e-08	9.2632895e-08	9.2580436e-08	9.2683422e-08	9.2700823e-08	9.2884989e-08	9.2790557e-08	9.2574908e-08	9.243989e-08	9.250892e-08	9.2529625e-08	9.2771508e-08	9.2639524e-08	9.2680665e-08	9.2618535e-08	9.2709101e-08	9.2565244e-08	9.2977487e-08	9.284274e-08	9.2585125e-08	9.2698883e-08	9.2560555e-08	9.2481585e-08	9.2642281e-08	9.2649735e-08	9.2645323e-08	9.2665751e-08	9.2639524e-08	9.2726225e-08
9.2731469e-08	9.2622678e-08	9.2723461e-08	9.2592309e-08	9.2056091e-08	9.2484342e-08	9.1142425e-08	9.0301377e-08	9.0137085e-08	9.0436671e-08	9.1116192e-08	9.2404825e-08	9.2652776e-08	9.2636206e-08	9.2528801e-08	9.2512508e-08	9.2600587e-08	9.247772e-08	9.2426085e-08	9.2604452e-08	9.264118e-08	9.2706344e-08	9.2693639e-08	9.2687287e-08	9.2618812e-08	9.2651121e-08	9.2590646e-08	9.2603074e-08	9.2472199e-08	9.2648079e-08	9.2765156e-08	9.259562e-08	9.273478e-08	9.2765156e-08	9.2688396e-08	9.253791e-08	9.2672657e-08	9.2573252e-08	9.2604729e-08	9.273699e-08	9.2618812e-08	9.281927e-08	9.2629861e-08	9.2511407e-08	9.2484896e-08	9.2377768e-08	9.2595066e-08	9.2665204e-08	9.2550891e-08	9.2516927e-08	9.2527422e-08	9.2600317e-08	9.2616055e-08	9.2590646e-08	9.2638693e-08	9.2574361e-08	9.2540397e-08	9.2566907e-08	9.2373348e-08	9.2391019e-08	9.2364786e-08	9.258568e-08	9.2588714e-08	9.2633172e-08	9.2859864e-08	9.2639524e-08	9.2534044e-08	9.272015e-08	9.277344e-08	9.2611913e-08	9.2686463e-08	9.2661608e-08	9.2828387e-08	9.2585125e-08	9.2777583e-08	9.2677347e-08	9.2731746e-08	9.2511954e-08	9.2844125e-08	9.276598e-08	9.2674036e-08	9.2797457e-08	9.2554203e-08	9.2499256e-08	9.2178134e-08	9.2406758e-08	9.2539018e-08	9.2435471e-08	9.2536808e-08	9.2644491e-08	9.2732023e-08	9.2701093e-08	9.273009e-08	9.2545363e-08	9.254012e-08	9.2697505e-08	9.2625719e-08	9.2668238e-08	9.2704134e-08	9.2853789e-08	9.2588714e-08	9.2784759e-08	9.2619921e-08	9.2574638e-08	9.2732847e-08	9.256911e-08	9.2772332e-08	9.2804086e-08	9.2768744e-08	9.2654432e-08	9.2865385e-08	9.2666582e-08	9.2638416e-08	9.2558899e-08	9.2487106e-08	9.2626543e-08	9.2742233e-08	9.2709655e-08	9.2541228e-08	9.265581e-08	9.2606939e-08	9.2729536e-08	9.2589545e-08	9.2690883e-08	9.2690051e-08	9.2734233e-08	9.2650566e-08	9.2683145e-08	9.2573529e-08	9.247551e-08	9.2505879e-08	9.2530179e-08	9.2586781e-08	9.2440445e-08	9.2542884e-08	9.2695572e-08	9.263124e-08	9.2719041e-08	9.2844402e-08	9.2646701e-08	9.2584024e-08	9.2536254e-08	9.2529625e-08	9.2539842e-08	9.2696951e-08	9.2524658e-08	9.2500912e-08	9.2661885e-08	9.2596451e-08	9.2450662e-08	9.2514995e-08	9.2682043e-08	9.2696126e-08	9.2667683e-08	9.2613014e-08	9.2575462e-08	9.2479098e-08	9.2544262e-08	9.2545918e-08	9.2777853e-08	9.2696403e-08	9.2559446e-08	9.2683422e-08	9.2623232e-08	9.3135704e-08	9.2993503e-08	9.3021669e-08	9.2641734e-08	9.2747484e-08	9.2626543e-08	9.2657743e-08	9.2615224e-08	9.2571597e-08	9.2542606e-08	9.2576016e-08	9.2708554e-08	9.2674313e-08	9.2596174e-08	9.2590099e-08	9.2539565e-08	9.262682e-08	9.2672657e-08	9.2741963e-08	9.2638416e-08	9.2627097e-08	9.2599763e-08	9.2469158e-08	9.262903e-08	9.2770954e-08	9.2551993e-08	9.2577118e-08	9.2694194e-08	9.2521894e-08	9.2502567e-08	9.2627097e-08	9.2785584e-08	9.2777029e-08	9.2654432e-08	9.2723461e-08	9.2596174e-08	9.2228937e-08	9.2571319e-08	9.2532666e-08	9.2479098e-08	9.2953741e-08	9.2820933e-08	9.2621576e-08	9.3179878e-08	9.3093455e-08	9.230984e-08	9.1532577e-08	9.1544727e-08	9.265333e-08	9.2843017e-08	9.1821114e-08	9.1832987e-08	9.2471922e-08	9.2396263e-08	9.2262901e-08	9.3182919e-08	9.3495203e-08	9.3622219e-08	9.302056e-08	9.2715453e-08	9.212733e-08	9.1382368e-08	9.1360278e-08	9.1114813e-08	9.0959084e-08	9.2123742e-08	9.2903491e-08	9.2424706e-08	9.3269897e-08	9.3447163e-08	9.3140393e-08	9.2420009e-08	9.1480942e-08	9.0636306e-08	9.0668884e-08	9.0307175e-08	9.0161663e-08	9.0258851e-08	9.0201695e-08	8.976378e-08	8.9715734e-08	8.9260695e-08	8.8549974e-08	8.8026184e-08	8.7483343e-08	8.6742524e-08	8.551519e-08	8.5549701e-08	8.6874508e-08	8.7933408e-08	8.8926321e-08	8.9187246e-08	8.9821484e-08	8.9390468e-08	8.9598934e-08	8.9851859e-08	8.9856279e-08	9.0402708e-08	9.0919876e-08	9.1360555e-08	9.1885454e-08	9.1651856e-08	9.1810072e-08	9.2365063e-08	9.2828387e-08	9.2753282e-08	9.2753282e-08	9.2801052e-08	9.2637862e-08	9.2472199e-08	9.2552547e-08	9.2679834e-08	9.2609426e-08	9.2492073e-08	9.2486005e-08	9.2670447e-08	9.2590646e-08	9.2668515e-08	9.2589545e-08	9.2457284e-08	9.2551993e-08	9.2555581e-08	9.2561102e-08	9.244431e-08	9.2542052e-08	9.2599763e-08	9.2604729e-08	9.2698336e-08	9.2663541e-08	9.2604729e-08	9.2576293e-08	9.2680111e-08	9.2662717e-08	9.2733401e-08	9.2849092e-08	9.259341e-08	9.2229492e-08	9.3233169e-08	9.2371963e-08	9.110294e-08	9.1857842e-08	9.0491064e-08	9.1964971e-08	9.2773163e-08	9.1539476e-08	9.1816425e-08	9.1752916e-08	9.1540031e-08	9.1665385e-08	9.1085823e-08	9.184707e-08	9.2004178e-08	9.1987339e-08	9.1463271e-08	9.1087479e-08	9.1242654e-08	9.1132485e-08	9.0554295e-08	9.0257473e-08	9.0753929e-08	9.2155219e-08	9.2635929e-08	9.302277e-08	9.3356043e-08	9.288582e-08	9.2808783e-08	9.2920608e-08	9.2827555e-08	9.3516462e-08	9.3472288e-08	9.3502109e-08	9.3498244e-08	9.268922e-08	9.2205745e-08	9.2296311e-08	9.2429673e-08	9.2378315e-08	9.2628198e-08	9.2628476e-08	9.2697505e-08	9.2787246e-08	9.2821203e-08	9.2795524e-08	9.2578503e-08	9.261246e-08	9.2702201e-08	9.2603351e-08	9.2680388e-08	9.2781718e-08	9.2675414e-08	9.2551993e-08	9.259341e-08	9.2538187e-08	9.2550614e-08	9.2654432e-08	9.2725671e-08	9.2511407e-08	9.2633172e-08	9.2665474e-08	9.2608317e-08	9.2439336e-08	9.2496215e-08	9.2716832e-08	9.2584578e-08	9.2651398e-08	9.2577395e-08	9.2580159e-08	9.2548959e-08	9.2668238e-08	9.258347e-08	9.2664372e-08	9.2747484e-08	9.2627097e-08	9.2527145e-08	9.2519414e-08	9.2364232e-08	9.2487383e-08	9.2524658e-08	9.2703857e-08	9.2572151e-08	9.2633726e-08	9.2514441e-08	9.2475787e-08	9.261467e-08	9.2661608e-08	9.2609426e-08	9.2549506e-08	9.2593687e-08	9.2576016e-08	9.2536254e-08	9.2692538e-08	9.2731746e-08	9.2268422e-08	9.252328e-08	9.2578503e-08	9.2643937e-08	9.2632064e-08	9.2662994e-08	9.2679556e-08	9.2714352e-08	9.2842193e-08	9.2651121e-08	9.2491248e-08	9.2508088e-08	9.2583193e-08	9.2572151e-08	9.2534044e-08	9.2565244e-08	9.276571e-08	9.2602519e-08	9.2645323e-08	9.2545363e-08	9.2488484e-08	9.2426362e-08	9.2541228e-08	9.2635105e-08	9.273009e-08	9.2688396e-08	9.2531835e-08	9.2601141e-08	9.2632341e-08	9.261025e-08	9.275908e-08	9.2593133e-08	9.2637592e-08	9.2634828e-08	9.2664926e-08	9.2722082e-08	9.2711588e-08	9.2614393e-08	9.2570495e-08	9.2603905e-08	9.250892e-08	9.2403717e-08	9.2380802e-08	9.2607493e-08	9.2586781e-08	9.2411724e-08	9.2428294e-08	9.2579604e-08	9.2704688e-08	9.2598654e-08	9.2776475e-08	9.2868973e-08	9.2791389e-08	9.2693085e-08	9.272236e-08	9.2708554e-08	9.2650843e-08	9.2606939e-08	9.262461e-08	9.2494282e-08	9.2645323e-08	9.2636483e-08	9.2600587e-08	9.2678455e-08	9.2696681e-08	9.2658851e-08	9.2651668e-08	9.2635929e-08	9.2848545e-08	9.2768744e-08	9.2728705e-08	9.2699715e-08	9.2755492e-08	9.2667136e-08	9.2687841e-08	9.261025e-08	9.2514995e-08	9.2608872e-08	9.2638416e-08	9.2605283e-08	9.2607216e-08	9.2472746e-08	9.2521894e-08	9.2752728e-08	9.2733956e-08	9.264587e-08	9.2645323e-08	9.2696403e-08	9.2659953e-08	9.2596174e-08	9.2578773e-08	9.2248541e-08	9.2286093e-08	9.2618535e-08	9.248766e-08	9.2703303e-08	9.265554e-08	9.2721528e-08	9.2681766e-08	9.2549229e-08	9.2595343e-08	9.2668515e-08	9.265802e-08	9.2595897e-08	9.2254062e-08	9.2383289e-08	9.2553371e-08	9.2600864e-08	9.2524104e-08	9.257905e-08	9.2423875e-08	9.2574638e-08	9.273257e-08	9.2784205e-08	9.2796078e-08	9.2714899e-08
9.4337629e-08	9.4662617e-08	9.2888854e-08	9.2664372e-08	9.121311e-08	9.0489962e-08	9.0459864e-08	8.7992774e-08	8.9280576e-08	9.0364331e-08	9.2537633e-08	9.2515549e-08	9.2698883e-08	9.2603074e-08	9.2654155e-08	9.2644768e-08	9.2553925e-08	9.2623232e-08	9.2679556e-08	9.2677624e-08	9.2701093e-08	9.2606115e-08	9.2459217e-08	9.2657196e-08	9.2626543e-08	9.2555034e-08	9.25357e-08	9.2539295e-08	9.2703026e-08	9.2638693e-08	9.2538464e-08	9.2637862e-08	9.2680111e-08	9.253101e-08	9.2595066e-08	9.2534322e-08	9.2633449e-08	9.2635659e-08	9.2696681e-08	9.2628198e-08	9.2643937e-08	9.246336e-08	9.2411447e-08	9.2495945e-08	9.261025e-08	9.2847159e-08	9.2650289e-08	9.2775373e-08	9.2704958e-08	9.273478e-08	9.2592032e-08	9.2555034e-08	9.2572151e-08	9.2657473e-08	9.2610804e-08	9.2510575e-08	9.2560832e-08	9.2531288e-08	9.2620745e-08	9.249235e-08	9.2659953e-08	9.2646424e-08	9.2646147e-08	9.2761567e-08	9.2685632e-08	9.2632895e-08	9.2788902e-08	9.2708554e-08	9.2804363e-08	9.2667406e-08	9.2691984e-08	9.2705513e-08	9.2614393e-08	9.2550337e-08	9.2692538e-08	9.2756039e-08	9.2682875e-08	9.2519137e-08	9.2365063e-08	9.2528801e-08	9.2786969e-08	9.2514995e-08	9.249014e-08	9.2269801e-08	9.2434369e-08	9.2592309e-08	9.2549506e-08	9.2565799e-08	9.2640349e-08	9.267238e-08	9.2690605e-08	9.2656919e-08	9.2695295e-08	9.2781995e-08	9.267238e-08	9.2586781e-08	9.2601418e-08	9.2705235e-08	9.2685632e-08	9.2614393e-08	9.2615778e-08	9.2612737e-08	9.2642836e-08	9.2616879e-08	9.2614947e-08	9.2727049e-08	9.2793044e-08	9.2702201e-08	9.28502e-08	9.2961749e-08	9.2561102e-08	9.2426085e-08	9.2479098e-08	9.2382457e-08	9.2607493e-08	9.2481308e-08	9.2671826e-08	9.2606939e-08	9.2635659e-08	9.2521617e-08	9.2545093e-08	9.2438235e-08	9.262461e-08	9.254564e-08	9.2551993e-08	9.253791e-08	9.2635105e-08	9.2472199e-08	9.2467779e-08	9.248545e-08	9.2476888e-08	9.2571597e-08	9.2423598e-08	9.2687564e-08	9.2494282e-08	9.2615778e-08	9.2557237e-08	9.2701093e-08	9.2613845e-08	9.2737267e-08	9.2572428e-08	9.2548959e-08	9.2664095e-08	9.2649735e-08	9.2624887e-08	9.2634551e-08	9.2577672e-08	9.2539295e-08	9.2468333e-08	9.263676e-08	9.2596451e-08	9.2642559e-08	9.2544539e-08	9.2526037e-08	9.2652222e-08	9.2598107e-08	9.2721528e-08	9.2630685e-08	9.2666859e-08	9.2848545e-08	9.2708277e-08	9.2548404e-08	9.258347e-08	9.2876981e-08	9.2362299e-08	9.2086189e-08	9.2481308e-08	9.2602797e-08	9.2512785e-08	9.2631517e-08	9.2528524e-08	9.2558899e-08	9.2773163e-08	9.2788625e-08	9.2764601e-08	9.2779516e-08	9.2697782e-08	9.2600587e-08	9.262903e-08	9.2691984e-08	9.2552547e-08	9.2582916e-08	9.2571319e-08	9.2572705e-08	9.2620745e-08	9.2687287e-08	9.2709655e-08	9.2693917e-08	9.2635105e-08	9.2644214e-08	9.2563035e-08	9.2561933e-08	9.2619366e-08	9.2846335e-08	9.256442e-08	9.258126e-08	9.2592856e-08	9.2734233e-08	9.269916e-08	9.2580983e-08	9.2592309e-08	9.260998e-08	9.284274e-08	9.343308e-08	9.3659771e-08	9.4630316e-08	9.4636391e-08	9.4340947e-08	9.4220837e-08	9.4512963e-08	9.2852957e-08	9.107174e-08	9.0885635e-08	9.186612e-08	9.262682e-08	9.2419732e-08	9.2273943e-08	9.1668149e-08	9.2199947e-08	9.2250751e-08	9.3145644e-08	9.2400128e-08	9.2455352e-08	9.1505242e-08	9.1718121e-08	9.2117666e-08	9.2076249e-08	9.2056091e-08	9.1858666e-08	9.2491803e-08	9.3742052e-08	9.3162207e-08	9.2484619e-08	9.2825069e-08	9.2630131e-08	9.2154387e-08	9.2453973e-08	9.2280018e-08	9.1525671e-08	9.123216e-08	9.1889319e-08	9.2317016e-08	9.1519318e-08	8.8860325e-08	8.9339387e-08	8.8607962e-08	8.7709758e-08	8.7684903e-08	8.773074e-08	8.7381729e-08	8.8072568e-08	8.9116291e-08	8.9442935e-08	9.0367088e-08	9.0844217e-08	9.1471001e-08	9.1856457e-08	9.1337085e-08	9.0818538e-08	9.1090513e-08	9.1319691e-08	9.1167827e-08	9.1588902e-08	9.1482875e-08	9.2137547e-08	9.241559e-08	9.2628476e-08	9.265333e-08	9.258347e-08	9.2865662e-08	9.2797734e-08	9.2652499e-08	9.2734503e-08	9.2678178e-08	9.2614393e-08	9.2570495e-08	9.2621299e-08	9.2726495e-08	9.2849923e-08	9.2669616e-08	9.2635659e-08	9.261246e-08	9.2605561e-08	9.2550891e-08	9.2387431e-08	9.2535977e-08	9.2669069e-08	9.2695849e-08	9.2476611e-08	9.2567454e-08	9.2619366e-08	9.2554757e-08	9.261246e-08	9.2586511e-08	9.2573806e-08	9.2544262e-08	9.2724292e-08	9.2657473e-08	9.2320334e-08	9.2069619e-08	9.1551073e-08	9.1793503e-08	9.1230781e-08	9.2557791e-08	9.1704315e-08	9.1466582e-08	9.1744909e-08	9.1396728e-08	9.2069619e-08	9.2005287e-08	9.1410257e-08	9.1494194e-08	9.1352547e-08	9.1792401e-08	9.1378503e-08	9.1191296e-08	9.1022592e-08	9.0744265e-08	8.9385225e-08	8.8923557e-08	9.0098432e-08	8.9833634e-08	8.9570499e-08	9.0562857e-08	9.2213753e-08	9.2564967e-08	9.2532666e-08	9.2506433e-08	9.2675414e-08	9.2186141e-08	9.2127877e-08	9.2442924e-08	9.2366164e-08	9.3319592e-08	9.3191474e-08	9.2633172e-08	9.1835474e-08	9.2120146e-08	9.2453419e-08	9.2569664e-08	9.2632895e-08	9.2687841e-08	9.2888577e-08	9.2954295e-08	9.2785861e-08	9.27323e-08	9.2603351e-08	9.2683976e-08	9.2718764e-08	9.2585125e-08	9.265554e-08	9.2637862e-08	9.2575185e-08	9.2707722e-08	9.2921162e-08	9.2648357e-08	9.2511407e-08	9.2681766e-08	9.273257e-08	9.2543708e-08	9.2609426e-08	9.2477443e-08	9.2420564e-08	9.2656364e-08	9.2665204e-08	9.2613845e-08	9.2666582e-08	9.28259e-08	9.2639247e-08	9.267459e-08	9.2521617e-08	9.2571874e-08	9.2429396e-08	9.2687287e-08	9.2909836e-08	9.2754938e-08	9.2920885e-08	9.2665474e-08	9.2476334e-08	9.2666305e-08	9.2500912e-08	9.2690605e-08	9.2445688e-08	9.2669339e-08	9.2773163e-08	9.2775373e-08	9.2680942e-08	9.2661338e-08	9.2674313e-08	9.2663541e-08	9.2623509e-08	9.2500912e-08	9.2544816e-08	9.2574084e-08	9.2553101e-08	9.2579327e-08	9.2720427e-08	9.2679556e-08	9.2627651e-08	9.2712142e-08	9.2690328e-08	9.2700823e-08	9.2751904e-08	9.2648357e-08	9.2545918e-08	9.2649735e-08	9.2857377e-08	9.2737544e-08	9.2650843e-08	9.245673e-08	9.2695849e-08	9.2764324e-08	9.2678732e-08	9.2669893e-08	9.2662994e-08	9.2630131e-08	9.2621299e-08	9.2695018e-08	9.2811817e-08	9.2684253e-08	9.2544539e-08	9.2532943e-08	9.2589545e-08	9.2749971e-08	9.2739477e-08	9.2700823e-08	9.2619089e-08	9.2646978e-08	9.2735611e-08	9.2630685e-08	9.2489316e-08	9.2574908e-08	9.2594789e-08	9.2666028e-08	9.2627374e-08	9.2438235e-08	9.2402061e-08	9.2580983e-08	9.2714899e-08	9.2747207e-08	9.2753282e-08	9.27947e-08	9.2747484e-08	9.2622955e-08	9.2437126e-08	9.2695018e-08	9.2633449e-08	9.2374727e-08	9.256663e-08	9.2680665e-08	9.2545363e-08	9.2621576e-08	9.2652499e-08	9.2767365e-08	9.2649735e-08	9.2666028e-08	9.2554203e-08	9.2538187e-08	9.2666305e-08	9.2663271e-08	9.2696951e-08	9.2614947e-08	9.2807674e-08	9.2832529e-08	9.2659405e-08	9.2587889e-08	9.2551161e-08	9.2672103e-08	9.268453e-08	9.2629584e-08	9.2695849e-08	9.2791112e-08	9.2617157e-08	9.2553371e-08	9.2606385e-08	9.2662994e-08	9.2625719e-08	9.2591478e-08	9.2545093e-08	9.2612737e-08	9.254564e-08	9.2655263e-08	9.2684807e-08	9.2642836e-08	9.2619644e-08	9.257657e-08	9.250008e-08	9.2465569e-08	9.2381633e-08	9.2228383e-08	9.2808783e-08	9.2732847e-08	9.265802e-08	9.249235e-08	9.2526037e-08	9.2703026e-08	9.2793044e-08	9.250008e-08	9.2448452e-08	9.2637315e-08	9.2538741e-08	9.2387701e-08	9.2462805e-08	9.2718217e-08	9.2775373e-08	9.2691707e-08	9.2568285e-08	9.2544539e-08	9.2697782e-08	9.2681489e-08	9.2588444e-08	9.2473023e-08
9.4622585e-08	9.439534e-08	9.3532201e-08	9.2770954e-08	9.1570676e-08	9.0824059e-08	9.0845326e-08	9.2275876e-08	9.2237222e-08	9.201743e-08	9.2395986e-08	9.2751073e-08	9.2666859e-08	9.2613845e-08	9.2691707e-08	9.2623786e-08	9.2632341e-08	9.2818446e-08	9.2737821e-08	9.2634551e-08	9.2649188e-08	9.2591755e-08	9.2701093e-08	9.2533767e-08	9.2510852e-08	9.2502567e-08	9.2570218e-08	9.2749694e-08	9.2754661e-08	9.2615224e-08	9.2574638e-08	9.2699437e-08	9.256911e-08	9.2436579e-08	9.2521894e-08	9.2666582e-08	9.2573806e-08	9.2604729e-08	9.2600587e-08	9.2542052e-08	9.2502844e-08	9.250671e-08	9.2646701e-08	9.2525212e-08	9.2534599e-08	9.2587889e-08	9.2590923e-08	9.2375558e-08	9.2539565e-08	9.2479929e-08	9.2580983e-08	9.26536e-08	9.2670447e-08	9.2690328e-08	9.2767088e-08	9.250892e-08	9.2536254e-08	9.2644768e-08	9.2603351e-08	9.2588991e-08	9.2665751e-08	9.2719596e-08	9.281154e-08	9.2735611e-08	9.2645323e-08	9.2643667e-08	9.2566076e-08	9.2666582e-08	9.259783e-08	9.2704411e-08	9.2671549e-08	9.2624887e-08	9.2676522e-08	9.2743619e-08	9.2430504e-08	9.2381356e-08	9.2445688e-08	9.2569664e-08	9.2518306e-08	9.250892e-08	9.2275876e-08	9.2514163e-08	9.2710486e-08	9.2733401e-08	9.2772055e-08	9.2816236e-08	9.2746376e-08	9.2733679e-08	9.2736713e-08	9.2531835e-08	9.2562765e-08	9.2657473e-08	9.3035744e-08	9.2657473e-08	9.247109e-08	9.2675691e-08	9.2773988e-08	9.2775373e-08	9.2809884e-08	9.2729813e-08	9.2562487e-08	9.2614123e-08	9.2638416e-08	9.2514718e-08	9.2650843e-08	9.2481862e-08	9.2681766e-08	9.279691e-08	9.2492904e-08	9.2368929e-08	9.2341317e-08	9.2517205e-08	9.2537363e-08	9.2724839e-08	9.2695849e-08	9.2769298e-08	9.2587889e-08	9.2671826e-08	9.2683145e-08	9.2846058e-08	9.2661061e-08	9.2912877e-08	9.2632341e-08	9.2596999e-08	9.2694471e-08	9.2707999e-08	9.2567731e-08	9.2590099e-08	9.2692815e-08	9.2518583e-08	9.2530733e-08	9.2505054e-08	9.2611359e-08	9.2638416e-08	9.2646701e-08	9.2639247e-08	9.268232e-08	9.2555858e-08	9.2399851e-08	9.2428294e-08	9.2558622e-08	9.2570218e-08	9.2784482e-08	9.2788902e-08	9.2585957e-08	9.255227e-08	9.263897e-08	9.2572428e-08	9.2696681e-08	9.2749417e-08	9.2647802e-08	9.264587e-08	9.2839429e-08	9.281375e-08	9.2677347e-08	9.2571319e-08	9.2606385e-08	9.2787246e-08	9.2498702e-08	9.2239155e-08	9.2603351e-08	9.2559169e-08	9.268895e-08	9.2418077e-08	9.230542e-08	9.2284715e-08	9.245894e-08	9.2665751e-08	9.2714075e-08	9.2581814e-08	9.268895e-08	9.2742233e-08	9.259562e-08	9.2636206e-08	9.2716832e-08	9.2693085e-08	9.2487106e-08	9.2579882e-08	9.2656364e-08	9.2569664e-08	9.2745275e-08	9.2817615e-08	9.2644491e-08	9.27947e-08	9.274472e-08	9.2632341e-08	9.2739754e-08	9.2832252e-08	9.2790557e-08	9.2524104e-08	9.2548682e-08	9.271794e-08	9.2766811e-08	9.2444033e-08	9.2647255e-08	9.2727603e-08	9.2889685e-08	9.2795254e-08	9.2449e-08	9.2503122e-08	9.251665e-08	9.2671826e-08	9.284274e-08	9.3211909e-08	9.5372513e-08	9.5769842e-08	9.6151986e-08	9.6008961e-08	9.5674032e-08	9.2911222e-08	9.2986049e-08	9.2735057e-08	9.2172058e-08	9.1525948e-08	9.1673115e-08	9.2334965e-08	9.2498979e-08	9.2635382e-08	9.2144447e-08	9.213975e-08	9.1043297e-08	9.1781352e-08	9.160906e-08	9.2359265e-08	9.2272288e-08	9.2504223e-08	9.2471645e-08	9.2773988e-08	9.2685084e-08	9.2591478e-08	9.2663541e-08	9.2169849e-08	9.271794e-08	9.2709378e-08	9.2708824e-08	9.2686186e-08	9.2587612e-08	9.2434092e-08	9.1619e-08	9.1665108e-08	9.170018e-08	9.1622312e-08	9.0735426e-08	9.2492904e-08	9.0191485e-08	8.8768658e-08	8.8300091e-08	8.91566e-08	8.9978322e-08	9.1012929e-08	9.1271644e-08	9.0858855e-08	9.1757883e-08	9.149668e-08	9.1945367e-08	9.190699e-08	9.1769209e-08	9.1409426e-08	9.1736901e-08	9.1662628e-08	9.2217618e-08	9.2573806e-08	9.2090325e-08	9.2252129e-08	9.2535423e-08	9.2710756e-08	9.280464e-08	9.2880292e-08	9.2935515e-08	9.2749971e-08	9.2768467e-08	9.2601695e-08	9.2495668e-08	9.2420841e-08	9.2662439e-08	9.2594512e-08	9.2669069e-08	9.2631794e-08	9.2478274e-08	9.2697505e-08	9.2611636e-08	9.2643667e-08	9.2678455e-08	9.25357e-08	9.2708277e-08	9.2696951e-08	9.2613845e-08	9.2522171e-08	9.2600864e-08	9.2554203e-08	9.2476888e-08	9.2499256e-08	9.2586234e-08	9.2646978e-08	9.2895206e-08	9.2839429e-08	9.2805742e-08	9.2581537e-08	9.200059e-08	9.1671737e-08	9.1841827e-08	9.1820013e-08	9.15011e-08	9.238439e-08	9.1890975e-08	9.1356135e-08	9.1266401e-08	9.1544173e-08	9.1387065e-08	9.1368285e-08	9.139783e-08	9.1091067e-08	9.1004367e-08	9.008518e-08	9.0921532e-08	9.0342795e-08	9.0114447e-08	8.9745001e-08	9.0182922e-08	8.9708003e-08	8.934574e-08	8.9359268e-08	8.9366999e-08	9.0338652e-08	9.2459217e-08	9.2606385e-08	9.2641734e-08	9.2628476e-08	9.2562487e-08	9.2714352e-08	9.2721251e-08	9.2542884e-08	9.2696126e-08	9.1545552e-08	9.1499167e-08	9.1599944e-08	9.1717574e-08	9.2278917e-08	9.2755492e-08	9.2753282e-08	9.294601e-08	9.2937448e-08	9.2887198e-08	9.2589822e-08	9.2687564e-08	9.2699992e-08	9.2777583e-08	9.2606115e-08	9.2550614e-08	9.2598384e-08	9.2416421e-08	9.2545363e-08	9.276571e-08	9.2808783e-08	9.2663541e-08	9.2864553e-08	9.2900727e-08	9.2778407e-08	9.2777029e-08	9.2746106e-08	9.2552547e-08	9.2630962e-08	9.2777853e-08	9.2731469e-08	9.2546749e-08	9.2671279e-08	9.2535153e-08	9.2499256e-08	9.2525489e-08	9.244679e-08	9.2809607e-08	9.2665751e-08	9.2737821e-08	9.2606385e-08	9.2577395e-08	9.2547026e-08	9.2397094e-08	9.2504223e-08	9.2631794e-08	9.268895e-08	9.2690605e-08	9.2609149e-08	9.2832799e-08	9.2695018e-08	9.2722082e-08	9.2657196e-08	9.2686186e-08	9.2616602e-08	9.2615224e-08	9.2637315e-08	9.249235e-08	9.2595897e-08	9.2528801e-08	9.2692261e-08	9.2690051e-08	9.2673481e-08	9.2643667e-08	9.2680665e-08	9.2773988e-08	9.2723738e-08	9.2691153e-08	9.2619089e-08	9.2532112e-08	9.2638693e-08	9.2438512e-08	9.2470266e-08	9.2454798e-08	9.2637038e-08	9.2575462e-08	9.2669616e-08	9.2627097e-08	9.2492904e-08	9.2620191e-08	9.2766534e-08	9.2677347e-08	9.2682875e-08	9.2744166e-08	9.2694471e-08	9.2622123e-08	9.2651668e-08	9.2606939e-08	9.2652222e-08	9.2582646e-08	9.2581537e-08	9.2680942e-08	9.2621576e-08	9.2562487e-08	9.2591755e-08	9.2497324e-08	9.2570772e-08	9.2632341e-08	9.2645323e-08	9.2505879e-08	9.2617988e-08	9.255006e-08	9.2650289e-08	9.2758803e-08	9.2712142e-08	9.2724562e-08	9.2628198e-08	9.2572151e-08	9.2547026e-08	9.2566907e-08	9.2577118e-08	9.271794e-08	9.2627097e-08	9.2560555e-08	9.2504777e-08	9.2521617e-08	9.2439336e-08	9.2436856e-08	9.2502844e-08	9.2541498e-08	9.2557237e-08	9.2459217e-08	9.2579882e-08	9.2517752e-08	9.2650012e-08	9.2706621e-08	9.2924751e-08	9.2819548e-08	9.2776475e-08	9.2849369e-08	9.2763777e-08	9.2786692e-08	9.2580983e-08	9.2762946e-08	9.2679556e-08	9.2706891e-08	9.2675968e-08	9.2555581e-08	9.2474956e-08	9.262461e-08	9.2718764e-08	9.2732847e-08	9.2642004e-08	9.2542606e-08	9.2670447e-08	9.2909566e-08	9.2669616e-08	9.2741963e-08	9.2643113e-08	9.2651945e-08	9.2746106e-08	9.2672657e-08	9.2568563e-08	9.2505331e-08	9.2635659e-08	9.2613845e-08	9.2740855e-08	9.2693639e-08	9.2594512e-08	9.2663271e-08	9.26536e-08	9.2467225e-08	9.250229e-08	9.2487937e-08	9.2531288e-08	9.2826454e-08	9.2605561e-08	9.2578773e-08	9.2746106e-08	9.2677901e-08	9.2452595e-08	9.2439059e-08	9.2692538e-08	9.272263e-08	9.2800498e-08	9.2654432e-08	9.2560832e-08	9.2598931e-08	9.2598107e-08
9.2676522e-08	9.2110483e-08	9.2971966e-08	9.2859032e-08	9.2387701e-08	9.1433449e-08	9.1429307e-08	9.2584578e-08	9.2570218e-08	9.2683699e-08	9.2625719e-08	9.2401237e-08	9.2707722e-08	9.2685084e-08	9.2580706e-08	9.2740031e-08	9.28259e-08	9.2753559e-08	9.2760182e-08	9.2523827e-08	9.2605006e-08	9.2630408e-08	9.2563035e-08	9.2393229e-08	9.2687017e-08	9.2695295e-08	9.2755215e-08	9.2600864e-08	9.2504777e-08	9.2543161e-08	9.2503676e-08	9.2515549e-08	9.2430227e-08	9.2751627e-08	9.2697782e-08	9.267459e-08	9.2561933e-08	9.2709378e-08	9.2766811e-08	9.2706344e-08	9.2493458e-08	9.2500635e-08	9.254012e-08	9.2583193e-08	9.2694748e-08	9.2735611e-08	9.2642281e-08	9.2646701e-08	9.2668238e-08	9.2661608e-08	9.2710756e-08	9.2683145e-08	9.2721805e-08	9.2654155e-08	9.2596999e-08	9.2604729e-08	9.241311e-08	9.2408136e-08	9.2549783e-08	9.2731469e-08	9.2827278e-08	9.280933e-08	9.2607493e-08	9.2613845e-08	9.2526868e-08	9.2746106e-08	9.2614123e-08	9.2736713e-08	9.2550614e-08	9.2557791e-08	9.2615778e-08	9.2682875e-08	9.2604729e-08	9.2633449e-08	9.2671549e-08	9.3185399e-08	9.2760459e-08	9.2687841e-08	9.2681766e-08	9.2602797e-08	9.2654709e-08	9.2603074e-08	9.2631517e-08	9.2726772e-08	9.282148e-08	9.2689497e-08	9.2717386e-08	9.2758249e-08	9.2669069e-08	9.2490971e-08	9.2664372e-08	9.2847436e-08	9.3851945e-08	9.2957052e-08	9.2801876e-08	9.2769845e-08	9.2697782e-08	9.2602249e-08	9.261025e-08	9.2496769e-08	9.2665204e-08	9.2705513e-08	9.2675968e-08	9.2745275e-08	9.2569387e-08	9.2593133e-08	9.2425807e-08	9.2454528e-08	9.2511684e-08	9.2447898e-08	9.2553648e-08	9.2625996e-08	9.2633172e-08	9.2764324e-08	9.2608872e-08	9.26224e-08	9.2661338e-08	9.2608872e-08	9.2605283e-08	9.251886e-08	9.2660507e-08	9.2924196e-08	9.2888854e-08	9.2507541e-08	9.2582916e-08	9.2535153e-08	9.2650566e-08	9.2513062e-08	9.2495668e-08	9.2543708e-08	9.2605006e-08	9.2597553e-08	9.2603905e-08	9.2687287e-08	9.2753005e-08	9.2636206e-08	9.2523003e-08	9.2638139e-08	9.2627928e-08	9.28571e-08	9.2717386e-08	9.2732847e-08	9.2387701e-08	9.248987e-08	9.2410623e-08	9.2467779e-08	9.2617434e-08	9.2854343e-08	9.2675968e-08	9.2602797e-08	9.2632895e-08	9.2764601e-08	9.2644214e-08	9.2526037e-08	9.2568563e-08	9.262903e-08	9.2632064e-08	9.2452318e-08	9.2584301e-08	9.2504777e-08	9.2376659e-08	9.2496215e-08	9.2572975e-08	9.2459771e-08	9.2573806e-08	9.2463914e-08	9.2458393e-08	9.2414489e-08	9.2497324e-08	9.2710209e-08	9.2782827e-08	9.2674313e-08	9.2661608e-08	9.2668238e-08	9.2640072e-08	9.2437681e-08	9.2809607e-08	9.2766257e-08	9.2585402e-08	9.2658297e-08	9.2523827e-08	9.251665e-08	9.2794146e-08	9.2770676e-08	9.2748309e-08	9.2753005e-08	9.2565521e-08	9.2241365e-08	9.2424706e-08	9.2770676e-08	9.2649735e-08	9.2517205e-08	9.2554203e-08	9.2682875e-08	9.2449831e-08	9.2605838e-08	9.2608595e-08	9.2574908e-08	9.2540951e-08	9.2506433e-08	9.2714075e-08	9.3215775e-08	9.392042e-08	9.3663083e-08	9.242774e-08	9.3528058e-08	9.431168e-08	9.3758615e-08	9.2447067e-08	9.2739754e-08	9.177252e-08	9.2454528e-08	9.2465847e-08	9.2035933e-08	9.2314259e-08	9.195503e-08	9.1903949e-08	9.2011085e-08	9.2345182e-08	9.113635e-08	9.1408324e-08	9.1170861e-08	9.169576e-08	9.2677624e-08	9.2761013e-08	9.2797187e-08	9.288609e-08	9.2827278e-08	9.2735057e-08	9.2460326e-08	9.2483241e-08	9.2779239e-08	9.2659675e-08	9.2292169e-08	9.2088946e-08	9.1734968e-08	9.126861e-08	9.1554938e-08	9.261467e-08	9.248766e-08	9.2587058e-08	9.3310206e-08	9.2802431e-08	9.2020748e-08	9.1192675e-08	9.0810254e-08	9.0175746e-08	9.1406115e-08	9.1932115e-08	9.1282693e-08	9.134758e-08	9.1920796e-08	9.1595531e-08	9.2529902e-08	9.2741963e-08	9.1812282e-08	9.1139107e-08	9.2099718e-08	9.2436579e-08	9.2568285e-08	9.252107e-08	9.2583193e-08	9.2674036e-08	9.2400128e-08	9.2634551e-08	9.2605283e-08	9.2508088e-08	9.2769575e-08	9.261246e-08	9.2615224e-08	9.2955396e-08	9.2661338e-08	9.2762392e-08	9.2690883e-08	9.2601972e-08	9.271352e-08	9.2595066e-08	9.2510575e-08	9.2814027e-08	9.2674036e-08	9.284274e-08	9.2598384e-08	9.2696681e-08	9.2717663e-08	9.2583193e-08	9.25357e-08	9.2534044e-08	9.2611636e-08	9.2561102e-08	9.2616602e-08	9.2736165e-08	9.2619089e-08	9.2718217e-08	9.2747207e-08	9.262461e-08	9.2640349e-08	9.2693085e-08	9.2134506e-08	9.1832987e-08	9.1182734e-08	9.1293735e-08	9.0531934e-08	9.106428e-08	9.0340585e-08	9.1127788e-08	9.1238235e-08	9.0621114e-08	9.1195439e-08	9.0496314e-08	9.0799489e-08	9.1133039e-08	9.0577764e-08	9.0579697e-08	9.0816606e-08	8.9886377e-08	9.0004001e-08	8.9091159e-08	8.9256829e-08	9.1153467e-08	8.9977213e-08	8.9304876e-08	8.8799034e-08	8.8828848e-08	9.2048637e-08	9.2716832e-08	9.3020283e-08	9.2903761e-08	9.2431883e-08	9.2325578e-08	9.2735888e-08	9.2953186e-08	9.2635929e-08	9.2023235e-08	9.195282e-08	9.1958341e-08	9.2126221e-08	9.254012e-08	9.2707999e-08	9.2674036e-08	9.2685084e-08	9.2590376e-08	9.2489593e-08	9.2590376e-08	9.2927785e-08	9.269916e-08	9.2711311e-08	9.2540397e-08	9.2500358e-08	9.249456e-08	9.2474401e-08	9.26456e-08	9.2675968e-08	9.2460326e-08	9.2524381e-08	9.2392398e-08	9.2441269e-08	9.2541228e-08	9.2527969e-08	9.2284715e-08	9.2484072e-08	9.2715453e-08	9.2746653e-08	9.2531558e-08	9.2564143e-08	9.2675414e-08	9.2620468e-08	9.2563866e-08	9.2577395e-08	9.2503946e-08	9.2652499e-08	9.2584301e-08	9.2752451e-08	9.2613014e-08	9.2573529e-08	9.236313e-08	9.2425807e-08	9.2294933e-08	9.2495114e-08	9.2621576e-08	9.2757425e-08	9.2630685e-08	9.2706067e-08	9.2475787e-08	9.2554203e-08	9.2494282e-08	9.2387154e-08	9.2587612e-08	9.2574638e-08	9.2651121e-08	9.2663541e-08	9.2553648e-08	9.2681766e-08	9.2872561e-08	9.2648634e-08	9.2590376e-08	9.2720974e-08	9.2883887e-08	9.2556967e-08	9.25045e-08	9.2509474e-08	9.2667406e-08	9.2592032e-08	9.2614947e-08	9.2746376e-08	9.2626266e-08	9.262682e-08	9.272015e-08	9.2724839e-08	9.2828664e-08	9.2685084e-08	9.2695572e-08	9.2649188e-08	9.2666582e-08	9.2479652e-08	9.2709655e-08	9.2758803e-08	9.2685084e-08	9.2529625e-08	9.2507541e-08	9.2495668e-08	9.2524658e-08	9.2572975e-08	9.2704688e-08	9.2593133e-08	9.2604182e-08	9.2634828e-08	9.2571597e-08	9.2538464e-08	9.275135e-08	9.270358e-08	9.2558345e-08	9.2690328e-08	9.2600587e-08	9.2431328e-08	9.245673e-08	9.2682598e-08	9.2777583e-08	9.2625442e-08	9.2812648e-08	9.2755492e-08	9.2574084e-08	9.2629584e-08	9.2663541e-08	9.2646978e-08	9.2555034e-08	9.2650289e-08	9.2633996e-08	9.2656364e-08	9.2450932e-08	9.2519137e-08	9.2665751e-08	9.2654432e-08	9.258568e-08	9.2561379e-08	9.265333e-08	9.2589545e-08	9.2768744e-08	9.2740855e-08	9.2796355e-08	9.2638416e-08	9.2534876e-08	9.276571e-08	9.2579882e-08	9.2445134e-08	9.2423051e-08	9.2712689e-08	9.2708277e-08	9.2668238e-08	9.2593687e-08	9.256442e-08	9.2561656e-08	9.2519684e-08	9.2508088e-08	9.2608595e-08	9.2740031e-08	9.267017e-08	9.2700269e-08	9.2578226e-08	9.2616055e-08	9.261219e-08	9.2539565e-08	9.2544816e-08	9.2688673e-08	9.2620468e-08	9.2470813e-08	9.25357e-08	9.2570772e-08	9.2650843e-08	9.2772055e-08	9.262682e-08	9.2923372e-08	9.2697782e-08	9.254012e-08	9.2606939e-08	9.2665751e-08	9.2661608e-08	9.2943246e-08	9.2679279e-08	9.2244953e-08	9.2694194e-08	9.2728158e-08	9.2611359e-08	9.2671002e-08	9.2582091e-08	9.2638693e-08	9.2671279e-08	9.2683422e-08	9.256911e-08	9.2460326e-08	9.2495391e-08	9.2575739e-08	9.2511407e-08
9.2139203e-08	9.1927141e-08	9.2241642e-08	9.2724839e-08	9.2451486e-08	9.2523827e-08	9.2682875e-08	9.2677077e-08	9.2575185e-08	9.2644214e-08	9.2540951e-08	9.2679279e-08	9.2847159e-08	9.2654155e-08	9.2700269e-08	9.2658574e-08	9.2586781e-08	9.2542884e-08	9.2510575e-08	9.266796e-08	9.2679009e-08	9.2558345e-08	9.2503676e-08	9.2601418e-08	9.2575185e-08	9.2617157e-08	9.2570218e-08	9.2473854e-08	9.2410623e-08	9.2611081e-08	9.2679009e-08	9.2542884e-08	9.2699715e-08	9.2683699e-08	9.2691984e-08	9.2645323e-08	9.2627651e-08	9.2509474e-08	9.2276984e-08	9.2333032e-08	9.253101e-08	9.270579e-08	9.2620745e-08	9.2735334e-08	9.2687287e-08	9.2555034e-08	9.2593964e-08	9.2694194e-08	9.2718764e-08	9.267238e-08	9.2725948e-08	9.2671279e-08	9.258126e-08	9.2632064e-08	9.2501743e-08	9.2564967e-08	9.2765156e-08	9.2656087e-08	9.2584024e-08	9.2696403e-08	9.2582916e-08	9.2315915e-08	9.2624887e-08	9.2664926e-08	9.2687017e-08	9.2683422e-08	9.2604729e-08	9.2464191e-08	9.2329998e-08	9.2453973e-08	9.2587889e-08	9.2617988e-08	9.2706621e-08	9.2539565e-08	9.2659405e-08	9.2625442e-08	9.2637592e-08	9.2853512e-08	9.2709378e-08	9.259783e-08	9.2712966e-08	9.2616325e-08	9.2628198e-08	9.277371e-08	9.2611913e-08	9.2604452e-08	9.2490971e-08	9.2619089e-08	9.2508365e-08	9.2676245e-08	9.2491248e-08	9.2352913e-08	9.2151346e-08	9.2374449e-08	9.2891618e-08	9.262461e-08	9.2590376e-08	9.2632341e-08	9.258347e-08	9.2762669e-08	9.2640903e-08	9.2517752e-08	9.2475233e-08	9.2609426e-08	9.2688673e-08	9.2656641e-08	9.262903e-08	9.2523827e-08	9.2513062e-08	9.2712419e-08	9.2800498e-08	9.2651121e-08	9.2498702e-08	9.2588714e-08	9.2592032e-08	9.2722082e-08	9.2542606e-08	9.2507541e-08	9.2461427e-08	9.2580159e-08	9.2733124e-08	9.2786138e-08	9.2521347e-08	9.2525489e-08	9.2437681e-08	9.2649735e-08	9.2522725e-08	9.268232e-08	9.2640903e-08	9.2712419e-08	9.271794e-08	9.2788625e-08	9.2848815e-08	9.2616325e-08	9.2586511e-08	9.2659128e-08	9.2586781e-08	9.2609149e-08	9.2582916e-08	9.2494282e-08	9.2603905e-08	9.2452041e-08	9.2586234e-08	9.2590376e-08	9.2613845e-08	9.2706344e-08	9.2697228e-08	9.2643667e-08	9.2726225e-08	9.2543985e-08	9.2608872e-08	9.2509751e-08	9.2568285e-08	9.2709655e-08	9.269143e-08	9.2598384e-08	9.2429396e-08	9.2374449e-08	9.2541228e-08	9.2632895e-08	9.2630685e-08	9.2662994e-08	9.2650566e-08	9.2830867e-08	9.2741132e-08	9.2610527e-08	9.2695849e-08	9.2738368e-08	9.2781718e-08	9.2692538e-08	9.2781718e-08	9.28571e-08	9.2692815e-08	9.2594242e-08	9.2627097e-08	9.277565e-08	9.261467e-08	9.2708277e-08	9.2680942e-08	9.2575739e-08	9.2770954e-08	9.2776475e-08	9.264339e-08	9.247551e-08	9.2494282e-08	9.2548959e-08	9.2418077e-08	9.257684e-08	9.2361198e-08	9.2354021e-08	9.2469435e-08	9.2423875e-08	9.2320334e-08	9.2614123e-08	9.2703026e-08	9.2600587e-08	9.2400406e-08	9.2408968e-08	9.2592856e-08	9.2703026e-08	9.2996267e-08	9.3451028e-08	9.2796355e-08	9.2513886e-08	9.1382368e-08	9.1773899e-08	9.2158807e-08	9.2074863e-08	9.1798476e-08	9.2637038e-08	9.3606758e-08	9.3079649e-08	9.2923372e-08	9.3124655e-08	9.2472746e-08	9.2546749e-08	9.1692442e-08	9.1756782e-08	9.1655998e-08	9.2255995e-08	9.2342148e-08	9.2716284e-08	9.2750518e-08	9.259562e-08	9.2674313e-08	9.2584301e-08	9.2485173e-08	9.2367273e-08	9.2299899e-08	9.2854066e-08	9.299157e-08	9.2044218e-08	9.1698247e-08	9.156129e-08	9.2044218e-08	9.217537e-08	9.2182276e-08	9.2956228e-08	9.3718583e-08	9.3418997e-08	9.2242189e-08	9.1779697e-08	9.2520793e-08	9.0986418e-08	9.1332112e-08	9.1559357e-08	9.1340119e-08	9.2709101e-08	9.2338283e-08	9.2520793e-08	9.2692261e-08	9.211297e-08	9.1512419e-08	9.1380713e-08	9.2323091e-08	9.2074863e-08	9.2402061e-08	9.2707722e-08	9.2663541e-08	9.259783e-08	9.2500912e-08	9.2577672e-08	9.2743065e-08	9.2875048e-08	9.273009e-08	9.2872284e-08	9.2859587e-08	9.2769298e-08	9.2844125e-08	9.2585957e-08	9.4054336e-08	9.3050659e-08	9.2667406e-08	9.2663818e-08	9.2661885e-08	9.2586781e-08	9.2642004e-08	9.2777853e-08	9.2647255e-08	9.2694194e-08	9.249235e-08	9.2543161e-08	9.2298798e-08	9.2444033e-08	9.2621022e-08	9.259783e-08	9.2583747e-08	9.2480207e-08	9.2587335e-08	9.2606662e-08	9.2546195e-08	9.2767365e-08	9.2775096e-08	9.2955673e-08	9.2785584e-08	9.265581e-08	9.2510852e-08	9.249456e-08	9.1701835e-08	9.0702571e-08	9.0499071e-08	9.0413202e-08	9.0383381e-08	9.0835933e-08	8.8920523e-08	9.0776574e-08	8.9595623e-08	9.0306898e-08	8.96815e-08	9.0345829e-08	8.9749697e-08	9.0109474e-08	9.0117204e-08	8.8444224e-08	9.034887e-08	8.9865942e-08	9.033009e-08	8.9699441e-08	9.0264649e-08	8.9514721e-08	8.7688221e-08	8.7855817e-08	8.9698339e-08	9.1699071e-08	9.2617711e-08	9.2466124e-08	9.2404271e-08	9.2069897e-08	9.1244033e-08	9.1564878e-08	9.1260603e-08	9.1428753e-08	9.1889589e-08	9.2655263e-08	9.2565244e-08	9.2582646e-08	9.2644491e-08	9.2717386e-08	9.3044861e-08	9.2983008e-08	9.2652776e-08	9.2695572e-08	9.2535977e-08	9.2577672e-08	9.2945179e-08	9.2837496e-08	9.2784482e-08	9.280685e-08	9.2577949e-08	9.28259e-08	9.2907356e-08	9.2676245e-08	9.2750241e-08	9.2638139e-08	9.2518029e-08	9.2511407e-08	9.2412556e-08	9.2222862e-08	9.2421665e-08	9.2538187e-08	9.2707722e-08	9.2580983e-08	9.259341e-08	9.2654155e-08	9.2565244e-08	9.2598107e-08	9.2555858e-08	9.2608047e-08	9.2767642e-08	9.2560001e-08	9.2629307e-08	9.2589545e-08	9.2738368e-08	9.2605006e-08	9.2405649e-08	9.2555858e-08	9.2666859e-08	9.2619644e-08	9.2628198e-08	9.2541775e-08	9.2684253e-08	9.2428294e-08	9.2417245e-08	9.2539018e-08	9.2661885e-08	9.2571597e-08	9.2743342e-08	9.2631794e-08	9.240096e-08	9.2522448e-08	9.2555858e-08	9.264587e-08	9.2705513e-08	9.2750795e-08	9.2696126e-08	9.274693e-08	9.2795801e-08	9.2677077e-08	9.2708277e-08	9.2702756e-08	9.2580436e-08	9.2714899e-08	9.276571e-08	9.2770676e-08	9.274472e-08	9.2698883e-08	9.2673211e-08	9.2692538e-08	9.2625719e-08	9.2584024e-08	9.2684807e-08	9.2712689e-08	9.2592579e-08	9.2829488e-08	9.2616055e-08	9.2488484e-08	9.254012e-08	9.2533767e-08	9.2620468e-08	9.2616055e-08	9.2720974e-08	9.2773988e-08	9.2634551e-08	9.2748309e-08	9.2697228e-08	9.2697228e-08	9.2761844e-08	9.2858208e-08	9.2692538e-08	9.2643667e-08	9.2862074e-08	9.2518029e-08	9.2722907e-08	9.2748309e-08	9.2679279e-08	9.2584301e-08	9.2597553e-08	9.2631517e-08	9.2607216e-08	9.2427463e-08	9.2542052e-08	9.2505609e-08	9.2567177e-08	9.266023e-08	9.2516373e-08	9.24421e-08	9.2511129e-08	9.2657473e-08	9.2728705e-08	9.2565521e-08	9.2507818e-08	9.2485173e-08	9.2565244e-08	9.262903e-08	9.2839151e-08	9.2744166e-08	9.2605006e-08	9.2617988e-08	9.2556135e-08	9.2505609e-08	9.2820379e-08	9.2699715e-08	9.2558622e-08	9.2625164e-08	9.273257e-08	9.2606939e-08	9.2487937e-08	9.2540397e-08	9.2613568e-08	9.2605283e-08	9.2682598e-08	9.260777e-08	9.2593687e-08	9.2625164e-08	9.2424706e-08	9.2530456e-08	9.2476888e-08	9.2519137e-08	9.236313e-08	9.2658574e-08	9.2606385e-08	9.2564967e-08	9.2286093e-08	9.2412279e-08	9.2709655e-08	9.2614393e-08	9.2618258e-08	9.2584301e-08	9.2494282e-08	9.2651668e-08	9.2583193e-08	9.2625719e-08	9.2627651e-08	9.2716832e-08	9.2613568e-08	9.2572428e-08	9.2401784e-08	9.2887753e-08	9.3247806e-08	9.2501189e-08	9.2450662e-08	9.2477997e-08	9.2656641e-08	9.2693362e-08	9.2693085e-08	9.2545093e-08	9.2658297e-08	9.2584848e-08	9.275135e-08	9.2723461e-08	9.2593687e-08	9.265802e-08
9.1615682e-08	9.1907538e-08	9.2809607e-08	9.2145548e-08	9.2395439e-08	9.2673758e-08	9.2514163e-08	9.2621576e-08	9.2644214e-08	9.2547296e-08	9.2547296e-08	9.2635929e-08	9.2329167e-08	9.2630408e-08	9.2503946e-08	9.2635105e-08	9.2575185e-08	9.2731469e-08	9.2722082e-08	9.261025e-08	9.242995e-08	9.2504223e-08	9.2573529e-08	9.2573806e-08	9.2639795e-08	9.2609149e-08	9.2685632e-08	9.2571319e-08	9.260777e-08	9.257684e-08	9.2665474e-08	9.2691707e-08	9.256663e-08	9.253791e-08	9.2470813e-08	9.2561102e-08	9.2587612e-08	9.2582368e-08	9.2632618e-08	9.2635105e-08	9.2641734e-08	9.2600587e-08	9.2671002e-08	9.2615224e-08	9.2590923e-08	9.2621022e-08	9.2789456e-08	9.2741686e-08	9.2531835e-08	9.2681766e-08	9.258347e-08	9.2566353e-08	9.2480207e-08	9.2410623e-08	9.257905e-08	9.2622123e-08	9.2683145e-08	9.2567454e-08	9.2626543e-08	9.2465292e-08	9.2362853e-08	9.2551716e-08	9.2706891e-08	9.2650012e-08	9.2513886e-08	9.2484342e-08	9.2578503e-08	9.2651668e-08	9.2743896e-08	9.285489e-08	9.2913702e-08	9.2721528e-08	9.2573529e-08	9.2719318e-08	9.2620468e-08	9.2398473e-08	9.2874494e-08	9.2605838e-08	9.2539565e-08	9.2664095e-08	9.261025e-08	9.2632341e-08	9.2445134e-08	9.2411724e-08	9.26768e-08	9.2618258e-08	9.2618812e-08	9.2540674e-08	9.27635e-08	9.2623509e-08	9.2562487e-08	9.2704958e-08	9.2693639e-08	9.2551716e-08	9.2517752e-08	9.2501189e-08	9.2513886e-08	9.2594512e-08	9.254564e-08	9.2591478e-08	9.2550891e-08	9.2601972e-08	9.2562765e-08	9.2510575e-08	9.2558899e-08	9.2391844e-08	9.2535423e-08	9.2819548e-08	9.2570772e-08	9.2649735e-08	9.2789726e-08	9.2712142e-08	9.2675968e-08	9.254785e-08	9.2613014e-08	9.2543708e-08	9.2632341e-08	9.2587889e-08	9.2713798e-08	9.2697505e-08	9.2649735e-08	9.1973533e-08	9.2470813e-08	9.2846335e-08	9.2692261e-08	9.2487106e-08	9.2583193e-08	9.2519961e-08	9.2467502e-08	9.2520516e-08	9.2594512e-08	9.2682043e-08	9.2712689e-08	9.2626266e-08	9.2613568e-08	9.2371415e-08	9.2563866e-08	9.2619089e-08	9.2769298e-08	9.2801876e-08	9.2743342e-08	9.2735334e-08	9.2675968e-08	9.2511954e-08	9.265554e-08	9.2632064e-08	9.2709101e-08	9.2554203e-08	9.2461981e-08	9.2633726e-08	9.2544539e-08	9.2542606e-08	9.2528801e-08	9.2548127e-08	9.2497324e-08	9.2542884e-08	9.2690328e-08	9.2668515e-08	9.2556689e-08	9.2553101e-08	9.2656641e-08	9.2799667e-08	9.2643937e-08	9.2721528e-08	9.2487937e-08	9.2608872e-08	9.2616055e-08	9.2787516e-08	9.2836672e-08	9.2682875e-08	9.2530733e-08	9.2523557e-08	9.2724015e-08	9.2769021e-08	9.265554e-08	9.2738922e-08	9.2692815e-08	9.2466401e-08	9.2611081e-08	9.2802708e-08	9.2655263e-08	9.2442377e-08	9.2452041e-08	9.2416698e-08	9.2569941e-08	9.2436025e-08	9.2576293e-08	9.2516373e-08	9.2699715e-08	9.2611359e-08	9.2804363e-08	9.2643667e-08	9.2718217e-08	9.2567177e-08	9.2630962e-08	9.2535977e-08	9.2724015e-08	9.2590099e-08	9.2736713e-08	9.3233169e-08	9.3515638e-08	9.2984941e-08	9.3198381e-08	9.2899896e-08	9.268895e-08	9.134537e-08	9.0552639e-08	9.0538556e-08	9.1011543e-08	9.1411358e-08	9.1575373e-08	9.1697416e-08	9.1519873e-08	9.1818904e-08	9.247551e-08	9.1715918e-08	9.2213476e-08	9.2138094e-08	9.2826731e-08	9.2790003e-08	9.3084623e-08	9.2430781e-08	9.2457007e-08	9.2633172e-08	9.2521347e-08	9.2635929e-08	9.24733e-08	9.2484342e-08	9.2649188e-08	9.3637681e-08	9.3963493e-08	9.3277627e-08	9.2236114e-08	9.1979331e-08	9.2039244e-08	9.2598931e-08	9.3002889e-08	9.3751993e-08	9.4024514e-08	9.3055903e-08	9.14456e-08	9.0541874e-08	9.0426731e-08	9.1069531e-08	9.1276618e-08	9.162811e-08	9.2241642e-08	9.2224518e-08	9.3138183e-08	9.2984664e-08	9.2097231e-08	9.2389087e-08	9.2220375e-08	9.1726129e-08	9.1446701e-08	9.2331931e-08	9.2365894e-08	9.2680388e-08	9.264118e-08	9.2602519e-08	9.2570495e-08	9.2592032e-08	9.2554757e-08	9.264587e-08	9.2778407e-08	9.2481308e-08	9.245673e-08	9.2462805e-08	9.2312327e-08	9.2700546e-08	9.2227836e-08	9.2175924e-08	9.249981e-08	9.2626266e-08	9.2561656e-08	9.257905e-08	9.2554203e-08	9.2423051e-08	9.2558068e-08	9.2484342e-08	9.2459217e-08	9.2564967e-08	9.2694471e-08	9.2663271e-08	9.2539018e-08	9.2499533e-08	9.2555858e-08	9.2619089e-08	9.2821757e-08	9.2813195e-08	9.2779786e-08	9.2568008e-08	9.2861519e-08	9.2853234e-08	9.2736435e-08	9.2639795e-08	9.2716007e-08	9.2499256e-08	9.1956409e-08	9.0510945e-08	9.0359912e-08	9.1382091e-08	9.0890609e-08	9.0913524e-08	8.9264837e-08	9.0499348e-08	9.058909e-08	9.0601787e-08	9.0546564e-08	8.9848271e-08	9.0486928e-08	9.0513431e-08	9.0159176e-08	8.9761848e-08	8.7853884e-08	8.6710216e-08	8.8318039e-08	8.9093646e-08	8.8206214e-08	8.7764427e-08	8.771169e-08	8.8146848e-08	9.1344816e-08	9.2642836e-08	9.2673481e-08	9.2770676e-08	9.2638693e-08	9.2393506e-08	9.2520793e-08	9.2157151e-08	9.2421388e-08	9.2291337e-08	9.2127607e-08	9.2453142e-08	9.2607493e-08	9.2566076e-08	9.2847436e-08	9.2764324e-08	9.2511407e-08	9.2521894e-08	9.2606115e-08	9.2509474e-08	9.2452595e-08	9.2365063e-08	9.2318949e-08	9.2590646e-08	9.2831698e-08	9.2634274e-08	9.2704688e-08	9.2557237e-08	9.2610527e-08	9.2733401e-08	9.2531835e-08	9.2558899e-08	9.2571874e-08	9.2479375e-08	9.2420841e-08	9.2759912e-08	9.2807674e-08	9.272788e-08	9.266796e-08	9.2656087e-08	9.2793044e-08	9.2630408e-08	9.2892165e-08	9.2727603e-08	9.2766811e-08	9.269916e-08	9.2663818e-08	9.2803255e-08	9.2646978e-08	9.2492904e-08	9.2465292e-08	9.2452595e-08	9.2646978e-08	9.2668238e-08	9.2673211e-08	9.271794e-08	9.2518583e-08	9.2423321e-08	9.250008e-08	9.2639795e-08	9.2639524e-08	9.2424983e-08	9.2464191e-08	9.260998e-08	9.2390742e-08	9.2421942e-08	9.2521894e-08	9.2453973e-08	9.2596721e-08	9.2599208e-08	9.259562e-08	9.2694471e-08	9.2726772e-08	9.2642004e-08	9.245673e-08	9.2671002e-08	9.2558345e-08	9.2765156e-08	9.2762392e-08	9.2732023e-08	9.260998e-08	9.2663541e-08	9.2707722e-08	9.2772609e-08	9.2513062e-08	9.2522171e-08	9.2536808e-08	9.2524381e-08	9.255448e-08	9.2497046e-08	9.267238e-08	9.2596721e-08	9.25045e-08	9.2585402e-08	9.24733e-08	9.2604182e-08	9.2654432e-08	9.2655263e-08	9.2744997e-08	9.267238e-08	9.2654155e-08	9.2573529e-08	9.2661338e-08	9.2734233e-08	9.2716284e-08	9.2541775e-08	9.2581814e-08	9.2528801e-08	9.2436025e-08	9.26224e-08	9.2641457e-08	9.2685909e-08	9.2665474e-08	9.2755769e-08	9.2716832e-08	9.2577672e-08	9.2476611e-08	9.2573252e-08	9.2440722e-08	9.2577118e-08	9.2503676e-08	9.2447344e-08	9.2654155e-08	9.2688673e-08	9.2531835e-08	9.245673e-08	9.2548682e-08	9.2533767e-08	9.2713798e-08	9.2672934e-08	9.2781995e-08	9.2776197e-08	9.2614123e-08	9.2690051e-08	9.2708824e-08	9.2677624e-08	9.2721528e-08	9.276819e-08	9.2399574e-08	9.2388532e-08	9.2436025e-08	9.2601972e-08	9.2678178e-08	9.2544816e-08	9.2608872e-08	9.2445688e-08	9.2507818e-08	9.2593133e-08	9.2539018e-08	9.2679834e-08	9.2636206e-08	9.2523557e-08	9.269916e-08	9.2702479e-08	9.2982184e-08	9.2849923e-08	9.3014485e-08	9.2389911e-08	9.2540674e-08	9.2606939e-08	9.2803255e-08	9.2568285e-08	9.2457562e-08	9.2743896e-08	9.2724839e-08	9.2703303e-08	9.2787516e-08	9.2685632e-08	9.2497324e-08	9.2505879e-08	9.2606662e-08	9.2757148e-08	9.282811e-08	9.2551716e-08	9.3100908e-08	9.3895849e-08	9.1176936e-08	9.2847714e-08	9.2807127e-08	9.2743342e-08	9.2553925e-08	9.2676245e-08	9.2723184e-08	9.2550891e-08	9.251886e-08	9.2707722e-08	9.2619089e-08	9.2635659e-08	9.2568285e-08	9.2608872e-08
9.1458574e-08	9.1464372e-08	9.1280761e-08	9.2558068e-08	9.2483518e-08	9.2529355e-08	9.2666305e-08	9.2679279e-08	9.2560001e-08	9.2511129e-08	9.2604729e-08	9.2563589e-08	9.2623786e-08	9.2584578e-08	9.2589268e-08	9.2599763e-08	9.2707999e-08	9.2685909e-08	9.263676e-08	9.2470813e-08	9.2526314e-08	9.2635659e-08	9.2717109e-08	9.2654986e-08	9.2535977e-08	9.2487106e-08	9.2432714e-08	9.2548127e-08	9.2596451e-08	9.2602519e-08	9.2570495e-08	9.2575185e-08	9.2546195e-08	9.2601418e-08	9.2489039e-08	9.2641734e-08	9.2613568e-08	9.260998e-08	9.2566907e-08	9.2669616e-08	9.2779516e-08	9.2691984e-08	9.2719041e-08	9.2606115e-08	9.2607216e-08	9.267017e-08	9.2622678e-08	9.2527969e-08	9.2639524e-08	9.2573806e-08	9.2495391e-08	9.250671e-08	9.2476888e-08	9.2377768e-08	9.2330552e-08	9.2455075e-08	9.2439336e-08	9.2659675e-08	9.2822866e-08	9.2799944e-08	9.2740578e-08	9.2721251e-08	9.2548959e-08	9.2557514e-08	9.2585125e-08	9.2618258e-08	9.2571597e-08	9.2478544e-08	9.2742511e-08	9.2710486e-08	9.2485173e-08	9.2630685e-08	9.2660507e-08	9.2706621e-08	9.2699437e-08	9.267017e-08	9.2630685e-08	9.2567454e-08	9.2599208e-08	9.2588714e-08	9.2597553e-08	9.2532112e-08	9.2611359e-08	9.2716832e-08	9.2672934e-08	9.2549783e-08	9.2642004e-08	9.2698883e-08	9.2605561e-08	9.26456e-08	9.2793044e-08	9.2600317e-08	9.259562e-08	9.2680111e-08	9.2670724e-08	9.2642836e-08	9.2632341e-08	9.2743342e-08	9.2754938e-08	9.2517752e-08	9.2566353e-08	9.2563312e-08	9.2527692e-08	9.2541775e-08	9.2518306e-08	9.2556135e-08	9.2384944e-08	9.2460596e-08	9.279249e-08	9.2649465e-08	9.2505331e-08	9.2815405e-08	9.2831421e-08	9.2849369e-08	9.2785584e-08	9.2671549e-08	9.2729813e-08	9.2734503e-08	9.2673481e-08	9.2557237e-08	9.2704134e-08	9.2876149e-08	9.2714899e-08	9.256911e-08	9.2582368e-08	9.2505054e-08	9.2522171e-08	9.2529625e-08	9.2532389e-08	9.2711865e-08	9.2646147e-08	9.2522448e-08	9.258568e-08	9.2718494e-08	9.2682598e-08	9.2936901e-08	9.2746376e-08	9.2489316e-08	9.2618258e-08	9.2723461e-08	9.2694471e-08	9.2668515e-08	9.267238e-08	9.2774265e-08	9.2748863e-08	9.282369e-08	9.2571042e-08	9.2656087e-08	9.2891888e-08	9.259341e-08	9.2622955e-08	9.2646424e-08	9.2590376e-08	9.2463083e-08	9.2478821e-08	9.2544262e-08	9.2600587e-08	9.2674036e-08	9.2736713e-08	9.2819825e-08	9.2683422e-08	9.2698336e-08	9.2599763e-08	9.2466401e-08	9.2674867e-08	9.268895e-08	9.2646701e-08	9.2680388e-08	9.2590923e-08	9.2620191e-08	9.273257e-08	9.2567177e-08	9.2555304e-08	9.24178e-08	9.2466401e-08	9.2539565e-08	9.2430227e-08	9.2673481e-08	9.2732847e-08	9.2602797e-08	9.2491803e-08	9.265333e-08	9.2636483e-08	9.2622678e-08	9.2482964e-08	9.2592032e-08	9.2511684e-08	9.2700269e-08	9.2693085e-08	9.277565e-08	9.2560555e-08	9.2497046e-08	9.268453e-08	9.261246e-08	9.2508365e-08	9.2662994e-08	9.2580436e-08	9.2954572e-08	9.3088211e-08	9.391794e-08	9.365673e-08	9.2888023e-08	9.2217618e-08	9.2173991e-08	9.1465203e-08	9.0043486e-08	8.9654712e-08	8.9400132e-08	9.0635474e-08	9.177721e-08	9.1871648e-08	9.1594977e-08	9.2045042e-08	9.2920608e-08	9.3229026e-08	9.2938556e-08	9.2860411e-08	9.2849923e-08	9.2081216e-08	9.2046974e-08	9.1673392e-08	9.2383289e-08	9.2819e-08	9.268895e-08	9.2735334e-08	9.2354291e-08	9.2369483e-08	9.2466124e-08	9.2698059e-08	9.3159997e-08	9.1852037e-08	9.2191939e-08	9.242553e-08	9.2340763e-08	9.2015227e-08	9.2084257e-08	9.2790835e-08	9.2158807e-08	9.1919965e-08	9.1873027e-08	9.1933217e-08	9.2068241e-08	9.1713154e-08	9.2433261e-08	9.2241088e-08	9.2008598e-08	9.1985953e-08	9.1797368e-08	9.1850659e-08	9.2538741e-08	9.2438512e-08	9.1619555e-08	9.2212645e-08	9.2231424e-08	9.1764235e-08	9.1830501e-08	9.2645045e-08	9.2749417e-08	9.2599485e-08	9.2470266e-08	9.2563312e-08	9.2569941e-08	9.2481031e-08	9.2606939e-08	9.2673211e-08	9.266796e-08	9.2661608e-08	9.2561379e-08	9.2730915e-08	9.2588991e-08	9.2544816e-08	9.2609426e-08	9.2508088e-08	9.2652776e-08	9.2669616e-08	9.2712966e-08	9.2672934e-08	9.2712689e-08	9.2440992e-08	9.2433815e-08	9.250671e-08	9.2549783e-08	9.2616879e-08	9.2532943e-08	9.2568563e-08	9.2712142e-08	9.2661061e-08	9.2685632e-08	9.2705235e-08	9.2699715e-08	9.2651121e-08	9.2709932e-08	9.2302109e-08	9.2210165e-08	9.2304596e-08	9.2575185e-08	9.26456e-08	9.2542884e-08	9.1906159e-08	9.0669161e-08	9.0070543e-08	9.1289316e-08	9.1523184e-08	8.9251309e-08	9.0643205e-08	9.0573351e-08	9.2085635e-08	9.0564235e-08	9.1560466e-08	9.0114725e-08	8.9843574e-08	8.990073e-08	8.9156323e-08	8.8839066e-08	8.6920068e-08	8.6880306e-08	8.8019277e-08	8.6200785e-08	8.6757986e-08	8.6749978e-08	8.6865946e-08	9.0103399e-08	9.2377768e-08	9.2717386e-08	9.2829211e-08	9.2616325e-08	9.2785861e-08	9.2793869e-08	9.2524104e-08	9.248766e-08	9.2391296e-08	9.2373071e-08	9.2525489e-08	9.2594242e-08	9.2772886e-08	9.2866763e-08	9.2674036e-08	9.2525212e-08	9.2321436e-08	9.2315084e-08	9.2613568e-08	9.2767642e-08	9.2856823e-08	9.2797187e-08	9.2736165e-08	9.2538741e-08	9.2632895e-08	9.2725671e-08	9.2640626e-08	9.2785861e-08	9.2517482e-08	9.2323369e-08	9.2627651e-08	9.2441546e-08	9.2489593e-08	9.2532943e-08	9.2479098e-08	9.2432714e-08	9.2625164e-08	9.2671549e-08	9.2854613e-08	9.2737544e-08	9.2662994e-08	9.2681766e-08	9.2464468e-08	9.2603905e-08	9.2629584e-08	9.2599208e-08	9.2513616e-08	9.2505054e-08	9.2434369e-08	9.2605283e-08	9.2528246e-08	9.267017e-08	9.2726225e-08	9.2635105e-08	9.265333e-08	9.2558899e-08	9.2723461e-08	9.2920608e-08	9.2855998e-08	9.2520239e-08	9.250671e-08	9.2730367e-08	9.2696403e-08	9.2578226e-08	9.2616325e-08	9.2564143e-08	9.2563035e-08	9.2606662e-08	9.2683422e-08	9.2741686e-08	9.2604182e-08	9.2589822e-08	9.2560555e-08	9.2433538e-08	9.2534044e-08	9.2665474e-08	9.2783104e-08	9.2694194e-08	9.2734503e-08	9.2647255e-08	9.2702201e-08	9.2559169e-08	9.2551716e-08	9.2637862e-08	9.2573529e-08	9.2494837e-08	9.2543708e-08	9.2791936e-08	9.2513062e-08	9.2530456e-08	9.2548682e-08	9.245894e-08	9.2611636e-08	9.2566076e-08	9.2731192e-08	9.2845504e-08	9.2684253e-08	9.2909289e-08	9.2767912e-08	9.2579604e-08	9.2613014e-08	9.2633449e-08	9.2707168e-08	9.2642004e-08	9.2563035e-08	9.2707445e-08	9.2519961e-08	9.2466401e-08	9.2608595e-08	9.2603074e-08	9.261246e-08	9.256663e-08	9.2565244e-08	9.2558068e-08	9.2510575e-08	9.2599763e-08	9.261467e-08	9.2552547e-08	9.2733401e-08	9.2642004e-08	9.2684807e-08	9.2567731e-08	9.2457284e-08	9.2439059e-08	9.2740855e-08	9.2730367e-08	9.2642281e-08	9.2637038e-08	9.2520793e-08	9.2745829e-08	9.2774542e-08	9.265581e-08	9.2711034e-08	9.2642281e-08	9.2657196e-08	9.272263e-08	9.265802e-08	9.2577395e-08	9.2746106e-08	9.2436579e-08	9.2745552e-08	9.2630131e-08	9.2579604e-08	9.2582091e-08	9.253349e-08	9.2720974e-08	9.2535423e-08	9.2667406e-08	9.2763777e-08	9.273257e-08	9.251665e-08	9.2657196e-08	9.2533767e-08	9.2647255e-08	9.253101e-08	9.2484342e-08	9.2283059e-08	9.2766257e-08	9.2640349e-08	9.2601972e-08	9.2558068e-08	9.2739477e-08	9.2753005e-08	9.2624056e-08	9.2709378e-08	9.2772609e-08	9.2764601e-08	9.2615778e-08	9.2463637e-08	9.2483795e-08	9.2569941e-08	9.2441546e-08	9.2297967e-08	9.2580706e-08	9.2414766e-08	9.421062e-08	9.282369e-08	9.2561102e-08	9.2435748e-08	9.2581814e-08	9.2686186e-08	9.2618812e-08	9.2307353e-08	9.2555304e-08	9.2672934e-08	9.2526314e-08	9.2785037e-08	9.272263e-08	9.2716007e-08	9.2735334e-08
9.1327422e-08	9.1844861e-08	9.265554e-08	9.2534876e-08	9.2339938e-08	9.261025e-08	9.2588444e-08	9.2590646e-08	9.2594242e-08	9.2884711e-08	9.2721805e-08	9.2687017e-08	9.2621299e-08	9.2686463e-08	9.2647255e-08	9.2712689e-08	9.2682043e-08	9.2673758e-08	9.2616325e-08	9.2624056e-08	9.2649735e-08	9.2601695e-08	9.2731469e-08	9.255448e-08	9.2455629e-08	9.2561933e-08	9.2541228e-08	9.2635659e-08	9.2616325e-08	9.2671549e-08	9.273478e-08	9.2634274e-08	9.2778684e-08	9.2691707e-08	9.2664926e-08	9.2508643e-08	9.2630962e-08	9.2678178e-08	9.2731469e-08	9.2629861e-08	9.2688396e-08	9.2624333e-08	9.2577118e-08	9.2690605e-08	9.2582916e-08	9.2615501e-08	9.2442924e-08	9.2617988e-08	9.2571319e-08	9.2457839e-08	9.2465015e-08	9.2366442e-08	9.2564697e-08	9.2714629e-08	9.3132385e-08	9.2749971e-08	9.2621022e-08	9.2671002e-08	9.2687017e-08	9.2576016e-08	9.2655263e-08	9.2618535e-08	9.2476334e-08	9.2522448e-08	9.2749971e-08	9.2778961e-08	9.2909566e-08	9.2898517e-08	9.2783928e-08	9.2680665e-08	9.2639795e-08	9.2652776e-08	9.2848545e-08	9.2660784e-08	9.2553101e-08	9.2484072e-08	9.2350426e-08	9.2555034e-08	9.2735611e-08	9.2693362e-08	9.2681489e-08	9.279249e-08	9.2699715e-08	9.271794e-08	9.2627928e-08	9.2594242e-08	9.2670724e-08	9.2589268e-08	9.2463637e-08	9.2703303e-08	9.2567731e-08	9.2659953e-08	9.2714899e-08	9.2632895e-08	9.2659128e-08	9.2616055e-08	9.2558068e-08	9.2493181e-08	9.2541498e-08	9.2623232e-08	9.2758249e-08	9.2755215e-08	9.2824521e-08	9.2729259e-08	9.2810438e-08	9.277344e-08	9.2822589e-08	9.2759635e-08	9.2715176e-08	9.2594512e-08	9.2698883e-08	9.2540397e-08	9.2543985e-08	9.2590923e-08	9.2556135e-08	9.2574908e-08	9.2603074e-08	9.2461981e-08	9.2465569e-08	9.2665474e-08	9.245425e-08	9.2490694e-08	9.2453142e-08	9.2523003e-08	9.2557514e-08	9.2623509e-08	9.2699715e-08	9.2982731e-08	9.2941868e-08	9.2817615e-08	9.2694471e-08	9.2575462e-08	9.2529902e-08	9.2633726e-08	9.2783381e-08	9.2639524e-08	9.2538187e-08	9.2471922e-08	9.2482139e-08	9.2436856e-08	9.2512231e-08	9.2553925e-08	9.2683145e-08	9.2700546e-08	9.2553648e-08	9.2534322e-08	9.2735334e-08	9.2566353e-08	9.2463914e-08	9.2748309e-08	9.2763223e-08	9.2589822e-08	9.2702201e-08	9.2635659e-08	9.2708554e-08	9.2872561e-08	9.2833353e-08	9.2731746e-08	9.2765433e-08	9.2772055e-08	9.2688673e-08	9.2542052e-08	9.244431e-08	9.2559169e-08	9.2631794e-08	9.2696403e-08	9.2816514e-08	9.2601141e-08	9.2560555e-08	9.2745829e-08	9.250671e-08	9.2618812e-08	9.2522448e-08	9.2586781e-08	9.2639524e-08	9.2572151e-08	9.265802e-08	9.2440992e-08	9.249235e-08	9.2554757e-08	9.2487937e-08	9.2522171e-08	9.2599208e-08	9.2442924e-08	9.2537363e-08	9.2526037e-08	9.2688119e-08	9.2536531e-08	9.2421665e-08	9.2474401e-08	9.2571042e-08	9.2800221e-08	9.2754384e-08	9.2916466e-08	9.2974453e-08	9.3055625e-08	9.3750884e-08	9.3734045e-08	9.3616421e-08	9.2472746e-08	9.250671e-08	9.2599485e-08	9.2299622e-08	9.1589179e-08	9.1365251e-08	9.1604086e-08	9.1012375e-08	9.1453884e-08	9.2325578e-08	9.2041454e-08	9.2075695e-08	9.2361198e-08	9.2055259e-08	9.177031e-08	9.1445877e-08	9.2367273e-08	9.2606115e-08	9.2531288e-08	9.2296311e-08	9.2367273e-08	9.283805e-08	9.2565244e-08	9.2640072e-08	9.2762392e-08	9.2753005e-08	9.292696e-08	9.297721e-08	9.2721805e-08	9.2495114e-08	9.2082047e-08	9.1637773e-08	9.2227282e-08	9.2670724e-08	9.2757425e-08	9.2829488e-08	9.2333309e-08	9.2093643e-08	9.2085635e-08	9.1525671e-08	9.1895942e-08	9.2298244e-08	9.251665e-08	9.2988806e-08	9.3338649e-08	9.255448e-08	9.2673758e-08	9.3158341e-08	9.1857842e-08	9.2102475e-08	9.2640626e-08	9.2848545e-08	9.2453696e-08	9.2320612e-08	9.2484072e-08	9.2415867e-08	9.2568285e-08	9.2309008e-08	9.2198569e-08	9.2557791e-08	9.2622955e-08	9.2703857e-08	9.2646147e-08	9.2701924e-08	9.2671279e-08	9.2543431e-08	9.2518306e-08	9.2434369e-08	9.2579604e-08	9.2520793e-08	9.2600864e-08	9.2547573e-08	9.2659405e-08	9.2741409e-08	9.2695295e-08	9.2822589e-08	9.2593964e-08	9.2588444e-08	9.2555581e-08	9.2538464e-08	9.2470536e-08	9.2584578e-08	9.2702756e-08	9.265581e-08	9.2814858e-08	9.2682875e-08	9.2421665e-08	9.2527692e-08	9.273009e-08	9.2691707e-08	9.2609703e-08	9.2638139e-08	9.2622123e-08	9.2637038e-08	9.2550337e-08	9.2613014e-08	9.2610527e-08	9.2523827e-08	9.2437958e-08	9.2108273e-08	9.1255906e-08	8.987616e-08	9.0397187e-08	9.1720054e-08	9.0162487e-08	9.0296957e-08	8.9814307e-08	9.1069808e-08	8.9987708e-08	9.0132119e-08	8.9002803e-08	8.9302112e-08	8.864275e-08	8.8749609e-08	8.8077819e-08	8.7642938e-08	8.665085e-08	8.6636497e-08	8.6181728e-08	8.6108834e-08	8.6182283e-08	8.913009e-08	9.1539476e-08	9.2577395e-08	9.2774542e-08	9.2677347e-08	9.2650289e-08	9.26536e-08	9.25357e-08	9.2504223e-08	9.2654432e-08	9.2800221e-08	9.2863729e-08	9.2724015e-08	9.2761567e-08	9.2614393e-08	9.2516927e-08	9.2414766e-08	9.26536e-08	9.2714352e-08	9.282811e-08	9.2973622e-08	9.2762392e-08	9.2678455e-08	9.2664372e-08	9.248766e-08	9.2395986e-08	9.2384667e-08	9.2690605e-08	9.2628198e-08	9.2592579e-08	9.2755769e-08	9.2674313e-08	9.2614947e-08	9.2615778e-08	9.2686463e-08	9.271573e-08	9.2590646e-08	9.272263e-08	9.2722082e-08	9.2639524e-08	9.2353467e-08	9.2612737e-08	9.2586511e-08	9.2508088e-08	9.2647255e-08	9.2577949e-08	9.2590646e-08	9.2771231e-08	9.2716562e-08	9.2537633e-08	9.2580159e-08	9.2377213e-08	9.2682875e-08	9.2736435e-08	9.2624056e-08	9.2731746e-08	9.2622678e-08	9.2608047e-08	9.2465847e-08	9.2440445e-08	9.2458663e-08	9.2821203e-08	9.2896308e-08	9.2602797e-08	9.2540951e-08	9.2553371e-08	9.2376659e-08	9.2580436e-08	9.2772055e-08	9.2803532e-08	9.2796078e-08	9.2783381e-08	9.2728705e-08	9.2701647e-08	9.2805742e-08	9.2814027e-08	9.2766257e-08	9.2614393e-08	9.2485728e-08	9.262903e-08	9.2618258e-08	9.2498702e-08	9.2606939e-08	9.2567731e-08	9.2485173e-08	9.2381356e-08	9.2404825e-08	9.2601972e-08	9.261025e-08	9.2595343e-08	9.2651398e-08	9.2662439e-08	9.2648357e-08	9.2686186e-08	9.2663541e-08	9.2748039e-08	9.2656919e-08	9.2681212e-08	9.2753837e-08	9.2633172e-08	9.256884e-08	9.2544816e-08	9.2597276e-08	9.2681489e-08	9.2538741e-08	9.2620191e-08	9.2591755e-08	9.2491803e-08	9.2639524e-08	9.256221e-08	9.2426362e-08	9.2510298e-08	9.2306806e-08	9.2483518e-08	9.2561379e-08	9.2563866e-08	9.2569664e-08	9.2590099e-08	9.2529902e-08	9.2593687e-08	9.2699437e-08	9.2625164e-08	9.2584578e-08	9.2650566e-08	9.2675144e-08	9.2719873e-08	9.2543431e-08	9.2572705e-08	9.2683699e-08	9.2643667e-08	9.2700546e-08	9.2617157e-08	9.261219e-08	9.2449554e-08	9.2658851e-08	9.276129e-08	9.2676522e-08	9.2550891e-08	9.2503946e-08	9.2483795e-08	9.2595343e-08	9.2812371e-08	9.2617711e-08	9.2635659e-08	9.255227e-08	9.2672103e-08	9.2709932e-08	9.2476064e-08	9.2627651e-08	9.2665751e-08	9.2525212e-08	9.2479652e-08	9.260004e-08	9.2719041e-08	9.2702479e-08	9.2572705e-08	9.2489316e-08	9.2679556e-08	9.2681766e-08	9.2553101e-08	9.2685084e-08	9.2709655e-08	9.2653053e-08	9.2669616e-08	9.2572151e-08	9.2587058e-08	9.2556689e-08	9.2490694e-08	9.2703857e-08	9.2730915e-08	9.2585402e-08	9.2460873e-08	9.2427186e-08	9.2307907e-08	9.2471922e-08	9.2632618e-08	9.2058023e-08	9.1384578e-08	9.181062e-08	9.2482686e-08	9.2789179e-08	9.2807674e-08	9.2788902e-08	9.2654432e-08	9.2942422e-08	9.2719596e-08	9.2697505e-08	9.2670447e-08	9.2315084e-08	9.2631517e-08	9.2831421e-08	9.2553925e-08
9.2674036e-08	9.2572975e-08	9.2481585e-08	9.2435194e-08	9.2566353e-08	9.245894e-08	9.2410069e-08	9.2666859e-08	9.2605283e-08	9.2568008e-08	9.2613291e-08	9.262903e-08	9.2672657e-08	9.2828387e-08	9.267017e-08	9.2646147e-08	9.2557237e-08	9.2487937e-08	9.2472469e-08	9.24421e-08	9.2510575e-08	9.2632064e-08	9.235098e-08	9.244679e-08	9.2493735e-08	9.2745552e-08	9.2730915e-08	9.2671549e-08	9.2641734e-08	9.2629307e-08	9.2535423e-08	9.2721528e-08	9.2756871e-08	9.25912e-08	9.26224e-08	9.2621022e-08	9.2719596e-08	9.2771508e-08	9.280906e-08	9.2669069e-08	9.2637862e-08	9.25912e-08	9.2537363e-08	9.2651668e-08	9.2573252e-08	9.2648634e-08	9.2646701e-08	9.2540397e-08	9.2641457e-08	9.2584578e-08	9.2727049e-08	9.267459e-08	9.2715453e-08	9.2828934e-08	9.2463914e-08	9.257684e-08	9.2700546e-08	9.2665204e-08	9.2475787e-08	9.2520516e-08	9.2475233e-08	9.2646978e-08	9.2914256e-08	9.2904038e-08	9.2853512e-08	9.2818169e-08	9.2653877e-08	9.2574361e-08	9.2629584e-08	9.2677347e-08	9.2525759e-08	9.2455629e-08	9.2313428e-08	9.2523003e-08	9.259783e-08	9.2774542e-08	9.2680942e-08	9.2604729e-08	9.2574361e-08	9.2505609e-08	9.2536808e-08	9.253101e-08	9.2652222e-08	9.245646e-08	9.2399574e-08	9.2474401e-08	9.2637592e-08	9.2886921e-08	9.2971412e-08	9.2739754e-08	9.2681212e-08	9.2526314e-08	9.2469989e-08	9.2611359e-08	9.2602249e-08	9.2683976e-08	9.2707722e-08	9.2676245e-08	9.2660784e-08	9.2813472e-08	9.264587e-08	9.2793044e-08	9.2626543e-08	9.2725671e-08	9.2873947e-08	9.2717386e-08	9.2673211e-08	9.2664372e-08	9.2516096e-08	9.2529902e-08	9.2476064e-08	9.2658297e-08	9.2573806e-08	9.2604729e-08	9.2648634e-08	9.2561379e-08	9.2535977e-08	9.2527145e-08	9.2651121e-08	9.2405649e-08	9.2394608e-08	9.2469158e-08	9.2640903e-08	9.2820656e-08	9.2749971e-08	9.2640903e-08	9.2723738e-08	9.26456e-08	9.2573252e-08	9.2604729e-08	9.2567731e-08	9.2733401e-08	9.2722907e-08	9.2540951e-08	9.2494837e-08	9.2709101e-08	9.2515272e-08	9.2718217e-08	9.2759358e-08	9.2728705e-08	9.2520516e-08	9.2641457e-08	9.2675968e-08	9.2590923e-08	9.2783651e-08	9.272015e-08	9.2635929e-08	9.2807952e-08	9.2772886e-08	9.2525759e-08	9.2444857e-08	9.2723184e-08	9.2599763e-08	9.2634274e-08	9.2884711e-08	9.2571042e-08	9.2629584e-08	9.2804918e-08	9.2578226e-08	9.2586781e-08	9.2635382e-08	9.2593687e-08	9.2690051e-08	9.2698613e-08	9.2684807e-08	9.2705513e-08	9.2561379e-08	9.2695018e-08	9.2747484e-08	9.2400683e-08	9.2542052e-08	9.2395439e-08	9.2519961e-08	9.2589822e-08	9.2513339e-08	9.2623509e-08	9.2609149e-08	9.2743619e-08	9.2464738e-08	9.242774e-08	9.2534322e-08	9.2484342e-08	9.264118e-08	9.2813472e-08	9.2671002e-08	9.2755492e-08	9.2665751e-08	9.268895e-08	9.2647802e-08	9.2598654e-08	9.2695018e-08	9.2607493e-08	9.2730637e-08	9.2858755e-08	9.2789726e-08	9.3560367e-08	9.3949417e-08	9.4103484e-08	9.3147854e-08	9.3482228e-08	9.281154e-08	9.2362853e-08	9.1753741e-08	9.1978499e-08	9.2321436e-08	9.1855078e-08	9.2145278e-08	9.2644491e-08	9.2319503e-08	9.2468881e-08	9.2459217e-08	9.2558068e-08	9.2217064e-08	9.1336531e-08	9.1249554e-08	9.1473488e-08	9.2362853e-08	9.2692538e-08	9.2449554e-08	9.2764324e-08	9.2442377e-08	9.2935515e-08	9.2562765e-08	9.2827555e-08	9.3009518e-08	9.2687564e-08	9.2725394e-08	9.2720427e-08	9.2767912e-08	9.2768744e-08	9.2678178e-08	9.2586511e-08	9.2544816e-08	9.2662162e-08	9.284026e-08	9.2584024e-08	9.1656553e-08	9.1369394e-08	9.1005745e-08	9.1672838e-08	9.3009795e-08	9.2596999e-08	9.2692261e-08	9.2563312e-08	9.2818169e-08	9.2990739e-08	9.2686463e-08	9.2791389e-08	9.1916931e-08	9.1366353e-08	9.1641091e-08	9.2350156e-08	9.2612737e-08	9.2725671e-08	9.270579e-08	9.2391574e-08	9.2457562e-08	9.255448e-08	9.2582646e-08	9.2720974e-08	9.2707445e-08	9.2762946e-08	9.274914e-08	9.2546472e-08	9.2547026e-08	9.2504223e-08	9.2654432e-08	9.2589545e-08	9.2601418e-08	9.2576016e-08	9.257657e-08	9.2573529e-08	9.252328e-08	9.2464191e-08	9.2389364e-08	9.2592856e-08	9.263897e-08	9.2536531e-08	9.241338e-08	9.2664649e-08	9.2633996e-08	9.2635929e-08	9.249014e-08	9.2465292e-08	9.2521347e-08	9.2647255e-08	9.2698059e-08	9.2720427e-08	9.2496215e-08	9.2601418e-08	9.2652222e-08	9.2747761e-08	9.2539565e-08	9.2500358e-08	9.2492073e-08	9.2523827e-08	9.2455075e-08	9.2492904e-08	9.2563589e-08	9.1701558e-08	9.0248641e-08	8.9913712e-08	9.0363777e-08	9.025112e-08	8.9953467e-08	8.9223974e-08	8.977289e-08	9.0020563e-08	8.9350984e-08	8.931233e-08	8.8890978e-08	8.8391758e-08	8.8135252e-08	8.7462908e-08	8.629052e-08	8.5556884e-08	8.5398945e-08	8.6206306e-08	8.5729731e-08	8.8144915e-08	9.0865754e-08	9.251886e-08	9.2771231e-08	9.2517205e-08	9.2630131e-08	9.2714629e-08	9.2637862e-08	9.2428294e-08	9.2589268e-08	9.2534322e-08	9.2466124e-08	9.2473023e-08	9.2527145e-08	9.2520516e-08	9.2339661e-08	9.2483795e-08	9.270137e-08	9.2704411e-08	9.2653877e-08	9.2632895e-08	9.241311e-08	9.2521347e-08	9.2483795e-08	9.2448175e-08	9.2563035e-08	9.2831421e-08	9.2769298e-08	9.2932204e-08	9.296285e-08	9.2708554e-08	9.2414766e-08	9.260004e-08	9.2478274e-08	9.2532666e-08	9.2624887e-08	9.2663818e-08	9.2761567e-08	9.2554757e-08	9.251665e-08	9.2470266e-08	9.2666305e-08	9.2436025e-08	9.25912e-08	9.2668238e-08	9.2722907e-08	9.2700546e-08	9.2882225e-08	9.2623232e-08	9.2479652e-08	9.276129e-08	9.2567177e-08	9.2815128e-08	9.2701647e-08	9.257684e-08	9.2610527e-08	9.2542052e-08	9.2719873e-08	9.2740578e-08	9.2642836e-08	9.2652499e-08	9.2892719e-08	9.2851025e-08	9.2756039e-08	9.2683422e-08	9.2658851e-08	9.2659675e-08	9.2779516e-08	9.2681489e-08	9.2639795e-08	9.265554e-08	9.2661608e-08	9.2544816e-08	9.2403994e-08	9.2478544e-08	9.250008e-08	9.2505331e-08	9.2603351e-08	9.2741409e-08	9.2734233e-08	9.2680111e-08	9.2658574e-08	9.2783928e-08	9.2580159e-08	9.2656641e-08	9.2658851e-08	9.264587e-08	9.2867872e-08	9.2779239e-08	9.2670447e-08	9.2786138e-08	9.2656919e-08	9.2699992e-08	9.2637038e-08	9.2657473e-08	9.2650289e-08	9.2757972e-08	9.2706621e-08	9.2721528e-08	9.2669616e-08	9.2564143e-08	9.2539018e-08	9.2653053e-08	9.259341e-08	9.2573252e-08	9.2605283e-08	9.2551993e-08	9.2619366e-08	9.2576293e-08	9.2580436e-08	9.2720427e-08	9.2651945e-08	9.2530733e-08	9.2690605e-08	9.274914e-08	9.2824799e-08	9.2673758e-08	9.2407035e-08	9.2570495e-08	9.2618812e-08	9.2619921e-08	9.2665751e-08	9.2618258e-08	9.2664095e-08	9.2679009e-08	9.2669069e-08	9.260777e-08	9.2822035e-08	9.2880569e-08	9.2754107e-08	9.2753559e-08	9.260777e-08	9.2526314e-08	9.2650289e-08	9.2869804e-08	9.2650012e-08	9.2639524e-08	9.2566076e-08	9.2621853e-08	9.2550891e-08	9.2719596e-08	9.2908458e-08	9.2725948e-08	9.2592579e-08	9.2441823e-08	9.2494012e-08	9.2550891e-08	9.2472746e-08	9.2817615e-08	9.2783651e-08	9.2626543e-08	9.272015e-08	9.268895e-08	9.274914e-08	9.2798011e-08	9.2565521e-08	9.2603905e-08	9.2623786e-08	9.2659953e-08	9.2512508e-08	9.2525212e-08	9.2495391e-08	9.2608595e-08	9.2658297e-08	9.2587335e-08	9.2555304e-08	9.255448e-08	9.2459771e-08	9.2558345e-08	9.2366719e-08	9.2732847e-08	9.2962303e-08	9.2635382e-08	9.2501743e-08	9.2616325e-08	9.2644768e-08	9.2591478e-08	9.2632895e-08	9.227422e-08	9.2573806e-08	9.2639247e-08	9.2474956e-08	9.2563312e-08	9.2770954e-08	9.2608047e-08	9.2564967e-08	9.2573529e-08	9.2421388e-08	9.2554203e-08	9.2681212e-08	9.2569664e-08	9.2483795e-08	9.2742788e-08
9.2464468e-08	9.2545363e-08	9.2513886e-08	9.2635382e-08	9.270579e-08	9.2771508e-08	9.2772886e-08	9.2627097e-08	9.2567731e-08	9.2501743e-08	9.2580159e-08	9.2666305e-08	9.2659405e-08	9.2499533e-08	9.2622123e-08	9.2405379e-08	9.244679e-08	9.2397372e-08	9.2434647e-08	9.262461e-08	9.2689497e-08	9.2695295e-08	9.2669616e-08	9.2744443e-08	9.282148e-08	9.2664926e-08	9.2601418e-08	9.2667136e-08	9.2669069e-08	9.2754938e-08	9.2704688e-08	9.2488762e-08	9.2461427e-08	9.2532943e-08	9.2593964e-08	9.2659953e-08	9.2651398e-08	9.2375558e-08	9.2673758e-08	9.262461e-08	9.2545363e-08	9.2604452e-08	9.2615778e-08	9.2598107e-08	9.2582091e-08	9.2555858e-08	9.2596999e-08	9.2557514e-08	9.2571319e-08	9.2749971e-08	9.2493181e-08	9.2619089e-08	9.2428571e-08	9.2624056e-08	9.2618535e-08	9.2426085e-08	9.2546472e-08	9.2675691e-08	9.2650012e-08	9.279249e-08	9.2933305e-08	9.2964513e-08	9.2704411e-08	9.2736165e-08	9.2626543e-08	9.2572705e-08	9.2726772e-08	9.2767365e-08	9.2674867e-08	9.2372517e-08	9.2654155e-08	9.2531558e-08	9.2661608e-08	9.2656919e-08	9.2598931e-08	9.2543431e-08	9.2455906e-08	9.2560832e-08	9.2721528e-08	9.2741132e-08	9.2657196e-08	9.2524658e-08	9.2482139e-08	9.2585402e-08	9.2541775e-08	9.2777306e-08	9.2740578e-08	9.2730915e-08	9.269143e-08	9.253791e-08	9.255448e-08	9.2740031e-08	9.2743896e-08	9.264339e-08	9.2584024e-08	9.2674036e-08	9.2608047e-08	9.2728428e-08	9.2636483e-08	9.2618535e-08	9.2605283e-08	9.2469435e-08	9.2695849e-08	9.2672657e-08	9.2400406e-08	9.2520239e-08	9.2603905e-08	9.2427463e-08	9.2634274e-08	9.2651668e-08	9.2621022e-08	9.2584301e-08	9.2520239e-08	9.2580159e-08	9.2551716e-08	9.2590923e-08	9.2642836e-08	9.2754661e-08	9.2595897e-08	9.2671826e-08	9.2621576e-08	9.2480477e-08	9.2624056e-08	9.2696126e-08	9.2617157e-08	9.2721251e-08	9.2584024e-08	9.2526037e-08	9.2709655e-08	9.2592579e-08	9.2746653e-08	9.2658851e-08	9.2622678e-08	9.2591478e-08	9.2474679e-08	9.2419455e-08	9.2583193e-08	9.2613568e-08	9.2574361e-08	9.2478544e-08	9.2644768e-08	9.2774542e-08	9.2904592e-08	9.2771231e-08	9.2598107e-08	9.2679009e-08	9.2843294e-08	9.2635659e-08	9.2644214e-08	9.2690051e-08	9.2616879e-08	9.2687564e-08	9.2626266e-08	9.2656087e-08	9.2625442e-08	9.2812925e-08	9.2716284e-08	9.2625996e-08	9.260998e-08	9.2555034e-08	9.2518029e-08	9.2683699e-08	9.2574638e-08	9.2633996e-08	9.2585957e-08	9.2536531e-08	9.2632895e-08	9.2575185e-08	9.2479375e-08	9.2703303e-08	9.2370584e-08	9.2670724e-08	9.2599763e-08	9.2555581e-08	9.2634551e-08	9.255227e-08	9.2613845e-08	9.2630962e-08	9.2653053e-08	9.267017e-08	9.2703303e-08	9.2709101e-08	9.2772332e-08	9.2649465e-08	9.2666582e-08	9.265554e-08	9.2654432e-08	9.2598654e-08	9.2551716e-08	9.2516373e-08	9.2603905e-08	9.2629307e-08	9.249235e-08	9.2339107e-08	9.2732023e-08	9.2701647e-08	9.257657e-08	9.2371693e-08	9.2893274e-08	9.2706621e-08	9.2515819e-08	9.2710209e-08	9.2816514e-08	9.2555304e-08	9.2578773e-08	9.2759358e-08	9.2756316e-08	9.2574908e-08	9.2656087e-08	9.279028e-08	9.2762946e-08	9.2793044e-08	9.3163592e-08	9.2725671e-08	9.2132574e-08	9.2537633e-08	9.2421118e-08	9.2810993e-08	9.3798931e-08	9.3183466e-08	9.3176567e-08	9.2809607e-08	9.2783104e-08	9.2063267e-08	9.2371963e-08	9.27323e-08	9.2657473e-08	9.2723461e-08	9.2518583e-08	9.2586511e-08	9.262903e-08	9.2732023e-08	9.2707722e-08	9.2174822e-08	9.1726129e-08	9.2090325e-08	9.2790003e-08	9.2644491e-08	9.2693085e-08	9.2894375e-08	9.2743619e-08	9.2712419e-08	9.2127607e-08	9.177473e-08	9.2689774e-08	9.2499533e-08	9.2720974e-08	9.2284992e-08	9.2062713e-08	9.1647159e-08	9.1905882e-08	9.2436025e-08	9.264587e-08	9.2581537e-08	9.2498148e-08	9.256442e-08	9.2450108e-08	9.2549229e-08	9.2627097e-08	9.260004e-08	9.2794423e-08	9.2762392e-08	9.2596451e-08	9.2655263e-08	9.2608595e-08	9.2667683e-08	9.2555304e-08	9.2641457e-08	9.2452041e-08	9.2541228e-08	9.2592309e-08	9.2659675e-08	9.2726495e-08	9.2826454e-08	9.2819825e-08	9.2607493e-08	9.2498979e-08	9.2602797e-08	9.2799667e-08	9.2664372e-08	9.2603074e-08	9.2622123e-08	9.2578503e-08	9.2617434e-08	9.2671279e-08	9.274914e-08	9.2732847e-08	9.2614123e-08	9.2593133e-08	9.2544539e-08	9.2568563e-08	9.2531288e-08	9.2743342e-08	9.2810161e-08	9.2769298e-08	9.2743065e-08	9.2574908e-08	9.268232e-08	9.2665474e-08	9.2023235e-08	9.0603173e-08	9.0188443e-08	9.0357979e-08	9.0338929e-08	9.0378691e-08	9.0451032e-08	9.057473e-08	9.0646793e-08	9.010644e-08	8.9792216e-08	8.9029037e-08	8.814105e-08	8.7520618e-08	8.6575199e-08	8.640842e-08	8.6019099e-08	8.4866315e-08	8.5782744e-08	8.832135e-08	9.1067598e-08	9.2714629e-08	9.2723184e-08	9.2565799e-08	9.2585125e-08	9.2460873e-08	9.2537086e-08	9.2512785e-08	9.2661885e-08	9.2600317e-08	9.2778684e-08	9.2685084e-08	9.2588991e-08	9.2465569e-08	9.2520516e-08	9.2716284e-08	9.2810993e-08	9.2710209e-08	9.2663818e-08	9.2547296e-08	9.256911e-08	9.2606385e-08	9.2529625e-08	9.2740031e-08	9.2793321e-08	9.2611081e-08	9.241311e-08	9.2575739e-08	9.2741409e-08	9.27635e-08	9.2733124e-08	9.2817892e-08	9.2594242e-08	9.2384667e-08	9.2645045e-08	9.263124e-08	9.2697782e-08	9.2754384e-08	9.2780617e-08	9.2633996e-08	9.278034e-08	9.254564e-08	9.2777306e-08	9.2767365e-08	9.2942145e-08	9.3037954e-08	9.2731746e-08	9.2552547e-08	9.2534599e-08	9.2677901e-08	9.2652499e-08	9.2949321e-08	9.2892165e-08	9.2651945e-08	9.2716007e-08	9.274693e-08	9.2651945e-08	9.264118e-08	9.2537633e-08	9.2495668e-08	9.2525489e-08	9.2490971e-08	9.2545918e-08	9.2599208e-08	9.2537086e-08	9.2491526e-08	9.2558899e-08	9.2548127e-08	9.2627097e-08	9.2609149e-08	9.2682043e-08	9.23797e-08	9.2479098e-08	9.2708277e-08	9.2719318e-08	9.2666582e-08	9.2656641e-08	9.2581814e-08	9.2702479e-08	9.2695018e-08	9.2697782e-08	9.2603351e-08	9.249014e-08	9.2529355e-08	9.2555581e-08	9.2605283e-08	9.2672657e-08	9.2650289e-08	9.2658574e-08	9.2790835e-08	9.240869e-08	9.2452595e-08	9.2558068e-08	9.2524658e-08	9.2753837e-08	9.2808506e-08	9.2621853e-08	9.2609426e-08	9.2544262e-08	9.2584024e-08	9.2556689e-08	9.2667406e-08	9.2641734e-08	9.2537633e-08	9.2438789e-08	9.2498702e-08	9.2517482e-08	9.2418908e-08	9.2728428e-08	9.2627928e-08	9.2690328e-08	9.2688673e-08	9.2678455e-08	9.2604452e-08	9.2644491e-08	9.2546749e-08	9.2634551e-08	9.2731192e-08	9.2783104e-08	9.2753282e-08	9.2686186e-08	9.2395986e-08	9.2588444e-08	9.2612737e-08	9.2637862e-08	9.2524381e-08	9.25912e-08	9.2695849e-08	9.2668792e-08	9.2712419e-08	9.2556967e-08	9.2617988e-08	9.272263e-08	9.2726495e-08	9.2499533e-08	9.2582368e-08	9.2481031e-08	9.2716832e-08	9.2590099e-08	9.2683422e-08	9.2648357e-08	9.2391844e-08	9.2487106e-08	9.2448175e-08	9.2611636e-08	9.2744443e-08	9.2717109e-08	9.2770676e-08	9.2636483e-08	9.2617988e-08	9.2552824e-08	9.2569664e-08	9.2623786e-08	9.2653053e-08	9.2274497e-08	9.2452595e-08	9.2591478e-08	9.2637315e-08	9.2728705e-08	9.2596174e-08	9.2650012e-08	9.2663271e-08	9.2622955e-08	9.2449277e-08	9.2392121e-08	9.2728428e-08	9.2806019e-08	9.2620191e-08	9.26536e-08	9.3713609e-08	9.3322356e-08	9.2346561e-08	9.2601418e-08	9.2701647e-08	9.2582368e-08	9.2778961e-08	9.2723461e-08	9.261467e-08	9.2673758e-08	9.2598384e-08	9.2619366e-08	9.2707722e-08	9.2763777e-08	9.2618535e-08	9.2780894e-08	9.271573e-08	9.2709378e-08	9.2784482e-08	9.2716007e-08	9.2779786e-08	9.2498425e-08	9.2610804e-08	9.2541775e-08
9.2603351e-08	9.263897e-08	9.2724562e-08	9.2777306e-08	9.3185399e-08	9.2876981e-08	9.2807674e-08	9.2450662e-08	9.2561933e-08	9.2600587e-08	9.2682875e-08	9.2633726e-08	9.2543708e-08	9.2607216e-08	9.2532112e-08	9.261467e-08	9.2748863e-08	9.2670447e-08	9.2659675e-08	9.2740578e-08	9.2525489e-08	9.2557514e-08	9.2668792e-08	9.2707999e-08	9.2633172e-08	9.2617434e-08	9.2724562e-08	9.2664649e-08	9.2558899e-08	9.2589545e-08	9.2375004e-08	9.2580983e-08	9.252107e-08	9.2577672e-08	9.2557791e-08	9.2633449e-08	9.2574908e-08	9.2572975e-08	9.2580436e-08	9.2679556e-08	9.2777583e-08	9.2839983e-08	9.2862074e-08	9.2609149e-08	9.2590923e-08	9.244679e-08	9.2649188e-08	9.2560278e-08	9.2436025e-08	9.2691984e-08	9.2482409e-08	9.2520516e-08	9.2632895e-08	9.2412833e-08	9.2519961e-08	9.2856276e-08	9.2659405e-08	9.2693362e-08	9.2681766e-08	9.2586511e-08	9.2605283e-08	9.2613568e-08	9.2673481e-08	9.2606115e-08	9.2563589e-08	9.2627097e-08	9.2601695e-08	9.2793591e-08	9.2507264e-08	9.2697505e-08	9.2622678e-08	9.2573529e-08	9.2454798e-08	9.253322e-08	9.2552547e-08	9.2497878e-08	9.2625996e-08	9.2608047e-08	9.2437404e-08	9.2556135e-08	9.2583747e-08	9.259562e-08	9.2633996e-08	9.2646978e-08	9.2891618e-08	9.2804086e-08	9.2560832e-08	9.2466948e-08	9.2528524e-08	9.2856276e-08	9.2836395e-08	9.2722082e-08	9.2830867e-08	9.2985772e-08	9.3042097e-08	9.2617711e-08	9.2772886e-08	9.2680388e-08	9.2531558e-08	9.2447344e-08	9.2704688e-08	9.259341e-08	9.2584848e-08	9.2596721e-08	9.2476064e-08	9.2532666e-08	9.2548127e-08	9.2690051e-08	9.2600587e-08	9.2777029e-08	9.2821757e-08	9.2537363e-08	9.2747484e-08	9.2726772e-08	9.2812925e-08	9.2794977e-08	9.2623786e-08	9.2528801e-08	9.2524658e-08	9.2590099e-08	9.2673481e-08	9.2604729e-08	9.2549783e-08	9.2570218e-08	9.2640072e-08	9.2581537e-08	9.2513616e-08	9.2626543e-08	9.2669339e-08	9.2684807e-08	9.2522725e-08	9.2708554e-08	9.253101e-08	9.2605283e-08	9.2706621e-08	9.275908e-08	9.2762392e-08	9.2816791e-08	9.2547573e-08	9.2555034e-08	9.2680942e-08	9.2559723e-08	9.2656641e-08	9.2844125e-08	9.3028291e-08	9.3048172e-08	9.2503676e-08	9.2550614e-08	9.2493735e-08	9.2467502e-08	9.2619921e-08	9.2556135e-08	9.2716832e-08	9.2663818e-08	9.2651668e-08	9.2611081e-08	9.2575739e-08	9.2504223e-08	9.2467779e-08	9.2584578e-08	9.2690605e-08	9.2638693e-08	9.2618535e-08	9.2608595e-08	9.2467225e-08	9.2544262e-08	9.2659128e-08	9.2650843e-08	9.2664926e-08	9.2527422e-08	9.28259e-08	9.2665474e-08	9.2682598e-08	9.2657196e-08	9.2758249e-08	9.2699437e-08	9.2603074e-08	9.2564967e-08	9.25912e-08	9.2666028e-08	9.2594789e-08	9.2650012e-08	9.2466948e-08	9.2706891e-08	9.2715453e-08	9.2664095e-08	9.276129e-08	9.2794977e-08	9.269143e-08	9.2680388e-08	9.268232e-08	9.2941313e-08	9.2849369e-08	9.2588714e-08	9.2270632e-08	9.2135338e-08	9.1964417e-08	9.2567177e-08	9.2577672e-08	9.1988163e-08	9.1668703e-08	9.142434e-08	9.1887387e-08	9.2288857e-08	9.2481585e-08	9.2396817e-08	9.2382734e-08	9.26224e-08	9.2431051e-08	9.2782273e-08	9.3162761e-08	9.3572794e-08	9.2938834e-08	9.2735611e-08	9.275908e-08	9.2354568e-08	9.2477997e-08	9.3017803e-08	9.2041731e-08	9.2531288e-08	9.243216e-08	9.2407859e-08	9.2762392e-08	9.2766257e-08	9.2601972e-08	9.2604452e-08	9.2481031e-08	9.2600317e-08	9.2714629e-08	9.2541775e-08	9.2466401e-08	9.2584024e-08	9.2285539e-08	9.2581537e-08	9.2769298e-08	9.2757425e-08	9.2984116e-08	9.316414e-08	9.3291433e-08	9.2997922e-08	9.3081027e-08	9.2322267e-08	9.1814215e-08	9.2066585e-08	9.2952085e-08	9.2510575e-08	9.1895387e-08	9.2471367e-08	9.2659675e-08	9.2566076e-08	9.2705513e-08	9.2688119e-08	9.2470266e-08	9.2587889e-08	9.268453e-08	9.2743065e-08	9.2586781e-08	9.2591755e-08	9.2771508e-08	9.2923372e-08	9.2711588e-08	9.2582646e-08	9.2491248e-08	9.2542606e-08	9.259341e-08	9.2518583e-08	9.2536254e-08	9.2544539e-08	9.2789456e-08	9.261219e-08	9.2648634e-08	9.2564967e-08	9.2525212e-08	9.2648079e-08	9.2482409e-08	9.2329444e-08	9.2585402e-08	9.2760182e-08	9.2616879e-08	9.2642836e-08	9.2601141e-08	9.2509751e-08	9.2674036e-08	9.2480207e-08	9.2524658e-08	9.2530733e-08	9.2696951e-08	9.2601972e-08	9.2759635e-08	9.2701647e-08	9.267017e-08	9.2663541e-08	9.2600587e-08	9.2548682e-08	9.2618258e-08	9.2494837e-08	9.2784205e-08	9.2790557e-08	9.2598384e-08	9.2254339e-08	9.1461892e-08	9.0338929e-08	9.0365432e-08	9.1031147e-08	9.0800043e-08	9.1129444e-08	9.0312419e-08	8.960032e-08	9.03635e-08	8.9280576e-08	8.8623423e-08	8.8471836e-08	8.8090793e-08	8.7748411e-08	8.745269e-08	8.7526963e-08	8.7006491e-08	8.9101931e-08	9.1209245e-08	9.2789179e-08	9.2846605e-08	9.2665204e-08	9.2706891e-08	9.2432437e-08	9.2543708e-08	9.233635e-08	9.2378869e-08	9.2679834e-08	9.242995e-08	9.2468881e-08	9.2345459e-08	9.2519961e-08	9.2721805e-08	9.2765156e-08	9.2716007e-08	9.2566076e-08	9.2589822e-08	9.2442377e-08	9.2785037e-08	9.2644214e-08	9.2543985e-08	9.2574908e-08	9.2466671e-08	9.2462805e-08	9.2521347e-08	9.2742511e-08	9.2495114e-08	9.2294378e-08	9.2497878e-08	9.2547573e-08	9.2376936e-08	9.2520793e-08	9.2644214e-08	9.2678455e-08	9.2671279e-08	9.2646424e-08	9.2741132e-08	9.2669339e-08	9.2577672e-08	9.2528524e-08	9.2997368e-08	9.2741409e-08	9.2559169e-08	9.2491248e-08	9.2630962e-08	9.2437126e-08	9.2416698e-08	9.258568e-08	9.2596721e-08	9.2521347e-08	9.2420564e-08	9.2634828e-08	9.2616325e-08	9.2549783e-08	9.2469989e-08	9.2511684e-08	9.2414211e-08	9.2529355e-08	9.2651398e-08	9.2613568e-08	9.2627651e-08	9.2409515e-08	9.2293e-08	9.23866e-08	9.2564697e-08	9.2653877e-08	9.2714075e-08	9.2747207e-08	9.2735057e-08	9.2673211e-08	9.2748309e-08	9.2724839e-08	9.2810438e-08	9.2748863e-08	9.2698336e-08	9.2688119e-08	9.2651121e-08	9.2710756e-08	9.2649735e-08	9.2632895e-08	9.2511129e-08	9.2469158e-08	9.2593687e-08	9.2596999e-08	9.2688396e-08	9.2714352e-08	9.2727326e-08	9.2853512e-08	9.2917567e-08	9.2818169e-08	9.2659405e-08	9.2521617e-08	9.2737821e-08	9.2648634e-08	9.2630131e-08	9.2606385e-08	9.2570218e-08	9.2508365e-08	9.2496492e-08	9.2599763e-08	9.2566076e-08	9.2524935e-08	9.2459771e-08	9.2440722e-08	9.2621576e-08	9.2516373e-08	9.2509474e-08	9.2394885e-08	9.2523827e-08	9.2662994e-08	9.2715176e-08	9.2836117e-08	9.2795524e-08	9.271573e-08	9.2567177e-08	9.2318949e-08	9.2527969e-08	9.2601972e-08	9.2623509e-08	9.2642559e-08	9.277565e-08	9.272015e-08	9.2516927e-08	9.2461981e-08	9.2680111e-08	9.2591755e-08	9.2460326e-08	9.2462805e-08	9.2590376e-08	9.2650566e-08	9.2755769e-08	9.2651668e-08	9.2612737e-08	9.2598654e-08	9.2525212e-08	9.2511407e-08	9.245894e-08	9.2650012e-08	9.2569941e-08	9.2642559e-08	9.2643113e-08	9.2660507e-08	9.2797457e-08	9.2748586e-08	9.2643113e-08	9.2672103e-08	9.2640349e-08	9.26224e-08	9.2486552e-08	9.267017e-08	9.255227e-08	9.2477443e-08	9.2338006e-08	9.2589822e-08	9.2573806e-08	9.2356224e-08	9.2531835e-08	9.2339384e-08	9.2675414e-08	9.2563312e-08	9.272788e-08	9.2516927e-08	9.2580436e-08	9.2598931e-08	9.2652222e-08	9.2593964e-08	9.2613014e-08	9.2640072e-08	9.2147481e-08	9.214196e-08	9.2460596e-08	9.2608047e-08	9.264118e-08	9.2801052e-08	9.2652499e-08	9.266023e-08	9.2815682e-08	9.2666305e-08	9.2789726e-08	9.2736165e-08	9.2661885e-08	9.2642281e-08	9.2797187e-08	9.315503e-08	9.2741686e-08	9.2684253e-08	9.2868973e-08	9.2785037e-08	9.2661885e-08	9.2784482e-08	9.2474956e-08	9.2669339e-08
9.2493181e-08	9.2641734e-08	9.2618535e-08	9.2555034e-08	9.2375558e-08	9.2476611e-08	9.2462258e-08	9.259341e-08	9.2670447e-08	9.2755215e-08	9.2716007e-08	9.2756039e-08	9.2682875e-08	9.2658851e-08	9.2591478e-08	9.2594512e-08	9.2626266e-08	9.2761013e-08	9.2673211e-08	9.2582368e-08	9.2747761e-08	9.2709378e-08	9.2551439e-08	9.2560001e-08	9.2556967e-08	9.2542052e-08	9.2581537e-08	9.2571042e-08	9.2542329e-08	9.2507541e-08	9.2554757e-08	9.2644768e-08	9.2680388e-08	9.2721251e-08	9.2717386e-08	9.2608872e-08	9.2691707e-08	9.2845504e-08	9.2661608e-08	9.2619089e-08	9.2494282e-08	9.2627651e-08	9.251886e-08	9.2568285e-08	9.2482686e-08	9.2468881e-08	9.2225349e-08	9.2432984e-08	9.245425e-08	9.2331931e-08	9.260777e-08	9.2661885e-08	9.2855721e-08	9.2629584e-08	9.2659128e-08	9.2673211e-08	9.2633449e-08	9.260998e-08	9.258126e-08	9.2701924e-08	9.2671279e-08	9.2482964e-08	9.2563589e-08	9.2532112e-08	9.2772609e-08	9.2594242e-08	9.2685355e-08	9.2482686e-08	9.2650566e-08	9.2610527e-08	9.2706891e-08	9.2674867e-08	9.2682598e-08	9.2637862e-08	9.2641457e-08	9.2481585e-08	9.261467e-08	9.2558899e-08	9.2679279e-08	9.2616055e-08	9.2627374e-08	9.2572428e-08	9.2755215e-08	9.2802154e-08	9.2575739e-08	9.2559169e-08	9.2677624e-08	9.2762392e-08	9.2625164e-08	9.269916e-08	9.267017e-08	9.260777e-08	9.2611081e-08	9.2296034e-08	9.2191108e-08	9.2602797e-08	9.2675414e-08	9.2553371e-08	9.2586781e-08	9.270358e-08	9.2628476e-08	9.2717663e-08	9.2564967e-08	9.2323369e-08	9.2530733e-08	9.2721528e-08	9.2853234e-08	9.280906e-08	9.2757702e-08	9.2682875e-08	9.2668238e-08	9.2613845e-08	9.2706891e-08	9.278255e-08	9.2604729e-08	9.248987e-08	9.2555304e-08	9.2658297e-08	9.2530733e-08	9.2482409e-08	9.2541228e-08	9.268922e-08	9.2593687e-08	9.2635382e-08	9.2643113e-08	9.2507264e-08	9.2783928e-08	9.270358e-08	9.2597553e-08	9.2781718e-08	9.2759635e-08	9.245646e-08	9.2491248e-08	9.2675414e-08	9.272236e-08	9.2735057e-08	9.2790003e-08	9.2632895e-08	9.2621853e-08	9.2534322e-08	9.2708824e-08	9.2674313e-08	9.2469989e-08	9.2683976e-08	9.2621853e-08	9.2573806e-08	9.2759635e-08	9.2436302e-08	9.2563866e-08	9.2585402e-08	9.2694748e-08	9.2741963e-08	9.2572151e-08	9.2690883e-08	9.257657e-08	9.2393506e-08	9.2565799e-08	9.2524104e-08	9.2659405e-08	9.265802e-08	9.2610527e-08	9.2551161e-08	9.2647532e-08	9.2598384e-08	9.2721528e-08	9.2596721e-08	9.2412833e-08	9.2509751e-08	9.2598654e-08	9.2719873e-08	9.2618535e-08	9.2764324e-08	9.2600317e-08	9.2858478e-08	9.268453e-08	9.253322e-08	9.2595066e-08	9.248987e-08	9.2558622e-08	9.2579604e-08	9.2798565e-08	9.2586511e-08	9.2785584e-08	9.2624333e-08	9.2865108e-08	9.2899626e-08	9.2869527e-08	9.2858208e-08	9.2819548e-08	9.2740301e-08	9.2924751e-08	9.2787516e-08	9.2560555e-08	9.2501466e-08	9.2440168e-08	9.2222308e-08	9.2225903e-08	9.1525671e-08	9.1368285e-08	9.1388721e-08	9.1319137e-08	9.1984852e-08	9.2315361e-08	9.2588714e-08	9.2896862e-08	9.2876149e-08	9.2731192e-08	9.2839151e-08	9.3254158e-08	9.3614211e-08	9.4474863e-08	9.5119319e-08	9.497132e-08	9.410045e-08	9.4128339e-08	9.3299711e-08	9.2256272e-08	9.2503676e-08	9.320528e-08	9.2863729e-08	9.2485173e-08	9.2934968e-08	9.2787246e-08	9.2981907e-08	9.2677901e-08	9.2559169e-08	9.2597276e-08	9.2797734e-08	9.2643937e-08	9.2588714e-08	9.2501466e-08	9.2481585e-08	9.2799119e-08	9.2798842e-08	9.2648634e-08	9.2851025e-08	9.2904038e-08	9.3109747e-08	9.2956228e-08	9.2883887e-08	9.2406204e-08	9.2692538e-08	9.2396263e-08	9.244679e-08	9.1777487e-08	9.2301278e-08	9.258568e-08	9.2568285e-08	9.2651121e-08	9.2733679e-08	9.2436025e-08	9.2557237e-08	9.265802e-08	9.2554203e-08	9.2496492e-08	9.2742788e-08	9.2969202e-08	9.2703303e-08	9.252107e-08	9.2468333e-08	9.2543161e-08	9.2734503e-08	9.2741963e-08	9.2692815e-08	9.2565521e-08	9.2584848e-08	9.2742788e-08	9.2669339e-08	9.2551161e-08	9.2458393e-08	9.2623232e-08	9.2505879e-08	9.2498148e-08	9.2298521e-08	9.2426639e-08	9.254012e-08	9.2536808e-08	9.2605561e-08	9.2542606e-08	9.2580436e-08	9.2516927e-08	9.267017e-08	9.2714899e-08	9.2955396e-08	9.2792767e-08	9.2814858e-08	9.2716832e-08	9.2596999e-08	9.2638693e-08	9.2576293e-08	9.2711865e-08	9.2658574e-08	9.2887475e-08	9.2898794e-08	9.2816514e-08	9.2829765e-08	9.2706067e-08	9.2571319e-08	9.2818723e-08	9.268232e-08	9.2076249e-08	9.0823235e-08	9.0684068e-08	9.1068699e-08	9.0557059e-08	9.0447713e-08	9.0232071e-08	9.0856091e-08	8.9807678e-08	8.9487664e-08	8.8730829e-08	8.8242381e-08	8.7081318e-08	8.8310856e-08	8.8187711e-08	8.9419466e-08	8.9759915e-08	9.1617345e-08	9.2730367e-08	9.271352e-08	9.2646147e-08	9.2632618e-08	9.2406481e-08	9.2407312e-08	9.2258482e-08	9.2500635e-08	9.237003e-08	9.2566907e-08	9.2836117e-08	9.3681308e-08	9.3077162e-08	9.2744443e-08	9.2581537e-08	9.2685909e-08	9.267459e-08	9.253349e-08	9.2541775e-08	9.2853234e-08	9.2494282e-08	9.2655263e-08	9.2856823e-08	9.2818169e-08	9.2718764e-08	9.2777583e-08	9.2766534e-08	9.253349e-08	9.2637038e-08	9.2576293e-08	9.2423598e-08	9.244873e-08	9.2623509e-08	9.2675144e-08	9.2810716e-08	9.2619089e-08	9.2603905e-08	9.2602797e-08	9.2662162e-08	9.264118e-08	9.2684253e-08	9.2963958e-08	9.2258482e-08	9.2525759e-08	9.2886644e-08	9.3972886e-08	9.4480107e-08	9.3715265e-08	9.2876981e-08	9.2748039e-08	9.26224e-08	9.2548404e-08	9.2729259e-08	9.2465015e-08	9.2797187e-08	9.2611636e-08	9.2630131e-08	9.2621299e-08	9.2679279e-08	9.250008e-08	9.2554757e-08	9.2774265e-08	9.2735888e-08	9.253101e-08	9.2680388e-08	9.2737267e-08	9.2830042e-08	9.2822589e-08	9.2752728e-08	9.2731192e-08	9.2761013e-08	9.2806296e-08	9.2721251e-08	9.2717386e-08	9.2652776e-08	9.2904592e-08	9.2916189e-08	9.2700546e-08	9.2732847e-08	9.2573529e-08	9.2638693e-08	9.2617434e-08	9.2632341e-08	9.2645045e-08	9.2646978e-08	9.2792213e-08	9.2560278e-08	9.2671549e-08	9.259341e-08	9.2317016e-08	9.2451486e-08	9.2523827e-08	9.2672103e-08	9.2748863e-08	9.2483241e-08	9.2480477e-08	9.2485173e-08	9.2495945e-08	9.2506156e-08	9.2518029e-08	9.2526314e-08	9.2661885e-08	9.2590646e-08	9.2545918e-08	9.2787793e-08	9.2880022e-08	9.2466671e-08	9.2667683e-08	9.2561656e-08	9.2538741e-08	9.2691707e-08	9.2688673e-08	9.2820656e-08	9.2863729e-08	9.2671826e-08	9.2486005e-08	9.2646424e-08	9.2891064e-08	9.2747761e-08	9.2559723e-08	9.2532666e-08	9.2618258e-08	9.2657743e-08	9.2488207e-08	9.2519684e-08	9.2810716e-08	9.2783651e-08	9.265581e-08	9.259341e-08	9.2609426e-08	9.2675144e-08	9.2637592e-08	9.2701093e-08	9.2659675e-08	9.2528524e-08	9.2595897e-08	9.2651668e-08	9.2695849e-08	9.2647255e-08	9.2736165e-08	9.2743065e-08	9.2516927e-08	9.2551161e-08	9.2656919e-08	9.2601972e-08	9.25912e-08	9.2693639e-08	9.278034e-08	9.2648634e-08	9.2573806e-08	9.2542329e-08	9.2386045e-08	9.2463637e-08	9.2512231e-08	9.250892e-08	9.2486005e-08	9.2606385e-08	9.2580706e-08	9.2408136e-08	9.2475233e-08	9.2645323e-08	9.2800221e-08	9.2514995e-08	9.2557514e-08	9.2602797e-08	9.2627651e-08	9.2416975e-08	9.2604182e-08	9.2584301e-08	9.2596174e-08	9.2228383e-08	9.2040629e-08	9.256442e-08	9.2713243e-08	9.2833908e-08	9.2671826e-08	9.2800775e-08	9.2714352e-08	9.2608317e-08	9.2756594e-08	9.2783381e-08	9.2555034e-08	9.2868696e-08	9.277344e-08	9.2754661e-08	9.3965156e-08	9.3259402e-08	9.274693e-08	9.2543985e-08	9.253349e-08	9.249235e-08	9.2527422e-08	9.2766257e-08	9.2561656e-08
9.2556135e-08	9.2518029e-08	9.2485728e-08	9.2484619e-08	9.2214307e-08	9.244873e-08	9.2514163e-08	9.2798288e-08	9.2831421e-08	9.2652776e-08	9.2530456e-08	9.2604182e-08	9.2564967e-08	9.2583747e-08	9.2630685e-08	9.2685632e-08	9.2539295e-08	9.2409515e-08	9.274472e-08	9.2800221e-08	9.2551439e-08	9.2411177e-08	9.2564697e-08	9.2567731e-08	9.2599763e-08	9.2706344e-08	9.2529902e-08	9.2653053e-08	9.2560555e-08	9.2655263e-08	9.284026e-08	9.2884711e-08	9.2712689e-08	9.268674e-08	9.2845781e-08	9.2741686e-08	9.2711588e-08	9.2618535e-08	9.2581537e-08	9.257684e-08	9.2367827e-08	9.2244122e-08	9.2437681e-08	9.2652222e-08	9.2484896e-08	9.2662717e-08	9.2616055e-08	9.2548404e-08	9.2701647e-08	9.2634551e-08	9.2677347e-08	9.2625164e-08	9.2708824e-08	9.270579e-08	9.2771231e-08	9.2521894e-08	9.2609426e-08	9.269143e-08	9.2894098e-08	9.2804918e-08	9.2642004e-08	9.2563589e-08	9.2679279e-08	9.2769021e-08	9.2674867e-08	9.2566907e-08	9.2313428e-08	9.2587889e-08	9.2591478e-08	9.2829765e-08	9.2618812e-08	9.2600317e-08	9.2555034e-08	9.2481862e-08	9.2654709e-08	9.2777306e-08	9.2584301e-08	9.2679834e-08	9.2512508e-08	9.2661338e-08	9.2642004e-08	9.2735888e-08	9.2656364e-08	9.2466401e-08	9.249235e-08	9.2526868e-08	9.2621299e-08	9.2597553e-08	9.2836117e-08	9.2667683e-08	9.282369e-08	9.2571042e-08	9.255006e-08	9.2618812e-08	9.2762114e-08	9.2511684e-08	9.2630685e-08	9.2563035e-08	9.2709378e-08	9.2754938e-08	9.2556135e-08	9.2486005e-08	9.256911e-08	9.2652776e-08	9.2644768e-08	9.259562e-08	9.2654432e-08	9.2554203e-08	9.2465847e-08	9.2361752e-08	9.2496769e-08	9.2633726e-08	9.2602249e-08	9.2544539e-08	9.248766e-08	9.2544539e-08	9.2525489e-08	9.2526591e-08	9.2641734e-08	9.2688119e-08	9.2659405e-08	9.2708824e-08	9.2616325e-08	9.239654e-08	9.2594789e-08	9.2755492e-08	9.2640072e-08	9.2656087e-08	9.268232e-08	9.2486552e-08	9.2524104e-08	9.2804918e-08	9.2892442e-08	9.2736435e-08	9.2751904e-08	9.2687287e-08	9.2681766e-08	9.2692538e-08	9.2828934e-08	9.2947111e-08	9.2822312e-08	9.2777306e-08	9.2658851e-08	9.2463914e-08	9.2463637e-08	9.2418077e-08	9.239875e-08	9.2689774e-08	9.2543431e-08	9.2723461e-08	9.2737544e-08	9.2570495e-08	9.276598e-08	9.2587889e-08	9.2599485e-08	9.265554e-08	9.2578226e-08	9.251665e-08	9.2588166e-08	9.2673758e-08	9.2831975e-08	9.2650566e-08	9.2617711e-08	9.2687564e-08	9.2708554e-08	9.2709655e-08	9.2751073e-08	9.2874217e-08	9.2721805e-08	9.2579604e-08	9.2739199e-08	9.2645323e-08	9.2817338e-08	9.2480477e-08	9.256442e-08	9.2736435e-08	9.2616879e-08	9.2749417e-08	9.274914e-08	9.2661061e-08	9.2419732e-08	9.2617711e-08	9.2512231e-08	9.3052314e-08	9.4016784e-08	9.4011263e-08	9.3732112e-08	9.4068973e-08	9.3482228e-08	9.2948497e-08	9.2278086e-08	9.224965e-08	9.238439e-08	9.2625719e-08	9.2735611e-08	9.2058578e-08	9.1484253e-08	9.2187243e-08	9.2126221e-08	9.190699e-08	9.2452865e-08	9.2535423e-08	9.2726772e-08	9.304155e-08	9.3066674e-08	9.3020283e-08	9.2651945e-08	9.2539295e-08	9.2609149e-08	9.3222404e-08	9.3526403e-08	9.3243663e-08	9.2738922e-08	9.295595e-08	9.2984664e-08	9.2867317e-08	9.2234458e-08	9.1330733e-08	9.1690509e-08	9.1718121e-08	9.2555304e-08	9.2636483e-08	9.266796e-08	9.2883887e-08	9.2941043e-08	9.2706891e-08	9.2618812e-08	9.2420841e-08	9.2508365e-08	9.2617157e-08	9.2729259e-08	9.2534876e-08	9.2424706e-08	9.2559446e-08	9.2576293e-08	9.2791659e-08	9.1068422e-08	9.2815959e-08	9.3547939e-08	9.3049003e-08	9.3004545e-08	9.3119411e-08	9.2947111e-08	9.2560278e-08	9.2466948e-08	9.2654986e-08	9.2564143e-08	9.2732847e-08	9.2801052e-08	9.2627374e-08	9.2738645e-08	9.2751073e-08	9.2718217e-08	9.2595343e-08	9.2614947e-08	9.2675144e-08	9.2797734e-08	9.2755492e-08	9.2538464e-08	9.2439059e-08	9.2467225e-08	9.2431883e-08	9.2636483e-08	9.2491248e-08	9.2606939e-08	9.274472e-08	9.2578226e-08	9.2735334e-08	9.2675144e-08	9.2825346e-08	9.2603351e-08	9.2455629e-08	9.2378038e-08	9.2368374e-08	9.2209611e-08	9.2429119e-08	9.2748863e-08	9.2580436e-08	9.2647802e-08	9.2726225e-08	9.2770122e-08	9.277371e-08	9.2709101e-08	9.2617711e-08	9.2778961e-08	9.2889131e-08	9.2693085e-08	9.2718494e-08	9.2761013e-08	9.2730915e-08	9.273478e-08	9.2695849e-08	9.2354568e-08	9.2405649e-08	9.2452041e-08	9.2353744e-08	9.2420564e-08	9.2595066e-08	9.2455075e-08	9.2524658e-08	9.2045319e-08	9.1303399e-08	9.0444956e-08	9.1435382e-08	9.113635e-08	9.1393964e-08	9.1567919e-08	9.0743988e-08	8.9879748e-08	8.9103587e-08	8.9292449e-08	8.8302855e-08	8.7611731e-08	8.8025629e-08	8.8787161e-08	9.035108e-08	9.2062713e-08	9.2532389e-08	9.2568285e-08	9.2519414e-08	9.2397919e-08	9.2511684e-08	9.2524381e-08	9.2589545e-08	9.263124e-08	9.2506433e-08	9.2680388e-08	9.2865108e-08	9.3869062e-08	9.3249461e-08	9.3009795e-08	9.2664649e-08	9.2782273e-08	9.263124e-08	9.2563312e-08	9.2757425e-08	9.2672103e-08	9.2501189e-08	9.2837219e-08	9.2828387e-08	9.2784205e-08	9.263124e-08	9.2570218e-08	9.2621299e-08	9.2585957e-08	9.2848268e-08	9.2786415e-08	9.2322544e-08	9.2283059e-08	9.2566907e-08	9.2817061e-08	9.2695295e-08	9.27323e-08	9.2746376e-08	9.2706621e-08	9.2661608e-08	9.2744443e-08	9.2755769e-08	9.2815682e-08	9.2383836e-08	9.3086001e-08	9.2922264e-08	9.3121066e-08	9.4478729e-08	9.3690417e-08	9.3853323e-08	9.341651e-08	9.2905971e-08	9.2812648e-08	9.278034e-08	9.2645323e-08	9.2565521e-08	9.2391019e-08	9.2574638e-08	9.2646701e-08	9.2670447e-08	9.2556412e-08	9.2836672e-08	9.2899349e-08	9.2760736e-08	9.2658574e-08	9.2635929e-08	9.261467e-08	9.2856546e-08	9.2774819e-08	9.2730367e-08	9.2786415e-08	9.2745829e-08	9.27947e-08	9.2650566e-08	9.2684807e-08	9.2677347e-08	9.2723184e-08	9.2650012e-08	9.2619921e-08	9.2614947e-08	9.248766e-08	9.2573252e-08	9.2693362e-08	9.2656641e-08	9.264339e-08	9.2685632e-08	9.2690605e-08	9.2580983e-08	9.26768e-08	9.2463083e-08	9.2506433e-08	9.2584301e-08	9.2414211e-08	9.2602519e-08	9.2756316e-08	9.2768467e-08	9.2541228e-08	9.2349325e-08	9.2514718e-08	9.2507264e-08	9.2511684e-08	9.245673e-08	9.2496215e-08	9.2520793e-08	9.2634274e-08	9.2683422e-08	9.2592309e-08	9.2683976e-08	9.2818169e-08	9.2731192e-08	9.2731746e-08	9.2410623e-08	9.2571042e-08	9.2716284e-08	9.2558345e-08	9.2508643e-08	9.2602249e-08	9.253322e-08	9.2584024e-08	9.2630131e-08	9.2558068e-08	9.2681766e-08	9.2682598e-08	9.2707445e-08	9.2642836e-08	9.2671549e-08	9.2625996e-08	9.2679556e-08	9.247551e-08	9.2520793e-08	9.2561102e-08	9.2745829e-08	9.2601418e-08	9.2540951e-08	9.2620468e-08	9.2734503e-08	9.2547026e-08	9.2803255e-08	9.2733956e-08	9.2609149e-08	9.2642004e-08	9.2518583e-08	9.2429673e-08	9.2518583e-08	9.2554757e-08	9.272263e-08	9.2586781e-08	9.2623786e-08	9.2666582e-08	9.2599485e-08	9.248987e-08	9.2434647e-08	9.247772e-08	9.2565521e-08	9.2577949e-08	9.2753559e-08	9.2777029e-08	9.274472e-08	9.2557514e-08	9.2536254e-08	9.2696403e-08	9.2707445e-08	9.2492904e-08	9.2410069e-08	9.2755769e-08	9.2674313e-08	9.2659953e-08	9.2647255e-08	9.2490417e-08	9.2679279e-08	9.2769021e-08	9.2594512e-08	9.2464468e-08	9.2700546e-08	9.2719596e-08	9.2850478e-08	9.2920331e-08	9.3019736e-08	9.259562e-08	9.2621576e-08	9.2762669e-08	9.2574638e-08	9.2385498e-08	9.2646147e-08	9.2655263e-08	9.2692261e-08	9.2328342e-08	9.2126776e-08	9.1923276e-08	9.2625719e-08	9.2783104e-08	9.2581537e-08	9.2671549e-08	9.2769845e-08	9.2611359e-08	9.2741963e-08
9.2549783e-08	9.2587612e-08	9.2678732e-08	9.2584578e-08	9.2555581e-08	9.2721528e-08	9.2877535e-08	9.2708554e-08	9.2709101e-08	9.2667136e-08	9.2585957e-08	9.2602797e-08	9.264118e-08	9.254785e-08	9.2549229e-08	9.2352089e-08	9.2542606e-08	9.2638693e-08	9.2503399e-08	9.2363962e-08	9.244873e-08	9.260004e-08	9.2623786e-08	9.2706621e-08	9.2719041e-08	9.2616602e-08	9.2685909e-08	9.2595897e-08	9.2692815e-08	9.2729259e-08	9.2831144e-08	9.2551439e-08	9.2497878e-08	9.259783e-08	9.2658297e-08	9.2665204e-08	9.2469712e-08	9.2320334e-08	9.2300731e-08	9.2369206e-08	9.2454798e-08	9.273009e-08	9.268922e-08	9.2725394e-08	9.2725948e-08	9.2733401e-08	9.2703026e-08	9.2773988e-08	9.2758526e-08	9.2626543e-08	9.2685632e-08	9.2548959e-08	9.2516927e-08	9.2539842e-08	9.2548682e-08	9.2700546e-08	9.2755215e-08	9.2614393e-08	9.256442e-08	9.2598931e-08	9.2825346e-08	9.281927e-08	9.2635382e-08	9.2673481e-08	9.2589545e-08	9.256221e-08	9.2728158e-08	9.2513886e-08	9.2795801e-08	9.2716007e-08	9.2490694e-08	9.2626266e-08	9.2588991e-08	9.268895e-08	9.2600317e-08	9.2514995e-08	9.2637315e-08	9.2543161e-08	9.2630685e-08	9.2637315e-08	9.2681489e-08	9.2666859e-08	9.2430781e-08	9.2619921e-08	9.2658851e-08	9.2664649e-08	9.2718217e-08	9.246115e-08	9.23242e-08	9.2532666e-08	9.2563035e-08	9.2755215e-08	9.2725116e-08	9.2640349e-08	9.2489593e-08	9.2684807e-08	9.2709378e-08	9.2727049e-08	9.2695849e-08	9.2548127e-08	9.2484342e-08	9.2745829e-08	9.2710209e-08	9.260998e-08	9.2638139e-08	9.2646701e-08	9.2473023e-08	9.2572428e-08	9.262682e-08	9.2523557e-08	9.2440445e-08	9.2664649e-08	9.2405379e-08	9.2354291e-08	9.2529355e-08	9.2600864e-08	9.2577949e-08	9.2542329e-08	9.2569941e-08	9.2497046e-08	9.2728158e-08	9.266023e-08	9.2771778e-08	9.2956505e-08	9.2771508e-08	9.2830597e-08	9.2645045e-08	9.2677901e-08	9.2589822e-08	9.2552547e-08	9.2730367e-08	9.265802e-08	9.2652776e-08	9.2631794e-08	9.2554203e-08	9.2544539e-08	9.2442654e-08	9.2520516e-08	9.2637592e-08	9.2641457e-08	9.2738368e-08	9.260777e-08	9.2508643e-08	9.2448452e-08	9.2390742e-08	9.2206847e-08	9.2457562e-08	9.2822035e-08	9.2861796e-08	9.2541775e-08	9.2544262e-08	9.2707168e-08	9.2514995e-08	9.257684e-08	9.2576293e-08	9.2584301e-08	9.2695018e-08	9.2633449e-08	9.2587889e-08	9.2561656e-08	9.2624333e-08	9.2580706e-08	9.2743065e-08	9.2687841e-08	9.2601972e-08	9.2710486e-08	9.271794e-08	9.2499256e-08	9.2562765e-08	9.2587889e-08	9.2787246e-08	9.2790835e-08	9.2534322e-08	9.2544262e-08	9.2439336e-08	9.2398473e-08	9.2691984e-08	9.2696403e-08	9.2725948e-08	9.270358e-08	9.2772609e-08	9.256663e-08	9.2656641e-08	9.2544262e-08	9.2962303e-08	9.3314625e-08	9.2959262e-08	9.2633996e-08	9.2800775e-08	9.2815682e-08	9.268453e-08	9.2464468e-08	9.2638139e-08	9.2737267e-08	9.26768e-08	9.269143e-08	9.2136439e-08	9.160906e-08	9.227422e-08	9.2497878e-08	9.2685909e-08	9.2586781e-08	9.2531835e-08	9.2621853e-08	9.2946564e-08	9.2898517e-08	9.3031879e-08	9.3828199e-08	9.3932847e-08	9.3006754e-08	9.2414211e-08	9.174132e-08	9.2611081e-08	9.1804274e-08	9.0941413e-08	9.1223875e-08	9.1804822e-08	9.152015e-08	9.1562946e-08	9.2179235e-08	9.2399304e-08	9.2361475e-08	9.2334965e-08	9.2024614e-08	9.2369483e-08	9.2284992e-08	9.2344081e-08	9.2326133e-08	9.2460326e-08	9.2560001e-08	9.2621022e-08	9.2798288e-08	9.2691153e-08	9.2716284e-08	9.2553101e-08	9.2664649e-08	9.2751904e-08	9.3898329e-08	9.3729902e-08	9.3993037e-08	9.3367639e-08	9.3453231e-08	9.3573071e-08	9.2650012e-08	9.2543708e-08	9.2577672e-08	9.2680111e-08	9.2476064e-08	9.2495945e-08	9.2601418e-08	9.2605838e-08	9.2619644e-08	9.2616055e-08	9.2703303e-08	9.260004e-08	9.2512508e-08	9.2536254e-08	9.257657e-08	9.2549783e-08	9.2586234e-08	9.2412833e-08	9.2443202e-08	9.2435748e-08	9.2648634e-08	9.2707168e-08	9.2605838e-08	9.2570772e-08	9.2428571e-08	9.2618812e-08	9.2483795e-08	9.2604182e-08	9.2597553e-08	9.271794e-08	9.2832252e-08	9.3280661e-08	9.3140393e-08	9.2661061e-08	9.272015e-08	9.2803532e-08	9.2550614e-08	9.2588991e-08	9.2697505e-08	9.2733401e-08	9.2616602e-08	9.2690051e-08	9.270137e-08	9.2633996e-08	9.2683145e-08	9.2710756e-08	9.2604729e-08	9.2467779e-08	9.2432437e-08	9.2527145e-08	9.2442377e-08	9.2555304e-08	9.2637315e-08	9.2584301e-08	9.2542052e-08	9.267238e-08	9.262461e-08	9.2360096e-08	9.1968012e-08	9.1072565e-08	9.1844306e-08	9.1636949e-08	9.2223416e-08	9.1047163e-08	9.0549328e-08	8.9950987e-08	8.9621857e-08	8.85994e-08	8.8156789e-08	8.862839e-08	8.8763414e-08	9.0151723e-08	9.1899253e-08	9.2498702e-08	9.2624333e-08	9.2421388e-08	9.2287472e-08	9.2313982e-08	9.2414766e-08	9.2649465e-08	9.2537086e-08	9.2763777e-08	9.2905971e-08	9.2782273e-08	9.337316e-08	9.3971224e-08	9.342093e-08	9.3084068e-08	9.2690051e-08	9.2450385e-08	9.241311e-08	9.2519137e-08	9.2597276e-08	9.271573e-08	9.2710209e-08	9.2540397e-08	9.2497046e-08	9.2287749e-08	9.2579882e-08	9.291923e-08	9.283805e-08	9.2791936e-08	9.2519684e-08	9.2522171e-08	9.2694748e-08	9.2686186e-08	9.2612737e-08	9.2722907e-08	9.2847991e-08	9.274693e-08	9.2698059e-08	9.2640626e-08	9.2577949e-08	9.2611081e-08	9.2661885e-08	9.2690328e-08	9.3285081e-08	9.2786969e-08	9.3952451e-08	9.3704223e-08	9.2383011e-08	9.1757606e-08	9.2222862e-08	9.26768e-08	9.2441823e-08	9.2449554e-08	9.24178e-08	9.2440992e-08	9.2456183e-08	9.2366719e-08	9.2421665e-08	9.2541228e-08	9.2762946e-08	9.2983562e-08	9.2770399e-08	9.2716284e-08	9.2580983e-08	9.2581537e-08	9.2661608e-08	9.2784759e-08	9.2788902e-08	9.2788071e-08	9.2752174e-08	9.2501466e-08	9.2399574e-08	9.2443756e-08	9.2678732e-08	9.2748039e-08	9.2749694e-08	9.283805e-08	9.2580436e-08	9.2507264e-08	9.2611913e-08	9.2594789e-08	9.2682875e-08	9.2487106e-08	9.2647255e-08	9.2604452e-08	9.2579604e-08	9.2604729e-08	9.2449831e-08	9.2483795e-08	9.2663818e-08	9.2624333e-08	9.271352e-08	9.2687841e-08	9.2589545e-08	9.2693362e-08	9.2599485e-08	9.2571874e-08	9.2508643e-08	9.2557791e-08	9.2529078e-08	9.2526037e-08	9.2687564e-08	9.2695295e-08	9.2651668e-08	9.2685909e-08	9.270137e-08	9.2672103e-08	9.2569387e-08	9.2547573e-08	9.2632618e-08	9.2563866e-08	9.2867872e-08	9.2736435e-08	9.2430504e-08	9.2460596e-08	9.2521894e-08	9.2448452e-08	9.2681489e-08	9.2701924e-08	9.2571319e-08	9.2753282e-08	9.2549783e-08	9.2551716e-08	9.2406481e-08	9.2520516e-08	9.2530456e-08	9.2664095e-08	9.2678455e-08	9.2769575e-08	9.2845227e-08	9.2857377e-08	9.2562765e-08	9.2565244e-08	9.2818446e-08	9.2805465e-08	9.2697782e-08	9.281154e-08	9.2474401e-08	9.2559723e-08	9.2640072e-08	9.2545918e-08	9.254564e-08	9.2656641e-08	9.2415043e-08	9.263124e-08	9.2633172e-08	9.2716832e-08	9.2619921e-08	9.2625164e-08	9.2480477e-08	9.2563312e-08	9.2578503e-08	9.2691984e-08	9.2590646e-08	9.2504777e-08	9.2394053e-08	9.249235e-08	9.2383011e-08	9.2632895e-08	9.2674313e-08	9.265802e-08	9.2783381e-08	9.268674e-08	9.2891341e-08	9.2397094e-08	9.2594242e-08	9.2799119e-08	9.2874771e-08	9.2820933e-08	9.2594789e-08	9.2661338e-08	9.2582091e-08	9.2402615e-08	9.2470266e-08	9.2818723e-08	9.2706621e-08	9.2529355e-08	9.2473577e-08	9.2574908e-08	9.2616879e-08	9.2325024e-08	9.2370584e-08	9.2648911e-08	9.2684253e-08	9.2634828e-08	9.2557514e-08	9.2452595e-08	9.2578773e-08	9.2727049e-08	9.2539018e-08	9.2501189e-08	9.2642559e-08	9.2781718e-08	9.2563035e-08	9.2751904e-08	9.2794423e-08
9.2854066e-08	9.2639524e-08	9.2605838e-08	9.2644768e-08	9.2728705e-08	9.2680942e-08	9.2710756e-08	9.26456e-08	9.2455629e-08	9.2555581e-08	9.2522448e-08	9.2556135e-08	9.2397094e-08	9.2561379e-08	9.2469712e-08	9.2574908e-08	9.2625996e-08	9.2458393e-08	9.2420009e-08	9.2527969e-08	9.2751627e-08	9.2625442e-08	9.2815682e-08	9.2663271e-08	9.253349e-08	9.2673758e-08	9.2658574e-08	9.2825623e-08	9.2736165e-08	9.2611913e-08	9.2461981e-08	9.2375004e-08	9.2562487e-08	9.2514995e-08	9.2404271e-08	9.2329167e-08	9.2479098e-08	9.2568285e-08	9.2682875e-08	9.2697505e-08	9.2811817e-08	9.2825623e-08	9.3250016e-08	9.3196725e-08	9.2683422e-08	9.2593687e-08	9.2653877e-08	9.2651398e-08	9.2748586e-08	9.2614393e-08	9.255448e-08	9.2793869e-08	9.2562765e-08	9.2793591e-08	9.2552547e-08	9.2636206e-08	9.2800221e-08	9.2780894e-08	9.265333e-08	9.2704688e-08	9.2696403e-08	9.2620468e-08	9.262461e-08	9.2523557e-08	9.2557791e-08	9.2707999e-08	9.2729259e-08	9.2763223e-08	9.2666305e-08	9.2712689e-08	9.2586234e-08	9.2534322e-08	9.2692538e-08	9.2472746e-08	9.2504777e-08	9.264587e-08	9.3056734e-08	9.2769298e-08	9.2712689e-08	9.2438512e-08	9.265802e-08	9.2785861e-08	9.2903761e-08	9.2784759e-08	9.269143e-08	9.2498425e-08	9.2576293e-08	9.2551161e-08	9.2596999e-08	9.2258482e-08	9.2563035e-08	9.2627928e-08	9.2641734e-08	9.2810716e-08	9.2777306e-08	9.2680111e-08	9.2812371e-08	9.2753837e-08	9.2597553e-08	9.2453973e-08	9.2556967e-08	9.2420564e-08	9.240096e-08	9.2774542e-08	9.258126e-08	9.256884e-08	9.2453142e-08	9.254785e-08	9.2601141e-08	9.2611081e-08	9.2627928e-08	9.2548127e-08	9.2668238e-08	9.2578226e-08	9.2582646e-08	9.2609149e-08	9.2651945e-08	9.2762114e-08	9.2678732e-08	9.2727049e-08	9.279691e-08	9.2623509e-08	9.2654709e-08	9.2736435e-08	9.2647802e-08	9.2627651e-08	9.2636483e-08	9.2469435e-08	9.2540674e-08	9.2618258e-08	9.2606662e-08	9.2579604e-08	9.2550337e-08	9.2723738e-08	9.2706891e-08	9.2497878e-08	9.2760736e-08	9.2899072e-08	9.2740855e-08	9.2680388e-08	9.2394885e-08	9.2563035e-08	9.2491526e-08	9.2459494e-08	9.2504223e-08	9.268895e-08	9.273478e-08	9.2572975e-08	9.2587612e-08	9.2662717e-08	9.2698883e-08	9.2548404e-08	9.2616602e-08	9.2574908e-08	9.2634274e-08	9.2742233e-08	9.2563589e-08	9.2649465e-08	9.2668515e-08	9.2747207e-08	9.2423051e-08	9.2629584e-08	9.2630962e-08	9.2523003e-08	9.2550337e-08	9.2598654e-08	9.2520239e-08	9.2694194e-08	9.2714352e-08	9.2635105e-08	9.2543161e-08	9.2798011e-08	9.2776475e-08	9.2590923e-08	9.2640903e-08	9.2510852e-08	9.2434092e-08	9.2504777e-08	9.2352913e-08	9.2464738e-08	9.2657196e-08	9.2663541e-08	9.2542329e-08	9.2707999e-08	9.1969667e-08	9.1876615e-08	9.1438416e-08	9.1192675e-08	9.145775e-08	9.2181445e-08	9.2534599e-08	9.2757702e-08	9.2880022e-08	9.2621299e-08	9.263897e-08	9.2543985e-08	9.2687841e-08	9.2629584e-08	9.2733679e-08	9.2983008e-08	9.2984116e-08	9.2949321e-08	9.280906e-08	9.2416421e-08	9.1838785e-08	9.2095021e-08	9.2970311e-08	9.3073297e-08	9.2474956e-08	9.2468333e-08	9.1718952e-08	9.1670636e-08	9.0695117e-08	9.1803997e-08	9.2661061e-08	9.2791112e-08	9.3222681e-08	9.31473e-08	9.2506433e-08	9.2557791e-08	9.2484619e-08	9.2618258e-08	9.24178e-08	9.2220375e-08	9.2481031e-08	9.2895206e-08	9.2569941e-08	9.2611359e-08	9.2573529e-08	9.2527145e-08	9.2623232e-08	9.2594789e-08	9.2876149e-08	9.2836395e-08	9.292917e-08	9.3386141e-08	9.3265477e-08	9.2611636e-08	9.3036299e-08	9.1476799e-08	9.4299253e-08	9.387486e-08	9.3641269e-08	9.2657473e-08	9.2673758e-08	9.259341e-08	9.2682043e-08	9.2625164e-08	9.2635105e-08	9.2679279e-08	9.2808229e-08	9.2810438e-08	9.2598107e-08	9.2525489e-08	9.2577949e-08	9.2700269e-08	9.2707722e-08	9.2710756e-08	9.2721251e-08	9.2567177e-08	9.2614393e-08	9.2430504e-08	9.2452865e-08	9.2529902e-08	9.2535977e-08	9.2587889e-08	9.2551993e-08	9.2699437e-08	9.2534044e-08	9.2679556e-08	9.2720697e-08	9.2704411e-08	9.2603628e-08	9.2845781e-08	9.2384944e-08	9.2349879e-08	9.2771231e-08	9.2694748e-08	9.2540951e-08	9.2889685e-08	9.2831698e-08	9.2696681e-08	9.2667406e-08	9.2786138e-08	9.2601972e-08	9.2541498e-08	9.2574638e-08	9.2474401e-08	9.2436025e-08	9.2506156e-08	9.2577672e-08	9.2618258e-08	9.2564697e-08	9.2565244e-08	9.268453e-08	9.2511684e-08	9.256442e-08	9.2710486e-08	9.2716562e-08	9.2688673e-08	9.2584848e-08	9.2194696e-08	9.2666028e-08	9.2145278e-08	9.2676245e-08	9.1551904e-08	9.0588813e-08	9.0360189e-08	8.9893554e-08	8.8971881e-08	8.7895032e-08	8.8396177e-08	8.7828482e-08	8.9484622e-08	9.1132762e-08	9.2180343e-08	9.253349e-08	9.2930271e-08	9.2933583e-08	9.2581537e-08	9.2485728e-08	9.2754938e-08	9.3421484e-08	9.3662806e-08	9.3203347e-08	9.2716284e-08	9.2579327e-08	9.2128431e-08	9.3273762e-08	9.1773344e-08	9.2219551e-08	9.2495668e-08	9.2923642e-08	9.2721251e-08	9.2701924e-08	9.265581e-08	9.2678178e-08	9.2619089e-08	9.2623232e-08	9.2695295e-08	9.3017803e-08	9.2883056e-08	9.2749971e-08	9.2563312e-08	9.2429119e-08	9.235319e-08	9.2438235e-08	9.2770954e-08	9.2767088e-08	9.255006e-08	9.2629584e-08	9.2608872e-08	9.2718217e-08	9.3326499e-08	9.2907634e-08	9.2467779e-08	9.2447067e-08	9.2633726e-08	9.2789179e-08	9.2288026e-08	9.2629584e-08	9.5583189e-08	9.5117933e-08	9.3284527e-08	9.1427928e-08	9.1097142e-08	9.172917e-08	9.2347669e-08	9.2460596e-08	9.253322e-08	9.2643667e-08	9.2572428e-08	9.2603905e-08	9.2794423e-08	9.2829765e-08	9.2921709e-08	9.2700823e-08	9.2549783e-08	9.2586234e-08	9.2497046e-08	9.2512785e-08	9.2656641e-08	9.2642004e-08	9.2638416e-08	9.2585125e-08	9.2506987e-08	9.2676522e-08	9.2818446e-08	9.2700823e-08	9.2588166e-08	9.2728158e-08	9.2608317e-08	9.245894e-08	9.2428017e-08	9.245673e-08	9.2544262e-08	9.2761844e-08	9.2633172e-08	9.270137e-08	9.2580159e-08	9.2558899e-08	9.2546749e-08	9.2502567e-08	9.2563312e-08	9.2662994e-08	9.2672657e-08	9.2670724e-08	9.2625164e-08	9.2522448e-08	9.2588444e-08	9.2486005e-08	9.2510298e-08	9.2820656e-08	9.2795801e-08	9.2428571e-08	9.2490971e-08	9.2680111e-08	9.276598e-08	9.2652222e-08	9.2696951e-08	9.2662994e-08	9.2611913e-08	9.2674313e-08	9.2754384e-08	9.2585125e-08	9.2583193e-08	9.2766811e-08	9.2810161e-08	9.278034e-08	9.2625442e-08	9.2678455e-08	9.2804363e-08	9.3006754e-08	9.2579882e-08	9.2473577e-08	9.2702756e-08	9.2552824e-08	9.2548682e-08	9.2481308e-08	9.2452865e-08	9.2578503e-08	9.2591755e-08	9.2614393e-08	9.2574084e-08	9.27947e-08	9.2683976e-08	9.2545093e-08	9.2567177e-08	9.2647532e-08	9.2598384e-08	9.2613568e-08	9.2580706e-08	9.2526868e-08	9.2495114e-08	9.2350156e-08	9.2423321e-08	9.25045e-08	9.2606115e-08	9.263124e-08	9.2785584e-08	9.2560001e-08	9.2588166e-08	9.2649735e-08	9.2755492e-08	9.2561933e-08	9.249456e-08	9.260777e-08	9.2625996e-08	9.2692538e-08	9.2735888e-08	9.268232e-08	9.285489e-08	9.2650289e-08	9.2797187e-08	9.2517205e-08	9.2622678e-08	9.2541775e-08	9.256911e-08	9.2774819e-08	9.248766e-08	9.3037407e-08	9.2685632e-08	9.2363962e-08	9.2476334e-08	9.2640072e-08	9.2476334e-08	9.2512785e-08	9.266796e-08	9.2727603e-08	9.2833076e-08	9.2640349e-08	9.2576293e-08	9.2444587e-08	9.2411724e-08	9.25357e-08	9.2595066e-08	9.2800498e-08	9.2971135e-08	9.2737821e-08	9.2837219e-08	9.2667406e-08	9.2593687e-08	9.2644214e-08	9.2939935e-08	9.374785e-08	9.2772332e-08	9.2676522e-08	9.2771508e-08	9.2666028e-08	9.2692261e-08	9.2550614e-08	9.2479098e-08
9.2484342e-08	9.2767365e-08	9.2714352e-08	9.278255e-08	9.282148e-08	9.2677901e-08	9.2565521e-08	9.2460873e-08	9.2508365e-08	9.2455906e-08	9.2440445e-08	9.2466671e-08	9.245425e-08	9.2687564e-08	9.2676522e-08	9.2683145e-08	9.2587612e-08	9.2727326e-08	9.2679009e-08	9.2743065e-08	9.2710486e-08	9.2678732e-08	9.2492073e-08	9.2519414e-08	9.2620745e-08	9.2616602e-08	9.265581e-08	9.2555304e-08	9.2524935e-08	9.2380802e-08	9.2320057e-08	9.2491248e-08	9.256221e-08	9.2598654e-08	9.2508088e-08	9.2687564e-08	9.2846882e-08	9.2728158e-08	9.2701647e-08	9.2718494e-08	9.2716284e-08	9.2568008e-08	9.244873e-08	9.3632707e-08	9.2695572e-08	9.2590923e-08	9.2649465e-08	9.2561933e-08	9.2449554e-08	9.2711034e-08	9.2717386e-08	9.2502844e-08	9.2762946e-08	9.2706067e-08	9.276819e-08	9.2761844e-08	9.2726495e-08	9.2635105e-08	9.2593687e-08	9.2486275e-08	9.253791e-08	9.2627374e-08	9.2566076e-08	9.2438789e-08	9.2698613e-08	9.2700269e-08	9.2674867e-08	9.259783e-08	9.2446243e-08	9.2373071e-08	9.255448e-08	9.2465847e-08	9.240344e-08	9.2632895e-08	9.2646978e-08	9.2710486e-08	9.2520239e-08	9.2673481e-08	9.2659128e-08	9.2593133e-08	9.2412002e-08	9.2373625e-08	9.2621299e-08	9.2587889e-08	9.2539565e-08	9.2667136e-08	9.2607216e-08	9.2516373e-08	9.2705235e-08	9.2654709e-08	9.255227e-08	9.2616055e-08	9.2428017e-08	9.2534044e-08	9.2793044e-08	9.2847436e-08	9.2520239e-08	9.2354846e-08	9.2545093e-08	9.2477165e-08	9.2593687e-08	9.2536254e-08	9.2620468e-08	9.2647255e-08	9.2684807e-08	9.2648079e-08	9.2658574e-08	9.2662162e-08	9.252328e-08	9.265554e-08	9.2681489e-08	9.253101e-08	9.2605283e-08	9.2691984e-08	9.2671549e-08	9.2610527e-08	9.2519961e-08	9.2553648e-08	9.2721251e-08	9.2707168e-08	9.2639524e-08	9.2856276e-08	9.2865108e-08	9.3073027e-08	9.2895206e-08	9.2479929e-08	9.2629307e-08	9.2701647e-08	9.2703303e-08	9.2766811e-08	9.2738098e-08	9.2746106e-08	9.2616325e-08	9.2566907e-08	9.2584024e-08	9.2702479e-08	9.2844402e-08	9.262903e-08	9.2623786e-08	9.2567454e-08	9.2439613e-08	9.2444587e-08	9.2571874e-08	9.2708554e-08	9.2727603e-08	9.2628198e-08	9.2620191e-08	9.2512508e-08	9.2524104e-08	9.26456e-08	9.2877535e-08	9.2663271e-08	9.2571042e-08	9.2624887e-08	9.2648911e-08	9.2561379e-08	9.2643113e-08	9.2760736e-08	9.2595343e-08	9.2510852e-08	9.261246e-08	9.2754938e-08	9.2660784e-08	9.2861242e-08	9.2695572e-08	9.2481031e-08	9.2696126e-08	9.2611359e-08	9.2516927e-08	9.250671e-08	9.2507541e-08	9.2356501e-08	9.2426916e-08	9.2596721e-08	9.2534044e-08	9.2655263e-08	9.2459217e-08	9.2378869e-08	9.2614393e-08	9.2570772e-08	9.26456e-08	9.2623509e-08	9.271573e-08	9.2312604e-08	9.1951442e-08	9.1493092e-08	9.2049184e-08	9.2695018e-08	9.2812094e-08	9.317187e-08	9.2770954e-08	9.2558899e-08	9.2503676e-08	9.2538187e-08	9.2720697e-08	9.2925028e-08	9.2876427e-08	9.2864553e-08	9.29195e-08	9.3822401e-08	9.3327877e-08	9.2488484e-08	9.2421118e-08	9.2572428e-08	9.3076338e-08	9.3326221e-08	9.3155307e-08	9.2616879e-08	9.2564143e-08	9.197381e-08	9.2042285e-08	9.1735245e-08	9.3226816e-08	9.4207032e-08	9.4371039e-08	9.4033354e-08	9.3761933e-08	9.3320146e-08	9.3077162e-08	9.2720697e-08	9.2595343e-08	9.2390188e-08	9.2514995e-08	9.2457562e-08	9.2424706e-08	9.2569941e-08	9.2691153e-08	9.2620468e-08	9.2687287e-08	9.257905e-08	9.2516927e-08	9.2504777e-08	9.2651945e-08	9.2729536e-08	9.3305239e-08	9.3029676e-08	9.3039887e-08	9.2428017e-08	9.2389911e-08	9.3602615e-08	9.2848268e-08	9.2589545e-08	9.1959173e-08	9.2491248e-08	9.2671002e-08	9.2538187e-08	9.2618535e-08	9.2706891e-08	9.2563035e-08	9.2631794e-08	9.2459217e-08	9.2455906e-08	9.2461981e-08	9.2605838e-08	9.265802e-08	9.2558899e-08	9.2613845e-08	9.2544262e-08	9.2393229e-08	9.2598107e-08	9.2691707e-08	9.2767912e-08	9.2706344e-08	9.2933035e-08	9.2721251e-08	9.2577395e-08	9.2580983e-08	9.2444587e-08	9.25045e-08	9.2380525e-08	9.2487106e-08	9.2719041e-08	9.28502e-08	9.3350522e-08	9.5140024e-08	9.4903946e-08	9.378568e-08	9.3253604e-08	9.3110025e-08	9.2587889e-08	9.2674867e-08	9.2422219e-08	9.2547026e-08	9.2410623e-08	9.2506156e-08	9.2418631e-08	9.2513616e-08	9.2642559e-08	9.2532943e-08	9.2587612e-08	9.2589822e-08	9.2604182e-08	9.265581e-08	9.2580983e-08	9.2376105e-08	9.2574361e-08	9.2561102e-08	9.2512785e-08	9.3009795e-08	9.291481e-08	9.3243663e-08	9.3707534e-08	9.3130453e-08	9.2007497e-08	9.2597276e-08	9.0988351e-08	8.9836675e-08	8.9378048e-08	8.8829403e-08	8.8360004e-08	8.8597744e-08	8.7698432e-08	8.9588724e-08	9.1683887e-08	9.2360366e-08	9.2668238e-08	9.296285e-08	9.3603163e-08	9.3179601e-08	9.2726225e-08	9.2761013e-08	9.2662717e-08	9.2667683e-08	9.2435748e-08	9.2241365e-08	9.2458663e-08	9.2465015e-08	9.1881034e-08	9.0991939e-08	9.1241823e-08	9.206741e-08	9.2671279e-08	9.2694471e-08	9.2724292e-08	9.2791659e-08	9.2862898e-08	9.273257e-08	9.2698336e-08	9.2712142e-08	9.2605283e-08	9.2624056e-08	9.2703857e-08	9.2260692e-08	9.2330275e-08	9.2455075e-08	9.2430504e-08	9.2492904e-08	9.2515819e-08	9.2551993e-08	9.2680665e-08	9.2763223e-08	9.3061153e-08	9.3979232e-08	9.4675322e-08	9.3669435e-08	9.2996814e-08	9.2523827e-08	9.2672103e-08	9.3097597e-08	9.2199116e-08	9.4701278e-08	9.4050748e-08	9.2993226e-08	9.358881e-08	9.2409245e-08	9.2155489e-08	9.2464191e-08	9.2558068e-08	9.2582368e-08	9.2654432e-08	9.2543161e-08	9.2801052e-08	9.28571e-08	9.2937178e-08	9.2795524e-08	9.2463083e-08	9.2404548e-08	9.2578503e-08	9.249235e-08	9.2486005e-08	9.2625719e-08	9.2824244e-08	9.2647532e-08	9.2447344e-08	9.2393506e-08	9.2599485e-08	9.2734503e-08	9.2679009e-08	9.2695295e-08	9.2582646e-08	9.2558899e-08	9.2670447e-08	9.250892e-08	9.2626266e-08	9.262682e-08	9.2712142e-08	9.2550614e-08	9.2712142e-08	9.2350156e-08	9.2528246e-08	9.2480754e-08	9.2441823e-08	9.2566907e-08	9.2722082e-08	9.273009e-08	9.2757148e-08	9.2753282e-08	9.2618535e-08	9.2766257e-08	9.2659128e-08	9.2720974e-08	9.2641457e-08	9.2377213e-08	9.2071829e-08	9.2141136e-08	9.2783381e-08	9.2757425e-08	9.2687287e-08	9.270137e-08	9.2553101e-08	9.2652499e-08	9.2584301e-08	9.2693639e-08	9.2669069e-08	9.2789456e-08	9.2664649e-08	9.2582368e-08	9.267459e-08	9.2556967e-08	9.2538464e-08	9.2527145e-08	9.2435194e-08	9.245673e-08	9.2701647e-08	9.2661061e-08	9.2616325e-08	9.2502013e-08	9.2556135e-08	9.2571874e-08	9.265581e-08	9.2698059e-08	9.2777306e-08	9.2738922e-08	9.2757148e-08	9.260998e-08	9.2657196e-08	9.2594789e-08	9.2698883e-08	9.2680388e-08	9.2642004e-08	9.2539842e-08	9.2366719e-08	9.2542606e-08	9.2511407e-08	9.2687841e-08	9.2675968e-08	9.2609703e-08	9.2601695e-08	9.2617157e-08	9.2692538e-08	9.2814027e-08	9.2718494e-08	9.2644768e-08	9.2500912e-08	9.2497046e-08	9.2616602e-08	9.2497601e-08	9.2548127e-08	9.2716832e-08	9.2540397e-08	9.2613291e-08	9.2664926e-08	9.268453e-08	9.2611636e-08	9.2749694e-08	9.2648634e-08	9.2596721e-08	9.2442654e-08	9.2816236e-08	9.3874036e-08	9.2853789e-08	9.2754384e-08	9.3078548e-08	9.2711311e-08	9.2444033e-08	9.2551161e-08	9.2644491e-08	9.279249e-08	9.2782827e-08	9.2602519e-08	9.2641457e-08	9.256884e-08	9.2651945e-08	9.2568285e-08	9.2815405e-08	9.2691707e-08	9.2683699e-08	9.2735334e-08	9.277592e-08	9.2503946e-08	9.2601972e-08	9.2536531e-08	9.2587335e-08	9.259562e-08	9.218062e-08	9.2449277e-08	9.2582916e-08	9.2535423e-08	9.24178e-08	9.2519414e-08	9.2598107e-08	9.2562487e-08
9.2731192e-08	9.2593687e-08	9.2688673e-08	9.2885266e-08	9.2726772e-08	9.2532112e-08	9.2549783e-08	9.2585957e-08	9.2494012e-08	9.2585125e-08	9.2670724e-08	9.2601972e-08	9.2756594e-08	9.2730637e-08	9.2651668e-08	9.2634274e-08	9.2529902e-08	9.2482686e-08	9.2560278e-08	9.2632618e-08	9.269916e-08	9.2538741e-08	9.2506433e-08	9.2657473e-08	9.2652222e-08	9.2466401e-08	9.2336897e-08	9.2341871e-08	9.2269254e-08	9.2493458e-08	9.2593964e-08	9.2851025e-08	9.2724292e-08	9.2680388e-08	9.2675968e-08	9.2723461e-08	9.2320882e-08	9.2522171e-08	9.2678178e-08	9.2728428e-08	9.24109e-08	9.237003e-08	9.2036487e-08	9.1976567e-08	9.256221e-08	9.2576293e-08	9.2669069e-08	9.2629307e-08	9.2626266e-08	9.2706621e-08	9.2781718e-08	9.2841084e-08	9.281154e-08	9.2856823e-08	9.2688673e-08	9.26536e-08	9.260998e-08	9.279939e-08	9.2831975e-08	9.256663e-08	9.2428294e-08	9.250671e-08	9.2662717e-08	9.2759635e-08	9.2540951e-08	9.2578226e-08	9.245894e-08	9.2498702e-08	9.256911e-08	9.2733679e-08	9.2529355e-08	9.2657473e-08	9.2860141e-08	9.2542052e-08	9.2738098e-08	9.2452595e-08	9.2206022e-08	9.2297689e-08	9.2471367e-08	9.2689497e-08	9.2767912e-08	9.2897963e-08	9.2780063e-08	9.2738645e-08	9.2783651e-08	9.2614947e-08	9.2639247e-08	9.2612737e-08	9.2566907e-08	9.2551161e-08	9.2442654e-08	9.2350703e-08	9.263676e-08	9.2680665e-08	9.245894e-08	9.2632618e-08	9.2709101e-08	9.2785861e-08	9.2632895e-08	9.2647532e-08	9.264339e-08	9.2604452e-08	9.2555034e-08	9.2596451e-08	9.2679556e-08	9.2620468e-08	9.2613568e-08	9.2599208e-08	9.268232e-08	9.2723738e-08	9.2560555e-08	9.2615501e-08	9.2545093e-08	9.2552824e-08	9.2583193e-08	9.259562e-08	9.2740031e-08	9.2747761e-08	9.2775096e-08	9.2630131e-08	9.2780063e-08	9.2608872e-08	9.2572975e-08	9.2310671e-08	9.2482686e-08	9.2587335e-08	9.2657473e-08	9.2495945e-08	9.2676245e-08	9.2657743e-08	9.277813e-08	9.2782273e-08	9.2557514e-08	9.2571597e-08	9.2769575e-08	9.2862074e-08	9.2578226e-08	9.2429673e-08	9.2437126e-08	9.2427186e-08	9.2538187e-08	9.2532666e-08	9.2669339e-08	9.2647532e-08	9.2708554e-08	9.2707722e-08	9.2711311e-08	9.2711588e-08	9.255227e-08	9.2588166e-08	9.2271463e-08	9.2507541e-08	9.261246e-08	9.2692261e-08	9.2659405e-08	9.2685084e-08	9.2624887e-08	9.2538464e-08	9.2572151e-08	9.2659128e-08	9.2624056e-08	9.2456183e-08	9.2706344e-08	9.2601418e-08	9.2621576e-08	9.2781995e-08	9.2587889e-08	9.2521347e-08	9.2636206e-08	9.2795254e-08	9.2640072e-08	9.2661061e-08	9.2671549e-08	9.2656919e-08	9.2714629e-08	9.2587058e-08	9.2622955e-08	9.2558345e-08	9.2528246e-08	9.2631517e-08	9.2561656e-08	9.2877812e-08	9.2866763e-08	9.2513616e-08	9.2058301e-08	9.2147211e-08	9.2386877e-08	9.2206847e-08	9.2824244e-08	9.2327234e-08	9.2677901e-08	9.2685084e-08	9.2496492e-08	9.2541228e-08	9.2235013e-08	9.2312327e-08	9.2511684e-08	9.2536531e-08	9.2906248e-08	9.3678821e-08	9.3604825e-08	9.3127973e-08	9.2665751e-08	9.2684253e-08	9.278255e-08	9.3046516e-08	9.2453973e-08	9.2212645e-08	9.2187243e-08	9.2396817e-08	9.2381079e-08	9.3753926e-08	9.3696492e-08	9.4309748e-08	9.4689959e-08	9.4069527e-08	9.320528e-08	9.3341129e-08	9.2745275e-08	9.2485728e-08	9.2656919e-08	9.2638139e-08	9.2441269e-08	9.2469158e-08	9.2469158e-08	9.2235844e-08	9.2396817e-08	9.2550614e-08	9.2481862e-08	9.2629307e-08	9.293386e-08	9.280933e-08	9.2424983e-08	9.2854066e-08	9.306391e-08	9.279249e-08	9.1518771e-08	9.2051671e-08	9.2631517e-08	9.1622589e-08	9.1434281e-08	9.046898e-08	9.0745921e-08	9.2524658e-08	9.2523827e-08	9.2823413e-08	9.267459e-08	9.2809607e-08	9.2778407e-08	9.2616879e-08	9.2539018e-08	9.2417245e-08	9.2551993e-08	9.2515819e-08	9.2575462e-08	9.2476611e-08	9.2309008e-08	9.2488484e-08	9.2678732e-08	9.2755215e-08	9.2679279e-08	9.2808783e-08	9.2786415e-08	9.2650289e-08	9.2631517e-08	9.2586781e-08	9.2555858e-08	9.2788625e-08	9.2542606e-08	9.264587e-08	9.2757425e-08	9.2729536e-08	9.3286459e-08	9.4262255e-08	9.5704131e-08	9.4473208e-08	9.3691249e-08	9.2819548e-08	9.2471645e-08	9.2725394e-08	9.2622955e-08	9.2632064e-08	9.2635929e-08	9.2874494e-08	9.2729536e-08	9.2513062e-08	9.2489593e-08	9.2440445e-08	9.259562e-08	9.2552824e-08	9.2574638e-08	9.2513886e-08	9.2496769e-08	9.2559169e-08	9.2705513e-08	9.2633172e-08	9.27323e-08	9.2786138e-08	9.1842651e-08	9.2875325e-08	9.399718e-08	9.4174723e-08	9.3193407e-08	9.2644768e-08	9.2729259e-08	9.1814215e-08	9.0537732e-08	8.9747211e-08	8.9314263e-08	8.8894289e-08	8.8331291e-08	8.9630689e-08	9.0572243e-08	9.1434281e-08	9.190726e-08	9.2436856e-08	9.2188351e-08	9.1446424e-08	9.1879649e-08	9.2602249e-08	9.2682875e-08	9.2520793e-08	9.1785495e-08	9.1907538e-08	9.2509751e-08	9.2559169e-08	9.2684807e-08	9.2696403e-08	9.2263726e-08	9.245894e-08	9.2625996e-08	9.2845227e-08	9.2743896e-08	9.2748586e-08	9.2642004e-08	9.2470536e-08	9.2468333e-08	9.2578503e-08	9.2754384e-08	9.2606662e-08	9.251886e-08	9.2339107e-08	9.2441269e-08	9.2686463e-08	9.2769298e-08	9.2777029e-08	9.2648079e-08	9.260004e-08	9.256442e-08	9.2601141e-08	9.2373895e-08	9.2624887e-08	9.2677624e-08	9.3266031e-08	9.2358434e-08	9.2436302e-08	9.2516373e-08	9.2452041e-08	9.3497135e-08	9.4871361e-08	9.2043663e-08	9.0915734e-08	9.1493369e-08	9.1156778e-08	9.19404e-08	9.2526037e-08	9.2608317e-08	9.2529902e-08	9.2856276e-08	9.2871183e-08	9.2771508e-08	9.2716007e-08	9.2692815e-08	9.2378038e-08	9.2283059e-08	9.2361475e-08	9.2556412e-08	9.2637038e-08	9.2569387e-08	9.2656641e-08	9.2596999e-08	9.2532389e-08	9.2573252e-08	9.2641734e-08	9.2611913e-08	9.2678732e-08	9.258568e-08	9.2741963e-08	9.278034e-08	9.2666028e-08	9.2701924e-08	9.2554203e-08	9.2685084e-08	9.253322e-08	9.2505879e-08	9.247109e-08	9.2546195e-08	9.251886e-08	9.2657743e-08	9.256663e-08	9.259783e-08	9.2680942e-08	9.2708824e-08	9.26768e-08	9.2776197e-08	9.2617711e-08	9.2606939e-08	9.2646147e-08	9.2647802e-08	9.2835009e-08	9.2657196e-08	9.2615224e-08	9.2568285e-08	9.256442e-08	9.2339384e-08	9.2675691e-08	9.2684807e-08	9.2672657e-08	9.2675691e-08	9.2613291e-08	9.2431883e-08	9.2515549e-08	9.248766e-08	9.2557791e-08	9.2389087e-08	9.256221e-08	9.2613291e-08	9.2475233e-08	9.2601695e-08	9.2608872e-08	9.2570772e-08	9.2578503e-08	9.2514441e-08	9.2471922e-08	9.2641457e-08	9.2586781e-08	9.2556412e-08	9.2572428e-08	9.2528246e-08	9.2505054e-08	9.2677624e-08	9.2921162e-08	9.2864283e-08	9.272236e-08	9.257657e-08	9.2479652e-08	9.2658851e-08	9.2585957e-08	9.2526037e-08	9.2585125e-08	9.2732847e-08	9.2739477e-08	9.2750795e-08	9.2759912e-08	9.2461981e-08	9.2488762e-08	9.2743342e-08	9.2720974e-08	9.2725394e-08	9.2736165e-08	9.2582368e-08	9.2717109e-08	9.2551439e-08	9.2674867e-08	9.2781171e-08	9.2635929e-08	9.2786138e-08	9.2630131e-08	9.2363408e-08	9.2581814e-08	9.2574908e-08	9.2565521e-08	9.2616055e-08	9.2743065e-08	9.2645045e-08	9.2716832e-08	9.2717386e-08	9.2981352e-08	9.2812371e-08	9.2635105e-08	9.3201415e-08	9.257657e-08	9.2362576e-08	9.2465292e-08	9.2726495e-08	9.2651398e-08	9.2784482e-08	9.2752728e-08	9.2654986e-08	9.2811817e-08	9.2666859e-08	9.254012e-08	9.2484342e-08	9.2723461e-08	9.2588991e-08	9.2766534e-08	9.2780063e-08	9.2608872e-08	9.2506156e-08	9.2584301e-08	9.2418908e-08	9.25045e-08	9.2450932e-08	9.224965e-08	9.1960828e-08	9.253322e-08	9.2486275e-08	9.2671279e-08	9.2754938e-08	9.2761844e-08	9.2672934e-08	9.2667406e-08
9.2491248e-08	9.2559446e-08	9.263676e-08	9.2749417e-08	9.2830867e-08	9.2565244e-08	9.2495668e-08	9.2584848e-08	9.2604452e-08	9.2543708e-08	9.2656919e-08	9.2696126e-08	9.2654432e-08	9.2474679e-08	9.2478544e-08	9.2621576e-08	9.2486552e-08	9.2646978e-08	9.2563589e-08	9.251886e-08	9.2776197e-08	9.2611636e-08	9.2594789e-08	9.2417245e-08	9.2430781e-08	9.2528246e-08	9.2524658e-08	9.2585402e-08	9.2817061e-08	9.2881677e-08	9.2722907e-08	9.2600587e-08	9.2614393e-08	9.2699992e-08	9.265802e-08	9.2490417e-08	9.271573e-08	9.2724015e-08	9.2429119e-08	9.2520793e-08	9.2404271e-08	9.2377491e-08	9.2397919e-08	9.2280018e-08	9.263124e-08	9.2738368e-08	9.2731192e-08	9.2970858e-08	9.274693e-08	9.2598107e-08	9.2665474e-08	9.2735888e-08	9.2600317e-08	9.2702756e-08	9.2711034e-08	9.2664649e-08	9.2695295e-08	9.2573529e-08	9.2354568e-08	9.2471645e-08	9.2500635e-08	9.2560278e-08	9.2571597e-08	9.2591755e-08	9.2693085e-08	9.2769298e-08	9.2799667e-08	9.2624056e-08	9.2570218e-08	9.2428294e-08	9.2484896e-08	9.254012e-08	9.2364232e-08	9.2669893e-08	9.2498979e-08	9.2728982e-08	9.264339e-08	9.2885266e-08	9.2925852e-08	9.2777583e-08	9.2635659e-08	9.2475787e-08	9.25045e-08	9.2527692e-08	9.2580159e-08	9.2673758e-08	9.2599485e-08	9.2732023e-08	9.269916e-08	9.2542329e-08	9.2561102e-08	9.2606662e-08	9.2675414e-08	9.2695295e-08	9.2752728e-08	9.2325855e-08	9.2343527e-08	9.2653053e-08	9.2836395e-08	9.2806573e-08	9.2594789e-08	9.2683145e-08	9.2826177e-08	9.2866486e-08	9.2933035e-08	9.2560555e-08	9.2508643e-08	9.2592856e-08	9.2568563e-08	9.2455352e-08	9.2640903e-08	9.2625996e-08	9.2717663e-08	9.2777853e-08	9.2656641e-08	9.2809607e-08	9.2788625e-08	9.2702756e-08	9.2839429e-08	9.29126e-08	9.2711311e-08	9.2738922e-08	9.2424983e-08	9.2356224e-08	9.2408136e-08	9.2674036e-08	9.2787516e-08	9.2790557e-08	9.2592309e-08	9.2500358e-08	9.2376382e-08	9.2347669e-08	9.262903e-08	9.2645045e-08	9.245894e-08	9.2525489e-08	9.252107e-08	9.2592032e-08	9.2620191e-08	9.2617988e-08	9.2617988e-08	9.2617434e-08	9.2664095e-08	9.2717386e-08	9.2637592e-08	9.2650012e-08	9.2462528e-08	9.2618812e-08	9.2695018e-08	9.284274e-08	9.2877535e-08	9.2743065e-08	9.2769575e-08	9.2878359e-08	9.2859864e-08	9.2572705e-08	9.2512231e-08	9.266796e-08	9.2728158e-08	9.2574908e-08	9.269916e-08	9.2652776e-08	9.2677624e-08	9.2647255e-08	9.2609703e-08	9.2604729e-08	9.2473577e-08	9.2392121e-08	9.245425e-08	9.2469435e-08	9.2424706e-08	9.2361475e-08	9.2603905e-08	9.2575462e-08	9.2532112e-08	9.2884711e-08	9.2628753e-08	9.279249e-08	9.2853234e-08	9.279939e-08	9.2589268e-08	9.2585125e-08	9.2583747e-08	9.2441823e-08	9.2416975e-08	9.2578226e-08	9.2704958e-08	9.2791659e-08	9.2473854e-08	9.262461e-08	9.2495391e-08	9.2379146e-08	9.2614947e-08	9.2627097e-08	9.2816791e-08	9.2819825e-08	9.2652776e-08	9.2457562e-08	9.2268699e-08	9.110515e-08	9.1509378e-08	9.2103306e-08	9.2522171e-08	9.2493181e-08	9.2150245e-08	9.158034e-08	9.2105793e-08	9.2436856e-08	9.2861242e-08	9.2693085e-08	9.3037677e-08	9.3023047e-08	9.2999855e-08	9.321964e-08	9.2733401e-08	9.3301921e-08	9.3212464e-08	9.3475876e-08	9.3792856e-08	9.3264923e-08	9.2620468e-08	9.2418077e-08	9.2607493e-08	9.2728982e-08	9.2498148e-08	9.281154e-08	9.305176e-08	9.2756594e-08	9.2716562e-08	9.2679834e-08	9.2457284e-08	9.2606115e-08	9.2770399e-08	9.2400406e-08	9.1745186e-08	9.1409426e-08	9.1802342e-08	9.1504965e-08	9.1724196e-08	9.0904962e-08	9.0666397e-08	9.1536442e-08	9.2022404e-08	9.2854613e-08	9.2664372e-08	9.261246e-08	9.259783e-08	9.2465015e-08	9.2471645e-08	9.2448175e-08	9.2417523e-08	9.267238e-08	9.2538187e-08	9.266023e-08	9.2644491e-08	9.2664649e-08	9.2777583e-08	9.2779239e-08	9.2810438e-08	9.2576293e-08	9.2502567e-08	9.2471367e-08	9.2538464e-08	9.2624333e-08	9.2618812e-08	9.2693362e-08	9.2791389e-08	9.2547026e-08	9.2861519e-08	9.2685632e-08	9.2520239e-08	9.2653053e-08	9.3286737e-08	9.4104038e-08	9.2575462e-08	9.2035933e-08	9.2013565e-08	9.1876338e-08	9.2352913e-08	9.2745552e-08	9.2735611e-08	9.2764601e-08	9.2699437e-08	9.2424706e-08	9.2455352e-08	9.2525759e-08	9.2648911e-08	9.2692538e-08	9.2571042e-08	9.2605283e-08	9.2511954e-08	9.2425253e-08	9.2595897e-08	9.2663818e-08	9.2712689e-08	9.2736165e-08	9.2591478e-08	9.245646e-08	9.3787889e-08	9.4074771e-08	9.449861e-08	9.4212552e-08	9.4169756e-08	9.296037e-08	9.2610804e-08	9.194067e-08	9.1427928e-08	9.0474778e-08	8.9838608e-08	8.9599766e-08	9.0396632e-08	9.0907449e-08	9.1843482e-08	9.2058848e-08	9.2590646e-08	9.2630685e-08	9.2455906e-08	9.2367827e-08	9.2449277e-08	9.2546749e-08	9.267017e-08	9.244431e-08	9.2704688e-08	9.2698059e-08	9.2608872e-08	9.2672934e-08	9.2580983e-08	9.2753837e-08	9.2825346e-08	9.2663271e-08	9.2627928e-08	9.2577949e-08	9.2588444e-08	9.2614393e-08	9.2542052e-08	9.2576016e-08	9.2601141e-08	9.2468333e-08	9.2492904e-08	9.2598654e-08	9.2554757e-08	9.250892e-08	9.2639524e-08	9.2530179e-08	9.244431e-08	9.2473577e-08	9.2555304e-08	9.2514718e-08	9.2729536e-08	9.2664372e-08	9.2649188e-08	9.2552547e-08	9.1994238e-08	9.134758e-08	9.1815039e-08	9.2753559e-08	9.2733401e-08	9.2770399e-08	9.3571138e-08	9.3956039e-08	9.3062532e-08	9.0375927e-08	9.012853e-08	9.0835663e-08	9.2329998e-08	9.2586781e-08	9.2569664e-08	9.2953741e-08	9.2646424e-08	9.2629584e-08	9.2811263e-08	9.2669339e-08	9.2525759e-08	9.2505879e-08	9.2776752e-08	9.2690051e-08	9.2585402e-08	9.2723461e-08	9.2742788e-08	9.2614123e-08	9.2618535e-08	9.2574908e-08	9.2566353e-08	9.267017e-08	9.2793044e-08	9.2725116e-08	9.2701093e-08	9.2484619e-08	9.2347946e-08	9.2654432e-08	9.290266e-08	9.2834462e-08	9.2719041e-08	9.2651945e-08	9.2756316e-08	9.2675414e-08	9.2667136e-08	9.2534599e-08	9.2589822e-08	9.2636483e-08	9.2755492e-08	9.2753559e-08	9.2792213e-08	9.2815405e-08	9.2633726e-08	9.2583747e-08	9.2623786e-08	9.2677347e-08	9.2855998e-08	9.2522725e-08	9.2598107e-08	9.2591755e-08	9.2843848e-08	9.311831e-08	9.3116647e-08	9.254564e-08	9.2119599e-08	9.3318768e-08	9.2758526e-08	9.2551439e-08	9.2742233e-08	9.2563312e-08	9.2528246e-08	9.2661885e-08	9.2691153e-08	9.2635105e-08	9.2679279e-08	9.2661338e-08	9.2616325e-08	9.2664095e-08	9.2683145e-08	9.2588714e-08	9.2613014e-08	9.26768e-08	9.2487383e-08	9.2609426e-08	9.2503946e-08	9.2597276e-08	9.2617157e-08	9.2718764e-08	9.2532112e-08	9.2553371e-08	9.2469712e-08	9.2395162e-08	9.2550891e-08	9.2613845e-08	9.2667683e-08	9.2663541e-08	9.271794e-08	9.2479375e-08	9.24421e-08	9.2721805e-08	9.2581537e-08	9.2560278e-08	9.2762946e-08	9.277371e-08	9.2562487e-08	9.2570495e-08	9.2523827e-08	9.2648357e-08	9.2702201e-08	9.2447898e-08	9.2516096e-08	9.2581814e-08	9.2810993e-08	9.302719e-08	9.2628476e-08	9.2642281e-08	9.2830867e-08	9.2803809e-08	9.2805742e-08	9.2803255e-08	9.2698336e-08	9.247109e-08	9.2725394e-08	9.2531835e-08	9.2628198e-08	9.2244676e-08	9.2219828e-08	9.1521528e-08	9.1769479e-08	9.2538464e-08	9.2521347e-08	9.2613291e-08	9.2606939e-08	9.2775096e-08	9.2733679e-08	9.2654709e-08	9.266023e-08	9.2364509e-08	9.2388809e-08	9.2550337e-08	9.2700823e-08	9.2591755e-08	9.2837773e-08	9.255448e-08	9.2425253e-08	9.2350703e-08	9.2476888e-08	9.2577118e-08	9.2725948e-08	9.2558899e-08	9.2747207e-08	9.26224e-08	9.2494837e-08	9.2660507e-08	9.2830867e-08	9.2509197e-08	9.2521894e-08	9.2633996e-08	9.2573806e-08	9.259341e-08
9.2791659e-08	9.2749971e-08	9.2741963e-08	9.2337451e-08	9.2287202e-08	9.2521894e-08	9.2616602e-08	9.2517205e-08	9.2535153e-08	9.2640626e-08	9.2711588e-08	9.2560555e-08	9.2477165e-08	9.2539842e-08	9.2581814e-08	9.2550337e-08	9.2731469e-08	9.2521347e-08	9.2496215e-08	9.2531288e-08	9.2274497e-08	9.2490694e-08	9.2477443e-08	9.2536254e-08	9.2695849e-08	9.2639247e-08	9.2706891e-08	9.2823413e-08	9.280933e-08	9.2618535e-08	9.2557791e-08	9.2511407e-08	9.2551439e-08	9.2493181e-08	9.2573529e-08	9.2665204e-08	9.2476334e-08	9.2436025e-08	9.2502567e-08	9.2471645e-08	9.2775096e-08	9.2790557e-08	9.2736165e-08	9.2675968e-08	9.2859032e-08	9.2772609e-08	9.2798565e-08	9.2647532e-08	9.2698059e-08	9.2709378e-08	9.2711865e-08	9.2751904e-08	9.2568008e-08	9.2515819e-08	9.2705235e-08	9.2575739e-08	9.2383566e-08	9.2391019e-08	9.2622955e-08	9.2594512e-08	9.271352e-08	9.2687564e-08	9.2712966e-08	9.2679834e-08	9.2579882e-08	9.2252961e-08	9.2376659e-08	9.2458116e-08	9.2550891e-08	9.2608595e-08	9.2694194e-08	9.2777306e-08	9.2666582e-08	9.2606662e-08	9.263897e-08	9.2606115e-08	9.2768467e-08	9.2672934e-08	9.2553101e-08	9.263676e-08	9.2610527e-08	9.2665204e-08	9.2469435e-08	9.2375281e-08	9.2633172e-08	9.2674313e-08	9.2521894e-08	9.2473854e-08	9.2421118e-08	9.2639247e-08	9.2681766e-08	9.284495e-08	9.2603074e-08	9.2640903e-08	9.2491803e-08	9.2640626e-08	9.25357e-08	9.2328065e-08	9.2637862e-08	9.2677347e-08	9.2787246e-08	9.277592e-08	9.2817061e-08	9.2517205e-08	9.2302663e-08	9.2524381e-08	9.2619921e-08	9.2514441e-08	9.2550337e-08	9.2755215e-08	9.265581e-08	9.2633172e-08	9.2613014e-08	9.2746106e-08	9.2711588e-08	9.27947e-08	9.2651398e-08	9.2844125e-08	9.270137e-08	9.2602519e-08	9.2476611e-08	9.2527969e-08	9.2698059e-08	9.2608317e-08	9.2640072e-08	9.256911e-08	9.2641734e-08	9.2703303e-08	9.2740578e-08	9.2592032e-08	9.2424706e-08	9.2602519e-08	9.283805e-08	9.2734233e-08	9.2719873e-08	9.2652776e-08	9.2536808e-08	9.2546472e-08	9.2571874e-08	9.2654709e-08	9.2660784e-08	9.2589268e-08	9.258568e-08	9.2546195e-08	9.2635105e-08	9.2574084e-08	9.2766534e-08	9.2677624e-08	9.2742233e-08	9.2791659e-08	9.286704e-08	9.2867595e-08	9.2693639e-08	9.260004e-08	9.248545e-08	9.2699437e-08	9.2780063e-08	9.2812371e-08	9.263676e-08	9.2696403e-08	9.2669339e-08	9.2498148e-08	9.2429396e-08	9.240344e-08	9.2619644e-08	9.2583193e-08	9.279249e-08	9.2621576e-08	9.2681212e-08	9.2698613e-08	9.265802e-08	9.2769021e-08	9.2868696e-08	9.2894652e-08	9.2933035e-08	9.2624056e-08	9.2896308e-08	9.256221e-08	9.2606939e-08	9.2668238e-08	9.2833353e-08	9.2633172e-08	9.2277261e-08	9.241559e-08	9.2688396e-08	9.2868149e-08	9.2924473e-08	9.261246e-08	9.2514995e-08	9.2273396e-08	9.2594242e-08	9.2899896e-08	9.3086832e-08	9.2997368e-08	9.2779239e-08	9.2806573e-08	9.2884434e-08	9.2609703e-08	9.249456e-08	9.1699071e-08	9.1715087e-08	9.2334965e-08	9.2570218e-08	9.2510298e-08	9.2433815e-08	9.2593133e-08	9.2965614e-08	9.3153652e-08	9.3327877e-08	9.3103672e-08	9.2621853e-08	9.2957883e-08	9.3069985e-08	9.2797457e-08	9.2669339e-08	9.2785314e-08	9.3024148e-08	9.2666028e-08	9.2791936e-08	9.2947111e-08	9.2958985e-08	9.2919777e-08	9.270579e-08	9.3043205e-08	9.3352178e-08	9.4002701e-08	9.3618077e-08	9.3018627e-08	9.26768e-08	9.2599763e-08	9.258126e-08	9.2453142e-08	9.2628753e-08	9.2706621e-08	9.2270909e-08	9.2117112e-08	9.2285269e-08	9.2054712e-08	9.1280207e-08	9.1629765e-08	9.164026e-08	9.2062443e-08	9.2493458e-08	9.2601972e-08	9.2599208e-08	9.2566907e-08	9.2631794e-08	9.2772609e-08	9.2603351e-08	9.2579882e-08	9.2766534e-08	9.2798288e-08	9.3108092e-08	9.2741686e-08	9.2710486e-08	9.2722082e-08	9.2529902e-08	9.2616055e-08	9.2460049e-08	9.2661608e-08	9.2661338e-08	9.2689497e-08	9.2667683e-08	9.2493735e-08	9.2719596e-08	9.2632064e-08	9.2559446e-08	9.2837496e-08	9.2558899e-08	9.2656364e-08	9.2707445e-08	9.2616055e-08	9.2040629e-08	9.0893089e-08	8.9899906e-08	9.1165617e-08	9.1457473e-08	9.2440168e-08	9.2648911e-08	9.2398473e-08	9.2584301e-08	9.2601418e-08	9.2455352e-08	9.2484342e-08	9.2604729e-08	9.2790835e-08	9.2578226e-08	9.2466401e-08	9.2522725e-08	9.2424429e-08	9.2572428e-08	9.2611081e-08	9.249456e-08	9.2616602e-08	9.261467e-08	9.256884e-08	9.2762946e-08	9.3224337e-08	9.1793225e-08	9.4554657e-08	9.5555578e-08	9.571103e-08	9.4598562e-08	9.3812737e-08	9.2119322e-08	9.1684711e-08	9.1121436e-08	9.0309662e-08	8.9474959e-08	9.0072476e-08	9.0505146e-08	9.141219e-08	9.205278e-08	9.2402892e-08	9.2615778e-08	9.253791e-08	9.2871183e-08	9.2570218e-08	9.2690883e-08	9.2829488e-08	9.2664649e-08	9.2844672e-08	9.280464e-08	9.2828387e-08	9.258347e-08	9.2793869e-08	9.2826177e-08	9.2653877e-08	9.263897e-08	9.2753282e-08	9.2629307e-08	9.2603628e-08	9.259562e-08	9.258568e-08	9.2630408e-08	9.2693085e-08	9.2615778e-08	9.2592856e-08	9.2507264e-08	9.2558899e-08	9.2577395e-08	9.2690328e-08	9.2601972e-08	9.2672934e-08	9.2697228e-08	9.289576e-08	9.2804363e-08	9.2803255e-08	9.2716562e-08	9.2767365e-08	9.2556689e-08	9.2760736e-08	9.2665474e-08	9.2555304e-08	9.2350156e-08	9.2469435e-08	9.2745552e-08	9.266796e-08	9.2016883e-08	9.2818723e-08	9.3235933e-08	9.1573995e-08	9.1236856e-08	9.225738e-08	9.2529078e-08	9.2715176e-08	9.2637315e-08	9.2495945e-08	9.2805195e-08	9.2680388e-08	9.2615224e-08	9.244679e-08	9.2486829e-08	9.2646424e-08	9.2459771e-08	9.2603074e-08	9.2651121e-08	9.2512231e-08	9.2572705e-08	9.26456e-08	9.2528524e-08	9.2693639e-08	9.2689774e-08	9.2726772e-08	9.2608317e-08	9.2512231e-08	9.2465847e-08	9.2566353e-08	9.259783e-08	9.2572705e-08	9.2981075e-08	9.3048726e-08	9.256442e-08	9.2580983e-08	9.2520516e-08	9.2559169e-08	9.2453419e-08	9.2493735e-08	9.2683145e-08	9.2703026e-08	9.2825623e-08	9.2827833e-08	9.2721805e-08	9.2666305e-08	9.2697505e-08	9.2485728e-08	9.2553648e-08	9.2637592e-08	9.2378592e-08	9.2579327e-08	9.2474956e-08	9.2482964e-08	9.2525759e-08	9.2913702e-08	9.2901281e-08	9.2572975e-08	9.2755215e-08	9.1857565e-08	9.2506433e-08	9.2621853e-08	9.2645045e-08	9.2618258e-08	9.2575185e-08	9.2517482e-08	9.2528524e-08	9.2575462e-08	9.2576016e-08	9.2783104e-08	9.2680942e-08	9.2704134e-08	9.2759912e-08	9.2597276e-08	9.2474679e-08	9.2519961e-08	9.2461981e-08	9.240344e-08	9.2675144e-08	9.2542329e-08	9.2659953e-08	9.2683422e-08	9.2754384e-08	9.244652e-08	9.2547573e-08	9.2495114e-08	9.2660507e-08	9.265554e-08	9.254012e-08	9.2464191e-08	9.2386323e-08	9.2526037e-08	9.2505879e-08	9.2460326e-08	9.2662439e-08	9.2610527e-08	9.25357e-08	9.2585402e-08	9.2690605e-08	9.2653877e-08	9.263897e-08	9.2373071e-08	9.2458663e-08	9.2799944e-08	9.2791659e-08	9.2968655e-08	9.3273485e-08	9.4170034e-08	9.4533952e-08	9.3708366e-08	9.2637038e-08	9.2510575e-08	9.2402892e-08	9.2410346e-08	9.2699437e-08	9.2957329e-08	9.2551161e-08	9.2717109e-08	9.255227e-08	9.2745829e-08	9.2633449e-08	9.2580159e-08	9.2458116e-08	9.2579604e-08	9.2563866e-08	9.2753005e-08	9.2777306e-08	9.2694471e-08	9.256663e-08	9.2490694e-08	9.2546195e-08	9.2582646e-08	9.2621576e-08	9.2697505e-08	9.2721805e-08	9.268453e-08	9.245894e-08	9.257684e-08	9.2617434e-08	9.2669339e-08	9.2705235e-08	9.2618535e-08	9.2548127e-08	9.2663271e-08	9.2573252e-08	9.2584578e-08	9.2687017e-08	9.2602249e-08	9.2312874e-08	9.2492627e-08	9.2596174e-08	9.2584024e-08	9.2599763e-08	9.2643937e-08
9.2753559e-08	9.2618535e-08	9.2482686e-08	9.2493181e-08	9.2562765e-08	9.2520516e-08	9.2463914e-08	9.2649735e-08	9.2667406e-08	9.2615224e-08	9.2502844e-08	9.2491526e-08	9.255448e-08	9.2402061e-08	9.2545918e-08	9.258347e-08	9.2642836e-08	9.2443479e-08	9.2531835e-08	9.2633449e-08	9.257684e-08	9.2669339e-08	9.2696681e-08	9.2642836e-08	9.2514163e-08	9.2617157e-08	9.2735334e-08	9.252328e-08	9.2452865e-08	9.2419185e-08	9.2642559e-08	9.2413657e-08	9.240096e-08	9.2505331e-08	9.2447067e-08	9.2401507e-08	9.2590923e-08	9.2451209e-08	9.2617988e-08	9.2774265e-08	9.276571e-08	9.268922e-08	9.2594242e-08	9.2633172e-08	9.2514995e-08	9.2546195e-08	9.2584024e-08	9.2505331e-08	9.2614393e-08	9.2717109e-08	9.2638139e-08	9.2560555e-08	9.2568008e-08	9.2606385e-08	9.251665e-08	9.2564697e-08	9.2634551e-08	9.259562e-08	9.2638693e-08	9.2700823e-08	9.2793869e-08	9.2592579e-08	9.2588991e-08	9.2506987e-08	9.2554203e-08	9.2677347e-08	9.2627097e-08	9.2690328e-08	9.2735334e-08	9.2757702e-08	9.2685909e-08	9.25912e-08	9.2543431e-08	9.2649188e-08	9.277592e-08	9.2838874e-08	9.2642836e-08	9.2497878e-08	9.2324747e-08	9.2556967e-08	9.2538741e-08	9.2512785e-08	9.2522171e-08	9.2823413e-08	9.2509751e-08	9.2532112e-08	9.2640349e-08	9.2715176e-08	9.2815405e-08	9.2743065e-08	9.2722907e-08	9.2561656e-08	9.2548404e-08	9.2529078e-08	9.2490417e-08	9.2739754e-08	9.270137e-08	9.2587889e-08	9.2513339e-08	9.2556689e-08	9.2588991e-08	9.25357e-08	9.2443479e-08	9.2618258e-08	9.2523557e-08	9.2688673e-08	9.2558899e-08	9.2655263e-08	9.2654155e-08	9.2694471e-08	9.2718494e-08	9.2723184e-08	9.2710486e-08	9.2664095e-08	9.2896585e-08	9.2795524e-08	9.2571874e-08	9.2632895e-08	9.254564e-08	9.25912e-08	9.2502013e-08	9.2478274e-08	9.2567731e-08	9.2650012e-08	9.2718764e-08	9.2703026e-08	9.2611081e-08	9.2766811e-08	9.2666582e-08	9.2753559e-08	9.2878089e-08	9.2776197e-08	9.2622123e-08	9.2668792e-08	9.2631794e-08	9.2534044e-08	9.2498979e-08	9.2474956e-08	9.2609703e-08	9.2643113e-08	9.2661885e-08	9.2827555e-08	9.268232e-08	9.2706067e-08	9.2540674e-08	9.2632341e-08	9.2604182e-08	9.2723461e-08	9.2624887e-08	9.2422773e-08	9.2497046e-08	9.2688673e-08	9.2821757e-08	9.2585957e-08	9.2678732e-08	9.2601695e-08	9.2506433e-08	9.2472746e-08	9.2556689e-08	9.2455629e-08	9.2521347e-08	9.2581537e-08	9.2616602e-08	9.2757702e-08	9.2536808e-08	9.2560001e-08	9.2383836e-08	9.2776752e-08	9.2828387e-08	9.2902106e-08	9.3040164e-08	9.2768467e-08	9.2941868e-08	9.3010897e-08	9.32028e-08	9.3048449e-08	9.258568e-08	9.2901004e-08	9.2641734e-08	9.2671002e-08	9.2510021e-08	9.2349325e-08	9.2496769e-08	9.2766811e-08	9.2747207e-08	9.263897e-08	9.2574084e-08	9.2844672e-08	9.2728982e-08	9.3276242e-08	9.353441e-08	9.3094563e-08	9.2598654e-08	9.3028568e-08	9.3307449e-08	9.3038231e-08	9.3033812e-08	9.2689497e-08	9.2509751e-08	9.2608047e-08	9.2658297e-08	9.2945733e-08	9.289576e-08	9.259562e-08	9.2508365e-08	9.2365063e-08	9.218752e-08	9.2563589e-08	9.2592032e-08	9.1996725e-08	9.3814393e-08	9.4116466e-08	9.4533952e-08	9.3311314e-08	9.2438235e-08	9.2816236e-08	9.3147577e-08	9.2640626e-08	9.2165706e-08	9.2072106e-08	9.2164328e-08	9.2469989e-08	9.2845781e-08	9.426833e-08	9.4162573e-08	9.2825069e-08	9.213506e-08	9.2404271e-08	9.2749971e-08	9.2723461e-08	9.2602249e-08	9.2613568e-08	9.2239709e-08	9.1881034e-08	9.2335242e-08	9.2510575e-08	9.2789179e-08	9.3193961e-08	9.3374538e-08	9.4217249e-08	9.3524193e-08	9.2721251e-08	9.2737267e-08	9.2627651e-08	9.2714352e-08	9.2641457e-08	9.2438512e-08	9.2227836e-08	9.2410623e-08	9.2652499e-08	9.2550614e-08	9.2595066e-08	9.235319e-08	9.2563589e-08	9.2509474e-08	9.2572428e-08	9.2864553e-08	9.2520793e-08	9.2651945e-08	9.2563035e-08	9.2635659e-08	9.2569664e-08	9.25357e-08	9.2640626e-08	9.2607493e-08	9.2601418e-08	9.2633172e-08	9.2363962e-08	9.2663271e-08	9.2681212e-08	9.2589822e-08	9.2767365e-08	9.2078459e-08	9.0914625e-08	9.0336719e-08	9.080059e-08	9.2019917e-08	9.2796355e-08	9.2801876e-08	9.2856546e-08	9.2600317e-08	9.2579882e-08	9.2702756e-08	9.2640349e-08	9.2577949e-08	9.247551e-08	9.2575739e-08	9.2579327e-08	9.2485728e-08	9.2535153e-08	9.254564e-08	9.2574638e-08	9.2608595e-08	9.2500635e-08	9.2480207e-08	9.2646424e-08	9.2572151e-08	9.304928e-08	9.4586966e-08	9.3697871e-08	9.5651117e-08	9.4689682e-08	9.3838139e-08	9.357224e-08	9.2299622e-08	9.0789548e-08	9.0423974e-08	8.9672938e-08	9.0115549e-08	9.0239524e-08	9.1439802e-08	9.2383566e-08	9.2821203e-08	9.2752728e-08	9.2757425e-08	9.2722082e-08	9.2553648e-08	9.2944909e-08	9.2755215e-08	9.2557791e-08	9.2528246e-08	9.2491526e-08	9.235761e-08	9.2309008e-08	9.2716007e-08	9.2625164e-08	9.2626543e-08	9.2594512e-08	9.2667136e-08	9.2653053e-08	9.2632064e-08	9.2693085e-08	9.2540951e-08	9.2615778e-08	9.2609426e-08	9.2595343e-08	9.2823413e-08	9.2709655e-08	9.2689497e-08	9.2675968e-08	9.2571042e-08	9.2697782e-08	9.2765156e-08	9.2574908e-08	9.2606115e-08	9.2596174e-08	9.2748039e-08	9.2682875e-08	9.2505609e-08	9.247551e-08	9.2637315e-08	9.2196636e-08	9.1878825e-08	9.2044495e-08	9.2834739e-08	9.2723461e-08	9.2739477e-08	9.2614123e-08	9.0993048e-08	9.0370953e-08	9.1039432e-08	9.1602431e-08	9.2756871e-08	9.275908e-08	9.2690328e-08	9.2746653e-08	9.2695572e-08	9.2898517e-08	9.2666305e-08	9.2569664e-08	9.2537363e-08	9.2625996e-08	9.2698336e-08	9.2692815e-08	9.2788348e-08	9.2659405e-08	9.2675144e-08	9.2749694e-08	9.2577395e-08	9.2617434e-08	9.272788e-08	9.2729259e-08	9.2636483e-08	9.2595897e-08	9.2534322e-08	9.2558345e-08	9.2536531e-08	9.2525212e-08	9.2663271e-08	9.2575739e-08	9.2058023e-08	9.231978e-08	9.2469435e-08	9.2479652e-08	9.264339e-08	9.2560555e-08	9.2698883e-08	9.2724015e-08	9.2740855e-08	9.2772332e-08	9.2748863e-08	9.2784482e-08	9.2485173e-08	9.2573806e-08	9.2410346e-08	9.2681212e-08	9.2625442e-08	9.259562e-08	9.2599485e-08	9.2512508e-08	9.2633726e-08	9.2639795e-08	9.2681489e-08	9.2662162e-08	9.2694194e-08	9.2809884e-08	9.2851302e-08	9.2596999e-08	9.2613845e-08	9.2522171e-08	9.2564143e-08	9.2661885e-08	9.2650289e-08	9.2665474e-08	9.2639524e-08	9.2683422e-08	9.2828934e-08	9.2605006e-08	9.263124e-08	9.2434924e-08	9.2462258e-08	9.2615778e-08	9.2569664e-08	9.2563589e-08	9.2463914e-08	9.2447898e-08	9.2498425e-08	9.260998e-08	9.2519414e-08	9.2724292e-08	9.2537086e-08	9.2549229e-08	9.2573529e-08	9.2658851e-08	9.2550614e-08	9.2573806e-08	9.2524935e-08	9.2530179e-08	9.2671826e-08	9.2551716e-08	9.277565e-08	9.2951254e-08	9.2589822e-08	9.2675968e-08	9.2803532e-08	9.267017e-08	9.260998e-08	9.2657196e-08	9.2581814e-08	9.2593133e-08	9.2999024e-08	9.3023871e-08	9.3107815e-08	9.3208044e-08	9.388701e-08	9.3333398e-08	9.2881677e-08	9.2993226e-08	9.2971689e-08	9.3082413e-08	9.2978865e-08	9.2862621e-08	9.2723461e-08	9.2694194e-08	9.3004267e-08	9.2551716e-08	9.2788071e-08	9.2590923e-08	9.252328e-08	9.2356224e-08	9.2595897e-08	9.2735888e-08	9.2965337e-08	9.2765156e-08	9.2672934e-08	9.2555858e-08	9.2489316e-08	9.2471922e-08	9.2472199e-08	9.2531835e-08	9.2662994e-08	9.2651668e-08	9.2560555e-08	9.2520793e-08	9.2862344e-08	9.2588444e-08	9.2514718e-08	9.2733401e-08	9.2702479e-08	9.2755215e-08	9.2703303e-08	9.2558068e-08	9.2578503e-08	9.2588714e-08	9.2529078e-08	9.2667136e-08	9.2706344e-08	9.2678455e-08	9.2611081e-08	9.253349e-08	9.2546195e-08	9.2450108e-08
9.2542329e-08	9.2524381e-08	9.2632618e-08	9.2430504e-08	9.2411724e-08	9.2550614e-08	9.2707168e-08	9.278255e-08	9.2770954e-08	9.2544539e-08	9.2471367e-08	9.2517482e-08	9.2512231e-08	9.2465569e-08	9.2451209e-08	9.2680388e-08	9.2692538e-08	9.2835286e-08	9.2570218e-08	9.2691707e-08	9.2578226e-08	9.2534876e-08	9.2514441e-08	9.2528524e-08	9.2582091e-08	9.2600864e-08	9.2488484e-08	9.2404271e-08	9.2550614e-08	9.2496769e-08	9.247551e-08	9.2777029e-08	9.282811e-08	9.2776197e-08	9.286704e-08	9.2834185e-08	9.269143e-08	9.2860141e-08	9.2853234e-08	9.2659675e-08	9.2507541e-08	9.2618812e-08	9.273699e-08	9.2558899e-08	9.2571319e-08	9.2471367e-08	9.2466948e-08	9.2611913e-08	9.2668238e-08	9.2730367e-08	9.2620745e-08	9.2638693e-08	9.276129e-08	9.264587e-08	9.2595897e-08	9.2602797e-08	9.250008e-08	9.25357e-08	9.2576293e-08	9.2685909e-08	9.2722082e-08	9.2706891e-08	9.2661061e-08	9.2622123e-08	9.2574638e-08	9.2502013e-08	9.2515549e-08	9.2617434e-08	9.2709932e-08	9.2666305e-08	9.2616055e-08	9.255448e-08	9.2687017e-08	9.2700546e-08	9.2768744e-08	9.2639524e-08	9.2693639e-08	9.2496215e-08	9.2629307e-08	9.2506433e-08	9.2563866e-08	9.2674867e-08	9.2693639e-08	9.2596174e-08	9.2760459e-08	9.2619089e-08	9.2679556e-08	9.2617157e-08	9.2659405e-08	9.259562e-08	9.2517752e-08	9.2760459e-08	9.2587612e-08	9.2530456e-08	9.2560001e-08	9.2658574e-08	9.2517752e-08	9.2755769e-08	9.2663541e-08	9.2635382e-08	9.2610527e-08	9.253349e-08	9.246115e-08	9.2377213e-08	9.2791936e-08	9.2708277e-08	9.2724292e-08	9.2534044e-08	9.2714899e-08	9.2723461e-08	9.269916e-08	9.2749417e-08	9.2558899e-08	9.2636483e-08	9.2430227e-08	9.2567177e-08	9.2583193e-08	9.24178e-08	9.2439336e-08	9.233883e-08	9.2462258e-08	9.2605006e-08	9.2711865e-08	9.2700546e-08	9.268922e-08	9.2659128e-08	9.2602249e-08	9.2431605e-08	9.2471367e-08	9.2748039e-08	9.2691153e-08	9.265333e-08	9.2474131e-08	9.2667136e-08	9.2627097e-08	9.2701647e-08	9.2730915e-08	9.2799667e-08	9.2677077e-08	9.2679279e-08	9.2617157e-08	9.2619921e-08	9.2822312e-08	9.2751627e-08	9.2809884e-08	9.2712689e-08	9.25357e-08	9.2668238e-08	9.2584301e-08	9.2450385e-08	9.2390188e-08	9.2484342e-08	9.2438235e-08	9.235761e-08	9.2517752e-08	9.2588166e-08	9.2616879e-08	9.255227e-08	9.2818169e-08	9.2846335e-08	9.2516373e-08	9.2622123e-08	9.2684253e-08	9.2512231e-08	9.3197002e-08	9.3026358e-08	9.3139015e-08	9.2739477e-08	9.3185399e-08	9.3573071e-08	9.3489682e-08	9.3551805e-08	9.3132385e-08	9.3783747e-08	9.3419274e-08	9.2848268e-08	9.2950977e-08	9.2849369e-08	9.3013661e-08	9.2952085e-08	9.281375e-08	9.2681766e-08	9.2590923e-08	9.2588444e-08	9.2515819e-08	9.2359819e-08	9.2270632e-08	9.2260414e-08	9.256884e-08	9.2894375e-08	9.3692073e-08	9.4271641e-08	9.4666213e-08	9.4474586e-08	9.4034185e-08	9.3286737e-08	9.2406481e-08	9.2574908e-08	9.2675144e-08	9.2695849e-08	9.2916189e-08	9.2657196e-08	9.2666028e-08	9.2686463e-08	9.2702756e-08	9.2710756e-08	9.2140027e-08	9.1660418e-08	9.2016883e-08	9.0901928e-08	9.1953098e-08	9.2585402e-08	9.2987428e-08	9.3008687e-08	8.9585129e-08	9.0497416e-08	9.0534414e-08	9.1401972e-08	9.182277e-08	9.208177e-08	9.2634551e-08	9.2598384e-08	9.2788902e-08	9.2622123e-08	9.1445045e-08	9.1680299e-08	9.1886832e-08	9.3000132e-08	9.385581e-08	9.3785125e-08	9.304182e-08	9.2595897e-08	9.2611081e-08	9.2780617e-08	9.2728158e-08	9.2677347e-08	9.2696126e-08	9.3155585e-08	9.400712e-08	9.2937725e-08	9.2787793e-08	9.2661885e-08	9.2624887e-08	9.2754938e-08	9.267017e-08	9.2414211e-08	9.249235e-08	9.2733956e-08	9.2756594e-08	9.2653053e-08	9.2555581e-08	9.259562e-08	9.2639524e-08	9.2614123e-08	9.2719596e-08	9.2657473e-08	9.2492073e-08	9.2650012e-08	9.2616602e-08	9.2727049e-08	9.2693362e-08	9.2728428e-08	9.2573806e-08	9.2563035e-08	9.2564697e-08	9.2592856e-08	9.2595066e-08	9.275908e-08	9.2600864e-08	9.2635929e-08	9.2675144e-08	9.2614123e-08	9.2544816e-08	9.2132574e-08	9.2156597e-08	9.2476611e-08	9.2763777e-08	9.2544539e-08	9.2641457e-08	9.2484619e-08	9.2496769e-08	9.2484619e-08	9.25357e-08	9.2663541e-08	9.2561656e-08	9.2574638e-08	9.2529902e-08	9.2586511e-08	9.2672934e-08	9.2652499e-08	9.266023e-08	9.2748863e-08	9.2598107e-08	9.2642004e-08	9.2440992e-08	9.2281397e-08	9.300593e-08	9.4504408e-08	9.5143335e-08	9.4746561e-08	9.3992767e-08	9.3922353e-08	9.276819e-08	9.2613291e-08	9.1845692e-08	9.0010076e-08	8.8998384e-08	8.9876437e-08	8.9646981e-08	9.1284072e-08	9.2012741e-08	9.2696403e-08	9.2561102e-08	9.2645323e-08	9.2645045e-08	9.2807674e-08	9.2860141e-08	9.2536531e-08	9.2390465e-08	9.2466948e-08	9.2496492e-08	9.2590376e-08	9.2682875e-08	9.281375e-08	9.2658297e-08	9.2651398e-08	9.270358e-08	9.2572151e-08	9.2538187e-08	9.2538187e-08	9.2475787e-08	9.2511129e-08	9.2689497e-08	9.2641457e-08	9.2619089e-08	9.2644491e-08	9.2621576e-08	9.2678455e-08	9.2729259e-08	9.2296865e-08	9.2627374e-08	9.2499533e-08	9.249014e-08	9.2663541e-08	9.2687287e-08	9.2611359e-08	9.2447621e-08	9.2357332e-08	9.2539842e-08	9.2713798e-08	9.2704958e-08	9.2693085e-08	9.23866e-08	9.2492073e-08	9.2621299e-08	9.2824244e-08	9.257684e-08	9.2564697e-08	9.2316469e-08	9.1387065e-08	9.1584482e-08	9.2582646e-08	9.2766534e-08	9.2679009e-08	9.2594789e-08	9.2582368e-08	9.2834462e-08	9.257905e-08	9.242774e-08	9.2494837e-08	9.2515819e-08	9.2569664e-08	9.2538187e-08	9.2566076e-08	9.2417245e-08	9.2723461e-08	9.2793869e-08	9.2779239e-08	9.2807674e-08	9.2765433e-08	9.2783381e-08	9.260998e-08	9.2723184e-08	9.2603074e-08	9.2616879e-08	9.2542606e-08	9.2596174e-08	9.2844125e-08	9.2684253e-08	9.254785e-08	9.2458663e-08	9.2145278e-08	9.2426639e-08	9.2529902e-08	9.2603905e-08	9.27323e-08	9.2628476e-08	9.2705513e-08	9.2886921e-08	9.2650843e-08	9.2596451e-08	9.2531835e-08	9.2543431e-08	9.2586234e-08	9.2719596e-08	9.2548959e-08	9.2531558e-08	9.2514718e-08	9.2608872e-08	9.2648079e-08	9.2672934e-08	9.2642281e-08	9.2810993e-08	9.2714352e-08	9.271573e-08	9.2644214e-08	9.2594512e-08	9.2540951e-08	9.2604729e-08	9.2598654e-08	9.2512508e-08	9.2618812e-08	9.2527145e-08	9.2599208e-08	9.2662162e-08	9.2635382e-08	9.2358988e-08	9.2513339e-08	9.2551993e-08	9.2592309e-08	9.2440445e-08	9.2428017e-08	9.2511954e-08	9.2590376e-08	9.2571874e-08	9.2698613e-08	9.2660784e-08	9.2740301e-08	9.2953741e-08	9.2516373e-08	9.2637862e-08	9.2602797e-08	9.269916e-08	9.2696126e-08	9.2711588e-08	9.2813472e-08	9.2834185e-08	9.2613291e-08	9.2716007e-08	9.2723738e-08	9.2582091e-08	9.2659405e-08	9.2838604e-08	9.2594789e-08	9.2640072e-08	9.2719596e-08	9.2617711e-08	9.2598931e-08	9.2679834e-08	9.2805195e-08	9.2512508e-08	9.3356043e-08	9.3838693e-08	9.3823502e-08	9.3235656e-08	9.3518672e-08	9.2878359e-08	9.2306252e-08	9.2629584e-08	9.2561102e-08	9.2550891e-08	9.2692261e-08	9.2675144e-08	9.2880846e-08	9.2800498e-08	9.2936901e-08	9.2630408e-08	9.2879745e-08	9.2778961e-08	9.278034e-08	9.2642004e-08	9.2674313e-08	9.256442e-08	9.259783e-08	9.2488207e-08	9.2418908e-08	9.2553925e-08	9.2605838e-08	9.267459e-08	9.2756871e-08	9.2668238e-08	9.2593133e-08	9.2614123e-08	9.2586511e-08	9.2217896e-08	9.2524381e-08	9.2797457e-08	9.2627928e-08	9.2609149e-08	9.2525489e-08	9.2625719e-08	9.2662162e-08	9.2611636e-08	9.2745275e-08	9.2798565e-08	9.260998e-08	9.2659128e-08	9.2574084e-08	9.2592032e-08	9.2640903e-08	9.2721528e-08	9.2574908e-08
9.2502013e-08	9.2657196e-08	9.2478544e-08	9.2480754e-08	9.2662162e-08	9.2526314e-08	9.2492627e-08	9.2483795e-08	9.2439613e-08	9.2422219e-08	9.2419185e-08	9.2649465e-08	9.2651398e-08	9.2714899e-08	9.2776475e-08	9.2672103e-08	9.2460596e-08	9.2669069e-08	9.2897139e-08	9.2581814e-08	9.2604452e-08	9.2760459e-08	9.2807127e-08	9.281927e-08	9.2784759e-08	9.2661885e-08	9.2760736e-08	9.2819825e-08	9.2608872e-08	9.2851579e-08	9.2839429e-08	9.2659405e-08	9.266796e-08	9.2578773e-08	9.2812094e-08	9.2436579e-08	9.2542329e-08	9.2678455e-08	9.241338e-08	9.2495945e-08	9.2539018e-08	9.2737821e-08	9.2569387e-08	9.2724292e-08	9.2771231e-08	9.2742233e-08	9.2733679e-08	9.2724015e-08	9.2820379e-08	9.2587335e-08	9.2627374e-08	9.2592856e-08	9.2436856e-08	9.2567731e-08	9.2479098e-08	9.2577949e-08	9.2845227e-08	9.2726225e-08	9.2611359e-08	9.2613568e-08	9.2640903e-08	9.2552824e-08	9.2509474e-08	9.2545093e-08	9.2527969e-08	9.2574908e-08	9.2560832e-08	9.2588166e-08	9.2412279e-08	9.2402338e-08	9.2600587e-08	9.2721805e-08	9.2664372e-08	9.2608047e-08	9.2598107e-08	9.2540674e-08	9.2439336e-08	9.2599208e-08	9.2601141e-08	9.2559446e-08	9.2671549e-08	9.2560832e-08	9.2717109e-08	9.2668238e-08	9.2553648e-08	9.268674e-08	9.2691984e-08	9.2720427e-08	9.2728158e-08	9.2742233e-08	9.2807397e-08	9.2621299e-08	9.271573e-08	9.2591755e-08	9.2467225e-08	9.2585957e-08	9.2587058e-08	9.2820102e-08	9.2661885e-08	9.2598654e-08	9.2640903e-08	9.273257e-08	9.287146e-08	9.2861519e-08	9.2483518e-08	9.2451209e-08	9.257684e-08	9.2719041e-08	9.266796e-08	9.2605283e-08	9.268232e-08	9.2603351e-08	9.2638693e-08	9.2697782e-08	9.2405649e-08	9.2543985e-08	9.2561933e-08	9.2554757e-08	9.2502844e-08	9.2580436e-08	9.2696403e-08	9.2761013e-08	9.2661885e-08	9.2625719e-08	9.258126e-08	9.2534599e-08	9.2587058e-08	9.2688119e-08	9.2587335e-08	9.2630962e-08	9.2810161e-08	9.2675414e-08	9.2643667e-08	9.2459217e-08	9.273009e-08	9.2600864e-08	9.2647532e-08	9.2602797e-08	9.2570772e-08	9.2504223e-08	9.2691984e-08	9.2786138e-08	9.2530733e-08	9.2512231e-08	9.2608317e-08	9.2712966e-08	9.2777029e-08	9.2487106e-08	9.2525212e-08	9.2684807e-08	9.2696126e-08	9.2382457e-08	9.231757e-08	9.2656364e-08	9.2654709e-08	9.2596174e-08	9.2668515e-08	9.2663818e-08	9.2452595e-08	9.258347e-08	9.2820379e-08	9.2649188e-08	9.2646424e-08	9.2982184e-08	9.3459306e-08	9.4060411e-08	9.3459306e-08	9.3771597e-08	9.3586877e-08	9.3536066e-08	9.4038597e-08	9.4191293e-08	9.3703392e-08	9.2604452e-08	9.1840718e-08	9.3021114e-08	9.3843383e-08	9.4472099e-08	9.335632e-08	9.3794789e-08	9.332512e-08	9.3025811e-08	9.2770676e-08	9.2686463e-08	9.2948497e-08	9.2451486e-08	9.2730915e-08	9.3065289e-08	9.3427282e-08	9.3270167e-08	9.3111403e-08	9.3623321e-08	9.1924385e-08	9.3848634e-08	9.3425072e-08	9.3519226e-08	9.2786138e-08	9.2543985e-08	9.2720974e-08	9.2622123e-08	9.2395162e-08	9.2652222e-08	9.2737821e-08	9.2905694e-08	9.2815405e-08	9.2578773e-08	9.2584301e-08	9.2317848e-08	9.1646612e-08	9.2375004e-08	9.1427651e-08	9.0676338e-08	9.0506255e-08	9.0591847e-08	9.0386145e-08	9.1058212e-08	9.080501e-08	9.0914355e-08	9.1849834e-08	9.2474401e-08	9.246115e-08	9.2841084e-08	9.2856823e-08	9.2801599e-08	9.1915268e-08	9.203621e-08	9.273478e-08	9.3123553e-08	9.3446054e-08	9.3061153e-08	9.2679556e-08	9.2613291e-08	9.2532943e-08	9.2537633e-08	9.2571319e-08	9.2545093e-08	9.2907356e-08	9.260777e-08	9.2010531e-08	9.2680388e-08	9.1638881e-08	9.2466671e-08	9.273478e-08	9.2631794e-08	9.2533767e-08	9.2555858e-08	9.2617988e-08	9.245425e-08	9.2552824e-08	9.2662717e-08	9.2991293e-08	9.2948774e-08	9.2729259e-08	9.2628476e-08	9.2471922e-08	9.2327511e-08	9.2581814e-08	9.2766811e-08	9.2748863e-08	9.2555304e-08	9.250229e-08	9.2402061e-08	9.2598384e-08	9.2608595e-08	9.2590923e-08	9.2647802e-08	9.2560001e-08	9.2659405e-08	9.2771508e-08	9.2605838e-08	9.2624056e-08	9.277344e-08	9.2448175e-08	9.264339e-08	9.2586234e-08	9.2442654e-08	9.2537363e-08	9.2640626e-08	9.2433261e-08	9.2441269e-08	9.264339e-08	9.2582091e-08	9.2515819e-08	9.2458116e-08	9.2695295e-08	9.2640903e-08	9.2621022e-08	9.2648079e-08	9.2622955e-08	9.2603351e-08	9.2642004e-08	9.2583193e-08	9.256221e-08	9.2367827e-08	9.2473577e-08	9.295816e-08	9.3121621e-08	9.5489312e-08	9.5567451e-08	9.5253505e-08	9.4304497e-08	9.217537e-08	9.2347115e-08	9.1409426e-08	9.0789825e-08	9.1018173e-08	9.0750341e-08	8.9751353e-08	9.1304777e-08	9.1813106e-08	9.2656087e-08	9.2578503e-08	9.2619089e-08	9.2540674e-08	9.2630131e-08	9.2635929e-08	9.2398473e-08	9.2434092e-08	9.2447344e-08	9.2553101e-08	9.266023e-08	9.2482964e-08	9.2542884e-08	9.2515819e-08	9.2494837e-08	9.2639247e-08	9.2631517e-08	9.2647802e-08	9.2773988e-08	9.2707722e-08	9.2722082e-08	9.2884711e-08	9.2773988e-08	9.2681489e-08	9.2651945e-08	9.2616602e-08	9.2543431e-08	9.2542606e-08	9.2560832e-08	9.2677077e-08	9.2498148e-08	9.2572151e-08	9.249456e-08	9.262461e-08	9.2757702e-08	9.2629307e-08	9.2630408e-08	9.2927785e-08	9.2961749e-08	9.2873115e-08	9.2729536e-08	9.2478274e-08	9.2376105e-08	9.2534322e-08	9.2675414e-08	9.269143e-08	9.2843294e-08	9.2625442e-08	9.2532666e-08	9.2676245e-08	9.276598e-08	9.2652499e-08	9.2431328e-08	9.2605283e-08	9.2786969e-08	9.2690328e-08	9.2411724e-08	9.2444587e-08	9.2479652e-08	9.2625719e-08	9.2596174e-08	9.2616325e-08	9.2642559e-08	9.2724562e-08	9.2803255e-08	9.2669339e-08	9.2605006e-08	9.2583747e-08	9.2669069e-08	9.2532943e-08	9.2577672e-08	9.2719041e-08	9.2627928e-08	9.2708554e-08	9.2704958e-08	9.2724839e-08	9.277565e-08	9.2616602e-08	9.2664926e-08	9.2600864e-08	9.2436025e-08	9.2540951e-08	9.272788e-08	9.2806573e-08	9.2502013e-08	9.2658297e-08	9.2835286e-08	9.2661608e-08	9.2537363e-08	9.2624887e-08	9.251665e-08	9.2610527e-08	9.2668792e-08	9.2585957e-08	9.2617434e-08	9.2632895e-08	9.2659675e-08	9.2548127e-08	9.2452318e-08	9.2563866e-08	9.2665474e-08	9.2836942e-08	9.2708554e-08	9.2643113e-08	9.2634274e-08	9.2551161e-08	9.2590646e-08	9.2500358e-08	9.2449831e-08	9.2515549e-08	9.2622123e-08	9.2383836e-08	9.2557514e-08	9.2589268e-08	9.2497324e-08	9.2531288e-08	9.2531558e-08	9.2483518e-08	9.2467502e-08	9.2584301e-08	9.2582916e-08	9.2543431e-08	9.2600317e-08	9.2687017e-08	9.2725394e-08	9.2758803e-08	9.2781718e-08	9.2703303e-08	9.2534876e-08	9.2614123e-08	9.2510021e-08	9.27323e-08	9.2591755e-08	9.2574361e-08	9.2474956e-08	9.247772e-08	9.2547296e-08	9.2693639e-08	9.2698883e-08	9.2766811e-08	9.2589545e-08	9.242995e-08	9.2324477e-08	9.267017e-08	9.2778407e-08	9.2693085e-08	9.2531835e-08	9.2659675e-08	9.2523557e-08	9.2514995e-08	9.236534e-08	9.3098699e-08	9.2901828e-08	9.2789179e-08	9.2443202e-08	9.1387335e-08	9.1847348e-08	9.3216606e-08	9.299157e-08	9.3051213e-08	9.328204e-08	9.2716832e-08	9.2786969e-08	9.2246886e-08	9.2654155e-08	9.2768744e-08	9.3183466e-08	9.2495668e-08	9.2461981e-08	9.2656919e-08	9.2837219e-08	9.2727603e-08	9.2585402e-08	9.2472746e-08	9.263676e-08	9.2797734e-08	9.2772332e-08	9.2827833e-08	9.262461e-08	9.2648911e-08	9.2609426e-08	9.2625719e-08	9.2618535e-08	9.2645045e-08	9.2728705e-08	9.2635105e-08	9.2716562e-08	9.2614947e-08	9.2507264e-08	9.2558068e-08	9.2524935e-08	9.2600317e-08	9.2577118e-08	9.2454798e-08	9.2482686e-08	9.2558068e-08	9.2599763e-08	9.2674313e-08	9.2611636e-08	9.2645045e-08	9.2566907e-08	9.251665e-08
9.2702479e-08	9.232668e-08	9.2374449e-08	9.2497324e-08	9.2460596e-08	9.2494012e-08	9.2378038e-08	9.2209611e-08	9.2537633e-08	9.2807127e-08	9.2946841e-08	9.2781995e-08	9.2816514e-08	9.2677347e-08	9.2785861e-08	9.2837496e-08	9.2823413e-08	9.27323e-08	9.2474401e-08	9.2649735e-08	9.2664649e-08	9.2731746e-08	9.2963958e-08	9.2791389e-08	9.2683976e-08	9.273257e-08	9.2547026e-08	9.2536531e-08	9.2712142e-08	9.2596721e-08	9.2658574e-08	9.2611913e-08	9.2551161e-08	9.2433538e-08	9.2228937e-08	9.270579e-08	9.2603905e-08	9.2522171e-08	9.2682875e-08	9.2681489e-08	9.2610527e-08	9.2594789e-08	9.2687287e-08	9.2606385e-08	9.2651398e-08	9.2649465e-08	9.2641457e-08	9.2637315e-08	9.241559e-08	9.2689774e-08	9.2749417e-08	9.2679834e-08	9.2655263e-08	9.2601141e-08	9.2753837e-08	9.2761844e-08	9.258126e-08	9.2626266e-08	9.2714352e-08	9.2776475e-08	9.2704688e-08	9.2719041e-08	9.2447898e-08	9.2563035e-08	9.2628198e-08	9.2741686e-08	9.2700546e-08	9.2632895e-08	9.2706621e-08	9.2695849e-08	9.2719041e-08	9.268453e-08	9.274914e-08	9.2588714e-08	9.2596174e-08	9.2502844e-08	9.2670447e-08	9.2665751e-08	9.2732847e-08	9.2751073e-08	9.2647255e-08	9.2584578e-08	9.2658297e-08	9.2673211e-08	9.281154e-08	9.2746653e-08	9.273699e-08	9.2787516e-08	9.2525212e-08	9.2662439e-08	9.273009e-08	9.2692261e-08	9.2604182e-08	9.2538187e-08	9.2597553e-08	9.2717663e-08	9.2624056e-08	9.2507264e-08	9.2544539e-08	9.2530733e-08	9.2468056e-08	9.2561102e-08	9.25357e-08	9.260998e-08	9.2707722e-08	9.2666859e-08	9.2668515e-08	9.2793591e-08	9.2704411e-08	9.2560832e-08	9.2602249e-08	9.2651668e-08	9.2846882e-08	9.2612737e-08	9.2646701e-08	9.2629307e-08	9.2577118e-08	9.264118e-08	9.2627374e-08	9.2778407e-08	9.2725671e-08	9.2687287e-08	9.2592579e-08	9.2706891e-08	9.2681489e-08	9.2753559e-08	9.2836117e-08	9.2820379e-08	9.2721251e-08	9.2573806e-08	9.2585125e-08	9.2601418e-08	9.2591478e-08	9.2947666e-08	9.2638693e-08	9.2752451e-08	9.2627374e-08	9.2563312e-08	9.2513339e-08	9.2576016e-08	9.2560278e-08	9.2571874e-08	9.2518029e-08	9.2543161e-08	9.276598e-08	9.2539018e-08	9.2443479e-08	9.2545093e-08	9.2630962e-08	9.2649465e-08	9.2589545e-08	9.2627097e-08	9.2616325e-08	9.2651945e-08	9.2721805e-08	9.2737544e-08	9.2711034e-08	9.2655263e-08	9.2697228e-08	9.2611081e-08	9.257684e-08	9.2626266e-08	9.3061423e-08	9.3394142e-08	9.6044303e-08	9.5616045e-08	9.4827186e-08	9.332539e-08	9.2920054e-08	9.2370584e-08	9.2059402e-08	9.21831e-08	9.2455352e-08	9.1844306e-08	9.2117936e-08	9.2490694e-08	9.3295021e-08	9.3007863e-08	9.3948863e-08	9.3417619e-08	9.3887842e-08	9.340188e-08	9.3003443e-08	9.2745275e-08	9.2598107e-08	9.340436e-08	9.3281216e-08	9.4002701e-08	9.3817981e-08	9.3410989e-08	9.358881e-08	9.448646e-08	9.5590643e-08	9.4464092e-08	8.9679837e-08	9.1394796e-08	9.2022127e-08	9.2653877e-08	9.2616602e-08	9.2553371e-08	9.2776475e-08	9.2722907e-08	9.2833353e-08	9.3011174e-08	9.2955396e-08	9.2799944e-08	9.2630131e-08	9.2679556e-08	9.2600587e-08	9.255006e-08	9.1786049e-08	9.063934e-08	8.9870909e-08	9.0062535e-08	9.2013018e-08	9.2278917e-08	9.246336e-08	9.2495114e-08	9.2432984e-08	9.2500912e-08	9.2525759e-08	9.2230046e-08	9.2588991e-08	9.2932758e-08	9.3038231e-08	9.292696e-08	9.2890787e-08	9.239433e-08	9.1309197e-08	9.1529813e-08	9.2332755e-08	9.2735888e-08	9.2833076e-08	9.2690883e-08	9.2450385e-08	9.2540951e-08	9.3120789e-08	9.1827467e-08	9.0521439e-08	9.1838508e-08	9.2000036e-08	9.2596721e-08	9.2500358e-08	9.2595066e-08	9.2435194e-08	9.2709932e-08	9.2654155e-08	9.2767088e-08	9.2675968e-08	9.273257e-08	9.2616055e-08	9.2303765e-08	9.2407582e-08	9.2632618e-08	9.2663818e-08	9.2733401e-08	9.2605838e-08	9.2502844e-08	9.2588166e-08	9.2733956e-08	9.2709655e-08	9.2704958e-08	9.2524658e-08	9.246336e-08	9.2788348e-08	9.2927785e-08	9.2857377e-08	9.2761844e-08	9.2593687e-08	9.2733401e-08	9.2629584e-08	9.2393506e-08	9.2573529e-08	9.2603351e-08	9.2578226e-08	9.2721805e-08	9.2549506e-08	9.250008e-08	9.2515272e-08	9.2524935e-08	9.2574361e-08	9.25912e-08	9.2559169e-08	9.2548959e-08	9.2433815e-08	9.236534e-08	9.2418354e-08	9.2447621e-08	9.250008e-08	9.2435748e-08	9.2354021e-08	9.2310941e-08	9.2223139e-08	9.2666028e-08	9.2840807e-08	9.2702201e-08	9.402811e-08	9.4155673e-08	9.457785e-08	9.4675322e-08	9.4281582e-08	9.2313151e-08	9.2420287e-08	9.1421853e-08	8.9712422e-08	9.0401329e-08	8.9967273e-08	9.0614215e-08	9.1794611e-08	9.2522448e-08	9.257684e-08	9.2605561e-08	9.2601972e-08	9.2684253e-08	9.250008e-08	9.2442377e-08	9.2628198e-08	9.2579882e-08	9.2532112e-08	9.2540951e-08	9.247109e-08	9.2611636e-08	9.2675144e-08	9.2735334e-08	9.2868149e-08	9.2716832e-08	9.2776752e-08	9.2791659e-08	9.2694471e-08	9.2738098e-08	9.2601418e-08	9.2488207e-08	9.2683976e-08	9.2762114e-08	9.2623786e-08	9.2606662e-08	9.2516927e-08	9.2654155e-08	9.2513339e-08	9.2503399e-08	9.2522448e-08	9.2540674e-08	9.2513339e-08	9.2696681e-08	9.2639795e-08	9.2790557e-08	9.2803255e-08	9.2590923e-08	9.2551161e-08	9.2603628e-08	9.2558068e-08	9.250229e-08	9.2728705e-08	9.2652776e-08	9.255006e-08	9.2624887e-08	9.2726495e-08	9.2834185e-08	9.2674867e-08	9.2755492e-08	9.2662162e-08	9.2663818e-08	9.267238e-08	9.2582916e-08	9.2468333e-08	9.2503946e-08	9.2630408e-08	9.2494282e-08	9.2749694e-08	9.2656364e-08	9.2706621e-08	9.2691153e-08	9.2801052e-08	9.279249e-08	9.2717663e-08	9.2686463e-08	9.2666582e-08	9.2632341e-08	9.2603905e-08	9.2835286e-08	9.2764601e-08	9.2512508e-08	9.2494282e-08	9.2547296e-08	9.2845504e-08	9.2743619e-08	9.2753837e-08	9.2794977e-08	9.2762669e-08	9.2575739e-08	9.2605006e-08	9.2693639e-08	9.2660507e-08	9.2641457e-08	9.2711034e-08	9.2721805e-08	9.2550614e-08	9.2667683e-08	9.2543708e-08	9.247551e-08	9.2552824e-08	9.2590923e-08	9.2721528e-08	9.2592856e-08	9.2696126e-08	9.2662994e-08	9.2525212e-08	9.2509197e-08	9.2673211e-08	9.2734233e-08	9.2638693e-08	9.2544539e-08	9.2683699e-08	9.2662162e-08	9.2558068e-08	9.256221e-08	9.2447621e-08	9.239433e-08	9.2546472e-08	9.246115e-08	9.2443756e-08	9.2608047e-08	9.2581537e-08	9.2576016e-08	9.2661061e-08	9.2577118e-08	9.2516927e-08	9.2611359e-08	9.2641457e-08	9.2574361e-08	9.2590646e-08	9.2665474e-08	9.2690883e-08	9.2700823e-08	9.3075229e-08	9.2852133e-08	9.2876149e-08	9.2598107e-08	9.2753559e-08	9.2879468e-08	9.2942145e-08	9.2652776e-08	9.2741409e-08	9.2713243e-08	9.2692815e-08	9.2918398e-08	9.2745552e-08	9.2605838e-08	9.2748863e-08	9.2564967e-08	9.2657473e-08	9.2590646e-08	9.3079372e-08	9.2832799e-08	9.2574908e-08	9.2605006e-08	9.2666582e-08	9.2502013e-08	9.2724015e-08	9.2709932e-08	9.3007586e-08	9.2396817e-08	9.2921709e-08	9.300372e-08	9.2815682e-08	9.2909836e-08	9.2661061e-08	9.2363408e-08	9.3627463e-08	9.3460969e-08	9.2905147e-08	9.2819548e-08	9.2736435e-08	9.3069154e-08	9.2869527e-08	9.3501001e-08	9.3147854e-08	9.2808506e-08	9.3000679e-08	9.276571e-08	9.2473854e-08	9.2431883e-08	9.2675691e-08	9.2668792e-08	9.2643937e-08	9.2707168e-08	9.2662162e-08	9.2624887e-08	9.2756594e-08	9.2685632e-08	9.2829765e-08	9.2585957e-08	9.252107e-08	9.2590099e-08	9.2454798e-08	9.2577949e-08	9.2669893e-08	9.2399304e-08	9.2572705e-08	9.2645045e-08	9.2646147e-08	9.2683699e-08	9.269916e-08	9.268922e-08	9.2620191e-08	9.2565799e-08	9.2491803e-08	9.2522448e-08	9.2686463e-08	9.2664095e-08	9.2557237e-08	9.2752451e-08
9.2422496e-08	9.2601418e-08	9.2514163e-08	9.2643667e-08	9.26768e-08	9.2758526e-08	9.2654709e-08	9.2717109e-08	9.2849092e-08	9.2703026e-08	9.2539018e-08	9.2585957e-08	9.26224e-08	9.2688673e-08	9.2565799e-08	9.2394885e-08	9.2576293e-08	9.2620468e-08	9.2637862e-08	9.2717386e-08	9.2754384e-08	9.2743619e-08	9.2794977e-08	9.2613014e-08	9.2660507e-08	9.2568008e-08	9.2488762e-08	9.2623509e-08	9.258347e-08	9.2480477e-08	9.2513616e-08	9.254564e-08	9.2694748e-08	9.2617711e-08	9.2563589e-08	9.2767088e-08	9.2796355e-08	9.2637315e-08	9.2603905e-08	9.2629861e-08	9.2597276e-08	9.2656364e-08	9.2634274e-08	9.2651945e-08	9.2744443e-08	9.2680942e-08	9.2711865e-08	9.2703303e-08	9.2797187e-08	9.2596174e-08	9.2464738e-08	9.2556135e-08	9.2693917e-08	9.2641457e-08	9.2640903e-08	9.2660507e-08	9.2710486e-08	9.2577949e-08	9.2687841e-08	9.2530733e-08	9.2281127e-08	9.2281127e-08	9.2490694e-08	9.2547296e-08	9.2759912e-08	9.2557514e-08	9.2583747e-08	9.2447344e-08	9.2471367e-08	9.2609703e-08	9.2656087e-08	9.2641734e-08	9.2574908e-08	9.2617711e-08	9.2667136e-08	9.2552547e-08	9.2588714e-08	9.2618812e-08	9.2574638e-08	9.2511954e-08	9.2785314e-08	9.2728705e-08	9.2767365e-08	9.2767088e-08	9.2546472e-08	9.2674036e-08	9.2651398e-08	9.2587889e-08	9.280933e-08	9.2692261e-08	9.2578773e-08	9.2613291e-08	9.2598384e-08	9.2692261e-08	9.2801322e-08	9.2707722e-08	9.2732023e-08	9.2539018e-08	9.2531835e-08	9.2621299e-08	9.2533767e-08	9.2469712e-08	9.2539295e-08	9.250892e-08	9.2722907e-08	9.3017803e-08	9.3148124e-08	9.2838327e-08	9.2920054e-08	9.2739754e-08	9.2739754e-08	9.2728705e-08	9.2532389e-08	9.2679009e-08	9.2558899e-08	9.2587335e-08	9.2555034e-08	9.2731746e-08	9.2902937e-08	9.2857654e-08	9.280685e-08	9.2690883e-08	9.2666305e-08	9.2709378e-08	9.263897e-08	9.2687841e-08	9.2633172e-08	9.2561102e-08	9.2611636e-08	9.2601141e-08	9.2425253e-08	9.2474956e-08	9.2800221e-08	9.2480207e-08	9.2691153e-08	9.2539842e-08	9.2545093e-08	9.2742788e-08	9.280933e-08	9.2700823e-08	9.2605838e-08	9.2374449e-08	9.2730367e-08	9.265802e-08	9.2562765e-08	9.2525489e-08	9.2561933e-08	9.2705235e-08	9.2625442e-08	9.2464738e-08	9.2440722e-08	9.2547296e-08	9.2723461e-08	9.2555858e-08	9.2397919e-08	9.2591478e-08	9.2598931e-08	9.267017e-08	9.2656919e-08	9.2583747e-08	9.273699e-08	9.2516927e-08	9.3740944e-08	9.5708543e-08	9.3939477e-08	9.3542418e-08	9.2875602e-08	9.3486094e-08	9.2877535e-08	9.2162395e-08	9.1639706e-08	9.1414677e-08	9.1857011e-08	9.2510298e-08	9.2524381e-08	9.2371693e-08	9.2239979e-08	9.2856823e-08	9.2537633e-08	9.2991293e-08	9.3851391e-08	9.3887842e-08	9.3372059e-08	9.3164694e-08	9.3297508e-08	9.3506522e-08	9.3780152e-08	9.3164417e-08	9.3106159e-08	9.2739199e-08	9.230294e-08	9.2503946e-08	9.371886e-08	9.2008598e-08	9.2523557e-08	9.2530733e-08	9.2617434e-08	9.2626543e-08	9.2671002e-08	9.2608317e-08	9.2478821e-08	9.2946564e-08	9.4040253e-08	9.4399205e-08	9.3584667e-08	9.2805195e-08	9.269916e-08	9.2565799e-08	9.2314814e-08	9.2345736e-08	9.2494282e-08	9.2016883e-08	9.1563223e-08	9.1659309e-08	9.234877e-08	9.2192764e-08	9.2691984e-08	9.2480207e-08	9.2474956e-08	9.2514163e-08	9.2552547e-08	9.3110025e-08	9.4177764e-08	9.8152718e-08	9.6676331e-08	9.4797088e-08	9.3395251e-08	9.2197183e-08	9.1871371e-08	9.1960551e-08	9.2492073e-08	9.268453e-08	9.2711311e-08	9.2850748e-08	9.2688396e-08	9.2712966e-08	9.2347392e-08	9.2008321e-08	9.1942603e-08	9.1982365e-08	9.2437126e-08	9.2448175e-08	9.2551993e-08	9.2234458e-08	9.2741409e-08	9.2741132e-08	9.2740301e-08	9.2582916e-08	9.2656919e-08	9.2590646e-08	9.2472746e-08	9.2440992e-08	9.2546472e-08	9.2467779e-08	9.2710486e-08	9.2587889e-08	9.2636483e-08	9.2678732e-08	9.2668792e-08	9.2550337e-08	9.2498702e-08	9.2617157e-08	9.2518029e-08	9.26536e-08	9.2728158e-08	9.2657743e-08	9.2588714e-08	9.264339e-08	9.256663e-08	9.254564e-08	9.2457007e-08	9.2454798e-08	9.250008e-08	9.2611081e-08	9.2667683e-08	9.2668792e-08	9.2715176e-08	9.262682e-08	9.2603351e-08	9.2543431e-08	9.2329998e-08	9.2455906e-08	9.2291614e-08	9.2347669e-08	9.243216e-08	9.2513062e-08	9.2453142e-08	9.2381633e-08	9.2344905e-08	9.2474131e-08	9.2607216e-08	9.2744166e-08	9.2940489e-08	9.2790835e-08	9.2837773e-08	9.4450563e-08	9.4096585e-08	9.2765433e-08	9.4352544e-08	9.3869062e-08	9.3587978e-08	9.2248818e-08	9.2050847e-08	8.9481311e-08	9.004431e-08	8.9114906e-08	9.0517574e-08	9.2070998e-08	9.2854343e-08	9.2755215e-08	9.2608317e-08	9.26768e-08	9.2688673e-08	9.253322e-08	9.2669893e-08	9.2574908e-08	9.2283884e-08	9.2435471e-08	9.2672657e-08	9.281927e-08	9.2927507e-08	9.2872838e-08	9.2811263e-08	9.2742233e-08	9.2765156e-08	9.2851579e-08	9.2780894e-08	9.2805742e-08	9.2618535e-08	9.2503122e-08	9.2735334e-08	9.2642559e-08	9.2651121e-08	9.2592856e-08	9.2522448e-08	9.2551439e-08	9.2570772e-08	9.249235e-08	9.2443479e-08	9.2441269e-08	9.2759912e-08	9.2649188e-08	9.2745552e-08	9.2649465e-08	9.2674867e-08	9.2601141e-08	9.2587612e-08	9.2584848e-08	9.2554757e-08	9.2422496e-08	9.2609149e-08	9.2732847e-08	9.2855721e-08	9.2853789e-08	9.2560278e-08	9.2551161e-08	9.2539842e-08	9.2693085e-08	9.2635659e-08	9.2481031e-08	9.2709378e-08	9.2627374e-08	9.2573252e-08	9.2692538e-08	9.2605006e-08	9.2561379e-08	9.2575462e-08	9.2659128e-08	9.2481031e-08	9.2531558e-08	9.2565521e-08	9.2642836e-08	9.2681212e-08	9.2662717e-08	9.2618812e-08	9.2595897e-08	9.2624056e-08	9.250892e-08	9.2469712e-08	9.241311e-08	9.2409515e-08	9.2565521e-08	9.2738922e-08	9.2653053e-08	9.2449277e-08	9.2702756e-08	9.2565799e-08	9.2449277e-08	9.2342418e-08	9.2534599e-08	9.2520516e-08	9.2529902e-08	9.2764047e-08	9.2609703e-08	9.2669893e-08	9.2473023e-08	9.2574638e-08	9.2485173e-08	9.2639795e-08	9.2719041e-08	9.2669069e-08	9.2571042e-08	9.2610527e-08	9.2613845e-08	9.2534044e-08	9.2561102e-08	9.2527145e-08	9.2621299e-08	9.2624056e-08	9.2555858e-08	9.2632895e-08	9.2565244e-08	9.2389364e-08	9.2363962e-08	9.2513062e-08	9.2553925e-08	9.2503122e-08	9.2596999e-08	9.2748039e-08	9.271573e-08	9.2728158e-08	9.2543431e-08	9.2579882e-08	9.2599763e-08	9.2591755e-08	9.2589822e-08	9.2752728e-08	9.2669893e-08	9.2746106e-08	9.25357e-08	9.269916e-08	9.2760182e-08	9.3073027e-08	9.2954018e-08	9.2579327e-08	9.2612737e-08	9.2439059e-08	9.2767088e-08	9.258347e-08	9.2592309e-08	9.2555034e-08	9.2556689e-08	9.2460326e-08	9.2508643e-08	9.2503676e-08	9.2296034e-08	9.2549783e-08	9.2755769e-08	9.2523557e-08	9.2610527e-08	9.2538464e-08	9.2658851e-08	9.2198839e-08	9.2659953e-08	9.2507541e-08	9.2584024e-08	9.2566907e-08	9.2596174e-08	9.2524381e-08	9.2763777e-08	9.2240256e-08	9.1642193e-08	9.1649923e-08	9.2069065e-08	9.2295203e-08	9.2040906e-08	9.2969756e-08	9.4372425e-08	9.3718029e-08	9.3587147e-08	9.3590188e-08	9.340188e-08	9.3251394e-08	9.265554e-08	9.3617523e-08	9.4281859e-08	9.4174169e-08	9.3209977e-08	9.2261523e-08	9.2432714e-08	9.2648911e-08	9.2617157e-08	9.2549783e-08	9.2690883e-08	9.2658297e-08	9.2484619e-08	9.2543708e-08	9.2539842e-08	9.2487937e-08	9.2639795e-08	9.2659405e-08	9.2601418e-08	9.2642281e-08	9.2699992e-08	9.2814027e-08	9.2621853e-08	9.2416975e-08	9.2618258e-08	9.261246e-08	9.2838604e-08	9.2683699e-08	9.2563589e-08	9.2618258e-08	9.2718764e-08	9.2693639e-08	9.2598384e-08	9.2682598e-08	9.2688396e-08	9.2443202e-08	9.2565521e-08	9.273257e-08	9.2725116e-08
9.2528801e-08	9.2560278e-08	9.262682e-08	9.2577395e-08	9.2484072e-08	9.2567731e-08	9.2664926e-08	9.284026e-08	9.2593687e-08	9.2535423e-08	9.2678178e-08	9.2855998e-08	9.2565799e-08	9.2665474e-08	9.2697782e-08	9.2723184e-08	9.2600587e-08	9.2601972e-08	9.2575462e-08	9.2662994e-08	9.2457007e-08	9.2510021e-08	9.2353744e-08	9.2464468e-08	9.2427463e-08	9.245646e-08	9.2563312e-08	9.2535423e-08	9.2593133e-08	9.2666582e-08	9.2616325e-08	9.2560001e-08	9.2544816e-08	9.2801052e-08	9.2878913e-08	9.2580436e-08	9.2564143e-08	9.2519137e-08	9.2580436e-08	9.2620191e-08	9.2747207e-08	9.274472e-08	9.2830042e-08	9.2761013e-08	9.2642004e-08	9.2743619e-08	9.2757425e-08	9.273257e-08	9.2464468e-08	9.253791e-08	9.2634551e-08	9.2788625e-08	9.2620745e-08	9.2615778e-08	9.2387701e-08	9.2572151e-08	9.2540951e-08	9.2640903e-08	9.2462258e-08	9.2390742e-08	9.2588166e-08	9.2578503e-08	9.2688396e-08	9.2618258e-08	9.2651945e-08	9.2638693e-08	9.2716832e-08	9.2863729e-08	9.2793869e-08	9.2774542e-08	9.2788902e-08	9.266023e-08	9.2766257e-08	9.2548127e-08	9.260777e-08	9.2706621e-08	9.2574361e-08	9.2634274e-08	9.2614123e-08	9.269143e-08	9.2797734e-08	9.2854066e-08	9.2736435e-08	9.2624887e-08	9.2740855e-08	9.2768744e-08	9.2683699e-08	9.2630962e-08	9.2553648e-08	9.2595343e-08	9.2589545e-08	9.2363685e-08	9.2597276e-08	9.2611359e-08	9.2563312e-08	9.245425e-08	9.2411447e-08	9.2525489e-08	9.2599485e-08	9.2604729e-08	9.2552547e-08	9.2658851e-08	9.2578503e-08	9.2524104e-08	9.2462528e-08	9.2622678e-08	9.2782273e-08	9.2830867e-08	9.2618535e-08	9.2827555e-08	9.2659953e-08	9.2558345e-08	9.2701924e-08	9.2627374e-08	9.2569387e-08	9.2690605e-08	9.2750241e-08	9.2660784e-08	9.2649188e-08	9.2592032e-08	9.2606115e-08	9.260004e-08	9.2796355e-08	9.2597553e-08	9.2660507e-08	9.2570772e-08	9.2487937e-08	9.2375558e-08	9.256442e-08	9.2595066e-08	9.2649465e-08	9.2706891e-08	9.2370584e-08	9.2432714e-08	9.2377213e-08	9.2530456e-08	9.2647255e-08	9.2651945e-08	9.272236e-08	9.2743342e-08	9.2608872e-08	9.2691984e-08	9.2596721e-08	9.2744166e-08	9.2438512e-08	9.2664926e-08	9.2581537e-08	9.2593687e-08	9.2638416e-08	9.2531558e-08	9.2651668e-08	9.2606939e-08	9.2539018e-08	9.2774819e-08	9.2556689e-08	9.2582091e-08	9.3002889e-08	9.2938556e-08	9.286704e-08	9.2942699e-08	9.2790003e-08	9.2752451e-08	9.2582091e-08	9.2221761e-08	9.1910024e-08	9.0141505e-08	9.2146102e-08	9.2600587e-08	9.2331653e-08	9.2413934e-08	9.3537729e-08	9.4034732e-08	9.2885543e-08	9.2192217e-08	9.2875048e-08	9.3714718e-08	9.3753648e-08	9.3107261e-08	9.3039887e-08	9.2474131e-08	9.2041454e-08	9.3555947e-08	9.4571504e-08	9.390827e-08	9.3666948e-08	9.3286459e-08	9.3027467e-08	9.2960917e-08	9.2912046e-08	9.3157517e-08	9.2966168e-08	9.1697139e-08	9.039443e-08	9.0289504e-08	9.2101097e-08	9.2338283e-08	9.26456e-08	9.2598654e-08	9.2579604e-08	9.2775373e-08	9.3164971e-08	9.304155e-08	9.2423598e-08	9.2313705e-08	9.2490417e-08	9.258126e-08	9.2614123e-08	9.2766534e-08	9.288609e-08	9.2611913e-08	9.2382457e-08	9.2241919e-08	9.2194149e-08	9.2251028e-08	9.2533767e-08	9.2512231e-08	9.2640349e-08	9.2772055e-08	9.2758249e-08	9.2770399e-08	9.2777583e-08	9.2665474e-08	9.4053789e-08	9.3348859e-08	9.4737722e-08	9.3612556e-08	9.2706344e-08	9.264118e-08	9.2546472e-08	9.2622955e-08	9.2395709e-08	9.254012e-08	9.2451764e-08	9.2393776e-08	9.2673481e-08	9.2745552e-08	9.2578226e-08	9.2696951e-08	9.2608595e-08	9.2624333e-08	9.2462805e-08	9.2418077e-08	9.2545918e-08	9.2595343e-08	9.2629861e-08	9.253791e-08	9.2651668e-08	9.2780617e-08	9.2553101e-08	9.2519137e-08	9.2543985e-08	9.253349e-08	9.2633449e-08	9.2788071e-08	9.2572151e-08	9.2657196e-08	9.2590646e-08	9.2429673e-08	9.2416421e-08	9.2460326e-08	9.26768e-08	9.2686186e-08	9.2671826e-08	9.275908e-08	9.2568285e-08	9.2535423e-08	9.2694748e-08	9.2503946e-08	9.2602519e-08	9.2675968e-08	9.2661061e-08	9.2582646e-08	9.2663818e-08	9.2676245e-08	9.2484342e-08	9.245673e-08	9.2474401e-08	9.2360366e-08	9.2360096e-08	9.2391019e-08	9.258347e-08	9.2569941e-08	9.2615778e-08	9.2516373e-08	9.24733e-08	9.2620745e-08	9.2719873e-08	9.2648079e-08	9.2801599e-08	9.2746376e-08	9.2752728e-08	9.280933e-08	9.2779239e-08	9.3432249e-08	9.3618901e-08	9.3475599e-08	9.4315823e-08	9.5146099e-08	9.4105417e-08	9.2966992e-08	9.1939292e-08	9.1033357e-08	9.0099256e-08	8.8308653e-08	8.976599e-08	9.1559635e-08	9.2260969e-08	9.253349e-08	9.2505331e-08	9.2557237e-08	9.2698059e-08	9.2424983e-08	9.2398196e-08	9.2497878e-08	9.2419732e-08	9.2452595e-08	9.2687564e-08	9.2933583e-08	9.2816791e-08	9.2714352e-08	9.2568008e-08	9.2602249e-08	9.2651945e-08	9.2824244e-08	9.2731192e-08	9.2680111e-08	9.2747761e-08	9.2558622e-08	9.2607216e-08	9.2604729e-08	9.2429119e-08	9.2435748e-08	9.2386323e-08	9.2475233e-08	9.260777e-08	9.2578503e-08	9.259783e-08	9.2600317e-08	9.2661061e-08	9.2815405e-08	9.2473023e-08	9.2704958e-08	9.2792767e-08	9.2583747e-08	9.2490971e-08	9.2743342e-08	9.2579604e-08	9.2480477e-08	9.2654432e-08	9.2796633e-08	9.2719318e-08	9.2579604e-08	9.2554203e-08	9.2523003e-08	9.2626543e-08	9.2549229e-08	9.2526314e-08	9.2439613e-08	9.2484342e-08	9.2532666e-08	9.2375558e-08	9.2472469e-08	9.2683976e-08	9.2565521e-08	9.2578226e-08	9.2622123e-08	9.2537363e-08	9.2535423e-08	9.2782827e-08	9.2719873e-08	9.2669616e-08	9.2729536e-08	9.2596174e-08	9.2545918e-08	9.2642004e-08	9.2663271e-08	9.2716007e-08	9.2701647e-08	9.2619644e-08	9.2720697e-08	9.2582091e-08	9.2614947e-08	9.269143e-08	9.2820102e-08	9.2741409e-08	9.2582646e-08	9.2575739e-08	9.2362029e-08	9.2465292e-08	9.2539565e-08	9.2570495e-08	9.2731192e-08	9.2674313e-08	9.2826731e-08	9.2844402e-08	9.2646147e-08	9.2620191e-08	9.2637315e-08	9.2564967e-08	9.2719318e-08	9.2734233e-08	9.2634828e-08	9.2558622e-08	9.250892e-08	9.2517752e-08	9.2557237e-08	9.2770954e-08	9.265581e-08	9.256911e-08	9.2658851e-08	9.2519684e-08	9.2553371e-08	9.2517482e-08	9.2648911e-08	9.244679e-08	9.2410069e-08	9.2598107e-08	9.2623509e-08	9.2603351e-08	9.2623232e-08	9.2555034e-08	9.2662994e-08	9.2695572e-08	9.265581e-08	9.2671279e-08	9.2762392e-08	9.2696951e-08	9.2685084e-08	9.2486829e-08	9.2632895e-08	9.2666305e-08	9.3078825e-08	9.2839706e-08	9.3209145e-08	9.3420653e-08	9.2992394e-08	9.2748309e-08	9.2581537e-08	9.2802431e-08	9.2704134e-08	9.2876427e-08	9.2784759e-08	9.2803809e-08	9.2856546e-08	9.2849646e-08	9.2745829e-08	9.2510298e-08	9.2528246e-08	9.2696126e-08	9.2818446e-08	9.2658851e-08	9.2622123e-08	9.3387243e-08	9.2810716e-08	9.2590376e-08	9.2478544e-08	9.2737267e-08	9.2666028e-08	9.2738645e-08	9.2610527e-08	9.2428294e-08	9.1951719e-08	9.1427928e-08	9.1174179e-08	9.1280761e-08	9.2279194e-08	9.3314348e-08	9.3353833e-08	9.3398285e-08	9.2999578e-08	9.3787058e-08	9.4647433e-08	9.4404726e-08	9.4427648e-08	9.3609792e-08	9.3485539e-08	9.3703392e-08	9.399939e-08	9.3753926e-08	9.2744443e-08	9.2629584e-08	9.2640626e-08	9.2632064e-08	9.2693362e-08	9.2779239e-08	9.2730637e-08	9.262461e-08	9.2627651e-08	9.2719873e-08	9.2532389e-08	9.241338e-08	9.2901004e-08	9.2856823e-08	9.2690051e-08	9.2430227e-08	9.2511684e-08	9.2555581e-08	9.2659675e-08	9.2618812e-08	9.2419732e-08	9.2606115e-08	9.2691153e-08	9.2715453e-08	9.2720427e-08	9.2619089e-08	9.263124e-08	9.2553925e-08	9.2558622e-08	9.2707999e-08	9.274914e-08	9.2873115e-08	9.2871737e-08
9.258568e-08	9.2556689e-08	9.2507264e-08	9.2524935e-08	9.2613291e-08	9.2703303e-08	9.2650566e-08	9.2666582e-08	9.2683976e-08	9.2666305e-08	9.2725948e-08	9.2506987e-08	9.2694748e-08	9.2698336e-08	9.260004e-08	9.2486552e-08	9.2556135e-08	9.2574638e-08	9.2616055e-08	9.265802e-08	9.2604729e-08	9.248987e-08	9.2284715e-08	9.2520239e-08	9.2480477e-08	9.2770399e-08	9.272236e-08	9.2677901e-08	9.2768467e-08	9.2656919e-08	9.2560001e-08	9.2663818e-08	9.2630685e-08	9.2509474e-08	9.2633172e-08	9.2580436e-08	9.25912e-08	9.2662994e-08	9.2673211e-08	9.2729536e-08	9.2564697e-08	9.274914e-08	9.2659128e-08	9.2662717e-08	9.2756039e-08	9.2606385e-08	9.2615778e-08	9.2693917e-08	9.2701647e-08	9.253322e-08	9.2467502e-08	9.2532389e-08	9.2666028e-08	9.2575739e-08	9.2604452e-08	9.2598384e-08	9.2743896e-08	9.2679279e-08	9.2630962e-08	9.2525489e-08	9.2582916e-08	9.2736435e-08	9.2725948e-08	9.2798011e-08	9.2537633e-08	9.2738922e-08	9.2841361e-08	9.2647802e-08	9.2545093e-08	9.250892e-08	9.2649735e-08	9.2548127e-08	9.2546749e-08	9.2794423e-08	9.2735057e-08	9.2685084e-08	9.2638693e-08	9.2578503e-08	9.2724292e-08	9.2891618e-08	9.2584301e-08	9.2490417e-08	9.2523827e-08	9.2562765e-08	9.2509197e-08	9.2603074e-08	9.2580706e-08	9.256911e-08	9.2594512e-08	9.2601418e-08	9.2590099e-08	9.2610527e-08	9.2601418e-08	9.274693e-08	9.2507541e-08	9.253791e-08	9.2608872e-08	9.2848545e-08	9.270358e-08	9.3044584e-08	9.2797734e-08	9.2869527e-08	9.2801052e-08	9.2750518e-08	9.2646424e-08	9.230763e-08	9.2407582e-08	9.262461e-08	9.2998199e-08	9.2861796e-08	9.2699992e-08	9.2704958e-08	9.2569387e-08	9.263124e-08	9.268232e-08	9.2539842e-08	9.2615501e-08	9.2612737e-08	9.25045e-08	9.2527422e-08	9.2659675e-08	9.2600864e-08	9.2607493e-08	9.274914e-08	9.2572975e-08	9.2518029e-08	9.2601972e-08	9.2635105e-08	9.2488207e-08	9.261025e-08	9.2754384e-08	9.251665e-08	9.2772332e-08	9.2539842e-08	9.2633172e-08	9.2598384e-08	9.260777e-08	9.2615501e-08	9.2560555e-08	9.2541228e-08	9.2679556e-08	9.2616055e-08	9.2536531e-08	9.2547026e-08	9.2745275e-08	9.2525489e-08	9.2769021e-08	9.2615778e-08	9.2580436e-08	9.2632341e-08	9.271352e-08	9.2549506e-08	9.2594789e-08	9.2401507e-08	9.2534044e-08	9.2635382e-08	9.2643667e-08	9.307275e-08	9.340436e-08	9.2725948e-08	9.283805e-08	9.2850478e-08	9.2765156e-08	9.2423598e-08	9.153672e-08	8.9741135e-08	9.1019828e-08	9.1464372e-08	9.1935426e-08	9.2902383e-08	9.2918953e-08	9.212733e-08	9.2251852e-08	9.3207767e-08	9.283584e-08	9.2510298e-08	9.2299068e-08	9.1792401e-08	9.2155489e-08	9.2352089e-08	9.2313151e-08	9.2590923e-08	9.2991293e-08	9.3074682e-08	9.3475322e-08	9.3240899e-08	9.2788625e-08	9.2096954e-08	9.1717851e-08	9.1754572e-08	9.1886001e-08	9.1359453e-08	9.0888399e-08	9.0706436e-08	9.1769209e-08	9.2193041e-08	9.2544262e-08	9.2585957e-08	9.256663e-08	9.2873115e-08	9.2747484e-08	9.2838604e-08	9.2725671e-08	9.1865573e-08	9.188269e-08	9.2439059e-08	9.2602797e-08	9.2255725e-08	9.2219551e-08	9.3240075e-08	9.2687287e-08	9.2490694e-08	9.2606115e-08	9.2853234e-08	9.2629584e-08	9.2909289e-08	9.2853789e-08	9.2673758e-08	9.2637038e-08	9.2693639e-08	9.2620468e-08	9.2159908e-08	9.0672472e-08	9.0336165e-08	9.1130829e-08	9.2277261e-08	9.2161017e-08	9.2302663e-08	9.2627374e-08	9.2582916e-08	9.2753005e-08	9.2770676e-08	9.2639247e-08	9.2704688e-08	9.2649465e-08	9.2560278e-08	9.2689774e-08	9.2633996e-08	9.2551161e-08	9.253349e-08	9.2527422e-08	9.2600587e-08	9.2548682e-08	9.2688396e-08	9.263676e-08	9.2412002e-08	9.2588991e-08	9.2509474e-08	9.2513616e-08	9.2507541e-08	9.2552824e-08	9.2652499e-08	9.2480477e-08	9.2485173e-08	9.2577949e-08	9.2521617e-08	9.2529355e-08	9.2690883e-08	9.2703026e-08	9.2705235e-08	9.2749417e-08	9.275135e-08	9.2692261e-08	9.2656641e-08	9.2649188e-08	9.2539565e-08	9.2504777e-08	9.2587335e-08	9.2527692e-08	9.2442377e-08	9.2471922e-08	9.2584848e-08	9.2599485e-08	9.2513339e-08	9.2392121e-08	9.2333032e-08	9.2211543e-08	9.227643e-08	9.2376936e-08	9.2502844e-08	9.2528246e-08	9.2598384e-08	9.2607216e-08	9.2863729e-08	9.2876704e-08	9.2753559e-08	9.2854066e-08	9.2835009e-08	9.274472e-08	9.2764324e-08	9.2853234e-08	9.2802985e-08	9.3025811e-08	9.2313705e-08	9.4021203e-08	9.3160274e-08	9.3935057e-08	9.2744997e-08	9.3539931e-08	9.1679745e-08	9.0614215e-08	9.0216609e-08	8.8908372e-08	8.9379981e-08	9.0688488e-08	9.1023416e-08	9.1889042e-08	9.2422496e-08	9.2447621e-08	9.2588991e-08	9.2809607e-08	9.2850748e-08	9.2632341e-08	9.2505609e-08	9.2677901e-08	9.2689497e-08	9.2738098e-08	9.2660784e-08	9.2657196e-08	9.2665751e-08	9.2790557e-08	9.2794146e-08	9.2700269e-08	9.2639247e-08	9.2573252e-08	9.2468603e-08	9.2414211e-08	9.2417523e-08	9.2580436e-08	9.2616325e-08	9.2859032e-08	9.269143e-08	9.2529078e-08	9.2563035e-08	9.2478821e-08	9.2591478e-08	9.2510575e-08	9.2553648e-08	9.2668238e-08	9.2754384e-08	9.2940766e-08	9.2841084e-08	9.2915911e-08	9.2851302e-08	9.2762114e-08	9.2668515e-08	9.299599e-08	9.3141779e-08	9.2817892e-08	9.2467779e-08	9.2483795e-08	9.2601972e-08	9.2671002e-08	9.2609149e-08	9.2508365e-08	9.2615778e-08	9.2483518e-08	9.2467779e-08	9.2644768e-08	9.2706621e-08	9.2665751e-08	9.262903e-08	9.2569664e-08	9.2540674e-08	9.2693917e-08	9.2735611e-08	9.2699437e-08	9.2746653e-08	9.2700269e-08	9.2755492e-08	9.2784205e-08	9.2862344e-08	9.300372e-08	9.2738645e-08	9.2586781e-08	9.2525212e-08	9.2561933e-08	9.2467225e-08	9.2708824e-08	9.2572975e-08	9.2750518e-08	9.2719596e-08	9.2651398e-08	9.2510298e-08	9.2578503e-08	9.2527692e-08	9.2416698e-08	9.2632064e-08	9.2603351e-08	9.2661608e-08	9.2693085e-08	9.265802e-08	9.2543708e-08	9.2632341e-08	9.2587889e-08	9.2739199e-08	9.2783651e-08	9.2647802e-08	9.2648634e-08	9.2566907e-08	9.2489039e-08	9.2529625e-08	9.2405102e-08	9.2453696e-08	9.2496492e-08	9.2580159e-08	9.2556967e-08	9.267017e-08	9.2659405e-08	9.2558068e-08	9.2607493e-08	9.2651668e-08	9.2654709e-08	9.2442924e-08	9.2558345e-08	9.2674867e-08	9.2788348e-08	9.2934137e-08	9.2763223e-08	9.2662994e-08	9.2770676e-08	9.257657e-08	9.2611359e-08	9.2729259e-08	9.2690328e-08	9.258126e-08	9.2721251e-08	9.2624333e-08	9.273699e-08	9.2705235e-08	9.2853789e-08	9.3181534e-08	9.4318025e-08	9.4045227e-08	9.3184298e-08	9.2657473e-08	9.2794423e-08	9.2793869e-08	9.2640903e-08	9.2891888e-08	9.2744166e-08	9.2983839e-08	9.2996814e-08	9.2734233e-08	9.2709932e-08	9.2669893e-08	9.2593964e-08	9.2647532e-08	9.2488484e-08	9.256911e-08	9.2644491e-08	9.2752174e-08	9.2203258e-08	9.2056915e-08	9.2384113e-08	9.2713798e-08	9.2638139e-08	9.2585957e-08	9.2432437e-08	9.2212098e-08	9.2524658e-08	9.2469435e-08	9.2212375e-08	9.2069619e-08	9.1964694e-08	9.1358622e-08	9.2802431e-08	9.3156132e-08	9.351205e-08	9.3814947e-08	9.3682964e-08	9.4012094e-08	9.4603529e-08	9.3819637e-08	9.3272931e-08	9.3160828e-08	9.4059857e-08	9.4588621e-08	9.2795801e-08	9.2781718e-08	9.253101e-08	9.2589822e-08	9.2616602e-08	9.241559e-08	9.2522448e-08	9.2626543e-08	9.2676245e-08	9.2531835e-08	9.2525212e-08	9.2486829e-08	9.3197826e-08	9.4002154e-08	9.3468699e-08	9.2519684e-08	9.2567177e-08	9.2568563e-08	9.2556689e-08	9.2712419e-08	9.2685355e-08	9.2843848e-08	9.276598e-08	9.2750518e-08	9.2630685e-08	9.2555304e-08	9.2849092e-08	9.2611636e-08	9.2677347e-08	9.3063086e-08	9.3004822e-08	9.2776197e-08	9.2645045e-08	9.262682e-08
9.2650566e-08	9.2694748e-08	9.2726225e-08	9.263676e-08	9.2465015e-08	9.2431328e-08	9.2560555e-08	9.2613291e-08	9.2563589e-08	9.2659675e-08	9.2571042e-08	9.2677901e-08	9.2595343e-08	9.2553371e-08	9.2606115e-08	9.2548404e-08	9.2471367e-08	9.2610527e-08	9.2635659e-08	9.2744997e-08	9.2601695e-08	9.2707445e-08	9.2758249e-08	9.2611359e-08	9.2598107e-08	9.2506156e-08	9.2602519e-08	9.259341e-08	9.2440992e-08	9.2649465e-08	9.2722907e-08	9.2710209e-08	9.2723184e-08	9.2579882e-08	9.2526037e-08	9.2559446e-08	9.2631517e-08	9.2704958e-08	9.265581e-08	9.2598931e-08	9.270358e-08	9.251886e-08	9.2700269e-08	9.2731469e-08	9.2555034e-08	9.2563035e-08	9.2562487e-08	9.2354846e-08	9.2393229e-08	9.2576016e-08	9.2627097e-08	9.2502013e-08	9.259562e-08	9.2676245e-08	9.2758803e-08	9.2767912e-08	9.2648357e-08	9.2467225e-08	9.2544262e-08	9.2750518e-08	9.2730915e-08	9.2758526e-08	9.2674313e-08	9.2496215e-08	9.2739199e-08	9.2825623e-08	9.2518306e-08	9.2667683e-08	9.2725948e-08	9.2786692e-08	9.2558345e-08	9.2702201e-08	9.2815682e-08	9.2699992e-08	9.2596721e-08	9.2642836e-08	9.2635659e-08	9.2761013e-08	9.2689497e-08	9.2738368e-08	9.259341e-08	9.264339e-08	9.2588444e-08	9.2633996e-08	9.2913432e-08	9.2721528e-08	9.2551161e-08	9.2553371e-08	9.2465569e-08	9.2443756e-08	9.2439613e-08	9.2669893e-08	9.2646424e-08	9.2451486e-08	9.2567177e-08	9.2647255e-08	9.2741963e-08	9.2653053e-08	9.2650289e-08	9.2399304e-08	9.2639247e-08	9.2586511e-08	9.268895e-08	9.262461e-08	9.2601418e-08	9.2642559e-08	9.2644491e-08	9.2642836e-08	9.260998e-08	9.283805e-08	9.2937178e-08	9.2783104e-08	9.2654709e-08	9.2585402e-08	9.2598384e-08	9.255006e-08	9.2611081e-08	9.2560555e-08	9.2680665e-08	9.268453e-08	9.259562e-08	9.2496215e-08	9.2468881e-08	9.2325024e-08	9.2628753e-08	9.2640072e-08	9.2684253e-08	9.2659128e-08	9.2703026e-08	9.2802431e-08	9.2527145e-08	9.267459e-08	9.2556967e-08	9.259783e-08	9.2673481e-08	9.2770954e-08	9.2690051e-08	9.2522448e-08	9.2470266e-08	9.2607493e-08	9.2622678e-08	9.2600587e-08	9.2568563e-08	9.2528524e-08	9.2580159e-08	9.2741132e-08	9.2567731e-08	9.2472746e-08	9.2514718e-08	9.2788625e-08	9.2690605e-08	9.2646147e-08	9.2619921e-08	9.2769575e-08	9.2860141e-08	9.3043752e-08	9.3885355e-08	9.4293732e-08	9.3551257e-08	9.3667779e-08	9.2678178e-08	9.2816514e-08	9.2465292e-08	9.1585314e-08	9.0502667e-08	9.1091891e-08	9.1495572e-08	9.1598565e-08	9.2128431e-08	9.177694e-08	9.1040533e-08	9.110736e-08	9.2138649e-08	9.2138649e-08	9.2798011e-08	9.1706802e-08	9.1104042e-08	9.125867e-08	9.1817249e-08	9.2154941e-08	9.2797457e-08	9.2508643e-08	9.2064099e-08	9.2268699e-08	9.1417434e-08	9.1192128e-08	9.1452222e-08	9.2025168e-08	9.2846882e-08	9.2792213e-08	9.2021025e-08	9.243216e-08	9.2574638e-08	9.2530733e-08	9.272236e-08	9.2538741e-08	9.2674313e-08	9.2684807e-08	9.2717663e-08	9.256442e-08	9.2728158e-08	9.2816791e-08	9.3021114e-08	9.3439979e-08	9.2915911e-08	9.2518583e-08	9.2637862e-08	9.2697228e-08	9.2691153e-08	9.4152085e-08	9.3057835e-08	9.2743896e-08	9.275135e-08	9.2582091e-08	9.2654986e-08	9.2576293e-08	9.2560555e-08	9.270358e-08	9.3433357e-08	9.2940489e-08	9.2726495e-08	9.2470536e-08	9.1418812e-08	8.9367553e-08	8.8924665e-08	9.0334787e-08	9.2212645e-08	9.2646701e-08	9.2582368e-08	9.2617434e-08	9.264587e-08	9.2987705e-08	9.2770676e-08	9.2594512e-08	9.283805e-08	9.279028e-08	9.2512508e-08	9.2496492e-08	9.2483241e-08	9.254012e-08	9.2572428e-08	9.2573252e-08	9.2707168e-08	9.2667406e-08	9.2635382e-08	9.2780894e-08	9.2520516e-08	9.2391296e-08	9.2590646e-08	9.2624887e-08	9.2498702e-08	9.2513616e-08	9.2709655e-08	9.2608872e-08	9.256442e-08	9.2613568e-08	9.2512508e-08	9.2527422e-08	9.2492073e-08	9.255227e-08	9.2625719e-08	9.2687287e-08	9.2762946e-08	9.2662162e-08	9.254012e-08	9.2587058e-08	9.25357e-08	9.2417245e-08	9.237003e-08	9.2672103e-08	9.2750518e-08	9.2453696e-08	9.2466671e-08	9.2372794e-08	9.2445134e-08	9.2520239e-08	9.26768e-08	9.276571e-08	9.2789179e-08	9.2724015e-08	9.2760459e-08	9.2747207e-08	9.2878913e-08	9.2767088e-08	9.2712419e-08	9.2567454e-08	9.2617988e-08	9.2642559e-08	9.2858755e-08	9.2707999e-08	9.2793591e-08	9.2865939e-08	9.2585125e-08	9.3499899e-08	9.3024425e-08	9.348858e-08	9.4016784e-08	9.2515549e-08	9.2506433e-08	9.0770769e-08	9.0196451e-08	9.002968e-08	8.9682047e-08	9.1124754e-08	9.1059313e-08	9.1736069e-08	9.226207e-08	9.2801599e-08	9.2674867e-08	9.2574638e-08	9.24109e-08	9.2397642e-08	9.2451486e-08	9.2685909e-08	9.2632618e-08	9.2686463e-08	9.2779786e-08	9.2758803e-08	9.2800221e-08	9.2678178e-08	9.2524935e-08	9.2495391e-08	9.2653877e-08	9.2546195e-08	9.2564967e-08	9.247772e-08	9.2518029e-08	9.2592856e-08	9.2697228e-08	9.2633726e-08	9.2495945e-08	9.2623786e-08	9.2543431e-08	9.2459217e-08	9.2647802e-08	9.2762669e-08	9.2734503e-08	9.2720427e-08	9.2677077e-08	9.2759358e-08	9.2588444e-08	9.2551993e-08	9.2492627e-08	9.2647802e-08	9.2651121e-08	9.2788902e-08	9.2444033e-08	9.2551161e-08	9.2550614e-08	9.2582646e-08	9.2760459e-08	9.2725116e-08	9.2568008e-08	9.264587e-08	9.2753559e-08	9.2548127e-08	9.2666859e-08	9.2697782e-08	9.2538741e-08	9.2509197e-08	9.2558068e-08	9.255448e-08	9.2478544e-08	9.2601141e-08	9.2593964e-08	9.266023e-08	9.2604182e-08	9.2480207e-08	9.2560001e-08	9.2588714e-08	9.2754661e-08	9.2684807e-08	9.2543431e-08	9.2511407e-08	9.2556135e-08	9.2567731e-08	9.2526037e-08	9.2692261e-08	9.2638416e-08	9.2849369e-08	9.2575185e-08	9.2643937e-08	9.2697782e-08	9.2753282e-08	9.2520793e-08	9.2404548e-08	9.2611913e-08	9.270137e-08	9.2906525e-08	9.28571e-08	9.280906e-08	9.2739477e-08	9.2560001e-08	9.2530179e-08	9.2485173e-08	9.2520516e-08	9.2511954e-08	9.2763777e-08	9.2662439e-08	9.2415867e-08	9.2400406e-08	9.2434924e-08	9.24733e-08	9.2591755e-08	9.2669616e-08	9.2673211e-08	9.2637862e-08	9.2665204e-08	9.2638693e-08	9.2614947e-08	9.2535423e-08	9.259562e-08	9.2529078e-08	9.2602249e-08	9.2684807e-08	9.2797187e-08	9.2642559e-08	9.2576293e-08	9.2503399e-08	9.2669339e-08	9.2648357e-08	9.2664095e-08	9.2682875e-08	9.2517752e-08	9.2399304e-08	9.2625164e-08	9.2613291e-08	9.2671002e-08	9.2631517e-08	9.2755492e-08	9.2985218e-08	9.4261701e-08	9.3737079e-08	9.2710209e-08	9.0773533e-08	9.3272099e-08	9.3821299e-08	9.3378134e-08	9.3866028e-08	9.3549325e-08	9.4002701e-08	9.3622766e-08	9.3261058e-08	9.3563678e-08	9.3061423e-08	9.2559723e-08	9.2751904e-08	9.2655263e-08	9.26456e-08	9.2514995e-08	9.2662439e-08	9.2482964e-08	9.2491248e-08	9.2647255e-08	9.2680942e-08	9.246115e-08	9.2403717e-08	9.2478544e-08	9.2518306e-08	9.2620468e-08	9.2518029e-08	9.2648079e-08	9.2709101e-08	9.2431328e-08	9.3015871e-08	9.1729447e-08	9.2391844e-08	9.2024337e-08	9.2350703e-08	9.2595343e-08	9.2534322e-08	9.1902017e-08	9.1050474e-08	9.3609238e-08	9.3816602e-08	9.4060688e-08	9.3872927e-08	9.416727e-08	9.1655721e-08	9.2962303e-08	9.2566076e-08	9.2614947e-08	9.2509474e-08	9.2701093e-08	9.2542052e-08	9.2574908e-08	9.2574638e-08	9.2600864e-08	9.2738368e-08	9.267017e-08	9.2957606e-08	9.49045e-08	9.494812e-08	9.3342237e-08	9.2738645e-08	9.2741686e-08	9.2633449e-08	9.2694748e-08	9.2718217e-08	9.2523003e-08	9.2496215e-08	9.2464468e-08	9.2435194e-08	9.2449e-08	9.2609149e-08	9.28571e-08	9.2789726e-08	9.2353467e-08	9.2449e-08	9.2549783e-08	9.2540674e-08	9.2341871e-08
9.2620468e-08	9.259341e-08	9.2671549e-08	9.2605838e-08	9.2838327e-08	9.2639247e-08	9.263124e-08	9.2661338e-08	9.2620745e-08	9.2617988e-08	9.2560832e-08	9.2593133e-08	9.2511129e-08	9.2617988e-08	9.2480207e-08	9.2607493e-08	9.2777853e-08	9.2624333e-08	9.2766257e-08	9.2402615e-08	9.2358988e-08	9.2475233e-08	9.2539295e-08	9.2672103e-08	9.2654709e-08	9.2774819e-08	9.2627097e-08	9.2612737e-08	9.2649188e-08	9.2644214e-08	9.2670447e-08	9.265554e-08	9.2507264e-08	9.2502844e-08	9.2620191e-08	9.2695849e-08	9.2771778e-08	9.2622955e-08	9.2642559e-08	9.2635105e-08	9.2539842e-08	9.2621299e-08	9.2511407e-08	9.2452865e-08	9.2450932e-08	9.2577672e-08	9.2509474e-08	9.251886e-08	9.2651668e-08	9.2657473e-08	9.273699e-08	9.2659953e-08	9.2688396e-08	9.2580159e-08	9.2608872e-08	9.2425807e-08	9.2352089e-08	9.2564697e-08	9.2649465e-08	9.2668792e-08	9.274693e-08	9.2572975e-08	9.267459e-08	9.2795254e-08	9.2765156e-08	9.2714899e-08	9.26456e-08	9.2628198e-08	9.2673758e-08	9.2479929e-08	9.2629307e-08	9.2640072e-08	9.2466124e-08	9.2483241e-08	9.2486829e-08	9.2559723e-08	9.2547026e-08	9.2624333e-08	9.2616055e-08	9.2333309e-08	9.2580436e-08	9.2709378e-08	9.2631517e-08	9.2867595e-08	9.2829211e-08	9.2711865e-08	9.2529078e-08	9.2546195e-08	9.2565799e-08	9.2743896e-08	9.2695572e-08	9.262682e-08	9.2640349e-08	9.2584301e-08	9.256911e-08	9.2681212e-08	9.2835286e-08	9.2654986e-08	9.2673481e-08	9.2566076e-08	9.2775096e-08	9.2624056e-08	9.264587e-08	9.2603628e-08	9.268922e-08	9.2647255e-08	9.2420841e-08	9.2285816e-08	9.2247163e-08	9.2216787e-08	9.2548404e-08	9.2830042e-08	9.2935515e-08	9.2943523e-08	9.2673481e-08	9.2699715e-08	9.2635105e-08	9.2618535e-08	9.2491803e-08	9.2571874e-08	9.2582091e-08	9.2714352e-08	9.2653053e-08	9.2960917e-08	9.2761844e-08	9.2788348e-08	9.277592e-08	9.2779786e-08	9.2866486e-08	9.2598931e-08	9.2702479e-08	9.2580159e-08	9.2625442e-08	9.2830319e-08	9.2523003e-08	9.2525489e-08	9.2608317e-08	9.2652776e-08	9.267459e-08	9.2600864e-08	9.2556689e-08	9.2650843e-08	9.2561102e-08	9.2520239e-08	9.2472199e-08	9.2487106e-08	9.2790003e-08	9.2781171e-08	9.2746653e-08	9.2791112e-08	9.2638139e-08	9.2690328e-08	9.2678732e-08	9.2652776e-08	9.2745552e-08	9.2712966e-08	9.209613e-08	9.1799023e-08	9.0202803e-08	9.2003354e-08	9.2847436e-08	9.2617434e-08	9.1902017e-08	9.08028e-08	9.1237958e-08	9.2576016e-08	9.2905694e-08	9.3009518e-08	9.2391574e-08	9.2403994e-08	9.2094467e-08	9.2484072e-08	9.259341e-08	9.2819825e-08	9.2801599e-08	9.2396263e-08	9.208177e-08	9.1877716e-08	9.1718121e-08	9.1850104e-08	9.1736347e-08	9.2146657e-08	9.2346291e-08	9.3187062e-08	9.2829765e-08	9.2548959e-08	9.2924751e-08	9.2926683e-08	9.2350703e-08	9.256221e-08	9.3493547e-08	9.3318214e-08	9.3474497e-08	9.3396629e-08	9.3021391e-08	9.3029946e-08	9.2880022e-08	9.2880846e-08	9.2629861e-08	9.2575739e-08	9.2810161e-08	9.1913613e-08	9.2464468e-08	9.1948408e-08	9.2012741e-08	9.2403994e-08	9.2346014e-08	9.2427186e-08	9.2568008e-08	9.211076e-08	9.2262901e-08	9.2855444e-08	9.2678178e-08	9.2778684e-08	9.2619089e-08	9.2536254e-08	9.2601972e-08	9.3278452e-08	9.3245319e-08	9.3158341e-08	9.2870351e-08	9.2874217e-08	9.2239155e-08	9.1351168e-08	9.089171e-08	9.1776663e-08	9.2388532e-08	9.2697782e-08	9.277344e-08	9.2701647e-08	9.26224e-08	9.2294655e-08	9.2786692e-08	9.2883056e-08	9.2669339e-08	9.246115e-08	9.2487383e-08	9.2479652e-08	9.244652e-08	9.2472469e-08	9.2673758e-08	9.2675144e-08	9.2813472e-08	9.2657196e-08	9.2601418e-08	9.2514441e-08	9.2614123e-08	9.2779239e-08	9.2684253e-08	9.2686463e-08	9.2781718e-08	9.298163e-08	9.254012e-08	9.2494837e-08	9.2609149e-08	9.2541775e-08	9.270137e-08	9.2602519e-08	9.2624056e-08	9.2684253e-08	9.2503676e-08	9.242774e-08	9.2386045e-08	9.2435748e-08	9.2471367e-08	9.2334965e-08	9.2504777e-08	9.2416144e-08	9.2487106e-08	9.2523557e-08	9.2492904e-08	9.2484342e-08	9.2542606e-08	9.2615501e-08	9.2735334e-08	9.2786969e-08	9.2835563e-08	9.2777306e-08	9.2664095e-08	9.2783104e-08	9.2656087e-08	9.2709932e-08	9.2633449e-08	9.2664649e-08	9.2709378e-08	9.2674867e-08	9.256663e-08	9.2646978e-08	9.2710756e-08	9.2666582e-08	9.2837773e-08	9.2358157e-08	9.3245873e-08	9.2225349e-08	9.189705e-08	9.3568374e-08	9.4225804e-08	9.2337174e-08	9.0687109e-08	9.0506255e-08	8.9122636e-08	9.0073577e-08	9.0312142e-08	9.1011543e-08	9.1776108e-08	9.2391844e-08	9.2420564e-08	9.2276707e-08	9.2530179e-08	9.2633726e-08	9.2595066e-08	9.2727049e-08	9.2878089e-08	9.2743619e-08	9.2776752e-08	9.2696126e-08	9.2635929e-08	9.2784759e-08	9.242774e-08	9.2611081e-08	9.2724839e-08	9.2896862e-08	9.2772055e-08	9.2563035e-08	9.2620191e-08	9.2805195e-08	9.2677624e-08	9.2736435e-08	9.2613845e-08	9.2594789e-08	9.2689774e-08	9.255227e-08	9.2694194e-08	9.2678455e-08	9.270579e-08	9.2584024e-08	9.2662994e-08	9.2860965e-08	9.2864283e-08	9.2719318e-08	9.2529355e-08	9.2521347e-08	9.2635929e-08	9.2756316e-08	9.2740855e-08	9.2391296e-08	9.2523827e-08	9.2240811e-08	9.2428571e-08	9.264339e-08	9.267017e-08	9.2635659e-08	9.2523557e-08	9.256884e-08	9.2420287e-08	9.2764324e-08	9.2811263e-08	9.2777583e-08	9.2770122e-08	9.2606662e-08	9.2574908e-08	9.2558622e-08	9.2643937e-08	9.261219e-08	9.2723184e-08	9.2587612e-08	9.263897e-08	9.2750241e-08	9.2645045e-08	9.2588444e-08	9.2494012e-08	9.2459771e-08	9.2345736e-08	9.248545e-08	9.2551993e-08	9.2620191e-08	9.2703026e-08	9.2699992e-08	9.2805465e-08	9.2659405e-08	9.2958985e-08	9.2756594e-08	9.2589268e-08	9.2247717e-08	9.2532112e-08	9.267017e-08	9.2715176e-08	9.2572975e-08	9.2605561e-08	9.2568285e-08	9.2663541e-08	9.258347e-08	9.267017e-08	9.2632895e-08	9.2542884e-08	9.24733e-08	9.2619644e-08	9.2443202e-08	9.2491248e-08	9.2581537e-08	9.2461981e-08	9.2520516e-08	9.2673481e-08	9.2738098e-08	9.2713243e-08	9.2766534e-08	9.2755769e-08	9.2807127e-08	9.2573252e-08	9.2596451e-08	9.2758803e-08	9.2618258e-08	9.253322e-08	9.2621022e-08	9.2764324e-08	9.2675144e-08	9.2621853e-08	9.2553371e-08	9.2594242e-08	9.2633172e-08	9.2703857e-08	9.2735611e-08	9.2630131e-08	9.2608317e-08	9.2739477e-08	9.2636206e-08	9.2726225e-08	9.2609149e-08	9.2720697e-08	9.2595897e-08	9.2284715e-08	9.148895e-08	9.1805376e-08	9.3103118e-08	9.335853e-08	9.3710852e-08	9.3545736e-08	9.4542507e-08	9.4244584e-08	9.4101829e-08	9.3137636e-08	9.338752e-08	9.4026177e-08	9.3303306e-08	9.2843294e-08	9.2629861e-08	9.2429673e-08	9.2627374e-08	9.2505054e-08	9.2629861e-08	9.2567454e-08	9.2542052e-08	9.2496492e-08	9.2555034e-08	9.256884e-08	9.2627651e-08	9.2621853e-08	9.2746653e-08	9.2664649e-08	9.2662717e-08	9.2569387e-08	9.2544816e-08	9.265554e-08	9.3089312e-08	9.2868696e-08	9.3056734e-08	9.2483518e-08	9.2432437e-08	9.2710209e-08	9.2010531e-08	9.1663175e-08	9.3208875e-08	9.3713609e-08	9.367799e-08	9.3517848e-08	9.3043205e-08	9.0457931e-08	9.2269524e-08	9.3324843e-08	9.3362395e-08	9.2667406e-08	9.2661061e-08	9.2723461e-08	9.2717386e-08	9.256911e-08	9.2406758e-08	9.265554e-08	9.2665204e-08	9.245673e-08	9.2636206e-08	9.2048083e-08	9.1872195e-08	9.2399851e-08	9.2221761e-08	9.2704134e-08	9.2753837e-08	9.2803532e-08	9.2753282e-08	9.2692815e-08	9.2638416e-08	9.2467502e-08	9.2452318e-08	9.2476334e-08	9.2573252e-08	9.2564967e-08	9.2486005e-08	9.2610527e-08	9.2716832e-08	9.2532666e-08	9.251886e-08	9.2676522e-08	9.2805465e-08
9.2506433e-08	9.2545918e-08	9.2617157e-08	9.2605561e-08	9.2468881e-08	9.2637862e-08	9.2559446e-08	9.2522171e-08	9.2558345e-08	9.2632618e-08	9.2438789e-08	9.2545918e-08	9.2593964e-08	9.2468056e-08	9.2703857e-08	9.2773163e-08	9.2679279e-08	9.2659405e-08	9.2637592e-08	9.2643937e-08	9.2663271e-08	9.2693085e-08	9.2637038e-08	9.2685084e-08	9.2644491e-08	9.2399851e-08	9.2719873e-08	9.2683145e-08	9.2626266e-08	9.2702479e-08	9.2532389e-08	9.2428571e-08	9.2586781e-08	9.2664372e-08	9.2611081e-08	9.2616325e-08	9.2402338e-08	9.2539018e-08	9.2668515e-08	9.265802e-08	9.265802e-08	9.259562e-08	9.2664649e-08	9.2662162e-08	9.2714352e-08	9.2719873e-08	9.2590646e-08	9.2566907e-08	9.2771508e-08	9.2766534e-08	9.2678178e-08	9.2630408e-08	9.266796e-08	9.267017e-08	9.2650843e-08	9.2679834e-08	9.2777583e-08	9.2730367e-08	9.2835009e-08	9.2823136e-08	9.2845504e-08	9.2716284e-08	9.2759635e-08	9.2703303e-08	9.2676522e-08	9.257657e-08	9.2716562e-08	9.2696403e-08	9.2622955e-08	9.2733124e-08	9.2590099e-08	9.261246e-08	9.2551439e-08	9.2590099e-08	9.2642281e-08	9.2609703e-08	9.2769845e-08	9.2676522e-08	9.2833076e-08	9.2651121e-08	9.2718217e-08	9.2709378e-08	9.2750241e-08	9.2360921e-08	9.2238601e-08	9.2601418e-08	9.263897e-08	9.2663541e-08	9.2815682e-08	9.2552824e-08	9.2614393e-08	9.2393776e-08	9.2459494e-08	9.2712419e-08	9.2773163e-08	9.2873947e-08	9.2636483e-08	9.2592309e-08	9.2771778e-08	9.2727603e-08	9.2718494e-08	9.2713243e-08	9.2551993e-08	9.2642836e-08	9.2615224e-08	9.2746376e-08	9.27635e-08	9.2694471e-08	9.2683422e-08	9.2688396e-08	9.2303765e-08	9.2529625e-08	9.2696681e-08	9.2931927e-08	9.2665751e-08	9.275135e-08	9.2706067e-08	9.2764878e-08	9.2875325e-08	9.2832529e-08	9.2399574e-08	9.262682e-08	9.2604452e-08	9.2393229e-08	9.2438512e-08	9.2556967e-08	9.2578226e-08	9.2598654e-08	9.2520793e-08	9.24178e-08	9.2460873e-08	9.2703857e-08	9.2639795e-08	9.2426639e-08	9.2716832e-08	9.2613014e-08	9.2560001e-08	9.2580436e-08	9.253322e-08	9.2585402e-08	9.2601972e-08	9.2586781e-08	9.2688396e-08	9.2643937e-08	9.2654709e-08	9.2816514e-08	9.2621022e-08	9.2664372e-08	9.2777853e-08	9.2530179e-08	9.2646978e-08	9.2556689e-08	9.2688119e-08	9.2577949e-08	9.2596999e-08	9.2205745e-08	9.1493639e-08	9.1651302e-08	9.2789726e-08	9.363243e-08	9.280906e-08	9.2766534e-08	9.2116835e-08	9.2252961e-08	9.2073485e-08	9.2826177e-08	9.3005653e-08	9.279249e-08	9.3060045e-08	9.3114437e-08	9.2810161e-08	9.3663914e-08	9.3699526e-08	9.326962e-08	9.2685632e-08	9.2332755e-08	9.2324747e-08	9.2790557e-08	9.2308184e-08	9.2061057e-08	9.2377491e-08	9.2673211e-08	9.3129074e-08	9.3532201e-08	9.3763589e-08	9.3103672e-08	9.3951897e-08	9.3327877e-08	9.3331465e-08	9.3100361e-08	9.2206847e-08	9.2022404e-08	9.2772332e-08	9.4968279e-08	9.4656819e-08	9.323869e-08	9.2843571e-08	9.2696951e-08	9.2772332e-08	9.2533767e-08	9.2156597e-08	9.3296954e-08	9.2030689e-08	9.1755126e-08	9.2311218e-08	9.2678732e-08	9.2595343e-08	9.2632618e-08	9.2649465e-08	9.2497601e-08	9.2431051e-08	9.2536808e-08	9.2800775e-08	9.2530179e-08	9.2698336e-08	9.2765156e-08	9.3561745e-08	9.4315546e-08	9.352199e-08	9.3177121e-08	9.3061153e-08	9.2752174e-08	9.2787246e-08	9.2516927e-08	9.2468056e-08	9.2377491e-08	9.2531835e-08	9.2442654e-08	9.2651668e-08	9.2560278e-08	9.2517205e-08	9.2645045e-08	9.2483241e-08	9.23797e-08	9.23866e-08	9.2489593e-08	9.2559446e-08	9.2756871e-08	9.2711588e-08	9.2665204e-08	9.2557791e-08	9.2519961e-08	9.2399304e-08	9.2511954e-08	9.2570495e-08	9.255006e-08	9.2741132e-08	9.2647532e-08	9.2546472e-08	9.2548682e-08	9.2608872e-08	9.2406481e-08	9.2580983e-08	9.2606939e-08	9.2666305e-08	9.2679556e-08	9.2580436e-08	9.2598654e-08	9.2562765e-08	9.248987e-08	9.2489316e-08	9.248545e-08	9.2472199e-08	9.2405926e-08	9.2479929e-08	9.2692261e-08	9.2437126e-08	9.2582091e-08	9.2753282e-08	9.2775096e-08	9.2812925e-08	9.2784205e-08	9.2736713e-08	9.2687841e-08	9.2619366e-08	9.2873947e-08	9.2711865e-08	9.2753282e-08	9.2790557e-08	9.256221e-08	9.2637862e-08	9.2594242e-08	9.2497324e-08	9.2542052e-08	9.2561102e-08	9.2794146e-08	9.2832799e-08	9.2847991e-08	9.274693e-08	9.2731746e-08	9.2536254e-08	9.3371504e-08	9.3143711e-08	9.2376936e-08	9.4020379e-08	9.3830408e-08	9.2930826e-08	9.096626e-08	9.0163873e-08	9.0084349e-08	8.8406395e-08	9.02144e-08	9.1248175e-08	9.2424152e-08	9.2536531e-08	9.2753005e-08	9.2909289e-08	9.2659128e-08	9.2680942e-08	9.2724292e-08	9.2673211e-08	9.2410069e-08	9.2482686e-08	9.2596174e-08	9.2665474e-08	9.2556967e-08	9.2572975e-08	9.244431e-08	9.2815959e-08	9.2572975e-08	9.2614123e-08	9.2627651e-08	9.2554203e-08	9.2678455e-08	9.2683145e-08	9.2665474e-08	9.2792767e-08	9.2646147e-08	9.2596174e-08	9.2575185e-08	9.2379423e-08	9.24421e-08	9.2462528e-08	9.2588444e-08	9.262903e-08	9.2781718e-08	9.273009e-08	9.2598384e-08	9.2511129e-08	9.2529355e-08	9.2729259e-08	9.2880846e-08	9.2717109e-08	9.2512231e-08	9.2513886e-08	9.2707168e-08	9.2553101e-08	9.255006e-08	9.2595897e-08	9.256911e-08	9.2525489e-08	9.2517482e-08	9.2611359e-08	9.2479098e-08	9.2479652e-08	9.2402338e-08	9.2404825e-08	9.2492073e-08	9.2567177e-08	9.2616055e-08	9.2665474e-08	9.2748039e-08	9.2742511e-08	9.2702201e-08	9.2458116e-08	9.269916e-08	9.2638416e-08	9.255448e-08	9.2596174e-08	9.2639247e-08	9.2553101e-08	9.2541775e-08	9.2510021e-08	9.2687841e-08	9.2674036e-08	9.2814027e-08	9.2671002e-08	9.2717386e-08	9.2436025e-08	9.2675414e-08	9.2510021e-08	9.2574084e-08	9.266796e-08	9.3209422e-08	9.2894652e-08	9.2873947e-08	9.2802154e-08	9.2616325e-08	9.2402338e-08	9.2440992e-08	9.233414e-08	9.2494012e-08	9.2399574e-08	9.2540397e-08	9.2930826e-08	9.2605283e-08	9.2481585e-08	9.2549229e-08	9.2464738e-08	9.2654986e-08	9.2708277e-08	9.2771778e-08	9.2829488e-08	9.2798565e-08	9.2764324e-08	9.2596999e-08	9.2827001e-08	9.2605283e-08	9.2534876e-08	9.2465847e-08	9.2471645e-08	9.2633172e-08	9.2915634e-08	9.279028e-08	9.2690605e-08	9.2594512e-08	9.269143e-08	9.2562487e-08	9.2656641e-08	9.2806296e-08	9.2925852e-08	9.2755769e-08	9.2586781e-08	9.2614393e-08	9.2646978e-08	9.2821757e-08	9.2577395e-08	9.2495391e-08	9.2618812e-08	9.2676245e-08	9.2559723e-08	9.1857288e-08	9.1601052e-08	9.1778873e-08	9.4821942e-08	9.4248172e-08	9.3095387e-08	9.3147854e-08	9.3426728e-08	9.3415686e-08	9.3452407e-08	9.3506252e-08	9.299378e-08	9.2665474e-08	9.2332208e-08	9.2568008e-08	9.2704411e-08	9.2581814e-08	9.2704134e-08	9.2528524e-08	9.2518583e-08	9.2539565e-08	9.258347e-08	9.2572428e-08	9.2574084e-08	9.242774e-08	9.2633172e-08	9.2689497e-08	9.2687017e-08	9.2577118e-08	9.2658297e-08	9.2804086e-08	9.2829765e-08	9.254012e-08	9.216626e-08	9.2344628e-08	9.2360366e-08	9.213506e-08	9.2339938e-08	9.3134872e-08	9.2893551e-08	9.2411724e-08	9.266796e-08	9.2372794e-08	9.2097508e-08	9.2489316e-08	9.1427651e-08	9.1178592e-08	9.1293735e-08	9.1834096e-08	9.2659675e-08	9.2681766e-08	9.2719596e-08	9.2640072e-08	9.2545093e-08	9.2762392e-08	9.2634551e-08	9.2662439e-08	9.2743896e-08	9.2519414e-08	9.2110483e-08	9.1427928e-08	9.1323002e-08	9.2675691e-08	9.2884989e-08	9.2632064e-08	9.2665474e-08	9.257905e-08	9.2592309e-08	9.243216e-08	9.2582916e-08	9.2677624e-08	9.2654155e-08	9.2620468e-08	9.2482964e-08	9.2674036e-08	9.2529625e-08	9.2501189e-08	9.2713798e-08	9.2496492e-08	9.2470536e-08	9.2533767e-08
9.263676e-08	9.2581814e-08	9.2636206e-08	9.2659405e-08	9.279939e-08	9.2727049e-08	9.2754661e-08	9.2749971e-08	9.2645323e-08	9.2519137e-08	9.2687287e-08	9.2611636e-08	9.2703857e-08	9.2843571e-08	9.2870081e-08	9.2722907e-08	9.2689774e-08	9.2687841e-08	9.2675968e-08	9.2575739e-08	9.2641734e-08	9.2608317e-08	9.2623786e-08	9.262461e-08	9.2615501e-08	9.2738098e-08	9.2489593e-08	9.2612737e-08	9.2622955e-08	9.2441269e-08	9.2606662e-08	9.2498702e-08	9.2627097e-08	9.2622123e-08	9.2757972e-08	9.2654155e-08	9.2635929e-08	9.2731192e-08	9.2802985e-08	9.285931e-08	9.272015e-08	9.2783928e-08	9.2588166e-08	9.2626543e-08	9.2498425e-08	9.2406481e-08	9.2687841e-08	9.2816236e-08	9.2615778e-08	9.259783e-08	9.2613014e-08	9.2580706e-08	9.2556967e-08	9.2628198e-08	9.2561102e-08	9.2496769e-08	9.2769845e-08	9.2945179e-08	9.2752174e-08	9.2783381e-08	9.2714075e-08	9.2710756e-08	9.2577118e-08	9.2766534e-08	9.2582368e-08	9.2452041e-08	9.2548959e-08	9.250229e-08	9.249981e-08	9.2444857e-08	9.2530456e-08	9.2551439e-08	9.2611636e-08	9.2752451e-08	9.2663818e-08	9.251665e-08	9.2581537e-08	9.2558345e-08	9.2568285e-08	9.2760182e-08	9.277565e-08	9.2642559e-08	9.257657e-08	9.2773988e-08	9.2455906e-08	9.239433e-08	9.2640349e-08	9.2654155e-08	9.25357e-08	9.2555304e-08	9.2521617e-08	9.2633996e-08	9.2652222e-08	9.2628198e-08	9.2749694e-08	9.2629861e-08	9.2649735e-08	9.2643113e-08	9.2659405e-08	9.2649465e-08	9.2528801e-08	9.2627928e-08	9.271794e-08	9.2618258e-08	9.2639795e-08	9.2358711e-08	9.2387154e-08	9.2438512e-08	9.2563312e-08	9.2402892e-08	9.2640349e-08	9.2363408e-08	9.2414766e-08	9.2493735e-08	9.3052869e-08	9.2751627e-08	9.2714899e-08	9.2735334e-08	9.2549506e-08	9.2539565e-08	9.2709932e-08	9.2616325e-08	9.260998e-08	9.2598654e-08	9.2618258e-08	9.2527969e-08	9.2580983e-08	9.2481862e-08	9.2538187e-08	9.2571874e-08	9.2520516e-08	9.24421e-08	9.2687287e-08	9.2767642e-08	9.2601972e-08	9.2453696e-08	9.2719318e-08	9.2600317e-08	9.2641457e-08	9.265581e-08	9.2668515e-08	9.2686186e-08	9.2696403e-08	9.2697228e-08	9.2726225e-08	9.2640349e-08	9.2508643e-08	9.2599485e-08	9.2524381e-08	9.2558899e-08	9.2515272e-08	9.255006e-08	9.2664372e-08	9.2715176e-08	9.2864006e-08	9.2620191e-08	9.2544539e-08	9.2428849e-08	9.258126e-08	9.1569021e-08	9.1857288e-08	9.2242189e-08	9.2273943e-08	9.2738098e-08	9.2986596e-08	9.3433627e-08	9.3278175e-08	9.3103672e-08	9.3055078e-08	9.2888577e-08	9.3562576e-08	9.3513428e-08	9.3763312e-08	9.3324012e-08	9.2829211e-08	9.2705513e-08	9.2908181e-08	9.2978588e-08	9.3079926e-08	9.2704411e-08	9.2566353e-08	9.254564e-08	9.2952916e-08	9.2716562e-08	9.232668e-08	9.3126587e-08	9.3521713e-08	9.3885632e-08	9.4016237e-08	9.4043294e-08	9.31785e-08	9.1854801e-08	9.222618e-08	9.2529355e-08	9.4407767e-08	9.4038874e-08	9.2386877e-08	9.2248818e-08	9.258568e-08	9.2491526e-08	9.2057746e-08	9.1385402e-08	9.1278828e-08	9.1802065e-08	9.2385498e-08	9.2782827e-08	9.2751627e-08	9.2783381e-08	9.2812648e-08	9.2894098e-08	9.2579604e-08	9.252107e-08	9.248766e-08	9.2751627e-08	9.3598196e-08	9.43785e-08	9.4397549e-08	9.3533309e-08	9.2881955e-08	9.2745275e-08	9.2639795e-08	9.2690328e-08	9.2556412e-08	9.2681212e-08	9.2579882e-08	9.2751073e-08	9.2630962e-08	9.2587612e-08	9.2687564e-08	9.2840537e-08	9.2937725e-08	9.2880292e-08	9.305618e-08	9.2904038e-08	9.2703026e-08	9.2526868e-08	9.2425807e-08	9.2318402e-08	9.2491803e-08	9.242553e-08	9.2648634e-08	9.278034e-08	9.2708824e-08	9.2521894e-08	9.2715176e-08	9.2801876e-08	9.2513062e-08	9.2531558e-08	9.2676522e-08	9.2582091e-08	9.2545918e-08	9.2432437e-08	9.259562e-08	9.2574361e-08	9.2513886e-08	9.2397094e-08	9.2555304e-08	9.2692815e-08	9.2747761e-08	9.2607216e-08	9.2491248e-08	9.2619921e-08	9.2671826e-08	9.2751073e-08	9.267238e-08	9.2594789e-08	9.2824799e-08	9.2808229e-08	9.2711311e-08	9.2571597e-08	9.2629307e-08	9.2664649e-08	9.2671549e-08	9.262682e-08	9.2847436e-08	9.2661061e-08	9.271794e-08	9.2597553e-08	9.2634551e-08	9.279939e-08	9.2630962e-08	9.2608872e-08	9.2604729e-08	9.2613014e-08	9.2790835e-08	9.2561102e-08	9.2665204e-08	9.2486275e-08	9.2429119e-08	9.2548959e-08	9.1338187e-08	9.1044129e-08	9.3441088e-08	9.3721617e-08	9.3573618e-08	9.3336439e-08	9.2463083e-08	9.1132485e-08	8.9524661e-08	8.9860968e-08	9.0097323e-08	9.1416332e-08	9.240869e-08	9.260998e-08	9.250892e-08	9.226649e-08	9.2305143e-08	9.2621576e-08	9.2533767e-08	9.2439613e-08	9.2442924e-08	9.2688673e-08	9.2693639e-08	9.264339e-08	9.2594512e-08	9.2628476e-08	9.2572975e-08	9.272015e-08	9.277813e-08	9.2827555e-08	9.2646424e-08	9.2654432e-08	9.2732023e-08	9.271794e-08	9.2810716e-08	9.2621576e-08	9.2459217e-08	9.2558622e-08	9.2443479e-08	9.2508365e-08	9.2814581e-08	9.2800498e-08	9.2830042e-08	9.2619644e-08	9.2590099e-08	9.2596451e-08	9.2746376e-08	9.2633996e-08	9.2617988e-08	9.2649735e-08	9.2491526e-08	9.2483795e-08	9.2611636e-08	9.2680665e-08	9.2582091e-08	9.2372794e-08	9.2592032e-08	9.2632618e-08	9.2733124e-08	9.2631517e-08	9.2482409e-08	9.2636483e-08	9.2682043e-08	9.2751073e-08	9.2823967e-08	9.2638416e-08	9.2655263e-08	9.2526314e-08	9.2633996e-08	9.270358e-08	9.2665204e-08	9.2617711e-08	9.2630962e-08	9.2535977e-08	9.2691707e-08	9.2615778e-08	9.2679834e-08	9.2683145e-08	9.2671826e-08	9.2588166e-08	9.2489316e-08	9.2528524e-08	9.2759635e-08	9.2671826e-08	9.274914e-08	9.2626543e-08	9.2733124e-08	9.2588444e-08	9.2999301e-08	9.2479098e-08	9.2710209e-08	9.2587058e-08	9.2651668e-08	9.2079837e-08	9.3033542e-08	9.3275141e-08	9.3327053e-08	9.3147023e-08	9.2810438e-08	9.2806573e-08	9.2687564e-08	9.2588444e-08	9.2756594e-08	9.2833353e-08	9.2527692e-08	9.2596174e-08	9.2621299e-08	9.2571042e-08	9.2598931e-08	9.2665204e-08	9.2733124e-08	9.2703857e-08	9.262903e-08	9.2683699e-08	9.2603074e-08	9.276571e-08	9.2310941e-08	9.2550614e-08	9.2580706e-08	9.245673e-08	9.2532943e-08	9.2863452e-08	9.2601695e-08	9.2755492e-08	9.2589268e-08	9.26456e-08	9.2619366e-08	9.2696951e-08	9.2750795e-08	9.2596721e-08	9.2348223e-08	9.2415043e-08	9.2624056e-08	9.2670447e-08	9.2621576e-08	9.2648911e-08	9.2669893e-08	9.2683145e-08	9.2627928e-08	9.2800498e-08	9.2680665e-08	9.2543985e-08	9.2261523e-08	9.3717475e-08	9.4309193e-08	9.3090968e-08	9.3352455e-08	9.2766811e-08	9.2327511e-08	9.1905058e-08	9.1680576e-08	9.1389268e-08	9.1366076e-08	9.1570399e-08	9.2323091e-08	9.2751627e-08	9.2611636e-08	9.248987e-08	9.2460596e-08	9.252328e-08	9.2539295e-08	9.2584301e-08	9.2574638e-08	9.267017e-08	9.2610527e-08	9.2617988e-08	9.2712966e-08	9.2535423e-08	9.2721805e-08	9.2739754e-08	9.2714629e-08	9.2629861e-08	9.239654e-08	9.2413934e-08	9.2710209e-08	9.3295846e-08	9.2723738e-08	9.0043208e-08	9.2469989e-08	9.2700546e-08	9.251665e-08	9.198844e-08	8.9668795e-08	9.1097142e-08	9.215853e-08	9.2137547e-08	9.2077627e-08	9.0988628e-08	9.1519873e-08	9.2212098e-08	9.26224e-08	9.2671279e-08	9.2506433e-08	9.2497324e-08	9.2747484e-08	9.2610527e-08	9.2651121e-08	9.2554757e-08	9.2505879e-08	9.2631794e-08	9.2652776e-08	9.2449277e-08	9.2961749e-08	9.2412556e-08	9.2680942e-08	9.2534876e-08	9.2484342e-08	9.2279741e-08	9.2334687e-08	9.2601141e-08	9.2567454e-08	9.2639795e-08	9.2716562e-08	9.2496492e-08	9.2469435e-08	9.2572151e-08	9.2716832e-08	9.2848268e-08	9.2539295e-08	9.2689497e-08	9.2640903e-08	9.2900173e-08
9.2615778e-08	9.2664649e-08	9.2654986e-08	9.2758803e-08	9.2758526e-08	9.2765433e-08	9.2716562e-08	9.2639247e-08	9.2605561e-08	9.2694471e-08	9.2690605e-08	9.2738098e-08	9.2744443e-08	9.2510298e-08	9.2280295e-08	9.2400128e-08	9.2551716e-08	9.2583747e-08	9.2613014e-08	9.2535977e-08	9.2591755e-08	9.2558622e-08	9.2539565e-08	9.2688119e-08	9.2644214e-08	9.2657473e-08	9.2691707e-08	9.2506156e-08	9.2469158e-08	9.2547296e-08	9.2527422e-08	9.2725116e-08	9.2694471e-08	9.2618812e-08	9.2663271e-08	9.2720974e-08	9.2779516e-08	9.2749694e-08	9.2559169e-08	9.2252129e-08	9.2618258e-08	9.277371e-08	9.2567731e-08	9.2420009e-08	9.2553648e-08	9.2639795e-08	9.2587058e-08	9.2810993e-08	9.2760459e-08	9.2647802e-08	9.2587612e-08	9.256663e-08	9.2613568e-08	9.2603351e-08	9.2747207e-08	9.2937448e-08	9.2665474e-08	9.2374172e-08	9.2484896e-08	9.2423875e-08	9.2431883e-08	9.2671279e-08	9.2505609e-08	9.2299899e-08	9.2497878e-08	9.2430504e-08	9.2366164e-08	9.2560278e-08	9.2565521e-08	9.2710486e-08	9.2641457e-08	9.2781995e-08	9.2751627e-08	9.2705513e-08	9.2856276e-08	9.2942145e-08	9.2752728e-08	9.2728982e-08	9.2604729e-08	9.2666859e-08	9.2633726e-08	9.257657e-08	9.2506156e-08	9.2509474e-08	9.2599485e-08	9.265581e-08	9.2583747e-08	9.2709101e-08	9.2558622e-08	9.2638693e-08	9.2605283e-08	9.2802154e-08	9.280685e-08	9.2748039e-08	9.2632618e-08	9.267238e-08	9.2517752e-08	9.2707445e-08	9.2508088e-08	9.2518029e-08	9.2509474e-08	9.2681766e-08	9.2582091e-08	9.2702756e-08	9.2688673e-08	9.2709378e-08	9.2638139e-08	9.2679009e-08	9.2628476e-08	9.2750518e-08	9.2681489e-08	9.2555034e-08	9.2592309e-08	9.2355954e-08	9.2445688e-08	9.271352e-08	9.2468333e-08	9.239875e-08	9.2639795e-08	9.2819e-08	9.2783928e-08	9.2769575e-08	9.2853512e-08	9.2813472e-08	9.2752451e-08	9.2619921e-08	9.2535153e-08	9.2646978e-08	9.2523557e-08	9.261025e-08	9.273009e-08	9.271794e-08	9.2585125e-08	9.2564143e-08	9.2495945e-08	9.2762392e-08	9.2821203e-08	9.2922818e-08	9.2529902e-08	9.2614947e-08	9.2615501e-08	9.2638416e-08	9.2520793e-08	9.2659405e-08	9.2576293e-08	9.2521894e-08	9.2539565e-08	9.2669339e-08	9.2674036e-08	9.2659128e-08	9.267017e-08	9.2677901e-08	9.2770954e-08	9.2783381e-08	9.2833353e-08	9.2920608e-08	9.2701093e-08	9.2234735e-08	9.1417157e-08	9.182277e-08	9.2362029e-08	9.2590923e-08	9.2470813e-08	9.2501743e-08	9.2811263e-08	9.4505232e-08	9.3867683e-08	9.3720516e-08	9.4069797e-08	9.3907722e-08	9.3469247e-08	9.3525024e-08	9.2526591e-08	9.2784205e-08	9.3949417e-08	9.4560178e-08	9.3343061e-08	9.2834185e-08	9.2603351e-08	9.2621576e-08	9.2417245e-08	9.2555858e-08	9.2840537e-08	9.3000132e-08	9.3672469e-08	9.4375736e-08	9.3293366e-08	9.2952362e-08	9.2927237e-08	9.2787793e-08	9.2051394e-08	9.2253785e-08	9.2563312e-08	9.2167639e-08	9.1132208e-08	9.2148866e-08	9.289603e-08	9.2907904e-08	9.2614947e-08	9.2698336e-08	9.2560278e-08	9.2473577e-08	9.2664372e-08	9.2789726e-08	9.3176567e-08	9.2772609e-08	9.2788071e-08	9.2661338e-08	9.2791659e-08	9.2809884e-08	9.2716562e-08	9.2597276e-08	9.2529355e-08	9.2596174e-08	9.485121e-08	9.3448541e-08	9.2283329e-08	9.1777487e-08	9.1920519e-08	9.2102475e-08	9.2251582e-08	9.2319226e-08	9.2449277e-08	9.2416421e-08	9.2672934e-08	9.2615224e-08	9.2686186e-08	9.2633449e-08	9.2542329e-08	9.2816791e-08	9.2952916e-08	9.3352178e-08	9.3888119e-08	9.3494648e-08	9.2882779e-08	9.280685e-08	9.2588444e-08	9.2525759e-08	9.2563035e-08	9.2733679e-08	9.2559169e-08	9.2444587e-08	9.2506433e-08	9.2662994e-08	9.2659953e-08	9.2488484e-08	9.2501189e-08	9.2467502e-08	9.2370861e-08	9.241559e-08	9.2427186e-08	9.2559446e-08	9.2426916e-08	9.2725948e-08	9.2635105e-08	9.2667136e-08	9.2564967e-08	9.2613291e-08	9.2631517e-08	9.2730367e-08	9.28502e-08	9.2797457e-08	9.2757425e-08	9.274472e-08	9.2776752e-08	9.268895e-08	9.2618258e-08	9.268232e-08	9.2766257e-08	9.266796e-08	9.259562e-08	9.2581537e-08	9.2712419e-08	9.2817061e-08	9.262903e-08	9.2599208e-08	9.2467502e-08	9.2534599e-08	9.2541498e-08	9.257657e-08	9.2589822e-08	9.2531835e-08	9.259341e-08	9.2648634e-08	9.2651398e-08	9.2762669e-08	9.2663541e-08	9.2794977e-08	9.2880292e-08	9.2692815e-08	9.2915634e-08	9.3276242e-08	9.4383189e-08	9.4171412e-08	9.3909932e-08	9.3264369e-08	9.2183654e-08	9.1958341e-08	9.1612925e-08	8.9682047e-08	9.2100819e-08	9.2646978e-08	9.2611359e-08	9.2529625e-08	9.2614123e-08	9.2667406e-08	9.2470266e-08	9.2450385e-08	9.2601972e-08	9.2587889e-08	9.2728705e-08	9.2559446e-08	9.2679009e-08	9.2640626e-08	9.2626266e-08	9.2722082e-08	9.2761567e-08	9.2641734e-08	9.2883887e-08	9.2683422e-08	9.2690051e-08	9.2702756e-08	9.2708824e-08	9.2785314e-08	9.256911e-08	9.2511684e-08	9.2574084e-08	9.2462805e-08	9.2699437e-08	9.2666582e-08	9.2313705e-08	9.2543985e-08	9.2587889e-08	9.2672657e-08	9.2708277e-08	9.276598e-08	9.2577395e-08	9.2470536e-08	9.2580983e-08	9.2678178e-08	9.2798011e-08	9.2558068e-08	9.247109e-08	9.2433815e-08	9.2567454e-08	9.2690051e-08	9.2669893e-08	9.2692815e-08	9.2658297e-08	9.2761844e-08	9.2779786e-08	9.2609703e-08	9.2608595e-08	9.2486275e-08	9.2439059e-08	9.2440445e-08	9.2431605e-08	9.2505609e-08	9.2467779e-08	9.2645045e-08	9.2757972e-08	9.2735888e-08	9.2700269e-08	9.2752728e-08	9.2738368e-08	9.2820933e-08	9.2743065e-08	9.2618258e-08	9.2594512e-08	9.2657196e-08	9.2700269e-08	9.2790003e-08	9.2795801e-08	9.2813195e-08	9.2729536e-08	9.2592032e-08	9.2542052e-08	9.2675144e-08	9.2115734e-08	9.2738645e-08	9.2687287e-08	9.4037496e-08	9.5183928e-08	9.6271549e-08	9.4953371e-08	9.4935146e-08	9.4867772e-08	9.35554e-08	9.2649735e-08	9.2450932e-08	9.2614393e-08	9.2766534e-08	9.2473023e-08	9.2495391e-08	9.2452041e-08	9.2781171e-08	9.2616879e-08	9.2582646e-08	9.26456e-08	9.2693917e-08	9.2711034e-08	9.2631794e-08	9.2583193e-08	9.26224e-08	9.2758526e-08	9.270137e-08	9.2712419e-08	9.2531835e-08	9.2666582e-08	9.2931927e-08	9.2815682e-08	9.2829765e-08	9.2964783e-08	9.2619921e-08	9.2665204e-08	9.2657743e-08	9.2730637e-08	9.2717386e-08	9.2640072e-08	9.2577672e-08	9.251665e-08	9.2543985e-08	9.2707168e-08	9.2639795e-08	9.2716562e-08	9.2517482e-08	9.2742788e-08	9.2598107e-08	9.2643937e-08	9.2598654e-08	9.2580159e-08	9.2585957e-08	9.2716562e-08	9.1840441e-08	9.1889866e-08	9.2156874e-08	9.2447344e-08	9.261219e-08	9.2486275e-08	9.2150522e-08	9.1749051e-08	9.1408602e-08	9.1044129e-08	9.2192764e-08	9.2562487e-08	9.2745552e-08	9.2843571e-08	9.2722082e-08	9.2567731e-08	9.2587889e-08	9.2427186e-08	9.2428571e-08	9.2499533e-08	9.2503946e-08	9.2798288e-08	9.2640072e-08	9.2713798e-08	9.2759635e-08	9.2766257e-08	9.2554757e-08	9.2501189e-08	9.2529625e-08	9.2719318e-08	9.248987e-08	9.2229214e-08	9.2074039e-08	9.2702201e-08	9.311389e-08	9.2011632e-08	9.1713154e-08	9.1871371e-08	9.1882413e-08	9.1456094e-08	9.113414e-08	9.0824614e-08	8.9514444e-08	8.9587893e-08	9.1101008e-08	9.2606939e-08	9.2610804e-08	9.2540674e-08	9.2598931e-08	9.2667406e-08	9.2548682e-08	9.2614393e-08	9.2695295e-08	9.2668238e-08	9.2645045e-08	9.2673211e-08	9.2753559e-08	9.271794e-08	9.2748309e-08	9.2465292e-08	9.2994604e-08	9.2416698e-08	9.2568563e-08	9.2443756e-08	9.251665e-08	9.2594242e-08	9.2643667e-08	9.2770122e-08	9.2695018e-08	9.2647255e-08	9.2774819e-08	9.2634828e-08	9.2692261e-08	9.2721805e-08	9.2434369e-08	9.2716007e-08	9.2664926e-08	9.2584024e-08	9.2186418e-08
9.2733956e-08	9.271573e-08	9.2706344e-08	9.293386e-08	9.2649465e-08	9.2731746e-08	9.2903491e-08	9.2557791e-08	9.2637038e-08	9.2642281e-08	9.2757972e-08	9.2661885e-08	9.2544816e-08	9.2574908e-08	9.2635659e-08	9.2621576e-08	9.2563589e-08	9.2499533e-08	9.2385498e-08	9.2570495e-08	9.2505331e-08	9.2564967e-08	9.2706621e-08	9.2572705e-08	9.2578773e-08	9.2522448e-08	9.2603905e-08	9.2636206e-08	9.264339e-08	9.2828664e-08	9.2755492e-08	9.2751073e-08	9.268232e-08	9.2677077e-08	9.2538187e-08	9.2749694e-08	9.2592032e-08	9.2452865e-08	9.2639247e-08	9.2733956e-08	9.264339e-08	9.2593687e-08	9.2574361e-08	9.263676e-08	9.2666859e-08	9.2657743e-08	9.2650566e-08	9.2332208e-08	9.247109e-08	9.2550337e-08	9.259341e-08	9.2856546e-08	9.2716832e-08	9.254012e-08	9.2678732e-08	9.2408968e-08	9.2478821e-08	9.2632895e-08	9.2512785e-08	9.2579882e-08	9.2631794e-08	9.2579604e-08	9.2525489e-08	9.2668792e-08	9.2556412e-08	9.2608595e-08	9.2508643e-08	9.2616055e-08	9.2600587e-08	9.2495668e-08	9.2741409e-08	9.2688673e-08	9.2787793e-08	9.2704958e-08	9.2496769e-08	9.2500912e-08	9.2722907e-08	9.2678178e-08	9.2727049e-08	9.2747484e-08	9.2669339e-08	9.2934691e-08	9.2683422e-08	9.2606662e-08	9.2692261e-08	9.2449277e-08	9.2513339e-08	9.2432437e-08	9.2625442e-08	9.2724015e-08	9.2959262e-08	9.2822589e-08	9.2827278e-08	9.2723461e-08	9.277813e-08	9.2634828e-08	9.2457284e-08	9.2457284e-08	9.256911e-08	9.2555304e-08	9.2679279e-08	9.2673758e-08	9.2601695e-08	9.264587e-08	9.3168559e-08	9.309511e-08	9.2735057e-08	9.2659405e-08	9.261219e-08	9.2641734e-08	9.2592856e-08	9.2698059e-08	9.2635659e-08	9.2698059e-08	9.2234735e-08	9.2254062e-08	9.2545363e-08	9.2627374e-08	9.2717109e-08	9.2644491e-08	9.3023871e-08	9.2915911e-08	9.2723738e-08	9.2560278e-08	9.2523557e-08	9.2573252e-08	9.2666305e-08	9.2571597e-08	9.257905e-08	9.2759358e-08	9.277371e-08	9.2831698e-08	9.2725394e-08	9.2586234e-08	9.2717109e-08	9.2739754e-08	9.2310671e-08	9.2393776e-08	9.2732023e-08	9.2686186e-08	9.2656919e-08	9.2573529e-08	9.2673211e-08	9.2618535e-08	9.2665204e-08	9.2791659e-08	9.2658851e-08	9.2568285e-08	9.2732023e-08	9.2735888e-08	9.2656087e-08	9.2911769e-08	9.2668792e-08	9.2581814e-08	9.2348493e-08	9.2453419e-08	9.2605561e-08	9.2608595e-08	9.2551993e-08	9.2617711e-08	9.2715176e-08	9.2621022e-08	9.271573e-08	9.2963404e-08	9.3056457e-08	9.2740031e-08	9.2267321e-08	9.3202246e-08	9.2923095e-08	9.3061701e-08	9.3287291e-08	9.3083514e-08	9.3049003e-08	9.2823136e-08	9.2681212e-08	9.305618e-08	9.2745829e-08	9.2341317e-08	9.2796633e-08	9.259783e-08	9.3473112e-08	9.3885077e-08	9.3061701e-08	9.2560001e-08	9.2920331e-08	9.2488484e-08	9.2613568e-08	9.1914721e-08	9.1040263e-08	9.066833e-08	9.1628941e-08	9.2151346e-08	9.1660965e-08	9.1332112e-08	9.1056279e-08	9.1265846e-08	9.2202704e-08	9.2310941e-08	9.2566907e-08	9.2642281e-08	9.2658574e-08	9.2717386e-08	9.2598107e-08	9.2845227e-08	9.2364786e-08	9.3547669e-08	9.2599763e-08	9.3136251e-08	9.4585033e-08	9.4835471e-08	9.3393318e-08	9.3187332e-08	9.2796633e-08	9.2946564e-08	9.2293e-08	9.1007678e-08	9.078817e-08	9.0509843e-08	9.1097689e-08	9.1572609e-08	9.2102475e-08	9.2882779e-08	9.2868973e-08	9.2819825e-08	9.2696951e-08	9.2769845e-08	9.2648634e-08	9.2696681e-08	9.2876704e-08	9.2912323e-08	9.4022035e-08	9.5273386e-08	9.5590366e-08	9.5140301e-08	9.366557e-08	9.277344e-08	9.251886e-08	9.259783e-08	9.2768467e-08	9.2551439e-08	9.261246e-08	9.260998e-08	9.2594242e-08	9.2555858e-08	9.2436025e-08	9.2407312e-08	9.2469712e-08	9.2596721e-08	9.268922e-08	9.2577949e-08	9.2640349e-08	9.2472469e-08	9.2616602e-08	9.2675414e-08	9.260004e-08	9.2778961e-08	9.2873393e-08	9.2692538e-08	9.2727049e-08	9.2676245e-08	9.2628198e-08	9.2555034e-08	9.2573806e-08	9.2765156e-08	9.2699992e-08	9.2683976e-08	9.2605283e-08	9.2561379e-08	9.2473577e-08	9.2425807e-08	9.2535153e-08	9.2741132e-08	9.2625442e-08	9.2560555e-08	9.2654709e-08	9.2450108e-08	9.2594512e-08	9.2637592e-08	9.2471367e-08	9.2492627e-08	9.2622123e-08	9.2860688e-08	9.28571e-08	9.2888854e-08	9.2635105e-08	9.2584024e-08	9.2745829e-08	9.2696403e-08	9.2638416e-08	9.2700546e-08	9.3830131e-08	9.4871638e-08	9.3430316e-08	9.3271275e-08	9.4182454e-08	9.2303488e-08	9.179378e-08	9.173138e-08	9.1714533e-08	9.1120334e-08	9.265554e-08	9.2624887e-08	9.2633996e-08	9.2614393e-08	9.2554203e-08	9.2497324e-08	9.2614393e-08	9.267459e-08	9.261219e-08	9.2588991e-08	9.2572151e-08	9.2850478e-08	9.2735057e-08	9.2631517e-08	9.2733956e-08	9.2841638e-08	9.2690051e-08	9.2740855e-08	9.256884e-08	9.2792767e-08	9.2836395e-08	9.2747761e-08	9.2464191e-08	9.2336073e-08	9.2392398e-08	9.2453973e-08	9.250892e-08	9.2747207e-08	9.2764878e-08	9.2872838e-08	9.2827278e-08	9.255006e-08	9.2592856e-08	9.2731746e-08	9.2725394e-08	9.2482409e-08	9.2594242e-08	9.2703857e-08	9.2810161e-08	9.2669893e-08	9.2632618e-08	9.2675414e-08	9.2601972e-08	9.2788071e-08	9.2619921e-08	9.2507818e-08	9.2688119e-08	9.2587889e-08	9.2471922e-08	9.2520793e-08	9.2604182e-08	9.2599763e-08	9.2492073e-08	9.245673e-08	9.2488484e-08	9.2569387e-08	9.2673211e-08	9.2696951e-08	9.271573e-08	9.2643937e-08	9.2514718e-08	9.2619644e-08	9.2626266e-08	9.2649465e-08	9.2624056e-08	9.271573e-08	9.2769845e-08	9.2741132e-08	9.2570495e-08	9.2688119e-08	9.2788625e-08	9.2572428e-08	9.2612737e-08	9.2535423e-08	9.2526591e-08	9.2642004e-08	9.2709378e-08	9.2473854e-08	9.3427005e-08	9.3559542e-08	9.5027922e-08	9.5339658e-08	9.481338e-08	9.2642836e-08	9.4318303e-08	9.4660685e-08	9.477224e-08	9.4156775e-08	9.3111126e-08	9.2873115e-08	9.2784759e-08	9.2667683e-08	9.2637315e-08	9.2421665e-08	9.262903e-08	9.2447898e-08	9.2666582e-08	9.2661061e-08	9.2756316e-08	9.2709655e-08	9.2739477e-08	9.2837773e-08	9.2764324e-08	9.2716562e-08	9.2538741e-08	9.2478274e-08	9.238218e-08	9.2617157e-08	9.2677624e-08	9.2627097e-08	9.2547296e-08	9.2618812e-08	9.2439613e-08	9.2547296e-08	9.2649465e-08	9.2606662e-08	9.2656087e-08	9.2585402e-08	9.259341e-08	9.2794146e-08	9.2891064e-08	9.2770122e-08	9.2589822e-08	9.2586781e-08	9.2595897e-08	9.2642836e-08	9.295816e-08	9.2934414e-08	9.2664649e-08	9.2699992e-08	9.2759912e-08	9.2676522e-08	9.3186785e-08	9.2920054e-08	9.2466124e-08	9.2217064e-08	9.2942145e-08	9.2534322e-08	9.223308e-08	9.2088122e-08	9.1978222e-08	9.2632064e-08	9.3279837e-08	9.3494378e-08	9.2946287e-08	9.2639524e-08	9.2537363e-08	9.2579882e-08	9.2435471e-08	9.2557514e-08	9.3003443e-08	9.2824521e-08	9.2673758e-08	9.2763223e-08	9.2547296e-08	9.2732023e-08	9.2664095e-08	9.2543431e-08	9.2463914e-08	9.2617711e-08	9.2801599e-08	9.2704134e-08	9.2517752e-08	9.2604452e-08	9.2323091e-08	9.1663729e-08	9.1750707e-08	9.1224983e-08	9.1039155e-08	9.0669715e-08	9.0940858e-08	9.121311e-08	9.1757883e-08	9.1188532e-08	9.0604829e-08	9.0474501e-08	9.1913613e-08	9.1977952e-08	9.259562e-08	9.263897e-08	9.2569387e-08	9.2575185e-08	9.2756594e-08	9.2769575e-08	9.2584301e-08	9.2374727e-08	9.2494282e-08	9.2745275e-08	9.2639247e-08	9.2464738e-08	9.2742788e-08	9.2615501e-08	9.2434924e-08	9.2007497e-08	9.2390742e-08	9.264587e-08	9.2886367e-08	9.2538464e-08	9.2688119e-08	9.2633726e-08	9.259783e-08	9.2857377e-08	9.2851025e-08	9.2677901e-08	9.2644214e-08	9.2600587e-08	9.2618258e-08	9.2543431e-08	9.2450385e-08	9.2646424e-08	9.28502e-08	9.2745275e-08
9.2563312e-08	9.2734503e-08	9.2552824e-08	9.2600587e-08	9.2680388e-08	9.2508643e-08	9.2442377e-08	9.2684253e-08	9.2652776e-08	9.2646424e-08	9.2368929e-08	9.2731192e-08	9.2664372e-08	9.25357e-08	9.2530179e-08	9.2622123e-08	9.2593687e-08	9.2544816e-08	9.256221e-08	9.2534322e-08	9.2581537e-08	9.2680111e-08	9.2662162e-08	9.2664649e-08	9.2675414e-08	9.2572428e-08	9.2620191e-08	9.2652222e-08	9.2790557e-08	9.2656641e-08	9.2557237e-08	9.270358e-08	9.2834462e-08	9.2829488e-08	9.2751627e-08	9.2458663e-08	9.2534322e-08	9.2667406e-08	9.2743896e-08	9.2705235e-08	9.263676e-08	9.2598931e-08	9.271573e-08	9.2803255e-08	9.2723738e-08	9.2780063e-08	9.2695849e-08	9.2662994e-08	9.2482139e-08	9.2582646e-08	9.2601695e-08	9.2451486e-08	9.2632895e-08	9.290045e-08	9.2650843e-08	9.2669069e-08	9.2541498e-08	9.2589268e-08	9.2558899e-08	9.259783e-08	9.2401507e-08	9.2495945e-08	9.2561933e-08	9.2619366e-08	9.275135e-08	9.2755492e-08	9.2778407e-08	9.2753837e-08	9.2801876e-08	9.2676522e-08	9.2744443e-08	9.2773163e-08	9.2719318e-08	9.2585957e-08	9.2611359e-08	9.2804363e-08	9.2810993e-08	9.2621299e-08	9.2527692e-08	9.2577395e-08	9.2588166e-08	9.2484619e-08	9.2539565e-08	9.2432714e-08	9.2539565e-08	9.2514441e-08	9.263676e-08	9.2752451e-08	9.2681489e-08	9.2580436e-08	9.2674313e-08	9.2539295e-08	9.242774e-08	9.2416975e-08	9.2578503e-08	9.2605561e-08	9.2695018e-08	9.2694194e-08	9.2654155e-08	9.2771778e-08	9.2635659e-08	9.2596999e-08	9.2537633e-08	9.2560555e-08	9.3889774e-08	9.3864649e-08	9.2825346e-08	9.2761013e-08	9.2818446e-08	9.2617157e-08	9.2624887e-08	9.2633726e-08	9.2617988e-08	9.2586781e-08	9.2572428e-08	9.2658574e-08	9.2672103e-08	9.2616879e-08	9.2382734e-08	9.2381903e-08	9.2528801e-08	9.272015e-08	9.2860141e-08	9.2885543e-08	9.2635105e-08	9.2714629e-08	9.2647255e-08	9.2660784e-08	9.2554757e-08	9.243989e-08	9.2520516e-08	9.2611081e-08	9.2494837e-08	9.2673211e-08	9.2595066e-08	9.2565521e-08	9.2610527e-08	9.266796e-08	9.2646424e-08	9.2776475e-08	9.2683699e-08	9.2785861e-08	9.2598384e-08	9.2492627e-08	9.2606385e-08	9.2580436e-08	9.2769021e-08	9.2696951e-08	9.2605006e-08	9.2677077e-08	9.2651121e-08	9.2455075e-08	9.2464738e-08	9.2428571e-08	9.2441823e-08	9.253349e-08	9.244679e-08	9.2607493e-08	9.2565799e-08	9.2453419e-08	9.2466948e-08	9.2455629e-08	9.2786692e-08	9.3253604e-08	9.2926129e-08	9.3125209e-08	9.2683699e-08	9.2397919e-08	9.2896862e-08	9.2873393e-08	9.2238324e-08	9.2330275e-08	9.2251582e-08	9.2772332e-08	9.3167181e-08	9.2366442e-08	9.2092534e-08	9.2422496e-08	9.2588444e-08	9.3158619e-08	9.3006477e-08	9.2933305e-08	9.2841084e-08	9.2920054e-08	9.1949509e-08	9.2254062e-08	9.2660507e-08	9.2514718e-08	9.1248452e-08	9.0941136e-08	9.1804274e-08	9.2429396e-08	9.2026269e-08	9.1226084e-08	9.1696585e-08	9.2210712e-08	9.2607216e-08	9.2781448e-08	9.2514995e-08	9.2351812e-08	9.2748309e-08	9.2678732e-08	9.2855721e-08	9.279028e-08	9.4197368e-08	9.301835e-08	9.318623e-08	9.3131284e-08	9.3754203e-08	9.4425992e-08	9.4469613e-08	9.2998469e-08	9.2674867e-08	9.2124012e-08	9.1665939e-08	9.1647436e-08	9.1599674e-08	9.1810897e-08	9.1948131e-08	9.2428571e-08	9.2642836e-08	9.2479929e-08	9.2704411e-08	9.262461e-08	9.2523003e-08	9.2387978e-08	9.2523557e-08	9.2585125e-08	9.3326499e-08	9.4926584e-08	9.5106891e-08	9.4639425e-08	9.3587424e-08	9.3044029e-08	9.2701924e-08	9.2771778e-08	9.2657743e-08	9.2742511e-08	9.2603351e-08	9.2640626e-08	9.2608595e-08	9.2587058e-08	9.2603351e-08	9.2480477e-08	9.2613291e-08	9.2557791e-08	9.2567177e-08	9.2470536e-08	9.2490694e-08	9.2599208e-08	9.2486829e-08	9.2806296e-08	9.2774819e-08	9.2783928e-08	9.2855721e-08	9.2847436e-08	9.2791112e-08	9.2824799e-08	9.2625442e-08	9.2605561e-08	9.2768467e-08	9.2722907e-08	9.2827555e-08	9.2716007e-08	9.2529355e-08	9.2614947e-08	9.2629861e-08	9.2675968e-08	9.2739199e-08	9.2637038e-08	9.2681766e-08	9.2632341e-08	9.2588166e-08	9.2561102e-08	9.2601141e-08	9.2787793e-08	9.2474956e-08	9.2556689e-08	9.2702756e-08	9.2743619e-08	9.2799119e-08	9.2799667e-08	9.2683699e-08	9.2632618e-08	9.2554203e-08	9.2570218e-08	9.2555304e-08	9.2699715e-08	9.2861242e-08	9.2936901e-08	9.3223782e-08	9.43553e-08	9.4144355e-08	9.3818535e-08	9.3765522e-08	9.1491984e-08	9.10306e-08	9.0943622e-08	9.145996e-08	9.2550337e-08	9.2719873e-08	9.2634551e-08	9.2548127e-08	9.2599485e-08	9.2656087e-08	9.2520239e-08	9.2585402e-08	9.2529355e-08	9.2631794e-08	9.2621853e-08	9.2657743e-08	9.2620468e-08	9.250671e-08	9.2769021e-08	9.2706891e-08	9.2547296e-08	9.2616879e-08	9.247772e-08	9.2608595e-08	9.2604729e-08	9.2704411e-08	9.2678732e-08	9.2716562e-08	9.2714352e-08	9.2640349e-08	9.2604452e-08	9.2582916e-08	9.252107e-08	9.2623232e-08	9.2416975e-08	9.2304042e-08	9.2471367e-08	9.2717386e-08	9.2733679e-08	9.251665e-08	9.2697228e-08	9.2719318e-08	9.2756871e-08	9.2713798e-08	9.2646701e-08	9.2524104e-08	9.2637862e-08	9.2683145e-08	9.2725394e-08	9.2712419e-08	9.2553101e-08	9.2390742e-08	9.2409792e-08	9.255006e-08	9.2542329e-08	9.2518583e-08	9.2460326e-08	9.2555581e-08	9.2682043e-08	9.2739477e-08	9.270137e-08	9.280464e-08	9.2745829e-08	9.2914533e-08	9.2758526e-08	9.2541228e-08	9.2760736e-08	9.2667136e-08	9.2672657e-08	9.2619921e-08	9.2452318e-08	9.2355954e-08	9.2493181e-08	9.2525212e-08	9.2566907e-08	9.2496769e-08	9.2530179e-08	9.2445134e-08	9.2468333e-08	9.263897e-08	9.2471645e-08	9.2683145e-08	9.3417341e-08	9.168582e-08	9.5476885e-08	9.5116278e-08	9.4366904e-08	9.3295846e-08	9.1199304e-08	9.2402338e-08	9.2789179e-08	9.3155307e-08	9.3856087e-08	9.2812925e-08	9.2542884e-08	9.2490971e-08	9.268922e-08	9.2758803e-08	9.2861796e-08	9.2614393e-08	9.2865108e-08	9.2734503e-08	9.2722907e-08	9.2701647e-08	9.2815405e-08	9.2740855e-08	9.2724015e-08	9.2613291e-08	9.2573806e-08	9.2459494e-08	9.2498148e-08	9.2684807e-08	9.2588714e-08	9.2604452e-08	9.2677347e-08	9.2812371e-08	9.2634828e-08	9.2382734e-08	9.2722082e-08	9.2652776e-08	9.2610804e-08	9.2617157e-08	9.2593687e-08	9.2629307e-08	9.2485173e-08	9.2295203e-08	9.2556967e-08	9.2572705e-08	9.2665474e-08	9.2628198e-08	9.2680111e-08	9.2586511e-08	9.2552547e-08	9.2670724e-08	9.2664095e-08	9.2769021e-08	9.2457007e-08	9.224302e-08	9.2368374e-08	9.1904226e-08	9.2039798e-08	9.189263e-08	9.2406481e-08	9.3168836e-08	9.3396082e-08	9.2952916e-08	9.2212645e-08	9.2529078e-08	9.2263726e-08	9.2204637e-08	9.2356501e-08	9.2568285e-08	9.264339e-08	9.2643667e-08	9.2886644e-08	9.2563866e-08	9.261025e-08	9.2678455e-08	9.2604182e-08	9.272788e-08	9.2730367e-08	9.2513616e-08	9.2625164e-08	9.2582646e-08	9.2645045e-08	9.2637038e-08	9.2596721e-08	9.2574908e-08	9.2573806e-08	9.2546472e-08	9.2332755e-08	9.1208136e-08	9.1545552e-08	9.1249554e-08	9.1686921e-08	9.1866674e-08	9.1718398e-08	9.1532577e-08	9.1892908e-08	9.2050293e-08	9.2515549e-08	9.2448175e-08	9.2447621e-08	9.2506987e-08	9.240869e-08	9.2545918e-08	9.2686463e-08	9.2510021e-08	9.247772e-08	9.2658574e-08	9.2738368e-08	9.2661885e-08	9.2524658e-08	9.2465569e-08	9.2783104e-08	9.2532112e-08	9.2537086e-08	9.2532112e-08	9.2522171e-08	9.2491248e-08	9.2667136e-08	9.2502844e-08	9.2841084e-08	9.2659953e-08	9.2617988e-08	9.2689774e-08	9.2269801e-08	9.2373348e-08	9.2719041e-08	9.2754938e-08	9.2552547e-08	9.2503122e-08	9.2583193e-08	9.2510298e-08	9.2381079e-08	9.2402615e-08	9.2531835e-08
9.2635929e-08	9.2563035e-08	9.2565244e-08	9.2294933e-08	9.2574638e-08	9.2538464e-08	9.2494837e-08	9.2606939e-08	9.2595343e-08	9.2667683e-08	9.2541228e-08	9.236313e-08	9.2421388e-08	9.2624887e-08	9.2556967e-08	9.2686186e-08	9.2650289e-08	9.268232e-08	9.2644768e-08	9.2725671e-08	9.2905694e-08	9.2707168e-08	9.2601695e-08	9.2653053e-08	9.2697782e-08	9.2695295e-08	9.2672934e-08	9.2728982e-08	9.2623232e-08	9.2549506e-08	9.2555858e-08	9.2646701e-08	9.2907904e-08	9.2648911e-08	9.2726225e-08	9.2739199e-08	9.2796078e-08	9.2664926e-08	9.2623786e-08	9.2536254e-08	9.2562765e-08	9.2531835e-08	9.2578226e-08	9.2564697e-08	9.2604182e-08	9.2521617e-08	9.2523557e-08	9.2455906e-08	9.2714352e-08	9.2661885e-08	9.2632895e-08	9.2580436e-08	9.2510298e-08	9.2500912e-08	9.2670724e-08	9.2788348e-08	9.2691153e-08	9.2550337e-08	9.2629584e-08	9.2637315e-08	9.2811817e-08	9.2872284e-08	9.2693085e-08	9.2626266e-08	9.2650289e-08	9.2624887e-08	9.264587e-08	9.2622678e-08	9.2648634e-08	9.2883333e-08	9.2724562e-08	9.265554e-08	9.2629861e-08	9.2702756e-08	9.2746106e-08	9.280933e-08	9.2601695e-08	9.2656919e-08	9.2633726e-08	9.2481585e-08	9.250008e-08	9.2451486e-08	9.2338553e-08	9.2526037e-08	9.2488207e-08	9.2746376e-08	9.2751073e-08	9.2601418e-08	9.2681212e-08	9.2667136e-08	9.2637038e-08	9.26456e-08	9.272788e-08	9.278255e-08	9.2575462e-08	9.2630962e-08	9.2741686e-08	9.2739477e-08	9.2627097e-08	9.2647255e-08	9.2657473e-08	9.2698883e-08	9.2694748e-08	9.2523003e-08	9.2088669e-08	9.2434647e-08	9.2361475e-08	9.2627097e-08	9.2423598e-08	9.2524104e-08	9.258568e-08	9.2366719e-08	9.23866e-08	9.2560001e-08	9.2659128e-08	9.255006e-08	9.2728982e-08	9.2770954e-08	9.2704134e-08	9.2642004e-08	9.2260692e-08	9.2376382e-08	9.2424429e-08	9.2442654e-08	9.2601141e-08	9.2535977e-08	9.2555858e-08	9.2429396e-08	9.2700546e-08	9.2707445e-08	9.2539295e-08	9.2537086e-08	9.2575739e-08	9.2610804e-08	9.258568e-08	9.2607216e-08	9.2589268e-08	9.2696681e-08	9.263124e-08	9.2569387e-08	9.2654432e-08	9.2703303e-08	9.2639795e-08	9.2536808e-08	9.2571874e-08	9.2638416e-08	9.2556967e-08	9.258568e-08	9.2612737e-08	9.273009e-08	9.2677077e-08	9.2685632e-08	9.2547026e-08	9.2512785e-08	9.2362029e-08	9.2305143e-08	9.2690328e-08	9.247109e-08	9.2660784e-08	9.2778684e-08	9.2863452e-08	9.3026081e-08	9.2988259e-08	9.3160274e-08	9.3599851e-08	9.3317936e-08	9.3456272e-08	9.2633726e-08	9.1845969e-08	9.1897874e-08	9.2164051e-08	9.1817526e-08	9.2847991e-08	9.3551535e-08	9.3929259e-08	9.3718029e-08	9.3328985e-08	9.2860965e-08	9.2851856e-08	9.2697782e-08	9.2622123e-08	9.2565244e-08	9.2973345e-08	9.2654986e-08	9.2446243e-08	9.1204548e-08	9.1291803e-08	9.1661519e-08	9.2468881e-08	9.2681212e-08	9.2237777e-08	9.2142514e-08	9.2239979e-08	9.2449277e-08	9.3349691e-08	9.2989083e-08	9.2657743e-08	9.2760459e-08	9.2727603e-08	9.2743896e-08	9.2483795e-08	9.2685355e-08	9.2695018e-08	9.2960647e-08	9.2560832e-08	9.2300454e-08	9.3171593e-08	9.2893274e-08	9.161127e-08	9.1306163e-08	9.1798199e-08	9.230984e-08	9.2498979e-08	9.26536e-08	9.2460873e-08	9.2384944e-08	9.2436856e-08	9.2549506e-08	9.2701093e-08	9.2725394e-08	9.2616325e-08	9.2539018e-08	9.2625164e-08	9.2642004e-08	9.2553648e-08	9.2693639e-08	9.3293366e-08	9.4271364e-08	9.4659583e-08	9.4724193e-08	9.4657651e-08	9.2974176e-08	9.2646978e-08	9.2097508e-08	9.2081216e-08	9.2451209e-08	9.2617157e-08	9.2516373e-08	9.2493458e-08	9.2580706e-08	9.2582646e-08	9.2600587e-08	9.241559e-08	9.2503676e-08	9.2330822e-08	9.2495668e-08	9.2726495e-08	9.2938556e-08	9.3008964e-08	9.2805742e-08	9.2903491e-08	9.273009e-08	9.2794423e-08	9.2833353e-08	9.3268788e-08	9.3116924e-08	9.2683976e-08	9.2421118e-08	9.2571597e-08	9.2509197e-08	9.2459494e-08	9.2578226e-08	9.2549783e-08	9.2383566e-08	9.2572705e-08	9.2530733e-08	9.2570772e-08	9.256663e-08	9.245425e-08	9.2778684e-08	9.2603628e-08	9.2486552e-08	9.2472199e-08	9.2562765e-08	9.26224e-08	9.2669339e-08	9.2789179e-08	9.2677624e-08	9.2772055e-08	9.2878359e-08	9.2730637e-08	9.257684e-08	9.2637592e-08	9.2458116e-08	9.2684253e-08	9.2757425e-08	9.2719596e-08	9.2651398e-08	9.2691984e-08	9.3829577e-08	9.4234643e-08	9.4720605e-08	9.3623321e-08	9.4207579e-08	9.2101928e-08	9.1616791e-08	9.048113e-08	9.1164516e-08	9.1447532e-08	9.247551e-08	9.2493735e-08	9.2470813e-08	9.2560832e-08	9.2685632e-08	9.2559446e-08	9.274472e-08	9.2727603e-08	9.2688673e-08	9.2610527e-08	9.269916e-08	9.2600317e-08	9.2592309e-08	9.2652222e-08	9.2616325e-08	9.2654155e-08	9.2849369e-08	9.2871183e-08	9.2928062e-08	9.277565e-08	9.2984664e-08	9.2704958e-08	9.2643937e-08	9.2432984e-08	9.2356224e-08	9.2374172e-08	9.2402061e-08	9.2610804e-08	9.2665751e-08	9.2488762e-08	9.2581537e-08	9.2822312e-08	9.2754107e-08	9.2688673e-08	9.2485728e-08	9.2691707e-08	9.2678455e-08	9.2697228e-08	9.2556689e-08	9.252328e-08	9.2390742e-08	9.2606115e-08	9.2547573e-08	9.2586781e-08	9.2384667e-08	9.2379423e-08	9.2578503e-08	9.2644491e-08	9.2599208e-08	9.2507818e-08	9.2515272e-08	9.2540674e-08	9.2786969e-08	9.2769298e-08	9.2815405e-08	9.2986873e-08	9.2777583e-08	9.2618258e-08	9.2603905e-08	9.253349e-08	9.241559e-08	9.2668515e-08	9.2517205e-08	9.2557791e-08	9.2474679e-08	9.2531558e-08	9.2316746e-08	9.2496492e-08	9.2658851e-08	9.2725948e-08	9.2694471e-08	9.2746376e-08	9.2696681e-08	9.2739477e-08	9.2601695e-08	9.2533767e-08	9.2625996e-08	9.3235379e-08	9.4187705e-08	9.4783559e-08	9.4154842e-08	9.361559e-08	9.2514163e-08	9.2291614e-08	9.2534044e-08	9.1510763e-08	9.0432252e-08	9.0491341e-08	9.0734048e-08	9.2322544e-08	9.2618535e-08	9.2875325e-08	9.2557791e-08	9.2790003e-08	9.2562487e-08	9.3378404e-08	9.2761567e-08	9.2868149e-08	9.2794146e-08	9.2745275e-08	9.2567454e-08	9.2519414e-08	9.2453973e-08	9.2558345e-08	9.245673e-08	9.2524104e-08	9.2549229e-08	9.2606939e-08	9.2683976e-08	9.2802154e-08	9.2665474e-08	9.256911e-08	9.2562765e-08	9.2662717e-08	9.2364509e-08	9.2569387e-08	9.2525212e-08	9.2572428e-08	9.270579e-08	9.2607216e-08	9.2544262e-08	9.2730637e-08	9.2637862e-08	9.2664095e-08	9.2706891e-08	9.2603628e-08	9.2617434e-08	9.2340485e-08	9.2455075e-08	9.2624887e-08	9.2710209e-08	9.2849092e-08	9.2627928e-08	9.1687198e-08	9.160464e-08	9.1775831e-08	9.1609337e-08	9.1809241e-08	9.1406669e-08	9.2988529e-08	9.3791478e-08	9.4019548e-08	9.3030778e-08	9.2090325e-08	9.1792124e-08	9.2516373e-08	9.2439336e-08	9.2350156e-08	9.2514718e-08	9.2864283e-08	9.3147577e-08	9.4684708e-08	9.3774631e-08	9.2718764e-08	9.2685909e-08	9.2585125e-08	9.2634551e-08	9.2663271e-08	9.2646701e-08	9.2578226e-08	9.259562e-08	9.2722907e-08	9.2671826e-08	9.2556689e-08	9.2688119e-08	9.2611081e-08	9.2616055e-08	9.2422773e-08	9.2561933e-08	9.2573806e-08	9.2683699e-08	9.2592856e-08	9.2216787e-08	9.2449831e-08	9.2498979e-08	9.2643667e-08	9.2613291e-08	9.2548959e-08	9.2525212e-08	9.2630685e-08	9.2716007e-08	9.2729813e-08	9.2534044e-08	9.239654e-08	9.2555034e-08	9.247772e-08	9.2482139e-08	9.267238e-08	9.2714075e-08	9.2888577e-08	9.2673481e-08	9.2465569e-08	9.2637315e-08	9.2635382e-08	9.2693085e-08	9.2737821e-08	9.2654709e-08	9.2716562e-08	9.2842193e-08	9.2723738e-08	9.253791e-08	9.2380802e-08	9.2725671e-08	9.2573806e-08	9.2385498e-08	9.2399027e-08	9.2460873e-08	9.2347392e-08	9.2563589e-08	9.2750795e-08	9.2671549e-08	9.2785314e-08	9.2753005e-08
9.2618535e-08	9.2540674e-08	9.2458116e-08	9.2565521e-08	9.2497878e-08	9.2612737e-08	9.2493735e-08	9.2525489e-08	9.2556412e-08	9.2643113e-08	9.2591478e-08	9.2656919e-08	9.2701647e-08	9.2663271e-08	9.2816791e-08	9.2580983e-08	9.267238e-08	9.2725671e-08	9.2717663e-08	9.2941043e-08	9.2710209e-08	9.2579882e-08	9.2506156e-08	9.2699437e-08	9.2605838e-08	9.2680111e-08	9.2608872e-08	9.2679834e-08	9.2604452e-08	9.2623786e-08	9.2596451e-08	9.2646424e-08	9.2277809e-08	9.2400406e-08	9.2531835e-08	9.2662994e-08	9.2648357e-08	9.2562765e-08	9.2608595e-08	9.2648911e-08	9.2637315e-08	9.2607493e-08	9.2497601e-08	9.2441269e-08	9.2415043e-08	9.2496492e-08	9.2542884e-08	9.2632618e-08	9.2595066e-08	9.2549229e-08	9.2680942e-08	9.2623232e-08	9.2804363e-08	9.2820933e-08	9.2752451e-08	9.2824244e-08	9.2657473e-08	9.2647255e-08	9.2736713e-08	9.2486552e-08	9.2447898e-08	9.231205e-08	9.2473854e-08	9.2682043e-08	9.2706891e-08	9.2770676e-08	9.2817338e-08	9.2744443e-08	9.2828387e-08	9.2636206e-08	9.2633996e-08	9.260004e-08	9.2532112e-08	9.2698883e-08	9.2688673e-08	9.2607216e-08	9.2622123e-08	9.2527422e-08	9.2529902e-08	9.2451209e-08	9.2501743e-08	9.2496215e-08	9.2667683e-08	9.2705513e-08	9.2978865e-08	9.2971135e-08	9.2710486e-08	9.2711588e-08	9.2786138e-08	9.2621299e-08	9.2656919e-08	9.2792213e-08	9.2634828e-08	9.2564143e-08	9.281927e-08	9.2559446e-08	9.2633726e-08	9.2517205e-08	9.2704134e-08	9.2792767e-08	9.2691984e-08	9.2607493e-08	9.2553101e-08	9.2626543e-08	9.2690883e-08	9.2455075e-08	9.2748309e-08	9.2630408e-08	9.2646424e-08	9.2765433e-08	9.2783381e-08	9.2683145e-08	9.2671279e-08	9.2537633e-08	9.2555034e-08	9.279028e-08	9.2891888e-08	9.2793044e-08	9.260777e-08	9.2540951e-08	9.2599485e-08	9.2384667e-08	9.2421118e-08	9.2462258e-08	9.2603628e-08	9.2586781e-08	9.265554e-08	9.266796e-08	9.2753559e-08	9.2821757e-08	9.2796633e-08	9.266023e-08	9.2616325e-08	9.2496215e-08	9.2563312e-08	9.2382734e-08	9.2627651e-08	9.250892e-08	9.2683145e-08	9.2486552e-08	9.2555304e-08	9.244679e-08	9.2635929e-08	9.2665474e-08	9.2616055e-08	9.270579e-08	9.267017e-08	9.269143e-08	9.2539295e-08	9.249981e-08	9.250008e-08	9.2527692e-08	9.2572975e-08	9.2561656e-08	9.2573806e-08	9.2573806e-08	9.2460326e-08	9.2540397e-08	9.2728428e-08	9.2700546e-08	9.3044306e-08	9.4041361e-08	9.3382546e-08	9.1849834e-08	9.1794057e-08	9.1702383e-08	9.1414677e-08	9.2003901e-08	9.1986507e-08	9.15323e-08	9.1788536e-08	9.2361475e-08	9.2699992e-08	9.3129351e-08	9.2372517e-08	9.2297412e-08	9.2841915e-08	9.318623e-08	9.3340304e-08	9.4019548e-08	9.4466024e-08	9.3507076e-08	9.24178e-08	9.2054712e-08	9.1905882e-08	8.9646981e-08	9.0624155e-08	9.0809984e-08	9.219746e-08	9.2539565e-08	9.2631517e-08	9.2334965e-08	9.2507541e-08	9.274914e-08	9.4500265e-08	9.2984664e-08	9.2504777e-08	9.2467779e-08	9.2677077e-08	9.2713243e-08	9.2913432e-08	9.2728158e-08	9.2755492e-08	9.3415686e-08	9.2100542e-08	9.4319688e-08	9.3468422e-08	9.2480477e-08	9.1410257e-08	9.0531934e-08	9.0898887e-08	9.1968012e-08	9.2468603e-08	9.2514718e-08	9.2555034e-08	9.2475787e-08	9.2629861e-08	9.2573252e-08	9.2647532e-08	9.2570495e-08	9.2742233e-08	9.2600587e-08	9.2418908e-08	9.2617988e-08	9.2752728e-08	9.2991293e-08	9.3341683e-08	9.2407859e-08	9.2905424e-08	9.3559265e-08	9.075724e-08	9.2407312e-08	9.1181633e-08	9.0758348e-08	9.1589456e-08	9.2276153e-08	9.2570495e-08	9.2445134e-08	9.2624056e-08	9.2443202e-08	9.2605838e-08	9.2694471e-08	9.2757972e-08	9.2703026e-08	9.2749971e-08	9.2759358e-08	9.2737267e-08	9.2551716e-08	9.2617157e-08	9.275908e-08	9.2684807e-08	9.286704e-08	9.2845781e-08	9.2740578e-08	9.2486005e-08	9.242774e-08	9.2550891e-08	9.2767642e-08	9.2741132e-08	9.2880846e-08	9.281927e-08	9.2563589e-08	9.2495668e-08	9.2526591e-08	9.2574908e-08	9.2530179e-08	9.2486275e-08	9.2526591e-08	9.2637038e-08	9.2621853e-08	9.2653053e-08	9.2708554e-08	9.2725948e-08	9.2832252e-08	9.2662162e-08	9.2541498e-08	9.2586511e-08	9.2691984e-08	9.2800775e-08	9.2680388e-08	9.2674036e-08	9.2548682e-08	9.2690605e-08	9.2822589e-08	9.2689497e-08	9.2650566e-08	9.2700823e-08	9.305618e-08	9.3734045e-08	9.4445866e-08	9.3934503e-08	9.2980251e-08	9.1786326e-08	9.2651121e-08	9.1617892e-08	9.0983931e-08	9.1263082e-08	9.040906e-08	9.1587246e-08	9.2488207e-08	9.2580159e-08	9.2709378e-08	9.2547573e-08	9.2559723e-08	9.2620745e-08	9.2511407e-08	9.2555034e-08	9.2592309e-08	9.268453e-08	9.2711311e-08	9.2624887e-08	9.2601972e-08	9.256442e-08	9.2730367e-08	9.2738645e-08	9.2570772e-08	9.2484619e-08	9.2495114e-08	9.2440722e-08	9.2198569e-08	9.2147481e-08	9.2317848e-08	9.2486005e-08	9.254785e-08	9.2707168e-08	9.2613291e-08	9.2610527e-08	9.2427463e-08	9.250229e-08	9.2671002e-08	9.2790557e-08	9.2710486e-08	9.2599208e-08	9.2649188e-08	9.2515819e-08	9.2410069e-08	9.2508088e-08	9.2497878e-08	9.2407582e-08	9.2572975e-08	9.2443202e-08	9.2497601e-08	9.2524381e-08	9.2526037e-08	9.2681766e-08	9.2743619e-08	9.269916e-08	9.280464e-08	9.2820933e-08	9.2783104e-08	9.2762114e-08	9.2563035e-08	9.2733956e-08	9.262682e-08	9.2474679e-08	9.2486005e-08	9.2614393e-08	9.2557237e-08	9.2372517e-08	9.2628476e-08	9.2577949e-08	9.266023e-08	9.2614947e-08	9.2595897e-08	9.2582368e-08	9.2573806e-08	9.2469712e-08	9.256221e-08	9.2555581e-08	9.2475233e-08	9.2518583e-08	9.2596999e-08	9.2560555e-08	9.2627097e-08	9.2676522e-08	9.2813472e-08	9.2803809e-08	9.3061153e-08	9.296037e-08	9.227422e-08	9.2056091e-08	9.1510209e-08	9.0636306e-08	9.2865108e-08	9.233414e-08	9.1014307e-08	8.9889134e-08	9.0681034e-08	9.2111314e-08	9.2538187e-08	9.2451764e-08	9.3508731e-08	9.3648175e-08	9.3863818e-08	9.3219917e-08	9.3615313e-08	9.2875879e-08	9.275135e-08	9.2574908e-08	9.2585125e-08	9.2545363e-08	9.2521894e-08	9.2577118e-08	9.2606939e-08	9.2816791e-08	9.2601695e-08	9.2636483e-08	9.2660507e-08	9.2555858e-08	9.2529625e-08	9.2630408e-08	9.2704411e-08	9.2391296e-08	9.2657743e-08	9.2634551e-08	9.2665474e-08	9.2547026e-08	9.275135e-08	9.2666305e-08	9.2821203e-08	9.263124e-08	9.2595343e-08	9.272015e-08	9.2633449e-08	9.2767088e-08	9.2687841e-08	9.2694471e-08	9.274472e-08	9.2646701e-08	9.2469435e-08	9.2140304e-08	9.253349e-08	9.2920885e-08	9.2146657e-08	9.1784116e-08	9.13045e-08	9.2045319e-08	9.1670906e-08	9.137657e-08	9.1278828e-08	9.1548863e-08	9.2297689e-08	9.24421e-08	9.2479098e-08	9.2402892e-08	9.2589822e-08	9.2758803e-08	9.2659953e-08	9.2990739e-08	9.3637681e-08	9.3457651e-08	9.3752817e-08	9.3178222e-08	9.2639795e-08	9.2741686e-08	9.2687841e-08	9.2670447e-08	9.264118e-08	9.2683976e-08	9.2714352e-08	9.2459771e-08	9.259783e-08	9.2643937e-08	9.2422773e-08	9.2624887e-08	9.2698613e-08	9.258347e-08	9.2655263e-08	9.238439e-08	9.2457839e-08	9.2765433e-08	9.2906525e-08	9.2622955e-08	9.2636483e-08	9.2431605e-08	9.2530456e-08	9.2540674e-08	9.2836117e-08	9.2757972e-08	9.267238e-08	9.2589545e-08	9.2650289e-08	9.291039e-08	9.2741686e-08	9.2685355e-08	9.2688673e-08	9.2651668e-08	9.268922e-08	9.2548959e-08	9.2534322e-08	9.2586781e-08	9.2577949e-08	9.2557237e-08	9.2693917e-08	9.2604452e-08	9.2569387e-08	9.257657e-08	9.2493181e-08	9.2525212e-08	9.2633996e-08	9.2723738e-08	9.2434369e-08	9.2517752e-08	9.2506156e-08	9.2501743e-08	9.2673211e-08	9.2596451e-08	9.2674313e-08	9.2558622e-08	9.2596721e-08	9.2297135e-08	9.2497046e-08
9.2540951e-08	9.245894e-08	9.2581537e-08	9.2676522e-08	9.2724292e-08	9.2601141e-08	9.258568e-08	9.2650289e-08	9.2699715e-08	9.2646978e-08	9.2663271e-08	9.2831975e-08	9.27635e-08	9.2606385e-08	9.2749417e-08	9.2584024e-08	9.2649465e-08	9.2690328e-08	9.2671826e-08	9.2614393e-08	9.2542329e-08	9.2628198e-08	9.2622955e-08	9.2480477e-08	9.2624333e-08	9.2724839e-08	9.269143e-08	9.2555858e-08	9.2613845e-08	9.2643667e-08	9.2670724e-08	9.2514441e-08	9.2590376e-08	9.2705235e-08	9.2795524e-08	9.2579882e-08	9.2641734e-08	9.2677347e-08	9.2527969e-08	9.2634274e-08	9.2565244e-08	9.2429673e-08	9.2407582e-08	9.2369483e-08	9.2511684e-08	9.2404825e-08	9.2677901e-08	9.2752451e-08	9.2782273e-08	9.2757702e-08	9.2869804e-08	9.2836942e-08	9.2698059e-08	9.253349e-08	9.2423875e-08	9.2356224e-08	9.254785e-08	9.2476064e-08	9.2540397e-08	9.257657e-08	9.2775373e-08	9.2871183e-08	9.2642004e-08	9.2611359e-08	9.275135e-08	9.2686186e-08	9.2728705e-08	9.2670447e-08	9.2641734e-08	9.2532112e-08	9.2569664e-08	9.2622955e-08	9.2690883e-08	9.2560832e-08	9.2556412e-08	9.2507541e-08	9.2499533e-08	9.2553925e-08	9.2510852e-08	9.2458393e-08	9.2481585e-08	9.2460049e-08	9.2704688e-08	9.2817338e-08	9.2557514e-08	9.2544816e-08	9.2756316e-08	9.2725116e-08	9.269143e-08	9.2685632e-08	9.2745552e-08	9.2633726e-08	9.2544262e-08	9.2577672e-08	9.2511684e-08	9.2505609e-08	9.2460873e-08	9.2606939e-08	9.2355954e-08	9.2448175e-08	9.2506156e-08	9.2614947e-08	9.2646978e-08	9.2693917e-08	9.2563866e-08	9.2661885e-08	9.2575462e-08	9.2610527e-08	9.2597553e-08	9.245646e-08	9.2436856e-08	9.2756594e-08	9.2705235e-08	9.26768e-08	9.282148e-08	9.2761844e-08	9.2543431e-08	9.2549229e-08	9.2558345e-08	9.2624887e-08	9.2636483e-08	9.2767088e-08	9.2544262e-08	9.2506433e-08	9.2532943e-08	9.2531288e-08	9.2716284e-08	9.2789726e-08	9.2684253e-08	9.292696e-08	9.2778961e-08	9.2778407e-08	9.2648634e-08	9.2688119e-08	9.2783928e-08	9.2873947e-08	9.2638693e-08	9.2498148e-08	9.2410069e-08	9.2670724e-08	9.2631517e-08	9.2786692e-08	9.2720974e-08	9.2815128e-08	9.3066951e-08	9.2652222e-08	9.2530179e-08	9.2616325e-08	9.2605838e-08	9.2412002e-08	9.2465847e-08	9.2642281e-08	9.2530456e-08	9.2566907e-08	9.2543161e-08	9.2669339e-08	9.2992124e-08	9.2869804e-08	9.2468333e-08	9.2447621e-08	9.2551161e-08	9.26224e-08	9.2146379e-08	9.2739754e-08	9.2698613e-08	9.2408968e-08	9.234877e-08	9.2234735e-08	9.258568e-08	9.2879745e-08	9.3251671e-08	9.3062809e-08	9.2685084e-08	9.1589733e-08	9.1415501e-08	9.1714533e-08	9.3208321e-08	9.4040807e-08	9.3587978e-08	9.3261889e-08	9.3893085e-08	9.391573e-08	9.3349691e-08	9.2676245e-08	9.2497878e-08	9.2508088e-08	9.2672657e-08	9.2672657e-08	9.2092257e-08	9.2231147e-08	9.2525489e-08	9.268895e-08	9.2713798e-08	9.2667683e-08	9.1847902e-08	9.1941779e-08	9.2556689e-08	9.2650566e-08	9.2737544e-08	9.2716832e-08	9.2659953e-08	9.294601e-08	9.2983008e-08	9.3481951e-08	9.3311584e-08	9.0791204e-08	9.4208687e-08	9.4332108e-08	9.2924473e-08	9.1924662e-08	9.2343249e-08	9.2529625e-08	9.2521894e-08	9.2545363e-08	9.2536254e-08	9.2417245e-08	9.2460049e-08	9.2620468e-08	9.2603905e-08	9.2644214e-08	9.2531835e-08	9.2551161e-08	9.2896585e-08	9.2897693e-08	9.3040164e-08	9.3945822e-08	9.4358064e-08	9.4140489e-08	9.3465381e-08	9.304155e-08	9.1035012e-08	8.8963041e-08	8.9834188e-08	9.1175281e-08	9.2306529e-08	9.2548959e-08	9.2648911e-08	9.2702756e-08	9.2627651e-08	9.2816514e-08	9.2625442e-08	9.2595897e-08	9.2563589e-08	9.2560555e-08	9.2721805e-08	9.2996814e-08	9.2728705e-08	9.2767642e-08	9.2715453e-08	9.2702479e-08	9.2686186e-08	9.2493181e-08	9.2629861e-08	9.2648634e-08	9.2282228e-08	9.2273119e-08	9.2685084e-08	9.269143e-08	9.2590646e-08	9.2323369e-08	9.2294378e-08	9.2511129e-08	9.2537086e-08	9.2650012e-08	9.2721251e-08	9.2830042e-08	9.2817615e-08	9.2795254e-08	9.2726225e-08	9.2730637e-08	9.2725948e-08	9.2613291e-08	9.2720427e-08	9.2600864e-08	9.2597553e-08	9.2627651e-08	9.276571e-08	9.2797457e-08	9.2616055e-08	9.2520793e-08	9.2450385e-08	9.2690883e-08	9.2980521e-08	9.2695295e-08	9.2823967e-08	9.2781995e-08	9.2893828e-08	9.3467314e-08	9.3064465e-08	9.3930083e-08	9.3027744e-08	9.2108273e-08	9.1837961e-08	9.1508831e-08	9.0772431e-08	8.9913435e-08	9.1171692e-08	9.1770033e-08	9.2191939e-08	9.2625442e-08	9.2625719e-08	9.2600864e-08	9.268232e-08	9.2541498e-08	9.2522448e-08	9.2650843e-08	9.2709101e-08	9.2636483e-08	9.2542606e-08	9.2684807e-08	9.2751627e-08	9.2632341e-08	9.2726495e-08	9.2693639e-08	9.2765433e-08	9.2846058e-08	9.297942e-08	9.294601e-08	9.2642004e-08	9.2830867e-08	9.2886921e-08	9.2651121e-08	9.275908e-08	9.2620191e-08	9.2602249e-08	9.2772609e-08	9.2617988e-08	9.256663e-08	9.253101e-08	9.2527969e-08	9.2696681e-08	9.2734233e-08	9.2521617e-08	9.2551161e-08	9.244873e-08	9.2468333e-08	9.2524935e-08	9.2461427e-08	9.2624056e-08	9.2641457e-08	9.2795801e-08	9.2633726e-08	9.2753282e-08	9.2730915e-08	9.2651398e-08	9.2711588e-08	9.2683145e-08	9.267017e-08	9.2566353e-08	9.2470813e-08	9.2551161e-08	9.2697505e-08	9.2601972e-08	9.2460596e-08	9.2611913e-08	9.2627651e-08	9.2514441e-08	9.2428849e-08	9.2643937e-08	9.2438512e-08	9.2569941e-08	9.2566353e-08	9.251886e-08	9.2592579e-08	9.2700823e-08	9.2615778e-08	9.2713243e-08	9.2709655e-08	9.2793044e-08	9.275135e-08	9.260777e-08	9.2630962e-08	9.2648911e-08	9.2650289e-08	9.2629307e-08	9.2333863e-08	9.2677347e-08	9.2320057e-08	9.1234092e-08	9.1956139e-08	9.1718121e-08	9.1461615e-08	9.1808687e-08	9.2577949e-08	9.1224152e-08	9.1749051e-08	9.2152177e-08	9.2776752e-08	9.3131284e-08	9.3319315e-08	9.363437e-08	9.322185e-08	9.3665847e-08	9.435972e-08	9.5314803e-08	9.468112e-08	9.4109836e-08	9.29126e-08	9.2727326e-08	9.2574084e-08	9.2595343e-08	9.273478e-08	9.2672934e-08	9.2687564e-08	9.2580159e-08	9.2901004e-08	9.2914533e-08	9.2563312e-08	9.2717109e-08	9.2646147e-08	9.2537633e-08	9.2662439e-08	9.2923642e-08	9.2669069e-08	9.2627651e-08	9.2674036e-08	9.2646424e-08	9.2502844e-08	9.2571597e-08	9.2492073e-08	9.2582091e-08	9.2815682e-08	9.280685e-08	9.2688119e-08	9.265581e-08	9.2738368e-08	9.2586781e-08	9.2790557e-08	9.2523003e-08	9.2620745e-08	9.2720974e-08	9.2777583e-08	9.2636206e-08	9.2915364e-08	9.2678732e-08	9.3325667e-08	9.230984e-08	9.1998935e-08	9.0798935e-08	9.0569209e-08	9.1228017e-08	9.2202157e-08	9.2613568e-08	9.2563035e-08	9.2902383e-08	9.2891888e-08	9.3172147e-08	9.3770218e-08	9.3279837e-08	9.207514e-08	9.0980066e-08	9.1620379e-08	9.2428294e-08	9.271573e-08	9.2714075e-08	9.2849646e-08	9.2694194e-08	9.2577118e-08	9.2672657e-08	9.263676e-08	9.2719318e-08	9.2628753e-08	9.2594242e-08	9.2764047e-08	9.2678178e-08	9.2634274e-08	9.2780063e-08	9.2537086e-08	9.2731469e-08	9.2710486e-08	9.2673758e-08	9.2460049e-08	9.2458116e-08	9.2449277e-08	9.2559169e-08	9.2569387e-08	9.2778961e-08	9.2458393e-08	9.2496492e-08	9.2416975e-08	9.2687564e-08	9.2646424e-08	9.2701647e-08	9.2815405e-08	9.2865385e-08	9.2851302e-08	9.2625719e-08	9.2585957e-08	9.2522725e-08	9.2471922e-08	9.2638139e-08	9.2559446e-08	9.2661061e-08	9.2650566e-08	9.2663818e-08	9.2654986e-08	9.2757148e-08	9.2874771e-08	9.2598107e-08	9.2648911e-08	9.2492073e-08	9.2719596e-08	9.2598654e-08	9.2603074e-08	9.2582091e-08	9.2649465e-08	9.2642836e-08	9.2577395e-08	9.2515549e-08	9.2358434e-08	9.2625719e-08	9.2397919e-08
9.2706621e-08	9.2738645e-08	9.2724839e-08	9.256663e-08	9.2544539e-08	9.2781448e-08	9.2695018e-08	9.2685909e-08	9.2698883e-08	9.2611359e-08	9.2577672e-08	9.2659128e-08	9.271573e-08	9.2649188e-08	9.2662994e-08	9.2651945e-08	9.2664649e-08	9.264118e-08	9.256911e-08	9.2431051e-08	9.245894e-08	9.2681212e-08	9.2683422e-08	9.248987e-08	9.2682043e-08	9.2699715e-08	9.2607493e-08	9.2651668e-08	9.2706067e-08	9.2649735e-08	9.2723738e-08	9.2588991e-08	9.2600317e-08	9.2608317e-08	9.2565799e-08	9.2707999e-08	9.2591478e-08	9.2620745e-08	9.2468881e-08	9.2582368e-08	9.2627928e-08	9.259341e-08	9.2636483e-08	9.27947e-08	9.3100361e-08	9.3146191e-08	9.2879745e-08	9.2753837e-08	9.2546749e-08	9.259562e-08	9.258126e-08	9.2626543e-08	9.2545918e-08	9.2766257e-08	9.2723184e-08	9.2785314e-08	9.2657473e-08	9.2686463e-08	9.2573252e-08	9.2662994e-08	9.2627651e-08	9.2583193e-08	9.2796355e-08	9.2800775e-08	9.263897e-08	9.2617988e-08	9.2644214e-08	9.2637315e-08	9.256442e-08	9.2635659e-08	9.26224e-08	9.2684253e-08	9.2625719e-08	9.2591755e-08	9.2667406e-08	9.2588166e-08	9.2489316e-08	9.2544539e-08	9.245894e-08	9.2567731e-08	9.2738922e-08	9.284247e-08	9.2802154e-08	9.2717663e-08	9.2737821e-08	9.2720427e-08	9.2455629e-08	9.2453142e-08	9.2549229e-08	9.2704134e-08	9.2543431e-08	9.2428294e-08	9.2534876e-08	9.2523557e-08	9.2409792e-08	9.2596174e-08	9.2730915e-08	9.2606939e-08	9.2767365e-08	9.2746376e-08	9.2828664e-08	9.2703026e-08	9.2847714e-08	9.2843017e-08	9.2947666e-08	9.2789179e-08	9.2761567e-08	9.24733e-08	9.2558345e-08	9.2551161e-08	9.2677077e-08	9.2596721e-08	9.2436025e-08	9.2643937e-08	9.2706344e-08	9.2671279e-08	9.2608317e-08	9.2502013e-08	9.2486829e-08	9.255006e-08	9.2519684e-08	9.2441269e-08	9.2577672e-08	9.2709655e-08	9.2735888e-08	9.2804363e-08	9.257905e-08	9.2588714e-08	9.2577118e-08	9.2358711e-08	9.2349048e-08	9.2371693e-08	9.2649465e-08	9.2644214e-08	9.2474679e-08	9.2520516e-08	9.2559723e-08	9.2666028e-08	9.277813e-08	9.2625164e-08	9.2613291e-08	9.2473854e-08	9.2549506e-08	9.2524658e-08	9.2270632e-08	9.2613014e-08	9.2664095e-08	9.2563035e-08	9.2601695e-08	9.250008e-08	9.2514441e-08	9.2713243e-08	9.2862074e-08	9.2712419e-08	9.2853234e-08	9.323869e-08	9.3098976e-08	9.2970033e-08	9.239875e-08	9.2583193e-08	9.3285635e-08	9.2994057e-08	9.2839429e-08	9.2843571e-08	9.2572151e-08	9.3032988e-08	9.3030501e-08	9.3321525e-08	9.3283148e-08	9.3825165e-08	9.3712508e-08	9.3302752e-08	9.210855e-08	9.1143804e-08	9.1642193e-08	9.258568e-08	9.2975831e-08	9.3180155e-08	9.3559265e-08	9.2614393e-08	9.1622589e-08	9.15947e-08	9.1788259e-08	9.2009152e-08	9.1980986e-08	9.2567454e-08	9.2634551e-08	9.2969479e-08	9.2413934e-08	9.2371963e-08	9.2346838e-08	9.2481862e-08	9.2244676e-08	9.2343804e-08	9.2317293e-08	9.2284715e-08	9.2608317e-08	9.2432714e-08	9.2499256e-08	9.2447067e-08	9.2283059e-08	9.2246331e-08	9.2593687e-08	9.1972979e-08	9.1152089e-08	9.2233634e-08	9.2448175e-08	9.2343249e-08	9.2290236e-08	9.2323091e-08	9.2468056e-08	9.250229e-08	9.249235e-08	9.2529902e-08	9.236976e-08	9.2646424e-08	9.2910945e-08	9.2816791e-08	9.2642004e-08	9.2549506e-08	9.2698336e-08	9.2816791e-08	9.2526591e-08	9.2927785e-08	9.3625808e-08	9.3149509e-08	9.3095665e-08	9.1406392e-08	9.1010719e-08	9.0729628e-08	9.0594334e-08	8.9910948e-08	9.127082e-08	9.213975e-08	9.2823967e-08	9.2651668e-08	9.2645323e-08	9.2673481e-08	9.2771508e-08	9.2700823e-08	9.2692538e-08	9.2600317e-08	9.2616879e-08	9.2575739e-08	9.2536808e-08	9.2516927e-08	9.2783651e-08	9.2594789e-08	9.2545918e-08	9.2769021e-08	9.2711588e-08	9.2775373e-08	9.2437404e-08	9.227643e-08	9.2383289e-08	9.2524935e-08	9.2558899e-08	9.2436025e-08	9.2462258e-08	9.2635659e-08	9.2620745e-08	9.2795801e-08	9.2740301e-08	9.2578773e-08	9.2780063e-08	9.2687564e-08	9.2753282e-08	9.2614393e-08	9.2671826e-08	9.2450932e-08	9.2574361e-08	9.2530179e-08	9.2551716e-08	9.277813e-08	9.2789179e-08	9.28571e-08	9.2855721e-08	9.2656087e-08	9.2538464e-08	9.2579882e-08	9.2688396e-08	9.273699e-08	9.2460049e-08	9.2574361e-08	9.2512785e-08	9.2599763e-08	9.2831975e-08	9.2643937e-08	9.2787246e-08	9.2472469e-08	9.2239979e-08	9.1636394e-08	9.1416332e-08	9.0903306e-08	9.0241734e-08	9.0683798e-08	9.1269712e-08	9.2518306e-08	9.2551993e-08	9.2552824e-08	9.2532389e-08	9.2539842e-08	9.2471922e-08	9.2577395e-08	9.2675414e-08	9.2652499e-08	9.2713243e-08	9.2696126e-08	9.2651668e-08	9.247109e-08	9.2461704e-08	9.2755215e-08	9.2971412e-08	9.2785584e-08	9.2756871e-08	9.2808229e-08	9.2436025e-08	9.2460596e-08	9.275135e-08	9.2636206e-08	9.2357332e-08	9.2594512e-08	9.2471645e-08	9.2858208e-08	9.269916e-08	9.2679834e-08	9.2635382e-08	9.2758526e-08	9.2706344e-08	9.2641734e-08	9.2601141e-08	9.2679834e-08	9.2728705e-08	9.2591755e-08	9.2710756e-08	9.2879191e-08	9.2610804e-08	9.2891618e-08	9.2771778e-08	9.2743065e-08	9.2550891e-08	9.2707722e-08	9.2580436e-08	9.2373895e-08	9.2543985e-08	9.2525759e-08	9.2589822e-08	9.2653877e-08	9.2753005e-08	9.254785e-08	9.2477443e-08	9.2530179e-08	9.2481585e-08	9.2609426e-08	9.2568563e-08	9.2683145e-08	9.2495391e-08	9.2574638e-08	9.2567731e-08	9.2726495e-08	9.262903e-08	9.250892e-08	9.2659128e-08	9.2670724e-08	9.2585957e-08	9.2765156e-08	9.2672103e-08	9.2561933e-08	9.2547296e-08	9.2492627e-08	9.2389364e-08	9.2497601e-08	9.2420009e-08	9.2577395e-08	9.2926129e-08	9.2702201e-08	9.2511129e-08	9.2141136e-08	9.2162672e-08	9.1349513e-08	9.1510486e-08	9.2159631e-08	9.1962761e-08	9.0834554e-08	9.1817249e-08	9.23797e-08	9.2889685e-08	9.3125763e-08	9.3194238e-08	9.3229858e-08	9.3280661e-08	9.383924e-08	9.4358064e-08	9.4020649e-08	9.3549602e-08	9.3225715e-08	9.3015593e-08	9.2683699e-08	9.2469435e-08	9.2524381e-08	9.2505609e-08	9.2509474e-08	9.2553371e-08	9.2649735e-08	9.2690605e-08	9.2608047e-08	9.2638139e-08	9.2784759e-08	9.2595343e-08	9.2577395e-08	9.2571319e-08	9.2585402e-08	9.2560555e-08	9.2604182e-08	9.262461e-08	9.2717386e-08	9.277565e-08	9.2635929e-08	9.2603905e-08	9.2644214e-08	9.2589822e-08	9.2617434e-08	9.2466671e-08	9.2535423e-08	9.2672934e-08	9.2912877e-08	9.2652499e-08	9.2542329e-08	9.2548682e-08	9.2566076e-08	9.23554e-08	9.2386323e-08	9.2944909e-08	9.2877535e-08	9.2973622e-08	9.2550614e-08	9.2069897e-08	9.273478e-08	9.189263e-08	9.1957517e-08	9.2526314e-08	9.2680111e-08	9.2637038e-08	9.2705513e-08	9.2602519e-08	9.2625996e-08	9.3296954e-08	9.331076e-08	9.3662251e-08	9.2514718e-08	9.160464e-08	9.1471556e-08	9.2269524e-08	9.2619089e-08	9.2627374e-08	9.2521347e-08	9.2535977e-08	9.2664926e-08	9.2646147e-08	9.2787793e-08	9.2592579e-08	9.2601141e-08	9.2699992e-08	9.2597553e-08	9.2542884e-08	9.2587058e-08	9.2503399e-08	9.2677624e-08	9.2621022e-08	9.2630962e-08	9.2514995e-08	9.2349325e-08	9.2592856e-08	9.264339e-08	9.2730367e-08	9.2867872e-08	9.2555034e-08	9.2662439e-08	9.2585957e-08	9.2716007e-08	9.2772332e-08	9.2642281e-08	9.2724015e-08	9.2435194e-08	9.2669893e-08	9.2812371e-08	9.2566076e-08	9.2514163e-08	9.2526314e-08	9.2596721e-08	9.2680111e-08	9.2525489e-08	9.25912e-08	9.2723461e-08	9.2599763e-08	9.2549783e-08	9.241338e-08	9.2143068e-08	9.2539018e-08	9.2514718e-08	9.2794423e-08	9.2460596e-08	9.284026e-08	9.2716007e-08	9.2813472e-08	9.272015e-08	9.2634274e-08	9.2635105e-08	9.2539565e-08	9.2856276e-08	9.2589822e-08	9.2800221e-08
9.280464e-08	9.2701924e-08	9.2736713e-08	9.2632618e-08	9.2594789e-08	9.2358434e-08	9.253791e-08	9.256911e-08	9.2707999e-08	9.2522448e-08	9.2639247e-08	9.2391296e-08	9.2450662e-08	9.2756316e-08	9.2572428e-08	9.2826177e-08	9.2713243e-08	9.2704958e-08	9.2697228e-08	9.2618535e-08	9.2578226e-08	9.2736713e-08	9.2666305e-08	9.2752174e-08	9.2706891e-08	9.2711588e-08	9.2598654e-08	9.2672103e-08	9.2718217e-08	9.2605283e-08	9.2524658e-08	9.2606115e-08	9.2650289e-08	9.2584578e-08	9.2509751e-08	9.2677077e-08	9.2723184e-08	9.256442e-08	9.2646978e-08	9.2599485e-08	9.2761013e-08	9.267017e-08	9.2756871e-08	9.2777029e-08	9.2657743e-08	9.268453e-08	9.2665204e-08	9.2749971e-08	9.2807397e-08	9.2674036e-08	9.272263e-08	9.2785037e-08	9.2579882e-08	9.2565799e-08	9.257684e-08	9.247109e-08	9.2637862e-08	9.2538741e-08	9.2703857e-08	9.2598654e-08	9.2663541e-08	9.276129e-08	9.2659128e-08	9.2652499e-08	9.2514995e-08	9.2518029e-08	9.2653877e-08	9.2693639e-08	9.2526037e-08	9.2673211e-08	9.2625442e-08	9.2646147e-08	9.25912e-08	9.261219e-08	9.2588444e-08	9.2534876e-08	9.2553925e-08	9.2595897e-08	9.2743896e-08	9.2712142e-08	9.2718494e-08	9.2551716e-08	9.2692815e-08	9.2558622e-08	9.2524104e-08	9.2559446e-08	9.2617711e-08	9.2642559e-08	9.2607216e-08	9.2590646e-08	9.2587612e-08	9.2666305e-08	9.2547573e-08	9.2692261e-08	9.2794423e-08	9.2749971e-08	9.2756316e-08	9.285489e-08	9.2761567e-08	9.2673758e-08	9.2493735e-08	9.2619366e-08	9.2735888e-08	9.2573252e-08	9.2478544e-08	9.2587335e-08	9.2501743e-08	9.2794423e-08	9.275908e-08	9.2714352e-08	9.2543161e-08	9.2698336e-08	9.2929994e-08	9.2796355e-08	9.2567731e-08	9.2605838e-08	9.2570218e-08	9.2598654e-08	9.2696951e-08	9.2571874e-08	9.2611359e-08	9.2816791e-08	9.2810993e-08	9.2682598e-08	9.2616602e-08	9.2583747e-08	9.2742233e-08	9.2695572e-08	9.244431e-08	9.2443479e-08	9.2554757e-08	9.258568e-08	9.2593133e-08	9.2675414e-08	9.2683422e-08	9.2672934e-08	9.2514995e-08	9.2440722e-08	9.2555034e-08	9.2734503e-08	9.2570495e-08	9.2652499e-08	9.2475233e-08	9.2377491e-08	9.258568e-08	9.2615224e-08	9.2673211e-08	9.2560832e-08	9.2572151e-08	9.2629584e-08	9.2700269e-08	9.2727326e-08	9.2865939e-08	9.2822312e-08	9.2535977e-08	9.2490971e-08	9.3224614e-08	9.3451298e-08	9.2887753e-08	9.335632e-08	9.2621022e-08	9.2606385e-08	9.2511407e-08	9.2011362e-08	9.2019917e-08	9.1675879e-08	9.2194149e-08	9.200501e-08	9.250671e-08	9.2905424e-08	9.3048449e-08	9.1761748e-08	9.1228571e-08	9.1716466e-08	9.1764512e-08	9.2374449e-08	9.3023601e-08	9.3108639e-08	9.2791112e-08	9.2282505e-08	9.1123098e-08	9.1363319e-08	9.2627097e-08	9.2756871e-08	9.2788902e-08	9.2425253e-08	9.2104685e-08	9.1910024e-08	9.2574361e-08	9.2476334e-08	9.2558345e-08	9.2543161e-08	9.253322e-08	9.2545918e-08	9.2622955e-08	9.2643667e-08	9.2599485e-08	9.2541498e-08	9.2586234e-08	9.2532389e-08	9.2370307e-08	9.2629861e-08	9.3074405e-08	9.248987e-08	9.0952454e-08	9.1121166e-08	9.0235382e-08	9.0408506e-08	9.1553837e-08	9.2440445e-08	9.2602519e-08	9.2469989e-08	9.2449277e-08	9.2540951e-08	9.2689497e-08	9.2779516e-08	9.2517482e-08	9.2795254e-08	9.2827555e-08	9.2829765e-08	9.2574638e-08	9.2713243e-08	9.3861608e-08	9.4587243e-08	9.4313883e-08	9.305618e-08	8.9892445e-08	9.0420933e-08	9.0174083e-08	8.8195996e-08	9.0744543e-08	9.1548316e-08	9.2138094e-08	9.2805742e-08	9.2693362e-08	9.2820656e-08	9.2799667e-08	9.2714899e-08	9.244679e-08	9.2592309e-08	9.2637038e-08	9.264339e-08	9.2730915e-08	9.26224e-08	9.2693362e-08	9.25912e-08	9.2536254e-08	9.2679834e-08	9.2575462e-08	9.2508088e-08	9.2549783e-08	9.2376936e-08	9.2395986e-08	9.2527422e-08	9.2632064e-08	9.2627097e-08	9.2482409e-08	9.2531288e-08	9.2650566e-08	9.2805742e-08	9.2817338e-08	9.2755769e-08	9.2715176e-08	9.2733679e-08	9.2575739e-08	9.2520793e-08	9.2580706e-08	9.2703026e-08	9.2681212e-08	9.2725116e-08	9.2625442e-08	9.2604452e-08	9.2668792e-08	9.2525759e-08	9.265581e-08	9.2583747e-08	9.2409245e-08	9.2796078e-08	9.2849092e-08	9.2676522e-08	9.2623786e-08	9.2650289e-08	9.2796355e-08	9.2659953e-08	9.270358e-08	9.2710756e-08	9.2285816e-08	9.1757606e-08	9.1385402e-08	9.1345917e-08	9.1846516e-08	9.1112049e-08	9.0794515e-08	9.0927884e-08	9.0912422e-08	9.2400128e-08	9.2259036e-08	9.2606385e-08	9.2627928e-08	9.2591755e-08	9.2555034e-08	9.2525212e-08	9.2487106e-08	9.2664649e-08	9.2543985e-08	9.2682598e-08	9.2812094e-08	9.2880292e-08	9.2770399e-08	9.2739754e-08	9.2847436e-08	9.2724292e-08	9.2746376e-08	9.3035197e-08	9.2994881e-08	9.3621111e-08	9.5322811e-08	9.5523824e-08	9.5137537e-08	9.5590366e-08	9.4868049e-08	9.3854709e-08	9.3155585e-08	9.2458663e-08	9.23866e-08	9.2443202e-08	9.2620191e-08	9.2576016e-08	9.2703857e-08	9.2769575e-08	9.2706621e-08	9.2537363e-08	9.2615501e-08	9.2778407e-08	9.2750795e-08	9.2673758e-08	9.2808506e-08	9.263897e-08	9.2753005e-08	9.2560832e-08	9.2544262e-08	9.253322e-08	9.2506987e-08	9.264339e-08	9.2529902e-08	9.2585125e-08	9.2582916e-08	9.276819e-08	9.2640626e-08	9.2747484e-08	9.2616879e-08	9.2543985e-08	9.2573806e-08	9.2648911e-08	9.2709932e-08	9.2470536e-08	9.2719318e-08	9.2651121e-08	9.273699e-08	9.2690605e-08	9.2660784e-08	9.2691707e-08	9.2598107e-08	9.2716562e-08	9.2673211e-08	9.2642559e-08	9.2584024e-08	9.2496215e-08	9.2565244e-08	9.2487383e-08	9.2651121e-08	9.2549783e-08	9.2710486e-08	9.2914256e-08	9.2875325e-08	9.2907634e-08	9.2087014e-08	9.1780528e-08	9.2552547e-08	9.1504411e-08	9.1368285e-08	9.1971877e-08	9.318402e-08	9.1751261e-08	9.280933e-08	9.3672192e-08	9.4771408e-08	9.5350423e-08	9.5904589e-08	9.6476974e-08	9.5332474e-08	9.5227826e-08	9.4160917e-08	9.3603163e-08	9.2378869e-08	9.1816425e-08	9.2030412e-08	9.218531e-08	9.2519961e-08	9.2508643e-08	9.2582091e-08	9.2996537e-08	9.2786138e-08	9.2708277e-08	9.264587e-08	9.2579882e-08	9.2563866e-08	9.2276153e-08	9.2420841e-08	9.2652222e-08	9.2714352e-08	9.2623786e-08	9.2490694e-08	9.2434924e-08	9.2632895e-08	9.2452318e-08	9.2526037e-08	9.2560278e-08	9.2718764e-08	9.270358e-08	9.2801052e-08	9.2548404e-08	9.2564143e-08	9.2595343e-08	9.2478821e-08	9.2072383e-08	9.2447898e-08	9.2307076e-08	9.2592579e-08	9.2556135e-08	9.2557791e-08	9.2634274e-08	9.2742788e-08	9.3540763e-08	9.30929e-08	9.2503676e-08	9.2272288e-08	9.1926864e-08	9.2510021e-08	9.2838604e-08	9.2604729e-08	9.2782273e-08	9.2920608e-08	9.2722082e-08	9.3432526e-08	9.3753371e-08	9.2778684e-08	9.286483e-08	9.2539018e-08	9.2808783e-08	9.2556135e-08	9.2819e-08	9.30929e-08	9.2922818e-08	9.2532389e-08	9.2433538e-08	9.2644768e-08	9.257684e-08	9.2682875e-08	9.266023e-08	9.2753282e-08	9.2802708e-08	9.2696951e-08	9.2774542e-08	9.2725116e-08	9.2724839e-08	9.2747207e-08	9.2681489e-08	9.2719596e-08	9.2592856e-08	9.2374727e-08	9.2462258e-08	9.2718764e-08	9.2790835e-08	9.2831698e-08	9.2543431e-08	9.2522725e-08	9.2473023e-08	9.2594789e-08	9.2514995e-08	9.2419732e-08	9.2353467e-08	9.237003e-08	9.2582368e-08	9.2443756e-08	9.235319e-08	9.2388532e-08	9.2545093e-08	9.2722082e-08	9.2749694e-08	9.2639795e-08	9.2586234e-08	9.2650843e-08	9.2786692e-08	9.2843848e-08	9.2560555e-08	9.2641457e-08	9.2711588e-08	9.2703303e-08	9.2829211e-08	9.2292723e-08	9.3057011e-08	9.2774542e-08	9.2935792e-08	9.2830597e-08	9.2592856e-08	9.2636206e-08	9.258347e-08	9.2613845e-08	9.2420009e-08	9.2566353e-08	9.245673e-08
9.256221e-08	9.2808229e-08	9.2673211e-08	9.2614947e-08	9.2557791e-08	9.2823413e-08	9.2865662e-08	9.2560278e-08	9.2527692e-08	9.2717109e-08	9.2677077e-08	9.2709378e-08	9.26456e-08	9.2880022e-08	9.2604452e-08	9.2491803e-08	9.2545093e-08	9.2549229e-08	9.2714899e-08	9.2553648e-08	9.2528524e-08	9.2498148e-08	9.2591755e-08	9.2550337e-08	9.252107e-08	9.2391296e-08	9.2528524e-08	9.2591755e-08	9.2451764e-08	9.256442e-08	9.2735334e-08	9.2704134e-08	9.2682875e-08	9.274914e-08	9.2690051e-08	9.261467e-08	9.262461e-08	9.259783e-08	9.2540397e-08	9.2522725e-08	9.2477165e-08	9.2621022e-08	9.2761567e-08	9.2757148e-08	9.2550614e-08	9.2487937e-08	9.2569387e-08	9.2501743e-08	9.2697782e-08	9.2925028e-08	9.2641457e-08	9.2547296e-08	9.2706621e-08	9.251886e-08	9.2581537e-08	9.2502013e-08	9.2495114e-08	9.269143e-08	9.2560001e-08	9.2743896e-08	9.2665751e-08	9.2564697e-08	9.2637592e-08	9.2653053e-08	9.2678732e-08	9.2736435e-08	9.2640072e-08	9.2680665e-08	9.2748309e-08	9.2724292e-08	9.2598931e-08	9.2574638e-08	9.2631794e-08	9.2602249e-08	9.2502013e-08	9.2503122e-08	9.2631794e-08	9.2680111e-08	9.2632064e-08	9.2695572e-08	9.2639524e-08	9.2720697e-08	9.2606939e-08	9.2648079e-08	9.2519684e-08	9.2507264e-08	9.2594242e-08	9.2528246e-08	9.2580983e-08	9.2658851e-08	9.2661608e-08	9.2664095e-08	9.2672934e-08	9.2566907e-08	9.2586781e-08	9.2804918e-08	9.2633726e-08	9.2567731e-08	9.2614947e-08	9.2407312e-08	9.2759358e-08	9.2666305e-08	9.2697228e-08	9.2549229e-08	9.2612737e-08	9.2697228e-08	9.2659953e-08	9.2581537e-08	9.2492627e-08	9.2597276e-08	9.2728158e-08	9.2744997e-08	9.2597553e-08	9.2559169e-08	9.253101e-08	9.2491526e-08	9.2711588e-08	9.2578226e-08	9.2600317e-08	9.2704688e-08	9.2676522e-08	9.2518029e-08	9.245646e-08	9.2465015e-08	9.2615501e-08	9.2623232e-08	9.251886e-08	9.2677347e-08	9.2816791e-08	9.2650012e-08	9.2716562e-08	9.2711588e-08	9.2727603e-08	9.2524658e-08	9.2306806e-08	9.266796e-08	9.2645323e-08	9.2835563e-08	9.2696951e-08	9.2520239e-08	9.2711034e-08	9.2645045e-08	9.2678178e-08	9.2656919e-08	9.2608872e-08	9.2527969e-08	9.2468881e-08	9.2583193e-08	9.2642281e-08	9.276571e-08	9.2651398e-08	9.2229769e-08	9.2102198e-08	9.2236668e-08	9.2435748e-08	9.2640072e-08	9.2310117e-08	9.2310117e-08	9.2839706e-08	9.3138738e-08	9.323621e-08	9.4138279e-08	9.2963958e-08	9.3189271e-08	9.3067499e-08	9.2438235e-08	9.2010531e-08	9.170045e-08	9.1158164e-08	9.1465758e-08	9.1711776e-08	9.2009429e-08	9.3536066e-08	9.3610623e-08	9.2572428e-08	9.2307076e-08	9.1895664e-08	9.1975743e-08	9.2032622e-08	9.2372794e-08	9.2617434e-08	9.2305143e-08	9.1756505e-08	9.1165894e-08	9.1323557e-08	9.2428571e-08	9.217068e-08	9.2568563e-08	9.2797187e-08	9.2687564e-08	9.2769021e-08	9.2632618e-08	9.2718764e-08	9.2642559e-08	9.270137e-08	9.2596451e-08	9.2546472e-08	9.2657743e-08	9.2458393e-08	9.2543708e-08	9.2613291e-08	9.255448e-08	9.2091987e-08	9.165241e-08	9.2383011e-08	9.1747395e-08	9.1461615e-08	9.1882413e-08	9.244652e-08	9.266796e-08	9.2376659e-08	9.2571597e-08	9.2713798e-08	9.2819825e-08	9.2769845e-08	9.2613845e-08	9.2716562e-08	9.2455352e-08	9.2521347e-08	9.2558622e-08	9.2553925e-08	9.2977487e-08	9.3914622e-08	9.4142969e-08	9.3905236e-08	9.3705879e-08	9.0944724e-08	9.1567365e-08	9.0907172e-08	9.1338187e-08	9.2074039e-08	9.2663271e-08	9.2813472e-08	9.2504223e-08	9.2585402e-08	9.2403717e-08	9.2437958e-08	9.250671e-08	9.2628753e-08	9.2530179e-08	9.2581537e-08	9.262903e-08	9.2735057e-08	9.26768e-08	9.2661338e-08	9.2690883e-08	9.2526591e-08	9.2550614e-08	9.2685355e-08	9.261246e-08	9.2470813e-08	9.2603351e-08	9.2643937e-08	9.2731192e-08	9.2499533e-08	9.241338e-08	9.2649465e-08	9.2588444e-08	9.262682e-08	9.2777583e-08	9.2754661e-08	9.2592032e-08	9.2548959e-08	9.2568008e-08	9.2625996e-08	9.2616055e-08	9.2590923e-08	9.2568285e-08	9.2441269e-08	9.2475787e-08	9.2430227e-08	9.2688673e-08	9.2746653e-08	9.2856823e-08	9.290045e-08	9.2994327e-08	9.2892442e-08	9.2695018e-08	9.2489593e-08	9.2593133e-08	9.2897693e-08	9.2695018e-08	9.2438512e-08	9.253349e-08	9.2608872e-08	9.2518306e-08	9.2289135e-08	9.2155219e-08	9.2087291e-08	9.1848172e-08	9.1263082e-08	9.1088857e-08	9.0944724e-08	9.131886e-08	9.1844583e-08	9.2437958e-08	9.2625996e-08	9.2629307e-08	9.2619921e-08	9.2534044e-08	9.248545e-08	9.257684e-08	9.268674e-08	9.2635105e-08	9.2724562e-08	9.2741686e-08	9.2742511e-08	9.2706067e-08	9.2595066e-08	9.2509197e-08	9.2431051e-08	9.2482964e-08	9.2325855e-08	9.227643e-08	9.3713332e-08	9.5186408e-08	9.5019637e-08	9.4919407e-08	9.4356132e-08	9.3309382e-08	9.3084346e-08	9.2636483e-08	9.2518306e-08	9.2680388e-08	9.2722907e-08	9.2590376e-08	9.2675691e-08	9.2870629e-08	9.2839983e-08	9.2651945e-08	9.2602519e-08	9.2648357e-08	9.2798011e-08	9.2738922e-08	9.2593133e-08	9.2617711e-08	9.2566907e-08	9.2560278e-08	9.2352359e-08	9.2455906e-08	9.254564e-08	9.2506433e-08	9.2483795e-08	9.2700269e-08	9.2756039e-08	9.2470266e-08	9.2513886e-08	9.2243852e-08	9.2426916e-08	9.2542329e-08	9.2687017e-08	9.2773988e-08	9.273257e-08	9.2660784e-08	9.2426639e-08	9.2675968e-08	9.2720974e-08	9.28571e-08	9.2620191e-08	9.2706621e-08	9.2688396e-08	9.2662717e-08	9.2633726e-08	9.2570772e-08	9.267459e-08	9.2672934e-08	9.2766257e-08	9.2771508e-08	9.2680388e-08	9.2765433e-08	9.2641734e-08	9.280464e-08	9.2769575e-08	9.253349e-08	9.2256549e-08	9.2420841e-08	9.2437958e-08	9.1829676e-08	9.1983196e-08	9.256442e-08	9.2344081e-08	9.2305974e-08	9.2420287e-08	9.3576382e-08	9.5262621e-08	9.479902e-08	9.3357698e-08	9.3121898e-08	9.3121066e-08	9.304707e-08	9.2894652e-08	9.4189907e-08	9.4686094e-08	9.3486918e-08	9.2651121e-08	9.2060233e-08	9.1771142e-08	9.2482139e-08	9.2676522e-08	9.2703026e-08	9.2726495e-08	9.2444587e-08	9.2592856e-08	9.2552547e-08	9.2633449e-08	9.2587889e-08	9.2632895e-08	9.273478e-08	9.2600317e-08	9.2607493e-08	9.2696681e-08	9.254564e-08	9.2667406e-08	9.2789726e-08	9.2388809e-08	9.2393506e-08	9.247772e-08	9.2606385e-08	9.2684253e-08	9.2621022e-08	9.2565799e-08	9.2621022e-08	9.268895e-08	9.2515272e-08	9.2569387e-08	9.2571042e-08	9.2601141e-08	9.2719873e-08	9.2666028e-08	9.2744443e-08	9.2520793e-08	9.2697782e-08	9.2204367e-08	9.1949786e-08	9.2356778e-08	9.2169294e-08	9.2202157e-08	9.2580983e-08	9.239433e-08	9.2360096e-08	9.2716007e-08	9.2434369e-08	9.2333863e-08	9.2675968e-08	9.3087102e-08	9.3520605e-08	9.2918398e-08	9.1669804e-08	9.1524569e-08	9.2359265e-08	9.2571319e-08	9.2396263e-08	9.2314259e-08	9.2423598e-08	9.2388255e-08	9.2532112e-08	9.2590099e-08	9.2721805e-08	9.2441546e-08	9.2560832e-08	9.2737267e-08	9.2764878e-08	9.2626266e-08	9.25912e-08	9.2664926e-08	9.2708277e-08	9.2690328e-08	9.2515819e-08	9.2420841e-08	9.2445134e-08	9.253791e-08	9.2815682e-08	9.2748863e-08	9.256442e-08	9.2273396e-08	9.2460873e-08	9.2645323e-08	9.2900727e-08	9.2658297e-08	9.2592856e-08	9.2516373e-08	9.2616055e-08	9.2686463e-08	9.2735888e-08	9.2513886e-08	9.2461981e-08	9.2590923e-08	9.2658297e-08	9.2698613e-08	9.2377491e-08	9.271794e-08	9.2791659e-08	9.2613014e-08	9.2359819e-08	9.2535977e-08	9.2725394e-08	9.2616602e-08	9.2613291e-08	9.2557237e-08	9.2742788e-08	9.3709467e-08	9.2856546e-08	9.3274863e-08	9.2519137e-08	9.2565244e-08	9.2514441e-08	9.2563035e-08	9.2527692e-08	9.269916e-08	9.2695295e-08	9.2579882e-08	9.269916e-08
9.2611081e-08	9.2457562e-08	9.2569387e-08	9.2559723e-08	9.2719041e-08	9.2475787e-08	9.2603074e-08	9.2698613e-08	9.2606115e-08	9.2624887e-08	9.2581814e-08	9.2690328e-08	9.2709101e-08	9.2584024e-08	9.2554757e-08	9.2602249e-08	9.2617157e-08	9.2585957e-08	9.2618812e-08	9.2650566e-08	9.2619921e-08	9.2560001e-08	9.2582091e-08	9.259562e-08	9.2632341e-08	9.2685632e-08	9.2671002e-08	9.2635382e-08	9.2584848e-08	9.2726495e-08	9.2342695e-08	9.2790835e-08	9.2738922e-08	9.2664372e-08	9.2704134e-08	9.2831975e-08	9.2579882e-08	9.2528524e-08	9.2680942e-08	9.2639795e-08	9.267017e-08	9.2802154e-08	9.2871183e-08	9.2748586e-08	9.253101e-08	9.2561656e-08	9.2650012e-08	9.2861519e-08	9.258347e-08	9.2505879e-08	9.2514995e-08	9.2530456e-08	9.2512785e-08	9.2470266e-08	9.2367273e-08	9.256911e-08	9.2667136e-08	9.2682875e-08	9.2752451e-08	9.2703303e-08	9.2806296e-08	9.2587058e-08	9.2700823e-08	9.2594242e-08	9.276598e-08	9.2774542e-08	9.2628753e-08	9.2563589e-08	9.2590646e-08	9.2595897e-08	9.2481862e-08	9.2546472e-08	9.2660507e-08	9.2531835e-08	9.2587058e-08	9.2621853e-08	9.2507818e-08	9.2611636e-08	9.2707722e-08	9.2656364e-08	9.267459e-08	9.2444857e-08	9.2425253e-08	9.2465015e-08	9.260777e-08	9.2715453e-08	9.2676245e-08	9.2711034e-08	9.2641734e-08	9.2643937e-08	9.258126e-08	9.2603074e-08	9.2657196e-08	9.2594789e-08	9.268232e-08	9.273009e-08	9.2752174e-08	9.2716832e-08	9.2738098e-08	9.2875602e-08	9.2618258e-08	9.2623786e-08	9.2446243e-08	9.2501466e-08	9.2560001e-08	9.2615501e-08	9.2577949e-08	9.2669616e-08	9.2860965e-08	9.287367e-08	9.2753837e-08	9.2640349e-08	9.2733124e-08	9.2673211e-08	9.2664926e-08	9.2704411e-08	9.2484072e-08	9.2565799e-08	9.2654432e-08	9.2565521e-08	9.2643667e-08	9.2618812e-08	9.2846605e-08	9.2743065e-08	9.2645323e-08	9.255006e-08	9.2567454e-08	9.2567177e-08	9.2695849e-08	9.2598654e-08	9.2730367e-08	9.2701093e-08	9.2503676e-08	9.2424429e-08	9.2668238e-08	9.2582091e-08	9.2743896e-08	9.2540674e-08	9.2504777e-08	9.2828387e-08	9.2696126e-08	9.2621022e-08	9.2791659e-08	9.2847991e-08	9.2793044e-08	9.2574908e-08	9.275908e-08	9.2646978e-08	9.2733124e-08	9.2683976e-08	9.2534599e-08	9.2464738e-08	9.2567731e-08	9.2997645e-08	9.3039063e-08	9.2513062e-08	9.2121802e-08	9.2246609e-08	9.317187e-08	9.3106436e-08	9.3535242e-08	9.3037954e-08	9.3557055e-08	9.3005099e-08	9.2947388e-08	9.2691707e-08	9.2321713e-08	9.2510852e-08	9.2228937e-08	9.2059402e-08	9.2231978e-08	9.3213011e-08	9.2397919e-08	9.2862344e-08	9.2615224e-08	9.2101097e-08	9.2004456e-08	9.170266e-08	9.2018539e-08	9.2669069e-08	9.2686186e-08	9.2491526e-08	9.1406939e-08	9.1322171e-08	9.1964147e-08	9.2418908e-08	9.2525489e-08	9.2580436e-08	9.2634551e-08	9.2685632e-08	9.2488207e-08	9.2507541e-08	9.2543431e-08	9.2395439e-08	9.2458663e-08	9.2555304e-08	9.2596174e-08	9.2355677e-08	9.2555858e-08	9.2561379e-08	9.2538741e-08	9.2199947e-08	9.1882967e-08	9.1923276e-08	9.2594242e-08	9.2645045e-08	9.2432984e-08	9.2574084e-08	9.2602519e-08	9.2408413e-08	9.278034e-08	9.2707722e-08	9.2687841e-08	9.2690328e-08	9.2486552e-08	9.2657196e-08	9.2482139e-08	9.248545e-08	9.237997e-08	9.2602797e-08	9.2751627e-08	9.28571e-08	9.2235013e-08	9.14144e-08	9.0957428e-08	9.0902205e-08	9.240344e-08	9.2609426e-08	9.2533767e-08	9.2645045e-08	9.2621576e-08	9.2548127e-08	9.2627928e-08	9.2577672e-08	9.2447344e-08	9.2720974e-08	9.2570218e-08	9.2550337e-08	9.2589268e-08	9.2569941e-08	9.2548682e-08	9.2632618e-08	9.2665204e-08	9.2792213e-08	9.2608317e-08	9.2584578e-08	9.2753282e-08	9.2581814e-08	9.2622123e-08	9.2671826e-08	9.266023e-08	9.2666859e-08	9.2711588e-08	9.2592579e-08	9.2704958e-08	9.2656364e-08	9.2520793e-08	9.271794e-08	9.2650012e-08	9.2542606e-08	9.2559169e-08	9.2542052e-08	9.2646701e-08	9.2640626e-08	9.2576016e-08	9.2595066e-08	9.2569387e-08	9.2433538e-08	9.2585957e-08	9.2625164e-08	9.2651121e-08	9.2755215e-08	9.2563589e-08	9.2466671e-08	9.2951808e-08	9.3457651e-08	9.2651121e-08	9.221624e-08	9.2754661e-08	9.28502e-08	9.2507541e-08	9.2679834e-08	9.2860141e-08	9.2710756e-08	9.2515272e-08	9.2596451e-08	9.2539565e-08	9.2541775e-08	9.2534044e-08	9.1763404e-08	9.1102109e-08	9.1449465e-08	9.2078459e-08	9.2206022e-08	9.2717109e-08	9.2622123e-08	9.2441823e-08	9.2515272e-08	9.250892e-08	9.274472e-08	9.279028e-08	9.2698613e-08	9.2607493e-08	9.2633996e-08	9.2619921e-08	9.2532112e-08	9.2553371e-08	9.2850478e-08	9.2884989e-08	9.288609e-08	9.2998199e-08	9.284495e-08	9.2841361e-08	9.3571408e-08	9.4560178e-08	9.4211998e-08	9.349106e-08	9.286483e-08	9.2679279e-08	9.1642747e-08	9.1323002e-08	9.1738279e-08	9.2241365e-08	9.256663e-08	9.2615224e-08	9.2863175e-08	9.274693e-08	9.2664095e-08	9.2607493e-08	9.2808783e-08	9.2807127e-08	9.2571319e-08	9.2332755e-08	9.2383566e-08	9.2464191e-08	9.2454528e-08	9.253349e-08	9.2386323e-08	9.2445134e-08	9.2501466e-08	9.250008e-08	9.259341e-08	9.261467e-08	9.2527145e-08	9.2646424e-08	9.2739199e-08	9.2615778e-08	9.2679556e-08	9.2616055e-08	9.2582368e-08	9.2808783e-08	9.2753282e-08	9.257657e-08	9.2526868e-08	9.2608595e-08	9.2637315e-08	9.2634828e-08	9.2630685e-08	9.2735888e-08	9.2638416e-08	9.268922e-08	9.2767912e-08	9.2754938e-08	9.2599208e-08	9.2607493e-08	9.2639524e-08	9.2531288e-08	9.265554e-08	9.2685355e-08	9.2767365e-08	9.2824244e-08	9.2637592e-08	9.2483795e-08	9.2534322e-08	9.2580706e-08	9.2717386e-08	9.2860688e-08	9.2899626e-08	9.2939935e-08	9.2553371e-08	9.245894e-08	9.2484072e-08	9.2633726e-08	9.2619644e-08	9.2877812e-08	9.3084346e-08	9.223529e-08	9.1527326e-08	9.2213753e-08	9.0496869e-08	9.355319e-08	9.355788e-08	9.2042839e-08	9.2214854e-08	9.1387065e-08	9.1905328e-08	9.2197737e-08	9.2665751e-08	9.2626543e-08	9.2588166e-08	9.2649465e-08	9.2668792e-08	9.269916e-08	9.2574361e-08	9.2536531e-08	9.2589822e-08	9.250008e-08	9.2712966e-08	9.2755215e-08	9.2602797e-08	9.2600587e-08	9.2650012e-08	9.2799667e-08	9.2635382e-08	9.2609149e-08	9.2611081e-08	9.2621299e-08	9.2663541e-08	9.2623509e-08	9.2648357e-08	9.3152543e-08	9.2683699e-08	9.2558622e-08	9.2632618e-08	9.2747207e-08	9.2815682e-08	9.2691707e-08	9.2724292e-08	9.2766257e-08	9.268453e-08	9.2816236e-08	9.2598384e-08	9.2091156e-08	9.1269989e-08	9.1377672e-08	9.2104685e-08	9.256884e-08	9.259341e-08	9.2667683e-08	9.2728982e-08	9.2476611e-08	9.2363685e-08	9.2662439e-08	9.2623232e-08	9.2387431e-08	9.203842e-08	9.204836e-08	9.1673115e-08	9.1804552e-08	9.1908646e-08	9.2391019e-08	9.2482964e-08	9.2369206e-08	9.2375835e-08	9.2515819e-08	9.2587612e-08	9.2679279e-08	9.2758803e-08	9.3131838e-08	9.2588444e-08	9.2611913e-08	9.242774e-08	9.2586234e-08	9.2628198e-08	9.2649735e-08	9.2556967e-08	9.2567454e-08	9.2494282e-08	9.2631517e-08	9.2637315e-08	9.2733124e-08	9.2572705e-08	9.2466401e-08	9.2326957e-08	9.260004e-08	9.2612737e-08	9.2598384e-08	9.2474679e-08	9.2539295e-08	9.261467e-08	9.2711865e-08	9.2551716e-08	9.2331653e-08	9.2206022e-08	9.2693085e-08	9.2563589e-08	9.2698059e-08	9.2731192e-08	9.2671549e-08	9.2862898e-08	9.254012e-08	9.2453142e-08	9.2672103e-08	9.2563035e-08	9.2473023e-08	9.2649465e-08	9.2614947e-08	9.25912e-08	9.2668515e-08	9.308269e-08	9.2340215e-08	9.4085813e-08	9.2865108e-08	9.2753282e-08	9.2654432e-08	9.2558899e-08	9.2746106e-08	9.2692538e-08	9.2572151e-08	9.2700823e-08	9.2674313e-08	9.2681489e-08
9.2668792e-08	9.2590099e-08	9.2637038e-08	9.2603074e-08	9.2598107e-08	9.2904592e-08	9.2717109e-08	9.2648357e-08	9.2568563e-08	9.2535423e-08	9.2611359e-08	9.2656087e-08	9.2735611e-08	9.2530456e-08	9.2508643e-08	9.2566353e-08	9.2548404e-08	9.2631517e-08	9.2577672e-08	9.2586511e-08	9.2566907e-08	9.268895e-08	9.2726495e-08	9.2660507e-08	9.2601141e-08	9.2698336e-08	9.2651121e-08	9.2620745e-08	9.2714629e-08	9.2693362e-08	9.3050105e-08	9.2776752e-08	9.2572428e-08	9.2621853e-08	9.2633996e-08	9.3668326e-08	9.2911499e-08	9.269143e-08	9.2571597e-08	9.2705513e-08	9.2789726e-08	9.2695849e-08	9.2496492e-08	9.2382457e-08	9.2638416e-08	9.2606385e-08	9.2555034e-08	9.2445966e-08	9.2524658e-08	9.2448175e-08	9.2630131e-08	9.2461704e-08	9.2494012e-08	9.2598107e-08	9.2745275e-08	9.2681766e-08	9.2830597e-08	9.2716832e-08	9.2691153e-08	9.2756039e-08	9.2505879e-08	9.2628198e-08	9.2851025e-08	9.2853512e-08	9.2672934e-08	9.2707722e-08	9.2600317e-08	9.2536531e-08	9.250008e-08	9.2458116e-08	9.2608317e-08	9.2464191e-08	9.2479929e-08	9.2608595e-08	9.2572428e-08	9.249456e-08	9.2653053e-08	9.2617711e-08	9.2588714e-08	9.2621853e-08	9.263897e-08	9.2724292e-08	9.2738368e-08	9.2685084e-08	9.2774265e-08	9.2698059e-08	9.2696951e-08	9.2697782e-08	9.2627651e-08	9.2532943e-08	9.2460596e-08	9.2382734e-08	9.2577672e-08	9.2720697e-08	9.2711034e-08	9.2639524e-08	9.256911e-08	9.2745829e-08	9.2657473e-08	9.25045e-08	9.2357055e-08	9.239654e-08	9.2575462e-08	9.2713243e-08	9.26456e-08	9.268922e-08	9.2750518e-08	9.2780063e-08	9.2650566e-08	9.2599485e-08	9.2717663e-08	9.2637862e-08	9.2504777e-08	9.2624887e-08	9.2604452e-08	9.2510852e-08	9.2549229e-08	9.265333e-08	9.2788348e-08	9.2756039e-08	9.269143e-08	9.2627097e-08	9.2390188e-08	9.2478544e-08	9.2486829e-08	9.2547296e-08	9.2433261e-08	9.2414766e-08	9.2423051e-08	9.2496769e-08	9.2405379e-08	9.2440168e-08	9.2638139e-08	9.2838327e-08	9.2856546e-08	9.2691153e-08	9.2718217e-08	9.2721805e-08	9.2664926e-08	9.2445411e-08	9.2811263e-08	9.2601695e-08	9.2654986e-08	9.2611913e-08	9.2487106e-08	9.2507818e-08	9.2466124e-08	9.261025e-08	9.2373071e-08	9.2299622e-08	9.2501189e-08	9.2885543e-08	9.3075506e-08	9.3367639e-08	9.3124108e-08	9.2781171e-08	9.2783381e-08	9.3018073e-08	9.4638324e-08	9.3393872e-08	9.2454798e-08	9.2175924e-08	9.1963869e-08	9.3050936e-08	9.2936624e-08	9.3287838e-08	9.3109747e-08	9.3185399e-08	9.376248e-08	9.327735e-08	9.3121066e-08	9.262461e-08	9.3164971e-08	9.2870629e-08	9.2841361e-08	9.2377213e-08	9.2025168e-08	9.1922729e-08	9.2029858e-08	9.1829676e-08	9.2034277e-08	9.2286925e-08	9.2498425e-08	9.2466124e-08	9.2611636e-08	9.2545093e-08	9.2561933e-08	9.2441546e-08	9.2663818e-08	9.257657e-08	9.2831698e-08	9.264587e-08	9.2565799e-08	9.2748309e-08	9.2587335e-08	9.2673481e-08	9.2591755e-08	9.2627928e-08	9.2568008e-08	9.2525212e-08	9.2451764e-08	9.2587612e-08	9.2490417e-08	9.2821203e-08	9.2743342e-08	9.2654155e-08	9.2740578e-08	9.2477165e-08	9.2415313e-08	9.2572975e-08	9.253101e-08	9.2658851e-08	9.2633449e-08	9.2430781e-08	9.2509474e-08	9.2517482e-08	9.2611081e-08	9.2698059e-08	9.279249e-08	9.2893551e-08	9.2673211e-08	9.1852314e-08	9.0763592e-08	9.043557e-08	9.047892e-08	9.0911314e-08	9.2095298e-08	9.268922e-08	9.2697505e-08	9.2664095e-08	9.2647802e-08	9.2633996e-08	9.2611913e-08	9.2605838e-08	9.2662994e-08	9.2561933e-08	9.2561379e-08	9.2519961e-08	9.2588991e-08	9.267238e-08	9.279691e-08	9.2644768e-08	9.2791659e-08	9.2664649e-08	9.2754661e-08	9.3019182e-08	9.2617711e-08	9.2667406e-08	9.2642836e-08	9.261025e-08	9.2606115e-08	9.2522448e-08	9.2647802e-08	9.250229e-08	9.2532666e-08	9.2551993e-08	9.272263e-08	9.2740855e-08	9.2760459e-08	9.2624887e-08	9.266023e-08	9.2659405e-08	9.2583747e-08	9.259562e-08	9.2562765e-08	9.2576016e-08	9.2485728e-08	9.2630685e-08	9.2588714e-08	9.2574361e-08	9.2681212e-08	9.2542329e-08	9.2470813e-08	9.262903e-08	9.2102475e-08	9.1782738e-08	9.3049003e-08	9.332512e-08	9.2627097e-08	9.2698613e-08	9.2754661e-08	9.2619921e-08	9.2511954e-08	9.2580983e-08	9.2645323e-08	9.2593964e-08	9.2763223e-08	9.2896862e-08	9.2698883e-08	9.2505054e-08	9.2283607e-08	9.2426085e-08	9.2604729e-08	9.2709101e-08	9.2726225e-08	9.2693085e-08	9.2587335e-08	9.2494282e-08	9.2617711e-08	9.2572428e-08	9.2517482e-08	9.250229e-08	9.2678178e-08	9.2687287e-08	9.271794e-08	9.2529902e-08	9.2607493e-08	9.2533767e-08	9.2584578e-08	9.2540674e-08	9.2258205e-08	9.249014e-08	9.2677624e-08	9.3425349e-08	9.38848e-08	9.2788625e-08	9.1728893e-08	9.0901928e-08	9.0947765e-08	9.1042743e-08	9.1403628e-08	9.2095021e-08	9.247772e-08	9.2577949e-08	9.2791659e-08	9.26456e-08	9.2382457e-08	9.2345182e-08	9.2422496e-08	9.2481862e-08	9.2518583e-08	9.263676e-08	9.2559723e-08	9.2555034e-08	9.259341e-08	9.2675144e-08	9.2415867e-08	9.266796e-08	9.2769021e-08	9.2679279e-08	9.2706891e-08	9.2642004e-08	9.2746653e-08	9.2828934e-08	9.2657196e-08	9.2669339e-08	9.2562487e-08	9.2663271e-08	9.2538741e-08	9.2670447e-08	9.2576016e-08	9.2542884e-08	9.2737267e-08	9.2706621e-08	9.2722907e-08	9.2746106e-08	9.2733956e-08	9.2697505e-08	9.2637862e-08	9.2672103e-08	9.2557791e-08	9.2555034e-08	9.2701924e-08	9.2571319e-08	9.2652222e-08	9.2679834e-08	9.2756594e-08	9.2615778e-08	9.2616325e-08	9.2672657e-08	9.2505054e-08	9.2590923e-08	9.258347e-08	9.2729259e-08	9.2875879e-08	9.2762669e-08	9.3469524e-08	9.3283703e-08	9.2714352e-08	9.2514995e-08	9.2794977e-08	9.3023047e-08	9.3258294e-08	9.3133217e-08	9.1926594e-08	9.1627008e-08	9.2389641e-08	9.2097785e-08	9.2140581e-08	9.2663541e-08	9.08583e-08	9.1311406e-08	9.1293181e-08	9.1234092e-08	9.2611081e-08	9.2684253e-08	9.297252e-08	9.3068053e-08	9.2835563e-08	9.2844125e-08	9.2750795e-08	9.2519137e-08	9.2636206e-08	9.2561933e-08	9.2519684e-08	9.2596174e-08	9.2619089e-08	9.2571597e-08	9.2559169e-08	9.2768744e-08	9.2680111e-08	9.2724292e-08	9.2861242e-08	9.3462624e-08	9.2937178e-08	9.3016418e-08	9.2696951e-08	9.273009e-08	9.2652499e-08	9.2987705e-08	9.3334229e-08	9.2771778e-08	9.2693917e-08	9.2687564e-08	9.2537633e-08	9.2660784e-08	9.266023e-08	9.2461427e-08	9.2635382e-08	9.2635659e-08	9.2604182e-08	9.2612737e-08	9.2505609e-08	9.250671e-08	9.2482964e-08	9.2558622e-08	9.2605561e-08	9.2558899e-08	9.2539565e-08	9.256884e-08	9.2747207e-08	9.2785584e-08	9.2759635e-08	9.2793321e-08	9.2079006e-08	9.1563223e-08	9.1781907e-08	9.2304319e-08	9.2572975e-08	9.2544816e-08	9.2648079e-08	9.2503946e-08	9.2543708e-08	9.2682598e-08	9.2777029e-08	9.2835563e-08	9.2722907e-08	9.2894652e-08	9.2483795e-08	9.2740855e-08	9.2398473e-08	9.2527145e-08	9.252328e-08	9.2683699e-08	9.2548127e-08	9.2435194e-08	9.2346291e-08	9.2586511e-08	9.2589545e-08	9.2553101e-08	9.2468881e-08	9.2468881e-08	9.2451486e-08	9.2640626e-08	9.2544539e-08	9.2636206e-08	9.2539565e-08	9.278034e-08	9.25912e-08	9.271794e-08	9.2630408e-08	9.2756594e-08	9.2891341e-08	9.2801322e-08	9.2639795e-08	9.2683145e-08	9.2718494e-08	9.2749971e-08	9.2591755e-08	9.2622678e-08	9.2591478e-08	9.27323e-08	9.2759358e-08	9.2853789e-08	9.2999855e-08	9.2607493e-08	9.2502013e-08	9.2610527e-08	9.2655263e-08	9.3731281e-08	9.5518303e-08	9.5997912e-08	9.3912966e-08	9.3198935e-08	9.232641e-08	9.2604729e-08	9.241338e-08	9.2645045e-08	9.270358e-08	9.2666859e-08	9.2681766e-08	9.2592309e-08
9.2774265e-08	9.2595897e-08	9.2581814e-08	9.2570772e-08	9.2640903e-08	9.2368651e-08	9.2370861e-08	9.2560555e-08	9.2563035e-08	9.2704688e-08	9.2619089e-08	9.2522171e-08	9.2637592e-08	9.248987e-08	9.263897e-08	9.268674e-08	9.2727603e-08	9.276819e-08	9.265581e-08	9.2696951e-08	9.2743619e-08	9.2738922e-08	9.2623509e-08	9.2614393e-08	9.2620745e-08	9.2651945e-08	9.2505609e-08	9.268232e-08	9.2756871e-08	9.2793044e-08	9.2729259e-08	9.2519137e-08	9.2588444e-08	9.2483241e-08	9.2522725e-08	9.2275329e-08	9.2363962e-08	9.272236e-08	9.2770122e-08	9.2748586e-08	9.2462805e-08	9.2474679e-08	9.2586234e-08	9.2802985e-08	9.2621853e-08	9.2755215e-08	9.2696403e-08	9.2645323e-08	9.2506987e-08	9.2701093e-08	9.2719873e-08	9.2785861e-08	9.2642836e-08	9.2820933e-08	9.2654709e-08	9.2879191e-08	9.2719318e-08	9.2785584e-08	9.2706344e-08	9.2558345e-08	9.2498702e-08	9.2627374e-08	9.2534044e-08	9.2721251e-08	9.2703303e-08	9.2640072e-08	9.2806573e-08	9.2493735e-08	9.2654986e-08	9.2761013e-08	9.2534044e-08	9.2577118e-08	9.2640903e-08	9.260777e-08	9.2712142e-08	9.2740031e-08	9.265581e-08	9.2745275e-08	9.2627651e-08	9.2792213e-08	9.2728158e-08	9.28259e-08	9.2730367e-08	9.2671279e-08	9.2702479e-08	9.2688396e-08	9.2576016e-08	9.2564697e-08	9.2523003e-08	9.2601418e-08	9.257684e-08	9.2533767e-08	9.2659405e-08	9.2871183e-08	9.2706621e-08	9.2620468e-08	9.2937178e-08	9.2726495e-08	9.2620191e-08	9.2614393e-08	9.2556135e-08	9.2497601e-08	9.2627097e-08	9.2693362e-08	9.2769021e-08	9.2386045e-08	9.2491526e-08	9.2503122e-08	9.2691707e-08	9.2767912e-08	9.2714899e-08	9.2648079e-08	9.2624333e-08	9.2603905e-08	9.2481862e-08	9.2621853e-08	9.2550891e-08	9.2491248e-08	9.2345459e-08	9.2481585e-08	9.2509197e-08	9.2506433e-08	9.2665474e-08	9.2635659e-08	9.259341e-08	9.2547573e-08	9.2683699e-08	9.2738922e-08	9.2617711e-08	9.248987e-08	9.2468603e-08	9.2514718e-08	9.2497601e-08	9.2722907e-08	9.258568e-08	9.2589822e-08	9.2587889e-08	9.2616879e-08	9.2616879e-08	9.2490694e-08	9.2379146e-08	9.2513616e-08	9.2517482e-08	9.2549506e-08	9.2568008e-08	9.2640072e-08	9.2770676e-08	9.2631517e-08	9.3063356e-08	9.2967547e-08	9.2955673e-08	9.2666028e-08	9.3396629e-08	9.4204545e-08	9.5338272e-08	9.5050012e-08	9.4329629e-08	9.3655906e-08	9.4461605e-08	9.4322168e-08	9.3616144e-08	9.2521894e-08	9.2637038e-08	9.307827e-08	9.384808e-08	9.3579146e-08	9.33519e-08	9.3908e-08	9.3765522e-08	9.3301097e-08	9.2507818e-08	9.2562765e-08	9.0729081e-08	9.218283e-08	9.2513062e-08	9.2566907e-08	9.2082871e-08	9.1789914e-08	9.2050293e-08	9.2255995e-08	9.1107083e-08	9.0692907e-08	9.1143527e-08	9.2196359e-08	9.2543161e-08	9.2548127e-08	9.2555304e-08	9.2520516e-08	9.2311495e-08	9.2696126e-08	9.2548959e-08	9.2462805e-08	9.249981e-08	9.2307353e-08	9.2630131e-08	9.2548127e-08	9.2596451e-08	9.263676e-08	9.2693362e-08	9.2617711e-08	9.2738645e-08	9.2698336e-08	9.2646978e-08	9.2482139e-08	9.2582368e-08	9.2414489e-08	9.2377213e-08	9.2496215e-08	9.2449277e-08	9.249235e-08	9.2661338e-08	9.2661885e-08	9.2663271e-08	9.2895483e-08	9.2858478e-08	9.2839706e-08	9.2921709e-08	9.2882225e-08	9.2806573e-08	9.2706891e-08	9.2584848e-08	9.2397094e-08	9.2002523e-08	9.1637773e-08	9.1943988e-08	9.209171e-08	9.2580706e-08	9.240869e-08	9.2558899e-08	9.2514441e-08	9.2611636e-08	9.2529078e-08	9.2396263e-08	9.249456e-08	9.2469712e-08	9.2548682e-08	9.2620745e-08	9.2882225e-08	9.2776475e-08	9.2714352e-08	9.2629861e-08	9.2858755e-08	9.2723184e-08	9.2692538e-08	9.2698059e-08	9.2524381e-08	9.269916e-08	9.2690051e-08	9.2582091e-08	9.2662994e-08	9.2482686e-08	9.2591755e-08	9.2492627e-08	9.2646147e-08	9.2723738e-08	9.2750795e-08	9.2634828e-08	9.2616602e-08	9.2564143e-08	9.249981e-08	9.2636206e-08	9.2654155e-08	9.2835563e-08	9.2705513e-08	9.2536531e-08	9.2611081e-08	9.2657196e-08	9.2627651e-08	9.285268e-08	9.2866216e-08	9.2706067e-08	9.265802e-08	9.2696951e-08	9.2558622e-08	9.2729536e-08	9.1525948e-08	9.2892442e-08	9.2318949e-08	9.3958803e-08	9.317187e-08	9.2681212e-08	9.2590376e-08	9.2579604e-08	9.2656641e-08	9.2825069e-08	9.2883333e-08	9.2666582e-08	9.2509197e-08	9.2346838e-08	9.256884e-08	9.26536e-08	9.2620191e-08	9.2556689e-08	9.2368929e-08	9.2353744e-08	9.2378869e-08	9.2393776e-08	9.2600317e-08	9.2437126e-08	9.2582646e-08	9.258347e-08	9.2848815e-08	9.259783e-08	9.2691984e-08	9.2531288e-08	9.2665474e-08	9.2528246e-08	9.2594242e-08	9.2713798e-08	9.2983562e-08	9.3474775e-08	9.3570861e-08	9.3843383e-08	9.3529444e-08	9.2724015e-08	9.2408413e-08	9.1557425e-08	9.1093277e-08	9.0566722e-08	9.127551e-08	9.230321e-08	9.2587612e-08	9.2721251e-08	9.2682598e-08	9.2496769e-08	9.2491526e-08	9.2556967e-08	9.2684807e-08	9.2693085e-08	9.2558068e-08	9.250008e-08	9.2493458e-08	9.2571319e-08	9.2630131e-08	9.2622123e-08	9.2554203e-08	9.2608047e-08	9.24109e-08	9.2556412e-08	9.2721805e-08	9.2731746e-08	9.2746106e-08	9.2635659e-08	9.2585957e-08	9.2609426e-08	9.2506156e-08	9.268453e-08	9.2697228e-08	9.2752728e-08	9.2609426e-08	9.2618258e-08	9.2674036e-08	9.274472e-08	9.2745829e-08	9.2829488e-08	9.2843294e-08	9.2759912e-08	9.2675968e-08	9.2828387e-08	9.2614947e-08	9.2782273e-08	9.2715176e-08	9.2640072e-08	9.2723738e-08	9.2683699e-08	9.2700269e-08	9.2681766e-08	9.2818723e-08	9.2638416e-08	9.2620468e-08	9.2565244e-08	9.2529625e-08	9.2605006e-08	9.2672103e-08	9.2616325e-08	9.2630131e-08	9.293165e-08	9.3249739e-08	9.3106983e-08	9.311831e-08	9.3345825e-08	9.3561475e-08	9.3322356e-08	9.3456826e-08	9.3478086e-08	9.3059221e-08	9.2196636e-08	9.2581537e-08	9.2430227e-08	9.1853423e-08	9.1682232e-08	8.9108006e-08	9.0873485e-08	9.2377768e-08	9.2447621e-08	9.2178958e-08	9.2266212e-08	9.2586511e-08	9.2449554e-08	9.2336073e-08	9.2555034e-08	9.2571874e-08	9.2516373e-08	9.2681766e-08	9.2638139e-08	9.2514995e-08	9.2528524e-08	9.2543161e-08	9.2756594e-08	9.2617157e-08	9.2519137e-08	9.2631517e-08	9.3788437e-08	9.3223505e-08	9.2959262e-08	9.2722907e-08	9.2717109e-08	9.2733679e-08	9.260777e-08	9.2865662e-08	9.2617711e-08	9.2552824e-08	9.2733679e-08	9.2727326e-08	9.2703303e-08	9.2595897e-08	9.2600317e-08	9.2813195e-08	9.2630131e-08	9.2618812e-08	9.2623509e-08	9.2549229e-08	9.2598384e-08	9.2532943e-08	9.2388809e-08	9.2511954e-08	9.237003e-08	9.2537363e-08	9.2633996e-08	9.2815405e-08	9.2618812e-08	9.2729259e-08	9.2570218e-08	9.2555304e-08	9.2250751e-08	9.2253785e-08	9.2431051e-08	9.2710486e-08	9.2544539e-08	9.2656641e-08	9.2442924e-08	9.2651398e-08	9.2716007e-08	9.2719041e-08	9.2720974e-08	9.2496215e-08	9.2891064e-08	9.3792302e-08	9.4582269e-08	9.3806939e-08	9.3565063e-08	9.2692815e-08	9.2512785e-08	9.2462805e-08	9.2311495e-08	9.2560832e-08	9.2645045e-08	9.2491803e-08	9.2497324e-08	9.2500912e-08	9.2594789e-08	9.2558068e-08	9.2662439e-08	9.2750795e-08	9.2645323e-08	9.2637038e-08	9.2659675e-08	9.2314814e-08	9.2728982e-08	9.2656364e-08	9.2795801e-08	9.2731746e-08	9.2547026e-08	9.2654155e-08	9.2803255e-08	9.27947e-08	9.2719873e-08	9.2614947e-08	9.2671549e-08	9.2627374e-08	9.2651398e-08	9.2632618e-08	9.246115e-08	9.2553925e-08	9.2600587e-08	9.2659953e-08	9.2647802e-08	9.2785861e-08	9.2649465e-08	9.2531835e-08	9.3629673e-08	9.4093274e-08	9.4146557e-08	9.3146468e-08	9.2621022e-08	9.2799944e-08	9.297279e-08	9.2644491e-08	9.2571042e-08	9.2464191e-08	9.2472746e-08	9.2385768e-08
9.2492073e-08	9.2534599e-08	9.2658297e-08	9.2635105e-08	9.2559169e-08	9.2527422e-08	9.2589545e-08	9.2679009e-08	9.2550891e-08	9.2652499e-08	9.2538187e-08	9.2660784e-08	9.265333e-08	9.2734503e-08	9.2806296e-08	9.2759635e-08	9.2677624e-08	9.258347e-08	9.2513886e-08	9.2633449e-08	9.254785e-08	9.2537633e-08	9.2633449e-08	9.275908e-08	9.2666859e-08	9.2693085e-08	9.2755215e-08	9.2835286e-08	9.2592579e-08	9.244652e-08	9.2416698e-08	9.2494837e-08	9.2450385e-08	9.2529355e-08	9.2503946e-08	9.2512231e-08	9.2797457e-08	9.274914e-08	9.2517205e-08	9.2425253e-08	9.2582091e-08	9.2623509e-08	9.2647532e-08	9.2638416e-08	9.2694748e-08	9.265802e-08	9.2880846e-08	9.273009e-08	9.2664649e-08	9.2402615e-08	9.2427463e-08	9.254012e-08	9.2705235e-08	9.2738368e-08	9.2736165e-08	9.2621299e-08	9.2603628e-08	9.2536254e-08	9.2564967e-08	9.2716832e-08	9.2737821e-08	9.2680942e-08	9.2482964e-08	9.2574908e-08	9.2677077e-08	9.2862621e-08	9.2838874e-08	9.2779516e-08	9.2578503e-08	9.250008e-08	9.2586234e-08	9.254785e-08	9.2623232e-08	9.2833908e-08	9.2722082e-08	9.2609426e-08	9.2656364e-08	9.2625719e-08	9.2708824e-08	9.2553648e-08	9.2584024e-08	9.2649465e-08	9.2684807e-08	9.2733956e-08	9.2724562e-08	9.256442e-08	9.256884e-08	9.2598384e-08	9.2654155e-08	9.2603074e-08	9.2603351e-08	9.2822866e-08	9.27323e-08	9.2571597e-08	9.2693917e-08	9.2766257e-08	9.2584848e-08	9.2551716e-08	9.260777e-08	9.2611359e-08	9.2668792e-08	9.2654709e-08	9.2549229e-08	9.2642559e-08	9.2517482e-08	9.2719873e-08	9.256663e-08	9.2601972e-08	9.2440992e-08	9.2642836e-08	9.2525759e-08	9.260998e-08	9.2597276e-08	9.2575462e-08	9.2393229e-08	9.2455629e-08	9.2583747e-08	9.256663e-08	9.2606939e-08	9.265333e-08	9.2736435e-08	9.2563035e-08	9.2355677e-08	9.2526037e-08	9.2642559e-08	9.2679556e-08	9.2527969e-08	9.2575462e-08	9.2455906e-08	9.2712689e-08	9.2716832e-08	9.2704958e-08	9.2693917e-08	9.2682598e-08	9.2649465e-08	9.2536808e-08	9.2537086e-08	9.2481308e-08	9.2423598e-08	9.2482964e-08	9.2664372e-08	9.2687841e-08	9.2674313e-08	9.2787246e-08	9.2763223e-08	9.2422773e-08	9.2485728e-08	9.2854613e-08	9.2773163e-08	9.2978318e-08	9.3022493e-08	9.3317936e-08	9.3219086e-08	9.3229858e-08	9.3782091e-08	9.4513517e-08	9.3970122e-08	9.3481674e-08	9.2500912e-08	9.2772055e-08	9.2818446e-08	9.3029122e-08	9.3300265e-08	9.2798288e-08	9.2270632e-08	9.2206847e-08	9.259341e-08	9.2313151e-08	9.2522171e-08	9.2389911e-08	9.2188351e-08	9.1815593e-08	9.081716e-08	9.1752362e-08	9.1822223e-08	9.1895387e-08	9.2044772e-08	9.1970492e-08	9.1717574e-08	9.1649099e-08	9.1672568e-08	9.1427374e-08	9.1893732e-08	9.2524381e-08	9.2831144e-08	9.2661885e-08	9.2656641e-08	9.2742788e-08	9.2630131e-08	9.2494837e-08	9.2613845e-08	9.270579e-08	9.2573529e-08	9.2696681e-08	9.2421665e-08	9.2473577e-08	9.2639524e-08	9.2513062e-08	9.2594242e-08	9.2628198e-08	9.2698613e-08	9.2541775e-08	9.262682e-08	9.2695849e-08	9.2423051e-08	9.2495114e-08	9.2614123e-08	9.2609703e-08	9.2798288e-08	9.2875879e-08	9.2752451e-08	9.2898794e-08	9.2921162e-08	9.2770122e-08	9.2851579e-08	9.272236e-08	9.2644214e-08	9.2625164e-08	9.251886e-08	9.2469435e-08	9.2395986e-08	9.2541775e-08	9.2673211e-08	9.2601972e-08	9.2291891e-08	9.2473577e-08	9.2489039e-08	9.2526037e-08	9.2642281e-08	9.2687287e-08	9.2625164e-08	9.2743619e-08	9.2740031e-08	9.2628198e-08	9.2704134e-08	9.2739199e-08	9.2710209e-08	9.2710209e-08	9.2826454e-08	9.2783928e-08	9.276819e-08	9.2529355e-08	9.2466401e-08	9.2598931e-08	9.2445411e-08	9.2458393e-08	9.2621022e-08	9.2532943e-08	9.256221e-08	9.2441546e-08	9.2551161e-08	9.2462528e-08	9.2661338e-08	9.2621299e-08	9.2633996e-08	9.2651398e-08	9.2852957e-08	9.2670447e-08	9.2587058e-08	9.2653877e-08	9.2662439e-08	9.2433538e-08	9.2491803e-08	9.2483518e-08	9.2625996e-08	9.2509197e-08	9.2623786e-08	9.2695295e-08	9.2495668e-08	9.2405926e-08	9.2658851e-08	9.2711865e-08	9.2878636e-08	9.2968101e-08	9.3214396e-08	9.44409e-08	9.6801408e-08	9.6068604e-08	9.4854521e-08	9.3343338e-08	9.261025e-08	9.2440445e-08	9.2484072e-08	9.2500358e-08	9.2483795e-08	9.2572975e-08	9.2526868e-08	9.2434092e-08	9.2550614e-08	9.2613845e-08	9.249014e-08	9.2389364e-08	9.2465015e-08	9.2601695e-08	9.2522448e-08	9.250671e-08	9.2474956e-08	9.2616055e-08	9.2604452e-08	9.2618812e-08	9.2525489e-08	9.2484896e-08	9.269916e-08	9.271573e-08	9.2833076e-08	9.2670447e-08	9.2837219e-08	9.2749417e-08	9.2803809e-08	9.3073574e-08	9.3319869e-08	9.3646513e-08	9.3520327e-08	9.333754e-08	9.2342972e-08	9.1473488e-08	9.2449831e-08	9.3174357e-08	9.2149968e-08	9.2572705e-08	9.2407859e-08	9.2622123e-08	9.255006e-08	9.2380247e-08	9.2567454e-08	9.256911e-08	9.2574908e-08	9.2484342e-08	9.2437681e-08	9.2603628e-08	9.2762946e-08	9.2733124e-08	9.2740578e-08	9.2688119e-08	9.2715453e-08	9.2601695e-08	9.2559723e-08	9.2735611e-08	9.2719041e-08	9.262903e-08	9.2658297e-08	9.2675414e-08	9.2687841e-08	9.2494012e-08	9.2585957e-08	9.2778684e-08	9.2670447e-08	9.268674e-08	9.2781995e-08	9.2746376e-08	9.2628198e-08	9.2561102e-08	9.2579604e-08	9.2659953e-08	9.2683145e-08	9.2693362e-08	9.2590376e-08	9.262461e-08	9.2475787e-08	9.2719318e-08	9.2496769e-08	9.2617711e-08	9.2495945e-08	9.2503946e-08	9.2424983e-08	9.2427463e-08	9.2594512e-08	9.2464468e-08	9.2559169e-08	9.246336e-08	9.2482686e-08	9.2738098e-08	9.3120789e-08	9.3014485e-08	9.3695661e-08	9.3513705e-08	9.2709101e-08	9.2978041e-08	9.2960647e-08	9.3042097e-08	9.3315727e-08	9.2745275e-08	9.2582091e-08	9.1826365e-08	9.1719507e-08	9.1944266e-08	9.2687287e-08	9.2691984e-08	9.2108003e-08	9.2707168e-08	9.2432714e-08	9.2511129e-08	9.1038331e-08	9.1686921e-08	9.2202704e-08	9.2702756e-08	9.2433261e-08	9.2202981e-08	9.2805195e-08	9.2662439e-08	9.2632895e-08	9.2679009e-08	9.2546472e-08	9.2515549e-08	9.260777e-08	9.2709932e-08	9.2697782e-08	9.26768e-08	9.2469712e-08	9.2475787e-08	9.2633449e-08	9.2646147e-08	9.2442924e-08	9.2903491e-08	9.3127696e-08	9.2833908e-08	9.2682875e-08	9.264587e-08	9.2652776e-08	9.2212922e-08	9.1233538e-08	9.2576293e-08	9.2525759e-08	9.2611081e-08	9.2519414e-08	9.265581e-08	9.2688119e-08	9.2572151e-08	9.2543431e-08	9.2522725e-08	9.2482409e-08	9.2556967e-08	9.2500912e-08	9.2497046e-08	9.2599763e-08	9.272788e-08	9.2710486e-08	9.2840537e-08	9.2890787e-08	9.2719596e-08	9.2950152e-08	9.2747761e-08	9.2559723e-08	9.2326957e-08	9.2398473e-08	9.2473023e-08	9.2619089e-08	9.2659675e-08	9.2767365e-08	9.241559e-08	9.2686186e-08	9.2639247e-08	9.2701647e-08	9.2615224e-08	9.2569387e-08	9.2630408e-08	9.3012829e-08	9.4365795e-08	9.4373803e-08	9.4384575e-08	9.2754938e-08	9.2386323e-08	9.2523003e-08	9.2568563e-08	9.2621853e-08	9.2553371e-08	9.25912e-08	9.2638693e-08	9.2552824e-08	9.2628198e-08	9.2723738e-08	9.2791659e-08	9.2826731e-08	9.2715176e-08	9.2709378e-08	9.2720974e-08	9.2619921e-08	9.2775096e-08	9.2618258e-08	9.2709378e-08	9.2580983e-08	9.256911e-08	9.2541228e-08	9.253101e-08	9.2375558e-08	9.2569387e-08	9.2664372e-08	9.2604729e-08	9.2627651e-08	9.2611359e-08	9.2709101e-08	9.2724292e-08	9.2621853e-08	9.2443756e-08	9.2588444e-08	9.2710209e-08	9.2655263e-08	9.2605838e-08	9.2671002e-08	9.2024614e-08	9.1985406e-08	9.0853334e-08	9.0310486e-08	9.1845138e-08	9.2468333e-08	9.2387978e-08	9.2498702e-08	9.2630408e-08	9.2486005e-08	9.2683422e-08	9.2735057e-08	9.2733401e-08
9.2645323e-08	9.2571319e-08	9.2519414e-08	9.2511954e-08	9.2503946e-08	9.2590099e-08	9.253322e-08	9.2433261e-08	9.2719041e-08	9.2558622e-08	9.2789179e-08	9.2644768e-08	9.2583193e-08	9.2667136e-08	9.2527145e-08	9.2514718e-08	9.2522171e-08	9.2679279e-08	9.2661885e-08	9.2689774e-08	9.2758803e-08	9.2737821e-08	9.2782827e-08	9.2623509e-08	9.2673758e-08	9.2651668e-08	9.2558345e-08	9.2599208e-08	9.2485173e-08	9.2486552e-08	9.260004e-08	9.2513886e-08	9.2619089e-08	9.2614123e-08	9.2643113e-08	9.27947e-08	9.2667136e-08	9.270358e-08	9.2699437e-08	9.2807397e-08	9.2672934e-08	9.2770954e-08	9.2735888e-08	9.2736435e-08	9.268453e-08	9.2582916e-08	9.2376936e-08	9.2525212e-08	9.2463637e-08	9.2546195e-08	9.2711865e-08	9.2846058e-08	9.2675414e-08	9.2457562e-08	9.251886e-08	9.2659128e-08	9.2516373e-08	9.2627651e-08	9.2519414e-08	9.2563866e-08	9.2836117e-08	9.2851025e-08	9.2505331e-08	9.2509751e-08	9.2239155e-08	9.234104e-08	9.2447067e-08	9.260004e-08	9.2507541e-08	9.2493458e-08	9.2644768e-08	9.2764324e-08	9.2721805e-08	9.2818723e-08	9.280906e-08	9.2875048e-08	9.279939e-08	9.2698336e-08	9.2685632e-08	9.2767365e-08	9.2604729e-08	9.2491526e-08	9.2581537e-08	9.2764601e-08	9.264587e-08	9.251665e-08	9.2556135e-08	9.2629307e-08	9.271352e-08	9.2742788e-08	9.2746653e-08	9.267459e-08	9.2704134e-08	9.2656087e-08	9.2640903e-08	9.2608872e-08	9.2616602e-08	9.2482964e-08	9.2782273e-08	9.2667683e-08	9.2618812e-08	9.2740578e-08	9.2764047e-08	9.2662162e-08	9.2805465e-08	9.2799944e-08	9.2767365e-08	9.2579882e-08	9.2635382e-08	9.2570772e-08	9.2714075e-08	9.2425807e-08	9.2395709e-08	9.2515272e-08	9.2587612e-08	9.2668792e-08	9.2784759e-08	9.271352e-08	9.2836672e-08	9.2707168e-08	9.2577949e-08	9.2566353e-08	9.2739477e-08	9.2632341e-08	9.2756039e-08	9.2592032e-08	9.2661061e-08	9.2578226e-08	9.2830597e-08	9.2548959e-08	9.2565244e-08	9.2632064e-08	9.2529902e-08	9.2479375e-08	9.2627374e-08	9.284026e-08	9.2712966e-08	9.2902106e-08	9.2889685e-08	9.3013938e-08	9.2735611e-08	9.2592579e-08	9.2615501e-08	9.2634828e-08	9.2724562e-08	9.3234824e-08	9.3476977e-08	9.3703669e-08	9.4543616e-08	9.4020379e-08	9.3863541e-08	9.3868515e-08	9.3751993e-08	9.2952085e-08	9.324836e-08	9.2815128e-08	9.2798011e-08	9.2508643e-08	9.2373625e-08	9.1112881e-08	9.1552728e-08	9.1959727e-08	9.2404548e-08	9.2960917e-08	9.2809884e-08	9.2731192e-08	9.2782827e-08	9.2190007e-08	9.1948408e-08	9.2900173e-08	9.2821757e-08	9.2862898e-08	9.2893551e-08	9.2693639e-08	9.2654986e-08	9.237997e-08	9.2372794e-08	9.2564697e-08	9.2160462e-08	9.2114348e-08	9.244652e-08	9.2721528e-08	9.2716007e-08	9.2677901e-08	9.2477165e-08	9.2716007e-08	9.2593964e-08	9.2659675e-08	9.254785e-08	9.2580706e-08	9.2585957e-08	9.2798565e-08	9.2918953e-08	9.2757425e-08	9.259341e-08	9.2693085e-08	9.2578503e-08	9.2618812e-08	9.2588714e-08	9.268922e-08	9.2477997e-08	9.2553101e-08	9.2418354e-08	9.23242e-08	9.2895206e-08	9.2898517e-08	9.2766811e-08	9.2907904e-08	9.2805195e-08	9.2785584e-08	9.2842193e-08	9.2710486e-08	9.2540951e-08	9.2575739e-08	9.250008e-08	9.2579882e-08	9.286483e-08	9.2436302e-08	9.2506987e-08	9.2577672e-08	9.2593687e-08	9.2635105e-08	9.2362576e-08	9.2476334e-08	9.2504223e-08	9.2632618e-08	9.2732847e-08	9.2739477e-08	9.2656364e-08	9.2721528e-08	9.2520516e-08	9.2565799e-08	9.2560001e-08	9.2551716e-08	9.2618535e-08	9.2587889e-08	9.2653877e-08	9.26456e-08	9.2623786e-08	9.2617711e-08	9.252107e-08	9.2687287e-08	9.2749694e-08	9.251665e-08	9.2503676e-08	9.256221e-08	9.2630685e-08	9.2665474e-08	9.2493181e-08	9.2524104e-08	9.2538187e-08	9.2765433e-08	9.2744166e-08	9.2727603e-08	9.2532666e-08	9.2609149e-08	9.2439613e-08	9.2619644e-08	9.2594512e-08	9.2511954e-08	9.2330822e-08	9.2439336e-08	9.2458663e-08	9.2655263e-08	9.2668238e-08	9.2765433e-08	9.2627928e-08	9.2545093e-08	9.2576293e-08	9.2675414e-08	9.2639524e-08	9.2826177e-08	9.2898794e-08	9.2942976e-08	9.3021939e-08	9.4910021e-08	9.4180798e-08	9.4008229e-08	9.2150522e-08	9.1921898e-08	9.262903e-08	9.2740301e-08	9.2665751e-08	9.2786692e-08	9.2694471e-08	9.2531558e-08	9.2723184e-08	9.2649465e-08	9.2661338e-08	9.2541775e-08	9.2576293e-08	9.2506987e-08	9.2535153e-08	9.2530733e-08	9.2499533e-08	9.2598654e-08	9.2710486e-08	9.2726495e-08	9.2737821e-08	9.2654155e-08	9.2761567e-08	9.2736165e-08	9.2659128e-08	9.2640072e-08	9.2643113e-08	9.2899896e-08	9.3031332e-08	9.3691519e-08	9.5339381e-08	9.6293356e-08	9.5987147e-08	9.5268419e-08	9.5075414e-08	9.4458848e-08	9.3330364e-08	9.2407859e-08	9.1778873e-08	9.1182187e-08	9.2680942e-08	9.2247163e-08	9.2757425e-08	9.256221e-08	9.2666305e-08	9.2870906e-08	9.2770399e-08	9.2792213e-08	9.2734503e-08	9.2836395e-08	9.2946287e-08	9.2683422e-08	9.2527422e-08	9.2639247e-08	9.2539018e-08	9.2559169e-08	9.2580983e-08	9.2614123e-08	9.2785314e-08	9.2829211e-08	9.278034e-08	9.2755492e-08	9.2693085e-08	9.2710209e-08	9.2642559e-08	9.2659953e-08	9.2649188e-08	9.2656641e-08	9.2737821e-08	9.2634828e-08	9.2608317e-08	9.2545918e-08	9.2475787e-08	9.2608872e-08	9.2671279e-08	9.271573e-08	9.258568e-08	9.2536254e-08	9.2694471e-08	9.2524658e-08	9.2480754e-08	9.2594242e-08	9.2817615e-08	9.2511407e-08	9.2558899e-08	9.2875879e-08	9.2793591e-08	9.2779516e-08	9.2634551e-08	9.2672934e-08	9.2555858e-08	9.2681766e-08	9.2810161e-08	9.2699715e-08	9.2566076e-08	9.3247806e-08	9.3392764e-08	9.4158707e-08	9.4088854e-08	9.3801965e-08	9.4414666e-08	9.3882868e-08	9.2751627e-08	9.2247163e-08	9.2191939e-08	9.2094467e-08	9.2072106e-08	9.2359265e-08	9.2263178e-08	9.2136162e-08	9.2432437e-08	9.208177e-08	9.1867506e-08	9.4069797e-08	9.3521436e-08	9.3058112e-08	9.2629861e-08	9.237224e-08	9.2514995e-08	9.2549506e-08	9.2360644e-08	9.26536e-08	9.2667406e-08	9.2789456e-08	9.2737267e-08	9.2764601e-08	9.2738645e-08	9.2678178e-08	9.2656364e-08	9.2707168e-08	9.2878089e-08	9.2865662e-08	9.2963404e-08	9.2776475e-08	9.2112138e-08	9.2123464e-08	9.2482964e-08	9.2365063e-08	9.2647802e-08	9.3089866e-08	9.2754661e-08	9.2545918e-08	9.183492e-08	9.2631517e-08	9.274914e-08	9.2537633e-08	9.2670447e-08	9.2574638e-08	9.2609426e-08	9.2415313e-08	9.2508365e-08	9.2551716e-08	9.2576293e-08	9.2587889e-08	9.2618258e-08	9.2560832e-08	9.2434647e-08	9.251886e-08	9.2774542e-08	9.2633726e-08	9.2693085e-08	9.2727049e-08	9.2498425e-08	9.2519137e-08	9.2744443e-08	9.2717386e-08	9.2684253e-08	9.2662162e-08	9.2405926e-08	9.2514718e-08	9.259783e-08	9.2793869e-08	9.2543985e-08	9.2685084e-08	9.2685084e-08	9.2638139e-08	9.2637038e-08	9.2627097e-08	9.174601e-08	9.104302e-08	9.1440079e-08	9.167919e-08	9.2219551e-08	9.2584578e-08	9.2701093e-08	9.2735334e-08	9.2789456e-08	9.2733679e-08	9.2743342e-08	9.2630685e-08	9.2694194e-08	9.2736165e-08	9.2707445e-08	9.2757972e-08	9.2664372e-08	9.273257e-08	9.2677077e-08	9.2432984e-08	9.2620191e-08	9.2603905e-08	9.2576016e-08	9.2555304e-08	9.2478821e-08	9.2573252e-08	9.2683976e-08	9.2707722e-08	9.2871183e-08	9.2779516e-08	9.2573806e-08	9.248766e-08	9.2448452e-08	9.2714899e-08	9.2713798e-08	9.2513062e-08	9.2507818e-08	9.2702479e-08	9.257657e-08	9.2555858e-08	9.2483518e-08	9.2434924e-08	9.2458393e-08	9.2004456e-08	9.057252e-08	9.0014488e-08	9.0585772e-08	9.1918587e-08	9.2632341e-08	9.2593687e-08	9.2535153e-08	9.2677347e-08	9.2671002e-08	9.2387154e-08	9.2471645e-08	9.2542052e-08
9.250671e-08	9.2558068e-08	9.2682875e-08	9.2808506e-08	9.2834185e-08	9.2689774e-08	9.280906e-08	9.2778961e-08	9.2657196e-08	9.2630962e-08	9.2639524e-08	9.2629584e-08	9.2565244e-08	9.2585957e-08	9.2605838e-08	9.2680665e-08	9.2626543e-08	9.2680111e-08	9.2579604e-08	9.2611359e-08	9.2716832e-08	9.2624056e-08	9.2441269e-08	9.2524935e-08	9.2705235e-08	9.2733956e-08	9.2639795e-08	9.2494282e-08	9.2553101e-08	9.2582091e-08	9.2702756e-08	9.2563312e-08	9.2709378e-08	9.2712419e-08	9.2683699e-08	9.2725671e-08	9.2614393e-08	9.2734503e-08	9.2579604e-08	9.2676245e-08	9.2642836e-08	9.2683422e-08	9.2656087e-08	9.2528524e-08	9.2434647e-08	9.2395162e-08	9.2404825e-08	9.2375004e-08	9.2655263e-08	9.2643113e-08	9.2632064e-08	9.2400406e-08	9.2706621e-08	9.2619644e-08	9.2538741e-08	9.2471922e-08	9.2573252e-08	9.2606939e-08	9.2656364e-08	9.2717663e-08	9.2526314e-08	9.2435194e-08	9.2526037e-08	9.229327e-08	9.2580983e-08	9.2377213e-08	9.2206299e-08	9.2513886e-08	9.2714629e-08	9.27635e-08	9.2727326e-08	9.2668792e-08	9.2528524e-08	9.2616055e-08	9.2573252e-08	9.2520239e-08	9.2595343e-08	9.2606115e-08	9.2619089e-08	9.2622678e-08	9.2738098e-08	9.2821203e-08	9.2730637e-08	9.2530456e-08	9.245673e-08	9.2601972e-08	9.2667406e-08	9.2648911e-08	9.2574084e-08	9.2736165e-08	9.2829765e-08	9.2585402e-08	9.2691153e-08	9.2788348e-08	9.2680942e-08	9.263124e-08	9.2564143e-08	9.2641734e-08	9.2553371e-08	9.2643113e-08	9.2636483e-08	9.2655263e-08	9.2691984e-08	9.2448175e-08	9.2458393e-08	9.25045e-08	9.2460049e-08	9.2562765e-08	9.2609703e-08	9.2748039e-08	9.2668238e-08	9.2589822e-08	9.2668792e-08	9.2585957e-08	9.2751904e-08	9.2865662e-08	9.260004e-08	9.2598384e-08	9.2393776e-08	9.2433815e-08	9.252328e-08	9.2683145e-08	9.2737267e-08	9.2721528e-08	9.2530179e-08	9.2561656e-08	9.2689774e-08	9.2706891e-08	9.2410623e-08	9.2580436e-08	9.2762392e-08	9.2648079e-08	9.2796355e-08	9.2803255e-08	9.2565521e-08	9.2495668e-08	9.2541775e-08	9.2495668e-08	9.2829488e-08	9.2538187e-08	9.2721251e-08	9.2778407e-08	9.2546472e-08	9.3008687e-08	9.3579693e-08	9.3483052e-08	9.3568929e-08	9.3543527e-08	9.2168193e-08	9.3864095e-08	9.3853323e-08	9.3511495e-08	9.2921432e-08	9.2864553e-08	9.1125301e-08	9.2030966e-08	9.2421118e-08	9.2286925e-08	9.1777487e-08	9.2178134e-08	9.2221484e-08	9.2491248e-08	9.2424152e-08	9.1709289e-08	9.2210712e-08	9.2526314e-08	9.2610804e-08	9.2576293e-08	9.2284715e-08	9.2289959e-08	9.2800775e-08	9.2851856e-08	9.2621853e-08	9.2096954e-08	9.2298798e-08	9.2520516e-08	9.2642281e-08	9.2539565e-08	9.2659953e-08	9.2458663e-08	9.2483518e-08	9.2549783e-08	9.2487383e-08	9.258347e-08	9.2508088e-08	9.2729813e-08	9.2805465e-08	9.2616325e-08	9.2642559e-08	9.2515549e-08	9.2324477e-08	9.2490694e-08	9.2421942e-08	9.2352089e-08	9.253322e-08	9.2569941e-08	9.2574638e-08	9.2738645e-08	9.2591755e-08	9.2625996e-08	9.2701093e-08	9.2617157e-08	9.2892996e-08	9.2898794e-08	9.3833442e-08	9.3774084e-08	9.3226816e-08	9.2677077e-08	9.2799667e-08	9.2931927e-08	9.2646424e-08	9.2567731e-08	9.2588166e-08	9.2518306e-08	9.2534876e-08	9.2497046e-08	9.2328889e-08	9.2652222e-08	9.2426639e-08	9.2450108e-08	9.2604182e-08	9.2608872e-08	9.2685084e-08	9.2637862e-08	9.2839706e-08	9.2839151e-08	9.2675968e-08	9.2675414e-08	9.262461e-08	9.2529078e-08	9.2512231e-08	9.2532666e-08	9.2682875e-08	9.2721251e-08	9.2628753e-08	9.2654986e-08	9.2681489e-08	9.2534599e-08	9.2524935e-08	9.2702479e-08	9.2746376e-08	9.2575462e-08	9.2602797e-08	9.2603628e-08	9.2656919e-08	9.277592e-08	9.2482409e-08	9.24109e-08	9.2495945e-08	9.2762669e-08	9.295595e-08	9.2758803e-08	9.2746106e-08	9.2781718e-08	9.2737267e-08	9.2505609e-08	9.2475233e-08	9.261219e-08	9.2640626e-08	9.2689497e-08	9.2751904e-08	9.2664649e-08	9.248766e-08	9.2591478e-08	9.2715176e-08	9.2627097e-08	9.265333e-08	9.266796e-08	9.2679009e-08	9.2590099e-08	9.2868419e-08	9.3446609e-08	9.3964601e-08	9.3561198e-08	9.2727049e-08	9.2506433e-08	9.1443113e-08	9.0962118e-08	9.1051028e-08	9.2045319e-08	9.2371693e-08	9.2567454e-08	9.2623509e-08	9.2460326e-08	9.2381356e-08	9.2559723e-08	9.2528801e-08	9.2503946e-08	9.2646147e-08	9.2629307e-08	9.2424152e-08	9.258126e-08	9.2712966e-08	9.2637315e-08	9.273699e-08	9.2814581e-08	9.2713798e-08	9.2778684e-08	9.2712419e-08	9.2695849e-08	9.2649188e-08	9.2697505e-08	9.2549229e-08	9.2778684e-08	9.273699e-08	9.2580983e-08	9.2695572e-08	9.3756135e-08	9.4201781e-08	9.4466301e-08	9.4760644e-08	9.4786323e-08	9.4578681e-08	9.3791755e-08	9.3119688e-08	9.2968101e-08	9.3421754e-08	9.2847159e-08	9.1965802e-08	9.311389e-08	9.2638416e-08	9.2808229e-08	9.2630685e-08	9.2656364e-08	9.3096496e-08	9.303961e-08	9.2977487e-08	9.2720697e-08	9.2541498e-08	9.2605283e-08	9.2544539e-08	9.2627374e-08	9.282148e-08	9.2605283e-08	9.2550337e-08	9.2737544e-08	9.2825346e-08	9.278255e-08	9.2696126e-08	9.261246e-08	9.2745829e-08	9.2546749e-08	9.2627928e-08	9.2691707e-08	9.2685084e-08	9.2642281e-08	9.2522171e-08	9.2435471e-08	9.2601141e-08	9.2714629e-08	9.2709932e-08	9.2743896e-08	9.276598e-08	9.2587335e-08	9.2572975e-08	9.2622123e-08	9.2514995e-08	9.2746376e-08	9.275135e-08	9.2492904e-08	9.2425253e-08	9.2764047e-08	9.2717386e-08	9.2659953e-08	9.2709378e-08	9.260998e-08	9.2545363e-08	9.2468603e-08	9.2685632e-08	9.262903e-08	9.2958437e-08	9.335632e-08	9.4199578e-08	9.4088577e-08	9.328425e-08	9.3547669e-08	9.4042186e-08	9.417279e-08	9.4041361e-08	9.3722448e-08	9.2810438e-08	9.2798011e-08	9.192383e-08	9.2291614e-08	9.1805376e-08	9.215853e-08	9.2586511e-08	9.2609426e-08	9.1988994e-08	9.1272753e-08	9.1876061e-08	9.2585957e-08	9.2429396e-08	9.1692996e-08	9.2338006e-08	9.2992394e-08	9.2883333e-08	9.2727049e-08	9.2840807e-08	9.2648357e-08	9.2675414e-08	9.2539018e-08	9.270358e-08	9.2704958e-08	9.2623232e-08	9.2652222e-08	9.2624887e-08	9.2644491e-08	9.2588444e-08	9.2652222e-08	9.2598107e-08	9.2398473e-08	9.2316192e-08	9.2008598e-08	9.1960828e-08	9.245646e-08	9.2725116e-08	9.3134048e-08	9.2951808e-08	9.2543985e-08	9.2646978e-08	9.2556967e-08	9.2468881e-08	9.2716832e-08	9.2683145e-08	9.2565521e-08	9.2729813e-08	9.2746106e-08	9.2654709e-08	9.2633449e-08	9.2762114e-08	9.2661608e-08	9.2742233e-08	9.2600317e-08	9.2693917e-08	9.2709932e-08	9.273478e-08	9.2669069e-08	9.2523003e-08	9.2489593e-08	9.2489316e-08	9.2578773e-08	9.2499256e-08	9.2645323e-08	9.2688396e-08	9.2462258e-08	9.2649188e-08	9.2597276e-08	9.2560001e-08	9.2587335e-08	9.2627097e-08	9.2599763e-08	9.2445134e-08	9.2503946e-08	9.2719041e-08	9.2762392e-08	9.2709932e-08	9.0817714e-08	9.0560093e-08	9.1001603e-08	9.1946475e-08	9.2634274e-08	9.2627651e-08	9.2471645e-08	9.2444033e-08	9.2603074e-08	9.2454528e-08	9.2791389e-08	9.2783381e-08	9.2821203e-08	9.2777029e-08	9.2555034e-08	9.2679556e-08	9.2687564e-08	9.2675691e-08	9.2793044e-08	9.2625164e-08	9.2898794e-08	9.2672103e-08	9.2761844e-08	9.276819e-08	9.2688119e-08	9.2740578e-08	9.2664095e-08	9.2565799e-08	9.2448452e-08	9.2537363e-08	9.2573529e-08	9.2633726e-08	9.2414489e-08	9.2302386e-08	9.2604182e-08	9.2581537e-08	9.2609149e-08	9.231757e-08	9.239875e-08	9.2594242e-08	9.2519684e-08	9.2485728e-08	9.2322544e-08	9.1246797e-08	9.0536076e-08	9.1473211e-08	9.250892e-08	9.2635382e-08	9.2567731e-08	9.2748039e-08	9.2648357e-08	9.2618535e-08	9.2945179e-08	9.294822e-08	9.2714899e-08
9.2638416e-08	9.2889131e-08	9.2643667e-08	9.2615501e-08	9.2585957e-08	9.2663271e-08	9.255448e-08	9.2658297e-08	9.2700269e-08	9.2733679e-08	9.2710486e-08	9.2695572e-08	9.2604729e-08	9.2709378e-08	9.2685632e-08	9.2582091e-08	9.2615224e-08	9.2526591e-08	9.2728158e-08	9.2615778e-08	9.2541498e-08	9.2560278e-08	9.2664649e-08	9.2785584e-08	9.2579604e-08	9.2534044e-08	9.2514441e-08	9.254012e-08	9.2582916e-08	9.258347e-08	9.2669339e-08	9.2659953e-08	9.2912323e-08	9.2800221e-08	9.2796355e-08	9.273009e-08	9.2703857e-08	9.256911e-08	9.2640349e-08	9.2556967e-08	9.2596721e-08	9.2452595e-08	9.244431e-08	9.2548959e-08	9.2484896e-08	9.25357e-08	9.2460596e-08	9.2606115e-08	9.2545093e-08	9.2633449e-08	9.2746653e-08	9.2797457e-08	9.26768e-08	9.2562487e-08	9.2613291e-08	9.2570495e-08	9.2636483e-08	9.2689774e-08	9.2763777e-08	9.2606115e-08	9.2654709e-08	9.2535153e-08	9.2742233e-08	9.2743342e-08	9.2706344e-08	9.2616055e-08	9.2727326e-08	9.2726495e-08	9.271573e-08	9.2608317e-08	9.2484896e-08	9.2526037e-08	9.2683699e-08	9.253791e-08	9.2607493e-08	9.264339e-08	9.2675414e-08	9.2627374e-08	9.2808783e-08	9.264587e-08	9.2767088e-08	9.2740855e-08	9.2491803e-08	9.2454528e-08	9.2366719e-08	9.2619089e-08	9.2625996e-08	9.2648357e-08	9.2758249e-08	9.2721528e-08	9.2676245e-08	9.2826177e-08	9.2645323e-08	9.26456e-08	9.2520793e-08	9.2364786e-08	9.2469712e-08	9.25045e-08	9.2521894e-08	9.264587e-08	9.255227e-08	9.2420287e-08	9.2465015e-08	9.2692261e-08	9.2648079e-08	9.2791389e-08	9.2769021e-08	9.2614123e-08	9.2603905e-08	9.2354846e-08	9.2473854e-08	9.2606115e-08	9.2611081e-08	9.2744997e-08	9.2827555e-08	9.269916e-08	9.2547573e-08	9.2584578e-08	9.2556412e-08	9.2524104e-08	9.2519961e-08	9.2610804e-08	9.2535977e-08	9.2587612e-08	9.2747207e-08	9.2680942e-08	9.2510021e-08	9.2439336e-08	9.2778407e-08	9.2680942e-08	9.2629307e-08	9.2813195e-08	9.2756594e-08	9.2744443e-08	9.2814581e-08	9.2598107e-08	9.2715176e-08	9.2679009e-08	9.2532943e-08	9.2672103e-08	9.2512231e-08	9.2794146e-08	9.2574084e-08	9.344992e-08	9.3721617e-08	9.4401415e-08	9.3962392e-08	9.3124932e-08	9.2004733e-08	9.2558068e-08	9.1828568e-08	9.1962484e-08	9.1643571e-08	9.121753e-08	9.1742422e-08	9.2503122e-08	9.2071829e-08	9.1819459e-08	9.1934048e-08	9.2023782e-08	9.2364786e-08	9.238218e-08	9.1803443e-08	9.1571231e-08	9.0844217e-08	9.1012375e-08	9.1103217e-08	9.1743253e-08	9.1308372e-08	9.1092446e-08	9.1240722e-08	9.108637e-08	9.1485639e-08	9.2054982e-08	9.2300454e-08	9.2595343e-08	9.2673481e-08	9.2667136e-08	9.2494837e-08	9.262461e-08	9.2888023e-08	9.2878359e-08	9.2933035e-08	9.2913702e-08	9.2849092e-08	9.2502013e-08	9.2546749e-08	9.2608595e-08	9.2638139e-08	9.2546195e-08	9.2612737e-08	9.2422496e-08	9.2467779e-08	9.2717386e-08	9.2825069e-08	9.2706344e-08	9.2654709e-08	9.2669616e-08	9.2564143e-08	9.2648357e-08	9.2673481e-08	9.2683976e-08	9.2500358e-08	9.2727603e-08	9.5873936e-08	9.5172879e-08	9.3199759e-08	9.2819825e-08	9.2568285e-08	9.2644491e-08	9.2656641e-08	9.2555858e-08	9.2518306e-08	9.2629584e-08	9.2618535e-08	9.256663e-08	9.2483795e-08	9.2494012e-08	9.279939e-08	9.2748309e-08	9.257905e-08	9.2620745e-08	9.2683145e-08	9.2794423e-08	9.2604452e-08	9.2620468e-08	9.2628753e-08	9.2596721e-08	9.258568e-08	9.2623509e-08	9.2657196e-08	9.2611359e-08	9.2649465e-08	9.2578226e-08	9.2659128e-08	9.2709655e-08	9.2588714e-08	9.2708554e-08	9.27947e-08	9.277592e-08	9.2715176e-08	9.2568008e-08	9.2617157e-08	9.2727049e-08	9.2588166e-08	9.2419455e-08	9.2470536e-08	9.2540951e-08	9.2772609e-08	9.2694748e-08	9.2544539e-08	9.2608595e-08	9.2551993e-08	9.2420009e-08	9.2526314e-08	9.2603074e-08	9.253349e-08	9.241311e-08	9.2575462e-08	9.2522171e-08	9.2513062e-08	9.2735611e-08	9.2791936e-08	9.261219e-08	9.2560555e-08	9.2575739e-08	9.2618258e-08	9.2685355e-08	9.2807397e-08	9.2815405e-08	9.266023e-08	9.4060965e-08	9.4016237e-08	9.3595432e-08	9.2601972e-08	9.0786237e-08	8.9627378e-08	9.0849191e-08	9.133764e-08	9.2364786e-08	9.2638416e-08	9.2442924e-08	9.2525489e-08	9.2569941e-08	9.2656919e-08	9.2620191e-08	9.270137e-08	9.2794977e-08	9.2489593e-08	9.2496769e-08	9.2812094e-08	9.2556412e-08	9.253101e-08	9.2659405e-08	9.2796078e-08	9.2735057e-08	9.2819548e-08	9.2690883e-08	9.2757148e-08	9.2639247e-08	9.2658574e-08	9.2508365e-08	9.2595897e-08	9.257905e-08	9.2506156e-08	9.2424706e-08	9.2698059e-08	9.2326957e-08	9.3167181e-08	9.335853e-08	9.4410254e-08	9.342866e-08	9.2901558e-08	9.2601418e-08	9.2408968e-08	9.2930271e-08	9.5594508e-08	9.5448719e-08	9.4867225e-08	9.3125486e-08	9.2710756e-08	9.2440722e-08	9.2586234e-08	9.2646701e-08	9.2243297e-08	9.2364232e-08	9.2508365e-08	9.2566907e-08	9.2707999e-08	9.2578773e-08	9.2663818e-08	9.2677901e-08	9.2636206e-08	9.2674313e-08	9.2649188e-08	9.2734503e-08	9.2939381e-08	9.2880846e-08	9.2600317e-08	9.2567454e-08	9.2452865e-08	9.2629307e-08	9.2606662e-08	9.2605283e-08	9.2697228e-08	9.259783e-08	9.2570218e-08	9.2697228e-08	9.2663818e-08	9.2666859e-08	9.2706891e-08	9.2701647e-08	9.2563589e-08	9.2580706e-08	9.2628476e-08	9.2721251e-08	9.3063086e-08	9.2857377e-08	9.2579882e-08	9.2566076e-08	9.2613568e-08	9.2524658e-08	9.2550337e-08	9.2619366e-08	9.2460049e-08	9.2512785e-08	9.255448e-08	9.2638693e-08	9.2693639e-08	9.3357698e-08	9.3833997e-08	9.4374911e-08	9.4217249e-08	9.3972332e-08	9.3489682e-08	9.4282406e-08	9.2769845e-08	9.3278175e-08	9.202185e-08	9.2046974e-08	9.1850382e-08	9.2186966e-08	9.3254158e-08	9.2497046e-08	9.3082136e-08	9.2218443e-08	9.1736901e-08	9.1249007e-08	9.1309751e-08	9.1359453e-08	9.1760924e-08	9.0803631e-08	8.9488495e-08	9.0730182e-08	9.1073396e-08	9.1797645e-08	9.2474956e-08	9.2709101e-08	9.2741963e-08	9.2723184e-08	9.2639524e-08	9.2577949e-08	9.2666582e-08	9.2484342e-08	9.2582091e-08	9.2614393e-08	9.2557237e-08	9.2544262e-08	9.2450932e-08	9.2482964e-08	9.3083514e-08	9.3828199e-08	9.3727969e-08	9.2829488e-08	9.264587e-08	9.2668792e-08	9.2387701e-08	9.1687753e-08	9.2092257e-08	9.2685084e-08	9.2587335e-08	9.2523003e-08	9.2692261e-08	9.2648634e-08	9.2596721e-08	9.2559723e-08	9.2426916e-08	9.255448e-08	9.2525489e-08	9.2465569e-08	9.253322e-08	9.267238e-08	9.2630408e-08	9.2709932e-08	9.2687564e-08	9.2607216e-08	9.2493458e-08	9.2542052e-08	9.2394053e-08	9.2404548e-08	9.2570218e-08	9.2613845e-08	9.2741686e-08	9.2846058e-08	9.2624887e-08	9.2663818e-08	9.2695849e-08	9.2810716e-08	9.2658574e-08	9.2572151e-08	9.2716007e-08	9.2841915e-08	9.2880846e-08	9.2704411e-08	9.2696403e-08	9.2496769e-08	9.2410069e-08	9.2445688e-08	9.1654066e-08	9.1992305e-08	9.2842193e-08	9.2769021e-08	9.2649735e-08	9.2768467e-08	9.2792767e-08	9.2786969e-08	9.2983285e-08	9.2789456e-08	9.2717386e-08	9.2497324e-08	9.2408968e-08	9.26224e-08	9.2624333e-08	9.2679009e-08	9.2616602e-08	9.2601418e-08	9.2701647e-08	9.2457284e-08	9.2657743e-08	9.2470266e-08	9.2687841e-08	9.2648911e-08	9.2587058e-08	9.2731192e-08	9.2544539e-08	9.2603905e-08	9.2572975e-08	9.253322e-08	9.2396263e-08	9.2591755e-08	9.2694471e-08	9.2647532e-08	9.2593964e-08	9.2465847e-08	9.2565244e-08	9.2584848e-08	9.2545363e-08	9.2567731e-08	9.261219e-08	9.2339107e-08	9.2225903e-08	9.2098887e-08	9.2687287e-08	9.2860688e-08	9.2676245e-08	9.2704688e-08	9.2586234e-08	9.2653053e-08	9.2794423e-08	9.2845781e-08	9.2620191e-08	9.26224e-08
9.2876981e-08	9.2627651e-08	9.2517482e-08	9.2626266e-08	9.2591755e-08	9.2624333e-08	9.2625719e-08	9.2617988e-08	9.2702201e-08	9.2593964e-08	9.2619366e-08	9.2525489e-08	9.26456e-08	9.268232e-08	9.256442e-08	9.2598384e-08	9.2651121e-08	9.2778684e-08	9.26768e-08	9.265802e-08	9.2661885e-08	9.2725394e-08	9.2755215e-08	9.2627928e-08	9.26768e-08	9.2567177e-08	9.2605561e-08	9.2555034e-08	9.2668792e-08	9.2724839e-08	9.2510852e-08	9.2791112e-08	9.2541775e-08	9.2662439e-08	9.2737544e-08	9.2688119e-08	9.2477165e-08	9.2627928e-08	9.2555858e-08	9.2662162e-08	9.2611359e-08	9.2601418e-08	9.2527145e-08	9.2467779e-08	9.257657e-08	9.2706067e-08	9.2882502e-08	9.272263e-08	9.2772886e-08	9.2692538e-08	9.2541498e-08	9.247109e-08	9.2519137e-08	9.263124e-08	9.2662717e-08	9.2677347e-08	9.2696951e-08	9.2668238e-08	9.2645323e-08	9.2574908e-08	9.2486829e-08	9.261246e-08	9.2736435e-08	9.2735611e-08	9.2645323e-08	9.2593687e-08	9.2519961e-08	9.2343249e-08	9.2566353e-08	9.2671279e-08	9.2638693e-08	9.26768e-08	9.248545e-08	9.2587889e-08	9.265802e-08	9.2713243e-08	9.2643667e-08	9.2629584e-08	9.2563035e-08	9.2796633e-08	9.2585957e-08	9.2685909e-08	9.2577949e-08	9.2626543e-08	9.278255e-08	9.268232e-08	9.270579e-08	9.2814027e-08	9.2703303e-08	9.2648079e-08	9.272263e-08	9.248766e-08	9.2624056e-08	9.2654155e-08	9.2623509e-08	9.2496769e-08	9.2628476e-08	9.2578773e-08	9.2555858e-08	9.2806296e-08	9.2741686e-08	9.2836395e-08	9.2815682e-08	9.2862344e-08	9.2952916e-08	9.2661338e-08	9.2521894e-08	9.2668515e-08	9.2549229e-08	9.2576293e-08	9.2412002e-08	9.2606115e-08	9.2630685e-08	9.2545363e-08	9.2416144e-08	9.2253238e-08	9.263676e-08	9.2458663e-08	9.2468056e-08	9.2522725e-08	9.2646978e-08	9.2521347e-08	9.2656641e-08	9.2658297e-08	9.2513062e-08	9.2716832e-08	9.2610804e-08	9.2608595e-08	9.2552824e-08	9.2817061e-08	9.2746106e-08	9.2568563e-08	9.2398473e-08	9.245425e-08	9.2468333e-08	9.2752451e-08	9.2660784e-08	9.2679556e-08	9.2587889e-08	9.2450932e-08	9.2484342e-08	9.2363685e-08	9.2464738e-08	9.2138926e-08	9.2525212e-08	9.2711588e-08	9.2500635e-08	9.1903395e-08	9.1790469e-08	9.1864464e-08	9.2717109e-08	9.2975831e-08	9.3017803e-08	9.2865108e-08	9.230542e-08	9.11173e-08	9.1735522e-08	9.2546472e-08	9.2456183e-08	9.201495e-08	9.2200224e-08	9.2664649e-08	9.2637862e-08	9.1967181e-08	9.1650477e-08	9.175816e-08	9.1748774e-08	9.1456641e-08	9.1999212e-08	9.181808e-08	9.1764512e-08	9.2118491e-08	9.2643937e-08	9.262903e-08	9.2566076e-08	9.255448e-08	9.2514441e-08	9.2650566e-08	9.2684253e-08	9.2695572e-08	9.2643937e-08	9.2526591e-08	9.2493181e-08	9.2420841e-08	9.2370861e-08	9.2418077e-08	9.2407312e-08	9.2400128e-08	9.2539018e-08	9.2809884e-08	9.2564697e-08	9.2717663e-08	9.2657743e-08	9.2650566e-08	9.2599485e-08	9.2683422e-08	9.2694194e-08	9.2719873e-08	9.2564967e-08	9.2529078e-08	9.2469712e-08	9.265581e-08	9.3171323e-08	9.3409056e-08	9.277813e-08	9.2516927e-08	9.2321713e-08	9.2450108e-08	9.2535423e-08	9.2598654e-08	9.2644768e-08	9.2586781e-08	9.2702479e-08	9.2700269e-08	9.2894929e-08	9.2921709e-08	9.2650843e-08	9.2635105e-08	9.2370861e-08	9.2493735e-08	9.2701924e-08	9.2662717e-08	9.2797734e-08	9.2646424e-08	9.2739754e-08	9.2502013e-08	9.2637315e-08	9.2534599e-08	9.26456e-08	9.2573252e-08	9.2589268e-08	9.2643113e-08	9.265554e-08	9.2704411e-08	9.2633726e-08	9.2642836e-08	9.2609703e-08	9.2554757e-08	9.2499533e-08	9.2371693e-08	9.2518306e-08	9.2581814e-08	9.2449554e-08	9.2431328e-08	9.2465015e-08	9.2475787e-08	9.2682875e-08	9.2801052e-08	9.2772609e-08	9.2600864e-08	9.2565244e-08	9.2471645e-08	9.2538187e-08	9.2577395e-08	9.2679009e-08	9.2706891e-08	9.2815959e-08	9.2604729e-08	9.2526868e-08	9.2571597e-08	9.2726495e-08	9.2743896e-08	9.276571e-08	9.2648357e-08	9.2642836e-08	9.2586781e-08	9.2681212e-08	9.2593687e-08	9.258126e-08	9.2795524e-08	9.2669893e-08	9.2799944e-08	9.1349236e-08	9.1192398e-08	9.2179789e-08	9.2138649e-08	9.0718864e-08	9.0910213e-08	9.2221207e-08	9.272236e-08	9.2457562e-08	9.2697782e-08	9.2875879e-08	9.313073e-08	9.2754661e-08	9.2631794e-08	9.2558068e-08	9.2733679e-08	9.3486371e-08	9.3178222e-08	9.2445411e-08	9.2667406e-08	9.2701647e-08	9.2607216e-08	9.258126e-08	9.2466401e-08	9.2428294e-08	9.2670724e-08	9.2473577e-08	9.2584301e-08	9.2539018e-08	9.2661338e-08	9.2604452e-08	9.2494282e-08	9.2468603e-08	9.2471645e-08	9.2154664e-08	9.1900084e-08	9.199286e-08	9.3288115e-08	9.2481585e-08	9.2466124e-08	9.1862255e-08	9.2042562e-08	9.226207e-08	9.3651764e-08	9.2347669e-08	9.2975277e-08	9.3198935e-08	9.2806573e-08	9.2477997e-08	9.2647532e-08	9.2708554e-08	9.2645045e-08	9.256884e-08	9.2463914e-08	9.2472746e-08	9.2637862e-08	9.2555581e-08	9.2707168e-08	9.2656364e-08	9.2612737e-08	9.2514441e-08	9.2639795e-08	9.2661061e-08	9.2604182e-08	9.2246331e-08	9.2208232e-08	9.241311e-08	9.2520793e-08	9.261246e-08	9.272263e-08	9.2810161e-08	9.2709932e-08	9.2515819e-08	9.2545093e-08	9.2585125e-08	9.2648911e-08	9.2686463e-08	9.2736713e-08	9.2790557e-08	9.2753282e-08	9.2722082e-08	9.2656919e-08	9.2629584e-08	9.2510298e-08	9.2467502e-08	9.2539018e-08	9.253349e-08	9.2544262e-08	9.2628198e-08	9.2650289e-08	9.2723461e-08	9.2626266e-08	9.2634274e-08	9.2622955e-08	9.2743065e-08	9.2815682e-08	9.3465935e-08	9.4471275e-08	9.431416e-08	9.3574172e-08	9.3164694e-08	9.2801052e-08	9.2160185e-08	9.3203624e-08	9.2779239e-08	9.1420745e-08	9.1346472e-08	9.2635382e-08	9.3501555e-08	9.3282871e-08	9.3175188e-08	9.3328431e-08	9.0508465e-08	9.236976e-08	9.1982919e-08	9.2309286e-08	9.2117936e-08	9.1716466e-08	9.1842928e-08	9.1804274e-08	9.1568197e-08	9.202958e-08	9.1747943e-08	9.2058848e-08	9.2476611e-08	9.2610804e-08	9.2304319e-08	9.2646424e-08	9.2706067e-08	9.2616055e-08	9.2561656e-08	9.2633996e-08	9.2453696e-08	9.2474679e-08	9.2434369e-08	9.2530733e-08	9.2658297e-08	9.2761567e-08	9.3182919e-08	9.3352178e-08	9.3081859e-08	9.2785037e-08	9.2639247e-08	9.2685909e-08	9.2642004e-08	9.2595897e-08	9.2652222e-08	9.2666859e-08	9.2100542e-08	9.2676522e-08	9.2636206e-08	9.2601695e-08	9.270137e-08	9.2598107e-08	9.2659675e-08	9.2685632e-08	9.25357e-08	9.2576293e-08	9.2811263e-08	9.2633726e-08	9.2714629e-08	9.2631517e-08	9.2662994e-08	9.2674313e-08	9.2637862e-08	9.2555581e-08	9.2767088e-08	9.2611081e-08	9.2436302e-08	9.2461981e-08	9.2551161e-08	9.2654986e-08	9.2762392e-08	9.262903e-08	9.270579e-08	9.2705513e-08	9.269916e-08	9.2615501e-08	9.2500635e-08	9.2423051e-08	9.2368374e-08	9.2685909e-08	9.250671e-08	9.2594789e-08	9.2721805e-08	9.268674e-08	9.2779516e-08	9.2710486e-08	9.2457007e-08	9.2449e-08	9.2546195e-08	9.2693362e-08	9.2753559e-08	9.2796078e-08	9.2648911e-08	9.2598654e-08	9.2546749e-08	9.2690605e-08	9.2674036e-08	9.2499256e-08	9.2637315e-08	9.2500635e-08	9.265802e-08	9.2568563e-08	9.2545918e-08	9.2781995e-08	9.2655263e-08	9.2548127e-08	9.2414489e-08	9.2606939e-08	9.2807127e-08	9.2588991e-08	9.2551161e-08	9.2487383e-08	9.2587889e-08	9.2592309e-08	9.2716562e-08	9.2599208e-08	9.2733401e-08	9.2652776e-08	9.2680942e-08	9.2581537e-08	9.254785e-08	9.2623786e-08	9.2599485e-08	9.2711311e-08	9.2626543e-08	9.2710486e-08	9.2554203e-08	9.257684e-08	9.2616602e-08	9.2587335e-08	9.261467e-08	9.2587335e-08	9.2496215e-08	9.2578226e-08	9.2742511e-08	9.2379423e-08	9.2514995e-08	9.2677077e-08
9.2474131e-08	9.2567454e-08	9.2702201e-08	9.2512231e-08	9.2674036e-08	9.2759635e-08	9.2724015e-08	9.2583747e-08	9.2662994e-08	9.2589822e-08	9.2566076e-08	9.2645323e-08	9.2635659e-08	9.2632618e-08	9.2716284e-08	9.2685084e-08	9.2595066e-08	9.2565244e-08	9.258347e-08	9.2654709e-08	9.2684807e-08	9.2582368e-08	9.2614123e-08	9.2630685e-08	9.2611081e-08	9.2610527e-08	9.2653877e-08	9.2654986e-08	9.2560832e-08	9.2635929e-08	9.2917567e-08	9.2680665e-08	9.2601418e-08	9.2410069e-08	9.2477443e-08	9.257657e-08	9.2551439e-08	9.2538741e-08	9.2776197e-08	9.2555581e-08	9.2552824e-08	9.249014e-08	9.249014e-08	9.2519961e-08	9.2641457e-08	9.2627928e-08	9.2565521e-08	9.2572705e-08	9.2459217e-08	9.2608047e-08	9.2672103e-08	9.2683422e-08	9.2589545e-08	9.2605006e-08	9.2676522e-08	9.2678732e-08	9.2753005e-08	9.2599763e-08	9.2472746e-08	9.2629307e-08	9.2813195e-08	9.2613291e-08	9.2437681e-08	9.2473023e-08	9.2582368e-08	9.2623232e-08	9.2662994e-08	9.269143e-08	9.2606385e-08	9.2570495e-08	9.2584848e-08	9.2660507e-08	9.2573252e-08	9.2617434e-08	9.2585125e-08	9.2454528e-08	9.2724015e-08	9.2709655e-08	9.2546195e-08	9.2447898e-08	9.2463914e-08	9.244431e-08	9.2580436e-08	9.2575185e-08	9.2411177e-08	9.251886e-08	9.2773163e-08	9.264339e-08	9.2578503e-08	9.2396263e-08	9.2354568e-08	9.2557514e-08	9.2630962e-08	9.2585402e-08	9.2532389e-08	9.2693917e-08	9.2628753e-08	9.2791659e-08	9.2818446e-08	9.262682e-08	9.2636483e-08	9.2586781e-08	9.2691707e-08	9.2672934e-08	9.2454528e-08	9.2463914e-08	9.2551161e-08	9.2546472e-08	9.2571319e-08	9.2639247e-08	9.255448e-08	9.2716562e-08	9.2624056e-08	9.2476611e-08	9.2548682e-08	9.2627651e-08	9.2577395e-08	9.269916e-08	9.2741963e-08	9.2759912e-08	9.2680111e-08	9.2700823e-08	9.2585402e-08	9.2641457e-08	9.2640072e-08	9.2609426e-08	9.2726495e-08	9.2772609e-08	9.2754661e-08	9.2548959e-08	9.2555034e-08	9.2649188e-08	9.2768467e-08	9.2577949e-08	9.2629861e-08	9.2577672e-08	9.2593133e-08	9.2390742e-08	9.2441546e-08	9.2577395e-08	9.2630962e-08	9.2543708e-08	9.2708824e-08	9.3219086e-08	9.2455075e-08	9.2632895e-08	9.1935149e-08	9.2607216e-08	9.2673481e-08	9.2174268e-08	9.2248541e-08	9.1562669e-08	9.2163219e-08	9.1652964e-08	9.2094744e-08	9.1614027e-08	9.177031e-08	9.2426085e-08	9.3103949e-08	9.3674124e-08	9.3778496e-08	9.3705324e-08	9.3573341e-08	9.2781718e-08	9.2528246e-08	9.2392952e-08	9.2603628e-08	9.2665204e-08	9.2572975e-08	9.2286925e-08	9.2422219e-08	9.2735334e-08	9.265581e-08	9.2622678e-08	9.2671279e-08	9.2587335e-08	9.2762114e-08	9.2676245e-08	9.2672103e-08	9.2526591e-08	9.2517482e-08	9.2487937e-08	9.2472199e-08	9.2512785e-08	9.268674e-08	9.2648911e-08	9.2709932e-08	9.2872284e-08	9.2749971e-08	9.2537633e-08	9.292944e-08	9.2866216e-08	9.2868149e-08	9.2643667e-08	9.2767642e-08	9.2795524e-08	9.2679834e-08	9.2628476e-08	9.2891618e-08	9.2659675e-08	9.2541498e-08	9.2704411e-08	9.249456e-08	9.0390287e-08	9.0414858e-08	9.1298702e-08	9.1888765e-08	9.2636206e-08	9.2572705e-08	9.2536808e-08	9.2532666e-08	9.2588714e-08	9.2678178e-08	9.250229e-08	9.266796e-08	9.259341e-08	9.2792213e-08	9.2575739e-08	9.2515272e-08	9.2518029e-08	9.2585125e-08	9.2762114e-08	9.2851302e-08	9.2798288e-08	9.2514718e-08	9.2728982e-08	9.2678455e-08	9.2689774e-08	9.2474131e-08	9.2679279e-08	9.2719596e-08	9.2721805e-08	9.2762946e-08	9.2680942e-08	9.2647802e-08	9.2564143e-08	9.2594242e-08	9.2539018e-08	9.2479098e-08	9.2615501e-08	9.2563589e-08	9.263124e-08	9.2430227e-08	9.2434369e-08	9.2667136e-08	9.272015e-08	9.2746376e-08	9.2605838e-08	9.2759635e-08	9.2830597e-08	9.2763223e-08	9.2805195e-08	9.2625164e-08	9.2507541e-08	9.2395439e-08	9.2557514e-08	9.2403717e-08	9.2661885e-08	9.2681212e-08	9.259783e-08	9.2584024e-08	9.2455629e-08	9.2494282e-08	9.2666305e-08	9.2734233e-08	9.2839429e-08	9.2759635e-08	9.2769575e-08	9.2634828e-08	9.2511684e-08	9.2430227e-08	9.1812005e-08	9.0983931e-08	9.1500546e-08	9.1710945e-08	9.1927141e-08	9.2277809e-08	9.2661338e-08	9.264339e-08	9.2501189e-08	9.2683699e-08	9.2674036e-08	9.277813e-08	9.2799119e-08	9.2891064e-08	9.2496492e-08	9.2495391e-08	9.3523369e-08	9.4157883e-08	9.4112046e-08	9.3050659e-08	9.253791e-08	9.2596451e-08	9.2486275e-08	9.2430227e-08	9.2595897e-08	9.2664095e-08	9.2447621e-08	9.2697505e-08	9.2588991e-08	9.2695018e-08	9.2570772e-08	9.2725671e-08	9.2667136e-08	9.2717109e-08	9.2771231e-08	9.2370584e-08	9.2059956e-08	9.1295114e-08	9.081495e-08	9.0815227e-08	9.0783473e-08	9.0105885e-08	9.0311865e-08	9.0394977e-08	9.0047628e-08	8.8848729e-08	9.0140126e-08	9.0933682e-08	9.1512696e-08	9.2652222e-08	9.2704958e-08	9.2742788e-08	9.2884434e-08	9.2945456e-08	9.2683976e-08	9.2772609e-08	9.2763223e-08	9.2848268e-08	9.2600317e-08	9.256884e-08	9.2629584e-08	9.2568285e-08	9.2690051e-08	9.2590376e-08	9.2532389e-08	9.249235e-08	9.2573252e-08	9.2710209e-08	9.276598e-08	9.2642836e-08	9.2521347e-08	9.2444857e-08	9.2619644e-08	9.2760182e-08	9.2797187e-08	9.2823136e-08	9.2611359e-08	9.2525489e-08	9.2587612e-08	9.2603905e-08	9.2529902e-08	9.2500358e-08	9.2556135e-08	9.2509474e-08	9.2437681e-08	9.221872e-08	9.221182e-08	9.2706344e-08	9.2909012e-08	9.2844672e-08	9.2647802e-08	9.2559723e-08	9.2501466e-08	9.2536254e-08	9.265333e-08	9.2736435e-08	9.2766811e-08	9.3022493e-08	9.2964783e-08	9.2356501e-08	9.1523184e-08	9.1518494e-08	9.1771412e-08	9.2843294e-08	9.1926594e-08	9.183713e-08	9.2188074e-08	9.2338006e-08	9.2007497e-08	9.1954206e-08	9.174601e-08	9.1984298e-08	9.2004733e-08	9.1229126e-08	9.136663e-08	9.2140581e-08	9.2418077e-08	9.2785314e-08	9.3076892e-08	9.2037588e-08	9.1659864e-08	9.2470813e-08	9.2502844e-08	9.2600317e-08	9.2535423e-08	9.2563589e-08	9.2556135e-08	9.2711311e-08	9.2648634e-08	9.2530456e-08	9.2586781e-08	9.2542606e-08	9.2512231e-08	9.2744997e-08	9.2738098e-08	9.2683976e-08	9.259562e-08	9.2631517e-08	9.2371693e-08	9.1787705e-08	9.119433e-08	9.1419366e-08	9.2078182e-08	9.2677624e-08	9.2551161e-08	9.2656087e-08	9.2614947e-08	9.262682e-08	9.2584578e-08	9.2406758e-08	9.2569664e-08	9.2543708e-08	9.2496215e-08	9.2479929e-08	9.2570218e-08	9.2466124e-08	9.2434092e-08	9.2546472e-08	9.2605283e-08	9.2503122e-08	9.2605561e-08	9.2474401e-08	9.2468881e-08	9.2420841e-08	9.2412002e-08	9.2377213e-08	9.2531835e-08	9.2558345e-08	9.285241e-08	9.2791112e-08	9.2664095e-08	9.2582091e-08	9.2280573e-08	9.2344081e-08	9.2752728e-08	9.2565521e-08	9.2534322e-08	9.2661061e-08	9.2785314e-08	9.2744997e-08	9.2715176e-08	9.2619921e-08	9.2457839e-08	9.2497601e-08	9.2550337e-08	9.2631517e-08	9.2709655e-08	9.2576016e-08	9.2504223e-08	9.2489316e-08	9.2662994e-08	9.2659953e-08	9.2609703e-08	9.2558345e-08	9.2532943e-08	9.2622955e-08	9.2560278e-08	9.2598654e-08	9.2621299e-08	9.256442e-08	9.2613845e-08	9.242774e-08	9.2363685e-08	9.2420841e-08	9.2634551e-08	9.2434092e-08	9.2598931e-08	9.2620468e-08	9.2756039e-08	9.2830042e-08	9.2505609e-08	9.249981e-08	9.2566353e-08	9.2526868e-08	9.2698059e-08	9.2585125e-08	9.2562487e-08	9.2554203e-08	9.302056e-08	9.3145644e-08	9.3055355e-08	9.2719596e-08	9.2609426e-08	9.2696403e-08	9.2672934e-08	9.273009e-08	9.2647255e-08	9.2657196e-08	9.264339e-08	9.2679009e-08	9.2544262e-08	9.2697782e-08	9.2633996e-08	9.2463083e-08	9.2637862e-08	9.2756594e-08	9.2697228e-08	9.265333e-08	9.2556135e-08	9.2546749e-08	9.2572705e-08
9.255006e-08	9.2759912e-08	9.2620745e-08	9.2662717e-08	9.2623786e-08	9.2579327e-08	9.267459e-08	9.2616879e-08	9.2587612e-08	9.2664095e-08	9.2630131e-08	9.2786969e-08	9.2597276e-08	9.260777e-08	9.2658297e-08	9.2636483e-08	9.2638139e-08	9.2534599e-08	9.2630408e-08	9.2616055e-08	9.2648634e-08	9.2606939e-08	9.2561379e-08	9.2499256e-08	9.262461e-08	9.2542606e-08	9.2573252e-08	9.266023e-08	9.2786969e-08	9.2656641e-08	9.2508643e-08	9.2635929e-08	9.2669616e-08	9.265581e-08	9.2580706e-08	9.2536808e-08	9.2625996e-08	9.2569664e-08	9.2585125e-08	9.2632064e-08	9.2465292e-08	9.2525212e-08	9.2679834e-08	9.2687841e-08	9.2839706e-08	9.2766257e-08	9.27635e-08	9.282369e-08	9.3001788e-08	9.2626543e-08	9.2596721e-08	9.2677624e-08	9.2636206e-08	9.275135e-08	9.2807127e-08	9.2615778e-08	9.257657e-08	9.2624056e-08	9.2566353e-08	9.2616602e-08	9.2519414e-08	9.2666859e-08	9.2600587e-08	9.2750795e-08	9.2880846e-08	9.2657473e-08	9.2518306e-08	9.2593687e-08	9.255227e-08	9.2614393e-08	9.2728158e-08	9.2650843e-08	9.2745552e-08	9.2579604e-08	9.2686186e-08	9.2725116e-08	9.2835286e-08	9.2642836e-08	9.2739477e-08	9.2605006e-08	9.249235e-08	9.2556135e-08	9.2569664e-08	9.2808783e-08	9.2816791e-08	9.2736165e-08	9.2534876e-08	9.2452041e-08	9.2468333e-08	9.2657743e-08	9.2722082e-08	9.2768467e-08	9.2590099e-08	9.2805465e-08	9.2850748e-08	9.2749417e-08	9.2661338e-08	9.2673211e-08	9.2699715e-08	9.2621022e-08	9.2635382e-08	9.2677901e-08	9.2528524e-08	9.2375558e-08	9.2601695e-08	9.2621576e-08	9.250892e-08	9.2700546e-08	9.2726772e-08	9.2603351e-08	9.2633449e-08	9.2641734e-08	9.2676522e-08	9.2702479e-08	9.2720427e-08	9.2513616e-08	9.2560001e-08	9.2651121e-08	9.2771778e-08	9.273009e-08	9.2571597e-08	9.2575185e-08	9.2765433e-08	9.2680665e-08	9.255227e-08	9.2609703e-08	9.2709655e-08	9.2511129e-08	9.2428849e-08	9.2666582e-08	9.2587335e-08	9.2576293e-08	9.2557791e-08	9.2625442e-08	9.2654986e-08	9.256442e-08	9.2541775e-08	9.2563866e-08	9.2559723e-08	9.2621853e-08	9.2667136e-08	9.2776197e-08	9.277813e-08	9.2405926e-08	9.2088669e-08	9.0999947e-08	9.2174268e-08	9.2437126e-08	9.2711865e-08	9.2691984e-08	9.2456183e-08	9.2655263e-08	9.1393133e-08	9.2912046e-08	9.2601695e-08	9.1816972e-08	9.1693828e-08	9.1564878e-08	9.1593321e-08	9.2016883e-08	9.3029676e-08	9.2960647e-08	9.2840807e-08	9.307054e-08	9.2805742e-08	9.300372e-08	9.2718217e-08	9.254012e-08	9.264587e-08	9.2750518e-08	9.2613845e-08	9.2662717e-08	9.2563866e-08	9.2521347e-08	9.2567177e-08	9.278255e-08	9.2397642e-08	9.2429396e-08	9.2505054e-08	9.2609426e-08	9.2492073e-08	9.2553101e-08	9.2479098e-08	9.25912e-08	9.2581814e-08	9.2790835e-08	9.2602519e-08	9.2556412e-08	9.2622678e-08	9.2725948e-08	9.2608872e-08	9.2578503e-08	9.261025e-08	9.2666859e-08	9.2622123e-08	9.2562765e-08	9.2484342e-08	9.2347392e-08	9.2486005e-08	9.2560278e-08	9.2648357e-08	9.2576293e-08	9.229079e-08	9.2669339e-08	9.1992582e-08	9.2354568e-08	9.2756871e-08	9.2586234e-08	9.2754384e-08	9.2549783e-08	9.2572705e-08	9.2636206e-08	9.2736435e-08	9.2572151e-08	9.2412833e-08	9.2579327e-08	9.2386877e-08	9.2712419e-08	9.2728158e-08	9.2637592e-08	9.2555034e-08	9.2495945e-08	9.2404548e-08	9.2497878e-08	9.2758249e-08	9.2652776e-08	9.2736165e-08	9.2521617e-08	9.2566907e-08	9.2633726e-08	9.2707999e-08	9.25912e-08	9.2667136e-08	9.2789456e-08	9.259562e-08	9.2611636e-08	9.2642559e-08	9.2680942e-08	9.2731192e-08	9.2473577e-08	9.2552824e-08	9.2483518e-08	9.269143e-08	9.2551993e-08	9.2605283e-08	9.2640349e-08	9.2524381e-08	9.2713243e-08	9.2370307e-08	9.2518306e-08	9.2510298e-08	9.2378038e-08	9.2455075e-08	9.2580706e-08	9.2620468e-08	9.2574908e-08	9.2613568e-08	9.2585125e-08	9.2586781e-08	9.2651121e-08	9.2660784e-08	9.2833631e-08	9.2604452e-08	9.2683976e-08	9.2603628e-08	9.2580159e-08	9.263676e-08	9.2519414e-08	9.2520239e-08	9.2453973e-08	9.2580159e-08	9.2499256e-08	9.2470266e-08	9.2387154e-08	9.2551439e-08	9.2328612e-08	9.2701647e-08	9.2621299e-08	9.2584578e-08	9.2709655e-08	9.2633726e-08	9.2673481e-08	9.2311495e-08	9.2199116e-08	9.2199393e-08	9.2527969e-08	9.2366996e-08	9.1868607e-08	9.1893185e-08	9.1962214e-08	9.2268976e-08	9.2540397e-08	9.2537363e-08	9.2696951e-08	9.2810716e-08	9.265581e-08	9.2634551e-08	9.2639795e-08	9.2648634e-08	9.2802154e-08	9.2795524e-08	9.2837219e-08	9.2658851e-08	9.292696e-08	9.2580159e-08	9.2581814e-08	9.256663e-08	9.1887387e-08	9.0753652e-08	8.9471925e-08	8.8876064e-08	8.9311229e-08	9.0297789e-08	9.028205e-08	9.0145925e-08	8.9724018e-08	8.9771511e-08	9.0055906e-08	9.1519873e-08	9.3001233e-08	9.2829211e-08	9.2678455e-08	9.2654709e-08	9.2586781e-08	9.2570772e-08	9.2687017e-08	9.2578773e-08	9.2831421e-08	9.2902383e-08	9.2663541e-08	9.2334965e-08	9.2508088e-08	9.2649465e-08	9.2679009e-08	9.2680111e-08	9.2666582e-08	9.2664372e-08	9.2664095e-08	9.2700546e-08	9.2543161e-08	9.2655263e-08	9.2878089e-08	9.261025e-08	9.2603628e-08	9.2620745e-08	9.2646424e-08	9.2622123e-08	9.2648911e-08	9.2700823e-08	9.2618258e-08	9.2530179e-08	9.2648079e-08	9.2677077e-08	9.2503122e-08	9.2605283e-08	9.2726495e-08	9.2539018e-08	9.2745275e-08	9.2643937e-08	9.2499533e-08	9.2500635e-08	9.2529902e-08	9.2643937e-08	9.2580706e-08	9.2752174e-08	9.282811e-08	9.266023e-08	9.2371963e-08	9.1971323e-08	9.1549971e-08	9.1807586e-08	9.2175924e-08	9.1525393e-08	9.1522914e-08	9.1937082e-08	9.2362853e-08	9.2191662e-08	9.2155219e-08	9.2138649e-08	9.1748774e-08	9.2064653e-08	9.2308461e-08	9.1106529e-08	9.0868795e-08	9.2515549e-08	9.2721251e-08	9.2637315e-08	9.2569387e-08	9.1993691e-08	9.1943988e-08	9.196939e-08	9.1726683e-08	9.2493181e-08	9.2642004e-08	9.2664926e-08	9.2596174e-08	9.2520793e-08	9.2712689e-08	9.2698336e-08	9.2538741e-08	9.2611359e-08	9.2684807e-08	9.2649188e-08	9.2655263e-08	9.2664095e-08	9.2654432e-08	9.2589822e-08	9.2685632e-08	9.2674036e-08	9.2692815e-08	9.2219274e-08	9.1820013e-08	9.188048e-08	9.2415867e-08	9.2723738e-08	9.2542052e-08	9.2451764e-08	9.2616055e-08	9.2559723e-08	9.2497601e-08	9.2569387e-08	9.2517205e-08	9.2585957e-08	9.2549506e-08	9.2510575e-08	9.2493181e-08	9.253349e-08	9.2554203e-08	9.2718217e-08	9.26536e-08	9.2536808e-08	9.2631794e-08	9.2628753e-08	9.2656364e-08	9.2745552e-08	9.263897e-08	9.2695018e-08	9.2697505e-08	9.2553925e-08	9.2534599e-08	9.2640072e-08	9.279691e-08	9.2748309e-08	9.2547296e-08	9.2622123e-08	9.2652499e-08	9.2664095e-08	9.2553925e-08	9.239875e-08	9.2675968e-08	9.254785e-08	9.2377213e-08	9.2546749e-08	9.2596999e-08	9.2605006e-08	9.2757148e-08	9.2511407e-08	9.2563035e-08	9.2442924e-08	9.2570772e-08	9.2750241e-08	9.2666859e-08	9.2677077e-08	9.2676245e-08	9.2642836e-08	9.2624056e-08	9.2583193e-08	9.2598931e-08	9.2532666e-08	9.2514995e-08	9.2777583e-08	9.2635382e-08	9.2722907e-08	9.2637315e-08	9.2478821e-08	9.2428849e-08	9.2544262e-08	9.2443202e-08	9.2617157e-08	9.2453973e-08	9.2332755e-08	9.2532943e-08	9.2501743e-08	9.2511684e-08	9.2665204e-08	9.2511407e-08	9.2762669e-08	9.2741409e-08	9.277565e-08	9.2462805e-08	9.2549229e-08	9.2304596e-08	9.2554757e-08	9.2815405e-08	9.2591755e-08	9.2574361e-08	9.277344e-08	9.268895e-08	9.2660784e-08	9.2565799e-08	9.268232e-08	9.2669893e-08	9.2577672e-08	9.2662439e-08	9.2889955e-08	9.2764878e-08	9.2669069e-08	9.2636206e-08	9.2521347e-08	9.271352e-08	9.2514441e-08	9.2600317e-08
9.2754107e-08	9.2405926e-08	9.2627374e-08	9.2797187e-08	9.2946841e-08	9.27947e-08	9.2714075e-08	9.2654432e-08	9.2671549e-08	9.2693362e-08	9.2693639e-08	9.2832799e-08	9.2721805e-08	9.2656641e-08	9.2565521e-08	9.257657e-08	9.2615778e-08	9.2744443e-08	9.2646701e-08	9.2642559e-08	9.2529355e-08	9.2619921e-08	9.2598931e-08	9.2617988e-08	9.2458116e-08	9.2561933e-08	9.2627928e-08	9.2737544e-08	9.2637862e-08	9.2594512e-08	9.2484342e-08	9.2624333e-08	9.2741686e-08	9.2605283e-08	9.2543161e-08	9.2474401e-08	9.2574908e-08	9.2562487e-08	9.2516096e-08	9.2538741e-08	9.264118e-08	9.2647802e-08	9.2690605e-08	9.2665751e-08	9.242553e-08	9.2413934e-08	9.2648079e-08	9.2581537e-08	9.2422219e-08	9.2639524e-08	9.2738098e-08	9.262461e-08	9.267459e-08	9.2638139e-08	9.2595066e-08	9.2778961e-08	9.2539018e-08	9.2551439e-08	9.2660784e-08	9.2613568e-08	9.2583747e-08	9.2448452e-08	9.2514441e-08	9.2561379e-08	9.2486275e-08	9.2571874e-08	9.2673758e-08	9.2735888e-08	9.2735334e-08	9.2827278e-08	9.2802708e-08	9.2731192e-08	9.2668238e-08	9.2681212e-08	9.2778961e-08	9.2680111e-08	9.2466401e-08	9.2541498e-08	9.256221e-08	9.2497601e-08	9.2567177e-08	9.2621853e-08	9.2524104e-08	9.23866e-08	9.2580706e-08	9.2714075e-08	9.2623509e-08	9.2586511e-08	9.2695572e-08	9.2790003e-08	9.2812925e-08	9.2612737e-08	9.2682875e-08	9.2376936e-08	9.2553371e-08	9.2712419e-08	9.2718494e-08	9.2676522e-08	9.2532666e-08	9.2611913e-08	9.2547296e-08	9.256911e-08	9.2611359e-08	9.2570772e-08	9.2378315e-08	9.2639795e-08	9.2544816e-08	9.2467225e-08	9.2593687e-08	9.2635659e-08	9.2575462e-08	9.2512231e-08	9.2579327e-08	9.2521347e-08	9.2530733e-08	9.2639795e-08	9.2630408e-08	9.2642004e-08	9.2608595e-08	9.253349e-08	9.2570495e-08	9.2502013e-08	9.2345459e-08	9.2496492e-08	9.2621022e-08	9.2661885e-08	9.2637038e-08	9.2692815e-08	9.2651398e-08	9.2513616e-08	9.2657196e-08	9.2596451e-08	9.2623509e-08	9.2566353e-08	9.2556135e-08	9.2511954e-08	9.2564697e-08	9.2635105e-08	9.2560555e-08	9.2565521e-08	9.2787246e-08	9.2850748e-08	9.2843017e-08	9.209613e-08	9.1517663e-08	9.193046e-08	9.2623232e-08	9.2936624e-08	9.2837773e-08	9.2699992e-08	9.308048e-08	9.1577029e-08	9.375475e-08	9.2633996e-08	9.247109e-08	9.341651e-08	9.3516192e-08	9.2942699e-08	9.2400406e-08	9.188269e-08	9.2286093e-08	9.2118491e-08	9.148674e-08	9.2163496e-08	9.2976109e-08	9.2635105e-08	9.2671826e-08	9.2738368e-08	9.3338649e-08	9.2638693e-08	9.2370307e-08	9.2100542e-08	9.2677901e-08	9.2468603e-08	9.2532666e-08	9.2474956e-08	9.270137e-08	9.2595897e-08	9.2598654e-08	9.2872284e-08	9.2916189e-08	9.2702756e-08	9.2701924e-08	9.2543985e-08	9.2616055e-08	9.265333e-08	9.2736713e-08	9.2635659e-08	9.261219e-08	9.2432437e-08	9.2582091e-08	9.2571042e-08	9.2555034e-08	9.2605283e-08	9.237003e-08	9.2270355e-08	9.2387154e-08	9.2452318e-08	9.2637038e-08	9.299378e-08	9.2800775e-08	9.2871737e-08	9.2763777e-08	9.2639524e-08	9.2598107e-08	9.2480207e-08	9.2486275e-08	9.2655263e-08	9.2556135e-08	9.2756594e-08	9.2752451e-08	9.2754938e-08	9.2667136e-08	9.2654709e-08	9.2683976e-08	9.2486275e-08	9.2574361e-08	9.2508088e-08	9.2606662e-08	9.2584848e-08	9.2617988e-08	9.2464191e-08	9.2448175e-08	9.2642281e-08	9.2580706e-08	9.2677624e-08	9.2389641e-08	9.2561656e-08	9.2703303e-08	9.2648911e-08	9.2608047e-08	9.2670447e-08	9.246336e-08	9.2411724e-08	9.2543985e-08	9.2569387e-08	9.2560001e-08	9.2633172e-08	9.2449e-08	9.2605283e-08	9.222866e-08	9.2504223e-08	9.262682e-08	9.2741132e-08	9.2568285e-08	9.2594512e-08	9.2650566e-08	9.2558622e-08	9.273257e-08	9.2582091e-08	9.2507264e-08	9.2588444e-08	9.263124e-08	9.2856823e-08	9.2713798e-08	9.2779786e-08	9.2709932e-08	9.261467e-08	9.2639524e-08	9.2711034e-08	9.2577395e-08	9.2487383e-08	9.2613014e-08	9.2655263e-08	9.2639795e-08	9.2580706e-08	9.2668515e-08	9.2836395e-08	9.2589268e-08	9.255006e-08	9.2554757e-08	9.2595066e-08	9.247772e-08	9.2837219e-08	9.2767912e-08	9.2660507e-08	9.2458116e-08	9.2575185e-08	9.2732847e-08	9.2685632e-08	9.2830319e-08	9.2458663e-08	9.2368929e-08	9.209613e-08	9.224523e-08	9.2381079e-08	9.2493181e-08	9.1872472e-08	9.0816606e-08	9.1205379e-08	9.2487106e-08	9.2608872e-08	9.2599208e-08	9.2722907e-08	9.2669339e-08	9.2805195e-08	9.2720427e-08	9.2816791e-08	9.3012275e-08	9.2672103e-08	9.269143e-08	9.2550891e-08	9.268922e-08	9.3288669e-08	9.3088765e-08	9.2688119e-08	9.2761844e-08	9.2621022e-08	9.1258393e-08	9.0150067e-08	8.9957062e-08	9.0651767e-08	9.126336e-08	9.1422677e-08	9.1724473e-08	9.1959173e-08	9.2463914e-08	9.2697505e-08	9.2792767e-08	9.2780617e-08	9.2811817e-08	9.268232e-08	9.2553101e-08	9.2472746e-08	9.233662e-08	9.2518029e-08	9.2368097e-08	9.2072654e-08	9.2146657e-08	9.269143e-08	9.2901828e-08	9.2703857e-08	9.265333e-08	9.2592309e-08	9.2610527e-08	9.2699437e-08	9.261467e-08	9.2602519e-08	9.2563866e-08	9.2633726e-08	9.2696951e-08	9.2431328e-08	9.2592856e-08	9.2634828e-08	9.2525489e-08	9.2535423e-08	9.2537363e-08	9.2600587e-08	9.250892e-08	9.256442e-08	9.2563312e-08	9.2494837e-08	9.2483795e-08	9.2747484e-08	9.2685632e-08	9.2557237e-08	9.282811e-08	9.2620468e-08	9.2518306e-08	9.2757972e-08	9.2715176e-08	9.2640349e-08	9.2476611e-08	9.2716007e-08	9.2599763e-08	9.247109e-08	9.2486829e-08	9.2643937e-08	9.2169024e-08	9.1328523e-08	9.1378503e-08	9.1449742e-08	9.1428483e-08	9.1592767e-08	9.1605195e-08	9.158007e-08	9.1387612e-08	9.1192952e-08	9.0386422e-08	9.1208967e-08	9.1394242e-08	9.1122821e-08	9.1715087e-08	9.2498702e-08	9.247551e-08	9.2377491e-08	9.2519684e-08	9.2505879e-08	9.2527422e-08	9.2561656e-08	9.2687287e-08	9.2383836e-08	9.2484342e-08	9.255448e-08	9.2691984e-08	9.2758249e-08	9.2798565e-08	9.2545363e-08	9.2424152e-08	9.2532943e-08	9.2618812e-08	9.2651121e-08	9.257684e-08	9.2599485e-08	9.2453973e-08	9.2495668e-08	9.2765156e-08	9.2673211e-08	9.2567731e-08	9.2537086e-08	9.2588444e-08	9.2680665e-08	9.2598384e-08	9.264339e-08	9.2537086e-08	9.2544262e-08	9.2518583e-08	9.2560555e-08	9.2523557e-08	9.245673e-08	9.2494837e-08	9.251665e-08	9.2405649e-08	9.2405649e-08	9.2356501e-08	9.2552547e-08	9.2619089e-08	9.2772332e-08	9.2745829e-08	9.2708554e-08	9.2632618e-08	9.2663818e-08	9.2769575e-08	9.2683422e-08	9.2586511e-08	9.2701924e-08	9.2648079e-08	9.2632064e-08	9.2729813e-08	9.2661608e-08	9.253322e-08	9.2599208e-08	9.2637592e-08	9.2777583e-08	9.2804086e-08	9.2688119e-08	9.268895e-08	9.2682043e-08	9.2840807e-08	9.2512231e-08	9.2577672e-08	9.264587e-08	9.272788e-08	9.2767912e-08	9.2756039e-08	9.24733e-08	9.2560555e-08	9.2495668e-08	9.2708554e-08	9.2868973e-08	9.2778684e-08	9.2573806e-08	9.2605283e-08	9.273478e-08	9.2725116e-08	9.2521617e-08	9.2423598e-08	9.257657e-08	9.2563589e-08	9.256884e-08	9.241338e-08	9.2731746e-08	9.2714629e-08	9.2723461e-08	9.2693085e-08	9.2621022e-08	9.2676522e-08	9.2251852e-08	9.2571319e-08	9.2714629e-08	9.2692261e-08	9.2671549e-08	9.2577395e-08	9.2598654e-08	9.265581e-08	9.2868419e-08	9.2661061e-08	9.2623232e-08	9.2617434e-08	9.2412002e-08	9.207514e-08	9.2464468e-08	9.2525489e-08	9.2512508e-08	9.2550891e-08	9.26768e-08	9.2540674e-08	9.2632341e-08	9.2666305e-08	9.2677624e-08	9.2622123e-08	9.2684253e-08	9.2534876e-08	9.2695295e-08	9.2690328e-08	9.2684253e-08	9.2663818e-08	9.2447344e-08	9.2555858e-08	9.2621576e-08	9.2721805e-08	9.2817061e-08
9.2605561e-08	9.2742788e-08	9.2778684e-08	9.2662717e-08	9.2575185e-08	9.2628198e-08	9.272015e-08	9.2681766e-08	9.2675144e-08	9.2759912e-08	9.2613568e-08	9.273009e-08	9.2596174e-08	9.258568e-08	9.2584301e-08	9.2618535e-08	9.2760459e-08	9.2700823e-08	9.2677624e-08	9.2492904e-08	9.254564e-08	9.2692815e-08	9.2620191e-08	9.2577118e-08	9.2640626e-08	9.2761567e-08	9.2704411e-08	9.2671002e-08	9.2613845e-08	9.2682875e-08	9.2742788e-08	9.2672657e-08	9.2541228e-08	9.263124e-08	9.2610527e-08	9.271573e-08	9.2643113e-08	9.2543985e-08	9.2518029e-08	9.2629584e-08	9.2745829e-08	9.2673481e-08	9.2554757e-08	9.2698336e-08	9.2669893e-08	9.2671826e-08	9.2627374e-08	9.2788625e-08	9.2753559e-08	9.2637038e-08	9.2517482e-08	9.2720427e-08	9.2744443e-08	9.2588714e-08	9.2741963e-08	9.267459e-08	9.2877535e-08	9.2674036e-08	9.2740031e-08	9.2649735e-08	9.2455906e-08	9.2569664e-08	9.2592856e-08	9.2464738e-08	9.2580706e-08	9.2733679e-08	9.272236e-08	9.2378038e-08	9.2469989e-08	9.2637592e-08	9.2570772e-08	9.2561102e-08	9.2648911e-08	9.2756316e-08	9.2557514e-08	9.245673e-08	9.248766e-08	9.2490694e-08	9.2405102e-08	9.2630131e-08	9.2575739e-08	9.2551716e-08	9.282811e-08	9.2877258e-08	9.2735057e-08	9.2602797e-08	9.2634828e-08	9.2828934e-08	9.2621853e-08	9.2551161e-08	9.2526591e-08	9.2856546e-08	9.2772332e-08	9.26456e-08	9.2451209e-08	9.2742233e-08	9.2742788e-08	9.254785e-08	9.2479652e-08	9.2642004e-08	9.2619921e-08	9.2649465e-08	9.2657743e-08	9.2653877e-08	9.2650289e-08	9.2485728e-08	9.2524381e-08	9.2637038e-08	9.2613291e-08	9.2540951e-08	9.2492627e-08	9.2548959e-08	9.2530733e-08	9.2620191e-08	9.2567177e-08	9.2602519e-08	9.2609703e-08	9.2569387e-08	9.2580159e-08	9.2738368e-08	9.263897e-08	9.2651398e-08	9.2762114e-08	9.2743896e-08	9.2658297e-08	9.26768e-08	9.2462258e-08	9.2438235e-08	9.2611636e-08	9.2593687e-08	9.2346561e-08	9.2638693e-08	9.2655263e-08	9.2664372e-08	9.2815682e-08	9.2687287e-08	9.2568285e-08	9.2665204e-08	9.2697782e-08	9.2693362e-08	9.2902937e-08	9.2989083e-08	9.3093732e-08	9.2888577e-08	9.2798288e-08	9.2878089e-08	9.2619089e-08	9.2509751e-08	9.2669339e-08	9.291923e-08	9.331518e-08	9.3066951e-08	9.0750063e-08	9.2207955e-08	9.3008964e-08	9.3129906e-08	9.3234554e-08	9.3363496e-08	9.2791112e-08	9.2574638e-08	9.1294012e-08	9.0920977e-08	9.2023782e-08	9.2673758e-08	9.2330275e-08	9.2741409e-08	9.2909012e-08	9.3682686e-08	9.3396906e-08	9.3280661e-08	9.3001233e-08	9.3222951e-08	9.3352732e-08	9.3075784e-08	9.2761844e-08	9.2793591e-08	9.2748309e-08	9.291702e-08	9.2838604e-08	9.2710486e-08	9.2558899e-08	9.2620745e-08	9.2590099e-08	9.272263e-08	9.265333e-08	9.2578226e-08	9.2510852e-08	9.258126e-08	9.2544816e-08	9.2590923e-08	9.248766e-08	9.2493735e-08	9.2510298e-08	9.2482409e-08	9.2546195e-08	9.2741409e-08	9.2726495e-08	9.2894098e-08	9.2781995e-08	9.2642559e-08	9.2694748e-08	9.2635105e-08	9.2721528e-08	9.2510298e-08	9.2578226e-08	9.2823413e-08	9.2742511e-08	9.269143e-08	9.2820102e-08	9.2759912e-08	9.2680942e-08	9.2590099e-08	9.2481031e-08	9.2584848e-08	9.2426639e-08	9.2516096e-08	9.2382734e-08	9.2564697e-08	9.2580983e-08	9.26536e-08	9.2780063e-08	9.2777583e-08	9.2701093e-08	9.2609149e-08	9.2570772e-08	9.2417245e-08	9.2651945e-08	9.2695018e-08	9.261246e-08	9.2625164e-08	9.2654709e-08	9.2548682e-08	9.2627651e-08	9.2733401e-08	9.272788e-08	9.2621576e-08	9.2414766e-08	9.2366442e-08	9.2450108e-08	9.2369206e-08	9.2634551e-08	9.2632618e-08	9.2644768e-08	9.2664926e-08	9.2670447e-08	9.2705513e-08	9.2621576e-08	9.2592309e-08	9.2416975e-08	9.2605283e-08	9.285241e-08	9.266796e-08	9.2617988e-08	9.2451209e-08	9.2416975e-08	9.2409245e-08	9.2485728e-08	9.2632341e-08	9.2589545e-08	9.2640349e-08	9.2884989e-08	9.2666028e-08	9.267238e-08	9.2621853e-08	9.2602249e-08	9.2643937e-08	9.2661608e-08	9.2441823e-08	9.2613568e-08	9.2681212e-08	9.2716007e-08	9.2560555e-08	9.2846058e-08	9.2687564e-08	9.2644214e-08	9.2580706e-08	9.2951808e-08	9.2797457e-08	9.26536e-08	9.247772e-08	9.2242743e-08	9.2344081e-08	9.2469435e-08	9.2590099e-08	9.254564e-08	9.2727326e-08	9.2668238e-08	9.2605561e-08	9.2501743e-08	9.2489316e-08	9.2797734e-08	9.2849646e-08	9.3017803e-08	9.2894652e-08	9.2726495e-08	9.325526e-08	9.3210531e-08	9.272236e-08	9.2892165e-08	9.2600587e-08	9.2696681e-08	9.2833631e-08	9.2828934e-08	9.2560001e-08	9.2495668e-08	9.2543431e-08	9.2408136e-08	9.2369483e-08	9.2649465e-08	9.245646e-08	9.2287749e-08	9.2242466e-08	9.2230316e-08	9.233883e-08	9.2584301e-08	9.2776752e-08	9.2547026e-08	9.2535153e-08	9.2537363e-08	9.2622123e-08	9.2275329e-08	9.2501743e-08	9.2512231e-08	9.2617988e-08	9.2659128e-08	9.2656919e-08	9.2678178e-08	9.2742233e-08	9.2642836e-08	9.2502567e-08	9.2588991e-08	9.2718217e-08	9.2711588e-08	9.2619921e-08	9.2665204e-08	9.2678178e-08	9.2716832e-08	9.2646701e-08	9.2490694e-08	9.2688673e-08	9.2562487e-08	9.2721805e-08	9.2670447e-08	9.2720427e-08	9.2634828e-08	9.2640626e-08	9.2666859e-08	9.2503946e-08	9.2662717e-08	9.280933e-08	9.2689497e-08	9.2595343e-08	9.2700546e-08	9.2578503e-08	9.2576016e-08	9.2804086e-08	9.260004e-08	9.2652222e-08	9.2628753e-08	9.2434092e-08	9.2585125e-08	9.256911e-08	9.268674e-08	9.2580983e-08	9.2497878e-08	9.2666582e-08	9.2599485e-08	9.2510852e-08	9.2313428e-08	9.202958e-08	9.191389e-08	9.1964971e-08	9.2126498e-08	9.2284161e-08	9.2040075e-08	9.1223875e-08	9.0620844e-08	9.0932573e-08	9.1993961e-08	9.1771142e-08	9.171039e-08	9.2111591e-08	9.2394885e-08	9.2635105e-08	9.2598654e-08	9.2687017e-08	9.2568563e-08	9.2634828e-08	9.2685084e-08	9.265554e-08	9.2595897e-08	9.2934137e-08	9.2624887e-08	9.2556135e-08	9.2621576e-08	9.2660784e-08	9.2602797e-08	9.2568563e-08	9.2626266e-08	9.2587335e-08	9.263897e-08	9.2573529e-08	9.2565521e-08	9.2572975e-08	9.2643667e-08	9.2803532e-08	9.2534044e-08	9.2657743e-08	9.2744443e-08	9.2734233e-08	9.2863175e-08	9.2591478e-08	9.2551161e-08	9.250892e-08	9.2558622e-08	9.2657743e-08	9.2536808e-08	9.2548682e-08	9.2540674e-08	9.2473577e-08	9.2485173e-08	9.2622123e-08	9.2561379e-08	9.2633449e-08	9.268674e-08	9.2921432e-08	9.2876981e-08	9.2935515e-08	9.2732847e-08	9.2723184e-08	9.2720427e-08	9.2574638e-08	9.2528801e-08	9.2617434e-08	9.2642004e-08	9.2630131e-08	9.2664649e-08	9.2799667e-08	9.2627928e-08	9.2520239e-08	9.2797187e-08	9.2722082e-08	9.2744443e-08	9.2797187e-08	9.2732847e-08	9.2628198e-08	9.2681212e-08	9.2664095e-08	9.2481585e-08	9.2461981e-08	9.2532943e-08	9.2601695e-08	9.2710209e-08	9.2522448e-08	9.2592856e-08	9.2759358e-08	9.2618535e-08	9.2637592e-08	9.2716284e-08	9.2687841e-08	9.2475233e-08	9.2662994e-08	9.2619644e-08	9.2487383e-08	9.2337174e-08	9.2454528e-08	9.2562487e-08	9.2512785e-08	9.2491248e-08	9.2516927e-08	9.2607493e-08	9.2677624e-08	9.2717663e-08	9.2898794e-08	9.2707999e-08	9.278255e-08	9.2774265e-08	9.2902106e-08	9.2666028e-08	9.2541775e-08	9.2635659e-08	9.2758526e-08	9.2810438e-08	9.2635105e-08	9.2663818e-08	9.2539842e-08	9.2568563e-08	9.2603351e-08	9.265581e-08	9.27635e-08	9.2671279e-08	9.2669893e-08	9.2665474e-08	9.2720974e-08	9.2682875e-08	9.2591755e-08	9.2828934e-08	9.2683145e-08	9.2681489e-08	9.2661061e-08	9.2859032e-08	9.2800221e-08	9.2779786e-08	9.2631794e-08	9.2558068e-08	9.2471645e-08	9.2451209e-08	9.2464738e-08	9.2500635e-08	9.2714629e-08	9.2817061e-08	9.2563589e-08
[truncated: 3,243,091 more chars]
